# Supplementary material for: Considering Performance in the Automated and Manual Coding of Sociolinguistic Variables: Lessons From Variable (ING)
Source: Front Artif Intell. 2021 Apr 29;4:648543. doi: 10.3389/frai.2021.648543 (PMC8117961; doi:10.3389/frai.2021.648543)
Supplement: Supplementary file 5 [file Data_Sheet_5.ZIP › CORAAL_VARAligned_as_TextGrids_p1/DCA_se3_ag2_f_05_1.TextGrid]

File type = "ooTextFile"
Object class = "TextGrid"

xmin = 0.0
xmax = 1640.5
tiers? <exists>
size = 4
item []:
	item [1]:
		class = "IntervalTier"
		name = "DCA_int_01 - words"
		xmin = 0.0
		xmax = 1640.5
		intervals: size = 1400
			intervals [1]:
				xmin = 0.0
				xmax = 0.3229
				text = ""
			intervals [2]:
				xmin = 0.3229
				xmax = 0.4729
				text = "what"
			intervals [3]:
				xmin = 0.4729
				xmax = 0.5029
				text = ""
			intervals [4]:
				xmin = 0.5029
				xmax = 0.8429
				text = "kinds"
			intervals [5]:
				xmin = 0.8429
				xmax = 0.9229
				text = "of"
			intervals [6]:
				xmin = 0.9229
				xmax = 0.9529
				text = ""
			intervals [7]:
				xmin = 0.9529
				xmax = 1.3429
				text = "games"
			intervals [8]:
				xmin = 1.3429
				xmax = 1.4729
				text = "did"
			intervals [9]:
				xmin = 1.4729
				xmax = 1.5929
				text = "you"
			intervals [10]:
				xmin = 1.5929
				xmax = 1.9129
				text = "play"
			intervals [11]:
				xmin = 1.9129
				xmax = 2.0329
				text = "as"
			intervals [12]:
				xmin = 2.0329
				xmax = 2.1229
				text = "a"
			intervals [13]:
				xmin = 2.1229
				xmax = 2.5729
				text = "child"
			intervals [14]:
				xmin = 2.5729
				xmax = 2.6029
				text = ""
			intervals [15]:
				xmin = 2.6029
				xmax = 2.6929
				text = "when"
			intervals [16]:
				xmin = 2.6929
				xmax = 2.7229
				text = ""
			intervals [17]:
				xmin = 2.7229
				xmax = 2.8429
				text = "you"
			intervals [18]:
				xmin = 2.8429
				xmax = 2.9129
				text = "were"
			intervals [19]:
				xmin = 2.9129
				xmax = 2.9729
				text = "a"
			intervals [20]:
				xmin = 2.9729
				xmax = 3.2129
				text = "little"
			intervals [21]:
				xmin = 3.2129
				xmax = 3.2629
				text = ""
			intervals [22]:
				xmin = 3.2629
				xmax = 3.6229
				text = "girl"
			intervals [23]:
				xmin = 3.6229
				xmax = 3.6529
				text = ""
			intervals [24]:
				xmin = 3.6529
				xmax = 3.7729
				text = "around"
			intervals [25]:
				xmin = 3.7729
				xmax = 3.9429
				text = ""
			intervals [26]:
				xmin = 3.9429
				xmax = 4.2229
				text = "ten"
			intervals [27]:
				xmin = 4.2229
				xmax = 4.3629
				text = ""
			intervals [28]:
				xmin = 4.3629
				xmax = 4.4129
				text = "or"
			intervals [29]:
				xmin = 4.4129
				xmax = 4.6829
				text = "so"
			intervals [30]:
				xmin = 4.6829
				xmax = 17.1992
				text = ""
			intervals [31]:
				xmin = 17.1992
				xmax = 17.4292
				text = "how"
			intervals [32]:
				xmin = 17.4292
				xmax = 17.7192
				text = "did"
			intervals [33]:
				xmin = 17.7192
				xmax = 17.7792
				text = ""
			intervals [34]:
				xmin = 17.7792
				xmax = 17.8992
				text = "that"
			intervals [35]:
				xmin = 17.8992
				xmax = 17.9592
				text = "go"
			intervals [36]:
				xmin = 17.9592
				xmax = 37.9806
				text = ""
			intervals [37]:
				xmin = 37.9806
				xmax = 38.2506
				text = "mm-hm"
			intervals [38]:
				xmin = 38.2506
				xmax = 42.3963
				text = ""
			intervals [39]:
				xmin = 42.3963
				xmax = 42.4963
				text = "how"
			intervals [40]:
				xmin = 42.4963
				xmax = 42.6363
				text = "did"
			intervals [41]:
				xmin = 42.6363
				xmax = 42.7363
				text = "you"
			intervals [42]:
				xmin = 42.7363
				xmax = 42.9563
				text = "play"
			intervals [43]:
				xmin = 42.9563
				xmax = 42.9863
				text = ""
			intervals [44]:
				xmin = 42.9863
				xmax = 43.5163
				text = "hopscotch"
			intervals [45]:
				xmin = 43.5163
				xmax = 86.5202
				text = ""
			intervals [46]:
				xmin = 86.5202
				xmax = 86.8702
				text = "mm-hm"
			intervals [47]:
				xmin = 86.8702
				xmax = 87.1365
				text = ""
			intervals [48]:
				xmin = 87.1365
				xmax = 87.3365
				text = "so"
			intervals [49]:
				xmin = 87.3365
				xmax = 87.4665
				text = "you"
			intervals [50]:
				xmin = 87.4665
				xmax = 87.6065
				text = "had"
			intervals [51]:
				xmin = 87.6065
				xmax = 87.7065
				text = "to"
			intervals [52]:
				xmin = 87.7065
				xmax = 87.9265
				text = "go"
			intervals [53]:
				xmin = 87.9265
				xmax = 88.0465
				text = "as"
			intervals [54]:
				xmin = 88.0465
				xmax = 88.4065
				text = "far"
			intervals [55]:
				xmin = 88.4065
				xmax = 88.6065
				text = "as"
			intervals [56]:
				xmin = 88.6065
				xmax = 89.5992
				text = ""
			intervals [57]:
				xmin = 89.5992
				xmax = 89.9292
				text = "you"
			intervals [58]:
				xmin = 89.9292
				xmax = 90.0692
				text = "had"
			intervals [59]:
				xmin = 90.0692
				xmax = 90.1292
				text = "to"
			intervals [60]:
				xmin = 90.1292
				xmax = 90.3892
				text = "throw"
			intervals [61]:
				xmin = 90.3892
				xmax = 90.4892
				text = "the"
			intervals [62]:
				xmin = 90.4892
				xmax = 90.5392
				text = ""
			intervals [63]:
				xmin = 90.5392
				xmax = 90.7692
				text = "piece"
			intervals [64]:
				xmin = 90.7692
				xmax = 90.8492
				text = "of"
			intervals [65]:
				xmin = 90.8492
				xmax = 91.2692
				text = "glass"
			intervals [66]:
				xmin = 91.2692
				xmax = 91.3092
				text = "or"
			intervals [67]:
				xmin = 91.3092
				xmax = 91.4292
				text = "a"
			intervals [68]:
				xmin = 91.4292
				xmax = 91.6992
				text = "stone"
			intervals [69]:
				xmin = 91.6992
				xmax = 91.7492
				text = ""
			intervals [70]:
				xmin = 91.7492
				xmax = 91.8092
				text = "on"
			intervals [71]:
				xmin = 91.8092
				xmax = 91.8692
				text = "each"
			intervals [72]:
				xmin = 91.8692
				xmax = 92.2692
				text = ""
			intervals [73]:
				xmin = 92.2692
				xmax = 92.5092
				text = "number"
			intervals [74]:
				xmin = 92.5092
				xmax = 92.5392
				text = ""
			intervals [75]:
				xmin = 92.5392
				xmax = 93.2092
				text = "<unk>"
			intervals [76]:
				xmin = 93.2092
				xmax = 95.1373
				text = ""
			intervals [77]:
				xmin = 95.1373
				xmax = 95.2273
				text = "did"
			intervals [78]:
				xmin = 95.2273
				xmax = 95.2973
				text = "you"
			intervals [79]:
				xmin = 95.2973
				xmax = 95.4973
				text = "ever"
			intervals [80]:
				xmin = 95.4973
				xmax = 95.6673
				text = "play"
			intervals [81]:
				xmin = 95.6673
				xmax = 95.8373
				text = "any"
			intervals [82]:
				xmin = 95.8373
				xmax = 96.1873
				text = "games"
			intervals [83]:
				xmin = 96.1873
				xmax = 96.3273
				text = "where"
			intervals [84]:
				xmin = 96.3273
				xmax = 96.4173
				text = "the"
			intervals [85]:
				xmin = 96.4173
				xmax = 96.7773
				text = "kids"
			intervals [86]:
				xmin = 96.7773
				xmax = 96.8973
				text = "would"
			intervals [87]:
				xmin = 96.8973
				xmax = 96.9273
				text = ""
			intervals [88]:
				xmin = 96.9273
				xmax = 97.3273
				text = "chase"
			intervals [89]:
				xmin = 97.3273
				xmax = 97.5673
				text = "each"
			intervals [90]:
				xmin = 97.5673
				xmax = 97.7773
				text = "other"
			intervals [91]:
				xmin = 97.7773
				xmax = 97.8873
				text = "and"
			intervals [92]:
				xmin = 97.8873
				xmax = 98.1173
				text = "one"
			intervals [93]:
				xmin = 98.1173
				xmax = 98.1473
				text = ""
			intervals [94]:
				xmin = 98.1473
				xmax = 98.3473
				text = "kid"
			intervals [95]:
				xmin = 98.3473
				xmax = 98.4873
				text = "would"
			intervals [96]:
				xmin = 98.4873
				xmax = 98.8773
				text = "chase"
			intervals [97]:
				xmin = 98.8773
				xmax = 99.3373
				text = "everybody"
			intervals [98]:
				xmin = 99.3373
				xmax = 99.5173
				text = "else"
			intervals [99]:
				xmin = 99.5173
				xmax = 101.5474
				text = ""
			intervals [100]:
				xmin = 101.5474
				xmax = 101.6774
				text = "how"
			intervals [101]:
				xmin = 101.6774
				xmax = 101.8074
				text = "would"
			intervals [102]:
				xmin = 101.8074
				xmax = 101.8374
				text = ""
			intervals [103]:
				xmin = 101.8374
				xmax = 101.9974
				text = "that"
			intervals [104]:
				xmin = 101.9974
				xmax = 102.1174
				text = ""
			intervals [105]:
				xmin = 102.1174
				xmax = 102.1974
				text = "go"
			intervals [106]:
				xmin = 102.1974
				xmax = 103.4801
				text = ""
			intervals [107]:
				xmin = 103.4801
				xmax = 103.9401
				text = "pretend"
			intervals [108]:
				xmin = 103.9401
				xmax = 104.0601
				text = "i'm"
			intervals [109]:
				xmin = 104.0601
				xmax = 104.1201
				text = "a"
			intervals [110]:
				xmin = 104.1201
				xmax = 104.5001
				text = "foreigner"
			intervals [111]:
				xmin = 104.5001
				xmax = 105.5901
				text = "<unk>"
			intervals [112]:
				xmin = 105.5901
				xmax = 106.1613
				text = ""
			intervals [113]:
				xmin = 106.1613
				xmax = 107.2013
				text = "czechoslovakia"
			intervals [114]:
				xmin = 107.2013
				xmax = 107.3413
				text = "some"
			intervals [115]:
				xmin = 107.3413
				xmax = 107.7413
				text = "place"
			intervals [116]:
				xmin = 107.7413
				xmax = 107.7913
				text = "i"
			intervals [117]:
				xmin = 107.7913
				xmax = 107.8513
				text = ""
			intervals [118]:
				xmin = 107.8513
				xmax = 108.0813
				text = "never"
			intervals [119]:
				xmin = 108.0813
				xmax = 108.2613
				text = "heard"
			intervals [120]:
				xmin = 108.2613
				xmax = 108.3613
				text = "of"
			intervals [121]:
				xmin = 108.3613
				xmax = 108.6013
				text = "this"
			intervals [122]:
				xmin = 108.6013
				xmax = 108.7913
				text = "game"
			intervals [123]:
				xmin = 108.7913
				xmax = 108.9013
				text = ""
			intervals [124]:
				xmin = 108.9013
				xmax = 109.3013
				text = "before"
			intervals [125]:
				xmin = 109.3013
				xmax = 109.3613
				text = ""
			intervals [126]:
				xmin = 109.3613
				xmax = 109.4413
				text = "how"
			intervals [127]:
				xmin = 109.4413
				xmax = 109.6313
				text = "would"
			intervals [128]:
				xmin = 109.6313
				xmax = 109.7113
				text = "you"
			intervals [129]:
				xmin = 109.7113
				xmax = 109.9413
				text = "play"
			intervals [130]:
				xmin = 109.9413
				xmax = 121.9723
				text = ""
			intervals [131]:
				xmin = 121.9723
				xmax = 122.3623
				text = "mm-hm"
			intervals [132]:
				xmin = 122.3623
				xmax = 123.4195
				text = ""
			intervals [133]:
				xmin = 123.4195
				xmax = 123.5795
				text = "how"
			intervals [134]:
				xmin = 123.5795
				xmax = 123.7395
				text = "did"
			intervals [135]:
				xmin = 123.7395
				xmax = 123.8695
				text = "you"
			intervals [136]:
				xmin = 123.8695
				xmax = 124.1195
				text = "pick"
			intervals [137]:
				xmin = 124.1195
				xmax = 124.2395
				text = "the"
			intervals [138]:
				xmin = 124.2395
				xmax = 124.3095
				text = ""
			intervals [139]:
				xmin = 124.3095
				xmax = 124.7095
				text = "person"
			intervals [140]:
				xmin = 124.7095
				xmax = 124.8295
				text = "to"
			intervals [141]:
				xmin = 124.8295
				xmax = 125.4395
				text = "chase"
			intervals [142]:
				xmin = 125.4395
				xmax = 125.5295
				text = ""
			intervals [143]:
				xmin = 125.5295
				xmax = 125.6195
				text = "<unk>"
			intervals [144]:
				xmin = 125.6195
				xmax = 126.4086
				text = ""
			intervals [145]:
				xmin = 126.4086
				xmax = 126.4786
				text = "the"
			intervals [146]:
				xmin = 126.4786
				xmax = 126.5186
				text = ""
			intervals [147]:
				xmin = 126.5186
				xmax = 126.7686
				text = "first"
			intervals [148]:
				xmin = 126.7686
				xmax = 126.9986
				text = "time"
			intervals [149]:
				xmin = 126.9986
				xmax = 138.5769
				text = ""
			intervals [150]:
				xmin = 138.5769
				xmax = 138.6669
				text = "did"
			intervals [151]:
				xmin = 138.6669
				xmax = 138.7269
				text = "you"
			intervals [152]:
				xmin = 138.7269
				xmax = 138.8669
				text = "ever"
			intervals [153]:
				xmin = 138.8669
				xmax = 139.0869
				text = "use"
			intervals [154]:
				xmin = 139.0869
				xmax = 139.3269
				text = "any"
			intervals [155]:
				xmin = 139.3269
				xmax = 139.8669
				text = "rhymes"
			intervals [156]:
				xmin = 139.8669
				xmax = 140.0469
				text = "for"
			intervals [157]:
				xmin = 140.0469
				xmax = 140.2469
				text = "that"
			intervals [158]:
				xmin = 140.2469
				xmax = 140.3269
				text = ""
			intervals [159]:
				xmin = 140.3269
				xmax = 140.7469
				text = "purpose"
			intervals [160]:
				xmin = 140.7469
				xmax = 143.5568
				text = ""
			intervals [161]:
				xmin = 143.5568
				xmax = 144.0768
				text = "mm-hm"
			intervals [162]:
				xmin = 144.0768
				xmax = 145.0231
				text = ""
			intervals [163]:
				xmin = 145.0231
				xmax = 145.1231
				text = "did"
			intervals [164]:
				xmin = 145.1231
				xmax = 145.2131
				text = "you"
			intervals [165]:
				xmin = 145.2131
				xmax = 145.3131
				text = "ever"
			intervals [166]:
				xmin = 145.3131
				xmax = 145.5031
				text = "play"
			intervals [167]:
				xmin = 145.5031
				xmax = 145.6831
				text = "that"
			intervals [168]:
				xmin = 145.6831
				xmax = 146.0331
				text = "game"
			intervals [169]:
				xmin = 146.0331
				xmax = 146.2231
				text = "where"
			intervals [170]:
				xmin = 146.2231
				xmax = 146.7879
				text = ""
			intervals [171]:
				xmin = 146.7879
				xmax = 147.0579
				text = "one"
			intervals [172]:
				xmin = 147.0579
				xmax = 147.0879
				text = ""
			intervals [173]:
				xmin = 147.0879
				xmax = 147.3679
				text = "kid"
			intervals [174]:
				xmin = 147.3679
				xmax = 147.6779
				text = "hides"
			intervals [175]:
				xmin = 147.6779
				xmax = 147.8579
				text = "his"
			intervals [176]:
				xmin = 147.8579
				xmax = 148.1279
				text = "eyes"
			intervals [177]:
				xmin = 148.1279
				xmax = 148.1979
				text = "and"
			intervals [178]:
				xmin = 148.1979
				xmax = 148.2879
				text = "the"
			intervals [179]:
				xmin = 148.2879
				xmax = 148.5879
				text = "rest"
			intervals [180]:
				xmin = 148.5879
				xmax = 148.8479
				text = "hide"
			intervals [181]:
				xmin = 148.8479
				xmax = 149.0179
				text = "out"
			intervals [182]:
				xmin = 149.0179
				xmax = 150.087
				text = ""
			intervals [183]:
				xmin = 150.087
				xmax = 150.447
				text = "mm-hm"
			intervals [184]:
				xmin = 150.447
				xmax = 150.8594
				text = ""
			intervals [185]:
				xmin = 150.8594
				xmax = 150.9594
				text = "how"
			intervals [186]:
				xmin = 150.9594
				xmax = 151.1594
				text = "does"
			intervals [187]:
				xmin = 151.1594
				xmax = 151.3294
				text = "that"
			intervals [188]:
				xmin = 151.3294
				xmax = 151.6678
				text = ""
			intervals [189]:
				xmin = 151.6678
				xmax = 151.8978
				text = "go"
			intervals [190]:
				xmin = 151.8978
				xmax = 152.160
				text = ""
			intervals [191]:
				xmin = 152.160
				xmax = 152.610
				text = "<unk>"
			intervals [192]:
				xmin = 152.610
				xmax = 163.3996
				text = ""
			intervals [193]:
				xmin = 163.3996
				xmax = 163.8496
				text = "<unk>"
			intervals [194]:
				xmin = 163.8496
				xmax = 171.0945
				text = ""
			intervals [195]:
				xmin = 171.0945
				xmax = 171.5145
				text = "mm-hm"
			intervals [196]:
				xmin = 171.5145
				xmax = 172.7773
				text = ""
			intervals [197]:
				xmin = 172.7773
				xmax = 172.9573
				text = "how"
			intervals [198]:
				xmin = 172.9573
				xmax = 173.1173
				text = "did"
			intervals [199]:
				xmin = 173.1173
				xmax = 173.5257
				text = ""
			intervals [200]:
				xmin = 173.5257
				xmax = 173.6957
				text = "how"
			intervals [201]:
				xmin = 173.6957
				xmax = 173.7757
				text = "d"
			intervals [202]:
				xmin = 173.7757
				xmax = 173.9157
				text = "that"
			intervals [203]:
				xmin = 173.9157
				xmax = 174.1457
				text = "rhyme"
			intervals [204]:
				xmin = 174.1457
				xmax = 174.3357
				text = ""
			intervals [205]:
				xmin = 174.3357
				xmax = 174.3957
				text = "go"
			intervals [206]:
				xmin = 174.3957
				xmax = 174.5957
				text = "do"
			intervals [207]:
				xmin = 174.5957
				xmax = 174.7457
				text = "you"
			intervals [208]:
				xmin = 174.7457
				xmax = 175.0357
				text = "remember"
			intervals [209]:
				xmin = 175.0357
				xmax = 175.2357
				text = ""
			intervals [210]:
				xmin = 175.2357
				xmax = 176.1157
				text = "<unk>"
			intervals [211]:
				xmin = 176.1157
				xmax = 192.7386
				text = ""
			intervals [212]:
				xmin = 192.7386
				xmax = 193.0986
				text = "mm-hm"
			intervals [213]:
				xmin = 193.0986
				xmax = 203.7266
				text = ""
			intervals [214]:
				xmin = 203.7266
				xmax = 203.8666
				text = "was"
			intervals [215]:
				xmin = 203.8666
				xmax = 203.9766
				text = "the"
			intervals [216]:
				xmin = 203.9766
				xmax = 204.2366
				text = "game"
			intervals [217]:
				xmin = 204.2366
				xmax = 204.4366
				text = "ever"
			intervals [218]:
				xmin = 204.4366
				xmax = 204.5466
				text = ""
			intervals [219]:
				xmin = 204.5466
				xmax = 204.7966
				text = "called"
			intervals [220]:
				xmin = 204.7966
				xmax = 204.8266
				text = ""
			intervals [221]:
				xmin = 204.8266
				xmax = 205.0266
				text = "hi"
			intervals [222]:
				xmin = 205.0266
				xmax = 205.0566
				text = ""
			intervals [223]:
				xmin = 205.0566
				xmax = 205.4266
				text = "spy"
			intervals [224]:
				xmin = 205.4266
				xmax = 210.4249
				text = ""
			intervals [225]:
				xmin = 210.4249
				xmax = 210.6649
				text = "one"
			intervals [226]:
				xmin = 210.6649
				xmax = 210.8849
				text = "guy"
			intervals [227]:
				xmin = 210.8849
				xmax = 210.9249
				text = ""
			intervals [228]:
				xmin = 210.9249
				xmax = 211.1749
				text = "told"
			intervals [229]:
				xmin = 211.1749
				xmax = 211.2749
				text = "me"
			intervals [230]:
				xmin = 211.2749
				xmax = 211.3249
				text = ""
			intervals [231]:
				xmin = 211.3249
				xmax = 211.4249
				text = "that"
			intervals [232]:
				xmin = 211.4249
				xmax = 211.5449
				text = "it"
			intervals [233]:
				xmin = 211.5449
				xmax = 211.6749
				text = "was"
			intervals [234]:
				xmin = 211.6749
				xmax = 211.7049
				text = ""
			intervals [235]:
				xmin = 211.7049
				xmax = 212.0049
				text = "called"
			intervals [236]:
				xmin = 212.0049
				xmax = 212.0349
				text = ""
			intervals [237]:
				xmin = 212.0349
				xmax = 212.2249
				text = "hi"
			intervals [238]:
				xmin = 212.2249
				xmax = 212.2549
				text = ""
			intervals [239]:
				xmin = 212.2549
				xmax = 212.5049
				text = "spy"
			intervals [240]:
				xmin = 212.5049
				xmax = 212.8759
				text = ""
			intervals [241]:
				xmin = 212.8759
				xmax = 213.1859
				text = "wondered"
			intervals [242]:
				xmin = 213.1859
				xmax = 213.3259
				text = "how"
			intervals [243]:
				xmin = 213.3259
				xmax = 213.5859
				text = ""
			intervals [244]:
				xmin = 213.5859
				xmax = 213.6959
				text = "wide"
			intervals [245]:
				xmin = 213.6959
				xmax = 213.9959
				text = "spread"
			intervals [246]:
				xmin = 213.9959
				xmax = 214.1159
				text = ""
			intervals [247]:
				xmin = 214.1159
				xmax = 214.2459
				text = "that"
			intervals [248]:
				xmin = 214.2459
				xmax = 214.3259
				text = ""
			intervals [249]:
				xmin = 214.3259
				xmax = 214.5659
				text = "was"
			intervals [250]:
				xmin = 214.5659
				xmax = 218.4596
				text = ""
			intervals [251]:
				xmin = 218.4596
				xmax = 218.9296
				text = "mm-hm"
			intervals [252]:
				xmin = 218.9296
				xmax = 219.0799
				text = ""
			intervals [253]:
				xmin = 219.0799
				xmax = 219.2299
				text = "that"
			intervals [254]:
				xmin = 219.2299
				xmax = 219.2799
				text = "s"
			intervals [255]:
				xmin = 219.2799
				xmax = 219.4399
				text = "what"
			intervals [256]:
				xmin = 219.4399
				xmax = 219.5399
				text = "i"
			intervals [257]:
				xmin = 219.5399
				xmax = 219.6099
				text = ""
			intervals [258]:
				xmin = 219.6099
				xmax = 219.7499
				text = "think"
			intervals [259]:
				xmin = 219.7499
				xmax = 221.0405
				text = ""
			intervals [260]:
				xmin = 221.0405
				xmax = 221.2205
				text = "though"
			intervals [261]:
				xmin = 221.2205
				xmax = 221.3405
				text = "he"
			intervals [262]:
				xmin = 221.3405
				xmax = 221.4905
				text = "didn't"
			intervals [263]:
				xmin = 221.4905
				xmax = 221.7205
				text = "give"
			intervals [264]:
				xmin = 221.7205
				xmax = 221.8605
				text = "me"
			intervals [265]:
				xmin = 221.8605
				xmax = 221.8905
				text = ""
			intervals [266]:
				xmin = 221.8905
				xmax = 222.0505
				text = "that"
			intervals [267]:
				xmin = 222.0505
				xmax = 222.0905
				text = ""
			intervals [268]:
				xmin = 222.0905
				xmax = 222.4105
				text = "rhyme"
			intervals [269]:
				xmin = 222.4105
				xmax = 222.4705
				text = ""
			intervals [270]:
				xmin = 222.4705
				xmax = 222.7005
				text = "so"
			intervals [271]:
				xmin = 222.7005
				xmax = 223.9258
				text = ""
			intervals [272]:
				xmin = 223.9258
				xmax = 224.4158
				text = "interesting"
			intervals [273]:
				xmin = 224.4158
				xmax = 225.7505
				text = ""
			intervals [274]:
				xmin = 225.7505
				xmax = 225.9505
				text = "what"
			intervals [275]:
				xmin = 225.9505
				xmax = 225.9905
				text = "are"
			intervals [276]:
				xmin = 225.9905
				xmax = 226.2105
				text = "your"
			intervals [277]:
				xmin = 226.2105
				xmax = 226.6005
				text = "favorite"
			intervals [278]:
				xmin = 226.6005
				xmax = 226.9505
				text = "tv"
			intervals [279]:
				xmin = 226.9505
				xmax = 227.4905
				text = "programs"
			intervals [280]:
				xmin = 227.4905
				xmax = 231.3624
				text = ""
			intervals [281]:
				xmin = 231.3624
				xmax = 231.7524
				text = "no"
			intervals [282]:
				xmin = 231.7524
				xmax = 231.8524
				text = ""
			intervals [283]:
				xmin = 231.8524
				xmax = 232.1124
				text = "just"
			intervals [284]:
				xmin = 232.1124
				xmax = 232.6549
				text = ""
			intervals [285]:
				xmin = 232.6549
				xmax = 232.7449
				text = "a"
			intervals [286]:
				xmin = 232.7449
				xmax = 232.7949
				text = ""
			intervals [287]:
				xmin = 232.7949
				xmax = 233.0249
				text = "bunch"
			intervals [288]:
				xmin = 233.0249
				xmax = 233.0849
				text = "of"
			intervals [289]:
				xmin = 233.0849
				xmax = 233.2549
				text = "your"
			intervals [290]:
				xmin = 233.2549
				xmax = 233.4849
				text = "favorites"
			intervals [291]:
				xmin = 233.4849
				xmax = 253.3403
				text = ""
			intervals [292]:
				xmin = 253.3403
				xmax = 253.4603
				text = "how"
			intervals [293]:
				xmin = 253.4603
				xmax = 253.7503
				text = "about"
			intervals [294]:
				xmin = 253.7503
				xmax = 253.8303
				text = ""
			intervals [295]:
				xmin = 253.8303
				xmax = 254.0903
				text = "uh"
			intervals [296]:
				xmin = 254.0903
				xmax = 254.3308
				text = ""
			intervals [297]:
				xmin = 254.3308
				xmax = 254.6008
				text = "mission"
			intervals [298]:
				xmin = 254.6008
				xmax = 255.2308
				text = "impossible"
			intervals [299]:
				xmin = 255.2308
				xmax = 255.2608
				text = ""
			intervals [300]:
				xmin = 255.2608
				xmax = 255.4008
				text = "can"
			intervals [301]:
				xmin = 255.4008
				xmax = 255.5108
				text = "you"
			intervals [302]:
				xmin = 255.5108
				xmax = 256.0008
				text = "remember"
			intervals [303]:
				xmin = 256.0008
				xmax = 256.7333
				text = ""
			intervals [304]:
				xmin = 256.7333
				xmax = 256.7833
				text = "a"
			intervals [305]:
				xmin = 256.7833
				xmax = 256.8333
				text = ""
			intervals [306]:
				xmin = 256.8333
				xmax = 257.3233
				text = "particular"
			intervals [307]:
				xmin = 257.3233
				xmax = 257.9833
				text = "episode"
			intervals [308]:
				xmin = 257.9833
				xmax = 258.0833
				text = ""
			intervals [309]:
				xmin = 258.0833
				xmax = 258.2333
				text = "that"
			intervals [310]:
				xmin = 258.2333
				xmax = 258.6543
				text = ""
			intervals [311]:
				xmin = 258.6543
				xmax = 259.2643
				text = "impressed"
			intervals [312]:
				xmin = 259.2643
				xmax = 259.2943
				text = ""
			intervals [313]:
				xmin = 259.2943
				xmax = 259.4643
				text = "you"
			intervals [314]:
				xmin = 259.4643
				xmax = 260.1307
				text = ""
			intervals [315]:
				xmin = 260.1307
				xmax = 260.2207
				text = "could"
			intervals [316]:
				xmin = 260.2207
				xmax = 260.2907
				text = ""
			intervals [317]:
				xmin = 260.2907
				xmax = 260.4807
				text = "you"
			intervals [318]:
				xmin = 260.4807
				xmax = 260.6807
				text = "tell"
			intervals [319]:
				xmin = 260.6807
				xmax = 260.8307
				text = "me"
			intervals [320]:
				xmin = 260.8307
				xmax = 260.8707
				text = ""
			intervals [321]:
				xmin = 260.8707
				xmax = 261.0007
				text = "about"
			intervals [322]:
				xmin = 261.0007
				xmax = 261.0307
				text = ""
			intervals [323]:
				xmin = 261.0307
				xmax = 261.1007
				text = "it"
			intervals [324]:
				xmin = 261.1007
				xmax = 307.3398
				text = ""
			intervals [325]:
				xmin = 307.3398
				xmax = 307.6198
				text = "mm"
			intervals [326]:
				xmin = 307.6198
				xmax = 351.1278
				text = ""
			intervals [327]:
				xmin = 351.1278
				xmax = 351.4778
				text = "mm-hm"
			intervals [328]:
				xmin = 351.4778
				xmax = 358.1421
				text = ""
			intervals [329]:
				xmin = 358.1421
				xmax = 358.3221
				text = "don't"
			intervals [330]:
				xmin = 358.3221
				xmax = 358.3621
				text = ""
			intervals [331]:
				xmin = 358.3621
				xmax = 358.4821
				text = "they"
			intervals [332]:
				xmin = 358.4821
				xmax = 358.8421
				text = "use"
			intervals [333]:
				xmin = 358.8421
				xmax = 358.9321
				text = "a"
			intervals [334]:
				xmin = 358.9321
				xmax = 361.3175
				text = ""
			intervals [335]:
				xmin = 361.3175
				xmax = 361.7075
				text = "um"
			intervals [336]:
				xmin = 361.7075
				xmax = 362.3096
				text = ""
			intervals [337]:
				xmin = 362.3096
				xmax = 362.7196
				text = "these"
			intervals [338]:
				xmin = 362.7196
				xmax = 362.7796
				text = ""
			intervals [339]:
				xmin = 362.7796
				xmax = 363.2396
				text = "gimmicks"
			intervals [340]:
				xmin = 363.2396
				xmax = 363.4096
				text = "and"
			intervals [341]:
				xmin = 363.4096
				xmax = 363.8696
				text = "stuff"
			intervals [342]:
				xmin = 363.8696
				xmax = 364.0596
				text = "too"
			intervals [343]:
				xmin = 364.0596
				xmax = 364.7686
				text = ""
			intervals [344]:
				xmin = 364.7686
				xmax = 364.9286
				text = "don't"
			intervals [345]:
				xmin = 364.9286
				xmax = 364.9586
				text = ""
			intervals [346]:
				xmin = 364.9586
				xmax = 365.2586
				text = "most"
			intervals [347]:
				xmin = 365.2586
				xmax = 365.3486
				text = "of"
			intervals [348]:
				xmin = 365.3486
				xmax = 365.4086
				text = "i"
			intervals [349]:
				xmin = 365.4086
				xmax = 365.6486
				text = "haven't"
			intervals [350]:
				xmin = 365.6486
				xmax = 365.8786
				text = "seen"
			intervals [351]:
				xmin = 365.8786
				xmax = 366.0886
				text = "too"
			intervals [352]:
				xmin = 366.0886
				xmax = 366.1286
				text = ""
			intervals [353]:
				xmin = 366.1286
				xmax = 366.3786
				text = "many"
			intervals [354]:
				xmin = 366.3786
				xmax = 366.9652
				text = ""
			intervals [355]:
				xmin = 366.9652
				xmax = 367.1952
				text = "most"
			intervals [356]:
				xmin = 367.1952
				xmax = 367.2752
				text = "of"
			intervals [357]:
				xmin = 367.2752
				xmax = 367.3352
				text = "'em"
			intervals [358]:
				xmin = 367.3352
				xmax = 367.4352
				text = "they"
			intervals [359]:
				xmin = 367.4352
				xmax = 367.6152
				text = "have"
			intervals [360]:
				xmin = 367.6152
				xmax = 367.7252
				text = ""
			intervals [361]:
				xmin = 367.7252
				xmax = 368.2352
				text = "gimmicks"
			intervals [362]:
				xmin = 368.2352
				xmax = 368.2652
				text = ""
			intervals [363]:
				xmin = 368.2652
				xmax = 368.3352
				text = "you"
			intervals [364]:
				xmin = 368.3352
				xmax = 368.4952
				text = "know"
			intervals [365]:
				xmin = 368.4952
				xmax = 369.3303
				text = ""
			intervals [366]:
				xmin = 369.3303
				xmax = 369.5503
				text = "like"
			intervals [367]:
				xmin = 369.5503
				xmax = 369.9803
				text = "special"
			intervals [368]:
				xmin = 369.9803
				xmax = 370.0103
				text = ""
			intervals [369]:
				xmin = 370.0103
				xmax = 370.7003
				text = "machinery"
			intervals [370]:
				xmin = 370.7003
				xmax = 370.7303
				text = ""
			intervals [371]:
				xmin = 370.7303
				xmax = 370.8603
				text = "that"
			intervals [372]:
				xmin = 370.8603
				xmax = 377.3993
				text = ""
			intervals [373]:
				xmin = 377.3993
				xmax = 378.2893
				text = "<unk>"
			intervals [374]:
				xmin = 378.2893
				xmax = 384.5399
				text = ""
			intervals [375]:
				xmin = 384.5399
				xmax = 384.8699
				text = "mm"
			intervals [376]:
				xmin = 384.8699
				xmax = 385.9782
				text = ""
			intervals [377]:
				xmin = 385.9782
				xmax = 386.1082
				text = "what"
			intervals [378]:
				xmin = 386.1082
				xmax = 386.1382
				text = ""
			intervals [379]:
				xmin = 386.1382
				xmax = 386.2082
				text = "s"
			intervals [380]:
				xmin = 386.2082
				xmax = 386.4982
				text = "going"
			intervals [381]:
				xmin = 386.4982
				xmax = 386.5982
				text = "on"
			intervals [382]:
				xmin = 386.5982
				xmax = 386.7082
				text = "in"
			intervals [383]:
				xmin = 386.7082
				xmax = 386.7382
				text = ""
			intervals [384]:
				xmin = 386.7382
				xmax = 387.0882
				text = "peyton"
			intervals [385]:
				xmin = 387.0882
				xmax = 387.1182
				text = ""
			intervals [386]:
				xmin = 387.1182
				xmax = 387.4682
				text = "place"
			intervals [387]:
				xmin = 387.4682
				xmax = 387.5882
				text = "now"
			intervals [388]:
				xmin = 387.5882
				xmax = 387.6382
				text = ""
			intervals [389]:
				xmin = 387.6382
				xmax = 387.7282
				text = "i"
			intervals [390]:
				xmin = 387.7282
				xmax = 387.7782
				text = ""
			intervals [391]:
				xmin = 387.7782
				xmax = 387.9482
				text = "haven't"
			intervals [392]:
				xmin = 387.9482
				xmax = 388.1482
				text = "seen"
			intervals [393]:
				xmin = 388.1482
				xmax = 388.1982
				text = ""
			intervals [394]:
				xmin = 388.1982
				xmax = 388.4082
				text = "that"
			intervals [395]:
				xmin = 388.4082
				xmax = 388.7872
				text = ""
			intervals [396]:
				xmin = 388.7872
				xmax = 389.0772
				text = "since"
			intervals [397]:
				xmin = 389.0772
				xmax = 389.3635
				text = ""
			intervals [398]:
				xmin = 389.3635
				xmax = 389.6935
				text = "before"
			intervals [399]:
				xmin = 389.6935
				xmax = 389.7335
				text = "i"
			intervals [400]:
				xmin = 389.7335
				xmax = 389.7635
				text = ""
			intervals [401]:
				xmin = 389.7635
				xmax = 389.9135
				text = "went"
			intervals [402]:
				xmin = 389.9135
				xmax = 389.9735
				text = "to"
			intervals [403]:
				xmin = 389.9735
				xmax = 390.2535
				text = ""
			intervals [404]:
				xmin = 390.2535
				xmax = 390.3835
				text = "north"
			intervals [405]:
				xmin = 390.3835
				xmax = 390.7335
				text = "carolina"
			intervals [406]:
				xmin = 390.7335
				xmax = 395.0754
				text = ""
			intervals [407]:
				xmin = 395.0754
				xmax = 395.4854
				text = "<unk>"
			intervals [408]:
				xmin = 395.4854
				xmax = 419.6664
				text = ""
			intervals [409]:
				xmin = 419.6664
				xmax = 420.1664
				text = "mm-hm"
			intervals [410]:
				xmin = 420.1664
				xmax = 427.0202
				text = ""
			intervals [411]:
				xmin = 427.0202
				xmax = 427.0802
				text = "it"
			intervals [412]:
				xmin = 427.0802
				xmax = 427.1202
				text = ""
			intervals [413]:
				xmin = 427.1202
				xmax = 427.4602
				text = "gets"
			intervals [414]:
				xmin = 427.4602
				xmax = 427.9102
				text = "complicated"
			intervals [415]:
				xmin = 427.9102
				xmax = 458.8404
				text = ""
			intervals [416]:
				xmin = 458.8404
				xmax = 459.0104
				text = "take"
			intervals [417]:
				xmin = 459.0104
				xmax = 459.1904
				text = ""
			intervals [418]:
				xmin = 459.1904
				xmax = 459.3604
				text = "about"
			intervals [419]:
				xmin = 459.3604
				xmax = 459.4104
				text = ""
			intervals [420]:
				xmin = 459.4104
				xmax = 459.6504
				text = "two"
			intervals [421]:
				xmin = 459.6504
				xmax = 459.7004
				text = ""
			intervals [422]:
				xmin = 459.7004
				xmax = 459.9504
				text = "months"
			intervals [423]:
				xmin = 459.9504
				xmax = 460.0304
				text = "to"
			intervals [424]:
				xmin = 460.0304
				xmax = 460.0904
				text = ""
			intervals [425]:
				xmin = 460.0904
				xmax = 460.2804
				text = "finish"
			intervals [426]:
				xmin = 460.2804
				xmax = 460.7304
				text = ""
			intervals [427]:
				xmin = 460.7304
				xmax = 460.7904
				text = "the"
			intervals [428]:
				xmin = 460.7904
				xmax = 461.2404
				text = "operation"
			intervals [429]:
				xmin = 461.2404
				xmax = 462.9733
				text = ""
			intervals [430]:
				xmin = 462.9733
				xmax = 463.4533
				text = "mm"
			intervals [431]:
				xmin = 463.4533
				xmax = 463.6033
				text = ""
			intervals [432]:
				xmin = 463.6033
				xmax = 463.7233
				text = "that"
			intervals [433]:
				xmin = 463.7233
				xmax = 463.8533
				text = "s"
			intervals [434]:
				xmin = 463.8533
				xmax = 464.0033
				text = ""
			intervals [435]:
				xmin = 464.0033
				xmax = 464.1133
				text = "good"
			intervals [436]:
				xmin = 464.1133
				xmax = 464.4663
				text = ""
			intervals [437]:
				xmin = 464.4663
				xmax = 464.5663
				text = "have"
			intervals [438]:
				xmin = 464.5663
				xmax = 464.6663
				text = "you"
			intervals [439]:
				xmin = 464.6663
				xmax = 464.9063
				text = "seen"
			intervals [440]:
				xmin = 464.9063
				xmax = 464.9463
				text = "a"
			intervals [441]:
				xmin = 464.9463
				xmax = 465.4163
				text = "movie"
			intervals [442]:
				xmin = 465.4163
				xmax = 466.0063
				text = "recently"
			intervals [443]:
				xmin = 466.0063
				xmax = 466.0363
				text = ""
			intervals [444]:
				xmin = 466.0363
				xmax = 466.1563
				text = "that"
			intervals [445]:
				xmin = 466.1563
				xmax = 467.4077
				text = ""
			intervals [446]:
				xmin = 467.4077
				xmax = 467.9877
				text = "impressed"
			intervals [447]:
				xmin = 467.9877
				xmax = 468.1677
				text = "you"
			intervals [448]:
				xmin = 468.1677
				xmax = 468.2077
				text = ""
			intervals [449]:
				xmin = 468.2077
				xmax = 468.2677
				text = "and"
			intervals [450]:
				xmin = 468.2677
				xmax = 468.4077
				text = "you"
			intervals [451]:
				xmin = 468.4077
				xmax = 468.4377
				text = ""
			intervals [452]:
				xmin = 468.4377
				xmax = 468.6077
				text = "would"
			intervals [453]:
				xmin = 468.6077
				xmax = 468.6977
				text = ""
			intervals [454]:
				xmin = 468.6977
				xmax = 468.7877
				text = "like"
			intervals [455]:
				xmin = 468.7877
				xmax = 468.8677
				text = "to"
			intervals [456]:
				xmin = 468.8677
				xmax = 470.0686
				text = ""
			intervals [457]:
				xmin = 470.0686
				xmax = 470.3586
				text = "tell"
			intervals [458]:
				xmin = 470.3586
				xmax = 470.4186
				text = ""
			intervals [459]:
				xmin = 470.4186
				xmax = 470.4786
				text = "the"
			intervals [460]:
				xmin = 470.4786
				xmax = 470.6886
				text = "plot"
			intervals [461]:
				xmin = 470.6886
				xmax = 470.7186
				text = ""
			intervals [462]:
				xmin = 470.7186
				xmax = 471.0186
				text = "line"
			intervals [463]:
				xmin = 471.0186
				xmax = 471.0786
				text = "of"
			intervals [464]:
				xmin = 471.0786
				xmax = 476.827
				text = ""
			intervals [465]:
				xmin = 476.827
				xmax = 477.937
				text = "<unk>"
			intervals [466]:
				xmin = 477.937
				xmax = 544.8797
				text = ""
			intervals [467]:
				xmin = 544.8797
				xmax = 545.2697
				text = "yeah"
			intervals [468]:
				xmin = 545.2697
				xmax = 546.3623
				text = ""
			intervals [469]:
				xmin = 546.3623
				xmax = 546.5123
				text = "you"
			intervals [470]:
				xmin = 546.5123
				xmax = 546.5423
				text = ""
			intervals [471]:
				xmin = 546.5423
				xmax = 546.6723
				text = "can't"
			intervals [472]:
				xmin = 546.6723
				xmax = 546.7223
				text = ""
			intervals [473]:
				xmin = 546.7223
				xmax = 547.1823
				text = "remember"
			intervals [474]:
				xmin = 547.1823
				xmax = 547.2423
				text = "all"
			intervals [475]:
				xmin = 547.2423
				xmax = 547.3723
				text = "the"
			intervals [476]:
				xmin = 547.3723
				xmax = 547.5023
				text = ""
			intervals [477]:
				xmin = 547.5023
				xmax = 548.4123
				text = "details"
			intervals [478]:
				xmin = 548.4123
				xmax = 548.4523
				text = ""
			intervals [479]:
				xmin = 548.4523
				xmax = 548.7223
				text = "<unk>"
			intervals [480]:
				xmin = 548.7223
				xmax = 549.7155
				text = ""
			intervals [481]:
				xmin = 549.7155
				xmax = 549.9055
				text = "what"
			intervals [482]:
				xmin = 549.9055
				xmax = 550.0555
				text = "did"
			intervals [483]:
				xmin = 550.0555
				xmax = 550.1455
				text = "you"
			intervals [484]:
				xmin = 550.1455
				xmax = 550.6055
				text = "study"
			intervals [485]:
				xmin = 550.6055
				xmax = 550.7355
				text = "in"
			intervals [486]:
				xmin = 550.7355
				xmax = 551.1055
				text = "school"
			intervals [487]:
				xmin = 551.1055
				xmax = 551.1355
				text = ""
			intervals [488]:
				xmin = 551.1355
				xmax = 551.2955
				text = "when"
			intervals [489]:
				xmin = 551.2955
				xmax = 551.4055
				text = "you"
			intervals [490]:
				xmin = 551.4055
				xmax = 551.4955
				text = "were"
			intervals [491]:
				xmin = 551.4955
				xmax = 551.6155
				text = "in"
			intervals [492]:
				xmin = 551.6155
				xmax = 552.0743
				text = ""
			intervals [493]:
				xmin = 552.0743
				xmax = 552.2743
				text = "grammar"
			intervals [494]:
				xmin = 552.2743
				xmax = 552.4043
				text = ""
			intervals [495]:
				xmin = 552.4043
				xmax = 552.8343
				text = "school"
			intervals [496]:
				xmin = 552.8343
				xmax = 552.9243
				text = "and"
			intervals [497]:
				xmin = 552.9243
				xmax = 552.9543
				text = ""
			intervals [498]:
				xmin = 552.9543
				xmax = 553.0743
				text = "high"
			intervals [499]:
				xmin = 553.0743
				xmax = 553.1243
				text = ""
			intervals [500]:
				xmin = 553.1243
				xmax = 553.5343
				text = "school"
			intervals [501]:
				xmin = 553.5343
				xmax = 553.8649
				text = ""
			intervals [502]:
				xmin = 553.8649
				xmax = 553.9849
				text = "and"
			intervals [503]:
				xmin = 553.9849
				xmax = 554.0749
				text = ""
			intervals [504]:
				xmin = 554.0749
				xmax = 554.3649
				text = "college"
			intervals [505]:
				xmin = 554.3649
				xmax = 559.2506
				text = ""
			intervals [506]:
				xmin = 559.2506
				xmax = 559.6106
				text = "yeah"
			intervals [507]:
				xmin = 559.6106
				xmax = 573.0237
				text = ""
			intervals [508]:
				xmin = 573.0237
				xmax = 573.5837
				text = "<unk>"
			intervals [509]:
				xmin = 573.5837
				xmax = 576.699
				text = ""
			intervals [510]:
				xmin = 576.699
				xmax = 577.169
				text = "mm-hm"
			intervals [511]:
				xmin = 577.169
				xmax = 582.2851
				text = ""
			intervals [512]:
				xmin = 582.2851
				xmax = 582.7251
				text = "mm-hm"
			intervals [513]:
				xmin = 582.7251
				xmax = 585.3433
				text = ""
			intervals [514]:
				xmin = 585.3433
				xmax = 585.7433
				text = "mm-hm"
			intervals [515]:
				xmin = 585.7433
				xmax = 586.8589
				text = ""
			intervals [516]:
				xmin = 586.8589
				xmax = 586.9989
				text = "what"
			intervals [517]:
				xmin = 586.9989
				xmax = 587.0889
				text = ""
			intervals [518]:
				xmin = 587.0889
				xmax = 587.2089
				text = "kind"
			intervals [519]:
				xmin = 587.2089
				xmax = 587.3189
				text = "of"
			intervals [520]:
				xmin = 587.3189
				xmax = 587.5389
				text = "stuff"
			intervals [521]:
				xmin = 587.5389
				xmax = 587.5989
				text = ""
			intervals [522]:
				xmin = 587.5989
				xmax = 587.6989
				text = "do"
			intervals [523]:
				xmin = 587.6989
				xmax = 587.8289
				text = "you"
			intervals [524]:
				xmin = 587.8289
				xmax = 588.0389
				text = "read"
			intervals [525]:
				xmin = 588.0389
				xmax = 600.6997
				text = ""
			intervals [526]:
				xmin = 600.6997
				xmax = 601.4597
				text = "<unk>"
			intervals [527]:
				xmin = 601.4597
				xmax = 602.0662
				text = ""
			intervals [528]:
				xmin = 602.0662
				xmax = 602.3362
				text = "not"
			intervals [529]:
				xmin = 602.3362
				xmax = 602.4462
				text = "at"
			intervals [530]:
				xmin = 602.4462
				xmax = 602.6362
				text = "all"
			intervals [531]:
				xmin = 602.6362
				xmax = 604.375
				text = ""
			intervals [532]:
				xmin = 604.375
				xmax = 604.465
				text = "my"
			intervals [533]:
				xmin = 604.465
				xmax = 604.765
				text = "wife"
			intervals [534]:
				xmin = 604.765
				xmax = 604.875
				text = ""
			intervals [535]:
				xmin = 604.875
				xmax = 605.185
				text = "likes"
			intervals [536]:
				xmin = 605.185
				xmax = 605.235
				text = ""
			intervals [537]:
				xmin = 605.235
				xmax = 605.295
				text = "to"
			intervals [538]:
				xmin = 605.295
				xmax = 605.325
				text = ""
			intervals [539]:
				xmin = 605.325
				xmax = 605.715
				text = "read"
			intervals [540]:
				xmin = 605.715
				xmax = 606.5798
				text = ""
			intervals [541]:
				xmin = 606.5798
				xmax = 607.1398
				text = "novels"
			intervals [542]:
				xmin = 607.1398
				xmax = 607.2198
				text = ""
			intervals [543]:
				xmin = 607.2198
				xmax = 607.3298
				text = "and"
			intervals [544]:
				xmin = 607.3298
				xmax = 607.5398
				text = "stuff"
			intervals [545]:
				xmin = 607.5398
				xmax = 607.5798
				text = ""
			intervals [546]:
				xmin = 607.5798
				xmax = 607.6898
				text = "she"
			intervals [547]:
				xmin = 607.6898
				xmax = 607.7198
				text = ""
			intervals [548]:
				xmin = 607.7198
				xmax = 607.8398
				text = "s"
			intervals [549]:
				xmin = 607.8398
				xmax = 608.1098
				text = "always"
			intervals [550]:
				xmin = 608.1098
				xmax = 608.2698
				text = "got"
			intervals [551]:
				xmin = 608.2698
				xmax = 608.3498
				text = "a"
			intervals [552]:
				xmin = 608.3498
				xmax = 608.3798
				text = ""
			intervals [553]:
				xmin = 608.3798
				xmax = 608.7998
				text = "novel"
			intervals [554]:
				xmin = 608.7998
				xmax = 609.0598
				text = ""
			intervals [555]:
				xmin = 609.0598
				xmax = 609.0898
				text = "<unk>"
			intervals [556]:
				xmin = 609.0898
				xmax = 611.4117
				text = ""
			intervals [557]:
				xmin = 611.4117
				xmax = 611.8217
				text = "uh"
			intervals [558]:
				xmin = 611.8217
				xmax = 612.0399
				text = ""
			intervals [559]:
				xmin = 612.0399
				xmax = 612.2099
				text = "what"
			intervals [560]:
				xmin = 612.2099
				xmax = 612.3499
				text = "did"
			intervals [561]:
				xmin = 612.3499
				xmax = 612.4599
				text = "the"
			intervals [562]:
				xmin = 612.4599
				xmax = 612.7999
				text = "kids"
			intervals [563]:
				xmin = 612.7999
				xmax = 613.1699
				text = "do"
			intervals [564]:
				xmin = 613.1699
				xmax = 613.6299
				text = "after"
			intervals [565]:
				xmin = 613.6299
				xmax = 613.8064
				text = ""
			intervals [566]:
				xmin = 613.8064
				xmax = 614.2564
				text = "school"
			intervals [567]:
				xmin = 614.2564
				xmax = 614.4464
				text = "was"
			intervals [568]:
				xmin = 614.4464
				xmax = 614.6464
				text = "out"
			intervals [569]:
				xmin = 614.6464
				xmax = 614.8064
				text = "when"
			intervals [570]:
				xmin = 614.8064
				xmax = 614.9264
				text = "you"
			intervals [571]:
				xmin = 614.9264
				xmax = 615.1164
				text = "were"
			intervals [572]:
				xmin = 615.1164
				xmax = 615.1464
				text = ""
			intervals [573]:
				xmin = 615.1464
				xmax = 615.1764
				text = "a"
			intervals [574]:
				xmin = 615.1764
				xmax = 615.4364
				text = "child"
			intervals [575]:
				xmin = 615.4364
				xmax = 615.4664
				text = ""
			intervals [576]:
				xmin = 615.4664
				xmax = 615.5564
				text = "do"
			intervals [577]:
				xmin = 615.5564
				xmax = 615.6264
				text = ""
			intervals [578]:
				xmin = 615.6264
				xmax = 615.6864
				text = "you"
			intervals [579]:
				xmin = 615.6864
				xmax = 615.9164
				text = "remember"
			intervals [580]:
				xmin = 615.9164
				xmax = 620.415
				text = ""
			intervals [581]:
				xmin = 620.415
				xmax = 620.485
				text = "in"
			intervals [582]:
				xmin = 620.485
				xmax = 620.555
				text = "the"
			intervals [583]:
				xmin = 620.555
				xmax = 621.405
				text = "<unk>"
			intervals [584]:
				xmin = 621.405
				xmax = 621.655
				text = "well"
			intervals [585]:
				xmin = 621.655
				xmax = 622.075
				text = "mostly"
			intervals [586]:
				xmin = 622.075
				xmax = 622.275
				text = "after"
			intervals [587]:
				xmin = 622.275
				xmax = 622.675
				text = "school"
			intervals [588]:
				xmin = 622.675
				xmax = 622.875
				text = "during"
			intervals [589]:
				xmin = 622.875
				xmax = 622.945
				text = ""
			intervals [590]:
				xmin = 622.945
				xmax = 623.015
				text = "the"
			intervals [591]:
				xmin = 623.015
				xmax = 650.3815
				text = ""
			intervals [592]:
				xmin = 650.3815
				xmax = 650.9315
				text = "mm-hm"
			intervals [593]:
				xmin = 650.9315
				xmax = 656.734
				text = ""
			intervals [594]:
				xmin = 656.734
				xmax = 656.764
				text = "i"
			intervals [595]:
				xmin = 656.764
				xmax = 656.864
				text = ""
			intervals [596]:
				xmin = 656.864
				xmax = 657.234
				text = "remember"
			intervals [597]:
				xmin = 657.234
				xmax = 657.324
				text = "that"
			intervals [598]:
				xmin = 657.324
				xmax = 668.7283
				text = ""
			intervals [599]:
				xmin = 668.7283
				xmax = 668.7583
				text = "i"
			intervals [600]:
				xmin = 668.7583
				xmax = 668.8083
				text = ""
			intervals [601]:
				xmin = 668.8083
				xmax = 669.0083
				text = "can"
			intervals [602]:
				xmin = 669.0083
				xmax = 669.2283
				text = "remember"
			intervals [603]:
				xmin = 669.2283
				xmax = 669.3983
				text = "when"
			intervals [604]:
				xmin = 669.3983
				xmax = 669.6383
				text = "only"
			intervals [605]:
				xmin = 669.6383
				xmax = 669.8583
				text = "one"
			intervals [606]:
				xmin = 669.8583
				xmax = 669.9783
				text = ""
			intervals [607]:
				xmin = 669.9783
				xmax = 670.2783
				text = "family"
			intervals [608]:
				xmin = 670.2783
				xmax = 670.3583
				text = "on"
			intervals [609]:
				xmin = 670.3583
				xmax = 670.4383
				text = "the"
			intervals [610]:
				xmin = 670.4383
				xmax = 670.7283
				text = "block"
			intervals [611]:
				xmin = 670.7283
				xmax = 670.8183
				text = ""
			intervals [612]:
				xmin = 670.8183
				xmax = 670.9783
				text = "had"
			intervals [613]:
				xmin = 670.9783
				xmax = 671.0383
				text = "a"
			intervals [614]:
				xmin = 671.0383
				xmax = 671.0783
				text = ""
			intervals [615]:
				xmin = 671.0783
				xmax = 671.5983
				text = "tv"
			intervals [616]:
				xmin = 671.5983
				xmax = 671.8583
				text = "and"
			intervals [617]:
				xmin = 671.8583
				xmax = 671.9183
				text = "all"
			intervals [618]:
				xmin = 671.9183
				xmax = 671.9783
				text = "the"
			intervals [619]:
				xmin = 671.9783
				xmax = 672.0383
				text = ""
			intervals [620]:
				xmin = 672.0383
				xmax = 672.3683
				text = "kids"
			intervals [621]:
				xmin = 672.3683
				xmax = 672.5183
				text = "would"
			intervals [622]:
				xmin = 672.5183
				xmax = 672.6583
				text = "go"
			intervals [623]:
				xmin = 672.6583
				xmax = 672.9583
				text = "<unk>"
			intervals [624]:
				xmin = 672.9583
				xmax = 685.1301
				text = ""
			intervals [625]:
				xmin = 685.1301
				xmax = 685.2101
				text = "it"
			intervals [626]:
				xmin = 685.2101
				xmax = 685.2401
				text = ""
			intervals [627]:
				xmin = 685.2401
				xmax = 685.3501
				text = "s"
			intervals [628]:
				xmin = 685.3501
				xmax = 685.3801
				text = ""
			intervals [629]:
				xmin = 685.3801
				xmax = 685.5501
				text = "hard"
			intervals [630]:
				xmin = 685.5501
				xmax = 685.6401
				text = "to"
			intervals [631]:
				xmin = 685.6401
				xmax = 685.9501
				text = "believe"
			intervals [632]:
				xmin = 685.9501
				xmax = 686.0201
				text = ""
			intervals [633]:
				xmin = 686.0201
				xmax = 686.1201
				text = "that"
			intervals [634]:
				xmin = 686.1201
				xmax = 686.7601
				text = ""
			intervals [635]:
				xmin = 686.7601
				xmax = 686.9101
				text = "that"
			intervals [636]:
				xmin = 686.9101
				xmax = 687.0701
				text = "could've"
			intervals [637]:
				xmin = 687.0701
				xmax = 687.1601
				text = "ever"
			intervals [638]:
				xmin = 687.1601
				xmax = 687.4901
				text = "happened"
			intervals [639]:
				xmin = 687.4901
				xmax = 688.9714
				text = ""
			intervals [640]:
				xmin = 688.9714
				xmax = 689.1814
				text = "what"
			intervals [641]:
				xmin = 689.1814
				xmax = 689.4314
				text = "about"
			intervals [642]:
				xmin = 689.4314
				xmax = 689.5014
				text = "in"
			intervals [643]:
				xmin = 689.5014
				xmax = 689.7414
				text = "high"
			intervals [644]:
				xmin = 689.7414
				xmax = 690.0614
				text = "school"
			intervals [645]:
				xmin = 690.0614
				xmax = 690.1814
				text = "what"
			intervals [646]:
				xmin = 690.1814
				xmax = 690.3114
				text = "did"
			intervals [647]:
				xmin = 690.3114
				xmax = 690.3914
				text = "the"
			intervals [648]:
				xmin = 690.3914
				xmax = 690.5814
				text = "high"
			intervals [649]:
				xmin = 690.5814
				xmax = 690.8414
				text = "school"
			intervals [650]:
				xmin = 690.8414
				xmax = 690.9314
				text = ""
			intervals [651]:
				xmin = 690.9314
				xmax = 691.1914
				text = "kids"
			intervals [652]:
				xmin = 691.1914
				xmax = 691.2214
				text = ""
			intervals [653]:
				xmin = 691.2214
				xmax = 691.3914
				text = "do"
			intervals [654]:
				xmin = 691.3914
				xmax = 691.4214
				text = ""
			intervals [655]:
				xmin = 691.4214
				xmax = 691.6614
				text = "in"
			intervals [656]:
				xmin = 691.6614
				xmax = 691.7114
				text = ""
			intervals [657]:
				xmin = 691.7114
				xmax = 691.8414
				text = "their"
			intervals [658]:
				xmin = 691.8414
				xmax = 691.9314
				text = "free"
			intervals [659]:
				xmin = 691.9314
				xmax = 692.2714
				text = "time"
			intervals [660]:
				xmin = 692.2714
				xmax = 712.2702
				text = ""
			intervals [661]:
				xmin = 712.2702
				xmax = 712.4302
				text = "did"
			intervals [662]:
				xmin = 712.4302
				xmax = 712.5102
				text = "the"
			intervals [663]:
				xmin = 712.5102
				xmax = 712.6602
				text = "girls"
			intervals [664]:
				xmin = 712.6602
				xmax = 713.1302
				text = ""
			intervals [665]:
				xmin = 713.1302
				xmax = 713.3202
				text = "play"
			intervals [666]:
				xmin = 713.3202
				xmax = 714.7107
				text = ""
			intervals [667]:
				xmin = 714.7107
				xmax = 714.8307
				text = "gotta"
			intervals [668]:
				xmin = 714.8307
				xmax = 714.9307
				text = ""
			intervals [669]:
				xmin = 714.9307
				xmax = 715.0407
				text = "fit"
			intervals [670]:
				xmin = 715.0407
				xmax = 715.1707
				text = ""
			intervals [671]:
				xmin = 715.1707
				xmax = 715.2607
				text = "that"
			intervals [672]:
				xmin = 715.2607
				xmax = 715.3507
				text = "in"
			intervals [673]:
				xmin = 715.3507
				xmax = 715.8007
				text = "somewhere"
			intervals [674]:
				xmin = 715.8007
				xmax = 716.8377
				text = ""
			intervals [675]:
				xmin = 716.8377
				xmax = 717.0477
				text = "did"
			intervals [676]:
				xmin = 717.0477
				xmax = 717.1177
				text = "the"
			intervals [677]:
				xmin = 717.1177
				xmax = 717.4277
				text = "girls"
			intervals [678]:
				xmin = 717.4277
				xmax = 717.6377
				text = "play"
			intervals [679]:
				xmin = 717.6377
				xmax = 717.8177
				text = "these"
			intervals [680]:
				xmin = 717.8177
				xmax = 718.3277
				text = "sports"
			intervals [681]:
				xmin = 718.3277
				xmax = 718.5662
				text = ""
			intervals [682]:
				xmin = 718.5662
				xmax = 718.8862
				text = "basketball"
			intervals [683]:
				xmin = 718.8862
				xmax = 726.7686
				text = ""
			intervals [684]:
				xmin = 726.7686
				xmax = 727.4686
				text = "<unk>"
			intervals [685]:
				xmin = 727.4686
				xmax = 739.2617
				text = ""
			intervals [686]:
				xmin = 739.2617
				xmax = 739.4617
				text = "good"
			intervals [687]:
				xmin = 739.4617
				xmax = 740.7984
				text = ""
			intervals [688]:
				xmin = 740.7984
				xmax = 740.8984
				text = "do"
			intervals [689]:
				xmin = 740.8984
				xmax = 740.9884
				text = "you"
			intervals [690]:
				xmin = 740.9884
				xmax = 741.2384
				text = "remember"
			intervals [691]:
				xmin = 741.2384
				xmax = 741.4784
				text = "ever"
			intervals [692]:
				xmin = 741.4784
				xmax = 741.7584
				text = "having"
			intervals [693]:
				xmin = 741.7584
				xmax = 741.8084
				text = "a"
			intervals [694]:
				xmin = 741.8084
				xmax = 741.8584
				text = ""
			intervals [695]:
				xmin = 741.8584
				xmax = 742.2384
				text = "teacher"
			intervals [696]:
				xmin = 742.2384
				xmax = 742.3784
				text = "that"
			intervals [697]:
				xmin = 742.3784
				xmax = 742.7084
				text = "hollered"
			intervals [698]:
				xmin = 742.7084
				xmax = 742.8484
				text = "a"
			intervals [699]:
				xmin = 742.8484
				xmax = 742.8784
				text = ""
			intervals [700]:
				xmin = 742.8784
				xmax = 743.0284
				text = "lot"
			intervals [701]:
				xmin = 743.0284
				xmax = 744.864
				text = ""
			intervals [702]:
				xmin = 744.864
				xmax = 745.374
				text = "<unk>"
			intervals [703]:
				xmin = 745.374
				xmax = 753.6951
				text = ""
			intervals [704]:
				xmin = 753.6951
				xmax = 753.8551
				text = "what"
			intervals [705]:
				xmin = 753.8551
				xmax = 753.9551
				text = "were"
			intervals [706]:
				xmin = 753.9551
				xmax = 754.0751
				text = "the"
			intervals [707]:
				xmin = 754.0751
				xmax = 754.3751
				text = "sorts"
			intervals [708]:
				xmin = 754.3751
				xmax = 754.4451
				text = "of"
			intervals [709]:
				xmin = 754.4451
				xmax = 754.5251
				text = ""
			intervals [710]:
				xmin = 754.5251
				xmax = 754.7751
				text = "well"
			intervals [711]:
				xmin = 754.7751
				xmax = 755.0351
				text = "maybe"
			intervals [712]:
				xmin = 755.0351
				xmax = 755.1451
				text = "you"
			intervals [713]:
				xmin = 755.1451
				xmax = 755.2551
				text = "can"
			intervals [714]:
				xmin = 755.2551
				xmax = 755.2851
				text = ""
			intervals [715]:
				xmin = 755.2851
				xmax = 755.5151
				text = "tell"
			intervals [716]:
				xmin = 755.5151
				xmax = 755.7051
				text = "from"
			intervals [717]:
				xmin = 755.7051
				xmax = 755.8651
				text = "your"
			intervals [718]:
				xmin = 755.8651
				xmax = 755.9451
				text = ""
			intervals [719]:
				xmin = 755.9451
				xmax = 756.2551
				text = "present"
			intervals [720]:
				xmin = 756.2551
				xmax = 756.9451
				text = "experiences"
			intervals [721]:
				xmin = 756.9451
				xmax = 757.0651
				text = "by"
			intervals [722]:
				xmin = 757.0651
				xmax = 757.1751
				text = "what"
			intervals [723]:
				xmin = 757.1751
				xmax = 757.2951
				text = "has"
			intervals [724]:
				xmin = 757.2951
				xmax = 757.3651
				text = ""
			intervals [725]:
				xmin = 757.3651
				xmax = 757.7451
				text = "passed"
			intervals [726]:
				xmin = 757.7451
				xmax = 757.8851
				text = "but"
			intervals [727]:
				xmin = 757.8851
				xmax = 758.5448
				text = ""
			intervals [728]:
				xmin = 758.5448
				xmax = 758.7248
				text = "what"
			intervals [729]:
				xmin = 758.7248
				xmax = 758.7648
				text = "are"
			intervals [730]:
				xmin = 758.7648
				xmax = 758.8848
				text = "the"
			intervals [731]:
				xmin = 758.8848
				xmax = 759.1848
				text = "sorts"
			intervals [732]:
				xmin = 759.1848
				xmax = 759.2548
				text = "of"
			intervals [733]:
				xmin = 759.2548
				xmax = 759.5748
				text = "things"
			intervals [734]:
				xmin = 759.5748
				xmax = 759.6948
				text = "that"
			intervals [735]:
				xmin = 759.6948
				xmax = 760.5673
				text = ""
			intervals [736]:
				xmin = 760.5673
				xmax = 761.1573
				text = "irritate"
			intervals [737]:
				xmin = 761.1573
				xmax = 761.2373
				text = "a"
			intervals [738]:
				xmin = 761.2373
				xmax = 761.5973
				text = "teacher"
			intervals [739]:
				xmin = 761.5973
				xmax = 761.6873
				text = "the"
			intervals [740]:
				xmin = 761.6873
				xmax = 762.0773
				text = "most"
			intervals [741]:
				xmin = 762.0773
				xmax = 762.2073
				text = "and"
			intervals [742]:
				xmin = 762.2073
				xmax = 762.3273
				text = "might"
			intervals [743]:
				xmin = 762.3273
				xmax = 762.4773
				text = ""
			intervals [744]:
				xmin = 762.4773
				xmax = 762.7873
				text = "tempt"
			intervals [745]:
				xmin = 762.7873
				xmax = 762.9373
				text = "her"
			intervals [746]:
				xmin = 762.9373
				xmax = 763.0373
				text = "to"
			intervals [747]:
				xmin = 763.0373
				xmax = 764.1108
				text = ""
			intervals [748]:
				xmin = 764.1108
				xmax = 764.2708
				text = "fly"
			intervals [749]:
				xmin = 764.2708
				xmax = 764.3508
				text = "on"
			intervals [750]:
				xmin = 764.3508
				xmax = 764.5608
				text = "things"
			intervals [751]:
				xmin = 764.5608
				xmax = 765.8316
				text = ""
			intervals [752]:
				xmin = 765.8316
				xmax = 766.0316
				text = "that"
			intervals [753]:
				xmin = 766.0316
				xmax = 766.4316
				text = "kids"
			intervals [754]:
				xmin = 766.4316
				xmax = 766.4916
				text = ""
			intervals [755]:
				xmin = 766.4916
				xmax = 766.6116
				text = "do"
			intervals [756]:
				xmin = 766.6116
				xmax = 780.1525
				text = ""
			intervals [757]:
				xmin = 780.1525
				xmax = 780.2125
				text = "yeah"
			intervals [758]:
				xmin = 780.2125
				xmax = 780.2625
				text = ""
			intervals [759]:
				xmin = 780.2625
				xmax = 780.4225
				text = "that"
			intervals [760]:
				xmin = 780.4225
				xmax = 780.5925
				text = ""
			intervals [761]:
				xmin = 780.5925
				xmax = 780.7325
				text = "s"
			intervals [762]:
				xmin = 780.7325
				xmax = 780.9025
				text = "bad"
			intervals [763]:
				xmin = 780.9025
				xmax = 782.8795
				text = ""
			intervals [764]:
				xmin = 782.8795
				xmax = 783.0695
				text = "what"
			intervals [765]:
				xmin = 783.0695
				xmax = 783.2995
				text = "about"
			intervals [766]:
				xmin = 783.2995
				xmax = 783.4395
				text = "the"
			intervals [767]:
				xmin = 783.4395
				xmax = 783.7295
				text = "best"
			intervals [768]:
				xmin = 783.7295
				xmax = 784.0495
				text = "teacher"
			intervals [769]:
				xmin = 784.0495
				xmax = 784.2095
				text = "you"
			intervals [770]:
				xmin = 784.2095
				xmax = 784.4795
				text = "ever"
			intervals [771]:
				xmin = 784.4795
				xmax = 784.7095
				text = "had"
			intervals [772]:
				xmin = 784.7095
				xmax = 785.8925
				text = ""
			intervals [773]:
				xmin = 785.8925
				xmax = 785.9925
				text = "can"
			intervals [774]:
				xmin = 785.9925
				xmax = 786.0525
				text = "you"
			intervals [775]:
				xmin = 786.0525
				xmax = 786.3725
				text = "remember"
			intervals [776]:
				xmin = 786.3725
				xmax = 786.915
				text = ""
			intervals [777]:
				xmin = 786.915
				xmax = 787.075
				text = "who"
			intervals [778]:
				xmin = 787.075
				xmax = 787.275
				text = "that"
			intervals [779]:
				xmin = 787.275
				xmax = 787.635
				text = "person"
			intervals [780]:
				xmin = 787.635
				xmax = 787.665
				text = ""
			intervals [781]:
				xmin = 787.665
				xmax = 787.775
				text = "would"
			intervals [782]:
				xmin = 787.775
				xmax = 787.835
				text = ""
			intervals [783]:
				xmin = 787.835
				xmax = 787.955
				text = "be"
			intervals [784]:
				xmin = 787.955
				xmax = 809.4252
				text = ""
			intervals [785]:
				xmin = 809.4252
				xmax = 809.5852
				text = "what"
			intervals [786]:
				xmin = 809.5852
				xmax = 809.8552
				text = "was"
			intervals [787]:
				xmin = 809.8552
				xmax = 810.2092
				text = ""
			intervals [788]:
				xmin = 810.2092
				xmax = 810.4092
				text = "there"
			intervals [789]:
				xmin = 810.4092
				xmax = 810.7392
				text = "about"
			intervals [790]:
				xmin = 810.7392
				xmax = 810.7792
				text = ""
			intervals [791]:
				xmin = 810.7792
				xmax = 810.8492
				text = "her"
			intervals [792]:
				xmin = 810.8492
				xmax = 810.9392
				text = "do"
			intervals [793]:
				xmin = 810.9392
				xmax = 810.9692
				text = ""
			intervals [794]:
				xmin = 810.9692
				xmax = 811.1492
				text = "you"
			intervals [795]:
				xmin = 811.1492
				xmax = 811.2192
				text = ""
			intervals [796]:
				xmin = 811.2192
				xmax = 811.3692
				text = "think"
			intervals [797]:
				xmin = 811.3692
				xmax = 811.4592
				text = ""
			intervals [798]:
				xmin = 811.4592
				xmax = 811.5892
				text = "that"
			intervals [799]:
				xmin = 811.5892
				xmax = 811.842
				text = ""
			intervals [800]:
				xmin = 811.842
				xmax = 812.372
				text = "enabled"
			intervals [801]:
				xmin = 812.372
				xmax = 812.562
				text = "her"
			intervals [802]:
				xmin = 812.562
				xmax = 812.712
				text = "to"
			intervals [803]:
				xmin = 812.712
				xmax = 812.862
				text = ""
			intervals [804]:
				xmin = 812.862
				xmax = 813.272
				text = "interest"
			intervals [805]:
				xmin = 813.272
				xmax = 813.442
				text = "you"
			intervals [806]:
				xmin = 813.442
				xmax = 813.512
				text = "in"
			intervals [807]:
				xmin = 813.512
				xmax = 813.632
				text = ""
			intervals [808]:
				xmin = 813.632
				xmax = 813.702
				text = "a"
			intervals [809]:
				xmin = 813.702
				xmax = 814.082
				text = "subject"
			intervals [810]:
				xmin = 814.082
				xmax = 834.1263
				text = ""
			intervals [811]:
				xmin = 834.1263
				xmax = 834.5163
				text = "<unk>"
			intervals [812]:
				xmin = 834.5163
				xmax = 837.3229
				text = ""
			intervals [813]:
				xmin = 837.3229
				xmax = 837.7729
				text = "mm-hm"
			intervals [814]:
				xmin = 837.7729
				xmax = 850.596
				text = ""
			intervals [815]:
				xmin = 850.596
				xmax = 851.106
				text = "mm-hm"
			intervals [816]:
				xmin = 851.106
				xmax = 852.4286
				text = ""
			intervals [817]:
				xmin = 852.4286
				xmax = 852.6386
				text = "good"
			intervals [818]:
				xmin = 852.6386
				xmax = 853.8013
				text = ""
			intervals [819]:
				xmin = 853.8013
				xmax = 853.9713
				text = "was"
			intervals [820]:
				xmin = 853.9713
				xmax = 854.1213
				text = "there"
			intervals [821]:
				xmin = 854.1213
				xmax = 854.2613
				text = "ever"
			intervals [822]:
				xmin = 854.2613
				xmax = 854.3513
				text = "a"
			intervals [823]:
				xmin = 854.3513
				xmax = 854.7013
				text = "teacher"
			intervals [824]:
				xmin = 854.7013
				xmax = 854.8613
				text = "that"
			intervals [825]:
				xmin = 854.8613
				xmax = 854.9813
				text = "you"
			intervals [826]:
				xmin = 854.9813
				xmax = 855.2313
				text = "just"
			intervals [827]:
				xmin = 855.2313
				xmax = 855.5413
				text = "couldn't"
			intervals [828]:
				xmin = 855.5413
				xmax = 856.0513
				text = "stand"
			intervals [829]:
				xmin = 856.0513
				xmax = 892.5491
				text = ""
			intervals [830]:
				xmin = 892.5491
				xmax = 893.0491
				text = "mm-hm"
			intervals [831]:
				xmin = 893.0491
				xmax = 896.5099
				text = ""
			intervals [832]:
				xmin = 896.5099
				xmax = 897.1099
				text = "<unk>"
			intervals [833]:
				xmin = 897.1099
				xmax = 897.6029
				text = ""
			intervals [834]:
				xmin = 897.6029
				xmax = 898.0829
				text = "nothing"
			intervals [835]:
				xmin = 898.0829
				xmax = 898.4829
				text = "just"
			intervals [836]:
				xmin = 898.4829
				xmax = 898.7529
				text = "about"
			intervals [837]:
				xmin = 898.7529
				xmax = 898.8629
				text = ""
			intervals [838]:
				xmin = 898.8629
				xmax = 898.9829
				text = "what"
			intervals [839]:
				xmin = 898.9829
				xmax = 899.0329
				text = ""
			intervals [840]:
				xmin = 899.0329
				xmax = 899.2729
				text = "she"
			intervals [841]:
				xmin = 899.2729
				xmax = 899.4529
				text = "would"
			intervals [842]:
				xmin = 899.4529
				xmax = 899.7029
				text = "yell"
			intervals [843]:
				xmin = 899.7029
				xmax = 899.7429
				text = ""
			intervals [844]:
				xmin = 899.7429
				xmax = 899.8629
				text = "at"
			intervals [845]:
				xmin = 899.8629
				xmax = 899.9829
				text = "you"
			intervals [846]:
				xmin = 899.9829
				xmax = 900.8703
				text = ""
			intervals [847]:
				xmin = 900.8703
				xmax = 900.9903
				text = "<unk>"
			intervals [848]:
				xmin = 900.9903
				xmax = 908.8385
				text = ""
			intervals [849]:
				xmin = 908.8385
				xmax = 909.2485
				text = "mm"
			intervals [850]:
				xmin = 909.2485
				xmax = 924.965
				text = ""
			intervals [851]:
				xmin = 924.965
				xmax = 925.095
				text = "were"
			intervals [852]:
				xmin = 925.095
				xmax = 925.165
				text = "you"
			intervals [853]:
				xmin = 925.165
				xmax = 925.355
				text = "ever"
			intervals [854]:
				xmin = 925.355
				xmax = 925.425
				text = "in"
			intervals [855]:
				xmin = 925.425
				xmax = 925.505
				text = "a"
			intervals [856]:
				xmin = 925.505
				xmax = 925.945
				text = "class"
			intervals [857]:
				xmin = 925.945
				xmax = 926.2333
				text = ""
			intervals [858]:
				xmin = 926.2333
				xmax = 926.5733
				text = "uh"
			intervals [859]:
				xmin = 926.5733
				xmax = 927.1257
				text = ""
			intervals [860]:
				xmin = 927.1257
				xmax = 927.3657
				text = "either"
			intervals [861]:
				xmin = 927.3657
				xmax = 927.5157
				text = "as"
			intervals [862]:
				xmin = 927.5157
				xmax = 927.5957
				text = "a"
			intervals [863]:
				xmin = 927.5957
				xmax = 927.9657
				text = "student"
			intervals [864]:
				xmin = 927.9657
				xmax = 927.9957
				text = ""
			intervals [865]:
				xmin = 927.9957
				xmax = 928.0257
				text = "or"
			intervals [866]:
				xmin = 928.0257
				xmax = 928.3957
				text = "teacher"
			intervals [867]:
				xmin = 928.3957
				xmax = 928.4957
				text = "where"
			intervals [868]:
				xmin = 928.4957
				xmax = 928.6057
				text = "the"
			intervals [869]:
				xmin = 928.6057
				xmax = 928.8957
				text = "kids"
			intervals [870]:
				xmin = 928.8957
				xmax = 928.9457
				text = ""
			intervals [871]:
				xmin = 928.9457
				xmax = 929.2157
				text = "played"
			intervals [872]:
				xmin = 929.2157
				xmax = 929.2457
				text = "a"
			intervals [873]:
				xmin = 929.2457
				xmax = 929.4657
				text = "trick"
			intervals [874]:
				xmin = 929.4657
				xmax = 929.5657
				text = ""
			intervals [875]:
				xmin = 929.5657
				xmax = 929.7557
				text = "on"
			intervals [876]:
				xmin = 929.7557
				xmax = 929.8057
				text = ""
			intervals [877]:
				xmin = 929.8057
				xmax = 929.8357
				text = "a"
			intervals [878]:
				xmin = 929.8357
				xmax = 930.2057
				text = "teacher"
			intervals [879]:
				xmin = 930.2057
				xmax = 940.3365
				text = ""
			intervals [880]:
				xmin = 940.3365
				xmax = 940.7465
				text = "<unk>"
			intervals [881]:
				xmin = 940.7465
				xmax = 956.1843
				text = ""
			intervals [882]:
				xmin = 956.1843
				xmax = 957.0143
				text = "<unk>"
			intervals [883]:
				xmin = 957.0143
				xmax = 974.5629
				text = ""
			intervals [884]:
				xmin = 974.5629
				xmax = 975.5629
				text = "<unk>"
			intervals [885]:
				xmin = 975.5629
				xmax = 981.2031
				text = ""
			intervals [886]:
				xmin = 981.2031
				xmax = 982.5831
				text = "<unk>"
			intervals [887]:
				xmin = 982.5831
				xmax = 983.7823
				text = ""
			intervals [888]:
				xmin = 983.7823
				xmax = 984.1723
				text = "<unk>"
			intervals [889]:
				xmin = 984.1723
				xmax = 984.3023
				text = "that"
			intervals [890]:
				xmin = 984.3023
				xmax = 984.4523
				text = "s"
			intervals [891]:
				xmin = 984.4523
				xmax = 984.5223
				text = ""
			intervals [892]:
				xmin = 984.5223
				xmax = 984.7723
				text = "great"
			intervals [893]:
				xmin = 984.7723
				xmax = 988.0238
				text = ""
			intervals [894]:
				xmin = 988.0238
				xmax = 988.1538
				text = "is"
			intervals [895]:
				xmin = 988.1538
				xmax = 988.3038
				text = "there"
			intervals [896]:
				xmin = 988.3038
				xmax = 988.3738
				text = "a"
			intervals [897]:
				xmin = 988.3738
				xmax = 988.5938
				text = "group"
			intervals [898]:
				xmin = 988.5938
				xmax = 988.7138
				text = "of"
			intervals [899]:
				xmin = 988.7138
				xmax = 988.7438
				text = ""
			intervals [900]:
				xmin = 988.7438
				xmax = 989.1038
				text = "people"
			intervals [901]:
				xmin = 989.1038
				xmax = 989.3338
				text = "that"
			intervals [902]:
				xmin = 989.3338
				xmax = 989.5938
				text = "you"
			intervals [903]:
				xmin = 989.5938
				xmax = 990.3464
				text = ""
			intervals [904]:
				xmin = 990.3464
				xmax = 990.4364
				text = "uh"
			intervals [905]:
				xmin = 990.4364
				xmax = 990.7664
				text = "used"
			intervals [906]:
				xmin = 990.7664
				xmax = 990.8764
				text = "to"
			intervals [907]:
				xmin = 990.8764
				xmax = 991.4964
				text = "associate"
			intervals [908]:
				xmin = 991.4964
				xmax = 991.5264
				text = ""
			intervals [909]:
				xmin = 991.5264
				xmax = 991.7664
				text = "with"
			intervals [910]:
				xmin = 991.7664
				xmax = 991.8764
				text = ""
			intervals [911]:
				xmin = 991.8764
				xmax = 992.0264
				text = "as"
			intervals [912]:
				xmin = 992.0264
				xmax = 992.1364
				text = "a"
			intervals [913]:
				xmin = 992.1364
				xmax = 992.5664
				text = "child"
			intervals [914]:
				xmin = 992.5664
				xmax = 992.9913
				text = ""
			intervals [915]:
				xmin = 992.9913
				xmax = 993.0213
				text = "<unk>"
			intervals [916]:
				xmin = 993.0213
				xmax = 993.2213
				text = ""
			intervals [917]:
				xmin = 993.2213
				xmax = 993.5213
				text = "sort"
			intervals [918]:
				xmin = 993.5213
				xmax = 993.6513
				text = "of"
			intervals [919]:
				xmin = 993.6513
				xmax = 993.9113
				text = "your"
			intervals [920]:
				xmin = 993.9113
				xmax = 994.1913
				text = "group"
			intervals [921]:
				xmin = 994.1913
				xmax = 1021.8817
				text = ""
			intervals [922]:
				xmin = 1021.8817
				xmax = 1022.1317
				text = "did"
			intervals [923]:
				xmin = 1022.1317
				xmax = 1022.3017
				text = "any"
			intervals [924]:
				xmin = 1022.3017
				xmax = 1022.3917
				text = "of"
			intervals [925]:
				xmin = 1022.3917
				xmax = 1022.6317
				text = "them"
			intervals [926]:
				xmin = 1022.6317
				xmax = 1022.8161
				text = ""
			intervals [927]:
				xmin = 1022.8161
				xmax = 1023.0861
				text = "ever"
			intervals [928]:
				xmin = 1023.0861
				xmax = 1023.4061
				text = "speak"
			intervals [929]:
				xmin = 1023.4061
				xmax = 1023.5861
				text = "any"
			intervals [930]:
				xmin = 1023.5861
				xmax = 1023.6361
				text = ""
			intervals [931]:
				xmin = 1023.6361
				xmax = 1023.8861
				text = "foreign"
			intervals [932]:
				xmin = 1023.8861
				xmax = 1023.9161
				text = ""
			intervals [933]:
				xmin = 1023.9161
				xmax = 1024.5261
				text = "languages"
			intervals [934]:
				xmin = 1024.5261
				xmax = 1028.9023
				text = ""
			intervals [935]:
				xmin = 1028.9023
				xmax = 1029.0423
				text = "were"
			intervals [936]:
				xmin = 1029.0423
				xmax = 1029.1723
				text = "there"
			intervals [937]:
				xmin = 1029.1723
				xmax = 1029.3323
				text = "any"
			intervals [938]:
				xmin = 1029.3323
				xmax = 1030.1423
				text = "caucasians"
			intervals [939]:
				xmin = 1030.1423
				xmax = 1030.1723
				text = ""
			intervals [940]:
				xmin = 1030.1723
				xmax = 1030.2823
				text = "in"
			intervals [941]:
				xmin = 1030.2823
				xmax = 1030.3323
				text = ""
			intervals [942]:
				xmin = 1030.3323
				xmax = 1030.3923
				text = "the"
			intervals [943]:
				xmin = 1030.3923
				xmax = 1030.5123
				text = "group"
			intervals [944]:
				xmin = 1030.5123
				xmax = 1055.0595
				text = ""
			intervals [945]:
				xmin = 1055.0595
				xmax = 1055.2795
				text = "was"
			intervals [946]:
				xmin = 1055.2795
				xmax = 1055.4595
				text = "there"
			intervals [947]:
				xmin = 1055.4595
				xmax = 1055.6395
				text = "one"
			intervals [948]:
				xmin = 1055.6395
				xmax = 1055.7095
				text = ""
			intervals [949]:
				xmin = 1055.7095
				xmax = 1056.1295
				text = "person"
			intervals [950]:
				xmin = 1056.1295
				xmax = 1056.1595
				text = ""
			intervals [951]:
				xmin = 1056.1595
				xmax = 1056.3195
				text = "that"
			intervals [952]:
				xmin = 1056.3195
				xmax = 1056.6722
				text = ""
			intervals [953]:
				xmin = 1056.6722
				xmax = 1057.2722
				text = "everyone"
			intervals [954]:
				xmin = 1057.2722
				xmax = 1057.6722
				text = "sort"
			intervals [955]:
				xmin = 1057.6722
				xmax = 1057.7822
				text = "of"
			intervals [956]:
				xmin = 1057.7822
				xmax = 1057.8222
				text = ""
			intervals [957]:
				xmin = 1057.8222
				xmax = 1058.3822
				text = "regarded"
			intervals [958]:
				xmin = 1058.3822
				xmax = 1058.6022
				text = "as"
			intervals [959]:
				xmin = 1058.6022
				xmax = 1058.7522
				text = "the"
			intervals [960]:
				xmin = 1058.7522
				xmax = 1059.1122
				text = "leader"
			intervals [961]:
				xmin = 1059.1122
				xmax = 1070.5607
				text = ""
			intervals [962]:
				xmin = 1070.5607
				xmax = 1071.1007
				text = "<unk>"
			intervals [963]:
				xmin = 1071.1007
				xmax = 1075.531
				text = ""
			intervals [964]:
				xmin = 1075.531
				xmax = 1075.721
				text = "what"
			intervals [965]:
				xmin = 1075.721
				xmax = 1075.931
				text = "sort"
			intervals [966]:
				xmin = 1075.931
				xmax = 1076.031
				text = "of"
			intervals [967]:
				xmin = 1076.031
				xmax = 1076.161
				text = ""
			intervals [968]:
				xmin = 1076.161
				xmax = 1076.681
				text = "qualities"
			intervals [969]:
				xmin = 1076.681
				xmax = 1076.791
				text = "would"
			intervals [970]:
				xmin = 1076.791
				xmax = 1077.9461
				text = ""
			intervals [971]:
				xmin = 1077.9461
				xmax = 1078.1861
				text = "help"
			intervals [972]:
				xmin = 1078.1861
				xmax = 1078.2661
				text = "a"
			intervals [973]:
				xmin = 1078.2661
				xmax = 1078.6761
				text = "person"
			intervals [974]:
				xmin = 1078.6761
				xmax = 1078.8161
				text = "be"
			intervals [975]:
				xmin = 1078.8161
				xmax = 1078.8861
				text = "a"
			intervals [976]:
				xmin = 1078.8861
				xmax = 1079.1961
				text = "leader"
			intervals [977]:
				xmin = 1079.1961
				xmax = 1079.2961
				text = ""
			intervals [978]:
				xmin = 1079.2961
				xmax = 1079.4261
				text = "for"
			intervals [979]:
				xmin = 1079.4261
				xmax = 1079.4761
				text = "a"
			intervals [980]:
				xmin = 1079.4761
				xmax = 1079.8161
				text = "while"
			intervals [981]:
				xmin = 1079.8161
				xmax = 1087.9257
				text = ""
			intervals [982]:
				xmin = 1087.9257
				xmax = 1088.3857
				text = "<unk>"
			intervals [983]:
				xmin = 1088.3857
				xmax = 1098.7374
				text = ""
			intervals [984]:
				xmin = 1098.7374
				xmax = 1099.2674
				text = "mm-hm"
			intervals [985]:
				xmin = 1099.2674
				xmax = 1120.2015
				text = ""
			intervals [986]:
				xmin = 1120.2015
				xmax = 1120.4115
				text = "could"
			intervals [987]:
				xmin = 1120.4115
				xmax = 1120.4615
				text = "a"
			intervals [988]:
				xmin = 1120.4615
				xmax = 1120.7915
				text = "new"
			intervals [989]:
				xmin = 1120.7915
				xmax = 1120.9915
				text = ""
			intervals [990]:
				xmin = 1120.9915
				xmax = 1121.2215
				text = "kid"
			intervals [991]:
				xmin = 1121.2215
				xmax = 1121.4115
				text = "get"
			intervals [992]:
				xmin = 1121.4115
				xmax = 1121.6515
				text = "into"
			intervals [993]:
				xmin = 1121.6515
				xmax = 1121.7915
				text = "the"
			intervals [994]:
				xmin = 1121.7915
				xmax = 1122.2115
				text = "bunch"
			intervals [995]:
				xmin = 1122.2115
				xmax = 1125.2911
				text = ""
			intervals [996]:
				xmin = 1125.2911
				xmax = 1126.0511
				text = "<unk>"
			intervals [997]:
				xmin = 1126.0511
				xmax = 1126.6434
				text = ""
			intervals [998]:
				xmin = 1126.6434
				xmax = 1126.8834
				text = "was"
			intervals [999]:
				xmin = 1126.8834
				xmax = 1127.0034
				text = "there"
			intervals [1000]:
				xmin = 1127.0034
				xmax = 1127.3434
				text = "anything"
			intervals [1001]:
				xmin = 1127.3434
				xmax = 1127.4534
				text = "they"
			intervals [1002]:
				xmin = 1127.4534
				xmax = 1127.6634
				text = "had"
			intervals [1003]:
				xmin = 1127.6634
				xmax = 1127.7634
				text = "to"
			intervals [1004]:
				xmin = 1127.7634
				xmax = 1128.0334
				text = "do"
			intervals [1005]:
				xmin = 1128.0334
				xmax = 1161.4321
				text = ""
			intervals [1006]:
				xmin = 1161.4321
				xmax = 1161.5521
				text = "if"
			intervals [1007]:
				xmin = 1161.5521
				xmax = 1161.6721
				text = "they"
			intervals [1008]:
				xmin = 1161.6721
				xmax = 1161.8821
				text = "didn't"
			intervals [1009]:
				xmin = 1161.8821
				xmax = 1162.1121
				text = "have"
			intervals [1010]:
				xmin = 1162.1121
				xmax = 1162.2921
				text = "any"
			intervals [1011]:
				xmin = 1162.2921
				xmax = 1162.3721
				text = "of"
			intervals [1012]:
				xmin = 1162.3721
				xmax = 1162.6421
				text = "these"
			intervals [1013]:
				xmin = 1162.6421
				xmax = 1163.537
				text = ""
			intervals [1014]:
				xmin = 1163.537
				xmax = 1164.047
				text = "qualities"
			intervals [1015]:
				xmin = 1164.047
				xmax = 1164.117
				text = "they"
			intervals [1016]:
				xmin = 1164.117
				xmax = 1164.177
				text = "d"
			intervals [1017]:
				xmin = 1164.177
				xmax = 1164.267
				text = "have"
			intervals [1018]:
				xmin = 1164.267
				xmax = 1164.317
				text = ""
			intervals [1019]:
				xmin = 1164.317
				xmax = 1164.417
				text = "a"
			intervals [1020]:
				xmin = 1164.417
				xmax = 1164.517
				text = "rough"
			intervals [1021]:
				xmin = 1164.517
				xmax = 1164.667
				text = ""
			intervals [1022]:
				xmin = 1164.667
				xmax = 1165.027
				text = "time"
			intervals [1023]:
				xmin = 1165.027
				xmax = 1165.307
				text = "being"
			intervals [1024]:
				xmin = 1165.307
				xmax = 1165.747
				text = "accepted"
			intervals [1025]:
				xmin = 1165.747
				xmax = 1181.7274
				text = ""
			intervals [1026]:
				xmin = 1181.7274
				xmax = 1182.0574
				text = "mm"
			intervals [1027]:
				xmin = 1182.0574
				xmax = 1185.6287
				text = ""
			intervals [1028]:
				xmin = 1185.6287
				xmax = 1186.5287
				text = "okay"
			intervals [1029]:
				xmin = 1186.5287
				xmax = 1186.7593
				text = ""
			intervals [1030]:
				xmin = 1186.7593
				xmax = 1187.1793
				text = "uh"
			intervals [1031]:
				xmin = 1187.1793
				xmax = 1187.7595
				text = ""
			intervals [1032]:
				xmin = 1187.7595
				xmax = 1187.9595
				text = "if"
			intervals [1033]:
				xmin = 1187.9595
				xmax = 1188.0595
				text = "you"
			intervals [1034]:
				xmin = 1188.0595
				xmax = 1188.3995
				text = "could"
			intervals [1035]:
				xmin = 1188.3995
				xmax = 1188.7995
				text = "start"
			intervals [1036]:
				xmin = 1188.7995
				xmax = 1188.9295
				text = "all"
			intervals [1037]:
				xmin = 1188.9295
				xmax = 1189.2195
				text = "over"
			intervals [1038]:
				xmin = 1189.2195
				xmax = 1189.5295
				text = "again"
			intervals [1039]:
				xmin = 1189.5295
				xmax = 1190.1566
				text = ""
			intervals [1040]:
				xmin = 1190.1566
				xmax = 1190.3166
				text = "what"
			intervals [1041]:
				xmin = 1190.3166
				xmax = 1190.4766
				text = "would"
			intervals [1042]:
				xmin = 1190.4766
				xmax = 1190.6166
				text = "you"
			intervals [1043]:
				xmin = 1190.6166
				xmax = 1190.8566
				text = "wanna"
			intervals [1044]:
				xmin = 1190.8566
				xmax = 1190.9166
				text = ""
			intervals [1045]:
				xmin = 1190.9166
				xmax = 1191.1066
				text = "be"
			intervals [1046]:
				xmin = 1191.1066
				xmax = 1191.9231
				text = ""
			intervals [1047]:
				xmin = 1191.9231
				xmax = 1192.0931
				text = "would"
			intervals [1048]:
				xmin = 1192.0931
				xmax = 1192.1731
				text = "you"
			intervals [1049]:
				xmin = 1192.1731
				xmax = 1192.2031
				text = ""
			intervals [1050]:
				xmin = 1192.2031
				xmax = 1192.4231
				text = "wanna"
			intervals [1051]:
				xmin = 1192.4231
				xmax = 1192.5631
				text = "be"
			intervals [1052]:
				xmin = 1192.5631
				xmax = 1192.9031
				text = "anything"
			intervals [1053]:
				xmin = 1192.9031
				xmax = 1192.9331
				text = ""
			intervals [1054]:
				xmin = 1192.9331
				xmax = 1193.2731
				text = "different"
			intervals [1055]:
				xmin = 1193.2731
				xmax = 1196.0124
				text = ""
			intervals [1056]:
				xmin = 1196.0124
				xmax = 1196.1524
				text = "as"
			intervals [1057]:
				xmin = 1196.1524
				xmax = 1196.2124
				text = ""
			intervals [1058]:
				xmin = 1196.2124
				xmax = 1196.3724
				text = "far"
			intervals [1059]:
				xmin = 1196.3724
				xmax = 1196.5424
				text = "as"
			intervals [1060]:
				xmin = 1196.5424
				xmax = 1196.5724
				text = ""
			intervals [1061]:
				xmin = 1196.5724
				xmax = 1196.6524
				text = "an"
			intervals [1062]:
				xmin = 1196.6524
				xmax = 1196.7524
				text = ""
			intervals [1063]:
				xmin = 1196.7524
				xmax = 1197.2124
				text = "occupation"
			intervals [1064]:
				xmin = 1197.2124
				xmax = 1201.8868
				text = ""
			intervals [1065]:
				xmin = 1201.8868
				xmax = 1202.1268
				text = "good"
			intervals [1066]:
				xmin = 1202.1268
				xmax = 1203.2632
				text = ""
			intervals [1067]:
				xmin = 1203.2632
				xmax = 1203.3232
				text = "you"
			intervals [1068]:
				xmin = 1203.3232
				xmax = 1203.5032
				text = "say"
			intervals [1069]:
				xmin = 1203.5032
				xmax = 1203.6032
				text = "you"
			intervals [1070]:
				xmin = 1203.6032
				xmax = 1203.7532
				text = "always"
			intervals [1071]:
				xmin = 1203.7532
				xmax = 1203.8632
				text = ""
			intervals [1072]:
				xmin = 1203.8632
				xmax = 1204.1232
				text = "wanted"
			intervals [1073]:
				xmin = 1204.1232
				xmax = 1204.1932
				text = "to"
			intervals [1074]:
				xmin = 1204.1932
				xmax = 1204.3432
				text = "be"
			intervals [1075]:
				xmin = 1204.3432
				xmax = 1204.3732
				text = "a"
			intervals [1076]:
				xmin = 1204.3732
				xmax = 1204.5532
				text = "teacher"
			intervals [1077]:
				xmin = 1204.5532
				xmax = 1205.8986
				text = ""
			intervals [1078]:
				xmin = 1205.8986
				xmax = 1206.0986
				text = "sure"
			intervals [1079]:
				xmin = 1206.0986
				xmax = 1207.4188
				text = ""
			intervals [1080]:
				xmin = 1207.4188
				xmax = 1207.5388
				text = "well"
			intervals [1081]:
				xmin = 1207.5388
				xmax = 1207.5988
				text = "how"
			intervals [1082]:
				xmin = 1207.5988
				xmax = 1207.7588
				text = ""
			intervals [1083]:
				xmin = 1207.7588
				xmax = 1208.0588
				text = "long"
			intervals [1084]:
				xmin = 1208.0588
				xmax = 1208.2688
				text = "did"
			intervals [1085]:
				xmin = 1208.2688
				xmax = 1208.3488
				text = "it"
			intervals [1086]:
				xmin = 1208.3488
				xmax = 1208.805
				text = ""
			intervals [1087]:
				xmin = 1208.805
				xmax = 1208.965
				text = "how"
			intervals [1088]:
				xmin = 1208.965
				xmax = 1209.155
				text = "long"
			intervals [1089]:
				xmin = 1209.155
				xmax = 1209.315
				text = "does"
			intervals [1090]:
				xmin = 1209.315
				xmax = 1209.415
				text = "it"
			intervals [1091]:
				xmin = 1209.415
				xmax = 1209.445
				text = ""
			intervals [1092]:
				xmin = 1209.445
				xmax = 1209.605
				text = "take"
			intervals [1093]:
				xmin = 1209.605
				xmax = 1209.825
				text = ""
			intervals [1094]:
				xmin = 1209.825
				xmax = 1209.945
				text = "or"
			intervals [1095]:
				xmin = 1209.945
				xmax = 1209.975
				text = ""
			intervals [1096]:
				xmin = 1209.975
				xmax = 1210.145
				text = "what"
			intervals [1097]:
				xmin = 1210.145
				xmax = 1210.235
				text = "are"
			intervals [1098]:
				xmin = 1210.235
				xmax = 1210.445
				text = "the"
			intervals [1099]:
				xmin = 1210.445
				xmax = 1210.475
				text = ""
			intervals [1100]:
				xmin = 1210.475
				xmax = 1210.855
				text = "requirements"
			intervals [1101]:
				xmin = 1210.855
				xmax = 1211.8904
				text = ""
			intervals [1102]:
				xmin = 1211.8904
				xmax = 1211.9804
				text = "i'm"
			intervals [1103]:
				xmin = 1211.9804
				xmax = 1212.1404
				text = "not"
			intervals [1104]:
				xmin = 1212.1404
				xmax = 1212.4304
				text = "sure"
			intervals [1105]:
				xmin = 1212.4304
				xmax = 1212.6304
				text = "i"
			intervals [1106]:
				xmin = 1212.6304
				xmax = 1212.8489
				text = ""
			intervals [1107]:
				xmin = 1212.8489
				xmax = 1212.9489
				text = "i"
			intervals [1108]:
				xmin = 1212.9489
				xmax = 1212.9789
				text = ""
			intervals [1109]:
				xmin = 1212.9789
				xmax = 1213.2189
				text = "know"
			intervals [1110]:
				xmin = 1213.2189
				xmax = 1213.7489
				text = "exactly"
			intervals [1111]:
				xmin = 1213.7489
				xmax = 1213.8289
				text = "how"
			intervals [1112]:
				xmin = 1213.8289
				xmax = 1213.9189
				text = "long-"
			intervals [1113]:
				xmin = 1213.9189
				xmax = 1246.561
				text = ""
			intervals [1114]:
				xmin = 1246.561
				xmax = 1247.161
				text = "hm"
			intervals [1115]:
				xmin = 1247.161
				xmax = 1247.271
				text = ""
			intervals [1116]:
				xmin = 1247.271
				xmax = 1247.371
				text = "that"
			intervals [1117]:
				xmin = 1247.371
				xmax = 1247.401
				text = ""
			intervals [1118]:
				xmin = 1247.401
				xmax = 1247.431
				text = "s"
			intervals [1119]:
				xmin = 1247.431
				xmax = 1247.461
				text = ""
			intervals [1120]:
				xmin = 1247.461
				xmax = 1247.931
				text = "interesting"
			intervals [1121]:
				xmin = 1247.931
				xmax = 1249.3119
				text = ""
			intervals [1122]:
				xmin = 1249.3119
				xmax = 1249.4019
				text = "now"
			intervals [1123]:
				xmin = 1249.4019
				xmax = 1249.5819
				text = "here"
			intervals [1124]:
				xmin = 1249.5819
				xmax = 1249.6519
				text = "s"
			intervals [1125]:
				xmin = 1249.6519
				xmax = 1249.7219
				text = "a"
			intervals [1126]:
				xmin = 1249.7219
				xmax = 1250.2119
				text = "question"
			intervals [1127]:
				xmin = 1250.2119
				xmax = 1250.3619
				text = "for"
			intervals [1128]:
				xmin = 1250.3619
				xmax = 1250.3919
				text = ""
			intervals [1129]:
				xmin = 1250.3919
				xmax = 1250.6219
				text = "your"
			intervals [1130]:
				xmin = 1250.6219
				xmax = 1251.5219
				text = "imagination"
			intervals [1131]:
				xmin = 1251.5219
				xmax = 1252.2948
				text = ""
			intervals [1132]:
				xmin = 1252.2948
				xmax = 1252.4048
				text = "if"
			intervals [1133]:
				xmin = 1252.4048
				xmax = 1252.5648
				text = "you"
			intervals [1134]:
				xmin = 1252.5648
				xmax = 1252.6948
				text = "had"
			intervals [1135]:
				xmin = 1252.6948
				xmax = 1252.9248
				text = "all"
			intervals [1136]:
				xmin = 1252.9248
				xmax = 1253.0148
				text = "the"
			intervals [1137]:
				xmin = 1253.0148
				xmax = 1253.2248
				text = "money"
			intervals [1138]:
				xmin = 1253.2248
				xmax = 1253.3948
				text = "you"
			intervals [1139]:
				xmin = 1253.3948
				xmax = 1253.7548
				text = "wanted"
			intervals [1140]:
				xmin = 1253.7548
				xmax = 1254.0316
				text = ""
			intervals [1141]:
				xmin = 1254.0316
				xmax = 1254.1416
				text = "in"
			intervals [1142]:
				xmin = 1254.1416
				xmax = 1254.1716
				text = ""
			intervals [1143]:
				xmin = 1254.1716
				xmax = 1254.2616
				text = "the"
			intervals [1144]:
				xmin = 1254.2616
				xmax = 1254.2916
				text = ""
			intervals [1145]:
				xmin = 1254.2916
				xmax = 1254.6516
				text = "world"
			intervals [1146]:
				xmin = 1254.6516
				xmax = 1254.8316
				text = "what"
			intervals [1147]:
				xmin = 1254.8316
				xmax = 1254.9916
				text = "would"
			intervals [1148]:
				xmin = 1254.9916
				xmax = 1255.1016
				text = "you"
			intervals [1149]:
				xmin = 1255.1016
				xmax = 1255.2916
				text = "do"
			intervals [1150]:
				xmin = 1255.2916
				xmax = 1255.4116
				text = "with"
			intervals [1151]:
				xmin = 1255.4116
				xmax = 1255.5116
				text = "it"
			intervals [1152]:
				xmin = 1255.5116
				xmax = 1261.0243
				text = ""
			intervals [1153]:
				xmin = 1261.0243
				xmax = 1261.2643
				text = "all"
			intervals [1154]:
				xmin = 1261.2643
				xmax = 1261.7843
				text = "<unk>"
			intervals [1155]:
				xmin = 1261.7843
				xmax = 1262.4181
				text = ""
			intervals [1156]:
				xmin = 1262.4181
				xmax = 1262.6681
				text = "yeah"
			intervals [1157]:
				xmin = 1262.6681
				xmax = 1273.2226
				text = ""
			intervals [1158]:
				xmin = 1273.2226
				xmax = 1273.4826
				text = "sort"
			intervals [1159]:
				xmin = 1273.4826
				xmax = 1273.5126
				text = ""
			intervals [1160]:
				xmin = 1273.5126
				xmax = 1273.8126
				text = "of"
			intervals [1161]:
				xmin = 1273.8126
				xmax = 1274.5326
				text = "unrealistic"
			intervals [1162]:
				xmin = 1274.5326
				xmax = 1274.6726
				text = "for"
			intervals [1163]:
				xmin = 1274.6726
				xmax = 1274.9026
				text = "some"
			intervals [1164]:
				xmin = 1274.9026
				xmax = 1275.1926
				text = "people"
			intervals [1165]:
				xmin = 1275.1926
				xmax = 1275.9055
				text = ""
			intervals [1166]:
				xmin = 1275.9055
				xmax = 1276.6155
				text = "<unk>"
			intervals [1167]:
				xmin = 1276.6155
				xmax = 1320.4017
				text = ""
			intervals [1168]:
				xmin = 1320.4017
				xmax = 1320.6517
				text = "mm"
			intervals [1169]:
				xmin = 1320.6517
				xmax = 1320.6817
				text = ""
			intervals [1170]:
				xmin = 1320.6817
				xmax = 1321.4917
				text = "<unk>"
			intervals [1171]:
				xmin = 1321.4917
				xmax = 1337.9839
				text = ""
			intervals [1172]:
				xmin = 1337.9839
				xmax = 1338.1339
				text = "<unk>"
			intervals [1173]:
				xmin = 1338.1339
				xmax = 1339.3726
				text = ""
			intervals [1174]:
				xmin = 1339.3726
				xmax = 1339.6526
				text = "except"
			intervals [1175]:
				xmin = 1339.6526
				xmax = 1339.6826
				text = ""
			intervals [1176]:
				xmin = 1339.6826
				xmax = 1339.8026
				text = "on"
			intervals [1177]:
				xmin = 1339.8026
				xmax = 1339.9126
				text = ""
			intervals [1178]:
				xmin = 1339.9126
				xmax = 1340.2926
				text = "cleaning"
			intervals [1179]:
				xmin = 1340.2926
				xmax = 1340.5026
				text = "day"
			intervals [1180]:
				xmin = 1340.5026
				xmax = 1340.6126
				text = ""
			intervals [1181]:
				xmin = 1340.6126
				xmax = 1341.7326
				text = "<unk>"
			intervals [1182]:
				xmin = 1341.7326
				xmax = 1343.7776
				text = ""
			intervals [1183]:
				xmin = 1343.7776
				xmax = 1343.8076
				text = "oh"
			intervals [1184]:
				xmin = 1343.8076
				xmax = 1344.2076
				text = "<unk>"
			intervals [1185]:
				xmin = 1344.2076
				xmax = 1346.1467
				text = ""
			intervals [1186]:
				xmin = 1346.1467
				xmax = 1346.7667
				text = "mm-hm"
			intervals [1187]:
				xmin = 1346.7667
				xmax = 1350.6043
				text = ""
			intervals [1188]:
				xmin = 1350.6043
				xmax = 1351.3543
				text = "<unk>"
			intervals [1189]:
				xmin = 1351.3543
				xmax = 1358.2011
				text = ""
			intervals [1190]:
				xmin = 1358.2011
				xmax = 1358.4411
				text = "an"
			intervals [1191]:
				xmin = 1358.4411
				xmax = 1358.8711
				text = "estate"
			intervals [1192]:
				xmin = 1358.8711
				xmax = 1359.1195
				text = ""
			intervals [1193]:
				xmin = 1359.1195
				xmax = 1359.7195
				text = "<unk>"
			intervals [1194]:
				xmin = 1359.7195
				xmax = 1360.878
				text = ""
			intervals [1195]:
				xmin = 1360.878
				xmax = 1360.908
				text = "<unk>"
			intervals [1196]:
				xmin = 1360.908
				xmax = 1360.948
				text = ""
			intervals [1197]:
				xmin = 1360.948
				xmax = 1361.168
				text = "that"
			intervals [1198]:
				xmin = 1361.168
				xmax = 1361.198
				text = ""
			intervals [1199]:
				xmin = 1361.198
				xmax = 1361.448
				text = "s"
			intervals [1200]:
				xmin = 1361.448
				xmax = 1361.518
				text = ""
			intervals [1201]:
				xmin = 1361.518
				xmax = 1361.718
				text = "great"
			intervals [1202]:
				xmin = 1361.718
				xmax = 1363.7154
				text = ""
			intervals [1203]:
				xmin = 1363.7154
				xmax = 1363.9054
				text = "what"
			intervals [1204]:
				xmin = 1363.9054
				xmax = 1364.0054
				text = "do"
			intervals [1205]:
				xmin = 1364.0054
				xmax = 1364.1354
				text = "you"
			intervals [1206]:
				xmin = 1364.1354
				xmax = 1364.4154
				text = "do"
			intervals [1207]:
				xmin = 1364.4154
				xmax = 1364.5054
				text = "in"
			intervals [1208]:
				xmin = 1364.5054
				xmax = 1364.5454
				text = "a"
			intervals [1209]:
				xmin = 1364.5454
				xmax = 1364.8154
				text = "day"
			intervals [1210]:
				xmin = 1364.8154
				xmax = 1364.9854
				text = "s"
			intervals [1211]:
				xmin = 1364.9854
				xmax = 1365.2254
				text = "work"
			intervals [1212]:
				xmin = 1365.2254
				xmax = 1365.5818
				text = ""
			intervals [1213]:
				xmin = 1365.5818
				xmax = 1365.7418
				text = "would"
			intervals [1214]:
				xmin = 1365.7418
				xmax = 1365.7718
				text = ""
			intervals [1215]:
				xmin = 1365.7718
				xmax = 1365.8618
				text = "you"
			intervals [1216]:
				xmin = 1365.8618
				xmax = 1366.2618
				text = "describe"
			intervals [1217]:
				xmin = 1366.2618
				xmax = 1366.8784
				text = ""
			intervals [1218]:
				xmin = 1366.8784
				xmax = 1367.1784
				text = "sort"
			intervals [1219]:
				xmin = 1367.1784
				xmax = 1367.2884
				text = "of"
			intervals [1220]:
				xmin = 1367.2884
				xmax = 1367.3184
				text = ""
			intervals [1221]:
				xmin = 1367.3184
				xmax = 1367.4684
				text = "how"
			intervals [1222]:
				xmin = 1367.4684
				xmax = 1367.4984
				text = ""
			intervals [1223]:
				xmin = 1367.4984
				xmax = 1367.5984
				text = "it"
			intervals [1224]:
				xmin = 1367.5984
				xmax = 1368.0084
				text = "goes"
			intervals [1225]:
				xmin = 1368.0084
				xmax = 1369.255
				text = ""
			intervals [1226]:
				xmin = 1369.255
				xmax = 1369.365
				text = "when"
			intervals [1227]:
				xmin = 1369.365
				xmax = 1369.525
				text = "you're"
			intervals [1228]:
				xmin = 1369.525
				xmax = 1369.785
				text = "teaching"
			intervals [1229]:
				xmin = 1369.785
				xmax = 1409.2677
				text = ""
			intervals [1230]:
				xmin = 1409.2677
				xmax = 1410.0477
				text = "<unk>"
			intervals [1231]:
				xmin = 1410.0477
				xmax = 1411.0621
				text = ""
			intervals [1232]:
				xmin = 1411.0621
				xmax = 1412.0521
				text = "<unk>"
			intervals [1233]:
				xmin = 1412.0521
				xmax = 1414.1873
				text = ""
			intervals [1234]:
				xmin = 1414.1873
				xmax = 1414.3073
				text = "you"
			intervals [1235]:
				xmin = 1414.3073
				xmax = 1414.3773
				text = "a"
			intervals [1236]:
				xmin = 1414.3773
				xmax = 1414.5273
				text = "high"
			intervals [1237]:
				xmin = 1414.5273
				xmax = 1414.7473
				text = "school"
			intervals [1238]:
				xmin = 1414.7473
				xmax = 1414.8273
				text = ""
			intervals [1239]:
				xmin = 1414.8273
				xmax = 1415.1573
				text = "teacher"
			intervals [1240]:
				xmin = 1415.1573
				xmax = 1449.8962
				text = ""
			intervals [1241]:
				xmin = 1449.8962
				xmax = 1450.7162
				text = "<unk>"
			intervals [1242]:
				xmin = 1450.7162
				xmax = 1452.4451
				text = ""
			intervals [1243]:
				xmin = 1452.4451
				xmax = 1452.5851
				text = "do"
			intervals [1244]:
				xmin = 1452.5851
				xmax = 1452.6951
				text = "you"
			intervals [1245]:
				xmin = 1452.6951
				xmax = 1452.8951
				text = "have"
			intervals [1246]:
				xmin = 1452.8951
				xmax = 1452.9551
				text = "a"
			intervals [1247]:
				xmin = 1452.9551
				xmax = 1453.1351
				text = ""
			intervals [1248]:
				xmin = 1453.1351
				xmax = 1453.3151
				text = "uh"
			intervals [1249]:
				xmin = 1453.3151
				xmax = 1453.4651
				text = ""
			intervals [1250]:
				xmin = 1453.4651
				xmax = 1453.8651
				text = "period"
			intervals [1251]:
				xmin = 1453.8651
				xmax = 1453.9551
				text = ""
			intervals [1252]:
				xmin = 1453.9551
				xmax = 1454.1551
				text = "for"
			intervals [1253]:
				xmin = 1454.1551
				xmax = 1455.2923
				text = ""
			intervals [1254]:
				xmin = 1455.2923
				xmax = 1455.4923
				text = "for"
			intervals [1255]:
				xmin = 1455.4923
				xmax = 1455.5823
				text = ""
			intervals [1256]:
				xmin = 1455.5823
				xmax = 1455.8523
				text = "doing"
			intervals [1257]:
				xmin = 1455.8523
				xmax = 1455.9123
				text = ""
			intervals [1258]:
				xmin = 1455.9123
				xmax = 1456.1323
				text = "work"
			intervals [1259]:
				xmin = 1456.1323
				xmax = 1456.2523
				text = ""
			intervals [1260]:
				xmin = 1456.2523
				xmax = 1456.4223
				text = "like"
			intervals [1261]:
				xmin = 1456.4223
				xmax = 1456.5123
				text = ""
			intervals [1262]:
				xmin = 1456.5123
				xmax = 1456.7623
				text = "that"
			intervals [1263]:
				xmin = 1456.7623
				xmax = 1456.9923
				text = "set"
			intervals [1264]:
				xmin = 1456.9923
				xmax = 1457.4123
				text = "aside"
			intervals [1265]:
				xmin = 1457.4123
				xmax = 1459.3255
				text = ""
			intervals [1266]:
				xmin = 1459.3255
				xmax = 1461.1655
				text = "<unk>"
			intervals [1267]:
				xmin = 1461.1655
				xmax = 1462.2787
				text = ""
			intervals [1268]:
				xmin = 1462.2787
				xmax = 1463.0587
				text = "<unk>"
			intervals [1269]:
				xmin = 1463.0587
				xmax = 1470.820
				text = ""
			intervals [1270]:
				xmin = 1470.820
				xmax = 1470.970
				text = "how"
			intervals [1271]:
				xmin = 1470.970
				xmax = 1471.120
				text = "does"
			intervals [1272]:
				xmin = 1471.120
				xmax = 1471.300
				text = "your"
			intervals [1273]:
				xmin = 1471.300
				xmax = 1471.700
				text = "family"
			intervals [1274]:
				xmin = 1471.700
				xmax = 1472.250
				text = "celebrate"
			intervals [1275]:
				xmin = 1472.250
				xmax = 1472.340
				text = ""
			intervals [1276]:
				xmin = 1472.340
				xmax = 1472.430
				text = "the"
			intervals [1277]:
				xmin = 1472.430
				xmax = 1473.120
				text = "holidays"
			intervals [1278]:
				xmin = 1473.120
				xmax = 1473.150
				text = ""
			intervals [1279]:
				xmin = 1473.150
				xmax = 1473.240
				text = "like"
			intervals [1280]:
				xmin = 1473.240
				xmax = 1473.370
				text = ""
			intervals [1281]:
				xmin = 1473.370
				xmax = 1473.980
				text = "christmas"
			intervals [1282]:
				xmin = 1473.980
				xmax = 1495.7047
				text = ""
			intervals [1283]:
				xmin = 1495.7047
				xmax = 1495.9947
				text = "mm"
			intervals [1284]:
				xmin = 1495.9947
				xmax = 1498.1535
				text = ""
			intervals [1285]:
				xmin = 1498.1535
				xmax = 1498.3335
				text = "you"
			intervals [1286]:
				xmin = 1498.3335
				xmax = 1498.5035
				text = "have"
			intervals [1287]:
				xmin = 1498.5035
				xmax = 1498.5335
				text = ""
			intervals [1288]:
				xmin = 1498.5335
				xmax = 1499.7135
				text = "decorations"
			intervals [1289]:
				xmin = 1499.7135
				xmax = 1499.7435
				text = ""
			intervals [1290]:
				xmin = 1499.7435
				xmax = 1499.8435
				text = "and"
			intervals [1291]:
				xmin = 1499.8435
				xmax = 1499.8735
				text = ""
			intervals [1292]:
				xmin = 1499.8735
				xmax = 1499.9935
				text = "stuff"
			intervals [1293]:
				xmin = 1499.9935
				xmax = 1510.5942
				text = ""
			intervals [1294]:
				xmin = 1510.5942
				xmax = 1510.7842
				text = "what"
			intervals [1295]:
				xmin = 1510.7842
				xmax = 1510.9442
				text = "was"
			intervals [1296]:
				xmin = 1510.9442
				xmax = 1511.0242
				text = "the"
			intervals [1297]:
				xmin = 1511.0242
				xmax = 1511.4842
				text = "nicest"
			intervals [1298]:
				xmin = 1511.4842
				xmax = 1511.9342
				text = "christmas"
			intervals [1299]:
				xmin = 1511.9342
				xmax = 1512.2242
				text = "present"
			intervals [1300]:
				xmin = 1512.2242
				xmax = 1512.2542
				text = ""
			intervals [1301]:
				xmin = 1512.2542
				xmax = 1512.4542
				text = "you"
			intervals [1302]:
				xmin = 1512.4542
				xmax = 1512.6942
				text = "ever"
			intervals [1303]:
				xmin = 1512.6942
				xmax = 1512.8942
				text = "got"
			intervals [1304]:
				xmin = 1512.8942
				xmax = 1513.0742
				text = ""
			intervals [1305]:
				xmin = 1513.0742
				xmax = 1513.1942
				text = "do"
			intervals [1306]:
				xmin = 1513.1942
				xmax = 1513.2942
				text = ""
			intervals [1307]:
				xmin = 1513.2942
				xmax = 1513.3542
				text = "you"
			intervals [1308]:
				xmin = 1513.3542
				xmax = 1513.3842
				text = ""
			intervals [1309]:
				xmin = 1513.3842
				xmax = 1513.7142
				text = "remember"
			intervals [1310]:
				xmin = 1513.7142
				xmax = 1530.4893
				text = ""
			intervals [1311]:
				xmin = 1530.4893
				xmax = 1531.3493
				text = "<unk>"
			intervals [1312]:
				xmin = 1531.3493
				xmax = 1532.6303
				text = ""
			intervals [1313]:
				xmin = 1532.6303
				xmax = 1532.8003
				text = "well"
			intervals [1314]:
				xmin = 1532.8003
				xmax = 1532.9503
				text = "what"
			intervals [1315]:
				xmin = 1532.9503
				xmax = 1533.1603
				text = "was"
			intervals [1316]:
				xmin = 1533.1603
				xmax = 1533.2703
				text = "it"
			intervals [1317]:
				xmin = 1533.2703
				xmax = 1533.3203
				text = ""
			intervals [1318]:
				xmin = 1533.3203
				xmax = 1533.4203
				text = "like"
			intervals [1319]:
				xmin = 1533.4203
				xmax = 1533.4703
				text = ""
			intervals [1320]:
				xmin = 1533.4703
				xmax = 1533.5703
				text = "was"
			intervals [1321]:
				xmin = 1533.5703
				xmax = 1533.6403
				text = ""
			intervals [1322]:
				xmin = 1533.6403
				xmax = 1533.8303
				text = "it"
			intervals [1323]:
				xmin = 1533.8303
				xmax = 1534.2988
				text = ""
			intervals [1324]:
				xmin = 1534.2988
				xmax = 1534.8488
				text = "fancy"
			intervals [1325]:
				xmin = 1534.8488
				xmax = 1557.8631
				text = ""
			intervals [1326]:
				xmin = 1557.8631
				xmax = 1558.2731
				text = "<unk>"
			intervals [1327]:
				xmin = 1558.2731
				xmax = 1572.6948
				text = ""
			intervals [1328]:
				xmin = 1572.6948
				xmax = 1573.1048
				text = "<unk>"
			intervals [1329]:
				xmin = 1573.1048
				xmax = 1573.8191
				text = ""
			intervals [1330]:
				xmin = 1573.8191
				xmax = 1574.2291
				text = "yeah"
			intervals [1331]:
				xmin = 1574.2291
				xmax = 1574.2891
				text = ""
			intervals [1332]:
				xmin = 1574.2891
				xmax = 1574.3491
				text = "it"
			intervals [1333]:
				xmin = 1574.3491
				xmax = 1574.6191
				text = "costs"
			intervals [1334]:
				xmin = 1574.6191
				xmax = 1574.6491
				text = ""
			intervals [1335]:
				xmin = 1574.6491
				xmax = 1574.8391
				text = "money"
			intervals [1336]:
				xmin = 1574.8391
				xmax = 1577.5405
				text = ""
			intervals [1337]:
				xmin = 1577.5405
				xmax = 1578.0205
				text = "uh"
			intervals [1338]:
				xmin = 1578.0205
				xmax = 1578.5586
				text = ""
			intervals [1339]:
				xmin = 1578.5586
				xmax = 1578.8886
				text = "here"
			intervals [1340]:
				xmin = 1578.8886
				xmax = 1578.9786
				text = "are"
			intervals [1341]:
				xmin = 1578.9786
				xmax = 1579.2186
				text = "some"
			intervals [1342]:
				xmin = 1579.2186
				xmax = 1579.5886
				text = "questions"
			intervals [1343]:
				xmin = 1579.5886
				xmax = 1579.6786
				text = "that"
			intervals [1344]:
				xmin = 1579.6786
				xmax = 1579.7186
				text = "are"
			intervals [1345]:
				xmin = 1579.7186
				xmax = 1579.7486
				text = "a"
			intervals [1346]:
				xmin = 1579.7486
				xmax = 1579.9386
				text = "little"
			intervals [1347]:
				xmin = 1579.9386
				xmax = 1580.1786
				text = "more"
			intervals [1348]:
				xmin = 1580.1786
				xmax = 1580.8186
				text = "serious"
			intervals [1349]:
				xmin = 1580.8186
				xmax = 1580.9286
				text = "but"
			intervals [1350]:
				xmin = 1580.9286
				xmax = 1580.9586
				text = ""
			intervals [1351]:
				xmin = 1580.9586
				xmax = 1581.0986
				text = "were"
			intervals [1352]:
				xmin = 1581.0986
				xmax = 1581.2486
				text = "you"
			intervals [1353]:
				xmin = 1581.2486
				xmax = 1581.4286
				text = "ever"
			intervals [1354]:
				xmin = 1581.4286
				xmax = 1581.5286
				text = "in"
			intervals [1355]:
				xmin = 1581.5286
				xmax = 1581.5986
				text = "a"
			intervals [1356]:
				xmin = 1581.5986
				xmax = 1582.2686
				text = "situation"
			intervals [1357]:
				xmin = 1582.2686
				xmax = 1582.4086
				text = "where"
			intervals [1358]:
				xmin = 1582.4086
				xmax = 1582.5086
				text = "you"
			intervals [1359]:
				xmin = 1582.5086
				xmax = 1582.7386
				text = "thought"
			intervals [1360]:
				xmin = 1582.7386
				xmax = 1582.8186
				text = "you"
			intervals [1361]:
				xmin = 1582.8186
				xmax = 1583.0086
				text = "might"
			intervals [1362]:
				xmin = 1583.0086
				xmax = 1583.0586
				text = ""
			intervals [1363]:
				xmin = 1583.0586
				xmax = 1583.1986
				text = "be"
			intervals [1364]:
				xmin = 1583.1986
				xmax = 1583.2486
				text = ""
			intervals [1365]:
				xmin = 1583.2486
				xmax = 1583.6486
				text = "killed"
			intervals [1366]:
				xmin = 1583.6486
				xmax = 1583.7186
				text = "or"
			intervals [1367]:
				xmin = 1583.7186
				xmax = 1583.9086
				text = "might"
			intervals [1368]:
				xmin = 1583.9086
				xmax = 1583.9986
				text = ""
			intervals [1369]:
				xmin = 1583.9986
				xmax = 1584.2786
				text = "die"
			intervals [1370]:
				xmin = 1584.2786
				xmax = 1596.9674
				text = ""
			intervals [1371]:
				xmin = 1596.9674
				xmax = 1597.4074
				text = "mm-hm"
			intervals [1372]:
				xmin = 1597.4074
				xmax = 1598.526
				text = ""
			intervals [1373]:
				xmin = 1598.526
				xmax = 1599.006
				text = "sometimes"
			intervals [1374]:
				xmin = 1599.006
				xmax = 1599.296
				text = "people"
			intervals [1375]:
				xmin = 1599.296
				xmax = 1599.536
				text = "say"
			intervals [1376]:
				xmin = 1599.536
				xmax = 1599.666
				text = "that"
			intervals [1377]:
				xmin = 1599.666
				xmax = 1599.996
				text = "whatever"
			intervals [1378]:
				xmin = 1599.996
				xmax = 1600.066
				text = "s"
			intervals [1379]:
				xmin = 1600.066
				xmax = 1600.276
				text = "going"
			intervals [1380]:
				xmin = 1600.276
				xmax = 1600.356
				text = "to"
			intervals [1381]:
				xmin = 1600.356
				xmax = 1600.676
				text = "happen"
			intervals [1382]:
				xmin = 1600.676
				xmax = 1600.846
				text = "is"
			intervals [1383]:
				xmin = 1600.846
				xmax = 1601.056
				text = "going"
			intervals [1384]:
				xmin = 1601.056
				xmax = 1601.146
				text = "to"
			intervals [1385]:
				xmin = 1601.146
				xmax = 1601.606
				text = "happen"
			intervals [1386]:
				xmin = 1601.606
				xmax = 1601.636
				text = ""
			intervals [1387]:
				xmin = 1601.636
				xmax = 1601.756
				text = "what"
			intervals [1388]:
				xmin = 1601.756
				xmax = 1601.836
				text = "s"
			intervals [1389]:
				xmin = 1601.836
				xmax = 1601.976
				text = "your"
			intervals [1390]:
				xmin = 1601.976
				xmax = 1602.236
				text = ""
			intervals [1391]:
				xmin = 1602.236
				xmax = 1602.526
				text = "judgement"
			intervals [1392]:
				xmin = 1602.526
				xmax = 1602.586
				text = "on"
			intervals [1393]:
				xmin = 1602.586
				xmax = 1602.676
				text = "that"
			intervals [1394]:
				xmin = 1602.676
				xmax = 1622.7445
				text = ""
			intervals [1395]:
				xmin = 1622.7445
				xmax = 1623.2245
				text = "<unk>"
			intervals [1396]:
				xmin = 1623.2245
				xmax = 1639.2077
				text = ""
			intervals [1397]:
				xmin = 1639.2077
				xmax = 1639.6277
				text = "okay"
			intervals [1398]:
				xmin = 1639.6277
				xmax = 1639.6977
				text = ""
			intervals [1399]:
				xmin = 1639.6977
				xmax = 1639.9577
				text = "good"
			intervals [1400]:
				xmin = 1639.9577
				xmax = 1640.5
				text = ""
	item [2]:
		class = "IntervalTier"
		name = "DCA_int_01 - phones"
		xmin = 0.0
		xmax = 1640.5
		intervals: size = 3497
			intervals [1]:
				xmin = 0.0
				xmax = 0.3229
				text = ""
			intervals [2]:
				xmin = 0.3229
				xmax = 0.4129
				text = "W"
			intervals [3]:
				xmin = 0.4129
				xmax = 0.4429
				text = "AH1"
			intervals [4]:
				xmin = 0.4429
				xmax = 0.4729
				text = "T"
			intervals [5]:
				xmin = 0.4729
				xmax = 0.5029
				text = "sp"
			intervals [6]:
				xmin = 0.5029
				xmax = 0.6029
				text = "K"
			intervals [7]:
				xmin = 0.6029
				xmax = 0.7029
				text = "AY1"
			intervals [8]:
				xmin = 0.7029
				xmax = 0.7429
				text = "N"
			intervals [9]:
				xmin = 0.7429
				xmax = 0.8429
				text = "Z"
			intervals [10]:
				xmin = 0.8429
				xmax = 0.8929
				text = "AH0"
			intervals [11]:
				xmin = 0.8929
				xmax = 0.9229
				text = "V"
			intervals [12]:
				xmin = 0.9229
				xmax = 0.9529
				text = "sp"
			intervals [13]:
				xmin = 0.9529
				xmax = 1.0329
				text = "G"
			intervals [14]:
				xmin = 1.0329
				xmax = 1.1529
				text = "EY1"
			intervals [15]:
				xmin = 1.1529
				xmax = 1.2429
				text = "M"
			intervals [16]:
				xmin = 1.2429
				xmax = 1.3429
				text = "Z"
			intervals [17]:
				xmin = 1.3429
				xmax = 1.3729
				text = "D"
			intervals [18]:
				xmin = 1.3729
				xmax = 1.4129
				text = "IH0"
			intervals [19]:
				xmin = 1.4129
				xmax = 1.4729
				text = "D"
			intervals [20]:
				xmin = 1.4729
				xmax = 1.5329
				text = "Y"
			intervals [21]:
				xmin = 1.5329
				xmax = 1.5929
				text = "UW1"
			intervals [22]:
				xmin = 1.5929
				xmax = 1.7129
				text = "P"
			intervals [23]:
				xmin = 1.7129
				xmax = 1.7929
				text = "L"
			intervals [24]:
				xmin = 1.7929
				xmax = 1.9129
				text = "EY1"
			intervals [25]:
				xmin = 1.9129
				xmax = 1.9429
				text = "AE1"
			intervals [26]:
				xmin = 1.9429
				xmax = 2.0329
				text = "Z"
			intervals [27]:
				xmin = 2.0329
				xmax = 2.1229
				text = "AH0"
			intervals [28]:
				xmin = 2.1229
				xmax = 2.2629
				text = "CH"
			intervals [29]:
				xmin = 2.2629
				xmax = 2.4429
				text = "AY1"
			intervals [30]:
				xmin = 2.4429
				xmax = 2.5429
				text = "L"
			intervals [31]:
				xmin = 2.5429
				xmax = 2.5729
				text = "D"
			intervals [32]:
				xmin = 2.5729
				xmax = 2.6029
				text = "sp"
			intervals [33]:
				xmin = 2.6029
				xmax = 2.6329
				text = "W"
			intervals [34]:
				xmin = 2.6329
				xmax = 2.6629
				text = "EH1"
			intervals [35]:
				xmin = 2.6629
				xmax = 2.6929
				text = "N"
			intervals [36]:
				xmin = 2.6929
				xmax = 2.7229
				text = "sp"
			intervals [37]:
				xmin = 2.7229
				xmax = 2.8029
				text = "Y"
			intervals [38]:
				xmin = 2.8029
				xmax = 2.8429
				text = "UW1"
			intervals [39]:
				xmin = 2.8429
				xmax = 2.8729
				text = "W"
			intervals [40]:
				xmin = 2.8729
				xmax = 2.9129
				text = "ER0"
			intervals [41]:
				xmin = 2.9129
				xmax = 2.9729
				text = "AH0"
			intervals [42]:
				xmin = 2.9729
				xmax = 3.0129
				text = "L"
			intervals [43]:
				xmin = 3.0129
				xmax = 3.0529
				text = "IH1"
			intervals [44]:
				xmin = 3.0529
				xmax = 3.0929
				text = "T"
			intervals [45]:
				xmin = 3.0929
				xmax = 3.1229
				text = "AH0"
			intervals [46]:
				xmin = 3.1229
				xmax = 3.2129
				text = "L"
			intervals [47]:
				xmin = 3.2129
				xmax = 3.2629
				text = "sp"
			intervals [48]:
				xmin = 3.2629
				xmax = 3.2929
				text = "G"
			intervals [49]:
				xmin = 3.2929
				xmax = 3.4629
				text = "ER1"
			intervals [50]:
				xmin = 3.4629
				xmax = 3.6229
				text = "L"
			intervals [51]:
				xmin = 3.6229
				xmax = 3.6529
				text = "sp"
			intervals [52]:
				xmin = 3.6529
				xmax = 3.6829
				text = "ER0"
			intervals [53]:
				xmin = 3.6829
				xmax = 3.7129
				text = "AW1"
			intervals [54]:
				xmin = 3.7129
				xmax = 3.7429
				text = "N"
			intervals [55]:
				xmin = 3.7429
				xmax = 3.7729
				text = "D"
			intervals [56]:
				xmin = 3.7729
				xmax = 3.9429
				text = "sp"
			intervals [57]:
				xmin = 3.9429
				xmax = 4.0829
				text = "T"
			intervals [58]:
				xmin = 4.0829
				xmax = 4.1729
				text = "EH1"
			intervals [59]:
				xmin = 4.1729
				xmax = 4.2229
				text = "N"
			intervals [60]:
				xmin = 4.2229
				xmax = 4.3629
				text = "sp"
			intervals [61]:
				xmin = 4.3629
				xmax = 4.4129
				text = "ER0"
			intervals [62]:
				xmin = 4.4129
				xmax = 4.5129
				text = "S"
			intervals [63]:
				xmin = 4.5129
				xmax = 4.6829
				text = "OW1"
			intervals [64]:
				xmin = 4.6829
				xmax = 17.1992
				text = ""
			intervals [65]:
				xmin = 17.1992
				xmax = 17.3992
				text = "HH"
			intervals [66]:
				xmin = 17.3992
				xmax = 17.4292
				text = "AW1"
			intervals [67]:
				xmin = 17.4292
				xmax = 17.5192
				text = "D"
			intervals [68]:
				xmin = 17.5192
				xmax = 17.6492
				text = "IH0"
			intervals [69]:
				xmin = 17.6492
				xmax = 17.7192
				text = "D"
			intervals [70]:
				xmin = 17.7192
				xmax = 17.7792
				text = "sp"
			intervals [71]:
				xmin = 17.7792
				xmax = 17.8292
				text = "DH"
			intervals [72]:
				xmin = 17.8292
				xmax = 17.8692
				text = "AH0"
			intervals [73]:
				xmin = 17.8692
				xmax = 17.8992
				text = "T"
			intervals [74]:
				xmin = 17.8992
				xmax = 17.9292
				text = "G"
			intervals [75]:
				xmin = 17.9292
				xmax = 17.9592
				text = "OW1"
			intervals [76]:
				xmin = 17.9592
				xmax = 37.9806
				text = "sp"
			intervals [77]:
				xmin = 37.9806
				xmax = 38.1206
				text = "M"
			intervals [78]:
				xmin = 38.1206
				xmax = 38.2106
				text = "HH"
			intervals [79]:
				xmin = 38.2106
				xmax = 38.2506
				text = "M"
			intervals [80]:
				xmin = 38.2506
				xmax = 38.3806
				text = "sp"
			intervals [81]:
				xmin = 38.3806
				xmax = 42.3963
				text = ""
			intervals [82]:
				xmin = 42.3963
				xmax = 42.4563
				text = "HH"
			intervals [83]:
				xmin = 42.4563
				xmax = 42.4963
				text = "AW1"
			intervals [84]:
				xmin = 42.4963
				xmax = 42.5263
				text = "D"
			intervals [85]:
				xmin = 42.5263
				xmax = 42.5563
				text = "IH0"
			intervals [86]:
				xmin = 42.5563
				xmax = 42.6363
				text = "D"
			intervals [87]:
				xmin = 42.6363
				xmax = 42.6763
				text = "Y"
			intervals [88]:
				xmin = 42.6763
				xmax = 42.7363
				text = "UW1"
			intervals [89]:
				xmin = 42.7363
				xmax = 42.7863
				text = "P"
			intervals [90]:
				xmin = 42.7863
				xmax = 42.8563
				text = "L"
			intervals [91]:
				xmin = 42.8563
				xmax = 42.9563
				text = "EY1"
			intervals [92]:
				xmin = 42.9563
				xmax = 42.9863
				text = "sp"
			intervals [93]:
				xmin = 42.9863
				xmax = 43.0463
				text = "HH"
			intervals [94]:
				xmin = 43.0463
				xmax = 43.1063
				text = "AA1"
			intervals [95]:
				xmin = 43.1063
				xmax = 43.2063
				text = "P"
			intervals [96]:
				xmin = 43.2063
				xmax = 43.2963
				text = "S"
			intervals [97]:
				xmin = 43.2963
				xmax = 43.3563
				text = "K"
			intervals [98]:
				xmin = 43.3563
				xmax = 43.4163
				text = "AA2"
			intervals [99]:
				xmin = 43.4163
				xmax = 43.5163
				text = "CH"
			intervals [100]:
				xmin = 43.5163
				xmax = 43.7063
				text = "sp"
			intervals [101]:
				xmin = 43.7063
				xmax = 86.5202
				text = ""
			intervals [102]:
				xmin = 86.5202
				xmax = 86.5602
				text = "M"
			intervals [103]:
				xmin = 86.5602
				xmax = 86.6002
				text = "HH"
			intervals [104]:
				xmin = 86.6002
				xmax = 86.8702
				text = "M"
			intervals [105]:
				xmin = 86.8702
				xmax = 86.9002
				text = "sp"
			intervals [106]:
				xmin = 86.9002
				xmax = 87.1365
				text = ""
			intervals [107]:
				xmin = 87.1365
				xmax = 87.2565
				text = "S"
			intervals [108]:
				xmin = 87.2565
				xmax = 87.3365
				text = "OW1"
			intervals [109]:
				xmin = 87.3365
				xmax = 87.3965
				text = "Y"
			intervals [110]:
				xmin = 87.3965
				xmax = 87.4665
				text = "UW1"
			intervals [111]:
				xmin = 87.4665
				xmax = 87.4965
				text = "HH"
			intervals [112]:
				xmin = 87.4965
				xmax = 87.5465
				text = "AE1"
			intervals [113]:
				xmin = 87.5465
				xmax = 87.6065
				text = "D"
			intervals [114]:
				xmin = 87.6065
				xmax = 87.6465
				text = "T"
			intervals [115]:
				xmin = 87.6465
				xmax = 87.7065
				text = "IH0"
			intervals [116]:
				xmin = 87.7065
				xmax = 87.7665
				text = "G"
			intervals [117]:
				xmin = 87.7665
				xmax = 87.9265
				text = "OW1"
			intervals [118]:
				xmin = 87.9265
				xmax = 87.9665
				text = "EH1"
			intervals [119]:
				xmin = 87.9665
				xmax = 88.0465
				text = "Z"
			intervals [120]:
				xmin = 88.0465
				xmax = 88.1865
				text = "F"
			intervals [121]:
				xmin = 88.1865
				xmax = 88.3465
				text = "AA1"
			intervals [122]:
				xmin = 88.3465
				xmax = 88.4065
				text = "R"
			intervals [123]:
				xmin = 88.4065
				xmax = 88.4365
				text = "EH1"
			intervals [124]:
				xmin = 88.4365
				xmax = 88.6065
				text = "Z"
			intervals [125]:
				xmin = 88.6065
				xmax = 88.6365
				text = "sp"
			intervals [126]:
				xmin = 88.6365
				xmax = 89.5992
				text = ""
			intervals [127]:
				xmin = 89.5992
				xmax = 89.8892
				text = "Y"
			intervals [128]:
				xmin = 89.8892
				xmax = 89.9292
				text = "UW1"
			intervals [129]:
				xmin = 89.9292
				xmax = 89.9592
				text = "HH"
			intervals [130]:
				xmin = 89.9592
				xmax = 89.9992
				text = "AE1"
			intervals [131]:
				xmin = 89.9992
				xmax = 90.0692
				text = "D"
			intervals [132]:
				xmin = 90.0692
				xmax = 90.0992
				text = "T"
			intervals [133]:
				xmin = 90.0992
				xmax = 90.1292
				text = "IH0"
			intervals [134]:
				xmin = 90.1292
				xmax = 90.2392
				text = "TH"
			intervals [135]:
				xmin = 90.2392
				xmax = 90.2892
				text = "R"
			intervals [136]:
				xmin = 90.2892
				xmax = 90.3892
				text = "OW1"
			intervals [137]:
				xmin = 90.3892
				xmax = 90.4292
				text = "DH"
			intervals [138]:
				xmin = 90.4292
				xmax = 90.4892
				text = "AH0"
			intervals [139]:
				xmin = 90.4892
				xmax = 90.5392
				text = "sp"
			intervals [140]:
				xmin = 90.5392
				xmax = 90.5892
				text = "P"
			intervals [141]:
				xmin = 90.5892
				xmax = 90.6892
				text = "IY1"
			intervals [142]:
				xmin = 90.6892
				xmax = 90.7692
				text = "S"
			intervals [143]:
				xmin = 90.7692
				xmax = 90.8192
				text = "AH0"
			intervals [144]:
				xmin = 90.8192
				xmax = 90.8492
				text = "V"
			intervals [145]:
				xmin = 90.8492
				xmax = 90.8992
				text = "G"
			intervals [146]:
				xmin = 90.8992
				xmax = 91.0092
				text = "L"
			intervals [147]:
				xmin = 91.0092
				xmax = 91.1292
				text = "AE1"
			intervals [148]:
				xmin = 91.1292
				xmax = 91.2692
				text = "S"
			intervals [149]:
				xmin = 91.2692
				xmax = 91.3092
				text = "ER0"
			intervals [150]:
				xmin = 91.3092
				xmax = 91.4292
				text = "AH0"
			intervals [151]:
				xmin = 91.4292
				xmax = 91.4892
				text = "S"
			intervals [152]:
				xmin = 91.4892
				xmax = 91.5392
				text = "T"
			intervals [153]:
				xmin = 91.5392
				xmax = 91.6692
				text = "OW1"
			intervals [154]:
				xmin = 91.6692
				xmax = 91.6992
				text = "N"
			intervals [155]:
				xmin = 91.6992
				xmax = 91.7492
				text = "sp"
			intervals [156]:
				xmin = 91.7492
				xmax = 91.7792
				text = "AA1"
			intervals [157]:
				xmin = 91.7792
				xmax = 91.8092
				text = "N"
			intervals [158]:
				xmin = 91.8092
				xmax = 91.8392
				text = "IY1"
			intervals [159]:
				xmin = 91.8392
				xmax = 91.8692
				text = "CH"
			intervals [160]:
				xmin = 91.8692
				xmax = 92.2692
				text = "sp"
			intervals [161]:
				xmin = 92.2692
				xmax = 92.2992
				text = "N"
			intervals [162]:
				xmin = 92.2992
				xmax = 92.3292
				text = "AH1"
			intervals [163]:
				xmin = 92.3292
				xmax = 92.3592
				text = "M"
			intervals [164]:
				xmin = 92.3592
				xmax = 92.4392
				text = "B"
			intervals [165]:
				xmin = 92.4392
				xmax = 92.5092
				text = "ER0"
			intervals [166]:
				xmin = 92.5092
				xmax = 92.5392
				text = "sp"
			intervals [167]:
				xmin = 92.5392
				xmax = 93.2092
				text = "spn"
			intervals [168]:
				xmin = 93.2092
				xmax = 95.1373
				text = ""
			intervals [169]:
				xmin = 95.1373
				xmax = 95.1673
				text = "D"
			intervals [170]:
				xmin = 95.1673
				xmax = 95.1973
				text = "IH0"
			intervals [171]:
				xmin = 95.1973
				xmax = 95.2273
				text = "D"
			intervals [172]:
				xmin = 95.2273
				xmax = 95.2673
				text = "Y"
			intervals [173]:
				xmin = 95.2673
				xmax = 95.2973
				text = "UW1"
			intervals [174]:
				xmin = 95.2973
				xmax = 95.3373
				text = "EH1"
			intervals [175]:
				xmin = 95.3373
				xmax = 95.3673
				text = "V"
			intervals [176]:
				xmin = 95.3673
				xmax = 95.4973
				text = "ER0"
			intervals [177]:
				xmin = 95.4973
				xmax = 95.5573
				text = "P"
			intervals [178]:
				xmin = 95.5573
				xmax = 95.6173
				text = "L"
			intervals [179]:
				xmin = 95.6173
				xmax = 95.6673
				text = "EY1"
			intervals [180]:
				xmin = 95.6673
				xmax = 95.7073
				text = "EH1"
			intervals [181]:
				xmin = 95.7073
				xmax = 95.7673
				text = "N"
			intervals [182]:
				xmin = 95.7673
				xmax = 95.8373
				text = "IY0"
			intervals [183]:
				xmin = 95.8373
				xmax = 95.9373
				text = "G"
			intervals [184]:
				xmin = 95.9373
				xmax = 96.0573
				text = "EY1"
			intervals [185]:
				xmin = 96.0573
				xmax = 96.1473
				text = "M"
			intervals [186]:
				xmin = 96.1473
				xmax = 96.1873
				text = "Z"
			intervals [187]:
				xmin = 96.1873
				xmax = 96.2173
				text = "W"
			intervals [188]:
				xmin = 96.2173
				xmax = 96.2473
				text = "EH1"
			intervals [189]:
				xmin = 96.2473
				xmax = 96.3273
				text = "R"
			intervals [190]:
				xmin = 96.3273
				xmax = 96.3573
				text = "DH"
			intervals [191]:
				xmin = 96.3573
				xmax = 96.4173
				text = "IY0"
			intervals [192]:
				xmin = 96.4173
				xmax = 96.5173
				text = "K"
			intervals [193]:
				xmin = 96.5173
				xmax = 96.5673
				text = "IH1"
			intervals [194]:
				xmin = 96.5673
				xmax = 96.6573
				text = "D"
			intervals [195]:
				xmin = 96.6573
				xmax = 96.7773
				text = "Z"
			intervals [196]:
				xmin = 96.7773
				xmax = 96.8173
				text = "W"
			intervals [197]:
				xmin = 96.8173
				xmax = 96.8473
				text = "UH1"
			intervals [198]:
				xmin = 96.8473
				xmax = 96.8973
				text = "D"
			intervals [199]:
				xmin = 96.8973
				xmax = 96.9273
				text = "sp"
			intervals [200]:
				xmin = 96.9273
				xmax = 97.0773
				text = "CH"
			intervals [201]:
				xmin = 97.0773
				xmax = 97.2173
				text = "EY1"
			intervals [202]:
				xmin = 97.2173
				xmax = 97.3273
				text = "S"
			intervals [203]:
				xmin = 97.3273
				xmax = 97.4473
				text = "IY1"
			intervals [204]:
				xmin = 97.4473
				xmax = 97.5673
				text = "CH"
			intervals [205]:
				xmin = 97.5673
				xmax = 97.6273
				text = "AH1"
			intervals [206]:
				xmin = 97.6273
				xmax = 97.6773
				text = "DH"
			intervals [207]:
				xmin = 97.6773
				xmax = 97.7773
				text = "ER0"
			intervals [208]:
				xmin = 97.7773
				xmax = 97.8073
				text = "AH0"
			intervals [209]:
				xmin = 97.8073
				xmax = 97.8873
				text = "N"
			intervals [210]:
				xmin = 97.8873
				xmax = 97.9573
				text = "W"
			intervals [211]:
				xmin = 97.9573
				xmax = 98.0173
				text = "AH1"
			intervals [212]:
				xmin = 98.0173
				xmax = 98.1173
				text = "N"
			intervals [213]:
				xmin = 98.1173
				xmax = 98.1473
				text = "sp"
			intervals [214]:
				xmin = 98.1473
				xmax = 98.2273
				text = "K"
			intervals [215]:
				xmin = 98.2273
				xmax = 98.2973
				text = "IH1"
			intervals [216]:
				xmin = 98.2973
				xmax = 98.3473
				text = "D"
			intervals [217]:
				xmin = 98.3473
				xmax = 98.3873
				text = "W"
			intervals [218]:
				xmin = 98.3873
				xmax = 98.4373
				text = "UH1"
			intervals [219]:
				xmin = 98.4373
				xmax = 98.4873
				text = "D"
			intervals [220]:
				xmin = 98.4873
				xmax = 98.6073
				text = "CH"
			intervals [221]:
				xmin = 98.6073
				xmax = 98.7473
				text = "EY1"
			intervals [222]:
				xmin = 98.7473
				xmax = 98.8773
				text = "S"
			intervals [223]:
				xmin = 98.8773
				xmax = 98.9073
				text = "EH1"
			intervals [224]:
				xmin = 98.9073
				xmax = 98.9373
				text = "V"
			intervals [225]:
				xmin = 98.9373
				xmax = 99.0173
				text = "R"
			intervals [226]:
				xmin = 99.0173
				xmax = 99.0773
				text = "IY0"
			intervals [227]:
				xmin = 99.0773
				xmax = 99.1373
				text = "B"
			intervals [228]:
				xmin = 99.1373
				xmax = 99.1873
				text = "AA2"
			intervals [229]:
				xmin = 99.1873
				xmax = 99.2573
				text = "D"
			intervals [230]:
				xmin = 99.2573
				xmax = 99.3373
				text = "IY0"
			intervals [231]:
				xmin = 99.3373
				xmax = 99.3773
				text = "EH1"
			intervals [232]:
				xmin = 99.3773
				xmax = 99.4373
				text = "L"
			intervals [233]:
				xmin = 99.4373
				xmax = 99.5173
				text = "S"
			intervals [234]:
				xmin = 99.5173
				xmax = 99.5473
				text = "sp"
			intervals [235]:
				xmin = 99.5473
				xmax = 101.5474
				text = ""
			intervals [236]:
				xmin = 101.5474
				xmax = 101.6474
				text = "HH"
			intervals [237]:
				xmin = 101.6474
				xmax = 101.6774
				text = "AW1"
			intervals [238]:
				xmin = 101.6774
				xmax = 101.7174
				text = "W"
			intervals [239]:
				xmin = 101.7174
				xmax = 101.7474
				text = "UH1"
			intervals [240]:
				xmin = 101.7474
				xmax = 101.8074
				text = "D"
			intervals [241]:
				xmin = 101.8074
				xmax = 101.8374
				text = "sp"
			intervals [242]:
				xmin = 101.8374
				xmax = 101.8874
				text = "DH"
			intervals [243]:
				xmin = 101.8874
				xmax = 101.9674
				text = "AH0"
			intervals [244]:
				xmin = 101.9674
				xmax = 101.9974
				text = "T"
			intervals [245]:
				xmin = 101.9974
				xmax = 102.1174
				text = "sp"
			intervals [246]:
				xmin = 102.1174
				xmax = 102.1474
				text = "G"
			intervals [247]:
				xmin = 102.1474
				xmax = 102.1974
				text = "OW1"
			intervals [248]:
				xmin = 102.1974
				xmax = 102.3674
				text = "sp"
			intervals [249]:
				xmin = 102.3674
				xmax = 103.4801
				text = ""
			intervals [250]:
				xmin = 103.4801
				xmax = 103.5501
				text = "P"
			intervals [251]:
				xmin = 103.5501
				xmax = 103.5901
				text = "R"
			intervals [252]:
				xmin = 103.5901
				xmax = 103.6601
				text = "IY0"
			intervals [253]:
				xmin = 103.6601
				xmax = 103.7401
				text = "T"
			intervals [254]:
				xmin = 103.7401
				xmax = 103.8001
				text = "EH1"
			intervals [255]:
				xmin = 103.8001
				xmax = 103.8801
				text = "N"
			intervals [256]:
				xmin = 103.8801
				xmax = 103.9401
				text = "D"
			intervals [257]:
				xmin = 103.9401
				xmax = 103.9701
				text = "AY1"
			intervals [258]:
				xmin = 103.9701
				xmax = 104.0601
				text = "M"
			intervals [259]:
				xmin = 104.0601
				xmax = 104.1201
				text = "AH0"
			intervals [260]:
				xmin = 104.1201
				xmax = 104.3001
				text = "F"
			intervals [261]:
				xmin = 104.3001
				xmax = 104.3601
				text = "AO1"
			intervals [262]:
				xmin = 104.3601
				xmax = 104.4401
				text = "R"
			intervals [263]:
				xmin = 104.4401
				xmax = 104.4701
				text = "N"
			intervals [264]:
				xmin = 104.4701
				xmax = 104.5001
				text = "ER0"
			intervals [265]:
				xmin = 104.5001
				xmax = 105.5901
				text = "spn"
			intervals [266]:
				xmin = 105.5901
				xmax = 106.1613
				text = ""
			intervals [267]:
				xmin = 106.1613
				xmax = 106.3113
				text = "CH"
			intervals [268]:
				xmin = 106.3113
				xmax = 106.3413
				text = "EH2"
			intervals [269]:
				xmin = 106.3413
				xmax = 106.4313
				text = "K"
			intervals [270]:
				xmin = 106.4313
				xmax = 106.4613
				text = "AH0"
			intervals [271]:
				xmin = 106.4613
				xmax = 106.6013
				text = "S"
			intervals [272]:
				xmin = 106.6013
				xmax = 106.6313
				text = "L"
			intervals [273]:
				xmin = 106.6313
				xmax = 106.6713
				text = "OW0"
			intervals [274]:
				xmin = 106.6713
				xmax = 106.7613
				text = "V"
			intervals [275]:
				xmin = 106.7613
				xmax = 106.9713
				text = "AA1"
			intervals [276]:
				xmin = 106.9713
				xmax = 107.0013
				text = "K"
			intervals [277]:
				xmin = 107.0013
				xmax = 107.1213
				text = "IY0"
			intervals [278]:
				xmin = 107.1213
				xmax = 107.2013
				text = "AH0"
			intervals [279]:
				xmin = 107.2013
				xmax = 107.2513
				text = "S"
			intervals [280]:
				xmin = 107.2513
				xmax = 107.3013
				text = "AH1"
			intervals [281]:
				xmin = 107.3013
				xmax = 107.3413
				text = "M"
			intervals [282]:
				xmin = 107.3413
				xmax = 107.4713
				text = "P"
			intervals [283]:
				xmin = 107.4713
				xmax = 107.5313
				text = "L"
			intervals [284]:
				xmin = 107.5313
				xmax = 107.6313
				text = "EY1"
			intervals [285]:
				xmin = 107.6313
				xmax = 107.7413
				text = "S"
			intervals [286]:
				xmin = 107.7413
				xmax = 107.7913
				text = "AY1"
			intervals [287]:
				xmin = 107.7913
				xmax = 107.8513
				text = "sp"
			intervals [288]:
				xmin = 107.8513
				xmax = 107.9013
				text = "N"
			intervals [289]:
				xmin = 107.9013
				xmax = 107.9613
				text = "EH1"
			intervals [290]:
				xmin = 107.9613
				xmax = 108.0013
				text = "V"
			intervals [291]:
				xmin = 108.0013
				xmax = 108.0813
				text = "ER0"
			intervals [292]:
				xmin = 108.0813
				xmax = 108.1313
				text = "HH"
			intervals [293]:
				xmin = 108.1313
				xmax = 108.2113
				text = "ER1"
			intervals [294]:
				xmin = 108.2113
				xmax = 108.2613
				text = "D"
			intervals [295]:
				xmin = 108.2613
				xmax = 108.3213
				text = "AH0"
			intervals [296]:
				xmin = 108.3213
				xmax = 108.3613
				text = "V"
			intervals [297]:
				xmin = 108.3613
				xmax = 108.3913
				text = "DH"
			intervals [298]:
				xmin = 108.3913
				xmax = 108.4713
				text = "IH0"
			intervals [299]:
				xmin = 108.4713
				xmax = 108.6013
				text = "S"
			intervals [300]:
				xmin = 108.6013
				xmax = 108.6813
				text = "G"
			intervals [301]:
				xmin = 108.6813
				xmax = 108.7213
				text = "EY1"
			intervals [302]:
				xmin = 108.7213
				xmax = 108.7913
				text = "M"
			intervals [303]:
				xmin = 108.7913
				xmax = 108.9013
				text = "sp"
			intervals [304]:
				xmin = 108.9013
				xmax = 108.9313
				text = "B"
			intervals [305]:
				xmin = 108.9313
				xmax = 109.0313
				text = "IH0"
			intervals [306]:
				xmin = 109.0313
				xmax = 109.2113
				text = "F"
			intervals [307]:
				xmin = 109.2113
				xmax = 109.2413
				text = "AO1"
			intervals [308]:
				xmin = 109.2413
				xmax = 109.3013
				text = "R"
			intervals [309]:
				xmin = 109.3013
				xmax = 109.3613
				text = "sp"
			intervals [310]:
				xmin = 109.3613
				xmax = 109.4113
				text = "HH"
			intervals [311]:
				xmin = 109.4113
				xmax = 109.4413
				text = "AW1"
			intervals [312]:
				xmin = 109.4413
				xmax = 109.5313
				text = "W"
			intervals [313]:
				xmin = 109.5313
				xmax = 109.5713
				text = "UH1"
			intervals [314]:
				xmin = 109.5713
				xmax = 109.6313
				text = "D"
			intervals [315]:
				xmin = 109.6313
				xmax = 109.6713
				text = "Y"
			intervals [316]:
				xmin = 109.6713
				xmax = 109.7113
				text = "UW1"
			intervals [317]:
				xmin = 109.7113
				xmax = 109.8313
				text = "P"
			intervals [318]:
				xmin = 109.8313
				xmax = 109.8913
				text = "L"
			intervals [319]:
				xmin = 109.8913
				xmax = 109.9413
				text = "EY1"
			intervals [320]:
				xmin = 109.9413
				xmax = 121.9723
				text = "sp"
			intervals [321]:
				xmin = 121.9723
				xmax = 122.0123
				text = "M"
			intervals [322]:
				xmin = 122.0123
				xmax = 122.3223
				text = "HH"
			intervals [323]:
				xmin = 122.3223
				xmax = 122.3623
				text = "M"
			intervals [324]:
				xmin = 122.3623
				xmax = 123.4195
				text = ""
			intervals [325]:
				xmin = 123.4195
				xmax = 123.5495
				text = "HH"
			intervals [326]:
				xmin = 123.5495
				xmax = 123.5795
				text = "AW1"
			intervals [327]:
				xmin = 123.5795
				xmax = 123.6295
				text = "D"
			intervals [328]:
				xmin = 123.6295
				xmax = 123.6695
				text = "IH1"
			intervals [329]:
				xmin = 123.6695
				xmax = 123.7395
				text = "D"
			intervals [330]:
				xmin = 123.7395
				xmax = 123.7895
				text = "Y"
			intervals [331]:
				xmin = 123.7895
				xmax = 123.8695
				text = "UW1"
			intervals [332]:
				xmin = 123.8695
				xmax = 123.9595
				text = "P"
			intervals [333]:
				xmin = 123.9595
				xmax = 124.0195
				text = "IH1"
			intervals [334]:
				xmin = 124.0195
				xmax = 124.1195
				text = "K"
			intervals [335]:
				xmin = 124.1195
				xmax = 124.1695
				text = "DH"
			intervals [336]:
				xmin = 124.1695
				xmax = 124.2395
				text = "AH0"
			intervals [337]:
				xmin = 124.2395
				xmax = 124.3095
				text = "sp"
			intervals [338]:
				xmin = 124.3095
				xmax = 124.4295
				text = "P"
			intervals [339]:
				xmin = 124.4295
				xmax = 124.5195
				text = "ER1"
			intervals [340]:
				xmin = 124.5195
				xmax = 124.6295
				text = "S"
			intervals [341]:
				xmin = 124.6295
				xmax = 124.6795
				text = "AH0"
			intervals [342]:
				xmin = 124.6795
				xmax = 124.7095
				text = "N"
			intervals [343]:
				xmin = 124.7095
				xmax = 124.7495
				text = "T"
			intervals [344]:
				xmin = 124.7495
				xmax = 124.8295
				text = "IH0"
			intervals [345]:
				xmin = 124.8295
				xmax = 124.9795
				text = "CH"
			intervals [346]:
				xmin = 124.9795
				xmax = 125.1395
				text = "EY1"
			intervals [347]:
				xmin = 125.1395
				xmax = 125.4395
				text = "S"
			intervals [348]:
				xmin = 125.4395
				xmax = 125.5295
				text = "sp"
			intervals [349]:
				xmin = 125.5295
				xmax = 125.6195
				text = "spn"
			intervals [350]:
				xmin = 125.6195
				xmax = 126.0595
				text = "sp"
			intervals [351]:
				xmin = 126.0595
				xmax = 126.4086
				text = ""
			intervals [352]:
				xmin = 126.4086
				xmax = 126.4486
				text = "DH"
			intervals [353]:
				xmin = 126.4486
				xmax = 126.4786
				text = "AH0"
			intervals [354]:
				xmin = 126.4786
				xmax = 126.5186
				text = "sp"
			intervals [355]:
				xmin = 126.5186
				xmax = 126.5686
				text = "F"
			intervals [356]:
				xmin = 126.5686
				xmax = 126.6586
				text = "ER1"
			intervals [357]:
				xmin = 126.6586
				xmax = 126.7386
				text = "S"
			intervals [358]:
				xmin = 126.7386
				xmax = 126.7686
				text = "T"
			intervals [359]:
				xmin = 126.7686
				xmax = 126.8486
				text = "T"
			intervals [360]:
				xmin = 126.8486
				xmax = 126.9486
				text = "AY1"
			intervals [361]:
				xmin = 126.9486
				xmax = 126.9986
				text = "M"
			intervals [362]:
				xmin = 126.9986
				xmax = 127.0986
				text = "sp"
			intervals [363]:
				xmin = 127.0986
				xmax = 138.5769
				text = ""
			intervals [364]:
				xmin = 138.5769
				xmax = 138.6069
				text = "D"
			intervals [365]:
				xmin = 138.6069
				xmax = 138.6369
				text = "IH0"
			intervals [366]:
				xmin = 138.6369
				xmax = 138.6669
				text = "D"
			intervals [367]:
				xmin = 138.6669
				xmax = 138.6969
				text = "Y"
			intervals [368]:
				xmin = 138.6969
				xmax = 138.7269
				text = "UW1"
			intervals [369]:
				xmin = 138.7269
				xmax = 138.7569
				text = "EH1"
			intervals [370]:
				xmin = 138.7569
				xmax = 138.7969
				text = "V"
			intervals [371]:
				xmin = 138.7969
				xmax = 138.8669
				text = "ER0"
			intervals [372]:
				xmin = 138.8669
				xmax = 138.9469
				text = "Y"
			intervals [373]:
				xmin = 138.9469
				xmax = 139.0269
				text = "UW1"
			intervals [374]:
				xmin = 139.0269
				xmax = 139.0869
				text = "Z"
			intervals [375]:
				xmin = 139.0869
				xmax = 139.1369
				text = "EH1"
			intervals [376]:
				xmin = 139.1369
				xmax = 139.1869
				text = "N"
			intervals [377]:
				xmin = 139.1869
				xmax = 139.3269
				text = "IY0"
			intervals [378]:
				xmin = 139.3269
				xmax = 139.4469
				text = "R"
			intervals [379]:
				xmin = 139.4469
				xmax = 139.6369
				text = "AY1"
			intervals [380]:
				xmin = 139.6369
				xmax = 139.7769
				text = "M"
			intervals [381]:
				xmin = 139.7769
				xmax = 139.8669
				text = "Z"
			intervals [382]:
				xmin = 139.8669
				xmax = 139.9969
				text = "F"
			intervals [383]:
				xmin = 139.9969
				xmax = 140.0469
				text = "ER0"
			intervals [384]:
				xmin = 140.0469
				xmax = 140.1369
				text = "DH"
			intervals [385]:
				xmin = 140.1369
				xmax = 140.2169
				text = "AE1"
			intervals [386]:
				xmin = 140.2169
				xmax = 140.2469
				text = "T"
			intervals [387]:
				xmin = 140.2469
				xmax = 140.3269
				text = "sp"
			intervals [388]:
				xmin = 140.3269
				xmax = 140.4269
				text = "P"
			intervals [389]:
				xmin = 140.4269
				xmax = 140.4669
				text = "ER1"
			intervals [390]:
				xmin = 140.4669
				xmax = 140.5069
				text = "P"
			intervals [391]:
				xmin = 140.5069
				xmax = 140.5369
				text = "AH0"
			intervals [392]:
				xmin = 140.5369
				xmax = 140.7469
				text = "S"
			intervals [393]:
				xmin = 140.7469
				xmax = 140.8069
				text = "sp"
			intervals [394]:
				xmin = 140.8069
				xmax = 143.5568
				text = ""
			intervals [395]:
				xmin = 143.5568
				xmax = 143.6168
				text = "M"
			intervals [396]:
				xmin = 143.6168
				xmax = 143.6668
				text = "HH"
			intervals [397]:
				xmin = 143.6668
				xmax = 144.0768
				text = "M"
			intervals [398]:
				xmin = 144.0768
				xmax = 144.1068
				text = "sp"
			intervals [399]:
				xmin = 144.1068
				xmax = 145.0231
				text = ""
			intervals [400]:
				xmin = 145.0231
				xmax = 145.0631
				text = "D"
			intervals [401]:
				xmin = 145.0631
				xmax = 145.0931
				text = "IH0"
			intervals [402]:
				xmin = 145.0931
				xmax = 145.1231
				text = "D"
			intervals [403]:
				xmin = 145.1231
				xmax = 145.1531
				text = "Y"
			intervals [404]:
				xmin = 145.1531
				xmax = 145.2131
				text = "UW1"
			intervals [405]:
				xmin = 145.2131
				xmax = 145.2431
				text = "EH1"
			intervals [406]:
				xmin = 145.2431
				xmax = 145.2831
				text = "V"
			intervals [407]:
				xmin = 145.2831
				xmax = 145.3131
				text = "ER0"
			intervals [408]:
				xmin = 145.3131
				xmax = 145.3731
				text = "P"
			intervals [409]:
				xmin = 145.3731
				xmax = 145.4231
				text = "L"
			intervals [410]:
				xmin = 145.4231
				xmax = 145.5031
				text = "EY1"
			intervals [411]:
				xmin = 145.5031
				xmax = 145.5531
				text = "DH"
			intervals [412]:
				xmin = 145.5531
				xmax = 145.6031
				text = "AE1"
			intervals [413]:
				xmin = 145.6031
				xmax = 145.6831
				text = "T"
			intervals [414]:
				xmin = 145.6831
				xmax = 145.8131
				text = "G"
			intervals [415]:
				xmin = 145.8131
				xmax = 145.9231
				text = "EY1"
			intervals [416]:
				xmin = 145.9231
				xmax = 146.0331
				text = "M"
			intervals [417]:
				xmin = 146.0331
				xmax = 146.0731
				text = "HH"
			intervals [418]:
				xmin = 146.0731
				xmax = 146.1031
				text = "W"
			intervals [419]:
				xmin = 146.1031
				xmax = 146.1731
				text = "EH1"
			intervals [420]:
				xmin = 146.1731
				xmax = 146.2231
				text = "R"
			intervals [421]:
				xmin = 146.2231
				xmax = 146.2831
				text = "sp"
			intervals [422]:
				xmin = 146.2831
				xmax = 146.7879
				text = ""
			intervals [423]:
				xmin = 146.7879
				xmax = 146.8579
				text = "HH"
			intervals [424]:
				xmin = 146.8579
				xmax = 146.8979
				text = "W"
			intervals [425]:
				xmin = 146.8979
				xmax = 146.9379
				text = "AH1"
			intervals [426]:
				xmin = 146.9379
				xmax = 147.0579
				text = "N"
			intervals [427]:
				xmin = 147.0579
				xmax = 147.0879
				text = "sp"
			intervals [428]:
				xmin = 147.0879
				xmax = 147.1979
				text = "K"
			intervals [429]:
				xmin = 147.1979
				xmax = 147.2479
				text = "IH1"
			intervals [430]:
				xmin = 147.2479
				xmax = 147.3679
				text = "D"
			intervals [431]:
				xmin = 147.3679
				xmax = 147.4579
				text = "HH"
			intervals [432]:
				xmin = 147.4579
				xmax = 147.5679
				text = "AY1"
			intervals [433]:
				xmin = 147.5679
				xmax = 147.6479
				text = "D"
			intervals [434]:
				xmin = 147.6479
				xmax = 147.6779
				text = "Z"
			intervals [435]:
				xmin = 147.6779
				xmax = 147.7179
				text = "HH"
			intervals [436]:
				xmin = 147.7179
				xmax = 147.7679
				text = "IH0"
			intervals [437]:
				xmin = 147.7679
				xmax = 147.8579
				text = "Z"
			intervals [438]:
				xmin = 147.8579
				xmax = 148.0479
				text = "AY1"
			intervals [439]:
				xmin = 148.0479
				xmax = 148.1279
				text = "Z"
			intervals [440]:
				xmin = 148.1279
				xmax = 148.1679
				text = "AH0"
			intervals [441]:
				xmin = 148.1679
				xmax = 148.1979
				text = "N"
			intervals [442]:
				xmin = 148.1979
				xmax = 148.2579
				text = "DH"
			intervals [443]:
				xmin = 148.2579
				xmax = 148.2879
				text = "AH0"
			intervals [444]:
				xmin = 148.2879
				xmax = 148.3479
				text = "R"
			intervals [445]:
				xmin = 148.3479
				xmax = 148.4379
				text = "EH1"
			intervals [446]:
				xmin = 148.4379
				xmax = 148.5479
				text = "S"
			intervals [447]:
				xmin = 148.5479
				xmax = 148.5879
				text = "T"
			intervals [448]:
				xmin = 148.5879
				xmax = 148.6379
				text = "HH"
			intervals [449]:
				xmin = 148.6379
				xmax = 148.7579
				text = "AY1"
			intervals [450]:
				xmin = 148.7579
				xmax = 148.8479
				text = "D"
			intervals [451]:
				xmin = 148.8479
				xmax = 148.8779
				text = "AW1"
			intervals [452]:
				xmin = 148.8779
				xmax = 149.0179
				text = "T"
			intervals [453]:
				xmin = 149.0179
				xmax = 150.027
				text = ""
			intervals [454]:
				xmin = 150.027
				xmax = 150.087
				text = "sil"
			intervals [455]:
				xmin = 150.087
				xmax = 150.257
				text = "M"
			intervals [456]:
				xmin = 150.257
				xmax = 150.307
				text = "HH"
			intervals [457]:
				xmin = 150.307
				xmax = 150.447
				text = "M"
			intervals [458]:
				xmin = 150.447
				xmax = 150.477
				text = "sp"
			intervals [459]:
				xmin = 150.477
				xmax = 150.8594
				text = ""
			intervals [460]:
				xmin = 150.8594
				xmax = 150.9294
				text = "HH"
			intervals [461]:
				xmin = 150.9294
				xmax = 150.9594
				text = "AW1"
			intervals [462]:
				xmin = 150.9594
				xmax = 151.0894
				text = "D"
			intervals [463]:
				xmin = 151.0894
				xmax = 151.1294
				text = "IH0"
			intervals [464]:
				xmin = 151.1294
				xmax = 151.1594
				text = "Z"
			intervals [465]:
				xmin = 151.1594
				xmax = 151.2294
				text = "DH"
			intervals [466]:
				xmin = 151.2294
				xmax = 151.2994
				text = "AH0"
			intervals [467]:
				xmin = 151.2994
				xmax = 151.3294
				text = "T"
			intervals [468]:
				xmin = 151.3294
				xmax = 151.6678
				text = "sp"
			intervals [469]:
				xmin = 151.6678
				xmax = 151.7078
				text = "G"
			intervals [470]:
				xmin = 151.7078
				xmax = 151.8978
				text = "OW1"
			intervals [471]:
				xmin = 151.8978
				xmax = 152.160
				text = ""
			intervals [472]:
				xmin = 152.160
				xmax = 152.610
				text = "spn"
			intervals [473]:
				xmin = 152.610
				xmax = 152.830
				text = "sp"
			intervals [474]:
				xmin = 152.830
				xmax = 163.3996
				text = ""
			intervals [475]:
				xmin = 163.3996
				xmax = 163.8496
				text = "spn"
			intervals [476]:
				xmin = 163.8496
				xmax = 171.0645
				text = ""
			intervals [477]:
				xmin = 171.0645
				xmax = 171.0945
				text = "sil"
			intervals [478]:
				xmin = 171.0945
				xmax = 171.2845
				text = "M"
			intervals [479]:
				xmin = 171.2845
				xmax = 171.3245
				text = "HH"
			intervals [480]:
				xmin = 171.3245
				xmax = 171.5145
				text = "M"
			intervals [481]:
				xmin = 171.5145
				xmax = 172.7773
				text = "sp"
			intervals [482]:
				xmin = 172.7773
				xmax = 172.8773
				text = "HH"
			intervals [483]:
				xmin = 172.8773
				xmax = 172.9573
				text = "AW1"
			intervals [484]:
				xmin = 172.9573
				xmax = 173.0173
				text = "D"
			intervals [485]:
				xmin = 173.0173
				xmax = 173.0473
				text = "IH0"
			intervals [486]:
				xmin = 173.0473
				xmax = 173.1173
				text = "D"
			intervals [487]:
				xmin = 173.1173
				xmax = 173.2373
				text = "sp"
			intervals [488]:
				xmin = 173.2373
				xmax = 173.5257
				text = ""
			intervals [489]:
				xmin = 173.5257
				xmax = 173.6157
				text = "HH"
			intervals [490]:
				xmin = 173.6157
				xmax = 173.6957
				text = "AW1"
			intervals [491]:
				xmin = 173.6957
				xmax = 173.7257
				text = "IH0"
			intervals [492]:
				xmin = 173.7257
				xmax = 173.7757
				text = "D"
			intervals [493]:
				xmin = 173.7757
				xmax = 173.8057
				text = "DH"
			intervals [494]:
				xmin = 173.8057
				xmax = 173.8557
				text = "AE1"
			intervals [495]:
				xmin = 173.8557
				xmax = 173.9157
				text = "T"
			intervals [496]:
				xmin = 173.9157
				xmax = 174.0357
				text = "R"
			intervals [497]:
				xmin = 174.0357
				xmax = 174.0657
				text = "AY1"
			intervals [498]:
				xmin = 174.0657
				xmax = 174.1457
				text = "M"
			intervals [499]:
				xmin = 174.1457
				xmax = 174.3357
				text = "sp"
			intervals [500]:
				xmin = 174.3357
				xmax = 174.3657
				text = "G"
			intervals [501]:
				xmin = 174.3657
				xmax = 174.3957
				text = "OW1"
			intervals [502]:
				xmin = 174.3957
				xmax = 174.5157
				text = "D"
			intervals [503]:
				xmin = 174.5157
				xmax = 174.5957
				text = "UW1"
			intervals [504]:
				xmin = 174.5957
				xmax = 174.6357
				text = "Y"
			intervals [505]:
				xmin = 174.6357
				xmax = 174.7457
				text = "UW1"
			intervals [506]:
				xmin = 174.7457
				xmax = 174.7757
				text = "R"
			intervals [507]:
				xmin = 174.7757
				xmax = 174.8157
				text = "IY0"
			intervals [508]:
				xmin = 174.8157
				xmax = 174.8457
				text = "M"
			intervals [509]:
				xmin = 174.8457
				xmax = 174.8757
				text = "EH1"
			intervals [510]:
				xmin = 174.8757
				xmax = 174.9457
				text = "M"
			intervals [511]:
				xmin = 174.9457
				xmax = 175.0057
				text = "B"
			intervals [512]:
				xmin = 175.0057
				xmax = 175.0357
				text = "ER0"
			intervals [513]:
				xmin = 175.0357
				xmax = 175.2357
				text = "sp"
			intervals [514]:
				xmin = 175.2357
				xmax = 176.1157
				text = "spn"
			intervals [515]:
				xmin = 176.1157
				xmax = 192.7386
				text = ""
			intervals [516]:
				xmin = 192.7386
				xmax = 192.7686
				text = "M"
			intervals [517]:
				xmin = 192.7686
				xmax = 192.8686
				text = "HH"
			intervals [518]:
				xmin = 192.8686
				xmax = 193.0986
				text = "M"
			intervals [519]:
				xmin = 193.0986
				xmax = 193.2086
				text = "sp"
			intervals [520]:
				xmin = 193.2086
				xmax = 203.7266
				text = ""
			intervals [521]:
				xmin = 203.7266
				xmax = 203.7966
				text = "W"
			intervals [522]:
				xmin = 203.7966
				xmax = 203.8266
				text = "AH0"
			intervals [523]:
				xmin = 203.8266
				xmax = 203.8666
				text = "Z"
			intervals [524]:
				xmin = 203.8666
				xmax = 203.9166
				text = "DH"
			intervals [525]:
				xmin = 203.9166
				xmax = 203.9766
				text = "IY0"
			intervals [526]:
				xmin = 203.9766
				xmax = 204.0466
				text = "G"
			intervals [527]:
				xmin = 204.0466
				xmax = 204.1866
				text = "EY1"
			intervals [528]:
				xmin = 204.1866
				xmax = 204.2366
				text = "M"
			intervals [529]:
				xmin = 204.2366
				xmax = 204.3166
				text = "EH1"
			intervals [530]:
				xmin = 204.3166
				xmax = 204.3766
				text = "V"
			intervals [531]:
				xmin = 204.3766
				xmax = 204.4366
				text = "ER0"
			intervals [532]:
				xmin = 204.4366
				xmax = 204.5466
				text = "sp"
			intervals [533]:
				xmin = 204.5466
				xmax = 204.5766
				text = "K"
			intervals [534]:
				xmin = 204.5766
				xmax = 204.6466
				text = "AO1"
			intervals [535]:
				xmin = 204.6466
				xmax = 204.7566
				text = "L"
			intervals [536]:
				xmin = 204.7566
				xmax = 204.7966
				text = "D"
			intervals [537]:
				xmin = 204.7966
				xmax = 204.8266
				text = "sp"
			intervals [538]:
				xmin = 204.8266
				xmax = 204.9066
				text = "HH"
			intervals [539]:
				xmin = 204.9066
				xmax = 205.0266
				text = "AY1"
			intervals [540]:
				xmin = 205.0266
				xmax = 205.0566
				text = "sp"
			intervals [541]:
				xmin = 205.0566
				xmax = 205.1866
				text = "S"
			intervals [542]:
				xmin = 205.1866
				xmax = 205.2866
				text = "P"
			intervals [543]:
				xmin = 205.2866
				xmax = 205.4266
				text = "AY1"
			intervals [544]:
				xmin = 205.4266
				xmax = 205.5166
				text = "sp"
			intervals [545]:
				xmin = 205.5166
				xmax = 210.4249
				text = ""
			intervals [546]:
				xmin = 210.4249
				xmax = 210.4849
				text = "HH"
			intervals [547]:
				xmin = 210.4849
				xmax = 210.5149
				text = "W"
			intervals [548]:
				xmin = 210.5149
				xmax = 210.5449
				text = "AH1"
			intervals [549]:
				xmin = 210.5449
				xmax = 210.6649
				text = "N"
			intervals [550]:
				xmin = 210.6649
				xmax = 210.7549
				text = "G"
			intervals [551]:
				xmin = 210.7549
				xmax = 210.8849
				text = "AY1"
			intervals [552]:
				xmin = 210.8849
				xmax = 210.9249
				text = "sp"
			intervals [553]:
				xmin = 210.9249
				xmax = 211.0049
				text = "T"
			intervals [554]:
				xmin = 211.0049
				xmax = 211.0949
				text = "OW1"
			intervals [555]:
				xmin = 211.0949
				xmax = 211.1449
				text = "L"
			intervals [556]:
				xmin = 211.1449
				xmax = 211.1749
				text = "D"
			intervals [557]:
				xmin = 211.1749
				xmax = 211.2149
				text = "M"
			intervals [558]:
				xmin = 211.2149
				xmax = 211.2749
				text = "IY1"
			intervals [559]:
				xmin = 211.2749
				xmax = 211.3249
				text = "sp"
			intervals [560]:
				xmin = 211.3249
				xmax = 211.3649
				text = "DH"
			intervals [561]:
				xmin = 211.3649
				xmax = 211.3949
				text = "AH0"
			intervals [562]:
				xmin = 211.3949
				xmax = 211.4249
				text = "T"
			intervals [563]:
				xmin = 211.4249
				xmax = 211.4549
				text = "IH0"
			intervals [564]:
				xmin = 211.4549
				xmax = 211.5449
				text = "T"
			intervals [565]:
				xmin = 211.5449
				xmax = 211.5749
				text = "W"
			intervals [566]:
				xmin = 211.5749
				xmax = 211.6049
				text = "AH0"
			intervals [567]:
				xmin = 211.6049
				xmax = 211.6749
				text = "Z"
			intervals [568]:
				xmin = 211.6749
				xmax = 211.7049
				text = "sp"
			intervals [569]:
				xmin = 211.7049
				xmax = 211.7649
				text = "K"
			intervals [570]:
				xmin = 211.7649
				xmax = 211.9049
				text = "AO1"
			intervals [571]:
				xmin = 211.9049
				xmax = 211.9749
				text = "L"
			intervals [572]:
				xmin = 211.9749
				xmax = 212.0049
				text = "D"
			intervals [573]:
				xmin = 212.0049
				xmax = 212.0349
				text = "sp"
			intervals [574]:
				xmin = 212.0349
				xmax = 212.0849
				text = "HH"
			intervals [575]:
				xmin = 212.0849
				xmax = 212.2249
				text = "AY1"
			intervals [576]:
				xmin = 212.2249
				xmax = 212.2549
				text = "sp"
			intervals [577]:
				xmin = 212.2549
				xmax = 212.3649
				text = "S"
			intervals [578]:
				xmin = 212.3649
				xmax = 212.4749
				text = "P"
			intervals [579]:
				xmin = 212.4749
				xmax = 212.5049
				text = "AY1"
			intervals [580]:
				xmin = 212.5049
				xmax = 212.6949
				text = "sp"
			intervals [581]:
				xmin = 212.6949
				xmax = 212.8759
				text = ""
			intervals [582]:
				xmin = 212.8759
				xmax = 212.9659
				text = "W"
			intervals [583]:
				xmin = 212.9659
				xmax = 213.0159
				text = "AH1"
			intervals [584]:
				xmin = 213.0159
				xmax = 213.0459
				text = "N"
			intervals [585]:
				xmin = 213.0459
				xmax = 213.0859
				text = "D"
			intervals [586]:
				xmin = 213.0859
				xmax = 213.1359
				text = "ER0"
			intervals [587]:
				xmin = 213.1359
				xmax = 213.1859
				text = "D"
			intervals [588]:
				xmin = 213.1859
				xmax = 213.2459
				text = "HH"
			intervals [589]:
				xmin = 213.2459
				xmax = 213.3259
				text = "AW1"
			intervals [590]:
				xmin = 213.3259
				xmax = 213.5859
				text = "sp"
			intervals [591]:
				xmin = 213.5859
				xmax = 213.6159
				text = "W"
			intervals [592]:
				xmin = 213.6159
				xmax = 213.6459
				text = "AY1"
			intervals [593]:
				xmin = 213.6459
				xmax = 213.6959
				text = "D"
			intervals [594]:
				xmin = 213.6959
				xmax = 213.7459
				text = "S"
			intervals [595]:
				xmin = 213.7459
				xmax = 213.8359
				text = "P"
			intervals [596]:
				xmin = 213.8359
				xmax = 213.8759
				text = "R"
			intervals [597]:
				xmin = 213.8759
				xmax = 213.9659
				text = "EH1"
			intervals [598]:
				xmin = 213.9659
				xmax = 213.9959
				text = "D"
			intervals [599]:
				xmin = 213.9959
				xmax = 214.1159
				text = "sp"
			intervals [600]:
				xmin = 214.1159
				xmax = 214.1759
				text = "DH"
			intervals [601]:
				xmin = 214.1759
				xmax = 214.2159
				text = "AE1"
			intervals [602]:
				xmin = 214.2159
				xmax = 214.2459
				text = "T"
			intervals [603]:
				xmin = 214.2459
				xmax = 214.3259
				text = "sp"
			intervals [604]:
				xmin = 214.3259
				xmax = 214.3659
				text = "W"
			intervals [605]:
				xmin = 214.3659
				xmax = 214.4159
				text = "AO1"
			intervals [606]:
				xmin = 214.4159
				xmax = 214.5659
				text = "Z"
			intervals [607]:
				xmin = 214.5659
				xmax = 214.6159
				text = "sp"
			intervals [608]:
				xmin = 214.6159
				xmax = 218.4596
				text = ""
			intervals [609]:
				xmin = 218.4596
				xmax = 218.4896
				text = "M"
			intervals [610]:
				xmin = 218.4896
				xmax = 218.5196
				text = "HH"
			intervals [611]:
				xmin = 218.5196
				xmax = 218.9296
				text = "M"
			intervals [612]:
				xmin = 218.9296
				xmax = 219.0799
				text = ""
			intervals [613]:
				xmin = 219.0799
				xmax = 219.1399
				text = "DH"
			intervals [614]:
				xmin = 219.1399
				xmax = 219.1699
				text = "AE1"
			intervals [615]:
				xmin = 219.1699
				xmax = 219.2299
				text = "T"
			intervals [616]:
				xmin = 219.2299
				xmax = 219.2799
				text = "Z"
			intervals [617]:
				xmin = 219.2799
				xmax = 219.3299
				text = "W"
			intervals [618]:
				xmin = 219.3299
				xmax = 219.3799
				text = "AH1"
			intervals [619]:
				xmin = 219.3799
				xmax = 219.4399
				text = "T"
			intervals [620]:
				xmin = 219.4399
				xmax = 219.5399
				text = "AY1"
			intervals [621]:
				xmin = 219.5399
				xmax = 219.6099
				text = "sp"
			intervals [622]:
				xmin = 219.6099
				xmax = 219.6499
				text = "TH"
			intervals [623]:
				xmin = 219.6499
				xmax = 219.6799
				text = "IH1"
			intervals [624]:
				xmin = 219.6799
				xmax = 219.7199
				text = "NG"
			intervals [625]:
				xmin = 219.7199
				xmax = 219.7499
				text = "K"
			intervals [626]:
				xmin = 219.7499
				xmax = 219.8999
				text = "sp"
			intervals [627]:
				xmin = 219.8999
				xmax = 221.0405
				text = ""
			intervals [628]:
				xmin = 221.0405
				xmax = 221.1405
				text = "DH"
			intervals [629]:
				xmin = 221.1405
				xmax = 221.2205
				text = "OW1"
			intervals [630]:
				xmin = 221.2205
				xmax = 221.2805
				text = "HH"
			intervals [631]:
				xmin = 221.2805
				xmax = 221.3405
				text = "IY1"
			intervals [632]:
				xmin = 221.3405
				xmax = 221.3805
				text = "D"
			intervals [633]:
				xmin = 221.3805
				xmax = 221.4205
				text = "IH1"
			intervals [634]:
				xmin = 221.4205
				xmax = 221.4605
				text = "N"
			intervals [635]:
				xmin = 221.4605
				xmax = 221.4905
				text = "T"
			intervals [636]:
				xmin = 221.4905
				xmax = 221.6105
				text = "G"
			intervals [637]:
				xmin = 221.6105
				xmax = 221.6605
				text = "IH1"
			intervals [638]:
				xmin = 221.6605
				xmax = 221.7205
				text = "V"
			intervals [639]:
				xmin = 221.7205
				xmax = 221.7705
				text = "M"
			intervals [640]:
				xmin = 221.7705
				xmax = 221.8605
				text = "IY1"
			intervals [641]:
				xmin = 221.8605
				xmax = 221.8905
				text = "sp"
			intervals [642]:
				xmin = 221.8905
				xmax = 221.9305
				text = "DH"
			intervals [643]:
				xmin = 221.9305
				xmax = 222.0105
				text = "AH0"
			intervals [644]:
				xmin = 222.0105
				xmax = 222.0505
				text = "T"
			intervals [645]:
				xmin = 222.0505
				xmax = 222.0905
				text = "sp"
			intervals [646]:
				xmin = 222.0905
				xmax = 222.1905
				text = "R"
			intervals [647]:
				xmin = 222.1905
				xmax = 222.2905
				text = "AY1"
			intervals [648]:
				xmin = 222.2905
				xmax = 222.4105
				text = "M"
			intervals [649]:
				xmin = 222.4105
				xmax = 222.4705
				text = "sp"
			intervals [650]:
				xmin = 222.4705
				xmax = 222.6705
				text = "S"
			intervals [651]:
				xmin = 222.6705
				xmax = 222.7005
				text = "OW1"
			intervals [652]:
				xmin = 222.7005
				xmax = 223.9258
				text = "sp"
			intervals [653]:
				xmin = 223.9258
				xmax = 223.9558
				text = "IH1"
			intervals [654]:
				xmin = 223.9558
				xmax = 224.0258
				text = "N"
			intervals [655]:
				xmin = 224.0258
				xmax = 224.1058
				text = "T"
			intervals [656]:
				xmin = 224.1058
				xmax = 224.1458
				text = "R"
			intervals [657]:
				xmin = 224.1458
				xmax = 224.2158
				text = "IH0"
			intervals [658]:
				xmin = 224.2158
				xmax = 224.2958
				text = "S"
			intervals [659]:
				xmin = 224.2958
				xmax = 224.3358
				text = "T"
			intervals [660]:
				xmin = 224.3358
				xmax = 224.3658
				text = "IH0"
			intervals [661]:
				xmin = 224.3658
				xmax = 224.4158
				text = "NG"
			intervals [662]:
				xmin = 224.4158
				xmax = 224.4758
				text = "sp"
			intervals [663]:
				xmin = 224.4758
				xmax = 225.7505
				text = ""
			intervals [664]:
				xmin = 225.7505
				xmax = 225.8305
				text = "HH"
			intervals [665]:
				xmin = 225.8305
				xmax = 225.8805
				text = "W"
			intervals [666]:
				xmin = 225.8805
				xmax = 225.9205
				text = "AH1"
			intervals [667]:
				xmin = 225.9205
				xmax = 225.9505
				text = "T"
			intervals [668]:
				xmin = 225.9505
				xmax = 225.9905
				text = "ER0"
			intervals [669]:
				xmin = 225.9905
				xmax = 226.0505
				text = "Y"
			intervals [670]:
				xmin = 226.0505
				xmax = 226.1105
				text = "UH1"
			intervals [671]:
				xmin = 226.1105
				xmax = 226.2105
				text = "R"
			intervals [672]:
				xmin = 226.2105
				xmax = 226.2805
				text = "F"
			intervals [673]:
				xmin = 226.2805
				xmax = 226.3805
				text = "EY1"
			intervals [674]:
				xmin = 226.3805
				xmax = 226.4305
				text = "V"
			intervals [675]:
				xmin = 226.4305
				xmax = 226.4605
				text = "R"
			intervals [676]:
				xmin = 226.4605
				xmax = 226.5005
				text = "AH0"
			intervals [677]:
				xmin = 226.5005
				xmax = 226.6005
				text = "T"
			intervals [678]:
				xmin = 226.6005
				xmax = 226.6805
				text = "T"
			intervals [679]:
				xmin = 226.6805
				xmax = 226.7705
				text = "IY1"
			intervals [680]:
				xmin = 226.7705
				xmax = 226.8505
				text = "V"
			intervals [681]:
				xmin = 226.8505
				xmax = 226.9505
				text = "IY1"
			intervals [682]:
				xmin = 226.9505
				xmax = 227.0705
				text = "P"
			intervals [683]:
				xmin = 227.0705
				xmax = 227.1305
				text = "R"
			intervals [684]:
				xmin = 227.1305
				xmax = 227.1605
				text = "OW1"
			intervals [685]:
				xmin = 227.1605
				xmax = 227.3205
				text = "G"
			intervals [686]:
				xmin = 227.3205
				xmax = 227.3505
				text = "R"
			intervals [687]:
				xmin = 227.3505
				xmax = 227.4305
				text = "AE2"
			intervals [688]:
				xmin = 227.4305
				xmax = 227.4605
				text = "M"
			intervals [689]:
				xmin = 227.4605
				xmax = 227.4905
				text = "Z"
			intervals [690]:
				xmin = 227.4905
				xmax = 227.6405
				text = "sp"
			intervals [691]:
				xmin = 227.6405
				xmax = 231.3624
				text = ""
			intervals [692]:
				xmin = 231.3624
				xmax = 231.7224
				text = "N"
			intervals [693]:
				xmin = 231.7224
				xmax = 231.7524
				text = "OW1"
			intervals [694]:
				xmin = 231.7524
				xmax = 231.8524
				text = "sp"
			intervals [695]:
				xmin = 231.8524
				xmax = 231.9124
				text = "JH"
			intervals [696]:
				xmin = 231.9124
				xmax = 231.9724
				text = "IH0"
			intervals [697]:
				xmin = 231.9724
				xmax = 232.0824
				text = "S"
			intervals [698]:
				xmin = 232.0824
				xmax = 232.1124
				text = "T"
			intervals [699]:
				xmin = 232.1124
				xmax = 232.4749
				text = ""
			intervals [700]:
				xmin = 232.4749
				xmax = 232.6549
				text = "sil"
			intervals [701]:
				xmin = 232.6549
				xmax = 232.7449
				text = "EY1"
			intervals [702]:
				xmin = 232.7449
				xmax = 232.7949
				text = "sp"
			intervals [703]:
				xmin = 232.7949
				xmax = 232.8249
				text = "B"
			intervals [704]:
				xmin = 232.8249
				xmax = 232.8849
				text = "AH1"
			intervals [705]:
				xmin = 232.8849
				xmax = 232.9949
				text = "N"
			intervals [706]:
				xmin = 232.9949
				xmax = 233.0249
				text = "CH"
			intervals [707]:
				xmin = 233.0249
				xmax = 233.0549
				text = "AH0"
			intervals [708]:
				xmin = 233.0549
				xmax = 233.0849
				text = "V"
			intervals [709]:
				xmin = 233.0849
				xmax = 233.1749
				text = "Y"
			intervals [710]:
				xmin = 233.1749
				xmax = 233.2149
				text = "UH1"
			intervals [711]:
				xmin = 233.2149
				xmax = 233.2549
				text = "R"
			intervals [712]:
				xmin = 233.2549
				xmax = 233.3049
				text = "F"
			intervals [713]:
				xmin = 233.3049
				xmax = 233.3349
				text = "EY1"
			intervals [714]:
				xmin = 233.3349
				xmax = 233.3649
				text = "V"
			intervals [715]:
				xmin = 233.3649
				xmax = 233.3949
				text = "R"
			intervals [716]:
				xmin = 233.3949
				xmax = 233.4249
				text = "AH0"
			intervals [717]:
				xmin = 233.4249
				xmax = 233.4549
				text = "T"
			intervals [718]:
				xmin = 233.4549
				xmax = 233.4849
				text = "S"
			intervals [719]:
				xmin = 233.4849
				xmax = 253.3403
				text = "sp"
			intervals [720]:
				xmin = 253.3403
				xmax = 253.4103
				text = "HH"
			intervals [721]:
				xmin = 253.4103
				xmax = 253.4603
				text = "AW1"
			intervals [722]:
				xmin = 253.4603
				xmax = 253.5203
				text = "AH0"
			intervals [723]:
				xmin = 253.5203
				xmax = 253.5803
				text = "B"
			intervals [724]:
				xmin = 253.5803
				xmax = 253.7003
				text = "AW1"
			intervals [725]:
				xmin = 253.7003
				xmax = 253.7503
				text = "T"
			intervals [726]:
				xmin = 253.7503
				xmax = 253.8303
				text = "sp"
			intervals [727]:
				xmin = 253.8303
				xmax = 254.0903
				text = "AH1"
			intervals [728]:
				xmin = 254.0903
				xmax = 254.3308
				text = "sp"
			intervals [729]:
				xmin = 254.3308
				xmax = 254.3708
				text = "M"
			intervals [730]:
				xmin = 254.3708
				xmax = 254.4508
				text = "IH1"
			intervals [731]:
				xmin = 254.4508
				xmax = 254.5408
				text = "SH"
			intervals [732]:
				xmin = 254.5408
				xmax = 254.5708
				text = "AH0"
			intervals [733]:
				xmin = 254.5708
				xmax = 254.6008
				text = "N"
			intervals [734]:
				xmin = 254.6008
				xmax = 254.6608
				text = "IH0"
			intervals [735]:
				xmin = 254.6608
				xmax = 254.7308
				text = "M"
			intervals [736]:
				xmin = 254.7308
				xmax = 254.8508
				text = "P"
			intervals [737]:
				xmin = 254.8508
				xmax = 254.9508
				text = "AA1"
			intervals [738]:
				xmin = 254.9508
				xmax = 255.0708
				text = "S"
			intervals [739]:
				xmin = 255.0708
				xmax = 255.1008
				text = "AH0"
			intervals [740]:
				xmin = 255.1008
				xmax = 255.1408
				text = "B"
			intervals [741]:
				xmin = 255.1408
				xmax = 255.1708
				text = "AH0"
			intervals [742]:
				xmin = 255.1708
				xmax = 255.2308
				text = "L"
			intervals [743]:
				xmin = 255.2308
				xmax = 255.2608
				text = "sp"
			intervals [744]:
				xmin = 255.2608
				xmax = 255.3308
				text = "K"
			intervals [745]:
				xmin = 255.3308
				xmax = 255.3608
				text = "AH0"
			intervals [746]:
				xmin = 255.3608
				xmax = 255.4008
				text = "N"
			intervals [747]:
				xmin = 255.4008
				xmax = 255.4808
				text = "Y"
			intervals [748]:
				xmin = 255.4808
				xmax = 255.5108
				text = "UW1"
			intervals [749]:
				xmin = 255.5108
				xmax = 255.5608
				text = "R"
			intervals [750]:
				xmin = 255.5608
				xmax = 255.6408
				text = "IY0"
			intervals [751]:
				xmin = 255.6408
				xmax = 255.6908
				text = "M"
			intervals [752]:
				xmin = 255.6908
				xmax = 255.7508
				text = "EH1"
			intervals [753]:
				xmin = 255.7508
				xmax = 255.8408
				text = "M"
			intervals [754]:
				xmin = 255.8408
				xmax = 255.8808
				text = "B"
			intervals [755]:
				xmin = 255.8808
				xmax = 256.0008
				text = "ER0"
			intervals [756]:
				xmin = 256.0008
				xmax = 256.6533
				text = ""
			intervals [757]:
				xmin = 256.6533
				xmax = 256.7333
				text = "sil"
			intervals [758]:
				xmin = 256.7333
				xmax = 256.7833
				text = "AH0"
			intervals [759]:
				xmin = 256.7833
				xmax = 256.8333
				text = "sp"
			intervals [760]:
				xmin = 256.8333
				xmax = 256.8833
				text = "P"
			intervals [761]:
				xmin = 256.8833
				xmax = 256.9233
				text = "ER0"
			intervals [762]:
				xmin = 256.9233
				xmax = 257.0033
				text = "T"
			intervals [763]:
				xmin = 257.0033
				xmax = 257.0733
				text = "IH1"
			intervals [764]:
				xmin = 257.0733
				xmax = 257.1233
				text = "K"
			intervals [765]:
				xmin = 257.1233
				xmax = 257.1833
				text = "Y"
			intervals [766]:
				xmin = 257.1833
				xmax = 257.2133
				text = "AH0"
			intervals [767]:
				xmin = 257.2133
				xmax = 257.2433
				text = "L"
			intervals [768]:
				xmin = 257.2433
				xmax = 257.3233
				text = "ER0"
			intervals [769]:
				xmin = 257.3233
				xmax = 257.4333
				text = "EH1"
			intervals [770]:
				xmin = 257.4333
				xmax = 257.5333
				text = "P"
			intervals [771]:
				xmin = 257.5333
				xmax = 257.6033
				text = "IH0"
			intervals [772]:
				xmin = 257.6033
				xmax = 257.7433
				text = "S"
			intervals [773]:
				xmin = 257.7433
				xmax = 257.9233
				text = "OW2"
			intervals [774]:
				xmin = 257.9233
				xmax = 257.9833
				text = "D"
			intervals [775]:
				xmin = 257.9833
				xmax = 258.0833
				text = "sp"
			intervals [776]:
				xmin = 258.0833
				xmax = 258.1633
				text = "DH"
			intervals [777]:
				xmin = 258.1633
				xmax = 258.2033
				text = "AH0"
			intervals [778]:
				xmin = 258.2033
				xmax = 258.2333
				text = "T"
			intervals [779]:
				xmin = 258.2333
				xmax = 258.2733
				text = "sp"
			intervals [780]:
				xmin = 258.2733
				xmax = 258.6543
				text = ""
			intervals [781]:
				xmin = 258.6543
				xmax = 258.7743
				text = "IH0"
			intervals [782]:
				xmin = 258.7743
				xmax = 258.8643
				text = "M"
			intervals [783]:
				xmin = 258.8643
				xmax = 258.9943
				text = "P"
			intervals [784]:
				xmin = 258.9943
				xmax = 259.0343
				text = "R"
			intervals [785]:
				xmin = 259.0343
				xmax = 259.1343
				text = "EH1"
			intervals [786]:
				xmin = 259.1343
				xmax = 259.2143
				text = "S"
			intervals [787]:
				xmin = 259.2143
				xmax = 259.2643
				text = "T"
			intervals [788]:
				xmin = 259.2643
				xmax = 259.2943
				text = "sp"
			intervals [789]:
				xmin = 259.2943
				xmax = 259.3643
				text = "Y"
			intervals [790]:
				xmin = 259.3643
				xmax = 259.4643
				text = "UW1"
			intervals [791]:
				xmin = 259.4643
				xmax = 259.5343
				text = "sp"
			intervals [792]:
				xmin = 259.5343
				xmax = 260.1307
				text = ""
			intervals [793]:
				xmin = 260.1307
				xmax = 260.1607
				text = "K"
			intervals [794]:
				xmin = 260.1607
				xmax = 260.1907
				text = "UH1"
			intervals [795]:
				xmin = 260.1907
				xmax = 260.2207
				text = "D"
			intervals [796]:
				xmin = 260.2207
				xmax = 260.2907
				text = "sp"
			intervals [797]:
				xmin = 260.2907
				xmax = 260.4007
				text = "Y"
			intervals [798]:
				xmin = 260.4007
				xmax = 260.4807
				text = "UW1"
			intervals [799]:
				xmin = 260.4807
				xmax = 260.5607
				text = "T"
			intervals [800]:
				xmin = 260.5607
				xmax = 260.6007
				text = "EH1"
			intervals [801]:
				xmin = 260.6007
				xmax = 260.6807
				text = "L"
			intervals [802]:
				xmin = 260.6807
				xmax = 260.7507
				text = "M"
			intervals [803]:
				xmin = 260.7507
				xmax = 260.8307
				text = "IY1"
			intervals [804]:
				xmin = 260.8307
				xmax = 260.8707
				text = "sp"
			intervals [805]:
				xmin = 260.8707
				xmax = 260.9007
				text = "AH0"
			intervals [806]:
				xmin = 260.9007
				xmax = 260.9307
				text = "B"
			intervals [807]:
				xmin = 260.9307
				xmax = 260.9607
				text = "AW1"
			intervals [808]:
				xmin = 260.9607
				xmax = 261.0007
				text = "T"
			intervals [809]:
				xmin = 261.0007
				xmax = 261.0307
				text = "sp"
			intervals [810]:
				xmin = 261.0307
				xmax = 261.0607
				text = "IH0"
			intervals [811]:
				xmin = 261.0607
				xmax = 261.1007
				text = "T"
			intervals [812]:
				xmin = 261.1007
				xmax = 261.1807
				text = "sp"
			intervals [813]:
				xmin = 261.1807
				xmax = 307.3398
				text = ""
			intervals [814]:
				xmin = 307.3398
				xmax = 307.6198
				text = "M"
			intervals [815]:
				xmin = 307.6198
				xmax = 351.1278
				text = "sp"
			intervals [816]:
				xmin = 351.1278
				xmax = 351.3678
				text = "M"
			intervals [817]:
				xmin = 351.3678
				xmax = 351.4478
				text = "HH"
			intervals [818]:
				xmin = 351.4478
				xmax = 351.4778
				text = "M"
			intervals [819]:
				xmin = 351.4778
				xmax = 358.1421
				text = ""
			intervals [820]:
				xmin = 358.1421
				xmax = 358.2121
				text = "D"
			intervals [821]:
				xmin = 358.2121
				xmax = 358.2421
				text = "OW1"
			intervals [822]:
				xmin = 358.2421
				xmax = 358.2921
				text = "N"
			intervals [823]:
				xmin = 358.2921
				xmax = 358.3221
				text = "T"
			intervals [824]:
				xmin = 358.3221
				xmax = 358.3621
				text = "sp"
			intervals [825]:
				xmin = 358.3621
				xmax = 358.4221
				text = "DH"
			intervals [826]:
				xmin = 358.4221
				xmax = 358.4821
				text = "EY1"
			intervals [827]:
				xmin = 358.4821
				xmax = 358.5321
				text = "Y"
			intervals [828]:
				xmin = 358.5321
				xmax = 358.7521
				text = "UW1"
			intervals [829]:
				xmin = 358.7521
				xmax = 358.8421
				text = "Z"
			intervals [830]:
				xmin = 358.8421
				xmax = 358.9321
				text = "AH0"
			intervals [831]:
				xmin = 358.9321
				xmax = 361.3175
				text = "sp"
			intervals [832]:
				xmin = 361.3175
				xmax = 361.3475
				text = "AH1"
			intervals [833]:
				xmin = 361.3475
				xmax = 361.7075
				text = "M"
			intervals [834]:
				xmin = 361.7075
				xmax = 362.3096
				text = ""
			intervals [835]:
				xmin = 362.3096
				xmax = 362.4496
				text = "DH"
			intervals [836]:
				xmin = 362.4496
				xmax = 362.5696
				text = "IY1"
			intervals [837]:
				xmin = 362.5696
				xmax = 362.7196
				text = "Z"
			intervals [838]:
				xmin = 362.7196
				xmax = 362.7796
				text = "sp"
			intervals [839]:
				xmin = 362.7796
				xmax = 362.8596
				text = "G"
			intervals [840]:
				xmin = 362.8596
				xmax = 362.9596
				text = "IH1"
			intervals [841]:
				xmin = 362.9596
				xmax = 363.0196
				text = "M"
			intervals [842]:
				xmin = 363.0196
				xmax = 363.0696
				text = "IH0"
			intervals [843]:
				xmin = 363.0696
				xmax = 363.1896
				text = "K"
			intervals [844]:
				xmin = 363.1896
				xmax = 363.2396
				text = "S"
			intervals [845]:
				xmin = 363.2396
				xmax = 363.2796
				text = "AH0"
			intervals [846]:
				xmin = 363.2796
				xmax = 363.4096
				text = "N"
			intervals [847]:
				xmin = 363.4096
				xmax = 363.5096
				text = "S"
			intervals [848]:
				xmin = 363.5096
				xmax = 363.5796
				text = "T"
			intervals [849]:
				xmin = 363.5796
				xmax = 363.6696
				text = "AH1"
			intervals [850]:
				xmin = 363.6696
				xmax = 363.8696
				text = "F"
			intervals [851]:
				xmin = 363.8696
				xmax = 363.9596
				text = "T"
			intervals [852]:
				xmin = 363.9596
				xmax = 364.0596
				text = "UW1"
			intervals [853]:
				xmin = 364.0596
				xmax = 364.1796
				text = "sp"
			intervals [854]:
				xmin = 364.1796
				xmax = 364.7686
				text = ""
			intervals [855]:
				xmin = 364.7686
				xmax = 364.8686
				text = "D"
			intervals [856]:
				xmin = 364.8686
				xmax = 364.8986
				text = "OW1"
			intervals [857]:
				xmin = 364.8986
				xmax = 364.9286
				text = "N"
			intervals [858]:
				xmin = 364.9286
				xmax = 364.9586
				text = "sp"
			intervals [859]:
				xmin = 364.9586
				xmax = 365.0286
				text = "M"
			intervals [860]:
				xmin = 365.0286
				xmax = 365.1386
				text = "OW1"
			intervals [861]:
				xmin = 365.1386
				xmax = 365.2586
				text = "S"
			intervals [862]:
				xmin = 365.2586
				xmax = 365.3086
				text = "AH0"
			intervals [863]:
				xmin = 365.3086
				xmax = 365.3486
				text = "V"
			intervals [864]:
				xmin = 365.3486
				xmax = 365.4086
				text = "AY1"
			intervals [865]:
				xmin = 365.4086
				xmax = 365.4586
				text = "HH"
			intervals [866]:
				xmin = 365.4586
				xmax = 365.4986
				text = "AE1"
			intervals [867]:
				xmin = 365.4986
				xmax = 365.5286
				text = "V"
			intervals [868]:
				xmin = 365.5286
				xmax = 365.5686
				text = "AH0"
			intervals [869]:
				xmin = 365.5686
				xmax = 365.6486
				text = "N"
			intervals [870]:
				xmin = 365.6486
				xmax = 365.7186
				text = "S"
			intervals [871]:
				xmin = 365.7186
				xmax = 365.7786
				text = "IY1"
			intervals [872]:
				xmin = 365.7786
				xmax = 365.8786
				text = "N"
			intervals [873]:
				xmin = 365.8786
				xmax = 365.9586
				text = "T"
			intervals [874]:
				xmin = 365.9586
				xmax = 366.0886
				text = "UW1"
			intervals [875]:
				xmin = 366.0886
				xmax = 366.1286
				text = "sp"
			intervals [876]:
				xmin = 366.1286
				xmax = 366.2086
				text = "M"
			intervals [877]:
				xmin = 366.2086
				xmax = 366.2586
				text = "EH1"
			intervals [878]:
				xmin = 366.2586
				xmax = 366.3386
				text = "N"
			intervals [879]:
				xmin = 366.3386
				xmax = 366.3786
				text = "IY0"
			intervals [880]:
				xmin = 366.3786
				xmax = 366.9152
				text = ""
			intervals [881]:
				xmin = 366.9152
				xmax = 366.9652
				text = "sil"
			intervals [882]:
				xmin = 366.9652
				xmax = 366.9952
				text = "M"
			intervals [883]:
				xmin = 366.9952
				xmax = 367.0952
				text = "OW1"
			intervals [884]:
				xmin = 367.0952
				xmax = 367.1952
				text = "S"
			intervals [885]:
				xmin = 367.1952
				xmax = 367.2452
				text = "AH0"
			intervals [886]:
				xmin = 367.2452
				xmax = 367.2752
				text = "V"
			intervals [887]:
				xmin = 367.2752
				xmax = 367.3052
				text = "AH0"
			intervals [888]:
				xmin = 367.3052
				xmax = 367.3352
				text = "M"
			intervals [889]:
				xmin = 367.3352
				xmax = 367.3752
				text = "DH"
			intervals [890]:
				xmin = 367.3752
				xmax = 367.4352
				text = "EY1"
			intervals [891]:
				xmin = 367.4352
				xmax = 367.5252
				text = "HH"
			intervals [892]:
				xmin = 367.5252
				xmax = 367.5552
				text = "AE1"
			intervals [893]:
				xmin = 367.5552
				xmax = 367.6152
				text = "V"
			intervals [894]:
				xmin = 367.6152
				xmax = 367.7252
				text = "sp"
			intervals [895]:
				xmin = 367.7252
				xmax = 367.7952
				text = "G"
			intervals [896]:
				xmin = 367.7952
				xmax = 367.8752
				text = "IH1"
			intervals [897]:
				xmin = 367.8752
				xmax = 367.9552
				text = "M"
			intervals [898]:
				xmin = 367.9552
				xmax = 368.0352
				text = "IH0"
			intervals [899]:
				xmin = 368.0352
				xmax = 368.1552
				text = "K"
			intervals [900]:
				xmin = 368.1552
				xmax = 368.2352
				text = "S"
			intervals [901]:
				xmin = 368.2352
				xmax = 368.2652
				text = "sp"
			intervals [902]:
				xmin = 368.2652
				xmax = 368.2952
				text = "Y"
			intervals [903]:
				xmin = 368.2952
				xmax = 368.3352
				text = "UW1"
			intervals [904]:
				xmin = 368.3352
				xmax = 368.3952
				text = "N"
			intervals [905]:
				xmin = 368.3952
				xmax = 368.4952
				text = "OW1"
			intervals [906]:
				xmin = 368.4952
				xmax = 369.3303
				text = "sp"
			intervals [907]:
				xmin = 369.3303
				xmax = 369.3803
				text = "L"
			intervals [908]:
				xmin = 369.3803
				xmax = 369.4403
				text = "AY1"
			intervals [909]:
				xmin = 369.4403
				xmax = 369.5503
				text = "K"
			intervals [910]:
				xmin = 369.5503
				xmax = 369.6203
				text = "S"
			intervals [911]:
				xmin = 369.6203
				xmax = 369.7303
				text = "P"
			intervals [912]:
				xmin = 369.7303
				xmax = 369.7903
				text = "EH1"
			intervals [913]:
				xmin = 369.7903
				xmax = 369.8903
				text = "SH"
			intervals [914]:
				xmin = 369.8903
				xmax = 369.9503
				text = "AH0"
			intervals [915]:
				xmin = 369.9503
				xmax = 369.9803
				text = "L"
			intervals [916]:
				xmin = 369.9803
				xmax = 370.0103
				text = "sp"
			intervals [917]:
				xmin = 370.0103
				xmax = 370.0703
				text = "M"
			intervals [918]:
				xmin = 370.0703
				xmax = 370.1303
				text = "AH0"
			intervals [919]:
				xmin = 370.1303
				xmax = 370.2903
				text = "SH"
			intervals [920]:
				xmin = 370.2903
				xmax = 370.4203
				text = "IY1"
			intervals [921]:
				xmin = 370.4203
				xmax = 370.5003
				text = "N"
			intervals [922]:
				xmin = 370.5003
				xmax = 370.5603
				text = "R"
			intervals [923]:
				xmin = 370.5603
				xmax = 370.7003
				text = "IY0"
			intervals [924]:
				xmin = 370.7003
				xmax = 370.7303
				text = "sp"
			intervals [925]:
				xmin = 370.7303
				xmax = 370.7703
				text = "DH"
			intervals [926]:
				xmin = 370.7703
				xmax = 370.8303
				text = "AH0"
			intervals [927]:
				xmin = 370.8303
				xmax = 370.8603
				text = "T"
			intervals [928]:
				xmin = 370.8603
				xmax = 370.9903
				text = "sp"
			intervals [929]:
				xmin = 370.9903
				xmax = 377.3993
				text = ""
			intervals [930]:
				xmin = 377.3993
				xmax = 378.2893
				text = "spn"
			intervals [931]:
				xmin = 378.2893
				xmax = 384.5399
				text = ""
			intervals [932]:
				xmin = 384.5399
				xmax = 384.8699
				text = "M"
			intervals [933]:
				xmin = 384.8699
				xmax = 384.8999
				text = "sp"
			intervals [934]:
				xmin = 384.8999
				xmax = 385.9782
				text = ""
			intervals [935]:
				xmin = 385.9782
				xmax = 386.0182
				text = "HH"
			intervals [936]:
				xmin = 386.0182
				xmax = 386.0482
				text = "W"
			intervals [937]:
				xmin = 386.0482
				xmax = 386.0782
				text = "AH1"
			intervals [938]:
				xmin = 386.0782
				xmax = 386.1082
				text = "T"
			intervals [939]:
				xmin = 386.1082
				xmax = 386.1382
				text = "sp"
			intervals [940]:
				xmin = 386.1382
				xmax = 386.2082
				text = "Z"
			intervals [941]:
				xmin = 386.2082
				xmax = 386.2682
				text = "G"
			intervals [942]:
				xmin = 386.2682
				xmax = 386.3482
				text = "OW1"
			intervals [943]:
				xmin = 386.3482
				xmax = 386.3982
				text = "IH0"
			intervals [944]:
				xmin = 386.3982
				xmax = 386.4982
				text = "N"
			intervals [945]:
				xmin = 386.4982
				xmax = 386.5482
				text = "AA1"
			intervals [946]:
				xmin = 386.5482
				xmax = 386.5982
				text = "N"
			intervals [947]:
				xmin = 386.5982
				xmax = 386.6282
				text = "IH0"
			intervals [948]:
				xmin = 386.6282
				xmax = 386.7082
				text = "N"
			intervals [949]:
				xmin = 386.7082
				xmax = 386.7382
				text = "sp"
			intervals [950]:
				xmin = 386.7382
				xmax = 386.8382
				text = "P"
			intervals [951]:
				xmin = 386.8382
				xmax = 386.9282
				text = "EY1"
			intervals [952]:
				xmin = 386.9282
				xmax = 386.9682
				text = "T"
			intervals [953]:
				xmin = 386.9682
				xmax = 386.9982
				text = "AH0"
			intervals [954]:
				xmin = 386.9982
				xmax = 387.0882
				text = "N"
			intervals [955]:
				xmin = 387.0882
				xmax = 387.1182
				text = "sp"
			intervals [956]:
				xmin = 387.1182
				xmax = 387.1982
				text = "P"
			intervals [957]:
				xmin = 387.1982
				xmax = 387.2482
				text = "L"
			intervals [958]:
				xmin = 387.2482
				xmax = 387.3682
				text = "EY1"
			intervals [959]:
				xmin = 387.3682
				xmax = 387.4682
				text = "S"
			intervals [960]:
				xmin = 387.4682
				xmax = 387.5382
				text = "N"
			intervals [961]:
				xmin = 387.5382
				xmax = 387.5882
				text = "AW1"
			intervals [962]:
				xmin = 387.5882
				xmax = 387.6382
				text = "sp"
			intervals [963]:
				xmin = 387.6382
				xmax = 387.7282
				text = "AY1"
			intervals [964]:
				xmin = 387.7282
				xmax = 387.7782
				text = "sp"
			intervals [965]:
				xmin = 387.7782
				xmax = 387.8082
				text = "HH"
			intervals [966]:
				xmin = 387.8082
				xmax = 387.8382
				text = "AE1"
			intervals [967]:
				xmin = 387.8382
				xmax = 387.8682
				text = "V"
			intervals [968]:
				xmin = 387.8682
				xmax = 387.8982
				text = "AH0"
			intervals [969]:
				xmin = 387.8982
				xmax = 387.9482
				text = "N"
			intervals [970]:
				xmin = 387.9482
				xmax = 388.0582
				text = "S"
			intervals [971]:
				xmin = 388.0582
				xmax = 388.1082
				text = "IY1"
			intervals [972]:
				xmin = 388.1082
				xmax = 388.1482
				text = "N"
			intervals [973]:
				xmin = 388.1482
				xmax = 388.1982
				text = "sp"
			intervals [974]:
				xmin = 388.1982
				xmax = 388.2382
				text = "DH"
			intervals [975]:
				xmin = 388.2382
				xmax = 388.3582
				text = "AH0"
			intervals [976]:
				xmin = 388.3582
				xmax = 388.4082
				text = "T"
			intervals [977]:
				xmin = 388.4082
				xmax = 388.4982
				text = "sp"
			intervals [978]:
				xmin = 388.4982
				xmax = 388.7872
				text = ""
			intervals [979]:
				xmin = 388.7872
				xmax = 388.9572
				text = "S"
			intervals [980]:
				xmin = 388.9572
				xmax = 388.9972
				text = "IH1"
			intervals [981]:
				xmin = 388.9972
				xmax = 389.0472
				text = "N"
			intervals [982]:
				xmin = 389.0472
				xmax = 389.0772
				text = "S"
			intervals [983]:
				xmin = 389.0772
				xmax = 389.1672
				text = "sp"
			intervals [984]:
				xmin = 389.1672
				xmax = 389.3635
				text = ""
			intervals [985]:
				xmin = 389.3635
				xmax = 389.4035
				text = "B"
			intervals [986]:
				xmin = 389.4035
				xmax = 389.4935
				text = "IH0"
			intervals [987]:
				xmin = 389.4935
				xmax = 389.5535
				text = "F"
			intervals [988]:
				xmin = 389.5535
				xmax = 389.6235
				text = "AO1"
			intervals [989]:
				xmin = 389.6235
				xmax = 389.6935
				text = "R"
			intervals [990]:
				xmin = 389.6935
				xmax = 389.7335
				text = "AY1"
			intervals [991]:
				xmin = 389.7335
				xmax = 389.7635
				text = "sp"
			intervals [992]:
				xmin = 389.7635
				xmax = 389.8035
				text = "W"
			intervals [993]:
				xmin = 389.8035
				xmax = 389.8535
				text = "EH1"
			intervals [994]:
				xmin = 389.8535
				xmax = 389.8835
				text = "N"
			intervals [995]:
				xmin = 389.8835
				xmax = 389.9135
				text = "T"
			intervals [996]:
				xmin = 389.9135
				xmax = 389.9435
				text = "T"
			intervals [997]:
				xmin = 389.9435
				xmax = 389.9735
				text = "AH0"
			intervals [998]:
				xmin = 389.9735
				xmax = 390.2535
				text = "sp"
			intervals [999]:
				xmin = 390.2535
				xmax = 390.2935
				text = "N"
			intervals [1000]:
				xmin = 390.2935
				xmax = 390.3235
				text = "AO1"
			intervals [1001]:
				xmin = 390.3235
				xmax = 390.3535
				text = "R"
			intervals [1002]:
				xmin = 390.3535
				xmax = 390.3835
				text = "TH"
			intervals [1003]:
				xmin = 390.3835
				xmax = 390.4135
				text = "K"
			intervals [1004]:
				xmin = 390.4135
				xmax = 390.4435
				text = "EH2"
			intervals [1005]:
				xmin = 390.4435
				xmax = 390.4735
				text = "R"
			intervals [1006]:
				xmin = 390.4735
				xmax = 390.5035
				text = "AH0"
			intervals [1007]:
				xmin = 390.5035
				xmax = 390.5335
				text = "L"
			intervals [1008]:
				xmin = 390.5335
				xmax = 390.6735
				text = "AY1"
			intervals [1009]:
				xmin = 390.6735
				xmax = 390.7035
				text = "N"
			intervals [1010]:
				xmin = 390.7035
				xmax = 390.7335
				text = "AH0"
			intervals [1011]:
				xmin = 390.7335
				xmax = 390.9735
				text = "sp"
			intervals [1012]:
				xmin = 390.9735
				xmax = 395.0754
				text = ""
			intervals [1013]:
				xmin = 395.0754
				xmax = 395.4854
				text = "spn"
			intervals [1014]:
				xmin = 395.4854
				xmax = 419.6664
				text = ""
			intervals [1015]:
				xmin = 419.6664
				xmax = 419.6964
				text = "M"
			intervals [1016]:
				xmin = 419.6964
				xmax = 419.7264
				text = "HH"
			intervals [1017]:
				xmin = 419.7264
				xmax = 420.1664
				text = "M"
			intervals [1018]:
				xmin = 420.1664
				xmax = 427.0202
				text = ""
			intervals [1019]:
				xmin = 427.0202
				xmax = 427.0502
				text = "IH0"
			intervals [1020]:
				xmin = 427.0502
				xmax = 427.0802
				text = "T"
			intervals [1021]:
				xmin = 427.0802
				xmax = 427.1202
				text = "sp"
			intervals [1022]:
				xmin = 427.1202
				xmax = 427.2802
				text = "G"
			intervals [1023]:
				xmin = 427.2802
				xmax = 427.3302
				text = "IH1"
			intervals [1024]:
				xmin = 427.3302
				xmax = 427.4002
				text = "T"
			intervals [1025]:
				xmin = 427.4002
				xmax = 427.4602
				text = "S"
			intervals [1026]:
				xmin = 427.4602
				xmax = 427.5502
				text = "K"
			intervals [1027]:
				xmin = 427.5502
				xmax = 427.6002
				text = "AA1"
			intervals [1028]:
				xmin = 427.6002
				xmax = 427.6702
				text = "M"
			intervals [1029]:
				xmin = 427.6702
				xmax = 427.7002
				text = "P"
			intervals [1030]:
				xmin = 427.7002
				xmax = 427.7302
				text = "L"
			intervals [1031]:
				xmin = 427.7302
				xmax = 427.7602
				text = "AH0"
			intervals [1032]:
				xmin = 427.7602
				xmax = 427.7902
				text = "K"
			intervals [1033]:
				xmin = 427.7902
				xmax = 427.8202
				text = "EY2"
			intervals [1034]:
				xmin = 427.8202
				xmax = 427.8502
				text = "T"
			intervals [1035]:
				xmin = 427.8502
				xmax = 427.8802
				text = "AH0"
			intervals [1036]:
				xmin = 427.8802
				xmax = 427.9102
				text = "D"
			intervals [1037]:
				xmin = 427.9102
				xmax = 458.8404
				text = "sp"
			intervals [1038]:
				xmin = 458.8404
				xmax = 458.9104
				text = "T"
			intervals [1039]:
				xmin = 458.9104
				xmax = 458.9404
				text = "EY1"
			intervals [1040]:
				xmin = 458.9404
				xmax = 459.0104
				text = "K"
			intervals [1041]:
				xmin = 459.0104
				xmax = 459.1904
				text = "sp"
			intervals [1042]:
				xmin = 459.1904
				xmax = 459.2204
				text = "AH0"
			intervals [1043]:
				xmin = 459.2204
				xmax = 459.2604
				text = "B"
			intervals [1044]:
				xmin = 459.2604
				xmax = 459.3004
				text = "AW1"
			intervals [1045]:
				xmin = 459.3004
				xmax = 459.3604
				text = "T"
			intervals [1046]:
				xmin = 459.3604
				xmax = 459.4104
				text = "sp"
			intervals [1047]:
				xmin = 459.4104
				xmax = 459.5204
				text = "T"
			intervals [1048]:
				xmin = 459.5204
				xmax = 459.6504
				text = "UW1"
			intervals [1049]:
				xmin = 459.6504
				xmax = 459.7004
				text = "sp"
			intervals [1050]:
				xmin = 459.7004
				xmax = 459.7304
				text = "M"
			intervals [1051]:
				xmin = 459.7304
				xmax = 459.7604
				text = "AH1"
			intervals [1052]:
				xmin = 459.7604
				xmax = 459.8104
				text = "N"
			intervals [1053]:
				xmin = 459.8104
				xmax = 459.8804
				text = "TH"
			intervals [1054]:
				xmin = 459.8804
				xmax = 459.9504
				text = "S"
			intervals [1055]:
				xmin = 459.9504
				xmax = 459.9804
				text = "T"
			intervals [1056]:
				xmin = 459.9804
				xmax = 460.0304
				text = "IH0"
			intervals [1057]:
				xmin = 460.0304
				xmax = 460.0904
				text = "sp"
			intervals [1058]:
				xmin = 460.0904
				xmax = 460.1304
				text = "F"
			intervals [1059]:
				xmin = 460.1304
				xmax = 460.1804
				text = "IH1"
			intervals [1060]:
				xmin = 460.1804
				xmax = 460.2104
				text = "N"
			intervals [1061]:
				xmin = 460.2104
				xmax = 460.2404
				text = "IH0"
			intervals [1062]:
				xmin = 460.2404
				xmax = 460.2804
				text = "SH"
			intervals [1063]:
				xmin = 460.2804
				xmax = 460.7304
				text = "sp"
			intervals [1064]:
				xmin = 460.7304
				xmax = 460.7604
				text = "DH"
			intervals [1065]:
				xmin = 460.7604
				xmax = 460.7904
				text = "AH1"
			intervals [1066]:
				xmin = 460.7904
				xmax = 460.8204
				text = "AA2"
			intervals [1067]:
				xmin = 460.8204
				xmax = 460.8504
				text = "P"
			intervals [1068]:
				xmin = 460.8504
				xmax = 460.8804
				text = "ER0"
			intervals [1069]:
				xmin = 460.8804
				xmax = 461.0704
				text = "EY1"
			intervals [1070]:
				xmin = 461.0704
				xmax = 461.1304
				text = "SH"
			intervals [1071]:
				xmin = 461.1304
				xmax = 461.2104
				text = "AH0"
			intervals [1072]:
				xmin = 461.2104
				xmax = 461.2404
				text = "N"
			intervals [1073]:
				xmin = 461.2404
				xmax = 461.3304
				text = "sp"
			intervals [1074]:
				xmin = 461.3304
				xmax = 462.9733
				text = ""
			intervals [1075]:
				xmin = 462.9733
				xmax = 463.4533
				text = "M"
			intervals [1076]:
				xmin = 463.4533
				xmax = 463.6033
				text = "sp"
			intervals [1077]:
				xmin = 463.6033
				xmax = 463.6633
				text = "DH"
			intervals [1078]:
				xmin = 463.6633
				xmax = 463.6933
				text = "AH0"
			intervals [1079]:
				xmin = 463.6933
				xmax = 463.7233
				text = "T"
			intervals [1080]:
				xmin = 463.7233
				xmax = 463.8533
				text = "Z"
			intervals [1081]:
				xmin = 463.8533
				xmax = 464.0033
				text = "sp"
			intervals [1082]:
				xmin = 464.0033
				xmax = 464.0533
				text = "G"
			intervals [1083]:
				xmin = 464.0533
				xmax = 464.0833
				text = "IH0"
			intervals [1084]:
				xmin = 464.0833
				xmax = 464.1133
				text = "D"
			intervals [1085]:
				xmin = 464.1133
				xmax = 464.4663
				text = "sp"
			intervals [1086]:
				xmin = 464.4663
				xmax = 464.4963
				text = "HH"
			intervals [1087]:
				xmin = 464.4963
				xmax = 464.5263
				text = "AE1"
			intervals [1088]:
				xmin = 464.5263
				xmax = 464.5663
				text = "V"
			intervals [1089]:
				xmin = 464.5663
				xmax = 464.6163
				text = "Y"
			intervals [1090]:
				xmin = 464.6163
				xmax = 464.6663
				text = "UW1"
			intervals [1091]:
				xmin = 464.6663
				xmax = 464.7763
				text = "S"
			intervals [1092]:
				xmin = 464.7763
				xmax = 464.8663
				text = "IY1"
			intervals [1093]:
				xmin = 464.8663
				xmax = 464.9063
				text = "N"
			intervals [1094]:
				xmin = 464.9063
				xmax = 464.9463
				text = "EY1"
			intervals [1095]:
				xmin = 464.9463
				xmax = 465.0663
				text = "M"
			intervals [1096]:
				xmin = 465.0663
				xmax = 465.1963
				text = "UW1"
			intervals [1097]:
				xmin = 465.1963
				xmax = 465.2963
				text = "V"
			intervals [1098]:
				xmin = 465.2963
				xmax = 465.4163
				text = "IY0"
			intervals [1099]:
				xmin = 465.4163
				xmax = 465.4863
				text = "R"
			intervals [1100]:
				xmin = 465.4863
				xmax = 465.6063
				text = "IY1"
			intervals [1101]:
				xmin = 465.6063
				xmax = 465.6863
				text = "S"
			intervals [1102]:
				xmin = 465.6863
				xmax = 465.7163
				text = "AH0"
			intervals [1103]:
				xmin = 465.7163
				xmax = 465.7663
				text = "N"
			intervals [1104]:
				xmin = 465.7663
				xmax = 465.8363
				text = "T"
			intervals [1105]:
				xmin = 465.8363
				xmax = 465.8663
				text = "L"
			intervals [1106]:
				xmin = 465.8663
				xmax = 466.0063
				text = "IY0"
			intervals [1107]:
				xmin = 466.0063
				xmax = 466.0363
				text = "sp"
			intervals [1108]:
				xmin = 466.0363
				xmax = 466.0763
				text = "DH"
			intervals [1109]:
				xmin = 466.0763
				xmax = 466.1063
				text = "AH0"
			intervals [1110]:
				xmin = 466.1063
				xmax = 466.1563
				text = "T"
			intervals [1111]:
				xmin = 466.1563
				xmax = 466.1863
				text = "sp"
			intervals [1112]:
				xmin = 466.1863
				xmax = 467.4077
				text = ""
			intervals [1113]:
				xmin = 467.4077
				xmax = 467.5477
				text = "IH0"
			intervals [1114]:
				xmin = 467.5477
				xmax = 467.5977
				text = "M"
			intervals [1115]:
				xmin = 467.5977
				xmax = 467.7277
				text = "P"
			intervals [1116]:
				xmin = 467.7277
				xmax = 467.7577
				text = "R"
			intervals [1117]:
				xmin = 467.7577
				xmax = 467.8477
				text = "EH1"
			intervals [1118]:
				xmin = 467.8477
				xmax = 467.9577
				text = "S"
			intervals [1119]:
				xmin = 467.9577
				xmax = 467.9877
				text = "T"
			intervals [1120]:
				xmin = 467.9877
				xmax = 468.0877
				text = "Y"
			intervals [1121]:
				xmin = 468.0877
				xmax = 468.1677
				text = "UW1"
			intervals [1122]:
				xmin = 468.1677
				xmax = 468.2077
				text = "sp"
			intervals [1123]:
				xmin = 468.2077
				xmax = 468.2377
				text = "AH0"
			intervals [1124]:
				xmin = 468.2377
				xmax = 468.2677
				text = "N"
			intervals [1125]:
				xmin = 468.2677
				xmax = 468.2977
				text = "Y"
			intervals [1126]:
				xmin = 468.2977
				xmax = 468.4077
				text = "UW1"
			intervals [1127]:
				xmin = 468.4077
				xmax = 468.4377
				text = "sp"
			intervals [1128]:
				xmin = 468.4377
				xmax = 468.4777
				text = "W"
			intervals [1129]:
				xmin = 468.4777
				xmax = 468.5077
				text = "UH1"
			intervals [1130]:
				xmin = 468.5077
				xmax = 468.6077
				text = "D"
			intervals [1131]:
				xmin = 468.6077
				xmax = 468.6977
				text = "sp"
			intervals [1132]:
				xmin = 468.6977
				xmax = 468.7277
				text = "L"
			intervals [1133]:
				xmin = 468.7277
				xmax = 468.7577
				text = "AY1"
			intervals [1134]:
				xmin = 468.7577
				xmax = 468.7877
				text = "K"
			intervals [1135]:
				xmin = 468.7877
				xmax = 468.8177
				text = "T"
			intervals [1136]:
				xmin = 468.8177
				xmax = 468.8677
				text = "IH0"
			intervals [1137]:
				xmin = 468.8677
				xmax = 470.0686
				text = "sp"
			intervals [1138]:
				xmin = 470.0686
				xmax = 470.1386
				text = "T"
			intervals [1139]:
				xmin = 470.1386
				xmax = 470.1886
				text = "EH1"
			intervals [1140]:
				xmin = 470.1886
				xmax = 470.3586
				text = "L"
			intervals [1141]:
				xmin = 470.3586
				xmax = 470.4186
				text = "sp"
			intervals [1142]:
				xmin = 470.4186
				xmax = 470.4486
				text = "DH"
			intervals [1143]:
				xmin = 470.4486
				xmax = 470.4786
				text = "AH0"
			intervals [1144]:
				xmin = 470.4786
				xmax = 470.5086
				text = "P"
			intervals [1145]:
				xmin = 470.5086
				xmax = 470.5486
				text = "L"
			intervals [1146]:
				xmin = 470.5486
				xmax = 470.6586
				text = "AA1"
			intervals [1147]:
				xmin = 470.6586
				xmax = 470.6886
				text = "T"
			intervals [1148]:
				xmin = 470.6886
				xmax = 470.7186
				text = "sp"
			intervals [1149]:
				xmin = 470.7186
				xmax = 470.8886
				text = "L"
			intervals [1150]:
				xmin = 470.8886
				xmax = 470.9586
				text = "AY1"
			intervals [1151]:
				xmin = 470.9586
				xmax = 471.0186
				text = "N"
			intervals [1152]:
				xmin = 471.0186
				xmax = 471.0486
				text = "AH0"
			intervals [1153]:
				xmin = 471.0486
				xmax = 471.0786
				text = "V"
			intervals [1154]:
				xmin = 471.0786
				xmax = 471.2186
				text = "sp"
			intervals [1155]:
				xmin = 471.2186
				xmax = 476.827
				text = ""
			intervals [1156]:
				xmin = 476.827
				xmax = 477.937
				text = "spn"
			intervals [1157]:
				xmin = 477.937
				xmax = 477.997
				text = "sp"
			intervals [1158]:
				xmin = 477.997
				xmax = 544.8797
				text = ""
			intervals [1159]:
				xmin = 544.8797
				xmax = 544.9097
				text = "Y"
			intervals [1160]:
				xmin = 544.9097
				xmax = 545.2697
				text = "AE1"
			intervals [1161]:
				xmin = 545.2697
				xmax = 545.4197
				text = "sp"
			intervals [1162]:
				xmin = 545.4197
				xmax = 546.3623
				text = ""
			intervals [1163]:
				xmin = 546.3623
				xmax = 546.4223
				text = "Y"
			intervals [1164]:
				xmin = 546.4223
				xmax = 546.5123
				text = "UW1"
			intervals [1165]:
				xmin = 546.5123
				xmax = 546.5423
				text = "sp"
			intervals [1166]:
				xmin = 546.5423
				xmax = 546.5823
				text = "K"
			intervals [1167]:
				xmin = 546.5823
				xmax = 546.6423
				text = "AE1"
			intervals [1168]:
				xmin = 546.6423
				xmax = 546.6723
				text = "N"
			intervals [1169]:
				xmin = 546.6723
				xmax = 546.7223
				text = "sp"
			intervals [1170]:
				xmin = 546.7223
				xmax = 546.7523
				text = "R"
			intervals [1171]:
				xmin = 546.7523
				xmax = 546.8523
				text = "IY0"
			intervals [1172]:
				xmin = 546.8523
				xmax = 546.9223
				text = "M"
			intervals [1173]:
				xmin = 546.9223
				xmax = 546.9823
				text = "EH1"
			intervals [1174]:
				xmin = 546.9823
				xmax = 547.0223
				text = "M"
			intervals [1175]:
				xmin = 547.0223
				xmax = 547.1123
				text = "B"
			intervals [1176]:
				xmin = 547.1123
				xmax = 547.1823
				text = "ER0"
			intervals [1177]:
				xmin = 547.1823
				xmax = 547.2123
				text = "AO1"
			intervals [1178]:
				xmin = 547.2123
				xmax = 547.2423
				text = "L"
			intervals [1179]:
				xmin = 547.2423
				xmax = 547.2723
				text = "DH"
			intervals [1180]:
				xmin = 547.2723
				xmax = 547.3723
				text = "IY0"
			intervals [1181]:
				xmin = 547.3723
				xmax = 547.5023
				text = "sp"
			intervals [1182]:
				xmin = 547.5023
				xmax = 547.5323
				text = "D"
			intervals [1183]:
				xmin = 547.5323
				xmax = 547.6823
				text = "IH0"
			intervals [1184]:
				xmin = 547.6823
				xmax = 547.8023
				text = "T"
			intervals [1185]:
				xmin = 547.8023
				xmax = 547.8323
				text = "EY1"
			intervals [1186]:
				xmin = 547.8323
				xmax = 547.8623
				text = "L"
			intervals [1187]:
				xmin = 547.8623
				xmax = 548.4123
				text = "Z"
			intervals [1188]:
				xmin = 548.4123
				xmax = 548.4523
				text = "sp"
			intervals [1189]:
				xmin = 548.4523
				xmax = 548.7223
				text = "spn"
			intervals [1190]:
				xmin = 548.7223
				xmax = 549.7155
				text = ""
			intervals [1191]:
				xmin = 549.7155
				xmax = 549.7755
				text = "HH"
			intervals [1192]:
				xmin = 549.7755
				xmax = 549.8055
				text = "W"
			intervals [1193]:
				xmin = 549.8055
				xmax = 549.8655
				text = "AH1"
			intervals [1194]:
				xmin = 549.8655
				xmax = 549.9055
				text = "T"
			intervals [1195]:
				xmin = 549.9055
				xmax = 549.9355
				text = "D"
			intervals [1196]:
				xmin = 549.9355
				xmax = 549.9655
				text = "IH0"
			intervals [1197]:
				xmin = 549.9655
				xmax = 550.0555
				text = "D"
			intervals [1198]:
				xmin = 550.0555
				xmax = 550.0955
				text = "Y"
			intervals [1199]:
				xmin = 550.0955
				xmax = 550.1455
				text = "UW1"
			intervals [1200]:
				xmin = 550.1455
				xmax = 550.2755
				text = "S"
			intervals [1201]:
				xmin = 550.2755
				xmax = 550.3255
				text = "T"
			intervals [1202]:
				xmin = 550.3255
				xmax = 550.3955
				text = "AH1"
			intervals [1203]:
				xmin = 550.3955
				xmax = 550.4555
				text = "D"
			intervals [1204]:
				xmin = 550.4555
				xmax = 550.6055
				text = "IY0"
			intervals [1205]:
				xmin = 550.6055
				xmax = 550.6355
				text = "IH0"
			intervals [1206]:
				xmin = 550.6355
				xmax = 550.7355
				text = "N"
			intervals [1207]:
				xmin = 550.7355
				xmax = 550.8255
				text = "S"
			intervals [1208]:
				xmin = 550.8255
				xmax = 550.8855
				text = "K"
			intervals [1209]:
				xmin = 550.8855
				xmax = 550.9955
				text = "UW1"
			intervals [1210]:
				xmin = 550.9955
				xmax = 551.1055
				text = "L"
			intervals [1211]:
				xmin = 551.1055
				xmax = 551.1355
				text = "sp"
			intervals [1212]:
				xmin = 551.1355
				xmax = 551.1655
				text = "HH"
			intervals [1213]:
				xmin = 551.1655
				xmax = 551.1955
				text = "W"
			intervals [1214]:
				xmin = 551.1955
				xmax = 551.2255
				text = "EH1"
			intervals [1215]:
				xmin = 551.2255
				xmax = 551.2955
				text = "N"
			intervals [1216]:
				xmin = 551.2955
				xmax = 551.3655
				text = "Y"
			intervals [1217]:
				xmin = 551.3655
				xmax = 551.4055
				text = "UW1"
			intervals [1218]:
				xmin = 551.4055
				xmax = 551.4355
				text = "W"
			intervals [1219]:
				xmin = 551.4355
				xmax = 551.4955
				text = "ER0"
			intervals [1220]:
				xmin = 551.4955
				xmax = 551.5255
				text = "IH0"
			intervals [1221]:
				xmin = 551.5255
				xmax = 551.6155
				text = "N"
			intervals [1222]:
				xmin = 551.6155
				xmax = 552.0743
				text = "sp"
			intervals [1223]:
				xmin = 552.0743
				xmax = 552.1043
				text = "G"
			intervals [1224]:
				xmin = 552.1043
				xmax = 552.1343
				text = "R"
			intervals [1225]:
				xmin = 552.1343
				xmax = 552.1943
				text = "AE1"
			intervals [1226]:
				xmin = 552.1943
				xmax = 552.2343
				text = "M"
			intervals [1227]:
				xmin = 552.2343
				xmax = 552.2743
				text = "ER0"
			intervals [1228]:
				xmin = 552.2743
				xmax = 552.4043
				text = "sp"
			intervals [1229]:
				xmin = 552.4043
				xmax = 552.5943
				text = "S"
			intervals [1230]:
				xmin = 552.5943
				xmax = 552.6443
				text = "K"
			intervals [1231]:
				xmin = 552.6443
				xmax = 552.7243
				text = "UW1"
			intervals [1232]:
				xmin = 552.7243
				xmax = 552.8343
				text = "L"
			intervals [1233]:
				xmin = 552.8343
				xmax = 552.8643
				text = "AH0"
			intervals [1234]:
				xmin = 552.8643
				xmax = 552.9243
				text = "N"
			intervals [1235]:
				xmin = 552.9243
				xmax = 552.9543
				text = "sp"
			intervals [1236]:
				xmin = 552.9543
				xmax = 553.0143
				text = "HH"
			intervals [1237]:
				xmin = 553.0143
				xmax = 553.0743
				text = "AY1"
			intervals [1238]:
				xmin = 553.0743
				xmax = 553.1243
				text = "sp"
			intervals [1239]:
				xmin = 553.1243
				xmax = 553.2943
				text = "S"
			intervals [1240]:
				xmin = 553.2943
				xmax = 553.3443
				text = "K"
			intervals [1241]:
				xmin = 553.3443
				xmax = 553.3743
				text = "UW1"
			intervals [1242]:
				xmin = 553.3743
				xmax = 553.5343
				text = "L"
			intervals [1243]:
				xmin = 553.5343
				xmax = 553.8649
				text = "sp"
			intervals [1244]:
				xmin = 553.8649
				xmax = 553.8949
				text = "AH0"
			intervals [1245]:
				xmin = 553.8949
				xmax = 553.9849
				text = "N"
			intervals [1246]:
				xmin = 553.9849
				xmax = 554.0749
				text = "sp"
			intervals [1247]:
				xmin = 554.0749
				xmax = 554.1049
				text = "K"
			intervals [1248]:
				xmin = 554.1049
				xmax = 554.1349
				text = "AA1"
			intervals [1249]:
				xmin = 554.1349
				xmax = 554.3049
				text = "L"
			intervals [1250]:
				xmin = 554.3049
				xmax = 554.3349
				text = "IH0"
			intervals [1251]:
				xmin = 554.3349
				xmax = 554.3649
				text = "JH"
			intervals [1252]:
				xmin = 554.3649
				xmax = 554.6749
				text = "sp"
			intervals [1253]:
				xmin = 554.6749
				xmax = 559.2506
				text = ""
			intervals [1254]:
				xmin = 559.2506
				xmax = 559.5406
				text = "Y"
			intervals [1255]:
				xmin = 559.5406
				xmax = 559.6106
				text = "AE1"
			intervals [1256]:
				xmin = 559.6106
				xmax = 573.0237
				text = ""
			intervals [1257]:
				xmin = 573.0237
				xmax = 573.5837
				text = "spn"
			intervals [1258]:
				xmin = 573.5837
				xmax = 573.6437
				text = "sp"
			intervals [1259]:
				xmin = 573.6437
				xmax = 576.699
				text = ""
			intervals [1260]:
				xmin = 576.699
				xmax = 576.889
				text = "M"
			intervals [1261]:
				xmin = 576.889
				xmax = 576.939
				text = "HH"
			intervals [1262]:
				xmin = 576.939
				xmax = 577.169
				text = "M"
			intervals [1263]:
				xmin = 577.169
				xmax = 577.199
				text = "sp"
			intervals [1264]:
				xmin = 577.199
				xmax = 582.2851
				text = ""
			intervals [1265]:
				xmin = 582.2851
				xmax = 582.5751
				text = "M"
			intervals [1266]:
				xmin = 582.5751
				xmax = 582.6251
				text = "HH"
			intervals [1267]:
				xmin = 582.6251
				xmax = 582.7251
				text = "M"
			intervals [1268]:
				xmin = 582.7251
				xmax = 582.7551
				text = "sp"
			intervals [1269]:
				xmin = 582.7551
				xmax = 585.3433
				text = ""
			intervals [1270]:
				xmin = 585.3433
				xmax = 585.4233
				text = "M"
			intervals [1271]:
				xmin = 585.4233
				xmax = 585.4533
				text = "HH"
			intervals [1272]:
				xmin = 585.4533
				xmax = 585.7433
				text = "M"
			intervals [1273]:
				xmin = 585.7433
				xmax = 585.7733
				text = "sp"
			intervals [1274]:
				xmin = 585.7733
				xmax = 586.8589
				text = ""
			intervals [1275]:
				xmin = 586.8589
				xmax = 586.9089
				text = "HH"
			intervals [1276]:
				xmin = 586.9089
				xmax = 586.9389
				text = "W"
			intervals [1277]:
				xmin = 586.9389
				xmax = 586.9689
				text = "AH1"
			intervals [1278]:
				xmin = 586.9689
				xmax = 586.9989
				text = "T"
			intervals [1279]:
				xmin = 586.9989
				xmax = 587.0889
				text = "sp"
			intervals [1280]:
				xmin = 587.0889
				xmax = 587.1189
				text = "K"
			intervals [1281]:
				xmin = 587.1189
				xmax = 587.1489
				text = "AY1"
			intervals [1282]:
				xmin = 587.1489
				xmax = 587.1789
				text = "N"
			intervals [1283]:
				xmin = 587.1789
				xmax = 587.2089
				text = "D"
			intervals [1284]:
				xmin = 587.2089
				xmax = 587.2389
				text = "AH0"
			intervals [1285]:
				xmin = 587.2389
				xmax = 587.3189
				text = "V"
			intervals [1286]:
				xmin = 587.3189
				xmax = 587.3889
				text = "S"
			intervals [1287]:
				xmin = 587.3889
				xmax = 587.4389
				text = "T"
			intervals [1288]:
				xmin = 587.4389
				xmax = 587.5089
				text = "AH1"
			intervals [1289]:
				xmin = 587.5089
				xmax = 587.5389
				text = "F"
			intervals [1290]:
				xmin = 587.5389
				xmax = 587.5989
				text = "sp"
			intervals [1291]:
				xmin = 587.5989
				xmax = 587.6689
				text = "D"
			intervals [1292]:
				xmin = 587.6689
				xmax = 587.6989
				text = "UW1"
			intervals [1293]:
				xmin = 587.6989
				xmax = 587.7689
				text = "Y"
			intervals [1294]:
				xmin = 587.7689
				xmax = 587.8289
				text = "UW1"
			intervals [1295]:
				xmin = 587.8289
				xmax = 587.9089
				text = "R"
			intervals [1296]:
				xmin = 587.9089
				xmax = 587.9789
				text = "IY1"
			intervals [1297]:
				xmin = 587.9789
				xmax = 588.0389
				text = "D"
			intervals [1298]:
				xmin = 588.0389
				xmax = 588.0989
				text = "sp"
			intervals [1299]:
				xmin = 588.0989
				xmax = 600.6997
				text = ""
			intervals [1300]:
				xmin = 600.6997
				xmax = 601.4597
				text = "spn"
			intervals [1301]:
				xmin = 601.4597
				xmax = 601.5297
				text = "sp"
			intervals [1302]:
				xmin = 601.5297
				xmax = 602.0662
				text = ""
			intervals [1303]:
				xmin = 602.0662
				xmax = 602.2062
				text = "N"
			intervals [1304]:
				xmin = 602.2062
				xmax = 602.2662
				text = "AA1"
			intervals [1305]:
				xmin = 602.2662
				xmax = 602.3362
				text = "T"
			intervals [1306]:
				xmin = 602.3362
				xmax = 602.3762
				text = "AE1"
			intervals [1307]:
				xmin = 602.3762
				xmax = 602.4462
				text = "T"
			intervals [1308]:
				xmin = 602.4462
				xmax = 602.4762
				text = "AO1"
			intervals [1309]:
				xmin = 602.4762
				xmax = 602.6362
				text = "L"
			intervals [1310]:
				xmin = 602.6362
				xmax = 602.7362
				text = "sp"
			intervals [1311]:
				xmin = 602.7362
				xmax = 604.375
				text = ""
			intervals [1312]:
				xmin = 604.375
				xmax = 604.425
				text = "M"
			intervals [1313]:
				xmin = 604.425
				xmax = 604.465
				text = "AY1"
			intervals [1314]:
				xmin = 604.465
				xmax = 604.625
				text = "W"
			intervals [1315]:
				xmin = 604.625
				xmax = 604.735
				text = "AY1"
			intervals [1316]:
				xmin = 604.735
				xmax = 604.765
				text = "F"
			intervals [1317]:
				xmin = 604.765
				xmax = 604.875
				text = "sp"
			intervals [1318]:
				xmin = 604.875
				xmax = 604.975
				text = "L"
			intervals [1319]:
				xmin = 604.975
				xmax = 605.025
				text = "AY1"
			intervals [1320]:
				xmin = 605.025
				xmax = 605.125
				text = "K"
			intervals [1321]:
				xmin = 605.125
				xmax = 605.185
				text = "S"
			intervals [1322]:
				xmin = 605.185
				xmax = 605.235
				text = "sp"
			intervals [1323]:
				xmin = 605.235
				xmax = 605.265
				text = "T"
			intervals [1324]:
				xmin = 605.265
				xmax = 605.295
				text = "IH0"
			intervals [1325]:
				xmin = 605.295
				xmax = 605.325
				text = "sp"
			intervals [1326]:
				xmin = 605.325
				xmax = 605.415
				text = "R"
			intervals [1327]:
				xmin = 605.415
				xmax = 605.445
				text = "IY1"
			intervals [1328]:
				xmin = 605.445
				xmax = 605.715
				text = "D"
			intervals [1329]:
				xmin = 605.715
				xmax = 605.825
				text = "sp"
			intervals [1330]:
				xmin = 605.825
				xmax = 606.5798
				text = ""
			intervals [1331]:
				xmin = 606.5798
				xmax = 606.7298
				text = "N"
			intervals [1332]:
				xmin = 606.7298
				xmax = 606.8098
				text = "AA1"
			intervals [1333]:
				xmin = 606.8098
				xmax = 606.8398
				text = "V"
			intervals [1334]:
				xmin = 606.8398
				xmax = 606.8698
				text = "AH0"
			intervals [1335]:
				xmin = 606.8698
				xmax = 606.8998
				text = "L"
			intervals [1336]:
				xmin = 606.8998
				xmax = 607.1398
				text = "Z"
			intervals [1337]:
				xmin = 607.1398
				xmax = 607.2198
				text = "sp"
			intervals [1338]:
				xmin = 607.2198
				xmax = 607.2498
				text = "AH0"
			intervals [1339]:
				xmin = 607.2498
				xmax = 607.3298
				text = "N"
			intervals [1340]:
				xmin = 607.3298
				xmax = 607.4098
				text = "S"
			intervals [1341]:
				xmin = 607.4098
				xmax = 607.4798
				text = "T"
			intervals [1342]:
				xmin = 607.4798
				xmax = 607.5098
				text = "AH1"
			intervals [1343]:
				xmin = 607.5098
				xmax = 607.5398
				text = "F"
			intervals [1344]:
				xmin = 607.5398
				xmax = 607.5798
				text = "sp"
			intervals [1345]:
				xmin = 607.5798
				xmax = 607.6598
				text = "SH"
			intervals [1346]:
				xmin = 607.6598
				xmax = 607.6898
				text = "IY1"
			intervals [1347]:
				xmin = 607.6898
				xmax = 607.7198
				text = "sp"
			intervals [1348]:
				xmin = 607.7198
				xmax = 607.8398
				text = "Z"
			intervals [1349]:
				xmin = 607.8398
				xmax = 607.8998
				text = "AO1"
			intervals [1350]:
				xmin = 607.8998
				xmax = 607.9498
				text = "L"
			intervals [1351]:
				xmin = 607.9498
				xmax = 607.9798
				text = "W"
			intervals [1352]:
				xmin = 607.9798
				xmax = 608.0398
				text = "IY0"
			intervals [1353]:
				xmin = 608.0398
				xmax = 608.1098
				text = "Z"
			intervals [1354]:
				xmin = 608.1098
				xmax = 608.1798
				text = "G"
			intervals [1355]:
				xmin = 608.1798
				xmax = 608.2198
				text = "AA1"
			intervals [1356]:
				xmin = 608.2198
				xmax = 608.2698
				text = "T"
			intervals [1357]:
				xmin = 608.2698
				xmax = 608.3498
				text = "AH0"
			intervals [1358]:
				xmin = 608.3498
				xmax = 608.3798
				text = "sp"
			intervals [1359]:
				xmin = 608.3798
				xmax = 608.4598
				text = "N"
			intervals [1360]:
				xmin = 608.4598
				xmax = 608.5198
				text = "AA1"
			intervals [1361]:
				xmin = 608.5198
				xmax = 608.5598
				text = "V"
			intervals [1362]:
				xmin = 608.5598
				xmax = 608.5898
				text = "AH0"
			intervals [1363]:
				xmin = 608.5898
				xmax = 608.7998
				text = "L"
			intervals [1364]:
				xmin = 608.7998
				xmax = 609.0598
				text = "sp"
			intervals [1365]:
				xmin = 609.0598
				xmax = 609.0898
				text = "spn"
			intervals [1366]:
				xmin = 609.0898
				xmax = 609.6098
				text = "sp"
			intervals [1367]:
				xmin = 609.6098
				xmax = 611.4117
				text = ""
			intervals [1368]:
				xmin = 611.4117
				xmax = 611.8217
				text = "AH1"
			intervals [1369]:
				xmin = 611.8217
				xmax = 612.0399
				text = ""
			intervals [1370]:
				xmin = 612.0399
				xmax = 612.0699
				text = "HH"
			intervals [1371]:
				xmin = 612.0699
				xmax = 612.1199
				text = "W"
			intervals [1372]:
				xmin = 612.1199
				xmax = 612.1699
				text = "AH1"
			intervals [1373]:
				xmin = 612.1699
				xmax = 612.2099
				text = "T"
			intervals [1374]:
				xmin = 612.2099
				xmax = 612.2599
				text = "D"
			intervals [1375]:
				xmin = 612.2599
				xmax = 612.3199
				text = "IH0"
			intervals [1376]:
				xmin = 612.3199
				xmax = 612.3499
				text = "D"
			intervals [1377]:
				xmin = 612.3499
				xmax = 612.3999
				text = "DH"
			intervals [1378]:
				xmin = 612.3999
				xmax = 612.4599
				text = "IY0"
			intervals [1379]:
				xmin = 612.4599
				xmax = 612.5699
				text = "K"
			intervals [1380]:
				xmin = 612.5699
				xmax = 612.6199
				text = "IH1"
			intervals [1381]:
				xmin = 612.6199
				xmax = 612.7299
				text = "D"
			intervals [1382]:
				xmin = 612.7299
				xmax = 612.7999
				text = "Z"
			intervals [1383]:
				xmin = 612.7999
				xmax = 612.8999
				text = "D"
			intervals [1384]:
				xmin = 612.8999
				xmax = 613.1699
				text = "UW1"
			intervals [1385]:
				xmin = 613.1699
				xmax = 613.3299
				text = "AE1"
			intervals [1386]:
				xmin = 613.3299
				xmax = 613.3999
				text = "F"
			intervals [1387]:
				xmin = 613.3999
				xmax = 613.4599
				text = "T"
			intervals [1388]:
				xmin = 613.4599
				xmax = 613.6299
				text = "ER0"
			intervals [1389]:
				xmin = 613.6299
				xmax = 613.6999
				text = "sp"
			intervals [1390]:
				xmin = 613.6999
				xmax = 613.8064
				text = ""
			intervals [1391]:
				xmin = 613.8064
				xmax = 614.0064
				text = "S"
			intervals [1392]:
				xmin = 614.0064
				xmax = 614.0564
				text = "K"
			intervals [1393]:
				xmin = 614.0564
				xmax = 614.0864
				text = "UW1"
			intervals [1394]:
				xmin = 614.0864
				xmax = 614.2564
				text = "L"
			intervals [1395]:
				xmin = 614.2564
				xmax = 614.2864
				text = "W"
			intervals [1396]:
				xmin = 614.2864
				xmax = 614.3664
				text = "AO1"
			intervals [1397]:
				xmin = 614.3664
				xmax = 614.4464
				text = "Z"
			intervals [1398]:
				xmin = 614.4464
				xmax = 614.6064
				text = "AW1"
			intervals [1399]:
				xmin = 614.6064
				xmax = 614.6464
				text = "T"
			intervals [1400]:
				xmin = 614.6464
				xmax = 614.7064
				text = "W"
			intervals [1401]:
				xmin = 614.7064
				xmax = 614.7564
				text = "EH1"
			intervals [1402]:
				xmin = 614.7564
				xmax = 614.8064
				text = "N"
			intervals [1403]:
				xmin = 614.8064
				xmax = 614.8764
				text = "Y"
			intervals [1404]:
				xmin = 614.8764
				xmax = 614.9264
				text = "UW1"
			intervals [1405]:
				xmin = 614.9264
				xmax = 614.9564
				text = "W"
			intervals [1406]:
				xmin = 614.9564
				xmax = 615.1164
				text = "ER0"
			intervals [1407]:
				xmin = 615.1164
				xmax = 615.1464
				text = "sp"
			intervals [1408]:
				xmin = 615.1464
				xmax = 615.1764
				text = "AH0"
			intervals [1409]:
				xmin = 615.1764
				xmax = 615.2764
				text = "CH"
			intervals [1410]:
				xmin = 615.2764
				xmax = 615.3764
				text = "AY1"
			intervals [1411]:
				xmin = 615.3764
				xmax = 615.4064
				text = "L"
			intervals [1412]:
				xmin = 615.4064
				xmax = 615.4364
				text = "D"
			intervals [1413]:
				xmin = 615.4364
				xmax = 615.4664
				text = "sp"
			intervals [1414]:
				xmin = 615.4664
				xmax = 615.4964
				text = "D"
			intervals [1415]:
				xmin = 615.4964
				xmax = 615.5564
				text = "UW1"
			intervals [1416]:
				xmin = 615.5564
				xmax = 615.6264
				text = "sp"
			intervals [1417]:
				xmin = 615.6264
				xmax = 615.6564
				text = "Y"
			intervals [1418]:
				xmin = 615.6564
				xmax = 615.6864
				text = "UW1"
			intervals [1419]:
				xmin = 615.6864
				xmax = 615.7164
				text = "R"
			intervals [1420]:
				xmin = 615.7164
				xmax = 615.7464
				text = "IH0"
			intervals [1421]:
				xmin = 615.7464
				xmax = 615.7764
				text = "M"
			intervals [1422]:
				xmin = 615.7764
				xmax = 615.8064
				text = "EH1"
			intervals [1423]:
				xmin = 615.8064
				xmax = 615.8564
				text = "M"
			intervals [1424]:
				xmin = 615.8564
				xmax = 615.8864
				text = "B"
			intervals [1425]:
				xmin = 615.8864
				xmax = 615.9164
				text = "ER0"
			intervals [1426]:
				xmin = 615.9164
				xmax = 616.1164
				text = "sp"
			intervals [1427]:
				xmin = 616.1164
				xmax = 620.415
				text = ""
			intervals [1428]:
				xmin = 620.415
				xmax = 620.455
				text = "IH0"
			intervals [1429]:
				xmin = 620.455
				xmax = 620.485
				text = "N"
			intervals [1430]:
				xmin = 620.485
				xmax = 620.525
				text = "DH"
			intervals [1431]:
				xmin = 620.525
				xmax = 620.555
				text = "AH1"
			intervals [1432]:
				xmin = 620.555
				xmax = 621.405
				text = "spn"
			intervals [1433]:
				xmin = 621.405
				xmax = 621.435
				text = "W"
			intervals [1434]:
				xmin = 621.435
				xmax = 621.625
				text = "EH1"
			intervals [1435]:
				xmin = 621.625
				xmax = 621.655
				text = "L"
			intervals [1436]:
				xmin = 621.655
				xmax = 621.685
				text = "M"
			intervals [1437]:
				xmin = 621.685
				xmax = 621.715
				text = "OW1"
			intervals [1438]:
				xmin = 621.715
				xmax = 621.775
				text = "S"
			intervals [1439]:
				xmin = 621.775
				xmax = 621.865
				text = "L"
			intervals [1440]:
				xmin = 621.865
				xmax = 622.075
				text = "IY0"
			intervals [1441]:
				xmin = 622.075
				xmax = 622.105
				text = "AE1"
			intervals [1442]:
				xmin = 622.105
				xmax = 622.135
				text = "F"
			intervals [1443]:
				xmin = 622.135
				xmax = 622.175
				text = "T"
			intervals [1444]:
				xmin = 622.175
				xmax = 622.275
				text = "ER0"
			intervals [1445]:
				xmin = 622.275
				xmax = 622.345
				text = "S"
			intervals [1446]:
				xmin = 622.345
				xmax = 622.435
				text = "K"
			intervals [1447]:
				xmin = 622.435
				xmax = 622.615
				text = "UW1"
			intervals [1448]:
				xmin = 622.615
				xmax = 622.675
				text = "L"
			intervals [1449]:
				xmin = 622.675
				xmax = 622.715
				text = "D"
			intervals [1450]:
				xmin = 622.715
				xmax = 622.775
				text = "ER1"
			intervals [1451]:
				xmin = 622.775
				xmax = 622.805
				text = "IH0"
			intervals [1452]:
				xmin = 622.805
				xmax = 622.875
				text = "N"
			intervals [1453]:
				xmin = 622.875
				xmax = 622.945
				text = "sp"
			intervals [1454]:
				xmin = 622.945
				xmax = 622.985
				text = "DH"
			intervals [1455]:
				xmin = 622.985
				xmax = 623.015
				text = "AH0"
			intervals [1456]:
				xmin = 623.015
				xmax = 623.065
				text = "sp"
			intervals [1457]:
				xmin = 623.065
				xmax = 650.3815
				text = ""
			intervals [1458]:
				xmin = 650.3815
				xmax = 650.4115
				text = "M"
			intervals [1459]:
				xmin = 650.4115
				xmax = 650.4415
				text = "HH"
			intervals [1460]:
				xmin = 650.4415
				xmax = 650.9315
				text = "M"
			intervals [1461]:
				xmin = 650.9315
				xmax = 656.734
				text = ""
			intervals [1462]:
				xmin = 656.734
				xmax = 656.764
				text = "AY1"
			intervals [1463]:
				xmin = 656.764
				xmax = 656.864
				text = "sp"
			intervals [1464]:
				xmin = 656.864
				xmax = 656.894
				text = "R"
			intervals [1465]:
				xmin = 656.894
				xmax = 656.934
				text = "IY0"
			intervals [1466]:
				xmin = 656.934
				xmax = 656.964
				text = "M"
			intervals [1467]:
				xmin = 656.964
				xmax = 657.144
				text = "EH1"
			intervals [1468]:
				xmin = 657.144
				xmax = 657.174
				text = "M"
			intervals [1469]:
				xmin = 657.174
				xmax = 657.204
				text = "B"
			intervals [1470]:
				xmin = 657.204
				xmax = 657.234
				text = "ER0"
			intervals [1471]:
				xmin = 657.234
				xmax = 657.264
				text = "DH"
			intervals [1472]:
				xmin = 657.264
				xmax = 657.294
				text = "AH0"
			intervals [1473]:
				xmin = 657.294
				xmax = 657.324
				text = "T"
			intervals [1474]:
				xmin = 657.324
				xmax = 668.7283
				text = "sp"
			intervals [1475]:
				xmin = 668.7283
				xmax = 668.7583
				text = "AY1"
			intervals [1476]:
				xmin = 668.7583
				xmax = 668.8083
				text = "sp"
			intervals [1477]:
				xmin = 668.8083
				xmax = 668.8983
				text = "K"
			intervals [1478]:
				xmin = 668.8983
				xmax = 668.9583
				text = "AH0"
			intervals [1479]:
				xmin = 668.9583
				xmax = 669.0083
				text = "N"
			intervals [1480]:
				xmin = 669.0083
				xmax = 669.0483
				text = "R"
			intervals [1481]:
				xmin = 669.0483
				xmax = 669.0783
				text = "IH0"
			intervals [1482]:
				xmin = 669.0783
				xmax = 669.1083
				text = "M"
			intervals [1483]:
				xmin = 669.1083
				xmax = 669.1383
				text = "EH1"
			intervals [1484]:
				xmin = 669.1383
				xmax = 669.1683
				text = "M"
			intervals [1485]:
				xmin = 669.1683
				xmax = 669.1983
				text = "B"
			intervals [1486]:
				xmin = 669.1983
				xmax = 669.2283
				text = "ER0"
			intervals [1487]:
				xmin = 669.2283
				xmax = 669.2783
				text = "W"
			intervals [1488]:
				xmin = 669.2783
				xmax = 669.3283
				text = "EH1"
			intervals [1489]:
				xmin = 669.3283
				xmax = 669.3983
				text = "N"
			intervals [1490]:
				xmin = 669.3983
				xmax = 669.4683
				text = "OW1"
			intervals [1491]:
				xmin = 669.4683
				xmax = 669.5183
				text = "N"
			intervals [1492]:
				xmin = 669.5183
				xmax = 669.5683
				text = "L"
			intervals [1493]:
				xmin = 669.5683
				xmax = 669.6383
				text = "IY0"
			intervals [1494]:
				xmin = 669.6383
				xmax = 669.6783
				text = "HH"
			intervals [1495]:
				xmin = 669.6783
				xmax = 669.7183
				text = "W"
			intervals [1496]:
				xmin = 669.7183
				xmax = 669.7583
				text = "AH1"
			intervals [1497]:
				xmin = 669.7583
				xmax = 669.8583
				text = "N"
			intervals [1498]:
				xmin = 669.8583
				xmax = 669.9783
				text = "sp"
			intervals [1499]:
				xmin = 669.9783
				xmax = 670.0083
				text = "F"
			intervals [1500]:
				xmin = 670.0083
				xmax = 670.1083
				text = "AE1"
			intervals [1501]:
				xmin = 670.1083
				xmax = 670.1783
				text = "M"
			intervals [1502]:
				xmin = 670.1783
				xmax = 670.2283
				text = "L"
			intervals [1503]:
				xmin = 670.2283
				xmax = 670.2783
				text = "IY0"
			intervals [1504]:
				xmin = 670.2783
				xmax = 670.3083
				text = "AO1"
			intervals [1505]:
				xmin = 670.3083
				xmax = 670.3583
				text = "N"
			intervals [1506]:
				xmin = 670.3583
				xmax = 670.3983
				text = "DH"
			intervals [1507]:
				xmin = 670.3983
				xmax = 670.4383
				text = "AH0"
			intervals [1508]:
				xmin = 670.4383
				xmax = 670.5383
				text = "B"
			intervals [1509]:
				xmin = 670.5383
				xmax = 670.6183
				text = "L"
			intervals [1510]:
				xmin = 670.6183
				xmax = 670.6983
				text = "AA1"
			intervals [1511]:
				xmin = 670.6983
				xmax = 670.7283
				text = "K"
			intervals [1512]:
				xmin = 670.7283
				xmax = 670.8183
				text = "sp"
			intervals [1513]:
				xmin = 670.8183
				xmax = 670.8883
				text = "HH"
			intervals [1514]:
				xmin = 670.8883
				xmax = 670.9183
				text = "AE1"
			intervals [1515]:
				xmin = 670.9183
				xmax = 670.9783
				text = "D"
			intervals [1516]:
				xmin = 670.9783
				xmax = 671.0383
				text = "AH0"
			intervals [1517]:
				xmin = 671.0383
				xmax = 671.0783
				text = "sp"
			intervals [1518]:
				xmin = 671.0783
				xmax = 671.2183
				text = "T"
			intervals [1519]:
				xmin = 671.2183
				xmax = 671.3183
				text = "IY1"
			intervals [1520]:
				xmin = 671.3183
				xmax = 671.4483
				text = "V"
			intervals [1521]:
				xmin = 671.4483
				xmax = 671.5983
				text = "IY1"
			intervals [1522]:
				xmin = 671.5983
				xmax = 671.7883
				text = "AE1"
			intervals [1523]:
				xmin = 671.7883
				xmax = 671.8283
				text = "N"
			intervals [1524]:
				xmin = 671.8283
				xmax = 671.8583
				text = "D"
			intervals [1525]:
				xmin = 671.8583
				xmax = 671.8883
				text = "AO1"
			intervals [1526]:
				xmin = 671.8883
				xmax = 671.9183
				text = "L"
			intervals [1527]:
				xmin = 671.9183
				xmax = 671.9483
				text = "DH"
			intervals [1528]:
				xmin = 671.9483
				xmax = 671.9783
				text = "AH0"
			intervals [1529]:
				xmin = 671.9783
				xmax = 672.0383
				text = "sp"
			intervals [1530]:
				xmin = 672.0383
				xmax = 672.1383
				text = "K"
			intervals [1531]:
				xmin = 672.1383
				xmax = 672.1883
				text = "IH1"
			intervals [1532]:
				xmin = 672.1883
				xmax = 672.2683
				text = "D"
			intervals [1533]:
				xmin = 672.2683
				xmax = 672.3683
				text = "Z"
			intervals [1534]:
				xmin = 672.3683
				xmax = 672.4283
				text = "W"
			intervals [1535]:
				xmin = 672.4283
				xmax = 672.4583
				text = "UH1"
			intervals [1536]:
				xmin = 672.4583
				xmax = 672.5183
				text = "D"
			intervals [1537]:
				xmin = 672.5183
				xmax = 672.6183
				text = "G"
			intervals [1538]:
				xmin = 672.6183
				xmax = 672.6583
				text = "OW1"
			intervals [1539]:
				xmin = 672.6583
				xmax = 672.9583
				text = "spn"
			intervals [1540]:
				xmin = 672.9583
				xmax = 672.9983
				text = "sp"
			intervals [1541]:
				xmin = 672.9983
				xmax = 685.1301
				text = ""
			intervals [1542]:
				xmin = 685.1301
				xmax = 685.1701
				text = "IH0"
			intervals [1543]:
				xmin = 685.1701
				xmax = 685.2101
				text = "T"
			intervals [1544]:
				xmin = 685.2101
				xmax = 685.2401
				text = "sp"
			intervals [1545]:
				xmin = 685.2401
				xmax = 685.3501
				text = "Z"
			intervals [1546]:
				xmin = 685.3501
				xmax = 685.3801
				text = "sp"
			intervals [1547]:
				xmin = 685.3801
				xmax = 685.4201
				text = "HH"
			intervals [1548]:
				xmin = 685.4201
				xmax = 685.4501
				text = "AA1"
			intervals [1549]:
				xmin = 685.4501
				xmax = 685.5101
				text = "R"
			intervals [1550]:
				xmin = 685.5101
				xmax = 685.5501
				text = "D"
			intervals [1551]:
				xmin = 685.5501
				xmax = 685.5801
				text = "T"
			intervals [1552]:
				xmin = 685.5801
				xmax = 685.6401
				text = "IH0"
			intervals [1553]:
				xmin = 685.6401
				xmax = 685.7301
				text = "B"
			intervals [1554]:
				xmin = 685.7301
				xmax = 685.7601
				text = "IH0"
			intervals [1555]:
				xmin = 685.7601
				xmax = 685.8501
				text = "L"
			intervals [1556]:
				xmin = 685.8501
				xmax = 685.9201
				text = "IY1"
			intervals [1557]:
				xmin = 685.9201
				xmax = 685.9501
				text = "V"
			intervals [1558]:
				xmin = 685.9501
				xmax = 686.0201
				text = "sp"
			intervals [1559]:
				xmin = 686.0201
				xmax = 686.0601
				text = "DH"
			intervals [1560]:
				xmin = 686.0601
				xmax = 686.0901
				text = "AH0"
			intervals [1561]:
				xmin = 686.0901
				xmax = 686.1201
				text = "T"
			intervals [1562]:
				xmin = 686.1201
				xmax = 686.7601
				text = "sp"
			intervals [1563]:
				xmin = 686.7601
				xmax = 686.7901
				text = "DH"
			intervals [1564]:
				xmin = 686.7901
				xmax = 686.8401
				text = "AE1"
			intervals [1565]:
				xmin = 686.8401
				xmax = 686.9101
				text = "T"
			intervals [1566]:
				xmin = 686.9101
				xmax = 686.9501
				text = "K"
			intervals [1567]:
				xmin = 686.9501
				xmax = 686.9801
				text = "UH0"
			intervals [1568]:
				xmin = 686.9801
				xmax = 687.0101
				text = "D"
			intervals [1569]:
				xmin = 687.0101
				xmax = 687.0401
				text = "AH0"
			intervals [1570]:
				xmin = 687.0401
				xmax = 687.0701
				text = "V"
			intervals [1571]:
				xmin = 687.0701
				xmax = 687.1001
				text = "EH1"
			intervals [1572]:
				xmin = 687.1001
				xmax = 687.1301
				text = "V"
			intervals [1573]:
				xmin = 687.1301
				xmax = 687.1601
				text = "ER0"
			intervals [1574]:
				xmin = 687.1601
				xmax = 687.2001
				text = "HH"
			intervals [1575]:
				xmin = 687.2001
				xmax = 687.2701
				text = "AE1"
			intervals [1576]:
				xmin = 687.2701
				xmax = 687.3301
				text = "P"
			intervals [1577]:
				xmin = 687.3301
				xmax = 687.3601
				text = "AH0"
			intervals [1578]:
				xmin = 687.3601
				xmax = 687.3901
				text = "N"
			intervals [1579]:
				xmin = 687.3901
				xmax = 687.4901
				text = "D"
			intervals [1580]:
				xmin = 687.4901
				xmax = 687.7201
				text = "sp"
			intervals [1581]:
				xmin = 687.7201
				xmax = 688.9714
				text = ""
			intervals [1582]:
				xmin = 688.9714
				xmax = 689.0414
				text = "HH"
			intervals [1583]:
				xmin = 689.0414
				xmax = 689.0914
				text = "W"
			intervals [1584]:
				xmin = 689.0914
				xmax = 689.1514
				text = "AH1"
			intervals [1585]:
				xmin = 689.1514
				xmax = 689.1814
				text = "T"
			intervals [1586]:
				xmin = 689.1814
				xmax = 689.2114
				text = "AH0"
			intervals [1587]:
				xmin = 689.2114
				xmax = 689.2614
				text = "B"
			intervals [1588]:
				xmin = 689.2614
				xmax = 689.4014
				text = "AW1"
			intervals [1589]:
				xmin = 689.4014
				xmax = 689.4314
				text = "T"
			intervals [1590]:
				xmin = 689.4314
				xmax = 689.4614
				text = "IH0"
			intervals [1591]:
				xmin = 689.4614
				xmax = 689.5014
				text = "N"
			intervals [1592]:
				xmin = 689.5014
				xmax = 689.6014
				text = "HH"
			intervals [1593]:
				xmin = 689.6014
				xmax = 689.7414
				text = "AY1"
			intervals [1594]:
				xmin = 689.7414
				xmax = 689.8714
				text = "S"
			intervals [1595]:
				xmin = 689.8714
				xmax = 689.9114
				text = "K"
			intervals [1596]:
				xmin = 689.9114
				xmax = 689.9914
				text = "UW1"
			intervals [1597]:
				xmin = 689.9914
				xmax = 690.0614
				text = "L"
			intervals [1598]:
				xmin = 690.0614
				xmax = 690.0914
				text = "W"
			intervals [1599]:
				xmin = 690.0914
				xmax = 690.1514
				text = "AH1"
			intervals [1600]:
				xmin = 690.1514
				xmax = 690.1814
				text = "T"
			intervals [1601]:
				xmin = 690.1814
				xmax = 690.2414
				text = "D"
			intervals [1602]:
				xmin = 690.2414
				xmax = 690.2714
				text = "IH0"
			intervals [1603]:
				xmin = 690.2714
				xmax = 690.3114
				text = "D"
			intervals [1604]:
				xmin = 690.3114
				xmax = 690.3414
				text = "DH"
			intervals [1605]:
				xmin = 690.3414
				xmax = 690.3914
				text = "AH1"
			intervals [1606]:
				xmin = 690.3914
				xmax = 690.4514
				text = "HH"
			intervals [1607]:
				xmin = 690.4514
				xmax = 690.5814
				text = "AY1"
			intervals [1608]:
				xmin = 690.5814
				xmax = 690.7014
				text = "S"
			intervals [1609]:
				xmin = 690.7014
				xmax = 690.7414
				text = "K"
			intervals [1610]:
				xmin = 690.7414
				xmax = 690.7814
				text = "UW1"
			intervals [1611]:
				xmin = 690.7814
				xmax = 690.8414
				text = "L"
			intervals [1612]:
				xmin = 690.8414
				xmax = 690.9314
				text = "sp"
			intervals [1613]:
				xmin = 690.9314
				xmax = 690.9814
				text = "K"
			intervals [1614]:
				xmin = 690.9814
				xmax = 691.0214
				text = "IH1"
			intervals [1615]:
				xmin = 691.0214
				xmax = 691.1114
				text = "D"
			intervals [1616]:
				xmin = 691.1114
				xmax = 691.1914
				text = "Z"
			intervals [1617]:
				xmin = 691.1914
				xmax = 691.2214
				text = "sp"
			intervals [1618]:
				xmin = 691.2214
				xmax = 691.2514
				text = "D"
			intervals [1619]:
				xmin = 691.2514
				xmax = 691.3914
				text = "UW1"
			intervals [1620]:
				xmin = 691.3914
				xmax = 691.4214
				text = "sp"
			intervals [1621]:
				xmin = 691.4214
				xmax = 691.4614
				text = "IH0"
			intervals [1622]:
				xmin = 691.4614
				xmax = 691.6614
				text = "N"
			intervals [1623]:
				xmin = 691.6614
				xmax = 691.7114
				text = "sp"
			intervals [1624]:
				xmin = 691.7114
				xmax = 691.7814
				text = "DH"
			intervals [1625]:
				xmin = 691.7814
				xmax = 691.8114
				text = "EH1"
			intervals [1626]:
				xmin = 691.8114
				xmax = 691.8414
				text = "R"
			intervals [1627]:
				xmin = 691.8414
				xmax = 691.8714
				text = "F"
			intervals [1628]:
				xmin = 691.8714
				xmax = 691.9014
				text = "R"
			intervals [1629]:
				xmin = 691.9014
				xmax = 691.9314
				text = "IY1"
			intervals [1630]:
				xmin = 691.9314
				xmax = 692.0414
				text = "T"
			intervals [1631]:
				xmin = 692.0414
				xmax = 692.0714
				text = "AY1"
			intervals [1632]:
				xmin = 692.0714
				xmax = 692.2714
				text = "M"
			intervals [1633]:
				xmin = 692.2714
				xmax = 692.3214
				text = "sp"
			intervals [1634]:
				xmin = 692.3214
				xmax = 712.2702
				text = ""
			intervals [1635]:
				xmin = 712.2702
				xmax = 712.3602
				text = "D"
			intervals [1636]:
				xmin = 712.3602
				xmax = 712.3902
				text = "IH0"
			intervals [1637]:
				xmin = 712.3902
				xmax = 712.4302
				text = "D"
			intervals [1638]:
				xmin = 712.4302
				xmax = 712.4702
				text = "DH"
			intervals [1639]:
				xmin = 712.4702
				xmax = 712.5102
				text = "IY0"
			intervals [1640]:
				xmin = 712.5102
				xmax = 712.5602
				text = "G"
			intervals [1641]:
				xmin = 712.5602
				xmax = 712.5902
				text = "ER1"
			intervals [1642]:
				xmin = 712.5902
				xmax = 712.6302
				text = "L"
			intervals [1643]:
				xmin = 712.6302
				xmax = 712.6602
				text = "Z"
			intervals [1644]:
				xmin = 712.6602
				xmax = 713.1302
				text = "sp"
			intervals [1645]:
				xmin = 713.1302
				xmax = 713.1602
				text = "P"
			intervals [1646]:
				xmin = 713.1602
				xmax = 713.2602
				text = "L"
			intervals [1647]:
				xmin = 713.2602
				xmax = 713.3202
				text = "EY1"
			intervals [1648]:
				xmin = 713.3202
				xmax = 714.7107
				text = "sp"
			intervals [1649]:
				xmin = 714.7107
				xmax = 714.7407
				text = "G"
			intervals [1650]:
				xmin = 714.7407
				xmax = 714.7707
				text = "AA1"
			intervals [1651]:
				xmin = 714.7707
				xmax = 714.8007
				text = "T"
			intervals [1652]:
				xmin = 714.8007
				xmax = 714.8307
				text = "AH0"
			intervals [1653]:
				xmin = 714.8307
				xmax = 714.9307
				text = "sp"
			intervals [1654]:
				xmin = 714.9307
				xmax = 714.9707
				text = "F"
			intervals [1655]:
				xmin = 714.9707
				xmax = 715.0007
				text = "IH1"
			intervals [1656]:
				xmin = 715.0007
				xmax = 715.0407
				text = "T"
			intervals [1657]:
				xmin = 715.0407
				xmax = 715.1707
				text = "sp"
			intervals [1658]:
				xmin = 715.1707
				xmax = 715.2007
				text = "DH"
			intervals [1659]:
				xmin = 715.2007
				xmax = 715.2307
				text = "AH0"
			intervals [1660]:
				xmin = 715.2307
				xmax = 715.2607
				text = "T"
			intervals [1661]:
				xmin = 715.2607
				xmax = 715.2907
				text = "IH0"
			intervals [1662]:
				xmin = 715.2907
				xmax = 715.3507
				text = "N"
			intervals [1663]:
				xmin = 715.3507
				xmax = 715.4107
				text = "S"
			intervals [1664]:
				xmin = 715.4107
				xmax = 715.4607
				text = "AH1"
			intervals [1665]:
				xmin = 715.4607
				xmax = 715.5407
				text = "M"
			intervals [1666]:
				xmin = 715.5407
				xmax = 715.6407
				text = "W"
			intervals [1667]:
				xmin = 715.6407
				xmax = 715.7307
				text = "EH2"
			intervals [1668]:
				xmin = 715.7307
				xmax = 715.8007
				text = "R"
			intervals [1669]:
				xmin = 715.8007
				xmax = 715.8307
				text = "sp"
			intervals [1670]:
				xmin = 715.8307
				xmax = 716.8377
				text = ""
			intervals [1671]:
				xmin = 716.8377
				xmax = 716.9677
				text = "D"
			intervals [1672]:
				xmin = 716.9677
				xmax = 717.0177
				text = "IH0"
			intervals [1673]:
				xmin = 717.0177
				xmax = 717.0477
				text = "D"
			intervals [1674]:
				xmin = 717.0477
				xmax = 717.0877
				text = "DH"
			intervals [1675]:
				xmin = 717.0877
				xmax = 717.1177
				text = "IY0"
			intervals [1676]:
				xmin = 717.1177
				xmax = 717.2077
				text = "G"
			intervals [1677]:
				xmin = 717.2077
				xmax = 717.2877
				text = "ER1"
			intervals [1678]:
				xmin = 717.2877
				xmax = 717.3577
				text = "L"
			intervals [1679]:
				xmin = 717.3577
				xmax = 717.4277
				text = "Z"
			intervals [1680]:
				xmin = 717.4277
				xmax = 717.4877
				text = "P"
			intervals [1681]:
				xmin = 717.4877
				xmax = 717.5477
				text = "L"
			intervals [1682]:
				xmin = 717.5477
				xmax = 717.6377
				text = "EY1"
			intervals [1683]:
				xmin = 717.6377
				xmax = 717.6777
				text = "DH"
			intervals [1684]:
				xmin = 717.6777
				xmax = 717.7577
				text = "IY1"
			intervals [1685]:
				xmin = 717.7577
				xmax = 717.8177
				text = "Z"
			intervals [1686]:
				xmin = 717.8177
				xmax = 717.8877
				text = "S"
			intervals [1687]:
				xmin = 717.8877
				xmax = 717.9777
				text = "P"
			intervals [1688]:
				xmin = 717.9777
				xmax = 718.0577
				text = "AO1"
			intervals [1689]:
				xmin = 718.0577
				xmax = 718.1377
				text = "R"
			intervals [1690]:
				xmin = 718.1377
				xmax = 718.2177
				text = "T"
			intervals [1691]:
				xmin = 718.2177
				xmax = 718.3277
				text = "S"
			intervals [1692]:
				xmin = 718.3277
				xmax = 718.3677
				text = "sp"
			intervals [1693]:
				xmin = 718.3677
				xmax = 718.5662
				text = ""
			intervals [1694]:
				xmin = 718.5662
				xmax = 718.6362
				text = "B"
			intervals [1695]:
				xmin = 718.6362
				xmax = 718.6762
				text = "AE1"
			intervals [1696]:
				xmin = 718.6762
				xmax = 718.7062
				text = "S"
			intervals [1697]:
				xmin = 718.7062
				xmax = 718.7362
				text = "K"
			intervals [1698]:
				xmin = 718.7362
				xmax = 718.7662
				text = "AH0"
			intervals [1699]:
				xmin = 718.7662
				xmax = 718.7962
				text = "T"
			intervals [1700]:
				xmin = 718.7962
				xmax = 718.8262
				text = "B"
			intervals [1701]:
				xmin = 718.8262
				xmax = 718.8562
				text = "AO2"
			intervals [1702]:
				xmin = 718.8562
				xmax = 718.8862
				text = "L"
			intervals [1703]:
				xmin = 718.8862
				xmax = 719.3862
				text = "sp"
			intervals [1704]:
				xmin = 719.3862
				xmax = 726.7686
				text = ""
			intervals [1705]:
				xmin = 726.7686
				xmax = 727.4686
				text = "spn"
			intervals [1706]:
				xmin = 727.4686
				xmax = 739.2317
				text = ""
			intervals [1707]:
				xmin = 739.2317
				xmax = 739.2617
				text = "sil"
			intervals [1708]:
				xmin = 739.2617
				xmax = 739.3717
				text = "G"
			intervals [1709]:
				xmin = 739.3717
				xmax = 739.4117
				text = "IH0"
			intervals [1710]:
				xmin = 739.4117
				xmax = 739.4617
				text = "D"
			intervals [1711]:
				xmin = 739.4617
				xmax = 739.6317
				text = "sp"
			intervals [1712]:
				xmin = 739.6317
				xmax = 740.7984
				text = ""
			intervals [1713]:
				xmin = 740.7984
				xmax = 740.8684
				text = "D"
			intervals [1714]:
				xmin = 740.8684
				xmax = 740.8984
				text = "UW1"
			intervals [1715]:
				xmin = 740.8984
				xmax = 740.9384
				text = "Y"
			intervals [1716]:
				xmin = 740.9384
				xmax = 740.9884
				text = "UW1"
			intervals [1717]:
				xmin = 740.9884
				xmax = 741.0184
				text = "R"
			intervals [1718]:
				xmin = 741.0184
				xmax = 741.0484
				text = "IY0"
			intervals [1719]:
				xmin = 741.0484
				xmax = 741.0784
				text = "M"
			intervals [1720]:
				xmin = 741.0784
				xmax = 741.1084
				text = "EH1"
			intervals [1721]:
				xmin = 741.1084
				xmax = 741.1584
				text = "M"
			intervals [1722]:
				xmin = 741.1584
				xmax = 741.1984
				text = "B"
			intervals [1723]:
				xmin = 741.1984
				xmax = 741.2384
				text = "ER0"
			intervals [1724]:
				xmin = 741.2384
				xmax = 741.2984
				text = "EH1"
			intervals [1725]:
				xmin = 741.2984
				xmax = 741.3884
				text = "V"
			intervals [1726]:
				xmin = 741.3884
				xmax = 741.4784
				text = "ER0"
			intervals [1727]:
				xmin = 741.4784
				xmax = 741.5384
				text = "HH"
			intervals [1728]:
				xmin = 741.5384
				xmax = 741.5884
				text = "AE1"
			intervals [1729]:
				xmin = 741.5884
				xmax = 741.6384
				text = "V"
			intervals [1730]:
				xmin = 741.6384
				xmax = 741.6884
				text = "IH0"
			intervals [1731]:
				xmin = 741.6884
				xmax = 741.7584
				text = "NG"
			intervals [1732]:
				xmin = 741.7584
				xmax = 741.8084
				text = "EY1"
			intervals [1733]:
				xmin = 741.8084
				xmax = 741.8584
				text = "sp"
			intervals [1734]:
				xmin = 741.8584
				xmax = 741.9584
				text = "T"
			intervals [1735]:
				xmin = 741.9584
				xmax = 742.0484
				text = "IY1"
			intervals [1736]:
				xmin = 742.0484
				xmax = 742.1784
				text = "CH"
			intervals [1737]:
				xmin = 742.1784
				xmax = 742.2384
				text = "ER0"
			intervals [1738]:
				xmin = 742.2384
				xmax = 742.2684
				text = "DH"
			intervals [1739]:
				xmin = 742.2684
				xmax = 742.3284
				text = "AH0"
			intervals [1740]:
				xmin = 742.3284
				xmax = 742.3784
				text = "T"
			intervals [1741]:
				xmin = 742.3784
				xmax = 742.4284
				text = "HH"
			intervals [1742]:
				xmin = 742.4284
				xmax = 742.5184
				text = "AA1"
			intervals [1743]:
				xmin = 742.5184
				xmax = 742.6484
				text = "L"
			intervals [1744]:
				xmin = 742.6484
				xmax = 742.6784
				text = "ER0"
			intervals [1745]:
				xmin = 742.6784
				xmax = 742.7084
				text = "D"
			intervals [1746]:
				xmin = 742.7084
				xmax = 742.8484
				text = "AH0"
			intervals [1747]:
				xmin = 742.8484
				xmax = 742.8784
				text = "sp"
			intervals [1748]:
				xmin = 742.8784
				xmax = 742.9384
				text = "L"
			intervals [1749]:
				xmin = 742.9384
				xmax = 742.9684
				text = "AO1"
			intervals [1750]:
				xmin = 742.9684
				xmax = 743.0284
				text = "T"
			intervals [1751]:
				xmin = 743.0284
				xmax = 744.864
				text = "sp"
			intervals [1752]:
				xmin = 744.864
				xmax = 745.374
				text = "spn"
			intervals [1753]:
				xmin = 745.374
				xmax = 753.6951
				text = ""
			intervals [1754]:
				xmin = 753.6951
				xmax = 753.7651
				text = "W"
			intervals [1755]:
				xmin = 753.7651
				xmax = 753.7951
				text = "AH1"
			intervals [1756]:
				xmin = 753.7951
				xmax = 753.8551
				text = "T"
			intervals [1757]:
				xmin = 753.8551
				xmax = 753.9051
				text = "W"
			intervals [1758]:
				xmin = 753.9051
				xmax = 753.9551
				text = "ER0"
			intervals [1759]:
				xmin = 753.9551
				xmax = 754.0051
				text = "DH"
			intervals [1760]:
				xmin = 754.0051
				xmax = 754.0751
				text = "AH0"
			intervals [1761]:
				xmin = 754.0751
				xmax = 754.1751
				text = "S"
			intervals [1762]:
				xmin = 754.1751
				xmax = 754.2251
				text = "AO1"
			intervals [1763]:
				xmin = 754.2251
				xmax = 754.3051
				text = "R"
			intervals [1764]:
				xmin = 754.3051
				xmax = 754.3451
				text = "T"
			intervals [1765]:
				xmin = 754.3451
				xmax = 754.3751
				text = "S"
			intervals [1766]:
				xmin = 754.3751
				xmax = 754.4051
				text = "AH0"
			intervals [1767]:
				xmin = 754.4051
				xmax = 754.4451
				text = "V"
			intervals [1768]:
				xmin = 754.4451
				xmax = 754.5251
				text = "sp"
			intervals [1769]:
				xmin = 754.5251
				xmax = 754.6351
				text = "W"
			intervals [1770]:
				xmin = 754.6351
				xmax = 754.6951
				text = "EH1"
			intervals [1771]:
				xmin = 754.6951
				xmax = 754.7751
				text = "L"
			intervals [1772]:
				xmin = 754.7751
				xmax = 754.8651
				text = "M"
			intervals [1773]:
				xmin = 754.8651
				xmax = 754.9351
				text = "EY1"
			intervals [1774]:
				xmin = 754.9351
				xmax = 755.0051
				text = "B"
			intervals [1775]:
				xmin = 755.0051
				xmax = 755.0351
				text = "IY0"
			intervals [1776]:
				xmin = 755.0351
				xmax = 755.0751
				text = "Y"
			intervals [1777]:
				xmin = 755.0751
				xmax = 755.1451
				text = "UW1"
			intervals [1778]:
				xmin = 755.1451
				xmax = 755.1751
				text = "K"
			intervals [1779]:
				xmin = 755.1751
				xmax = 755.2051
				text = "AH0"
			intervals [1780]:
				xmin = 755.2051
				xmax = 755.2551
				text = "N"
			intervals [1781]:
				xmin = 755.2551
				xmax = 755.2851
				text = "sp"
			intervals [1782]:
				xmin = 755.2851
				xmax = 755.3751
				text = "T"
			intervals [1783]:
				xmin = 755.3751
				xmax = 755.4351
				text = "EH1"
			intervals [1784]:
				xmin = 755.4351
				xmax = 755.5151
				text = "L"
			intervals [1785]:
				xmin = 755.5151
				xmax = 755.6051
				text = "F"
			intervals [1786]:
				xmin = 755.6051
				xmax = 755.6351
				text = "ER0"
			intervals [1787]:
				xmin = 755.6351
				xmax = 755.7051
				text = "M"
			intervals [1788]:
				xmin = 755.7051
				xmax = 755.7851
				text = "Y"
			intervals [1789]:
				xmin = 755.7851
				xmax = 755.8251
				text = "UH1"
			intervals [1790]:
				xmin = 755.8251
				xmax = 755.8651
				text = "R"
			intervals [1791]:
				xmin = 755.8651
				xmax = 755.9451
				text = "sp"
			intervals [1792]:
				xmin = 755.9451
				xmax = 755.9851
				text = "P"
			intervals [1793]:
				xmin = 755.9851
				xmax = 756.0151
				text = "R"
			intervals [1794]:
				xmin = 756.0151
				xmax = 756.1051
				text = "EH1"
			intervals [1795]:
				xmin = 756.1051
				xmax = 756.1651
				text = "Z"
			intervals [1796]:
				xmin = 756.1651
				xmax = 756.1951
				text = "AH0"
			intervals [1797]:
				xmin = 756.1951
				xmax = 756.2251
				text = "N"
			intervals [1798]:
				xmin = 756.2251
				xmax = 756.2551
				text = "T"
			intervals [1799]:
				xmin = 756.2551
				xmax = 756.2951
				text = "IH0"
			intervals [1800]:
				xmin = 756.2951
				xmax = 756.3551
				text = "K"
			intervals [1801]:
				xmin = 756.3551
				xmax = 756.4251
				text = "S"
			intervals [1802]:
				xmin = 756.4251
				xmax = 756.4651
				text = "P"
			intervals [1803]:
				xmin = 756.4651
				xmax = 756.5051
				text = "IH1"
			intervals [1804]:
				xmin = 756.5051
				xmax = 756.5751
				text = "R"
			intervals [1805]:
				xmin = 756.5751
				xmax = 756.6451
				text = "IY0"
			intervals [1806]:
				xmin = 756.6451
				xmax = 756.6751
				text = "AH0"
			intervals [1807]:
				xmin = 756.6751
				xmax = 756.7451
				text = "N"
			intervals [1808]:
				xmin = 756.7451
				xmax = 756.7851
				text = "S"
			intervals [1809]:
				xmin = 756.7851
				xmax = 756.8351
				text = "IH0"
			intervals [1810]:
				xmin = 756.8351
				xmax = 756.9451
				text = "Z"
			intervals [1811]:
				xmin = 756.9451
				xmax = 757.0151
				text = "B"
			intervals [1812]:
				xmin = 757.0151
				xmax = 757.0651
				text = "AY1"
			intervals [1813]:
				xmin = 757.0651
				xmax = 757.1151
				text = "W"
			intervals [1814]:
				xmin = 757.1151
				xmax = 757.1451
				text = "AH1"
			intervals [1815]:
				xmin = 757.1451
				xmax = 757.1751
				text = "T"
			intervals [1816]:
				xmin = 757.1751
				xmax = 757.2051
				text = "HH"
			intervals [1817]:
				xmin = 757.2051
				xmax = 757.2551
				text = "AH0"
			intervals [1818]:
				xmin = 757.2551
				xmax = 757.2951
				text = "Z"
			intervals [1819]:
				xmin = 757.2951
				xmax = 757.3651
				text = "sp"
			intervals [1820]:
				xmin = 757.3651
				xmax = 757.4251
				text = "P"
			intervals [1821]:
				xmin = 757.4251
				xmax = 757.6151
				text = "AE1"
			intervals [1822]:
				xmin = 757.6151
				xmax = 757.7151
				text = "S"
			intervals [1823]:
				xmin = 757.7151
				xmax = 757.7451
				text = "T"
			intervals [1824]:
				xmin = 757.7451
				xmax = 757.7851
				text = "B"
			intervals [1825]:
				xmin = 757.7851
				xmax = 757.8351
				text = "AH1"
			intervals [1826]:
				xmin = 757.8351
				xmax = 757.8851
				text = "T"
			intervals [1827]:
				xmin = 757.8851
				xmax = 757.9351
				text = "sp"
			intervals [1828]:
				xmin = 757.9351
				xmax = 758.5448
				text = ""
			intervals [1829]:
				xmin = 758.5448
				xmax = 758.6148
				text = "HH"
			intervals [1830]:
				xmin = 758.6148
				xmax = 758.6448
				text = "W"
			intervals [1831]:
				xmin = 758.6448
				xmax = 758.6848
				text = "AH1"
			intervals [1832]:
				xmin = 758.6848
				xmax = 758.7248
				text = "T"
			intervals [1833]:
				xmin = 758.7248
				xmax = 758.7648
				text = "ER0"
			intervals [1834]:
				xmin = 758.7648
				xmax = 758.8048
				text = "DH"
			intervals [1835]:
				xmin = 758.8048
				xmax = 758.8848
				text = "AH0"
			intervals [1836]:
				xmin = 758.8848
				xmax = 758.9648
				text = "S"
			intervals [1837]:
				xmin = 758.9648
				xmax = 759.0048
				text = "AO1"
			intervals [1838]:
				xmin = 759.0048
				xmax = 759.0848
				text = "R"
			intervals [1839]:
				xmin = 759.0848
				xmax = 759.1348
				text = "T"
			intervals [1840]:
				xmin = 759.1348
				xmax = 759.1848
				text = "S"
			intervals [1841]:
				xmin = 759.1848
				xmax = 759.2248
				text = "AH0"
			intervals [1842]:
				xmin = 759.2248
				xmax = 759.2548
				text = "V"
			intervals [1843]:
				xmin = 759.2548
				xmax = 759.3348
				text = "TH"
			intervals [1844]:
				xmin = 759.3348
				xmax = 759.3748
				text = "IH1"
			intervals [1845]:
				xmin = 759.3748
				xmax = 759.4948
				text = "NG"
			intervals [1846]:
				xmin = 759.4948
				xmax = 759.5748
				text = "Z"
			intervals [1847]:
				xmin = 759.5748
				xmax = 759.6348
				text = "DH"
			intervals [1848]:
				xmin = 759.6348
				xmax = 759.6648
				text = "AH0"
			intervals [1849]:
				xmin = 759.6648
				xmax = 759.6948
				text = "T"
			intervals [1850]:
				xmin = 759.6948
				xmax = 759.7248
				text = "sp"
			intervals [1851]:
				xmin = 759.7248
				xmax = 760.5673
				text = ""
			intervals [1852]:
				xmin = 760.5673
				xmax = 760.7273
				text = "IH1"
			intervals [1853]:
				xmin = 760.7273
				xmax = 760.8273
				text = "R"
			intervals [1854]:
				xmin = 760.8273
				xmax = 760.8973
				text = "IH0"
			intervals [1855]:
				xmin = 760.8973
				xmax = 761.0273
				text = "T"
			intervals [1856]:
				xmin = 761.0273
				xmax = 761.1173
				text = "EY2"
			intervals [1857]:
				xmin = 761.1173
				xmax = 761.1573
				text = "T"
			intervals [1858]:
				xmin = 761.1573
				xmax = 761.2373
				text = "EY1"
			intervals [1859]:
				xmin = 761.2373
				xmax = 761.3473
				text = "T"
			intervals [1860]:
				xmin = 761.3473
				xmax = 761.4273
				text = "IY1"
			intervals [1861]:
				xmin = 761.4273
				xmax = 761.5373
				text = "CH"
			intervals [1862]:
				xmin = 761.5373
				xmax = 761.5973
				text = "ER0"
			intervals [1863]:
				xmin = 761.5973
				xmax = 761.6373
				text = "DH"
			intervals [1864]:
				xmin = 761.6373
				xmax = 761.6873
				text = "AH0"
			intervals [1865]:
				xmin = 761.6873
				xmax = 761.7873
				text = "M"
			intervals [1866]:
				xmin = 761.7873
				xmax = 761.9373
				text = "OW1"
			intervals [1867]:
				xmin = 761.9373
				xmax = 762.0273
				text = "S"
			intervals [1868]:
				xmin = 762.0273
				xmax = 762.0773
				text = "T"
			intervals [1869]:
				xmin = 762.0773
				xmax = 762.1073
				text = "AH0"
			intervals [1870]:
				xmin = 762.1073
				xmax = 762.1773
				text = "N"
			intervals [1871]:
				xmin = 762.1773
				xmax = 762.2073
				text = "D"
			intervals [1872]:
				xmin = 762.2073
				xmax = 762.2573
				text = "M"
			intervals [1873]:
				xmin = 762.2573
				xmax = 762.2973
				text = "AY1"
			intervals [1874]:
				xmin = 762.2973
				xmax = 762.3273
				text = "T"
			intervals [1875]:
				xmin = 762.3273
				xmax = 762.4773
				text = "sp"
			intervals [1876]:
				xmin = 762.4773
				xmax = 762.5573
				text = "T"
			intervals [1877]:
				xmin = 762.5573
				xmax = 762.6173
				text = "EH1"
			intervals [1878]:
				xmin = 762.6173
				xmax = 762.6873
				text = "M"
			intervals [1879]:
				xmin = 762.6873
				xmax = 762.7573
				text = "P"
			intervals [1880]:
				xmin = 762.7573
				xmax = 762.7873
				text = "T"
			intervals [1881]:
				xmin = 762.7873
				xmax = 762.8173
				text = "HH"
			intervals [1882]:
				xmin = 762.8173
				xmax = 762.9373
				text = "ER0"
			intervals [1883]:
				xmin = 762.9373
				xmax = 762.9673
				text = "T"
			intervals [1884]:
				xmin = 762.9673
				xmax = 763.0373
				text = "AH0"
			intervals [1885]:
				xmin = 763.0373
				xmax = 763.1273
				text = "sp"
			intervals [1886]:
				xmin = 763.1273
				xmax = 764.1108
				text = ""
			intervals [1887]:
				xmin = 764.1108
				xmax = 764.2008
				text = "F"
			intervals [1888]:
				xmin = 764.2008
				xmax = 764.2408
				text = "L"
			intervals [1889]:
				xmin = 764.2408
				xmax = 764.2708
				text = "AY1"
			intervals [1890]:
				xmin = 764.2708
				xmax = 764.3208
				text = "AA1"
			intervals [1891]:
				xmin = 764.3208
				xmax = 764.3508
				text = "N"
			intervals [1892]:
				xmin = 764.3508
				xmax = 764.3808
				text = "TH"
			intervals [1893]:
				xmin = 764.3808
				xmax = 764.4308
				text = "IH1"
			intervals [1894]:
				xmin = 764.4308
				xmax = 764.4708
				text = "NG"
			intervals [1895]:
				xmin = 764.4708
				xmax = 764.5608
				text = "Z"
			intervals [1896]:
				xmin = 764.5608
				xmax = 765.1208
				text = "sp"
			intervals [1897]:
				xmin = 765.1208
				xmax = 765.8316
				text = ""
			intervals [1898]:
				xmin = 765.8316
				xmax = 765.9316
				text = "DH"
			intervals [1899]:
				xmin = 765.9316
				xmax = 765.9716
				text = "AH0"
			intervals [1900]:
				xmin = 765.9716
				xmax = 766.0316
				text = "T"
			intervals [1901]:
				xmin = 766.0316
				xmax = 766.1616
				text = "K"
			intervals [1902]:
				xmin = 766.1616
				xmax = 766.2016
				text = "IH1"
			intervals [1903]:
				xmin = 766.2016
				xmax = 766.2316
				text = "D"
			intervals [1904]:
				xmin = 766.2316
				xmax = 766.4316
				text = "Z"
			intervals [1905]:
				xmin = 766.4316
				xmax = 766.4916
				text = "sp"
			intervals [1906]:
				xmin = 766.4916
				xmax = 766.5816
				text = "D"
			intervals [1907]:
				xmin = 766.5816
				xmax = 766.6116
				text = "UW1"
			intervals [1908]:
				xmin = 766.6116
				xmax = 780.1525
				text = "sp"
			intervals [1909]:
				xmin = 780.1525
				xmax = 780.1825
				text = "Y"
			intervals [1910]:
				xmin = 780.1825
				xmax = 780.2125
				text = "AE1"
			intervals [1911]:
				xmin = 780.2125
				xmax = 780.2625
				text = "sp"
			intervals [1912]:
				xmin = 780.2625
				xmax = 780.3025
				text = "DH"
			intervals [1913]:
				xmin = 780.3025
				xmax = 780.3325
				text = "AH0"
			intervals [1914]:
				xmin = 780.3325
				xmax = 780.4225
				text = "T"
			intervals [1915]:
				xmin = 780.4225
				xmax = 780.5925
				text = "sp"
			intervals [1916]:
				xmin = 780.5925
				xmax = 780.7325
				text = "Z"
			intervals [1917]:
				xmin = 780.7325
				xmax = 780.7825
				text = "B"
			intervals [1918]:
				xmin = 780.7825
				xmax = 780.8425
				text = "AE1"
			intervals [1919]:
				xmin = 780.8425
				xmax = 780.9025
				text = "D"
			intervals [1920]:
				xmin = 780.9025
				xmax = 781.0325
				text = "sp"
			intervals [1921]:
				xmin = 781.0325
				xmax = 782.8795
				text = ""
			intervals [1922]:
				xmin = 782.8795
				xmax = 782.9895
				text = "W"
			intervals [1923]:
				xmin = 782.9895
				xmax = 783.0395
				text = "AH1"
			intervals [1924]:
				xmin = 783.0395
				xmax = 783.0695
				text = "T"
			intervals [1925]:
				xmin = 783.0695
				xmax = 783.1395
				text = "AH0"
			intervals [1926]:
				xmin = 783.1395
				xmax = 783.1695
				text = "B"
			intervals [1927]:
				xmin = 783.1695
				xmax = 783.2495
				text = "AW1"
			intervals [1928]:
				xmin = 783.2495
				xmax = 783.2995
				text = "T"
			intervals [1929]:
				xmin = 783.2995
				xmax = 783.3495
				text = "DH"
			intervals [1930]:
				xmin = 783.3495
				xmax = 783.4395
				text = "AH0"
			intervals [1931]:
				xmin = 783.4395
				xmax = 783.4995
				text = "B"
			intervals [1932]:
				xmin = 783.4995
				xmax = 783.5795
				text = "EH1"
			intervals [1933]:
				xmin = 783.5795
				xmax = 783.6995
				text = "S"
			intervals [1934]:
				xmin = 783.6995
				xmax = 783.7295
				text = "T"
			intervals [1935]:
				xmin = 783.7295
				xmax = 783.7895
				text = "T"
			intervals [1936]:
				xmin = 783.7895
				xmax = 783.8995
				text = "IY1"
			intervals [1937]:
				xmin = 783.8995
				xmax = 784.0095
				text = "CH"
			intervals [1938]:
				xmin = 784.0095
				xmax = 784.0495
				text = "ER0"
			intervals [1939]:
				xmin = 784.0495
				xmax = 784.1495
				text = "Y"
			intervals [1940]:
				xmin = 784.1495
				xmax = 784.2095
				text = "UW1"
			intervals [1941]:
				xmin = 784.2095
				xmax = 784.3095
				text = "EH1"
			intervals [1942]:
				xmin = 784.3095
				xmax = 784.3595
				text = "V"
			intervals [1943]:
				xmin = 784.3595
				xmax = 784.4795
				text = "ER0"
			intervals [1944]:
				xmin = 784.4795
				xmax = 784.6495
				text = "HH"
			intervals [1945]:
				xmin = 784.6495
				xmax = 784.6795
				text = "AE1"
			intervals [1946]:
				xmin = 784.6795
				xmax = 784.7095
				text = "D"
			intervals [1947]:
				xmin = 784.7095
				xmax = 785.8925
				text = "sp"
			intervals [1948]:
				xmin = 785.8925
				xmax = 785.9325
				text = "K"
			intervals [1949]:
				xmin = 785.9325
				xmax = 785.9625
				text = "AH0"
			intervals [1950]:
				xmin = 785.9625
				xmax = 785.9925
				text = "N"
			intervals [1951]:
				xmin = 785.9925
				xmax = 786.0225
				text = "Y"
			intervals [1952]:
				xmin = 786.0225
				xmax = 786.0525
				text = "UW1"
			intervals [1953]:
				xmin = 786.0525
				xmax = 786.0825
				text = "R"
			intervals [1954]:
				xmin = 786.0825
				xmax = 786.1125
				text = "IH0"
			intervals [1955]:
				xmin = 786.1125
				xmax = 786.1425
				text = "M"
			intervals [1956]:
				xmin = 786.1425
				xmax = 786.1825
				text = "EH1"
			intervals [1957]:
				xmin = 786.1825
				xmax = 786.2325
				text = "M"
			intervals [1958]:
				xmin = 786.2325
				xmax = 786.2625
				text = "B"
			intervals [1959]:
				xmin = 786.2625
				xmax = 786.3725
				text = "ER0"
			intervals [1960]:
				xmin = 786.3725
				xmax = 786.4725
				text = "sp"
			intervals [1961]:
				xmin = 786.4725
				xmax = 786.915
				text = ""
			intervals [1962]:
				xmin = 786.915
				xmax = 786.995
				text = "HH"
			intervals [1963]:
				xmin = 786.995
				xmax = 787.075
				text = "UW1"
			intervals [1964]:
				xmin = 787.075
				xmax = 787.115
				text = "DH"
			intervals [1965]:
				xmin = 787.115
				xmax = 787.205
				text = "AE1"
			intervals [1966]:
				xmin = 787.205
				xmax = 787.275
				text = "T"
			intervals [1967]:
				xmin = 787.275
				xmax = 787.375
				text = "P"
			intervals [1968]:
				xmin = 787.375
				xmax = 787.475
				text = "ER1"
			intervals [1969]:
				xmin = 787.475
				xmax = 787.565
				text = "S"
			intervals [1970]:
				xmin = 787.565
				xmax = 787.605
				text = "AH0"
			intervals [1971]:
				xmin = 787.605
				xmax = 787.635
				text = "N"
			intervals [1972]:
				xmin = 787.635
				xmax = 787.665
				text = "sp"
			intervals [1973]:
				xmin = 787.665
				xmax = 787.715
				text = "W"
			intervals [1974]:
				xmin = 787.715
				xmax = 787.745
				text = "UH1"
			intervals [1975]:
				xmin = 787.745
				xmax = 787.775
				text = "D"
			intervals [1976]:
				xmin = 787.775
				xmax = 787.835
				text = "sp"
			intervals [1977]:
				xmin = 787.835
				xmax = 787.875
				text = "B"
			intervals [1978]:
				xmin = 787.875
				xmax = 787.955
				text = "IY0"
			intervals [1979]:
				xmin = 787.955
				xmax = 809.4252
				text = "sp"
			intervals [1980]:
				xmin = 809.4252
				xmax = 809.4652
				text = "HH"
			intervals [1981]:
				xmin = 809.4652
				xmax = 809.5052
				text = "W"
			intervals [1982]:
				xmin = 809.5052
				xmax = 809.5552
				text = "AH1"
			intervals [1983]:
				xmin = 809.5552
				xmax = 809.5852
				text = "T"
			intervals [1984]:
				xmin = 809.5852
				xmax = 809.6452
				text = "W"
			intervals [1985]:
				xmin = 809.6452
				xmax = 809.6952
				text = "AO1"
			intervals [1986]:
				xmin = 809.6952
				xmax = 809.8552
				text = "Z"
			intervals [1987]:
				xmin = 809.8552
				xmax = 810.2092
				text = "sp"
			intervals [1988]:
				xmin = 810.2092
				xmax = 810.2592
				text = "DH"
			intervals [1989]:
				xmin = 810.2592
				xmax = 810.3092
				text = "EH1"
			intervals [1990]:
				xmin = 810.3092
				xmax = 810.4092
				text = "R"
			intervals [1991]:
				xmin = 810.4092
				xmax = 810.4992
				text = "AH0"
			intervals [1992]:
				xmin = 810.4992
				xmax = 810.5492
				text = "B"
			intervals [1993]:
				xmin = 810.5492
				xmax = 810.6992
				text = "AW1"
			intervals [1994]:
				xmin = 810.6992
				xmax = 810.7392
				text = "T"
			intervals [1995]:
				xmin = 810.7392
				xmax = 810.7792
				text = "sp"
			intervals [1996]:
				xmin = 810.7792
				xmax = 810.8192
				text = "HH"
			intervals [1997]:
				xmin = 810.8192
				xmax = 810.8492
				text = "ER0"
			intervals [1998]:
				xmin = 810.8492
				xmax = 810.8792
				text = "D"
			intervals [1999]:
				xmin = 810.8792
				xmax = 810.9392
				text = "UW1"
			intervals [2000]:
				xmin = 810.9392
				xmax = 810.9692
				text = "sp"
			intervals [2001]:
				xmin = 810.9692
				xmax = 811.0492
				text = "Y"
			intervals [2002]:
				xmin = 811.0492
				xmax = 811.1492
				text = "UW1"
			intervals [2003]:
				xmin = 811.1492
				xmax = 811.2192
				text = "sp"
			intervals [2004]:
				xmin = 811.2192
				xmax = 811.2492
				text = "TH"
			intervals [2005]:
				xmin = 811.2492
				xmax = 811.3092
				text = "IH1"
			intervals [2006]:
				xmin = 811.3092
				xmax = 811.3392
				text = "NG"
			intervals [2007]:
				xmin = 811.3392
				xmax = 811.3692
				text = "K"
			intervals [2008]:
				xmin = 811.3692
				xmax = 811.4592
				text = "sp"
			intervals [2009]:
				xmin = 811.4592
				xmax = 811.5192
				text = "DH"
			intervals [2010]:
				xmin = 811.5192
				xmax = 811.5592
				text = "AH0"
			intervals [2011]:
				xmin = 811.5592
				xmax = 811.5892
				text = "T"
			intervals [2012]:
				xmin = 811.5892
				xmax = 811.6692
				text = "sp"
			intervals [2013]:
				xmin = 811.6692
				xmax = 811.842
				text = ""
			intervals [2014]:
				xmin = 811.842
				xmax = 812.012
				text = "IH0"
			intervals [2015]:
				xmin = 812.012
				xmax = 812.062
				text = "N"
			intervals [2016]:
				xmin = 812.062
				xmax = 812.212
				text = "EY1"
			intervals [2017]:
				xmin = 812.212
				xmax = 812.272
				text = "B"
			intervals [2018]:
				xmin = 812.272
				xmax = 812.302
				text = "AH0"
			intervals [2019]:
				xmin = 812.302
				xmax = 812.342
				text = "L"
			intervals [2020]:
				xmin = 812.342
				xmax = 812.372
				text = "D"
			intervals [2021]:
				xmin = 812.372
				xmax = 812.482
				text = "HH"
			intervals [2022]:
				xmin = 812.482
				xmax = 812.562
				text = "ER0"
			intervals [2023]:
				xmin = 812.562
				xmax = 812.612
				text = "T"
			intervals [2024]:
				xmin = 812.612
				xmax = 812.712
				text = "AH0"
			intervals [2025]:
				xmin = 812.712
				xmax = 812.862
				text = "sp"
			intervals [2026]:
				xmin = 812.862
				xmax = 812.932
				text = "IH1"
			intervals [2027]:
				xmin = 812.932
				xmax = 812.992
				text = "N"
			intervals [2028]:
				xmin = 812.992
				xmax = 813.072
				text = "T"
			intervals [2029]:
				xmin = 813.072
				xmax = 813.112
				text = "R"
			intervals [2030]:
				xmin = 813.112
				xmax = 813.172
				text = "AH0"
			intervals [2031]:
				xmin = 813.172
				xmax = 813.222
				text = "S"
			intervals [2032]:
				xmin = 813.222
				xmax = 813.272
				text = "T"
			intervals [2033]:
				xmin = 813.272
				xmax = 813.342
				text = "Y"
			intervals [2034]:
				xmin = 813.342
				xmax = 813.442
				text = "UW1"
			intervals [2035]:
				xmin = 813.442
				xmax = 813.482
				text = "IH0"
			intervals [2036]:
				xmin = 813.482
				xmax = 813.512
				text = "N"
			intervals [2037]:
				xmin = 813.512
				xmax = 813.632
				text = "sp"
			intervals [2038]:
				xmin = 813.632
				xmax = 813.702
				text = "AH0"
			intervals [2039]:
				xmin = 813.702
				xmax = 813.782
				text = "S"
			intervals [2040]:
				xmin = 813.782
				xmax = 813.822
				text = "AH1"
			intervals [2041]:
				xmin = 813.822
				xmax = 813.902
				text = "B"
			intervals [2042]:
				xmin = 813.902
				xmax = 813.982
				text = "JH"
			intervals [2043]:
				xmin = 813.982
				xmax = 814.022
				text = "IH0"
			intervals [2044]:
				xmin = 814.022
				xmax = 814.052
				text = "K"
			intervals [2045]:
				xmin = 814.052
				xmax = 814.082
				text = "T"
			intervals [2046]:
				xmin = 814.082
				xmax = 814.162
				text = "sp"
			intervals [2047]:
				xmin = 814.162
				xmax = 834.1263
				text = ""
			intervals [2048]:
				xmin = 834.1263
				xmax = 834.5163
				text = "spn"
			intervals [2049]:
				xmin = 834.5163
				xmax = 834.6163
				text = "sp"
			intervals [2050]:
				xmin = 834.6163
				xmax = 837.3229
				text = ""
			intervals [2051]:
				xmin = 837.3229
				xmax = 837.4029
				text = "M"
			intervals [2052]:
				xmin = 837.4029
				xmax = 837.5829
				text = "HH"
			intervals [2053]:
				xmin = 837.5829
				xmax = 837.7729
				text = "M"
			intervals [2054]:
				xmin = 837.7729
				xmax = 837.8029
				text = "sp"
			intervals [2055]:
				xmin = 837.8029
				xmax = 850.596
				text = ""
			intervals [2056]:
				xmin = 850.596
				xmax = 850.626
				text = "M"
			intervals [2057]:
				xmin = 850.626
				xmax = 850.656
				text = "HH"
			intervals [2058]:
				xmin = 850.656
				xmax = 851.106
				text = "M"
			intervals [2059]:
				xmin = 851.106
				xmax = 852.4286
				text = "sp"
			intervals [2060]:
				xmin = 852.4286
				xmax = 852.4786
				text = "G"
			intervals [2061]:
				xmin = 852.4786
				xmax = 852.5986
				text = "IH0"
			intervals [2062]:
				xmin = 852.5986
				xmax = 852.6386
				text = "D"
			intervals [2063]:
				xmin = 852.6386
				xmax = 852.7186
				text = "sp"
			intervals [2064]:
				xmin = 852.7186
				xmax = 853.8013
				text = ""
			intervals [2065]:
				xmin = 853.8013
				xmax = 853.9013
				text = "W"
			intervals [2066]:
				xmin = 853.9013
				xmax = 853.9413
				text = "AH0"
			intervals [2067]:
				xmin = 853.9413
				xmax = 853.9713
				text = "Z"
			intervals [2068]:
				xmin = 853.9713
				xmax = 854.0213
				text = "DH"
			intervals [2069]:
				xmin = 854.0213
				xmax = 854.0613
				text = "EH1"
			intervals [2070]:
				xmin = 854.0613
				xmax = 854.1213
				text = "R"
			intervals [2071]:
				xmin = 854.1213
				xmax = 854.1513
				text = "EH1"
			intervals [2072]:
				xmin = 854.1513
				xmax = 854.1813
				text = "V"
			intervals [2073]:
				xmin = 854.1813
				xmax = 854.2613
				text = "ER0"
			intervals [2074]:
				xmin = 854.2613
				xmax = 854.3513
				text = "EY1"
			intervals [2075]:
				xmin = 854.3513
				xmax = 854.4513
				text = "T"
			intervals [2076]:
				xmin = 854.4513
				xmax = 854.5213
				text = "IY1"
			intervals [2077]:
				xmin = 854.5213
				xmax = 854.6213
				text = "CH"
			intervals [2078]:
				xmin = 854.6213
				xmax = 854.7013
				text = "ER0"
			intervals [2079]:
				xmin = 854.7013
				xmax = 854.7513
				text = "DH"
			intervals [2080]:
				xmin = 854.7513
				xmax = 854.8013
				text = "AH0"
			intervals [2081]:
				xmin = 854.8013
				xmax = 854.8613
				text = "T"
			intervals [2082]:
				xmin = 854.8613
				xmax = 854.9513
				text = "Y"
			intervals [2083]:
				xmin = 854.9513
				xmax = 854.9813
				text = "UW1"
			intervals [2084]:
				xmin = 854.9813
				xmax = 855.0813
				text = "JH"
			intervals [2085]:
				xmin = 855.0813
				xmax = 855.1313
				text = "IH0"
			intervals [2086]:
				xmin = 855.1313
				xmax = 855.2313
				text = "S"
			intervals [2087]:
				xmin = 855.2313
				xmax = 855.3113
				text = "K"
			intervals [2088]:
				xmin = 855.3113
				xmax = 855.3713
				text = "UH1"
			intervals [2089]:
				xmin = 855.3713
				xmax = 855.4113
				text = "D"
			intervals [2090]:
				xmin = 855.4113
				xmax = 855.4413
				text = "AH0"
			intervals [2091]:
				xmin = 855.4413
				xmax = 855.4713
				text = "N"
			intervals [2092]:
				xmin = 855.4713
				xmax = 855.5413
				text = "T"
			intervals [2093]:
				xmin = 855.5413
				xmax = 855.6413
				text = "S"
			intervals [2094]:
				xmin = 855.6413
				xmax = 855.6813
				text = "T"
			intervals [2095]:
				xmin = 855.6813
				xmax = 855.8313
				text = "AE1"
			intervals [2096]:
				xmin = 855.8313
				xmax = 855.9013
				text = "N"
			intervals [2097]:
				xmin = 855.9013
				xmax = 856.0513
				text = "D"
			intervals [2098]:
				xmin = 856.0513
				xmax = 892.5491
				text = ""
			intervals [2099]:
				xmin = 892.5491
				xmax = 892.7691
				text = "M"
			intervals [2100]:
				xmin = 892.7691
				xmax = 892.8191
				text = "HH"
			intervals [2101]:
				xmin = 892.8191
				xmax = 893.0491
				text = "M"
			intervals [2102]:
				xmin = 893.0491
				xmax = 896.5099
				text = ""
			intervals [2103]:
				xmin = 896.5099
				xmax = 897.1099
				text = "spn"
			intervals [2104]:
				xmin = 897.1099
				xmax = 897.6029
				text = ""
			intervals [2105]:
				xmin = 897.6029
				xmax = 897.7529
				text = "N"
			intervals [2106]:
				xmin = 897.7529
				xmax = 897.8229
				text = "AH1"
			intervals [2107]:
				xmin = 897.8229
				xmax = 897.9129
				text = "TH"
			intervals [2108]:
				xmin = 897.9129
				xmax = 897.9529
				text = "IH0"
			intervals [2109]:
				xmin = 897.9529
				xmax = 898.0829
				text = "NG"
			intervals [2110]:
				xmin = 898.0829
				xmax = 898.2029
				text = "JH"
			intervals [2111]:
				xmin = 898.2029
				xmax = 898.3129
				text = "AH1"
			intervals [2112]:
				xmin = 898.3129
				xmax = 898.4229
				text = "S"
			intervals [2113]:
				xmin = 898.4229
				xmax = 898.4829
				text = "T"
			intervals [2114]:
				xmin = 898.4829
				xmax = 898.5529
				text = "AH0"
			intervals [2115]:
				xmin = 898.5529
				xmax = 898.6029
				text = "B"
			intervals [2116]:
				xmin = 898.6029
				xmax = 898.7129
				text = "AW1"
			intervals [2117]:
				xmin = 898.7129
				xmax = 898.7529
				text = "T"
			intervals [2118]:
				xmin = 898.7529
				xmax = 898.8629
				text = "sp"
			intervals [2119]:
				xmin = 898.8629
				xmax = 898.9229
				text = "W"
			intervals [2120]:
				xmin = 898.9229
				xmax = 898.9529
				text = "AH1"
			intervals [2121]:
				xmin = 898.9529
				xmax = 898.9829
				text = "T"
			intervals [2122]:
				xmin = 898.9829
				xmax = 899.0329
				text = "sp"
			intervals [2123]:
				xmin = 899.0329
				xmax = 899.1429
				text = "SH"
			intervals [2124]:
				xmin = 899.1429
				xmax = 899.2729
				text = "IY1"
			intervals [2125]:
				xmin = 899.2729
				xmax = 899.3129
				text = "W"
			intervals [2126]:
				xmin = 899.3129
				xmax = 899.3629
				text = "UH1"
			intervals [2127]:
				xmin = 899.3629
				xmax = 899.4529
				text = "D"
			intervals [2128]:
				xmin = 899.4529
				xmax = 899.5129
				text = "Y"
			intervals [2129]:
				xmin = 899.5129
				xmax = 899.6029
				text = "EH1"
			intervals [2130]:
				xmin = 899.6029
				xmax = 899.7029
				text = "L"
			intervals [2131]:
				xmin = 899.7029
				xmax = 899.7429
				text = "sp"
			intervals [2132]:
				xmin = 899.7429
				xmax = 899.7929
				text = "AE1"
			intervals [2133]:
				xmin = 899.7929
				xmax = 899.8629
				text = "T"
			intervals [2134]:
				xmin = 899.8629
				xmax = 899.9529
				text = "Y"
			intervals [2135]:
				xmin = 899.9529
				xmax = 899.9829
				text = "UW1"
			intervals [2136]:
				xmin = 899.9829
				xmax = 900.0329
				text = "sp"
			intervals [2137]:
				xmin = 900.0329
				xmax = 900.8703
				text = ""
			intervals [2138]:
				xmin = 900.8703
				xmax = 900.9903
				text = "spn"
			intervals [2139]:
				xmin = 900.9903
				xmax = 901.6103
				text = "sp"
			intervals [2140]:
				xmin = 901.6103
				xmax = 908.8385
				text = ""
			intervals [2141]:
				xmin = 908.8385
				xmax = 909.2485
				text = "M"
			intervals [2142]:
				xmin = 909.2485
				xmax = 924.965
				text = ""
			intervals [2143]:
				xmin = 924.965
				xmax = 925.045
				text = "W"
			intervals [2144]:
				xmin = 925.045
				xmax = 925.095
				text = "ER0"
			intervals [2145]:
				xmin = 925.095
				xmax = 925.125
				text = "Y"
			intervals [2146]:
				xmin = 925.125
				xmax = 925.165
				text = "UW1"
			intervals [2147]:
				xmin = 925.165
				xmax = 925.235
				text = "EH1"
			intervals [2148]:
				xmin = 925.235
				xmax = 925.265
				text = "V"
			intervals [2149]:
				xmin = 925.265
				xmax = 925.355
				text = "ER0"
			intervals [2150]:
				xmin = 925.355
				xmax = 925.385
				text = "IH1"
			intervals [2151]:
				xmin = 925.385
				xmax = 925.425
				text = "N"
			intervals [2152]:
				xmin = 925.425
				xmax = 925.505
				text = "AH0"
			intervals [2153]:
				xmin = 925.505
				xmax = 925.595
				text = "K"
			intervals [2154]:
				xmin = 925.595
				xmax = 925.645
				text = "L"
			intervals [2155]:
				xmin = 925.645
				xmax = 925.775
				text = "AE1"
			intervals [2156]:
				xmin = 925.775
				xmax = 925.945
				text = "S"
			intervals [2157]:
				xmin = 925.945
				xmax = 925.985
				text = "sp"
			intervals [2158]:
				xmin = 925.985
				xmax = 926.2333
				text = ""
			intervals [2159]:
				xmin = 926.2333
				xmax = 926.5733
				text = "AH1"
			intervals [2160]:
				xmin = 926.5733
				xmax = 927.1257
				text = "sp"
			intervals [2161]:
				xmin = 927.1257
				xmax = 927.2357
				text = "IY1"
			intervals [2162]:
				xmin = 927.2357
				xmax = 927.2857
				text = "DH"
			intervals [2163]:
				xmin = 927.2857
				xmax = 927.3657
				text = "ER0"
			intervals [2164]:
				xmin = 927.3657
				xmax = 927.4657
				text = "EH1"
			intervals [2165]:
				xmin = 927.4657
				xmax = 927.5157
				text = "Z"
			intervals [2166]:
				xmin = 927.5157
				xmax = 927.5957
				text = "AH0"
			intervals [2167]:
				xmin = 927.5957
				xmax = 927.6657
				text = "S"
			intervals [2168]:
				xmin = 927.6657
				xmax = 927.7257
				text = "T"
			intervals [2169]:
				xmin = 927.7257
				xmax = 927.8257
				text = "UW1"
			intervals [2170]:
				xmin = 927.8257
				xmax = 927.8557
				text = "D"
			intervals [2171]:
				xmin = 927.8557
				xmax = 927.9057
				text = "AH0"
			intervals [2172]:
				xmin = 927.9057
				xmax = 927.9357
				text = "N"
			intervals [2173]:
				xmin = 927.9357
				xmax = 927.9657
				text = "T"
			intervals [2174]:
				xmin = 927.9657
				xmax = 927.9957
				text = "sp"
			intervals [2175]:
				xmin = 927.9957
				xmax = 928.0257
				text = "ER0"
			intervals [2176]:
				xmin = 928.0257
				xmax = 928.1157
				text = "T"
			intervals [2177]:
				xmin = 928.1157
				xmax = 928.2157
				text = "IY1"
			intervals [2178]:
				xmin = 928.2157
				xmax = 928.3357
				text = "CH"
			intervals [2179]:
				xmin = 928.3357
				xmax = 928.3957
				text = "ER0"
			intervals [2180]:
				xmin = 928.3957
				xmax = 928.4257
				text = "W"
			intervals [2181]:
				xmin = 928.4257
				xmax = 928.4557
				text = "EH1"
			intervals [2182]:
				xmin = 928.4557
				xmax = 928.4957
				text = "R"
			intervals [2183]:
				xmin = 928.4957
				xmax = 928.5457
				text = "DH"
			intervals [2184]:
				xmin = 928.5457
				xmax = 928.6057
				text = "IY0"
			intervals [2185]:
				xmin = 928.6057
				xmax = 928.6857
				text = "K"
			intervals [2186]:
				xmin = 928.6857
				xmax = 928.7457
				text = "IH1"
			intervals [2187]:
				xmin = 928.7457
				xmax = 928.8257
				text = "D"
			intervals [2188]:
				xmin = 928.8257
				xmax = 928.8957
				text = "Z"
			intervals [2189]:
				xmin = 928.8957
				xmax = 928.9457
				text = "sp"
			intervals [2190]:
				xmin = 928.9457
				xmax = 928.9857
				text = "P"
			intervals [2191]:
				xmin = 928.9857
				xmax = 929.0457
				text = "L"
			intervals [2192]:
				xmin = 929.0457
				xmax = 929.1857
				text = "EY1"
			intervals [2193]:
				xmin = 929.1857
				xmax = 929.2157
				text = "D"
			intervals [2194]:
				xmin = 929.2157
				xmax = 929.2457
				text = "AH0"
			intervals [2195]:
				xmin = 929.2457
				xmax = 929.3357
				text = "T"
			intervals [2196]:
				xmin = 929.3357
				xmax = 929.3857
				text = "R"
			intervals [2197]:
				xmin = 929.3857
				xmax = 929.4357
				text = "IH1"
			intervals [2198]:
				xmin = 929.4357
				xmax = 929.4657
				text = "K"
			intervals [2199]:
				xmin = 929.4657
				xmax = 929.5657
				text = "sp"
			intervals [2200]:
				xmin = 929.5657
				xmax = 929.5957
				text = "AA1"
			intervals [2201]:
				xmin = 929.5957
				xmax = 929.7557
				text = "N"
			intervals [2202]:
				xmin = 929.7557
				xmax = 929.8057
				text = "sp"
			intervals [2203]:
				xmin = 929.8057
				xmax = 929.8357
				text = "AH0"
			intervals [2204]:
				xmin = 929.8357
				xmax = 929.9057
				text = "T"
			intervals [2205]:
				xmin = 929.9057
				xmax = 930.0457
				text = "IY1"
			intervals [2206]:
				xmin = 930.0457
				xmax = 930.1357
				text = "CH"
			intervals [2207]:
				xmin = 930.1357
				xmax = 930.2057
				text = "ER0"
			intervals [2208]:
				xmin = 930.2057
				xmax = 930.3857
				text = "sp"
			intervals [2209]:
				xmin = 930.3857
				xmax = 940.3365
				text = ""
			intervals [2210]:
				xmin = 940.3365
				xmax = 940.7465
				text = "spn"
			intervals [2211]:
				xmin = 940.7465
				xmax = 940.9165
				text = "sp"
			intervals [2212]:
				xmin = 940.9165
				xmax = 956.1843
				text = ""
			intervals [2213]:
				xmin = 956.1843
				xmax = 957.0143
				text = "spn"
			intervals [2214]:
				xmin = 957.0143
				xmax = 974.5629
				text = ""
			intervals [2215]:
				xmin = 974.5629
				xmax = 975.5629
				text = "spn"
			intervals [2216]:
				xmin = 975.5629
				xmax = 981.2031
				text = ""
			intervals [2217]:
				xmin = 981.2031
				xmax = 982.5831
				text = "spn"
			intervals [2218]:
				xmin = 982.5831
				xmax = 983.7823
				text = "sp"
			intervals [2219]:
				xmin = 983.7823
				xmax = 984.1723
				text = "spn"
			intervals [2220]:
				xmin = 984.1723
				xmax = 984.2223
				text = "DH"
			intervals [2221]:
				xmin = 984.2223
				xmax = 984.2623
				text = "AH0"
			intervals [2222]:
				xmin = 984.2623
				xmax = 984.3023
				text = "T"
			intervals [2223]:
				xmin = 984.3023
				xmax = 984.4523
				text = "Z"
			intervals [2224]:
				xmin = 984.4523
				xmax = 984.5223
				text = "sp"
			intervals [2225]:
				xmin = 984.5223
				xmax = 984.5523
				text = "G"
			intervals [2226]:
				xmin = 984.5523
				xmax = 984.6023
				text = "R"
			intervals [2227]:
				xmin = 984.6023
				xmax = 984.6523
				text = "EY1"
			intervals [2228]:
				xmin = 984.6523
				xmax = 984.7723
				text = "T"
			intervals [2229]:
				xmin = 984.7723
				xmax = 988.0238
				text = "sp"
			intervals [2230]:
				xmin = 988.0238
				xmax = 988.0638
				text = "IH0"
			intervals [2231]:
				xmin = 988.0638
				xmax = 988.1538
				text = "Z"
			intervals [2232]:
				xmin = 988.1538
				xmax = 988.2038
				text = "DH"
			intervals [2233]:
				xmin = 988.2038
				xmax = 988.2438
				text = "EH1"
			intervals [2234]:
				xmin = 988.2438
				xmax = 988.3038
				text = "R"
			intervals [2235]:
				xmin = 988.3038
				xmax = 988.3738
				text = "AH0"
			intervals [2236]:
				xmin = 988.3738
				xmax = 988.4238
				text = "G"
			intervals [2237]:
				xmin = 988.4238
				xmax = 988.4538
				text = "R"
			intervals [2238]:
				xmin = 988.4538
				xmax = 988.5138
				text = "UW1"
			intervals [2239]:
				xmin = 988.5138
				xmax = 988.5938
				text = "P"
			intervals [2240]:
				xmin = 988.5938
				xmax = 988.6438
				text = "AH0"
			intervals [2241]:
				xmin = 988.6438
				xmax = 988.7138
				text = "V"
			intervals [2242]:
				xmin = 988.7138
				xmax = 988.7438
				text = "sp"
			intervals [2243]:
				xmin = 988.7438
				xmax = 988.8138
				text = "P"
			intervals [2244]:
				xmin = 988.8138
				xmax = 988.9538
				text = "IY1"
			intervals [2245]:
				xmin = 988.9538
				xmax = 989.0338
				text = "P"
			intervals [2246]:
				xmin = 989.0338
				xmax = 989.0638
				text = "AH0"
			intervals [2247]:
				xmin = 989.0638
				xmax = 989.1038
				text = "L"
			intervals [2248]:
				xmin = 989.1038
				xmax = 989.2138
				text = "DH"
			intervals [2249]:
				xmin = 989.2138
				xmax = 989.2538
				text = "AH0"
			intervals [2250]:
				xmin = 989.2538
				xmax = 989.3338
				text = "T"
			intervals [2251]:
				xmin = 989.3338
				xmax = 989.4438
				text = "Y"
			intervals [2252]:
				xmin = 989.4438
				xmax = 989.5938
				text = "UW1"
			intervals [2253]:
				xmin = 989.5938
				xmax = 990.3464
				text = "sp"
			intervals [2254]:
				xmin = 990.3464
				xmax = 990.4364
				text = "AH1"
			intervals [2255]:
				xmin = 990.4364
				xmax = 990.5964
				text = "Y"
			intervals [2256]:
				xmin = 990.5964
				xmax = 990.6764
				text = "UW1"
			intervals [2257]:
				xmin = 990.6764
				xmax = 990.7264
				text = "Z"
			intervals [2258]:
				xmin = 990.7264
				xmax = 990.7664
				text = "D"
			intervals [2259]:
				xmin = 990.7664
				xmax = 990.8064
				text = "T"
			intervals [2260]:
				xmin = 990.8064
				xmax = 990.8764
				text = "UW1"
			intervals [2261]:
				xmin = 990.8764
				xmax = 990.9864
				text = "AH0"
			intervals [2262]:
				xmin = 990.9864
				xmax = 991.0764
				text = "S"
			intervals [2263]:
				xmin = 991.0764
				xmax = 991.1764
				text = "OW1"
			intervals [2264]:
				xmin = 991.1764
				xmax = 991.3164
				text = "SH"
			intervals [2265]:
				xmin = 991.3164
				xmax = 991.3464
				text = "IY0"
			intervals [2266]:
				xmin = 991.3464
				xmax = 991.4464
				text = "EY2"
			intervals [2267]:
				xmin = 991.4464
				xmax = 991.4964
				text = "T"
			intervals [2268]:
				xmin = 991.4964
				xmax = 991.5264
				text = "sp"
			intervals [2269]:
				xmin = 991.5264
				xmax = 991.5864
				text = "W"
			intervals [2270]:
				xmin = 991.5864
				xmax = 991.6764
				text = "IH0"
			intervals [2271]:
				xmin = 991.6764
				xmax = 991.7664
				text = "DH"
			intervals [2272]:
				xmin = 991.7664
				xmax = 991.8764
				text = "sp"
			intervals [2273]:
				xmin = 991.8764
				xmax = 991.9164
				text = "EH1"
			intervals [2274]:
				xmin = 991.9164
				xmax = 992.0264
				text = "Z"
			intervals [2275]:
				xmin = 992.0264
				xmax = 992.1364
				text = "AH0"
			intervals [2276]:
				xmin = 992.1364
				xmax = 992.2464
				text = "CH"
			intervals [2277]:
				xmin = 992.2464
				xmax = 992.3864
				text = "AY1"
			intervals [2278]:
				xmin = 992.3864
				xmax = 992.5364
				text = "L"
			intervals [2279]:
				xmin = 992.5364
				xmax = 992.5664
				text = "D"
			intervals [2280]:
				xmin = 992.5664
				xmax = 992.9913
				text = "sp"
			intervals [2281]:
				xmin = 992.9913
				xmax = 993.0213
				text = "spn"
			intervals [2282]:
				xmin = 993.0213
				xmax = 993.2213
				text = "sp"
			intervals [2283]:
				xmin = 993.2213
				xmax = 993.3813
				text = "S"
			intervals [2284]:
				xmin = 993.3813
				xmax = 993.4313
				text = "AO1"
			intervals [2285]:
				xmin = 993.4313
				xmax = 993.4613
				text = "R"
			intervals [2286]:
				xmin = 993.4613
				xmax = 993.5213
				text = "T"
			intervals [2287]:
				xmin = 993.5213
				xmax = 993.5813
				text = "AH0"
			intervals [2288]:
				xmin = 993.5813
				xmax = 993.6513
				text = "V"
			intervals [2289]:
				xmin = 993.6513
				xmax = 993.7113
				text = "Y"
			intervals [2290]:
				xmin = 993.7113
				xmax = 993.8013
				text = "UH1"
			intervals [2291]:
				xmin = 993.8013
				xmax = 993.9113
				text = "R"
			intervals [2292]:
				xmin = 993.9113
				xmax = 993.9613
				text = "G"
			intervals [2293]:
				xmin = 993.9613
				xmax = 994.0613
				text = "R"
			intervals [2294]:
				xmin = 994.0613
				xmax = 994.1613
				text = "UW1"
			intervals [2295]:
				xmin = 994.1613
				xmax = 994.1913
				text = "P"
			intervals [2296]:
				xmin = 994.1913
				xmax = 994.2513
				text = "sp"
			intervals [2297]:
				xmin = 994.2513
				xmax = 1021.8817
				text = ""
			intervals [2298]:
				xmin = 1021.8817
				xmax = 1021.9917
				text = "D"
			intervals [2299]:
				xmin = 1021.9917
				xmax = 1022.1017
				text = "IH1"
			intervals [2300]:
				xmin = 1022.1017
				xmax = 1022.1317
				text = "D"
			intervals [2301]:
				xmin = 1022.1317
				xmax = 1022.1617
				text = "EH1"
			intervals [2302]:
				xmin = 1022.1617
				xmax = 1022.2017
				text = "N"
			intervals [2303]:
				xmin = 1022.2017
				xmax = 1022.3017
				text = "IY0"
			intervals [2304]:
				xmin = 1022.3017
				xmax = 1022.3517
				text = "AH0"
			intervals [2305]:
				xmin = 1022.3517
				xmax = 1022.3917
				text = "V"
			intervals [2306]:
				xmin = 1022.3917
				xmax = 1022.4417
				text = "DH"
			intervals [2307]:
				xmin = 1022.4417
				xmax = 1022.5117
				text = "AH0"
			intervals [2308]:
				xmin = 1022.5117
				xmax = 1022.6317
				text = "M"
			intervals [2309]:
				xmin = 1022.6317
				xmax = 1022.8161
				text = "sp"
			intervals [2310]:
				xmin = 1022.8161
				xmax = 1022.9061
				text = "EH1"
			intervals [2311]:
				xmin = 1022.9061
				xmax = 1022.9761
				text = "V"
			intervals [2312]:
				xmin = 1022.9761
				xmax = 1023.0861
				text = "ER0"
			intervals [2313]:
				xmin = 1023.0861
				xmax = 1023.1661
				text = "S"
			intervals [2314]:
				xmin = 1023.1661
				xmax = 1023.2561
				text = "P"
			intervals [2315]:
				xmin = 1023.2561
				xmax = 1023.3161
				text = "IY1"
			intervals [2316]:
				xmin = 1023.3161
				xmax = 1023.4061
				text = "K"
			intervals [2317]:
				xmin = 1023.4061
				xmax = 1023.4361
				text = "EH1"
			intervals [2318]:
				xmin = 1023.4361
				xmax = 1023.4661
				text = "N"
			intervals [2319]:
				xmin = 1023.4661
				xmax = 1023.5861
				text = "IY0"
			intervals [2320]:
				xmin = 1023.5861
				xmax = 1023.6361
				text = "sp"
			intervals [2321]:
				xmin = 1023.6361
				xmax = 1023.6961
				text = "F"
			intervals [2322]:
				xmin = 1023.6961
				xmax = 1023.7361
				text = "AO1"
			intervals [2323]:
				xmin = 1023.7361
				xmax = 1023.8261
				text = "R"
			intervals [2324]:
				xmin = 1023.8261
				xmax = 1023.8561
				text = "AH0"
			intervals [2325]:
				xmin = 1023.8561
				xmax = 1023.8861
				text = "N"
			intervals [2326]:
				xmin = 1023.8861
				xmax = 1023.9161
				text = "sp"
			intervals [2327]:
				xmin = 1023.9161
				xmax = 1023.9961
				text = "L"
			intervals [2328]:
				xmin = 1023.9961
				xmax = 1024.0661
				text = "AE1"
			intervals [2329]:
				xmin = 1024.0661
				xmax = 1024.1161
				text = "NG"
			intervals [2330]:
				xmin = 1024.1161
				xmax = 1024.1461
				text = "G"
			intervals [2331]:
				xmin = 1024.1461
				xmax = 1024.1761
				text = "W"
			intervals [2332]:
				xmin = 1024.1761
				xmax = 1024.2061
				text = "IH0"
			intervals [2333]:
				xmin = 1024.2061
				xmax = 1024.2661
				text = "JH"
			intervals [2334]:
				xmin = 1024.2661
				xmax = 1024.2961
				text = "IH0"
			intervals [2335]:
				xmin = 1024.2961
				xmax = 1024.5261
				text = "Z"
			intervals [2336]:
				xmin = 1024.5261
				xmax = 1024.5561
				text = "sp"
			intervals [2337]:
				xmin = 1024.5561
				xmax = 1028.9023
				text = ""
			intervals [2338]:
				xmin = 1028.9023
				xmax = 1029.0123
				text = "W"
			intervals [2339]:
				xmin = 1029.0123
				xmax = 1029.0423
				text = "ER0"
			intervals [2340]:
				xmin = 1029.0423
				xmax = 1029.0723
				text = "DH"
			intervals [2341]:
				xmin = 1029.0723
				xmax = 1029.1023
				text = "EH1"
			intervals [2342]:
				xmin = 1029.1023
				xmax = 1029.1723
				text = "R"
			intervals [2343]:
				xmin = 1029.1723
				xmax = 1029.2223
				text = "EH1"
			intervals [2344]:
				xmin = 1029.2223
				xmax = 1029.2623
				text = "N"
			intervals [2345]:
				xmin = 1029.2623
				xmax = 1029.3323
				text = "IY0"
			intervals [2346]:
				xmin = 1029.3323
				xmax = 1029.4523
				text = "K"
			intervals [2347]:
				xmin = 1029.4523
				xmax = 1029.5223
				text = "AO0"
			intervals [2348]:
				xmin = 1029.5223
				xmax = 1029.7023
				text = "K"
			intervals [2349]:
				xmin = 1029.7023
				xmax = 1029.8423
				text = "EY1"
			intervals [2350]:
				xmin = 1029.8423
				xmax = 1029.9223
				text = "ZH"
			intervals [2351]:
				xmin = 1029.9223
				xmax = 1029.9623
				text = "AH0"
			intervals [2352]:
				xmin = 1029.9623
				xmax = 1029.9923
				text = "N"
			intervals [2353]:
				xmin = 1029.9923
				xmax = 1030.1423
				text = "Z"
			intervals [2354]:
				xmin = 1030.1423
				xmax = 1030.1723
				text = "sp"
			intervals [2355]:
				xmin = 1030.1723
				xmax = 1030.2023
				text = "IH0"
			intervals [2356]:
				xmin = 1030.2023
				xmax = 1030.2823
				text = "N"
			intervals [2357]:
				xmin = 1030.2823
				xmax = 1030.3323
				text = "sp"
			intervals [2358]:
				xmin = 1030.3323
				xmax = 1030.3623
				text = "DH"
			intervals [2359]:
				xmin = 1030.3623
				xmax = 1030.3923
				text = "AH0"
			intervals [2360]:
				xmin = 1030.3923
				xmax = 1030.4223
				text = "G"
			intervals [2361]:
				xmin = 1030.4223
				xmax = 1030.4523
				text = "R"
			intervals [2362]:
				xmin = 1030.4523
				xmax = 1030.4823
				text = "UW1"
			intervals [2363]:
				xmin = 1030.4823
				xmax = 1030.5123
				text = "P"
			intervals [2364]:
				xmin = 1030.5123
				xmax = 1055.0595
				text = "sp"
			intervals [2365]:
				xmin = 1055.0595
				xmax = 1055.1695
				text = "W"
			intervals [2366]:
				xmin = 1055.1695
				xmax = 1055.2295
				text = "AH0"
			intervals [2367]:
				xmin = 1055.2295
				xmax = 1055.2795
				text = "Z"
			intervals [2368]:
				xmin = 1055.2795
				xmax = 1055.3395
				text = "DH"
			intervals [2369]:
				xmin = 1055.3395
				xmax = 1055.3795
				text = "EH1"
			intervals [2370]:
				xmin = 1055.3795
				xmax = 1055.4595
				text = "R"
			intervals [2371]:
				xmin = 1055.4595
				xmax = 1055.5195
				text = "W"
			intervals [2372]:
				xmin = 1055.5195
				xmax = 1055.5895
				text = "AH1"
			intervals [2373]:
				xmin = 1055.5895
				xmax = 1055.6395
				text = "N"
			intervals [2374]:
				xmin = 1055.6395
				xmax = 1055.7095
				text = "sp"
			intervals [2375]:
				xmin = 1055.7095
				xmax = 1055.7895
				text = "P"
			intervals [2376]:
				xmin = 1055.7895
				xmax = 1055.8995
				text = "ER1"
			intervals [2377]:
				xmin = 1055.8995
				xmax = 1056.0195
				text = "S"
			intervals [2378]:
				xmin = 1056.0195
				xmax = 1056.0595
				text = "AH0"
			intervals [2379]:
				xmin = 1056.0595
				xmax = 1056.1295
				text = "N"
			intervals [2380]:
				xmin = 1056.1295
				xmax = 1056.1595
				text = "sp"
			intervals [2381]:
				xmin = 1056.1595
				xmax = 1056.1895
				text = "DH"
			intervals [2382]:
				xmin = 1056.1895
				xmax = 1056.2895
				text = "AH0"
			intervals [2383]:
				xmin = 1056.2895
				xmax = 1056.3195
				text = "T"
			intervals [2384]:
				xmin = 1056.3195
				xmax = 1056.6122
				text = ""
			intervals [2385]:
				xmin = 1056.6122
				xmax = 1056.6722
				text = "sil"
			intervals [2386]:
				xmin = 1056.6722
				xmax = 1056.7822
				text = "EH1"
			intervals [2387]:
				xmin = 1056.7822
				xmax = 1056.8222
				text = "V"
			intervals [2388]:
				xmin = 1056.8222
				xmax = 1056.8722
				text = "R"
			intervals [2389]:
				xmin = 1056.8722
				xmax = 1056.9322
				text = "IY0"
			intervals [2390]:
				xmin = 1056.9322
				xmax = 1056.9922
				text = "W"
			intervals [2391]:
				xmin = 1056.9922
				xmax = 1057.1622
				text = "AH2"
			intervals [2392]:
				xmin = 1057.1622
				xmax = 1057.2722
				text = "N"
			intervals [2393]:
				xmin = 1057.2722
				xmax = 1057.5122
				text = "S"
			intervals [2394]:
				xmin = 1057.5122
				xmax = 1057.5922
				text = "AO1"
			intervals [2395]:
				xmin = 1057.5922
				xmax = 1057.6422
				text = "R"
			intervals [2396]:
				xmin = 1057.6422
				xmax = 1057.6722
				text = "T"
			intervals [2397]:
				xmin = 1057.6722
				xmax = 1057.7122
				text = "AH0"
			intervals [2398]:
				xmin = 1057.7122
				xmax = 1057.7822
				text = "V"
			intervals [2399]:
				xmin = 1057.7822
				xmax = 1057.8222
				text = "sp"
			intervals [2400]:
				xmin = 1057.8222
				xmax = 1057.8822
				text = "R"
			intervals [2401]:
				xmin = 1057.8822
				xmax = 1057.9722
				text = "AH0"
			intervals [2402]:
				xmin = 1057.9722
				xmax = 1058.0422
				text = "G"
			intervals [2403]:
				xmin = 1058.0422
				xmax = 1058.1122
				text = "AA1"
			intervals [2404]:
				xmin = 1058.1122
				xmax = 1058.2022
				text = "R"
			intervals [2405]:
				xmin = 1058.2022
				xmax = 1058.2422
				text = "D"
			intervals [2406]:
				xmin = 1058.2422
				xmax = 1058.3122
				text = "AH0"
			intervals [2407]:
				xmin = 1058.3122
				xmax = 1058.3822
				text = "D"
			intervals [2408]:
				xmin = 1058.3822
				xmax = 1058.4722
				text = "AE1"
			intervals [2409]:
				xmin = 1058.4722
				xmax = 1058.6022
				text = "Z"
			intervals [2410]:
				xmin = 1058.6022
				xmax = 1058.6322
				text = "DH"
			intervals [2411]:
				xmin = 1058.6322
				xmax = 1058.7522
				text = "AH0"
			intervals [2412]:
				xmin = 1058.7522
				xmax = 1058.8422
				text = "L"
			intervals [2413]:
				xmin = 1058.8422
				xmax = 1058.9322
				text = "IY1"
			intervals [2414]:
				xmin = 1058.9322
				xmax = 1059.0022
				text = "D"
			intervals [2415]:
				xmin = 1059.0022
				xmax = 1059.1122
				text = "ER0"
			intervals [2416]:
				xmin = 1059.1122
				xmax = 1059.1622
				text = "sp"
			intervals [2417]:
				xmin = 1059.1622
				xmax = 1070.5607
				text = ""
			intervals [2418]:
				xmin = 1070.5607
				xmax = 1071.1007
				text = "spn"
			intervals [2419]:
				xmin = 1071.1007
				xmax = 1075.501
				text = ""
			intervals [2420]:
				xmin = 1075.501
				xmax = 1075.531
				text = "sil"
			intervals [2421]:
				xmin = 1075.531
				xmax = 1075.561
				text = "HH"
			intervals [2422]:
				xmin = 1075.561
				xmax = 1075.591
				text = "W"
			intervals [2423]:
				xmin = 1075.591
				xmax = 1075.641
				text = "AH1"
			intervals [2424]:
				xmin = 1075.641
				xmax = 1075.721
				text = "T"
			intervals [2425]:
				xmin = 1075.721
				xmax = 1075.811
				text = "S"
			intervals [2426]:
				xmin = 1075.811
				xmax = 1075.871
				text = "AO1"
			intervals [2427]:
				xmin = 1075.871
				xmax = 1075.901
				text = "R"
			intervals [2428]:
				xmin = 1075.901
				xmax = 1075.931
				text = "T"
			intervals [2429]:
				xmin = 1075.931
				xmax = 1075.971
				text = "AH0"
			intervals [2430]:
				xmin = 1075.971
				xmax = 1076.031
				text = "V"
			intervals [2431]:
				xmin = 1076.031
				xmax = 1076.161
				text = "sp"
			intervals [2432]:
				xmin = 1076.161
				xmax = 1076.191
				text = "K"
			intervals [2433]:
				xmin = 1076.191
				xmax = 1076.221
				text = "W"
			intervals [2434]:
				xmin = 1076.221
				xmax = 1076.251
				text = "AA1"
			intervals [2435]:
				xmin = 1076.251
				xmax = 1076.401
				text = "L"
			intervals [2436]:
				xmin = 1076.401
				xmax = 1076.461
				text = "AH0"
			intervals [2437]:
				xmin = 1076.461
				xmax = 1076.511
				text = "T"
			intervals [2438]:
				xmin = 1076.511
				xmax = 1076.581
				text = "IY0"
			intervals [2439]:
				xmin = 1076.581
				xmax = 1076.681
				text = "Z"
			intervals [2440]:
				xmin = 1076.681
				xmax = 1076.731
				text = "W"
			intervals [2441]:
				xmin = 1076.731
				xmax = 1076.761
				text = "UH1"
			intervals [2442]:
				xmin = 1076.761
				xmax = 1076.791
				text = "D"
			intervals [2443]:
				xmin = 1076.791
				xmax = 1077.9461
				text = "sp"
			intervals [2444]:
				xmin = 1077.9461
				xmax = 1077.9861
				text = "HH"
			intervals [2445]:
				xmin = 1077.9861
				xmax = 1078.0361
				text = "EH1"
			intervals [2446]:
				xmin = 1078.0361
				xmax = 1078.0861
				text = "L"
			intervals [2447]:
				xmin = 1078.0861
				xmax = 1078.1861
				text = "P"
			intervals [2448]:
				xmin = 1078.1861
				xmax = 1078.2661
				text = "AH0"
			intervals [2449]:
				xmin = 1078.2661
				xmax = 1078.3461
				text = "P"
			intervals [2450]:
				xmin = 1078.3461
				xmax = 1078.4361
				text = "ER1"
			intervals [2451]:
				xmin = 1078.4361
				xmax = 1078.5361
				text = "S"
			intervals [2452]:
				xmin = 1078.5361
				xmax = 1078.6461
				text = "AH0"
			intervals [2453]:
				xmin = 1078.6461
				xmax = 1078.6761
				text = "N"
			intervals [2454]:
				xmin = 1078.6761
				xmax = 1078.7061
				text = "B"
			intervals [2455]:
				xmin = 1078.7061
				xmax = 1078.8161
				text = "IY1"
			intervals [2456]:
				xmin = 1078.8161
				xmax = 1078.8861
				text = "AH0"
			intervals [2457]:
				xmin = 1078.8861
				xmax = 1078.9761
				text = "L"
			intervals [2458]:
				xmin = 1078.9761
				xmax = 1079.1161
				text = "IY1"
			intervals [2459]:
				xmin = 1079.1161
				xmax = 1079.1461
				text = "D"
			intervals [2460]:
				xmin = 1079.1461
				xmax = 1079.1961
				text = "ER0"
			intervals [2461]:
				xmin = 1079.1961
				xmax = 1079.2961
				text = "sp"
			intervals [2462]:
				xmin = 1079.2961
				xmax = 1079.3261
				text = "F"
			intervals [2463]:
				xmin = 1079.3261
				xmax = 1079.3561
				text = "R"
			intervals [2464]:
				xmin = 1079.3561
				xmax = 1079.4261
				text = "ER0"
			intervals [2465]:
				xmin = 1079.4261
				xmax = 1079.4761
				text = "AH0"
			intervals [2466]:
				xmin = 1079.4761
				xmax = 1079.5261
				text = "W"
			intervals [2467]:
				xmin = 1079.5261
				xmax = 1079.5561
				text = "AY1"
			intervals [2468]:
				xmin = 1079.5561
				xmax = 1079.8161
				text = "L"
			intervals [2469]:
				xmin = 1079.8161
				xmax = 1079.8461
				text = "sp"
			intervals [2470]:
				xmin = 1079.8461
				xmax = 1087.9257
				text = ""
			intervals [2471]:
				xmin = 1087.9257
				xmax = 1088.3857
				text = "spn"
			intervals [2472]:
				xmin = 1088.3857
				xmax = 1098.7374
				text = ""
			intervals [2473]:
				xmin = 1098.7374
				xmax = 1099.0274
				text = "M"
			intervals [2474]:
				xmin = 1099.0274
				xmax = 1099.0674
				text = "HH"
			intervals [2475]:
				xmin = 1099.0674
				xmax = 1099.2674
				text = "M"
			intervals [2476]:
				xmin = 1099.2674
				xmax = 1120.2015
				text = ""
			intervals [2477]:
				xmin = 1120.2015
				xmax = 1120.3015
				text = "K"
			intervals [2478]:
				xmin = 1120.3015
				xmax = 1120.3515
				text = "UH1"
			intervals [2479]:
				xmin = 1120.3515
				xmax = 1120.4115
				text = "D"
			intervals [2480]:
				xmin = 1120.4115
				xmax = 1120.4615
				text = "EY1"
			intervals [2481]:
				xmin = 1120.4615
				xmax = 1120.6115
				text = "N"
			intervals [2482]:
				xmin = 1120.6115
				xmax = 1120.7915
				text = "UW1"
			intervals [2483]:
				xmin = 1120.7915
				xmax = 1120.9915
				text = "sp"
			intervals [2484]:
				xmin = 1120.9915
				xmax = 1121.1415
				text = "K"
			intervals [2485]:
				xmin = 1121.1415
				xmax = 1121.1815
				text = "IH1"
			intervals [2486]:
				xmin = 1121.1815
				xmax = 1121.2215
				text = "D"
			intervals [2487]:
				xmin = 1121.2215
				xmax = 1121.3515
				text = "G"
			intervals [2488]:
				xmin = 1121.3515
				xmax = 1121.3815
				text = "IH1"
			intervals [2489]:
				xmin = 1121.3815
				xmax = 1121.4115
				text = "T"
			intervals [2490]:
				xmin = 1121.4115
				xmax = 1121.4615
				text = "IH0"
			intervals [2491]:
				xmin = 1121.4615
				xmax = 1121.5315
				text = "N"
			intervals [2492]:
				xmin = 1121.5315
				xmax = 1121.6215
				text = "T"
			intervals [2493]:
				xmin = 1121.6215
				xmax = 1121.6515
				text = "AH0"
			intervals [2494]:
				xmin = 1121.6515
				xmax = 1121.7015
				text = "DH"
			intervals [2495]:
				xmin = 1121.7015
				xmax = 1121.7915
				text = "AH0"
			intervals [2496]:
				xmin = 1121.7915
				xmax = 1121.8615
				text = "B"
			intervals [2497]:
				xmin = 1121.8615
				xmax = 1121.9515
				text = "AH1"
			intervals [2498]:
				xmin = 1121.9515
				xmax = 1122.0615
				text = "N"
			intervals [2499]:
				xmin = 1122.0615
				xmax = 1122.2115
				text = "CH"
			intervals [2500]:
				xmin = 1122.2115
				xmax = 1125.2911
				text = ""
			intervals [2501]:
				xmin = 1125.2911
				xmax = 1126.0511
				text = "spn"
			intervals [2502]:
				xmin = 1126.0511
				xmax = 1126.6434
				text = ""
			intervals [2503]:
				xmin = 1126.6434
				xmax = 1126.8234
				text = "W"
			intervals [2504]:
				xmin = 1126.8234
				xmax = 1126.8534
				text = "AH0"
			intervals [2505]:
				xmin = 1126.8534
				xmax = 1126.8834
				text = "Z"
			intervals [2506]:
				xmin = 1126.8834
				xmax = 1126.9234
				text = "DH"
			intervals [2507]:
				xmin = 1126.9234
				xmax = 1126.9634
				text = "EH1"
			intervals [2508]:
				xmin = 1126.9634
				xmax = 1127.0034
				text = "R"
			intervals [2509]:
				xmin = 1127.0034
				xmax = 1127.0434
				text = "EH1"
			intervals [2510]:
				xmin = 1127.0434
				xmax = 1127.0934
				text = "N"
			intervals [2511]:
				xmin = 1127.0934
				xmax = 1127.1634
				text = "IY0"
			intervals [2512]:
				xmin = 1127.1634
				xmax = 1127.2334
				text = "TH"
			intervals [2513]:
				xmin = 1127.2334
				xmax = 1127.2634
				text = "IH2"
			intervals [2514]:
				xmin = 1127.2634
				xmax = 1127.3434
				text = "NG"
			intervals [2515]:
				xmin = 1127.3434
				xmax = 1127.3734
				text = "DH"
			intervals [2516]:
				xmin = 1127.3734
				xmax = 1127.4534
				text = "EY1"
			intervals [2517]:
				xmin = 1127.4534
				xmax = 1127.5034
				text = "HH"
			intervals [2518]:
				xmin = 1127.5034
				xmax = 1127.5534
				text = "AE1"
			intervals [2519]:
				xmin = 1127.5534
				xmax = 1127.6634
				text = "D"
			intervals [2520]:
				xmin = 1127.6634
				xmax = 1127.7134
				text = "T"
			intervals [2521]:
				xmin = 1127.7134
				xmax = 1127.7634
				text = "IH0"
			intervals [2522]:
				xmin = 1127.7634
				xmax = 1127.8734
				text = "D"
			intervals [2523]:
				xmin = 1127.8734
				xmax = 1128.0334
				text = "UW1"
			intervals [2524]:
				xmin = 1128.0334
				xmax = 1128.0834
				text = "sp"
			intervals [2525]:
				xmin = 1128.0834
				xmax = 1161.4321
				text = ""
			intervals [2526]:
				xmin = 1161.4321
				xmax = 1161.5221
				text = "IH0"
			intervals [2527]:
				xmin = 1161.5221
				xmax = 1161.5521
				text = "F"
			intervals [2528]:
				xmin = 1161.5521
				xmax = 1161.6021
				text = "DH"
			intervals [2529]:
				xmin = 1161.6021
				xmax = 1161.6721
				text = "EY1"
			intervals [2530]:
				xmin = 1161.6721
				xmax = 1161.7121
				text = "D"
			intervals [2531]:
				xmin = 1161.7121
				xmax = 1161.7521
				text = "IH1"
			intervals [2532]:
				xmin = 1161.7521
				xmax = 1161.8321
				text = "N"
			intervals [2533]:
				xmin = 1161.8321
				xmax = 1161.8821
				text = "T"
			intervals [2534]:
				xmin = 1161.8821
				xmax = 1161.9621
				text = "HH"
			intervals [2535]:
				xmin = 1161.9621
				xmax = 1162.0221
				text = "AE1"
			intervals [2536]:
				xmin = 1162.0221
				xmax = 1162.1121
				text = "V"
			intervals [2537]:
				xmin = 1162.1121
				xmax = 1162.1521
				text = "EH1"
			intervals [2538]:
				xmin = 1162.1521
				xmax = 1162.2221
				text = "N"
			intervals [2539]:
				xmin = 1162.2221
				xmax = 1162.2921
				text = "IY0"
			intervals [2540]:
				xmin = 1162.2921
				xmax = 1162.3421
				text = "AH0"
			intervals [2541]:
				xmin = 1162.3421
				xmax = 1162.3721
				text = "V"
			intervals [2542]:
				xmin = 1162.3721
				xmax = 1162.4021
				text = "DH"
			intervals [2543]:
				xmin = 1162.4021
				xmax = 1162.4921
				text = "IY1"
			intervals [2544]:
				xmin = 1162.4921
				xmax = 1162.6421
				text = "Z"
			intervals [2545]:
				xmin = 1162.6421
				xmax = 1163.457
				text = ""
			intervals [2546]:
				xmin = 1163.457
				xmax = 1163.537
				text = "sil"
			intervals [2547]:
				xmin = 1163.537
				xmax = 1163.577
				text = "K"
			intervals [2548]:
				xmin = 1163.577
				xmax = 1163.637
				text = "W"
			intervals [2549]:
				xmin = 1163.637
				xmax = 1163.667
				text = "AA1"
			intervals [2550]:
				xmin = 1163.667
				xmax = 1163.807
				text = "L"
			intervals [2551]:
				xmin = 1163.807
				xmax = 1163.837
				text = "AH0"
			intervals [2552]:
				xmin = 1163.837
				xmax = 1163.867
				text = "T"
			intervals [2553]:
				xmin = 1163.867
				xmax = 1163.947
				text = "IY0"
			intervals [2554]:
				xmin = 1163.947
				xmax = 1164.047
				text = "Z"
			intervals [2555]:
				xmin = 1164.047
				xmax = 1164.077
				text = "DH"
			intervals [2556]:
				xmin = 1164.077
				xmax = 1164.117
				text = "EY1"
			intervals [2557]:
				xmin = 1164.117
				xmax = 1164.177
				text = "D"
			intervals [2558]:
				xmin = 1164.177
				xmax = 1164.207
				text = "HH"
			intervals [2559]:
				xmin = 1164.207
				xmax = 1164.237
				text = "AE1"
			intervals [2560]:
				xmin = 1164.237
				xmax = 1164.267
				text = "V"
			intervals [2561]:
				xmin = 1164.267
				xmax = 1164.317
				text = "sp"
			intervals [2562]:
				xmin = 1164.317
				xmax = 1164.417
				text = "AH0"
			intervals [2563]:
				xmin = 1164.417
				xmax = 1164.457
				text = "R"
			intervals [2564]:
				xmin = 1164.457
				xmax = 1164.487
				text = "AH1"
			intervals [2565]:
				xmin = 1164.487
				xmax = 1164.517
				text = "F"
			intervals [2566]:
				xmin = 1164.517
				xmax = 1164.667
				text = "sp"
			intervals [2567]:
				xmin = 1164.667
				xmax = 1164.817
				text = "T"
			intervals [2568]:
				xmin = 1164.817
				xmax = 1164.907
				text = "AY1"
			intervals [2569]:
				xmin = 1164.907
				xmax = 1165.027
				text = "M"
			intervals [2570]:
				xmin = 1165.027
				xmax = 1165.087
				text = "B"
			intervals [2571]:
				xmin = 1165.087
				xmax = 1165.147
				text = "IY1"
			intervals [2572]:
				xmin = 1165.147
				xmax = 1165.277
				text = "IH0"
			intervals [2573]:
				xmin = 1165.277
				xmax = 1165.307
				text = "NG"
			intervals [2574]:
				xmin = 1165.307
				xmax = 1165.367
				text = "AH0"
			intervals [2575]:
				xmin = 1165.367
				xmax = 1165.407
				text = "K"
			intervals [2576]:
				xmin = 1165.407
				xmax = 1165.447
				text = "S"
			intervals [2577]:
				xmin = 1165.447
				xmax = 1165.577
				text = "EH1"
			intervals [2578]:
				xmin = 1165.577
				xmax = 1165.627
				text = "P"
			intervals [2579]:
				xmin = 1165.627
				xmax = 1165.657
				text = "T"
			intervals [2580]:
				xmin = 1165.657
				xmax = 1165.687
				text = "AH0"
			intervals [2581]:
				xmin = 1165.687
				xmax = 1165.747
				text = "D"
			intervals [2582]:
				xmin = 1165.747
				xmax = 1166.047
				text = "sp"
			intervals [2583]:
				xmin = 1166.047
				xmax = 1181.7274
				text = ""
			intervals [2584]:
				xmin = 1181.7274
				xmax = 1182.0574
				text = "M"
			intervals [2585]:
				xmin = 1182.0574
				xmax = 1185.6287
				text = "sp"
			intervals [2586]:
				xmin = 1185.6287
				xmax = 1186.0387
				text = "OW2"
			intervals [2587]:
				xmin = 1186.0387
				xmax = 1186.1787
				text = "K"
			intervals [2588]:
				xmin = 1186.1787
				xmax = 1186.5287
				text = "EY1"
			intervals [2589]:
				xmin = 1186.5287
				xmax = 1186.6993
				text = ""
			intervals [2590]:
				xmin = 1186.6993
				xmax = 1186.7593
				text = "sil"
			intervals [2591]:
				xmin = 1186.7593
				xmax = 1187.1793
				text = "AH1"
			intervals [2592]:
				xmin = 1187.1793
				xmax = 1187.7595
				text = ""
			intervals [2593]:
				xmin = 1187.7595
				xmax = 1187.8695
				text = "IH0"
			intervals [2594]:
				xmin = 1187.8695
				xmax = 1187.9595
				text = "F"
			intervals [2595]:
				xmin = 1187.9595
				xmax = 1187.9995
				text = "Y"
			intervals [2596]:
				xmin = 1187.9995
				xmax = 1188.0595
				text = "UW1"
			intervals [2597]:
				xmin = 1188.0595
				xmax = 1188.1195
				text = "K"
			intervals [2598]:
				xmin = 1188.1195
				xmax = 1188.1895
				text = "UH1"
			intervals [2599]:
				xmin = 1188.1895
				xmax = 1188.3995
				text = "D"
			intervals [2600]:
				xmin = 1188.3995
				xmax = 1188.5295
				text = "S"
			intervals [2601]:
				xmin = 1188.5295
				xmax = 1188.5995
				text = "T"
			intervals [2602]:
				xmin = 1188.5995
				xmax = 1188.6995
				text = "AA1"
			intervals [2603]:
				xmin = 1188.6995
				xmax = 1188.7395
				text = "R"
			intervals [2604]:
				xmin = 1188.7395
				xmax = 1188.7995
				text = "T"
			intervals [2605]:
				xmin = 1188.7995
				xmax = 1188.8295
				text = "AO1"
			intervals [2606]:
				xmin = 1188.8295
				xmax = 1188.9295
				text = "L"
			intervals [2607]:
				xmin = 1188.9295
				xmax = 1188.9995
				text = "OW1"
			intervals [2608]:
				xmin = 1188.9995
				xmax = 1189.1295
				text = "V"
			intervals [2609]:
				xmin = 1189.1295
				xmax = 1189.2195
				text = "ER0"
			intervals [2610]:
				xmin = 1189.2195
				xmax = 1189.3195
				text = "AH0"
			intervals [2611]:
				xmin = 1189.3195
				xmax = 1189.3795
				text = "G"
			intervals [2612]:
				xmin = 1189.3795
				xmax = 1189.4295
				text = "EH1"
			intervals [2613]:
				xmin = 1189.4295
				xmax = 1189.5295
				text = "N"
			intervals [2614]:
				xmin = 1189.5295
				xmax = 1190.1566
				text = "sp"
			intervals [2615]:
				xmin = 1190.1566
				xmax = 1190.2066
				text = "W"
			intervals [2616]:
				xmin = 1190.2066
				xmax = 1190.2366
				text = "AH1"
			intervals [2617]:
				xmin = 1190.2366
				xmax = 1190.3166
				text = "T"
			intervals [2618]:
				xmin = 1190.3166
				xmax = 1190.3666
				text = "W"
			intervals [2619]:
				xmin = 1190.3666
				xmax = 1190.4066
				text = "UH1"
			intervals [2620]:
				xmin = 1190.4066
				xmax = 1190.4766
				text = "D"
			intervals [2621]:
				xmin = 1190.4766
				xmax = 1190.5366
				text = "Y"
			intervals [2622]:
				xmin = 1190.5366
				xmax = 1190.6166
				text = "UW1"
			intervals [2623]:
				xmin = 1190.6166
				xmax = 1190.6866
				text = "W"
			intervals [2624]:
				xmin = 1190.6866
				xmax = 1190.7666
				text = "AA1"
			intervals [2625]:
				xmin = 1190.7666
				xmax = 1190.7966
				text = "N"
			intervals [2626]:
				xmin = 1190.7966
				xmax = 1190.8566
				text = "AH0"
			intervals [2627]:
				xmin = 1190.8566
				xmax = 1190.9166
				text = "sp"
			intervals [2628]:
				xmin = 1190.9166
				xmax = 1190.9866
				text = "B"
			intervals [2629]:
				xmin = 1190.9866
				xmax = 1191.1066
				text = "IY0"
			intervals [2630]:
				xmin = 1191.1066
				xmax = 1191.2066
				text = "sp"
			intervals [2631]:
				xmin = 1191.2066
				xmax = 1191.9231
				text = ""
			intervals [2632]:
				xmin = 1191.9231
				xmax = 1191.9531
				text = "W"
			intervals [2633]:
				xmin = 1191.9531
				xmax = 1191.9831
				text = "UH1"
			intervals [2634]:
				xmin = 1191.9831
				xmax = 1192.0931
				text = "D"
			intervals [2635]:
				xmin = 1192.0931
				xmax = 1192.1331
				text = "Y"
			intervals [2636]:
				xmin = 1192.1331
				xmax = 1192.1731
				text = "UW1"
			intervals [2637]:
				xmin = 1192.1731
				xmax = 1192.2031
				text = "sp"
			intervals [2638]:
				xmin = 1192.2031
				xmax = 1192.2631
				text = "W"
			intervals [2639]:
				xmin = 1192.2631
				xmax = 1192.3331
				text = "AA1"
			intervals [2640]:
				xmin = 1192.3331
				xmax = 1192.3831
				text = "N"
			intervals [2641]:
				xmin = 1192.3831
				xmax = 1192.4231
				text = "AH0"
			intervals [2642]:
				xmin = 1192.4231
				xmax = 1192.4731
				text = "B"
			intervals [2643]:
				xmin = 1192.4731
				xmax = 1192.5631
				text = "IY0"
			intervals [2644]:
				xmin = 1192.5631
				xmax = 1192.6031
				text = "EH1"
			intervals [2645]:
				xmin = 1192.6031
				xmax = 1192.6431
				text = "N"
			intervals [2646]:
				xmin = 1192.6431
				xmax = 1192.7131
				text = "IY0"
			intervals [2647]:
				xmin = 1192.7131
				xmax = 1192.7931
				text = "TH"
			intervals [2648]:
				xmin = 1192.7931
				xmax = 1192.8231
				text = "IH2"
			intervals [2649]:
				xmin = 1192.8231
				xmax = 1192.9031
				text = "NG"
			intervals [2650]:
				xmin = 1192.9031
				xmax = 1192.9331
				text = "sp"
			intervals [2651]:
				xmin = 1192.9331
				xmax = 1192.9731
				text = "D"
			intervals [2652]:
				xmin = 1192.9731
				xmax = 1193.0731
				text = "IH1"
			intervals [2653]:
				xmin = 1193.0731
				xmax = 1193.1231
				text = "F"
			intervals [2654]:
				xmin = 1193.1231
				xmax = 1193.1531
				text = "ER0"
			intervals [2655]:
				xmin = 1193.1531
				xmax = 1193.1831
				text = "AH0"
			intervals [2656]:
				xmin = 1193.1831
				xmax = 1193.2131
				text = "N"
			intervals [2657]:
				xmin = 1193.2131
				xmax = 1193.2731
				text = "T"
			intervals [2658]:
				xmin = 1193.2731
				xmax = 1193.3631
				text = "sp"
			intervals [2659]:
				xmin = 1193.3631
				xmax = 1196.0124
				text = ""
			intervals [2660]:
				xmin = 1196.0124
				xmax = 1196.0424
				text = "EH1"
			intervals [2661]:
				xmin = 1196.0424
				xmax = 1196.1524
				text = "Z"
			intervals [2662]:
				xmin = 1196.1524
				xmax = 1196.2124
				text = "sp"
			intervals [2663]:
				xmin = 1196.2124
				xmax = 1196.2624
				text = "F"
			intervals [2664]:
				xmin = 1196.2624
				xmax = 1196.3424
				text = "AA1"
			intervals [2665]:
				xmin = 1196.3424
				xmax = 1196.3724
				text = "R"
			intervals [2666]:
				xmin = 1196.3724
				xmax = 1196.4024
				text = "EH1"
			intervals [2667]:
				xmin = 1196.4024
				xmax = 1196.5424
				text = "Z"
			intervals [2668]:
				xmin = 1196.5424
				xmax = 1196.5724
				text = "sp"
			intervals [2669]:
				xmin = 1196.5724
				xmax = 1196.6024
				text = "AH0"
			intervals [2670]:
				xmin = 1196.6024
				xmax = 1196.6524
				text = "N"
			intervals [2671]:
				xmin = 1196.6524
				xmax = 1196.7524
				text = "sp"
			intervals [2672]:
				xmin = 1196.7524
				xmax = 1196.7824
				text = "AA2"
			intervals [2673]:
				xmin = 1196.7824
				xmax = 1196.8124
				text = "K"
			intervals [2674]:
				xmin = 1196.8124
				xmax = 1196.8424
				text = "Y"
			intervals [2675]:
				xmin = 1196.8424
				xmax = 1196.8724
				text = "AH0"
			intervals [2676]:
				xmin = 1196.8724
				xmax = 1196.9024
				text = "P"
			intervals [2677]:
				xmin = 1196.9024
				xmax = 1197.0624
				text = "EY1"
			intervals [2678]:
				xmin = 1197.0624
				xmax = 1197.1524
				text = "SH"
			intervals [2679]:
				xmin = 1197.1524
				xmax = 1197.1824
				text = "AH0"
			intervals [2680]:
				xmin = 1197.1824
				xmax = 1197.2124
				text = "N"
			intervals [2681]:
				xmin = 1197.2124
				xmax = 1201.8868
				text = "sp"
			intervals [2682]:
				xmin = 1201.8868
				xmax = 1201.9668
				text = "G"
			intervals [2683]:
				xmin = 1201.9668
				xmax = 1202.0668
				text = "IH0"
			intervals [2684]:
				xmin = 1202.0668
				xmax = 1202.1268
				text = "D"
			intervals [2685]:
				xmin = 1202.1268
				xmax = 1203.2632
				text = "sp"
			intervals [2686]:
				xmin = 1203.2632
				xmax = 1203.2932
				text = "Y"
			intervals [2687]:
				xmin = 1203.2932
				xmax = 1203.3232
				text = "UW1"
			intervals [2688]:
				xmin = 1203.3232
				xmax = 1203.4232
				text = "S"
			intervals [2689]:
				xmin = 1203.4232
				xmax = 1203.5032
				text = "EY1"
			intervals [2690]:
				xmin = 1203.5032
				xmax = 1203.5432
				text = "Y"
			intervals [2691]:
				xmin = 1203.5432
				xmax = 1203.6032
				text = "UW1"
			intervals [2692]:
				xmin = 1203.6032
				xmax = 1203.6332
				text = "AO1"
			intervals [2693]:
				xmin = 1203.6332
				xmax = 1203.6632
				text = "L"
			intervals [2694]:
				xmin = 1203.6632
				xmax = 1203.6932
				text = "W"
			intervals [2695]:
				xmin = 1203.6932
				xmax = 1203.7232
				text = "IY0"
			intervals [2696]:
				xmin = 1203.7232
				xmax = 1203.7532
				text = "Z"
			intervals [2697]:
				xmin = 1203.7532
				xmax = 1203.8632
				text = "sp"
			intervals [2698]:
				xmin = 1203.8632
				xmax = 1203.9132
				text = "W"
			intervals [2699]:
				xmin = 1203.9132
				xmax = 1203.9832
				text = "AO1"
			intervals [2700]:
				xmin = 1203.9832
				xmax = 1204.0232
				text = "N"
			intervals [2701]:
				xmin = 1204.0232
				xmax = 1204.0932
				text = "IH0"
			intervals [2702]:
				xmin = 1204.0932
				xmax = 1204.1232
				text = "D"
			intervals [2703]:
				xmin = 1204.1232
				xmax = 1204.1532
				text = "T"
			intervals [2704]:
				xmin = 1204.1532
				xmax = 1204.1932
				text = "IH0"
			intervals [2705]:
				xmin = 1204.1932
				xmax = 1204.2632
				text = "B"
			intervals [2706]:
				xmin = 1204.2632
				xmax = 1204.3432
				text = "IY0"
			intervals [2707]:
				xmin = 1204.3432
				xmax = 1204.3732
				text = "EY1"
			intervals [2708]:
				xmin = 1204.3732
				xmax = 1204.4032
				text = "T"
			intervals [2709]:
				xmin = 1204.4032
				xmax = 1204.4432
				text = "IY1"
			intervals [2710]:
				xmin = 1204.4432
				xmax = 1204.5232
				text = "CH"
			intervals [2711]:
				xmin = 1204.5232
				xmax = 1204.5532
				text = "ER0"
			intervals [2712]:
				xmin = 1204.5532
				xmax = 1204.9732
				text = "sp"
			intervals [2713]:
				xmin = 1204.9732
				xmax = 1205.8986
				text = ""
			intervals [2714]:
				xmin = 1205.8986
				xmax = 1206.0286
				text = "SH"
			intervals [2715]:
				xmin = 1206.0286
				xmax = 1206.0586
				text = "UH1"
			intervals [2716]:
				xmin = 1206.0586
				xmax = 1206.0986
				text = "R"
			intervals [2717]:
				xmin = 1206.0986
				xmax = 1206.3786
				text = "sp"
			intervals [2718]:
				xmin = 1206.3786
				xmax = 1207.4188
				text = ""
			intervals [2719]:
				xmin = 1207.4188
				xmax = 1207.4788
				text = "W"
			intervals [2720]:
				xmin = 1207.4788
				xmax = 1207.5088
				text = "EH1"
			intervals [2721]:
				xmin = 1207.5088
				xmax = 1207.5388
				text = "L"
			intervals [2722]:
				xmin = 1207.5388
				xmax = 1207.5688
				text = "HH"
			intervals [2723]:
				xmin = 1207.5688
				xmax = 1207.5988
				text = "AW1"
			intervals [2724]:
				xmin = 1207.5988
				xmax = 1207.7588
				text = "sp"
			intervals [2725]:
				xmin = 1207.7588
				xmax = 1207.7888
				text = "L"
			intervals [2726]:
				xmin = 1207.7888
				xmax = 1207.9288
				text = "AO1"
			intervals [2727]:
				xmin = 1207.9288
				xmax = 1208.0588
				text = "NG"
			intervals [2728]:
				xmin = 1208.0588
				xmax = 1208.1188
				text = "D"
			intervals [2729]:
				xmin = 1208.1188
				xmax = 1208.1788
				text = "IH1"
			intervals [2730]:
				xmin = 1208.1788
				xmax = 1208.2688
				text = "D"
			intervals [2731]:
				xmin = 1208.2688
				xmax = 1208.3188
				text = "IH1"
			intervals [2732]:
				xmin = 1208.3188
				xmax = 1208.3488
				text = "T"
			intervals [2733]:
				xmin = 1208.3488
				xmax = 1208.3888
				text = "sp"
			intervals [2734]:
				xmin = 1208.3888
				xmax = 1208.805
				text = ""
			intervals [2735]:
				xmin = 1208.805
				xmax = 1208.895
				text = "HH"
			intervals [2736]:
				xmin = 1208.895
				xmax = 1208.965
				text = "AW1"
			intervals [2737]:
				xmin = 1208.965
				xmax = 1209.015
				text = "L"
			intervals [2738]:
				xmin = 1209.015
				xmax = 1209.065
				text = "AO1"
			intervals [2739]:
				xmin = 1209.065
				xmax = 1209.155
				text = "NG"
			intervals [2740]:
				xmin = 1209.155
				xmax = 1209.185
				text = "D"
			intervals [2741]:
				xmin = 1209.185
				xmax = 1209.225
				text = "IH0"
			intervals [2742]:
				xmin = 1209.225
				xmax = 1209.315
				text = "Z"
			intervals [2743]:
				xmin = 1209.315
				xmax = 1209.385
				text = "IH0"
			intervals [2744]:
				xmin = 1209.385
				xmax = 1209.415
				text = "T"
			intervals [2745]:
				xmin = 1209.415
				xmax = 1209.445
				text = "sp"
			intervals [2746]:
				xmin = 1209.445
				xmax = 1209.545
				text = "T"
			intervals [2747]:
				xmin = 1209.545
				xmax = 1209.575
				text = "EY1"
			intervals [2748]:
				xmin = 1209.575
				xmax = 1209.605
				text = "K"
			intervals [2749]:
				xmin = 1209.605
				xmax = 1209.825
				text = "sp"
			intervals [2750]:
				xmin = 1209.825
				xmax = 1209.945
				text = "ER0"
			intervals [2751]:
				xmin = 1209.945
				xmax = 1209.975
				text = "sp"
			intervals [2752]:
				xmin = 1209.975
				xmax = 1210.015
				text = "HH"
			intervals [2753]:
				xmin = 1210.015
				xmax = 1210.055
				text = "W"
			intervals [2754]:
				xmin = 1210.055
				xmax = 1210.115
				text = "AH1"
			intervals [2755]:
				xmin = 1210.115
				xmax = 1210.145
				text = "T"
			intervals [2756]:
				xmin = 1210.145
				xmax = 1210.235
				text = "ER0"
			intervals [2757]:
				xmin = 1210.235
				xmax = 1210.285
				text = "DH"
			intervals [2758]:
				xmin = 1210.285
				xmax = 1210.445
				text = "IY0"
			intervals [2759]:
				xmin = 1210.445
				xmax = 1210.475
				text = "sp"
			intervals [2760]:
				xmin = 1210.475
				xmax = 1210.505
				text = "R"
			intervals [2761]:
				xmin = 1210.505
				xmax = 1210.535
				text = "IH0"
			intervals [2762]:
				xmin = 1210.535
				xmax = 1210.565
				text = "K"
			intervals [2763]:
				xmin = 1210.565
				xmax = 1210.615
				text = "W"
			intervals [2764]:
				xmin = 1210.615
				xmax = 1210.655
				text = "AY1"
			intervals [2765]:
				xmin = 1210.655
				xmax = 1210.685
				text = "R"
			intervals [2766]:
				xmin = 1210.685
				xmax = 1210.715
				text = "M"
			intervals [2767]:
				xmin = 1210.715
				xmax = 1210.755
				text = "AH0"
			intervals [2768]:
				xmin = 1210.755
				xmax = 1210.795
				text = "N"
			intervals [2769]:
				xmin = 1210.795
				xmax = 1210.825
				text = "T"
			intervals [2770]:
				xmin = 1210.825
				xmax = 1210.855
				text = "S"
			intervals [2771]:
				xmin = 1210.855
				xmax = 1211.8904
				text = "sp"
			intervals [2772]:
				xmin = 1211.8904
				xmax = 1211.9204
				text = "AH0"
			intervals [2773]:
				xmin = 1211.9204
				xmax = 1211.9804
				text = "M"
			intervals [2774]:
				xmin = 1211.9804
				xmax = 1212.0204
				text = "N"
			intervals [2775]:
				xmin = 1212.0204
				xmax = 1212.0804
				text = "AA1"
			intervals [2776]:
				xmin = 1212.0804
				xmax = 1212.1404
				text = "T"
			intervals [2777]:
				xmin = 1212.1404
				xmax = 1212.2704
				text = "SH"
			intervals [2778]:
				xmin = 1212.2704
				xmax = 1212.3004
				text = "UH1"
			intervals [2779]:
				xmin = 1212.3004
				xmax = 1212.4304
				text = "R"
			intervals [2780]:
				xmin = 1212.4304
				xmax = 1212.6304
				text = "AY1"
			intervals [2781]:
				xmin = 1212.6304
				xmax = 1212.8489
				text = "sp"
			intervals [2782]:
				xmin = 1212.8489
				xmax = 1212.9489
				text = "AY1"
			intervals [2783]:
				xmin = 1212.9489
				xmax = 1212.9789
				text = "sp"
			intervals [2784]:
				xmin = 1212.9789
				xmax = 1213.0589
				text = "N"
			intervals [2785]:
				xmin = 1213.0589
				xmax = 1213.2189
				text = "OW1"
			intervals [2786]:
				xmin = 1213.2189
				xmax = 1213.2889
				text = "IH0"
			intervals [2787]:
				xmin = 1213.2889
				xmax = 1213.3589
				text = "G"
			intervals [2788]:
				xmin = 1213.3589
				xmax = 1213.4389
				text = "Z"
			intervals [2789]:
				xmin = 1213.4389
				xmax = 1213.5289
				text = "AE1"
			intervals [2790]:
				xmin = 1213.5289
				xmax = 1213.5589
				text = "K"
			intervals [2791]:
				xmin = 1213.5589
				xmax = 1213.6289
				text = "T"
			intervals [2792]:
				xmin = 1213.6289
				xmax = 1213.7189
				text = "L"
			intervals [2793]:
				xmin = 1213.7189
				xmax = 1213.7489
				text = "IY0"
			intervals [2794]:
				xmin = 1213.7489
				xmax = 1213.7989
				text = "HH"
			intervals [2795]:
				xmin = 1213.7989
				xmax = 1213.8289
				text = "AW1"
			intervals [2796]:
				xmin = 1213.8289
				xmax = 1213.8589
				text = "L"
			intervals [2797]:
				xmin = 1213.8589
				xmax = 1213.8889
				text = "AA1"
			intervals [2798]:
				xmin = 1213.8889
				xmax = 1213.9189
				text = "N"
			intervals [2799]:
				xmin = 1213.9189
				xmax = 1214.3089
				text = "sp"
			intervals [2800]:
				xmin = 1214.3089
				xmax = 1246.561
				text = ""
			intervals [2801]:
				xmin = 1246.561
				xmax = 1246.631
				text = "HH"
			intervals [2802]:
				xmin = 1246.631
				xmax = 1247.161
				text = "M"
			intervals [2803]:
				xmin = 1247.161
				xmax = 1247.271
				text = "sp"
			intervals [2804]:
				xmin = 1247.271
				xmax = 1247.311
				text = "DH"
			intervals [2805]:
				xmin = 1247.311
				xmax = 1247.341
				text = "AH0"
			intervals [2806]:
				xmin = 1247.341
				xmax = 1247.371
				text = "T"
			intervals [2807]:
				xmin = 1247.371
				xmax = 1247.401
				text = "sp"
			intervals [2808]:
				xmin = 1247.401
				xmax = 1247.431
				text = "Z"
			intervals [2809]:
				xmin = 1247.431
				xmax = 1247.461
				text = "sp"
			intervals [2810]:
				xmin = 1247.461
				xmax = 1247.501
				text = "IH1"
			intervals [2811]:
				xmin = 1247.501
				xmax = 1247.531
				text = "N"
			intervals [2812]:
				xmin = 1247.531
				xmax = 1247.561
				text = "T"
			intervals [2813]:
				xmin = 1247.561
				xmax = 1247.591
				text = "R"
			intervals [2814]:
				xmin = 1247.591
				xmax = 1247.621
				text = "AH0"
			intervals [2815]:
				xmin = 1247.621
				xmax = 1247.651
				text = "S"
			intervals [2816]:
				xmin = 1247.651
				xmax = 1247.681
				text = "T"
			intervals [2817]:
				xmin = 1247.681
				xmax = 1247.711
				text = "IH0"
			intervals [2818]:
				xmin = 1247.711
				xmax = 1247.931
				text = "N"
			intervals [2819]:
				xmin = 1247.931
				xmax = 1249.2219
				text = ""
			intervals [2820]:
				xmin = 1249.2219
				xmax = 1249.3119
				text = "sil"
			intervals [2821]:
				xmin = 1249.3119
				xmax = 1249.3719
				text = "N"
			intervals [2822]:
				xmin = 1249.3719
				xmax = 1249.4019
				text = "AW1"
			intervals [2823]:
				xmin = 1249.4019
				xmax = 1249.4619
				text = "HH"
			intervals [2824]:
				xmin = 1249.4619
				xmax = 1249.5519
				text = "IY1"
			intervals [2825]:
				xmin = 1249.5519
				xmax = 1249.5819
				text = "R"
			intervals [2826]:
				xmin = 1249.5819
				xmax = 1249.6519
				text = "Z"
			intervals [2827]:
				xmin = 1249.6519
				xmax = 1249.7219
				text = "AH0"
			intervals [2828]:
				xmin = 1249.7219
				xmax = 1249.8119
				text = "K"
			intervals [2829]:
				xmin = 1249.8119
				xmax = 1249.8519
				text = "W"
			intervals [2830]:
				xmin = 1249.8519
				xmax = 1249.9219
				text = "EH1"
			intervals [2831]:
				xmin = 1249.9219
				xmax = 1250.0919
				text = "S"
			intervals [2832]:
				xmin = 1250.0919
				xmax = 1250.1219
				text = "CH"
			intervals [2833]:
				xmin = 1250.1219
				xmax = 1250.1719
				text = "AH0"
			intervals [2834]:
				xmin = 1250.1719
				xmax = 1250.2119
				text = "N"
			intervals [2835]:
				xmin = 1250.2119
				xmax = 1250.3119
				text = "F"
			intervals [2836]:
				xmin = 1250.3119
				xmax = 1250.3619
				text = "ER0"
			intervals [2837]:
				xmin = 1250.3619
				xmax = 1250.3919
				text = "sp"
			intervals [2838]:
				xmin = 1250.3919
				xmax = 1250.4819
				text = "Y"
			intervals [2839]:
				xmin = 1250.4819
				xmax = 1250.5419
				text = "UH1"
			intervals [2840]:
				xmin = 1250.5419
				xmax = 1250.6219
				text = "R"
			intervals [2841]:
				xmin = 1250.6219
				xmax = 1250.6619
				text = "IH0"
			intervals [2842]:
				xmin = 1250.6619
				xmax = 1250.7319
				text = "M"
			intervals [2843]:
				xmin = 1250.7319
				xmax = 1250.8719
				text = "AE2"
			intervals [2844]:
				xmin = 1250.8719
				xmax = 1250.9619
				text = "JH"
			intervals [2845]:
				xmin = 1250.9619
				xmax = 1251.0419
				text = "AH0"
			intervals [2846]:
				xmin = 1251.0419
				xmax = 1251.1019
				text = "N"
			intervals [2847]:
				xmin = 1251.1019
				xmax = 1251.2319
				text = "EY1"
			intervals [2848]:
				xmin = 1251.2319
				xmax = 1251.3219
				text = "SH"
			intervals [2849]:
				xmin = 1251.3219
				xmax = 1251.3719
				text = "AH0"
			intervals [2850]:
				xmin = 1251.3719
				xmax = 1251.5219
				text = "N"
			intervals [2851]:
				xmin = 1251.5219
				xmax = 1252.2948
				text = ""
			intervals [2852]:
				xmin = 1252.2948
				xmax = 1252.3448
				text = "IH0"
			intervals [2853]:
				xmin = 1252.3448
				xmax = 1252.4048
				text = "F"
			intervals [2854]:
				xmin = 1252.4048
				xmax = 1252.4548
				text = "Y"
			intervals [2855]:
				xmin = 1252.4548
				xmax = 1252.5648
				text = "UW1"
			intervals [2856]:
				xmin = 1252.5648
				xmax = 1252.6148
				text = "HH"
			intervals [2857]:
				xmin = 1252.6148
				xmax = 1252.6548
				text = "AE1"
			intervals [2858]:
				xmin = 1252.6548
				xmax = 1252.6948
				text = "D"
			intervals [2859]:
				xmin = 1252.6948
				xmax = 1252.8748
				text = "AO1"
			intervals [2860]:
				xmin = 1252.8748
				xmax = 1252.9248
				text = "L"
			intervals [2861]:
				xmin = 1252.9248
				xmax = 1252.9548
				text = "DH"
			intervals [2862]:
				xmin = 1252.9548
				xmax = 1253.0148
				text = "AH0"
			intervals [2863]:
				xmin = 1253.0148
				xmax = 1253.0648
				text = "M"
			intervals [2864]:
				xmin = 1253.0648
				xmax = 1253.1248
				text = "AH1"
			intervals [2865]:
				xmin = 1253.1248
				xmax = 1253.1848
				text = "N"
			intervals [2866]:
				xmin = 1253.1848
				xmax = 1253.2248
				text = "IY0"
			intervals [2867]:
				xmin = 1253.2248
				xmax = 1253.3048
				text = "Y"
			intervals [2868]:
				xmin = 1253.3048
				xmax = 1253.3948
				text = "UW1"
			intervals [2869]:
				xmin = 1253.3948
				xmax = 1253.4248
				text = "W"
			intervals [2870]:
				xmin = 1253.4248
				xmax = 1253.5748
				text = "AO1"
			intervals [2871]:
				xmin = 1253.5748
				xmax = 1253.6548
				text = "N"
			intervals [2872]:
				xmin = 1253.6548
				xmax = 1253.7248
				text = "IH0"
			intervals [2873]:
				xmin = 1253.7248
				xmax = 1253.7548
				text = "D"
			intervals [2874]:
				xmin = 1253.7548
				xmax = 1253.8548
				text = "sp"
			intervals [2875]:
				xmin = 1253.8548
				xmax = 1254.0316
				text = ""
			intervals [2876]:
				xmin = 1254.0316
				xmax = 1254.0716
				text = "IH0"
			intervals [2877]:
				xmin = 1254.0716
				xmax = 1254.1416
				text = "N"
			intervals [2878]:
				xmin = 1254.1416
				xmax = 1254.1716
				text = "sp"
			intervals [2879]:
				xmin = 1254.1716
				xmax = 1254.2216
				text = "DH"
			intervals [2880]:
				xmin = 1254.2216
				xmax = 1254.2616
				text = "AH0"
			intervals [2881]:
				xmin = 1254.2616
				xmax = 1254.2916
				text = "sp"
			intervals [2882]:
				xmin = 1254.2916
				xmax = 1254.4216
				text = "W"
			intervals [2883]:
				xmin = 1254.4216
				xmax = 1254.4816
				text = "ER1"
			intervals [2884]:
				xmin = 1254.4816
				xmax = 1254.6216
				text = "L"
			intervals [2885]:
				xmin = 1254.6216
				xmax = 1254.6516
				text = "D"
			intervals [2886]:
				xmin = 1254.6516
				xmax = 1254.7416
				text = "HH"
			intervals [2887]:
				xmin = 1254.7416
				xmax = 1254.7716
				text = "W"
			intervals [2888]:
				xmin = 1254.7716
				xmax = 1254.8016
				text = "AH1"
			intervals [2889]:
				xmin = 1254.8016
				xmax = 1254.8316
				text = "T"
			intervals [2890]:
				xmin = 1254.8316
				xmax = 1254.8616
				text = "W"
			intervals [2891]:
				xmin = 1254.8616
				xmax = 1254.8916
				text = "UH1"
			intervals [2892]:
				xmin = 1254.8916
				xmax = 1254.9916
				text = "D"
			intervals [2893]:
				xmin = 1254.9916
				xmax = 1255.0516
				text = "Y"
			intervals [2894]:
				xmin = 1255.0516
				xmax = 1255.1016
				text = "UW1"
			intervals [2895]:
				xmin = 1255.1016
				xmax = 1255.1616
				text = "D"
			intervals [2896]:
				xmin = 1255.1616
				xmax = 1255.2916
				text = "UW1"
			intervals [2897]:
				xmin = 1255.2916
				xmax = 1255.3216
				text = "W"
			intervals [2898]:
				xmin = 1255.3216
				xmax = 1255.3816
				text = "IH0"
			intervals [2899]:
				xmin = 1255.3816
				xmax = 1255.4116
				text = "DH"
			intervals [2900]:
				xmin = 1255.4116
				xmax = 1255.4816
				text = "IH0"
			intervals [2901]:
				xmin = 1255.4816
				xmax = 1255.5116
				text = "T"
			intervals [2902]:
				xmin = 1255.5116
				xmax = 1261.0243
				text = "sp"
			intervals [2903]:
				xmin = 1261.0243
				xmax = 1261.2343
				text = "AO1"
			intervals [2904]:
				xmin = 1261.2343
				xmax = 1261.2643
				text = "L"
			intervals [2905]:
				xmin = 1261.2643
				xmax = 1261.7843
				text = "spn"
			intervals [2906]:
				xmin = 1261.7843
				xmax = 1262.4181
				text = ""
			intervals [2907]:
				xmin = 1262.4181
				xmax = 1262.5781
				text = "Y"
			intervals [2908]:
				xmin = 1262.5781
				xmax = 1262.6681
				text = "AE1"
			intervals [2909]:
				xmin = 1262.6681
				xmax = 1273.2226
				text = "sp"
			intervals [2910]:
				xmin = 1273.2226
				xmax = 1273.3926
				text = "S"
			intervals [2911]:
				xmin = 1273.3926
				xmax = 1273.4226
				text = "AO1"
			intervals [2912]:
				xmin = 1273.4226
				xmax = 1273.4526
				text = "R"
			intervals [2913]:
				xmin = 1273.4526
				xmax = 1273.4826
				text = "T"
			intervals [2914]:
				xmin = 1273.4826
				xmax = 1273.5126
				text = "sp"
			intervals [2915]:
				xmin = 1273.5126
				xmax = 1273.7126
				text = "AH0"
			intervals [2916]:
				xmin = 1273.7126
				xmax = 1273.8126
				text = "V"
			intervals [2917]:
				xmin = 1273.8126
				xmax = 1273.9226
				text = "AH0"
			intervals [2918]:
				xmin = 1273.9226
				xmax = 1274.0326
				text = "N"
			intervals [2919]:
				xmin = 1274.0326
				xmax = 1274.0626
				text = "R"
			intervals [2920]:
				xmin = 1274.0626
				xmax = 1274.0926
				text = "IY2"
			intervals [2921]:
				xmin = 1274.0926
				xmax = 1274.1226
				text = "L"
			intervals [2922]:
				xmin = 1274.1226
				xmax = 1274.2026
				text = "IH1"
			intervals [2923]:
				xmin = 1274.2026
				xmax = 1274.4426
				text = "S"
			intervals [2924]:
				xmin = 1274.4426
				xmax = 1274.4726
				text = "T"
			intervals [2925]:
				xmin = 1274.4726
				xmax = 1274.5026
				text = "IH0"
			intervals [2926]:
				xmin = 1274.5026
				xmax = 1274.5326
				text = "K"
			intervals [2927]:
				xmin = 1274.5326
				xmax = 1274.5826
				text = "F"
			intervals [2928]:
				xmin = 1274.5826
				xmax = 1274.6726
				text = "ER0"
			intervals [2929]:
				xmin = 1274.6726
				xmax = 1274.7826
				text = "S"
			intervals [2930]:
				xmin = 1274.7826
				xmax = 1274.8126
				text = "AH1"
			intervals [2931]:
				xmin = 1274.8126
				xmax = 1274.9026
				text = "M"
			intervals [2932]:
				xmin = 1274.9026
				xmax = 1274.9726
				text = "P"
			intervals [2933]:
				xmin = 1274.9726
				xmax = 1275.0426
				text = "IY1"
			intervals [2934]:
				xmin = 1275.0426
				xmax = 1275.1326
				text = "P"
			intervals [2935]:
				xmin = 1275.1326
				xmax = 1275.1626
				text = "AH0"
			intervals [2936]:
				xmin = 1275.1626
				xmax = 1275.1926
				text = "L"
			intervals [2937]:
				xmin = 1275.1926
				xmax = 1275.9055
				text = "sp"
			intervals [2938]:
				xmin = 1275.9055
				xmax = 1276.6155
				text = "spn"
			intervals [2939]:
				xmin = 1276.6155
				xmax = 1320.4017
				text = ""
			intervals [2940]:
				xmin = 1320.4017
				xmax = 1320.6517
				text = "M"
			intervals [2941]:
				xmin = 1320.6517
				xmax = 1320.6817
				text = "sp"
			intervals [2942]:
				xmin = 1320.6817
				xmax = 1321.4917
				text = "spn"
			intervals [2943]:
				xmin = 1321.4917
				xmax = 1337.9839
				text = ""
			intervals [2944]:
				xmin = 1337.9839
				xmax = 1338.1339
				text = "spn"
			intervals [2945]:
				xmin = 1338.1339
				xmax = 1339.3726
				text = "sp"
			intervals [2946]:
				xmin = 1339.3726
				xmax = 1339.4226
				text = "IH0"
			intervals [2947]:
				xmin = 1339.4226
				xmax = 1339.4726
				text = "K"
			intervals [2948]:
				xmin = 1339.4726
				xmax = 1339.5226
				text = "S"
			intervals [2949]:
				xmin = 1339.5226
				xmax = 1339.5626
				text = "EH1"
			intervals [2950]:
				xmin = 1339.5626
				xmax = 1339.5926
				text = "P"
			intervals [2951]:
				xmin = 1339.5926
				xmax = 1339.6526
				text = "T"
			intervals [2952]:
				xmin = 1339.6526
				xmax = 1339.6826
				text = "sp"
			intervals [2953]:
				xmin = 1339.6826
				xmax = 1339.7426
				text = "AA1"
			intervals [2954]:
				xmin = 1339.7426
				xmax = 1339.8026
				text = "N"
			intervals [2955]:
				xmin = 1339.8026
				xmax = 1339.9126
				text = "sp"
			intervals [2956]:
				xmin = 1339.9126
				xmax = 1339.9526
				text = "K"
			intervals [2957]:
				xmin = 1339.9526
				xmax = 1340.0026
				text = "L"
			intervals [2958]:
				xmin = 1340.0026
				xmax = 1340.0926
				text = "IY1"
			intervals [2959]:
				xmin = 1340.0926
				xmax = 1340.1226
				text = "N"
			intervals [2960]:
				xmin = 1340.1226
				xmax = 1340.1526
				text = "IH0"
			intervals [2961]:
				xmin = 1340.1526
				xmax = 1340.2926
				text = "NG"
			intervals [2962]:
				xmin = 1340.2926
				xmax = 1340.3526
				text = "D"
			intervals [2963]:
				xmin = 1340.3526
				xmax = 1340.5026
				text = "EY1"
			intervals [2964]:
				xmin = 1340.5026
				xmax = 1340.6126
				text = "sp"
			intervals [2965]:
				xmin = 1340.6126
				xmax = 1341.7326
				text = "spn"
			intervals [2966]:
				xmin = 1341.7326
				xmax = 1343.0476
				text = ""
			intervals [2967]:
				xmin = 1343.0476
				xmax = 1343.7776
				text = "sil"
			intervals [2968]:
				xmin = 1343.7776
				xmax = 1343.8076
				text = "OW1"
			intervals [2969]:
				xmin = 1343.8076
				xmax = 1344.2076
				text = "spn"
			intervals [2970]:
				xmin = 1344.2076
				xmax = 1346.1467
				text = ""
			intervals [2971]:
				xmin = 1346.1467
				xmax = 1346.1767
				text = "M"
			intervals [2972]:
				xmin = 1346.1767
				xmax = 1346.2667
				text = "HH"
			intervals [2973]:
				xmin = 1346.2667
				xmax = 1346.7667
				text = "M"
			intervals [2974]:
				xmin = 1346.7667
				xmax = 1350.6043
				text = "sp"
			intervals [2975]:
				xmin = 1350.6043
				xmax = 1351.3543
				text = "spn"
			intervals [2976]:
				xmin = 1351.3543
				xmax = 1352.8643
				text = "sp"
			intervals [2977]:
				xmin = 1352.8643
				xmax = 1358.2011
				text = ""
			intervals [2978]:
				xmin = 1358.2011
				xmax = 1358.4011
				text = "AH0"
			intervals [2979]:
				xmin = 1358.4011
				xmax = 1358.4411
				text = "N"
			intervals [2980]:
				xmin = 1358.4411
				xmax = 1358.4911
				text = "IH0"
			intervals [2981]:
				xmin = 1358.4911
				xmax = 1358.5811
				text = "S"
			intervals [2982]:
				xmin = 1358.5811
				xmax = 1358.6411
				text = "T"
			intervals [2983]:
				xmin = 1358.6411
				xmax = 1358.7611
				text = "EY1"
			intervals [2984]:
				xmin = 1358.7611
				xmax = 1358.8711
				text = "T"
			intervals [2985]:
				xmin = 1358.8711
				xmax = 1359.1195
				text = "sp"
			intervals [2986]:
				xmin = 1359.1195
				xmax = 1359.7195
				text = "spn"
			intervals [2987]:
				xmin = 1359.7195
				xmax = 1359.7795
				text = "sp"
			intervals [2988]:
				xmin = 1359.7795
				xmax = 1360.878
				text = ""
			intervals [2989]:
				xmin = 1360.878
				xmax = 1360.908
				text = "spn"
			intervals [2990]:
				xmin = 1360.908
				xmax = 1360.948
				text = "sp"
			intervals [2991]:
				xmin = 1360.948
				xmax = 1360.988
				text = "DH"
			intervals [2992]:
				xmin = 1360.988
				xmax = 1361.018
				text = "AH0"
			intervals [2993]:
				xmin = 1361.018
				xmax = 1361.168
				text = "T"
			intervals [2994]:
				xmin = 1361.168
				xmax = 1361.198
				text = "sp"
			intervals [2995]:
				xmin = 1361.198
				xmax = 1361.448
				text = "Z"
			intervals [2996]:
				xmin = 1361.448
				xmax = 1361.518
				text = "sp"
			intervals [2997]:
				xmin = 1361.518
				xmax = 1361.548
				text = "G"
			intervals [2998]:
				xmin = 1361.548
				xmax = 1361.578
				text = "R"
			intervals [2999]:
				xmin = 1361.578
				xmax = 1361.608
				text = "EY1"
			intervals [3000]:
				xmin = 1361.608
				xmax = 1361.718
				text = "T"
			intervals [3001]:
				xmin = 1361.718
				xmax = 1361.818
				text = "sp"
			intervals [3002]:
				xmin = 1361.818
				xmax = 1363.7154
				text = ""
			intervals [3003]:
				xmin = 1363.7154
				xmax = 1363.7554
				text = "HH"
			intervals [3004]:
				xmin = 1363.7554
				xmax = 1363.8054
				text = "W"
			intervals [3005]:
				xmin = 1363.8054
				xmax = 1363.8654
				text = "AH1"
			intervals [3006]:
				xmin = 1363.8654
				xmax = 1363.9054
				text = "T"
			intervals [3007]:
				xmin = 1363.9054
				xmax = 1363.9454
				text = "D"
			intervals [3008]:
				xmin = 1363.9454
				xmax = 1364.0054
				text = "UW1"
			intervals [3009]:
				xmin = 1364.0054
				xmax = 1364.0554
				text = "Y"
			intervals [3010]:
				xmin = 1364.0554
				xmax = 1364.1354
				text = "UW1"
			intervals [3011]:
				xmin = 1364.1354
				xmax = 1364.1954
				text = "D"
			intervals [3012]:
				xmin = 1364.1954
				xmax = 1364.4154
				text = "UW1"
			intervals [3013]:
				xmin = 1364.4154
				xmax = 1364.4654
				text = "IH1"
			intervals [3014]:
				xmin = 1364.4654
				xmax = 1364.5054
				text = "N"
			intervals [3015]:
				xmin = 1364.5054
				xmax = 1364.5454
				text = "AH0"
			intervals [3016]:
				xmin = 1364.5454
				xmax = 1364.6354
				text = "D"
			intervals [3017]:
				xmin = 1364.6354
				xmax = 1364.8154
				text = "EY1"
			intervals [3018]:
				xmin = 1364.8154
				xmax = 1364.9854
				text = "Z"
			intervals [3019]:
				xmin = 1364.9854
				xmax = 1365.0854
				text = "W"
			intervals [3020]:
				xmin = 1365.0854
				xmax = 1365.1954
				text = "ER1"
			intervals [3021]:
				xmin = 1365.1954
				xmax = 1365.2254
				text = "K"
			intervals [3022]:
				xmin = 1365.2254
				xmax = 1365.4554
				text = "sp"
			intervals [3023]:
				xmin = 1365.4554
				xmax = 1365.5818
				text = ""
			intervals [3024]:
				xmin = 1365.5818
				xmax = 1365.6818
				text = "W"
			intervals [3025]:
				xmin = 1365.6818
				xmax = 1365.7118
				text = "UH1"
			intervals [3026]:
				xmin = 1365.7118
				xmax = 1365.7418
				text = "D"
			intervals [3027]:
				xmin = 1365.7418
				xmax = 1365.7718
				text = "sp"
			intervals [3028]:
				xmin = 1365.7718
				xmax = 1365.8318
				text = "Y"
			intervals [3029]:
				xmin = 1365.8318
				xmax = 1365.8618
				text = "UW1"
			intervals [3030]:
				xmin = 1365.8618
				xmax = 1365.9218
				text = "D"
			intervals [3031]:
				xmin = 1365.9218
				xmax = 1365.9918
				text = "IH0"
			intervals [3032]:
				xmin = 1365.9918
				xmax = 1366.1018
				text = "S"
			intervals [3033]:
				xmin = 1366.1018
				xmax = 1366.1618
				text = "K"
			intervals [3034]:
				xmin = 1366.1618
				xmax = 1366.2018
				text = "R"
			intervals [3035]:
				xmin = 1366.2018
				xmax = 1366.2318
				text = "AY1"
			intervals [3036]:
				xmin = 1366.2318
				xmax = 1366.2618
				text = "B"
			intervals [3037]:
				xmin = 1366.2618
				xmax = 1366.4518
				text = "sp"
			intervals [3038]:
				xmin = 1366.4518
				xmax = 1366.8784
				text = ""
			intervals [3039]:
				xmin = 1366.8784
				xmax = 1367.0284
				text = "S"
			intervals [3040]:
				xmin = 1367.0284
				xmax = 1367.0684
				text = "AO1"
			intervals [3041]:
				xmin = 1367.0684
				xmax = 1367.1084
				text = "R"
			intervals [3042]:
				xmin = 1367.1084
				xmax = 1367.1784
				text = "T"
			intervals [3043]:
				xmin = 1367.1784
				xmax = 1367.2184
				text = "AH0"
			intervals [3044]:
				xmin = 1367.2184
				xmax = 1367.2884
				text = "V"
			intervals [3045]:
				xmin = 1367.2884
				xmax = 1367.3184
				text = "sp"
			intervals [3046]:
				xmin = 1367.3184
				xmax = 1367.3484
				text = "HH"
			intervals [3047]:
				xmin = 1367.3484
				xmax = 1367.4684
				text = "AW1"
			intervals [3048]:
				xmin = 1367.4684
				xmax = 1367.4984
				text = "sp"
			intervals [3049]:
				xmin = 1367.4984
				xmax = 1367.5484
				text = "IH0"
			intervals [3050]:
				xmin = 1367.5484
				xmax = 1367.5984
				text = "T"
			intervals [3051]:
				xmin = 1367.5984
				xmax = 1367.6484
				text = "G"
			intervals [3052]:
				xmin = 1367.6484
				xmax = 1367.7284
				text = "OW1"
			intervals [3053]:
				xmin = 1367.7284
				xmax = 1368.0084
				text = "Z"
			intervals [3054]:
				xmin = 1368.0084
				xmax = 1369.255
				text = "sp"
			intervals [3055]:
				xmin = 1369.255
				xmax = 1369.285
				text = "W"
			intervals [3056]:
				xmin = 1369.285
				xmax = 1369.335
				text = "IH1"
			intervals [3057]:
				xmin = 1369.335
				xmax = 1369.365
				text = "N"
			intervals [3058]:
				xmin = 1369.365
				xmax = 1369.395
				text = "Y"
			intervals [3059]:
				xmin = 1369.395
				xmax = 1369.495
				text = "UW1"
			intervals [3060]:
				xmin = 1369.495
				xmax = 1369.525
				text = "R"
			intervals [3061]:
				xmin = 1369.525
				xmax = 1369.555
				text = "T"
			intervals [3062]:
				xmin = 1369.555
				xmax = 1369.665
				text = "IY1"
			intervals [3063]:
				xmin = 1369.665
				xmax = 1369.695
				text = "CH"
			intervals [3064]:
				xmin = 1369.695
				xmax = 1369.725
				text = "IH0"
			intervals [3065]:
				xmin = 1369.725
				xmax = 1369.785
				text = "N"
			intervals [3066]:
				xmin = 1369.785
				xmax = 1409.2677
				text = ""
			intervals [3067]:
				xmin = 1409.2677
				xmax = 1410.0477
				text = "spn"
			intervals [3068]:
				xmin = 1410.0477
				xmax = 1410.1377
				text = "sp"
			intervals [3069]:
				xmin = 1410.1377
				xmax = 1411.0621
				text = ""
			intervals [3070]:
				xmin = 1411.0621
				xmax = 1412.0521
				text = "spn"
			intervals [3071]:
				xmin = 1412.0521
				xmax = 1414.0673
				text = ""
			intervals [3072]:
				xmin = 1414.0673
				xmax = 1414.1873
				text = "sil"
			intervals [3073]:
				xmin = 1414.1873
				xmax = 1414.2173
				text = "Y"
			intervals [3074]:
				xmin = 1414.2173
				xmax = 1414.3073
				text = "UW1"
			intervals [3075]:
				xmin = 1414.3073
				xmax = 1414.3773
				text = "AH0"
			intervals [3076]:
				xmin = 1414.3773
				xmax = 1414.4273
				text = "HH"
			intervals [3077]:
				xmin = 1414.4273
				xmax = 1414.5273
				text = "AY1"
			intervals [3078]:
				xmin = 1414.5273
				xmax = 1414.6373
				text = "S"
			intervals [3079]:
				xmin = 1414.6373
				xmax = 1414.6773
				text = "K"
			intervals [3080]:
				xmin = 1414.6773
				xmax = 1414.7173
				text = "UW1"
			intervals [3081]:
				xmin = 1414.7173
				xmax = 1414.7473
				text = "L"
			intervals [3082]:
				xmin = 1414.7473
				xmax = 1414.8273
				text = "sp"
			intervals [3083]:
				xmin = 1414.8273
				xmax = 1414.9073
				text = "T"
			intervals [3084]:
				xmin = 1414.9073
				xmax = 1414.9673
				text = "IY1"
			intervals [3085]:
				xmin = 1414.9673
				xmax = 1415.1273
				text = "CH"
			intervals [3086]:
				xmin = 1415.1273
				xmax = 1415.1573
				text = "ER0"
			intervals [3087]:
				xmin = 1415.1573
				xmax = 1449.8962
				text = ""
			intervals [3088]:
				xmin = 1449.8962
				xmax = 1450.7162
				text = "spn"
			intervals [3089]:
				xmin = 1450.7162
				xmax = 1452.4451
				text = ""
			intervals [3090]:
				xmin = 1452.4451
				xmax = 1452.5351
				text = "D"
			intervals [3091]:
				xmin = 1452.5351
				xmax = 1452.5851
				text = "UW1"
			intervals [3092]:
				xmin = 1452.5851
				xmax = 1452.6151
				text = "Y"
			intervals [3093]:
				xmin = 1452.6151
				xmax = 1452.6951
				text = "UW1"
			intervals [3094]:
				xmin = 1452.6951
				xmax = 1452.7251
				text = "HH"
			intervals [3095]:
				xmin = 1452.7251
				xmax = 1452.7951
				text = "AE1"
			intervals [3096]:
				xmin = 1452.7951
				xmax = 1452.8951
				text = "V"
			intervals [3097]:
				xmin = 1452.8951
				xmax = 1452.9551
				text = "EY1"
			intervals [3098]:
				xmin = 1452.9551
				xmax = 1453.1351
				text = "sp"
			intervals [3099]:
				xmin = 1453.1351
				xmax = 1453.3151
				text = "AH1"
			intervals [3100]:
				xmin = 1453.3151
				xmax = 1453.4651
				text = "sp"
			intervals [3101]:
				xmin = 1453.4651
				xmax = 1453.5251
				text = "P"
			intervals [3102]:
				xmin = 1453.5251
				xmax = 1453.5851
				text = "IH1"
			intervals [3103]:
				xmin = 1453.5851
				xmax = 1453.6951
				text = "R"
			intervals [3104]:
				xmin = 1453.6951
				xmax = 1453.7851
				text = "IY0"
			intervals [3105]:
				xmin = 1453.7851
				xmax = 1453.8151
				text = "AH0"
			intervals [3106]:
				xmin = 1453.8151
				xmax = 1453.8651
				text = "D"
			intervals [3107]:
				xmin = 1453.8651
				xmax = 1453.9551
				text = "sp"
			intervals [3108]:
				xmin = 1453.9551
				xmax = 1453.9951
				text = "F"
			intervals [3109]:
				xmin = 1453.9951
				xmax = 1454.0251
				text = "R"
			intervals [3110]:
				xmin = 1454.0251
				xmax = 1454.1551
				text = "ER0"
			intervals [3111]:
				xmin = 1454.1551
				xmax = 1454.3151
				text = "sp"
			intervals [3112]:
				xmin = 1454.3151
				xmax = 1455.2923
				text = ""
			intervals [3113]:
				xmin = 1455.2923
				xmax = 1455.4123
				text = "F"
			intervals [3114]:
				xmin = 1455.4123
				xmax = 1455.4923
				text = "ER0"
			intervals [3115]:
				xmin = 1455.4923
				xmax = 1455.5823
				text = "sp"
			intervals [3116]:
				xmin = 1455.5823
				xmax = 1455.6323
				text = "D"
			intervals [3117]:
				xmin = 1455.6323
				xmax = 1455.7723
				text = "UW1"
			intervals [3118]:
				xmin = 1455.7723
				xmax = 1455.8023
				text = "IH0"
			intervals [3119]:
				xmin = 1455.8023
				xmax = 1455.8523
				text = "N"
			intervals [3120]:
				xmin = 1455.8523
				xmax = 1455.9123
				text = "sp"
			intervals [3121]:
				xmin = 1455.9123
				xmax = 1456.0523
				text = "W"
			intervals [3122]:
				xmin = 1456.0523
				xmax = 1456.1023
				text = "ER1"
			intervals [3123]:
				xmin = 1456.1023
				xmax = 1456.1323
				text = "K"
			intervals [3124]:
				xmin = 1456.1323
				xmax = 1456.2523
				text = "sp"
			intervals [3125]:
				xmin = 1456.2523
				xmax = 1456.3323
				text = "L"
			intervals [3126]:
				xmin = 1456.3323
				xmax = 1456.3823
				text = "AY1"
			intervals [3127]:
				xmin = 1456.3823
				xmax = 1456.4223
				text = "K"
			intervals [3128]:
				xmin = 1456.4223
				xmax = 1456.5123
				text = "sp"
			intervals [3129]:
				xmin = 1456.5123
				xmax = 1456.5723
				text = "DH"
			intervals [3130]:
				xmin = 1456.5723
				xmax = 1456.6923
				text = "AH0"
			intervals [3131]:
				xmin = 1456.6923
				xmax = 1456.7623
				text = "T"
			intervals [3132]:
				xmin = 1456.7623
				xmax = 1456.8923
				text = "S"
			intervals [3133]:
				xmin = 1456.8923
				xmax = 1456.9523
				text = "EH1"
			intervals [3134]:
				xmin = 1456.9523
				xmax = 1456.9923
				text = "T"
			intervals [3135]:
				xmin = 1456.9923
				xmax = 1457.1123
				text = "AH0"
			intervals [3136]:
				xmin = 1457.1123
				xmax = 1457.2023
				text = "S"
			intervals [3137]:
				xmin = 1457.2023
				xmax = 1457.2323
				text = "AY1"
			intervals [3138]:
				xmin = 1457.2323
				xmax = 1457.4123
				text = "D"
			intervals [3139]:
				xmin = 1457.4123
				xmax = 1459.3255
				text = "sp"
			intervals [3140]:
				xmin = 1459.3255
				xmax = 1461.1655
				text = "spn"
			intervals [3141]:
				xmin = 1461.1655
				xmax = 1462.2787
				text = ""
			intervals [3142]:
				xmin = 1462.2787
				xmax = 1463.0587
				text = "spn"
			intervals [3143]:
				xmin = 1463.0587
				xmax = 1470.820
				text = ""
			intervals [3144]:
				xmin = 1470.820
				xmax = 1470.920
				text = "HH"
			intervals [3145]:
				xmin = 1470.920
				xmax = 1470.970
				text = "AW1"
			intervals [3146]:
				xmin = 1470.970
				xmax = 1471.020
				text = "D"
			intervals [3147]:
				xmin = 1471.020
				xmax = 1471.050
				text = "IH0"
			intervals [3148]:
				xmin = 1471.050
				xmax = 1471.120
				text = "Z"
			intervals [3149]:
				xmin = 1471.120
				xmax = 1471.160
				text = "Y"
			intervals [3150]:
				xmin = 1471.160
				xmax = 1471.200
				text = "UH1"
			intervals [3151]:
				xmin = 1471.200
				xmax = 1471.300
				text = "R"
			intervals [3152]:
				xmin = 1471.300
				xmax = 1471.350
				text = "F"
			intervals [3153]:
				xmin = 1471.350
				xmax = 1471.480
				text = "AE1"
			intervals [3154]:
				xmin = 1471.480
				xmax = 1471.550
				text = "M"
			intervals [3155]:
				xmin = 1471.550
				xmax = 1471.600
				text = "L"
			intervals [3156]:
				xmin = 1471.600
				xmax = 1471.700
				text = "IY0"
			intervals [3157]:
				xmin = 1471.700
				xmax = 1471.800
				text = "S"
			intervals [3158]:
				xmin = 1471.800
				xmax = 1471.840
				text = "EH1"
			intervals [3159]:
				xmin = 1471.840
				xmax = 1471.940
				text = "L"
			intervals [3160]:
				xmin = 1471.940
				xmax = 1471.980
				text = "AH0"
			intervals [3161]:
				xmin = 1471.980
				xmax = 1472.030
				text = "B"
			intervals [3162]:
				xmin = 1472.030
				xmax = 1472.100
				text = "R"
			intervals [3163]:
				xmin = 1472.100
				xmax = 1472.170
				text = "EY2"
			intervals [3164]:
				xmin = 1472.170
				xmax = 1472.250
				text = "T"
			intervals [3165]:
				xmin = 1472.250
				xmax = 1472.340
				text = "sp"
			intervals [3166]:
				xmin = 1472.340
				xmax = 1472.390
				text = "DH"
			intervals [3167]:
				xmin = 1472.390
				xmax = 1472.430
				text = "AH0"
			intervals [3168]:
				xmin = 1472.430
				xmax = 1472.460
				text = "HH"
			intervals [3169]:
				xmin = 1472.460
				xmax = 1472.580
				text = "AA1"
			intervals [3170]:
				xmin = 1472.580
				xmax = 1472.710
				text = "L"
			intervals [3171]:
				xmin = 1472.710
				xmax = 1472.800
				text = "AH0"
			intervals [3172]:
				xmin = 1472.800
				xmax = 1472.860
				text = "D"
			intervals [3173]:
				xmin = 1472.860
				xmax = 1472.950
				text = "EY2"
			intervals [3174]:
				xmin = 1472.950
				xmax = 1473.120
				text = "Z"
			intervals [3175]:
				xmin = 1473.120
				xmax = 1473.150
				text = "sp"
			intervals [3176]:
				xmin = 1473.150
				xmax = 1473.180
				text = "L"
			intervals [3177]:
				xmin = 1473.180
				xmax = 1473.210
				text = "AY1"
			intervals [3178]:
				xmin = 1473.210
				xmax = 1473.240
				text = "K"
			intervals [3179]:
				xmin = 1473.240
				xmax = 1473.370
				text = "sp"
			intervals [3180]:
				xmin = 1473.370
				xmax = 1473.460
				text = "K"
			intervals [3181]:
				xmin = 1473.460
				xmax = 1473.490
				text = "R"
			intervals [3182]:
				xmin = 1473.490
				xmax = 1473.580
				text = "IH1"
			intervals [3183]:
				xmin = 1473.580
				xmax = 1473.700
				text = "S"
			intervals [3184]:
				xmin = 1473.700
				xmax = 1473.810
				text = "M"
			intervals [3185]:
				xmin = 1473.810
				xmax = 1473.870
				text = "AH0"
			intervals [3186]:
				xmin = 1473.870
				xmax = 1473.980
				text = "S"
			intervals [3187]:
				xmin = 1473.980
				xmax = 1495.7047
				text = "sp"
			intervals [3188]:
				xmin = 1495.7047
				xmax = 1495.9947
				text = "M"
			intervals [3189]:
				xmin = 1495.9947
				xmax = 1498.1535
				text = ""
			intervals [3190]:
				xmin = 1498.1535
				xmax = 1498.2735
				text = "Y"
			intervals [3191]:
				xmin = 1498.2735
				xmax = 1498.3335
				text = "UW1"
			intervals [3192]:
				xmin = 1498.3335
				xmax = 1498.4335
				text = "HH"
			intervals [3193]:
				xmin = 1498.4335
				xmax = 1498.4635
				text = "AE1"
			intervals [3194]:
				xmin = 1498.4635
				xmax = 1498.5035
				text = "V"
			intervals [3195]:
				xmin = 1498.5035
				xmax = 1498.5335
				text = "sp"
			intervals [3196]:
				xmin = 1498.5335
				xmax = 1498.6335
				text = "D"
			intervals [3197]:
				xmin = 1498.6335
				xmax = 1498.6935
				text = "EH2"
			intervals [3198]:
				xmin = 1498.6935
				xmax = 1498.8035
				text = "K"
			intervals [3199]:
				xmin = 1498.8035
				xmax = 1498.9035
				text = "ER0"
			intervals [3200]:
				xmin = 1498.9035
				xmax = 1499.0735
				text = "EY1"
			intervals [3201]:
				xmin = 1499.0735
				xmax = 1499.1035
				text = "SH"
			intervals [3202]:
				xmin = 1499.1035
				xmax = 1499.1335
				text = "AH0"
			intervals [3203]:
				xmin = 1499.1335
				xmax = 1499.1635
				text = "N"
			intervals [3204]:
				xmin = 1499.1635
				xmax = 1499.7135
				text = "Z"
			intervals [3205]:
				xmin = 1499.7135
				xmax = 1499.7435
				text = "sp"
			intervals [3206]:
				xmin = 1499.7435
				xmax = 1499.7735
				text = "AH0"
			intervals [3207]:
				xmin = 1499.7735
				xmax = 1499.8435
				text = "N"
			intervals [3208]:
				xmin = 1499.8435
				xmax = 1499.8735
				text = "sp"
			intervals [3209]:
				xmin = 1499.8735
				xmax = 1499.9035
				text = "S"
			intervals [3210]:
				xmin = 1499.9035
				xmax = 1499.9335
				text = "T"
			intervals [3211]:
				xmin = 1499.9335
				xmax = 1499.9635
				text = "AH1"
			intervals [3212]:
				xmin = 1499.9635
				xmax = 1499.9935
				text = "F"
			intervals [3213]:
				xmin = 1499.9935
				xmax = 1510.5942
				text = ""
			intervals [3214]:
				xmin = 1510.5942
				xmax = 1510.7142
				text = "W"
			intervals [3215]:
				xmin = 1510.7142
				xmax = 1510.7442
				text = "AH1"
			intervals [3216]:
				xmin = 1510.7442
				xmax = 1510.7842
				text = "T"
			intervals [3217]:
				xmin = 1510.7842
				xmax = 1510.8342
				text = "W"
			intervals [3218]:
				xmin = 1510.8342
				xmax = 1510.8742
				text = "AH0"
			intervals [3219]:
				xmin = 1510.8742
				xmax = 1510.9442
				text = "Z"
			intervals [3220]:
				xmin = 1510.9442
				xmax = 1510.9942
				text = "DH"
			intervals [3221]:
				xmin = 1510.9942
				xmax = 1511.0242
				text = "AH0"
			intervals [3222]:
				xmin = 1511.0242
				xmax = 1511.1042
				text = "N"
			intervals [3223]:
				xmin = 1511.1042
				xmax = 1511.2242
				text = "AY1"
			intervals [3224]:
				xmin = 1511.2242
				xmax = 1511.3142
				text = "S"
			intervals [3225]:
				xmin = 1511.3142
				xmax = 1511.3842
				text = "IH0"
			intervals [3226]:
				xmin = 1511.3842
				xmax = 1511.4542
				text = "S"
			intervals [3227]:
				xmin = 1511.4542
				xmax = 1511.4842
				text = "T"
			intervals [3228]:
				xmin = 1511.4842
				xmax = 1511.5642
				text = "K"
			intervals [3229]:
				xmin = 1511.5642
				xmax = 1511.5942
				text = "R"
			intervals [3230]:
				xmin = 1511.5942
				xmax = 1511.6442
				text = "IH1"
			intervals [3231]:
				xmin = 1511.6442
				xmax = 1511.7542
				text = "S"
			intervals [3232]:
				xmin = 1511.7542
				xmax = 1511.7942
				text = "M"
			intervals [3233]:
				xmin = 1511.7942
				xmax = 1511.8442
				text = "AH0"
			intervals [3234]:
				xmin = 1511.8442
				xmax = 1511.9342
				text = "S"
			intervals [3235]:
				xmin = 1511.9342
				xmax = 1511.9842
				text = "P"
			intervals [3236]:
				xmin = 1511.9842
				xmax = 1512.0242
				text = "R"
			intervals [3237]:
				xmin = 1512.0242
				xmax = 1512.1042
				text = "EH1"
			intervals [3238]:
				xmin = 1512.1042
				xmax = 1512.1342
				text = "Z"
			intervals [3239]:
				xmin = 1512.1342
				xmax = 1512.1642
				text = "AH0"
			intervals [3240]:
				xmin = 1512.1642
				xmax = 1512.1942
				text = "N"
			intervals [3241]:
				xmin = 1512.1942
				xmax = 1512.2242
				text = "T"
			intervals [3242]:
				xmin = 1512.2242
				xmax = 1512.2542
				text = "sp"
			intervals [3243]:
				xmin = 1512.2542
				xmax = 1512.4242
				text = "Y"
			intervals [3244]:
				xmin = 1512.4242
				xmax = 1512.4542
				text = "UW1"
			intervals [3245]:
				xmin = 1512.4542
				xmax = 1512.4842
				text = "EH1"
			intervals [3246]:
				xmin = 1512.4842
				xmax = 1512.5642
				text = "V"
			intervals [3247]:
				xmin = 1512.5642
				xmax = 1512.6942
				text = "ER0"
			intervals [3248]:
				xmin = 1512.6942
				xmax = 1512.7542
				text = "G"
			intervals [3249]:
				xmin = 1512.7542
				xmax = 1512.7942
				text = "AA1"
			intervals [3250]:
				xmin = 1512.7942
				xmax = 1512.8942
				text = "T"
			intervals [3251]:
				xmin = 1512.8942
				xmax = 1513.0742
				text = "sp"
			intervals [3252]:
				xmin = 1513.0742
				xmax = 1513.1542
				text = "D"
			intervals [3253]:
				xmin = 1513.1542
				xmax = 1513.1942
				text = "UW1"
			intervals [3254]:
				xmin = 1513.1942
				xmax = 1513.2942
				text = "sp"
			intervals [3255]:
				xmin = 1513.2942
				xmax = 1513.3242
				text = "Y"
			intervals [3256]:
				xmin = 1513.3242
				xmax = 1513.3542
				text = "UW1"
			intervals [3257]:
				xmin = 1513.3542
				xmax = 1513.3842
				text = "sp"
			intervals [3258]:
				xmin = 1513.3842
				xmax = 1513.4142
				text = "R"
			intervals [3259]:
				xmin = 1513.4142
				xmax = 1513.4442
				text = "IH0"
			intervals [3260]:
				xmin = 1513.4442
				xmax = 1513.4742
				text = "M"
			intervals [3261]:
				xmin = 1513.4742
				xmax = 1513.5242
				text = "EH1"
			intervals [3262]:
				xmin = 1513.5242
				xmax = 1513.6542
				text = "M"
			intervals [3263]:
				xmin = 1513.6542
				xmax = 1513.6842
				text = "B"
			intervals [3264]:
				xmin = 1513.6842
				xmax = 1513.7142
				text = "ER0"
			intervals [3265]:
				xmin = 1513.7142
				xmax = 1530.4893
				text = "sp"
			intervals [3266]:
				xmin = 1530.4893
				xmax = 1531.3493
				text = "spn"
			intervals [3267]:
				xmin = 1531.3493
				xmax = 1532.6303
				text = ""
			intervals [3268]:
				xmin = 1532.6303
				xmax = 1532.7403
				text = "W"
			intervals [3269]:
				xmin = 1532.7403
				xmax = 1532.7703
				text = "EH1"
			intervals [3270]:
				xmin = 1532.7703
				xmax = 1532.8003
				text = "L"
			intervals [3271]:
				xmin = 1532.8003
				xmax = 1532.8603
				text = "W"
			intervals [3272]:
				xmin = 1532.8603
				xmax = 1532.8903
				text = "AH1"
			intervals [3273]:
				xmin = 1532.8903
				xmax = 1532.9503
				text = "T"
			intervals [3274]:
				xmin = 1532.9503
				xmax = 1533.0703
				text = "W"
			intervals [3275]:
				xmin = 1533.0703
				xmax = 1533.1003
				text = "AH0"
			intervals [3276]:
				xmin = 1533.1003
				xmax = 1533.1603
				text = "Z"
			intervals [3277]:
				xmin = 1533.1603
				xmax = 1533.2403
				text = "IH0"
			intervals [3278]:
				xmin = 1533.2403
				xmax = 1533.2703
				text = "T"
			intervals [3279]:
				xmin = 1533.2703
				xmax = 1533.3203
				text = "sp"
			intervals [3280]:
				xmin = 1533.3203
				xmax = 1533.3603
				text = "L"
			intervals [3281]:
				xmin = 1533.3603
				xmax = 1533.3903
				text = "AY1"
			intervals [3282]:
				xmin = 1533.3903
				xmax = 1533.4203
				text = "K"
			intervals [3283]:
				xmin = 1533.4203
				xmax = 1533.4703
				text = "sp"
			intervals [3284]:
				xmin = 1533.4703
				xmax = 1533.5003
				text = "W"
			intervals [3285]:
				xmin = 1533.5003
				xmax = 1533.5303
				text = "AH0"
			intervals [3286]:
				xmin = 1533.5303
				xmax = 1533.5703
				text = "Z"
			intervals [3287]:
				xmin = 1533.5703
				xmax = 1533.6403
				text = "sp"
			intervals [3288]:
				xmin = 1533.6403
				xmax = 1533.7003
				text = "IH0"
			intervals [3289]:
				xmin = 1533.7003
				xmax = 1533.8303
				text = "T"
			intervals [3290]:
				xmin = 1533.8303
				xmax = 1534.0403
				text = "sp"
			intervals [3291]:
				xmin = 1534.0403
				xmax = 1534.2988
				text = ""
			intervals [3292]:
				xmin = 1534.2988
				xmax = 1534.3788
				text = "F"
			intervals [3293]:
				xmin = 1534.3788
				xmax = 1534.4288
				text = "AE1"
			intervals [3294]:
				xmin = 1534.4288
				xmax = 1534.6288
				text = "N"
			intervals [3295]:
				xmin = 1534.6288
				xmax = 1534.7388
				text = "S"
			intervals [3296]:
				xmin = 1534.7388
				xmax = 1534.8488
				text = "IY0"
			intervals [3297]:
				xmin = 1534.8488
				xmax = 1534.9588
				text = "sp"
			intervals [3298]:
				xmin = 1534.9588
				xmax = 1557.8631
				text = ""
			intervals [3299]:
				xmin = 1557.8631
				xmax = 1558.2731
				text = "spn"
			intervals [3300]:
				xmin = 1558.2731
				xmax = 1572.6548
				text = ""
			intervals [3301]:
				xmin = 1572.6548
				xmax = 1572.6948
				text = "sil"
			intervals [3302]:
				xmin = 1572.6948
				xmax = 1573.1048
				text = "spn"
			intervals [3303]:
				xmin = 1573.1048
				xmax = 1573.2248
				text = "sp"
			intervals [3304]:
				xmin = 1573.2248
				xmax = 1573.8191
				text = ""
			intervals [3305]:
				xmin = 1573.8191
				xmax = 1573.9991
				text = "Y"
			intervals [3306]:
				xmin = 1573.9991
				xmax = 1574.2291
				text = "AE1"
			intervals [3307]:
				xmin = 1574.2291
				xmax = 1574.2891
				text = "sp"
			intervals [3308]:
				xmin = 1574.2891
				xmax = 1574.3191
				text = "IH0"
			intervals [3309]:
				xmin = 1574.3191
				xmax = 1574.3491
				text = "T"
			intervals [3310]:
				xmin = 1574.3491
				xmax = 1574.3791
				text = "K"
			intervals [3311]:
				xmin = 1574.3791
				xmax = 1574.4291
				text = "AA1"
			intervals [3312]:
				xmin = 1574.4291
				xmax = 1574.5091
				text = "S"
			intervals [3313]:
				xmin = 1574.5091
				xmax = 1574.5491
				text = "T"
			intervals [3314]:
				xmin = 1574.5491
				xmax = 1574.6191
				text = "S"
			intervals [3315]:
				xmin = 1574.6191
				xmax = 1574.6491
				text = "sp"
			intervals [3316]:
				xmin = 1574.6491
				xmax = 1574.7391
				text = "M"
			intervals [3317]:
				xmin = 1574.7391
				xmax = 1574.7691
				text = "AH1"
			intervals [3318]:
				xmin = 1574.7691
				xmax = 1574.7991
				text = "N"
			intervals [3319]:
				xmin = 1574.7991
				xmax = 1574.8391
				text = "IY0"
			intervals [3320]:
				xmin = 1574.8391
				xmax = 1575.0591
				text = "sp"
			intervals [3321]:
				xmin = 1575.0591
				xmax = 1577.5405
				text = ""
			intervals [3322]:
				xmin = 1577.5405
				xmax = 1578.0205
				text = "AH1"
			intervals [3323]:
				xmin = 1578.0205
				xmax = 1578.1105
				text = "sp"
			intervals [3324]:
				xmin = 1578.1105
				xmax = 1578.5586
				text = ""
			intervals [3325]:
				xmin = 1578.5586
				xmax = 1578.6686
				text = "HH"
			intervals [3326]:
				xmin = 1578.6686
				xmax = 1578.7486
				text = "IY1"
			intervals [3327]:
				xmin = 1578.7486
				xmax = 1578.8886
				text = "R"
			intervals [3328]:
				xmin = 1578.8886
				xmax = 1578.9786
				text = "ER0"
			intervals [3329]:
				xmin = 1578.9786
				xmax = 1579.0686
				text = "S"
			intervals [3330]:
				xmin = 1579.0686
				xmax = 1579.1086
				text = "AH1"
			intervals [3331]:
				xmin = 1579.1086
				xmax = 1579.2186
				text = "M"
			intervals [3332]:
				xmin = 1579.2186
				xmax = 1579.3086
				text = "K"
			intervals [3333]:
				xmin = 1579.3086
				xmax = 1579.3386
				text = "W"
			intervals [3334]:
				xmin = 1579.3386
				xmax = 1579.4186
				text = "EH1"
			intervals [3335]:
				xmin = 1579.4186
				xmax = 1579.4686
				text = "S"
			intervals [3336]:
				xmin = 1579.4686
				xmax = 1579.4986
				text = "CH"
			intervals [3337]:
				xmin = 1579.4986
				xmax = 1579.5286
				text = "AH0"
			intervals [3338]:
				xmin = 1579.5286
				xmax = 1579.5586
				text = "N"
			intervals [3339]:
				xmin = 1579.5586
				xmax = 1579.5886
				text = "Z"
			intervals [3340]:
				xmin = 1579.5886
				xmax = 1579.6186
				text = "DH"
			intervals [3341]:
				xmin = 1579.6186
				xmax = 1579.6486
				text = "AH0"
			intervals [3342]:
				xmin = 1579.6486
				xmax = 1579.6786
				text = "T"
			intervals [3343]:
				xmin = 1579.6786
				xmax = 1579.7186
				text = "ER0"
			intervals [3344]:
				xmin = 1579.7186
				xmax = 1579.7486
				text = "AH0"
			intervals [3345]:
				xmin = 1579.7486
				xmax = 1579.7786
				text = "L"
			intervals [3346]:
				xmin = 1579.7786
				xmax = 1579.8086
				text = "IH1"
			intervals [3347]:
				xmin = 1579.8086
				xmax = 1579.8386
				text = "T"
			intervals [3348]:
				xmin = 1579.8386
				xmax = 1579.8786
				text = "AH0"
			intervals [3349]:
				xmin = 1579.8786
				xmax = 1579.9386
				text = "L"
			intervals [3350]:
				xmin = 1579.9386
				xmax = 1579.9986
				text = "M"
			intervals [3351]:
				xmin = 1579.9986
				xmax = 1580.0586
				text = "AO1"
			intervals [3352]:
				xmin = 1580.0586
				xmax = 1580.1786
				text = "R"
			intervals [3353]:
				xmin = 1580.1786
				xmax = 1580.3086
				text = "S"
			intervals [3354]:
				xmin = 1580.3086
				xmax = 1580.3586
				text = "IH1"
			intervals [3355]:
				xmin = 1580.3586
				xmax = 1580.4486
				text = "R"
			intervals [3356]:
				xmin = 1580.4486
				xmax = 1580.5886
				text = "IY0"
			intervals [3357]:
				xmin = 1580.5886
				xmax = 1580.6486
				text = "AH0"
			intervals [3358]:
				xmin = 1580.6486
				xmax = 1580.8186
				text = "S"
			intervals [3359]:
				xmin = 1580.8186
				xmax = 1580.8686
				text = "B"
			intervals [3360]:
				xmin = 1580.8686
				xmax = 1580.8986
				text = "AH1"
			intervals [3361]:
				xmin = 1580.8986
				xmax = 1580.9286
				text = "T"
			intervals [3362]:
				xmin = 1580.9286
				xmax = 1580.9586
				text = "sp"
			intervals [3363]:
				xmin = 1580.9586
				xmax = 1581.0486
				text = "W"
			intervals [3364]:
				xmin = 1581.0486
				xmax = 1581.0986
				text = "ER0"
			intervals [3365]:
				xmin = 1581.0986
				xmax = 1581.1286
				text = "Y"
			intervals [3366]:
				xmin = 1581.1286
				xmax = 1581.2486
				text = "UW1"
			intervals [3367]:
				xmin = 1581.2486
				xmax = 1581.3186
				text = "EH1"
			intervals [3368]:
				xmin = 1581.3186
				xmax = 1581.3786
				text = "V"
			intervals [3369]:
				xmin = 1581.3786
				xmax = 1581.4286
				text = "ER0"
			intervals [3370]:
				xmin = 1581.4286
				xmax = 1581.4686
				text = "IH0"
			intervals [3371]:
				xmin = 1581.4686
				xmax = 1581.5286
				text = "N"
			intervals [3372]:
				xmin = 1581.5286
				xmax = 1581.5986
				text = "AH0"
			intervals [3373]:
				xmin = 1581.5986
				xmax = 1581.6986
				text = "S"
			intervals [3374]:
				xmin = 1581.6986
				xmax = 1581.7686
				text = "IH2"
			intervals [3375]:
				xmin = 1581.7686
				xmax = 1581.8786
				text = "CH"
			intervals [3376]:
				xmin = 1581.8786
				xmax = 1581.9786
				text = "UW0"
			intervals [3377]:
				xmin = 1581.9786
				xmax = 1582.1086
				text = "EY1"
			intervals [3378]:
				xmin = 1582.1086
				xmax = 1582.1886
				text = "SH"
			intervals [3379]:
				xmin = 1582.1886
				xmax = 1582.2386
				text = "AH0"
			intervals [3380]:
				xmin = 1582.2386
				xmax = 1582.2686
				text = "N"
			intervals [3381]:
				xmin = 1582.2686
				xmax = 1582.3086
				text = "HH"
			intervals [3382]:
				xmin = 1582.3086
				xmax = 1582.3486
				text = "W"
			intervals [3383]:
				xmin = 1582.3486
				xmax = 1582.3786
				text = "EH1"
			intervals [3384]:
				xmin = 1582.3786
				xmax = 1582.4086
				text = "R"
			intervals [3385]:
				xmin = 1582.4086
				xmax = 1582.4586
				text = "Y"
			intervals [3386]:
				xmin = 1582.4586
				xmax = 1582.5086
				text = "UW1"
			intervals [3387]:
				xmin = 1582.5086
				xmax = 1582.5986
				text = "TH"
			intervals [3388]:
				xmin = 1582.5986
				xmax = 1582.6586
				text = "AO1"
			intervals [3389]:
				xmin = 1582.6586
				xmax = 1582.7386
				text = "T"
			intervals [3390]:
				xmin = 1582.7386
				xmax = 1582.7686
				text = "Y"
			intervals [3391]:
				xmin = 1582.7686
				xmax = 1582.8186
				text = "UW1"
			intervals [3392]:
				xmin = 1582.8186
				xmax = 1582.8886
				text = "M"
			intervals [3393]:
				xmin = 1582.8886
				xmax = 1582.9586
				text = "AY1"
			intervals [3394]:
				xmin = 1582.9586
				xmax = 1583.0086
				text = "T"
			intervals [3395]:
				xmin = 1583.0086
				xmax = 1583.0586
				text = "sp"
			intervals [3396]:
				xmin = 1583.0586
				xmax = 1583.1186
				text = "B"
			intervals [3397]:
				xmin = 1583.1186
				xmax = 1583.1986
				text = "IY1"
			intervals [3398]:
				xmin = 1583.1986
				xmax = 1583.2486
				text = "sp"
			intervals [3399]:
				xmin = 1583.2486
				xmax = 1583.3286
				text = "K"
			intervals [3400]:
				xmin = 1583.3286
				xmax = 1583.3986
				text = "IH1"
			intervals [3401]:
				xmin = 1583.3986
				xmax = 1583.5786
				text = "L"
			intervals [3402]:
				xmin = 1583.5786
				xmax = 1583.6486
				text = "D"
			intervals [3403]:
				xmin = 1583.6486
				xmax = 1583.7186
				text = "ER0"
			intervals [3404]:
				xmin = 1583.7186
				xmax = 1583.8186
				text = "M"
			intervals [3405]:
				xmin = 1583.8186
				xmax = 1583.8786
				text = "AY1"
			intervals [3406]:
				xmin = 1583.8786
				xmax = 1583.9086
				text = "T"
			intervals [3407]:
				xmin = 1583.9086
				xmax = 1583.9986
				text = "sp"
			intervals [3408]:
				xmin = 1583.9986
				xmax = 1584.0886
				text = "D"
			intervals [3409]:
				xmin = 1584.0886
				xmax = 1584.2786
				text = "AY1"
			intervals [3410]:
				xmin = 1584.2786
				xmax = 1596.9674
				text = "sp"
			intervals [3411]:
				xmin = 1596.9674
				xmax = 1597.2374
				text = "M"
			intervals [3412]:
				xmin = 1597.2374
				xmax = 1597.2674
				text = "HH"
			intervals [3413]:
				xmin = 1597.2674
				xmax = 1597.4074
				text = "M"
			intervals [3414]:
				xmin = 1597.4074
				xmax = 1597.4974
				text = "sp"
			intervals [3415]:
				xmin = 1597.4974
				xmax = 1598.526
				text = ""
			intervals [3416]:
				xmin = 1598.526
				xmax = 1598.666
				text = "S"
			intervals [3417]:
				xmin = 1598.666
				xmax = 1598.706
				text = "AH1"
			intervals [3418]:
				xmin = 1598.706
				xmax = 1598.766
				text = "M"
			intervals [3419]:
				xmin = 1598.766
				xmax = 1598.866
				text = "T"
			intervals [3420]:
				xmin = 1598.866
				xmax = 1598.936
				text = "AY2"
			intervals [3421]:
				xmin = 1598.936
				xmax = 1598.966
				text = "M"
			intervals [3422]:
				xmin = 1598.966
				xmax = 1599.006
				text = "Z"
			intervals [3423]:
				xmin = 1599.006
				xmax = 1599.076
				text = "P"
			intervals [3424]:
				xmin = 1599.076
				xmax = 1599.146
				text = "IY1"
			intervals [3425]:
				xmin = 1599.146
				xmax = 1599.186
				text = "P"
			intervals [3426]:
				xmin = 1599.186
				xmax = 1599.226
				text = "AH0"
			intervals [3427]:
				xmin = 1599.226
				xmax = 1599.296
				text = "L"
			intervals [3428]:
				xmin = 1599.296
				xmax = 1599.416
				text = "S"
			intervals [3429]:
				xmin = 1599.416
				xmax = 1599.536
				text = "EY1"
			intervals [3430]:
				xmin = 1599.536
				xmax = 1599.566
				text = "DH"
			intervals [3431]:
				xmin = 1599.566
				xmax = 1599.606
				text = "AH0"
			intervals [3432]:
				xmin = 1599.606
				xmax = 1599.666
				text = "T"
			intervals [3433]:
				xmin = 1599.666
				xmax = 1599.726
				text = "W"
			intervals [3434]:
				xmin = 1599.726
				xmax = 1599.756
				text = "AH2"
			intervals [3435]:
				xmin = 1599.756
				xmax = 1599.816
				text = "T"
			intervals [3436]:
				xmin = 1599.816
				xmax = 1599.856
				text = "EH1"
			intervals [3437]:
				xmin = 1599.856
				xmax = 1599.896
				text = "V"
			intervals [3438]:
				xmin = 1599.896
				xmax = 1599.996
				text = "ER0"
			intervals [3439]:
				xmin = 1599.996
				xmax = 1600.066
				text = "S"
			intervals [3440]:
				xmin = 1600.066
				xmax = 1600.106
				text = "G"
			intervals [3441]:
				xmin = 1600.106
				xmax = 1600.156
				text = "OW1"
			intervals [3442]:
				xmin = 1600.156
				xmax = 1600.206
				text = "IH0"
			intervals [3443]:
				xmin = 1600.206
				xmax = 1600.276
				text = "NG"
			intervals [3444]:
				xmin = 1600.276
				xmax = 1600.316
				text = "T"
			intervals [3445]:
				xmin = 1600.316
				xmax = 1600.356
				text = "IH0"
			intervals [3446]:
				xmin = 1600.356
				xmax = 1600.436
				text = "HH"
			intervals [3447]:
				xmin = 1600.436
				xmax = 1600.526
				text = "AE1"
			intervals [3448]:
				xmin = 1600.526
				xmax = 1600.616
				text = "P"
			intervals [3449]:
				xmin = 1600.616
				xmax = 1600.646
				text = "AH0"
			intervals [3450]:
				xmin = 1600.646
				xmax = 1600.676
				text = "N"
			intervals [3451]:
				xmin = 1600.676
				xmax = 1600.736
				text = "IH0"
			intervals [3452]:
				xmin = 1600.736
				xmax = 1600.846
				text = "Z"
			intervals [3453]:
				xmin = 1600.846
				xmax = 1600.886
				text = "G"
			intervals [3454]:
				xmin = 1600.886
				xmax = 1600.926
				text = "OW1"
			intervals [3455]:
				xmin = 1600.926
				xmax = 1600.996
				text = "IH0"
			intervals [3456]:
				xmin = 1600.996
				xmax = 1601.056
				text = "NG"
			intervals [3457]:
				xmin = 1601.056
				xmax = 1601.086
				text = "T"
			intervals [3458]:
				xmin = 1601.086
				xmax = 1601.146
				text = "AH0"
			intervals [3459]:
				xmin = 1601.146
				xmax = 1601.226
				text = "HH"
			intervals [3460]:
				xmin = 1601.226
				xmax = 1601.336
				text = "AE1"
			intervals [3461]:
				xmin = 1601.336
				xmax = 1601.386
				text = "P"
			intervals [3462]:
				xmin = 1601.386
				xmax = 1601.416
				text = "AH0"
			intervals [3463]:
				xmin = 1601.416
				xmax = 1601.606
				text = "N"
			intervals [3464]:
				xmin = 1601.606
				xmax = 1601.636
				text = "sp"
			intervals [3465]:
				xmin = 1601.636
				xmax = 1601.676
				text = "W"
			intervals [3466]:
				xmin = 1601.676
				xmax = 1601.706
				text = "AH1"
			intervals [3467]:
				xmin = 1601.706
				xmax = 1601.756
				text = "T"
			intervals [3468]:
				xmin = 1601.756
				xmax = 1601.836
				text = "S"
			intervals [3469]:
				xmin = 1601.836
				xmax = 1601.876
				text = "Y"
			intervals [3470]:
				xmin = 1601.876
				xmax = 1601.936
				text = "UH1"
			intervals [3471]:
				xmin = 1601.936
				xmax = 1601.976
				text = "R"
			intervals [3472]:
				xmin = 1601.976
				xmax = 1602.236
				text = "sp"
			intervals [3473]:
				xmin = 1602.236
				xmax = 1602.326
				text = "JH"
			intervals [3474]:
				xmin = 1602.326
				xmax = 1602.366
				text = "AH1"
			intervals [3475]:
				xmin = 1602.366
				xmax = 1602.406
				text = "JH"
			intervals [3476]:
				xmin = 1602.406
				xmax = 1602.436
				text = "M"
			intervals [3477]:
				xmin = 1602.436
				xmax = 1602.466
				text = "AH0"
			intervals [3478]:
				xmin = 1602.466
				xmax = 1602.496
				text = "N"
			intervals [3479]:
				xmin = 1602.496
				xmax = 1602.526
				text = "T"
			intervals [3480]:
				xmin = 1602.526
				xmax = 1602.556
				text = "AA1"
			intervals [3481]:
				xmin = 1602.556
				xmax = 1602.586
				text = "N"
			intervals [3482]:
				xmin = 1602.586
				xmax = 1602.616
				text = "DH"
			intervals [3483]:
				xmin = 1602.616
				xmax = 1602.646
				text = "AH0"
			intervals [3484]:
				xmin = 1602.646
				xmax = 1602.676
				text = "T"
			intervals [3485]:
				xmin = 1602.676
				xmax = 1622.7445
				text = "sp"
			intervals [3486]:
				xmin = 1622.7445
				xmax = 1623.2245
				text = "spn"
			intervals [3487]:
				xmin = 1623.2245
				xmax = 1639.0777
				text = ""
			intervals [3488]:
				xmin = 1639.0777
				xmax = 1639.2077
				text = "sil"
			intervals [3489]:
				xmin = 1639.2077
				xmax = 1639.3677
				text = "OW2"
			intervals [3490]:
				xmin = 1639.3677
				xmax = 1639.4777
				text = "K"
			intervals [3491]:
				xmin = 1639.4777
				xmax = 1639.6277
				text = "EY1"
			intervals [3492]:
				xmin = 1639.6277
				xmax = 1639.6977
				text = "sp"
			intervals [3493]:
				xmin = 1639.6977
				xmax = 1639.7777
				text = "G"
			intervals [3494]:
				xmin = 1639.7777
				xmax = 1639.9077
				text = "IH0"
			intervals [3495]:
				xmin = 1639.9077
				xmax = 1639.9577
				text = "D"
			intervals [3496]:
				xmin = 1639.9577
				xmax = 1640.0877
				text = "sp"
			intervals [3497]:
				xmin = 1640.0877
				xmax = 1640.5
				text = ""
	item [3]:
		class = "IntervalTier"
		name = "DCA_se3_ag2_f_05 - words"
		xmin = 0.0
		xmax = 1640.5
		intervals: size = 3975
			intervals [1]:
				xmin = 0.0
				xmax = 6.0648
				text = ""
			intervals [2]:
				xmin = 6.0648
				xmax = 7.0548
				text = "hopscotch"
			intervals [3]:
				xmin = 7.0548
				xmax = 7.2074
				text = ""
			intervals [4]:
				xmin = 7.2074
				xmax = 7.5774
				text = "uh"
			intervals [5]:
				xmin = 7.5774
				xmax = 7.6674
				text = ""
			intervals [6]:
				xmin = 7.6674
				xmax = 8.1874
				text = "rope"
			intervals [7]:
				xmin = 8.1874
				xmax = 8.4119
				text = ""
			intervals [8]:
				xmin = 8.4119
				xmax = 8.5419
				text = "we"
			intervals [9]:
				xmin = 8.5419
				xmax = 8.8419
				text = "jumped"
			intervals [10]:
				xmin = 8.8419
				xmax = 8.8719
				text = ""
			intervals [11]:
				xmin = 8.8719
				xmax = 9.2119
				text = "rope"
			intervals [12]:
				xmin = 9.2119
				xmax = 9.4124
				text = ""
			intervals [13]:
				xmin = 9.4124
				xmax = 9.8824
				text = "uh"
			intervals [14]:
				xmin = 9.8824
				xmax = 13.8779
				text = ""
			intervals [15]:
				xmin = 13.8779
				xmax = 13.9779
				text = "of"
			intervals [16]:
				xmin = 13.9779
				xmax = 14.0079
				text = ""
			intervals [17]:
				xmin = 14.0079
				xmax = 14.3679
				text = "course"
			intervals [18]:
				xmin = 14.3679
				xmax = 14.7179
				text = "mothers"
			intervals [19]:
				xmin = 14.7179
				xmax = 14.8379
				text = "and"
			intervals [20]:
				xmin = 14.8379
				xmax = 14.8679
				text = ""
			intervals [21]:
				xmin = 14.8679
				xmax = 15.4979
				text = "fathers"
			intervals [22]:
				xmin = 15.4979
				xmax = 19.5499
				text = ""
			intervals [23]:
				xmin = 19.5499
				xmax = 19.6899
				text = "well"
			intervals [24]:
				xmin = 19.6899
				xmax = 20.0999
				text = "someone"
			intervals [25]:
				xmin = 20.0999
				xmax = 20.3299
				text = "was"
			intervals [26]:
				xmin = 20.3299
				xmax = 20.3599
				text = "a"
			intervals [27]:
				xmin = 20.3599
				xmax = 20.7199
				text = "mother"
			intervals [28]:
				xmin = 20.7199
				xmax = 20.8399
				text = "and"
			intervals [29]:
				xmin = 20.8399
				xmax = 21.2499
				text = "somebody"
			intervals [30]:
				xmin = 21.2499
				xmax = 21.4799
				text = "else"
			intervals [31]:
				xmin = 21.4799
				xmax = 21.6599
				text = "was"
			intervals [32]:
				xmin = 21.6599
				xmax = 21.7399
				text = "a"
			intervals [33]:
				xmin = 21.7399
				xmax = 22.2199
				text = "father"
			intervals [34]:
				xmin = 22.2199
				xmax = 22.4099
				text = "and"
			intervals [35]:
				xmin = 22.4099
				xmax = 22.5399
				text = "we"
			intervals [36]:
				xmin = 22.5399
				xmax = 22.5699
				text = ""
			intervals [37]:
				xmin = 22.5699
				xmax = 22.8499
				text = "played"
			intervals [38]:
				xmin = 22.8499
				xmax = 23.0499
				text = "with"
			intervals [39]:
				xmin = 23.0499
				xmax = 23.4999
				text = "dolls"
			intervals [40]:
				xmin = 23.4999
				xmax = 23.5599
				text = "of"
			intervals [41]:
				xmin = 23.5599
				xmax = 23.6299
				text = ""
			intervals [42]:
				xmin = 23.6299
				xmax = 24.1499
				text = "course"
			intervals [43]:
				xmin = 24.1499
				xmax = 25.1037
				text = ""
			intervals [44]:
				xmin = 25.1037
				xmax = 25.6937
				text = "and"
			intervals [45]:
				xmin = 25.6937
				xmax = 30.2298
				text = ""
			intervals [46]:
				xmin = 30.2298
				xmax = 30.2998
				text = "oh"
			intervals [47]:
				xmin = 30.2998
				xmax = 30.3398
				text = ""
			intervals [48]:
				xmin = 30.3398
				xmax = 30.8898
				text = "school"
			intervals [49]:
				xmin = 30.8898
				xmax = 30.9998
				text = "of"
			intervals [50]:
				xmin = 30.9998
				xmax = 31.0298
				text = ""
			intervals [51]:
				xmin = 31.0298
				xmax = 31.5598
				text = "course"
			intervals [52]:
				xmin = 31.5598
				xmax = 31.8265
				text = ""
			intervals [53]:
				xmin = 31.8265
				xmax = 32.2265
				text = "someone"
			intervals [54]:
				xmin = 32.2265
				xmax = 32.4765
				text = "was"
			intervals [55]:
				xmin = 32.4765
				xmax = 32.5565
				text = "a"
			intervals [56]:
				xmin = 32.5565
				xmax = 33.0365
				text = "teacher"
			intervals [57]:
				xmin = 33.0365
				xmax = 34.1133
				text = ""
			intervals [58]:
				xmin = 34.1133
				xmax = 34.3133
				text = "and"
			intervals [59]:
				xmin = 34.3133
				xmax = 34.9033
				text = "someone"
			intervals [60]:
				xmin = 34.9033
				xmax = 35.0998
				text = ""
			intervals [61]:
				xmin = 35.0998
				xmax = 35.2298
				text = "you"
			intervals [62]:
				xmin = 35.2298
				xmax = 35.3198
				text = "know"
			intervals [63]:
				xmin = 35.3198
				xmax = 35.4398
				text = "the"
			intervals [64]:
				xmin = 35.4398
				xmax = 35.7298
				text = "others"
			intervals [65]:
				xmin = 35.7298
				xmax = 35.8398
				text = "were"
			intervals [66]:
				xmin = 35.8398
				xmax = 35.9198
				text = "the"
			intervals [67]:
				xmin = 35.9198
				xmax = 35.9498
				text = ""
			intervals [68]:
				xmin = 35.9498
				xmax = 36.5098
				text = "children"
			intervals [69]:
				xmin = 36.5098
				xmax = 36.810
				text = ""
			intervals [70]:
				xmin = 36.810
				xmax = 37.050
				text = "good"
			intervals [71]:
				xmin = 37.050
				xmax = 37.260
				text = "and"
			intervals [72]:
				xmin = 37.260
				xmax = 37.710
				text = "bad"
			intervals [73]:
				xmin = 37.710
				xmax = 39.6994
				text = ""
			intervals [74]:
				xmin = 39.6994
				xmax = 39.7894
				text = "and"
			intervals [75]:
				xmin = 39.7894
				xmax = 39.8994
				text = "that"
			intervals [76]:
				xmin = 39.8994
				xmax = 39.9294
				text = ""
			intervals [77]:
				xmin = 39.9294
				xmax = 40.0594
				text = "s"
			intervals [78]:
				xmin = 40.0594
				xmax = 40.2094
				text = "all"
			intervals [79]:
				xmin = 40.2094
				xmax = 40.2394
				text = ""
			intervals [80]:
				xmin = 40.2394
				xmax = 40.3694
				text = "i"
			intervals [81]:
				xmin = 40.3694
				xmax = 40.5794
				text = "can"
			intervals [82]:
				xmin = 40.5794
				xmax = 40.7594
				text = "think"
			intervals [83]:
				xmin = 40.7594
				xmax = 40.8894
				text = "of"
			intervals [84]:
				xmin = 40.8894
				xmax = 40.9394
				text = ""
			intervals [85]:
				xmin = 40.9394
				xmax = 41.1294
				text = "right"
			intervals [86]:
				xmin = 41.1294
				xmax = 41.1594
				text = ""
			intervals [87]:
				xmin = 41.1594
				xmax = 41.3794
				text = "now"
			intervals [88]:
				xmin = 41.3794
				xmax = 46.6039
				text = ""
			intervals [89]:
				xmin = 46.6039
				xmax = 46.7239
				text = "well"
			intervals [90]:
				xmin = 46.7239
				xmax = 46.8739
				text = "you"
			intervals [91]:
				xmin = 46.8739
				xmax = 47.2639
				text = "marked"
			intervals [92]:
				xmin = 47.2639
				xmax = 47.9339
				text = "squares"
			intervals [93]:
				xmin = 47.9339
				xmax = 48.0839
				text = "on"
			intervals [94]:
				xmin = 48.0839
				xmax = 48.1739
				text = "the"
			intervals [95]:
				xmin = 48.1739
				xmax = 48.7639
				text = "ground"
			intervals [96]:
				xmin = 48.7639
				xmax = 49.0968
				text = ""
			intervals [97]:
				xmin = 49.0968
				xmax = 49.3768
				text = "and"
			intervals [98]:
				xmin = 49.3768
				xmax = 49.4568
				text = "you"
			intervals [99]:
				xmin = 49.4568
				xmax = 49.6468
				text = "put"
			intervals [100]:
				xmin = 49.6468
				xmax = 49.7468
				text = "the"
			intervals [101]:
				xmin = 49.7468
				xmax = 50.1768
				text = "numbers"
			intervals [102]:
				xmin = 50.1768
				xmax = 50.4068
				text = "in"
			intervals [103]:
				xmin = 50.4068
				xmax = 50.4368
				text = ""
			intervals [104]:
				xmin = 50.4368
				xmax = 50.5268
				text = "and"
			intervals [105]:
				xmin = 50.5268
				xmax = 51.1792
				text = ""
			intervals [106]:
				xmin = 51.1792
				xmax = 51.3092
				text = "in"
			intervals [107]:
				xmin = 51.3092
				xmax = 51.3992
				text = "the"
			intervals [108]:
				xmin = 51.3992
				xmax = 51.9892
				text = "squares"
			intervals [109]:
				xmin = 51.9892
				xmax = 52.9401
				text = ""
			intervals [110]:
				xmin = 52.9401
				xmax = 53.1001
				text = "and"
			intervals [111]:
				xmin = 53.1001
				xmax = 53.1601
				text = "you"
			intervals [112]:
				xmin = 53.1601
				xmax = 53.6301
				text = "used"
			intervals [113]:
				xmin = 53.6301
				xmax = 54.1501
				text = "either"
			intervals [114]:
				xmin = 54.1501
				xmax = 54.2201
				text = "a"
			intervals [115]:
				xmin = 54.2201
				xmax = 54.8501
				text = "stone"
			intervals [116]:
				xmin = 54.8501
				xmax = 55.0701
				text = "or"
			intervals [117]:
				xmin = 55.0701
				xmax = 55.1201
				text = "a"
			intervals [118]:
				xmin = 55.1201
				xmax = 55.4101
				text = "piece"
			intervals [119]:
				xmin = 55.4101
				xmax = 55.5001
				text = "of"
			intervals [120]:
				xmin = 55.5001
				xmax = 55.5401
				text = ""
			intervals [121]:
				xmin = 55.5401
				xmax = 56.1901
				text = "glass"
			intervals [122]:
				xmin = 56.1901
				xmax = 56.2201
				text = ""
			intervals [123]:
				xmin = 56.2201
				xmax = 56.5401
				text = "to"
			intervals [124]:
				xmin = 56.5401
				xmax = 57.6238
				text = ""
			intervals [125]:
				xmin = 57.6238
				xmax = 57.9938
				text = "toss"
			intervals [126]:
				xmin = 57.9938
				xmax = 58.0738
				text = "it"
			intervals [127]:
				xmin = 58.0738
				xmax = 58.3938
				text = "into"
			intervals [128]:
				xmin = 58.3938
				xmax = 58.4538
				text = "the"
			intervals [129]:
				xmin = 58.4538
				xmax = 58.4838
				text = ""
			intervals [130]:
				xmin = 58.4838
				xmax = 58.9538
				text = "block"
			intervals [131]:
				xmin = 58.9538
				xmax = 59.2223
				text = ""
			intervals [132]:
				xmin = 59.2223
				xmax = 59.3823
				text = "and"
			intervals [133]:
				xmin = 59.3823
				xmax = 59.5623
				text = "then"
			intervals [134]:
				xmin = 59.5623
				xmax = 59.6723
				text = "you"
			intervals [135]:
				xmin = 59.6723
				xmax = 59.7823
				text = "would"
			intervals [136]:
				xmin = 59.7823
				xmax = 59.8123
				text = ""
			intervals [137]:
				xmin = 59.8123
				xmax = 60.1623
				text = "hop"
			intervals [138]:
				xmin = 60.1623
				xmax = 60.3123
				text = "on"
			intervals [139]:
				xmin = 60.3123
				xmax = 60.4923
				text = "one"
			intervals [140]:
				xmin = 60.4923
				xmax = 60.5523
				text = ""
			intervals [141]:
				xmin = 60.5523
				xmax = 60.8423
				text = "foot"
			intervals [142]:
				xmin = 60.8423
				xmax = 61.5194
				text = ""
			intervals [143]:
				xmin = 61.5194
				xmax = 62.1894
				text = "until"
			intervals [144]:
				xmin = 62.1894
				xmax = 64.5222
				text = ""
			intervals [145]:
				xmin = 64.5222
				xmax = 64.6722
				text = "has"
			intervals [146]:
				xmin = 64.6722
				xmax = 64.7022
				text = ""
			intervals [147]:
				xmin = 64.7022
				xmax = 64.7722
				text = "it"
			intervals [148]:
				xmin = 64.7722
				xmax = 64.8522
				text = ""
			intervals [149]:
				xmin = 64.8522
				xmax = 65.0122
				text = "been"
			intervals [150]:
				xmin = 65.0122
				xmax = 65.1722
				text = "that"
			intervals [151]:
				xmin = 65.1722
				xmax = 65.2022
				text = ""
			intervals [152]:
				xmin = 65.2022
				xmax = 65.3622
				text = "long"
			intervals [153]:
				xmin = 65.3622
				xmax = 66.4711
				text = ""
			intervals [154]:
				xmin = 66.4711
				xmax = 66.8211
				text = "until"
			intervals [155]:
				xmin = 66.8211
				xmax = 67.2211
				text = "you"
			intervals [156]:
				xmin = 67.2211
				xmax = 67.9895
				text = ""
			intervals [157]:
				xmin = 67.9895
				xmax = 68.5395
				text = "completed"
			intervals [158]:
				xmin = 68.5395
				xmax = 68.6395
				text = "the"
			intervals [159]:
				xmin = 68.6395
				xmax = 69.0895
				text = "numbers"
			intervals [160]:
				xmin = 69.0895
				xmax = 69.2595
				text = "up"
			intervals [161]:
				xmin = 69.2595
				xmax = 69.3895
				text = "to"
			intervals [162]:
				xmin = 69.3895
				xmax = 69.7595
				text = "ten"
			intervals [163]:
				xmin = 69.7595
				xmax = 69.9924
				text = ""
			intervals [164]:
				xmin = 69.9924
				xmax = 70.0924
				text = "and"
			intervals [165]:
				xmin = 70.0924
				xmax = 70.2324
				text = "then"
			intervals [166]:
				xmin = 70.2324
				xmax = 70.3124
				text = "you"
			intervals [167]:
				xmin = 70.3124
				xmax = 70.4224
				text = "would"
			intervals [168]:
				xmin = 70.4224
				xmax = 70.4524
				text = ""
			intervals [169]:
				xmin = 70.4524
				xmax = 70.7624
				text = "come"
			intervals [170]:
				xmin = 70.7624
				xmax = 70.9044
				text = ""
			intervals [171]:
				xmin = 70.9044
				xmax = 71.1144
				text = "come"
			intervals [172]:
				xmin = 71.1144
				xmax = 71.3744
				text = "back"
			intervals [173]:
				xmin = 71.3744
				xmax = 71.5044
				text = "the"
			intervals [174]:
				xmin = 71.5044
				xmax = 71.6844
				text = "other"
			intervals [175]:
				xmin = 71.6844
				xmax = 71.8944
				text = "way"
			intervals [176]:
				xmin = 71.8944
				xmax = 72.6092
				text = ""
			intervals [177]:
				xmin = 72.6092
				xmax = 72.8392
				text = "back"
			intervals [178]:
				xmin = 72.8392
				xmax = 72.8692
				text = ""
			intervals [179]:
				xmin = 72.8692
				xmax = 73.1192
				text = "to"
			intervals [180]:
				xmin = 73.1192
				xmax = 73.4092
				text = "one"
			intervals [181]:
				xmin = 73.4092
				xmax = 74.4721
				text = ""
			intervals [182]:
				xmin = 74.4721
				xmax = 74.5621
				text = "and"
			intervals [183]:
				xmin = 74.5621
				xmax = 74.6421
				text = "the"
			intervals [184]:
				xmin = 74.6421
				xmax = 75.1121
				text = "person"
			intervals [185]:
				xmin = 75.1121
				xmax = 75.1421
				text = ""
			intervals [186]:
				xmin = 75.1421
				xmax = 75.5021
				text = "who"
			intervals [187]:
				xmin = 75.5021
				xmax = 76.7946
				text = ""
			intervals [188]:
				xmin = 76.7946
				xmax = 77.3346
				text = "completed"
			intervals [189]:
				xmin = 77.3346
				xmax = 77.661
				text = ""
			intervals [190]:
				xmin = 77.661
				xmax = 77.971
				text = "or"
			intervals [191]:
				xmin = 77.971
				xmax = 78.161
				text = "went"
			intervals [192]:
				xmin = 78.161
				xmax = 78.321
				text = "all"
			intervals [193]:
				xmin = 78.321
				xmax = 78.391
				text = "the"
			intervals [194]:
				xmin = 78.391
				xmax = 78.551
				text = "way"
			intervals [195]:
				xmin = 78.551
				xmax = 78.711
				text = "up"
			intervals [196]:
				xmin = 78.711
				xmax = 78.841
				text = "to"
			intervals [197]:
				xmin = 78.841
				xmax = 79.261
				text = "ten"
			intervals [198]:
				xmin = 79.261
				xmax = 79.5196
				text = ""
			intervals [199]:
				xmin = 79.5196
				xmax = 79.7596
				text = "without"
			intervals [200]:
				xmin = 79.7596
				xmax = 79.7896
				text = ""
			intervals [201]:
				xmin = 79.7896
				xmax = 80.2396
				text = "stepping"
			intervals [202]:
				xmin = 80.2396
				xmax = 80.4496
				text = "on"
			intervals [203]:
				xmin = 80.4496
				xmax = 80.9596
				text = "lines"
			intervals [204]:
				xmin = 80.9596
				xmax = 81.3565
				text = ""
			intervals [205]:
				xmin = 81.3565
				xmax = 81.5265
				text = "on"
			intervals [206]:
				xmin = 81.5265
				xmax = 81.5965
				text = "the"
			intervals [207]:
				xmin = 81.5965
				xmax = 82.1765
				text = "lines"
			intervals [208]:
				xmin = 82.1765
				xmax = 82.2715
				text = ""
			intervals [209]:
				xmin = 82.2715
				xmax = 82.5115
				text = "and"
			intervals [210]:
				xmin = 82.5115
				xmax = 82.7915
				text = "back"
			intervals [211]:
				xmin = 82.7915
				xmax = 82.8815
				text = ""
			intervals [212]:
				xmin = 82.8815
				xmax = 82.9715
				text = "would"
			intervals [213]:
				xmin = 82.9715
				xmax = 83.0015
				text = ""
			intervals [214]:
				xmin = 83.0015
				xmax = 83.1415
				text = "be"
			intervals [215]:
				xmin = 83.1415
				xmax = 83.2515
				text = "the"
			intervals [216]:
				xmin = 83.2515
				xmax = 83.5315
				text = "winner"
			intervals [217]:
				xmin = 83.5315
				xmax = 84.1874
				text = ""
			intervals [218]:
				xmin = 84.1874
				xmax = 84.2574
				text = "if"
			intervals [219]:
				xmin = 84.2574
				xmax = 84.3174
				text = ""
			intervals [220]:
				xmin = 84.3174
				xmax = 84.4774
				text = "i"
			intervals [221]:
				xmin = 84.4774
				xmax = 84.6574
				text = "can"
			intervals [222]:
				xmin = 84.6574
				xmax = 85.0474
				text = "remember"
			intervals [223]:
				xmin = 85.0474
				xmax = 85.5774
				text = "correctly"
			intervals [224]:
				xmin = 85.5774
				xmax = 91.7562
				text = ""
			intervals [225]:
				xmin = 91.7562
				xmax = 92.1862
				text = "yes"
			intervals [226]:
				xmin = 92.1862
				xmax = 92.5006
				text = ""
			intervals [227]:
				xmin = 92.5006
				xmax = 93.0406
				text = "yes"
			intervals [228]:
				xmin = 93.0406
				xmax = 93.396
				text = ""
			intervals [229]:
				xmin = 93.396
				xmax = 93.606
				text = "mm-hm"
			intervals [230]:
				xmin = 93.606
				xmax = 99.5189
				text = ""
			intervals [231]:
				xmin = 99.5189
				xmax = 99.5689
				text = "oh"
			intervals [232]:
				xmin = 99.5689
				xmax = 99.6789
				text = "we"
			intervals [233]:
				xmin = 99.6789
				xmax = 99.9689
				text = "played"
			intervals [234]:
				xmin = 99.9689
				xmax = 100.0089
				text = ""
			intervals [235]:
				xmin = 100.0089
				xmax = 100.4789
				text = "tag"
			intervals [236]:
				xmin = 100.4789
				xmax = 100.5889
				text = "of"
			intervals [237]:
				xmin = 100.5889
				xmax = 100.6189
				text = ""
			intervals [238]:
				xmin = 100.6189
				xmax = 101.0989
				text = "course"
			intervals [239]:
				xmin = 101.0989
				xmax = 110.9349
				text = ""
			intervals [240]:
				xmin = 110.9349
				xmax = 111.1049
				text = "well"
			intervals [241]:
				xmin = 111.1049
				xmax = 111.1949
				text = "you"
			intervals [242]:
				xmin = 111.1949
				xmax = 111.3049
				text = "would"
			intervals [243]:
				xmin = 111.3049
				xmax = 111.6649
				text = "tag"
			intervals [244]:
				xmin = 111.6649
				xmax = 112.0749
				text = "someone"
			intervals [245]:
				xmin = 112.0749
				xmax = 112.1649
				text = "and"
			intervals [246]:
				xmin = 112.1649
				xmax = 112.4049
				text = "then"
			intervals [247]:
				xmin = 112.4049
				xmax = 112.6649
				text = "run"
			intervals [248]:
				xmin = 112.6649
				xmax = 112.9149
				text = "from"
			intervals [249]:
				xmin = 112.9149
				xmax = 113.0249
				text = "them"
			intervals [250]:
				xmin = 113.0249
				xmax = 113.0849
				text = "and"
			intervals [251]:
				xmin = 113.0849
				xmax = 113.1749
				text = "the"
			intervals [252]:
				xmin = 113.1749
				xmax = 113.5449
				text = "person"
			intervals [253]:
				xmin = 113.5449
				xmax = 113.6549
				text = "would"
			intervals [254]:
				xmin = 113.6549
				xmax = 113.8949
				text = "have"
			intervals [255]:
				xmin = 113.8949
				xmax = 113.9649
				text = ""
			intervals [256]:
				xmin = 113.9649
				xmax = 114.1349
				text = "to"
			intervals [257]:
				xmin = 114.1349
				xmax = 114.5349
				text = "tag"
			intervals [258]:
				xmin = 114.5349
				xmax = 114.9749
				text = "everyone"
			intervals [259]:
				xmin = 114.9749
				xmax = 115.4049
				text = "else"
			intervals [260]:
				xmin = 115.4049
				xmax = 115.4881
				text = ""
			intervals [261]:
				xmin = 115.4881
				xmax = 116.1481
				text = "until"
			intervals [262]:
				xmin = 116.1481
				xmax = 117.3513
				text = ""
			intervals [263]:
				xmin = 117.3513
				xmax = 117.6813
				text = "until"
			intervals [264]:
				xmin = 117.6813
				xmax = 117.7813
				text = "the"
			intervals [265]:
				xmin = 117.7813
				xmax = 118.1213
				text = "last"
			intervals [266]:
				xmin = 118.1213
				xmax = 118.1513
				text = ""
			intervals [267]:
				xmin = 118.1513
				xmax = 118.3313
				text = "one"
			intervals [268]:
				xmin = 118.3313
				xmax = 118.5513
				text = "was"
			intervals [269]:
				xmin = 118.5513
				xmax = 118.8517
				text = ""
			intervals [270]:
				xmin = 118.8517
				xmax = 119.2517
				text = "tagged"
			intervals [271]:
				xmin = 119.2517
				xmax = 119.3517
				text = "as"
			intervals [272]:
				xmin = 119.3517
				xmax = 119.6041
				text = ""
			intervals [273]:
				xmin = 119.6041
				xmax = 119.7641
				text = "as"
			intervals [274]:
				xmin = 119.7641
				xmax = 119.9841
				text = "far"
			intervals [275]:
				xmin = 119.9841
				xmax = 120.0941
				text = "as"
			intervals [276]:
				xmin = 120.0941
				xmax = 120.2041
				text = "i"
			intervals [277]:
				xmin = 120.2041
				xmax = 120.6841
				text = "remember"
			intervals [278]:
				xmin = 120.6841
				xmax = 121.1008
				text = ""
			intervals [279]:
				xmin = 121.1008
				xmax = 121.2308
				text = "i"
			intervals [280]:
				xmin = 121.2308
				xmax = 121.5008
				text = "can't"
			intervals [281]:
				xmin = 121.5008
				xmax = 121.5708
				text = ""
			intervals [282]:
				xmin = 121.5708
				xmax = 122.0108
				text = "remember"
			intervals [283]:
				xmin = 122.0108
				xmax = 127.1569
				text = ""
			intervals [284]:
				xmin = 127.1569
				xmax = 127.2469
				text = "well"
			intervals [285]:
				xmin = 127.2469
				xmax = 127.8569
				text = "usually"
			intervals [286]:
				xmin = 127.8569
				xmax = 128.0069
				text = "you"
			intervals [287]:
				xmin = 128.0069
				xmax = 128.2951
				text = ""
			intervals [288]:
				xmin = 128.2951
				xmax = 128.4551
				text = "you"
			intervals [289]:
				xmin = 128.4551
				xmax = 128.5551
				text = "would"
			intervals [290]:
				xmin = 128.5551
				xmax = 128.5851
				text = ""
			intervals [291]:
				xmin = 128.5851
				xmax = 128.7951
				text = "pick"
			intervals [292]:
				xmin = 128.7951
				xmax = 128.8951
				text = "a"
			intervals [293]:
				xmin = 128.8951
				xmax = 129.3751
				text = "spot"
			intervals [294]:
				xmin = 129.3751
				xmax = 129.5536
				text = ""
			intervals [295]:
				xmin = 129.5536
				xmax = 130.0236
				text = "or"
			intervals [296]:
				xmin = 130.0236
				xmax = 130.9622
				text = ""
			intervals [297]:
				xmin = 130.9622
				xmax = 131.2522
				text = "<unk>"
			intervals [298]:
				xmin = 131.2522
				xmax = 131.2822
				text = ""
			intervals [299]:
				xmin = 131.2822
				xmax = 131.6422
				text = "maybe"
			intervals [300]:
				xmin = 131.6422
				xmax = 131.7222
				text = "a"
			intervals [301]:
				xmin = 131.7222
				xmax = 132.1422
				text = "tree"
			intervals [302]:
				xmin = 132.1422
				xmax = 132.7007
				text = ""
			intervals [303]:
				xmin = 132.7007
				xmax = 132.8307
				text = "and"
			intervals [304]:
				xmin = 132.8307
				xmax = 132.9207
				text = "the"
			intervals [305]:
				xmin = 132.9207
				xmax = 133.2307
				text = "last"
			intervals [306]:
[truncated: 1,113,963 more chars]
