# Supplementary material for: Considering Performance in the Automated and Manual Coding of Sociolinguistic Variables: Lessons From Variable (ING)
Source: Front Artif Intell. 2021 Apr 29;4:648543. doi: 10.3389/frai.2021.648543 (PMC8117961; doi:10.3389/frai.2021.648543)
Supplement: Supplementary file 5 [file Data_Sheet_5.ZIP › CORAAL_VARAligned_as_TextGrids_p1/DCA_se2_ag1_f_04_1.TextGrid]

File type = "ooTextFile"
Object class = "TextGrid"

xmin = 0.0
xmax = 1434.100090702948
tiers? <exists>
size = 4
item []:
	item [1]:
		class = "IntervalTier"
		name = "DCA_se2_ag1_f_04 - words"
		xmin = 0.0
		xmax = 1434.100090702948
		intervals: size = 2994
			intervals [1]:
				xmin = 0.0
				xmax = 15.0937
				text = ""
			intervals [2]:
				xmin = 15.0937
				xmax = 15.2937
				text = "uh"
			intervals [3]:
				xmin = 15.2937
				xmax = 17.9955
				text = ""
			intervals [4]:
				xmin = 17.9955
				xmax = 18.2155
				text = "in"
			intervals [5]:
				xmin = 18.2155
				xmax = 18.3355
				text = "a"
			intervals [6]:
				xmin = 18.3355
				xmax = 18.6155
				text = "group"
			intervals [7]:
				xmin = 18.6155
				xmax = 18.6755
				text = ""
			intervals [8]:
				xmin = 18.6755
				xmax = 18.8855
				text = "a"
			intervals [9]:
				xmin = 18.8855
				xmax = 19.1255
				text = "group"
			intervals [10]:
				xmin = 19.1255
				xmax = 19.2055
				text = ""
			intervals [11]:
				xmin = 19.2055
				xmax = 19.6355
				text = "game"
			intervals [12]:
				xmin = 19.6355
				xmax = 22.1717
				text = ""
			intervals [13]:
				xmin = 22.1717
				xmax = 22.3417
				text = "in"
			intervals [14]:
				xmin = 22.3417
				xmax = 22.4717
				text = "the"
			intervals [15]:
				xmin = 22.4717
				xmax = 22.7917
				text = "house"
			intervals [16]:
				xmin = 22.7917
				xmax = 23.1217
				text = "sitting"
			intervals [17]:
				xmin = 23.1217
				xmax = 23.4017
				text = "down"
			intervals [18]:
				xmin = 23.4017
				xmax = 23.6517
				text = "something"
			intervals [19]:
				xmin = 23.6517
				xmax = 23.7817
				text = "like"
			intervals [20]:
				xmin = 23.7817
				xmax = 23.9817
				text = ""
			intervals [21]:
				xmin = 23.9817
				xmax = 24.2517
				text = "that"
			intervals [22]:
				xmin = 24.2517
				xmax = 34.9343
				text = ""
			intervals [23]:
				xmin = 34.9343
				xmax = 35.2743
				text = "um"
			intervals [24]:
				xmin = 35.2743
				xmax = 35.5943
				text = "s"
			intervals [25]:
				xmin = 35.5943
				xmax = 35.8075
				text = ""
			intervals [26]:
				xmin = 35.8075
				xmax = 36.5975
				text = "sometime"
			intervals [27]:
				xmin = 36.5975
				xmax = 36.6275
				text = ""
			intervals [28]:
				xmin = 36.6275
				xmax = 36.8175
				text = "i"
			intervals [29]:
				xmin = 36.8175
				xmax = 37.3475
				text = "play"
			intervals [30]:
				xmin = 37.3475
				xmax = 39.6356
				text = ""
			intervals [31]:
				xmin = 39.6356
				xmax = 39.9056
				text = "mm-"
			intervals [32]:
				xmin = 39.9056
				xmax = 48.0101
				text = ""
			intervals [33]:
				xmin = 48.0101
				xmax = 48.2401
				text = "some"
			intervals [34]:
				xmin = 48.2401
				xmax = 48.762
				text = ""
			intervals [35]:
				xmin = 48.762
				xmax = 49.412
				text = "sometime"
			intervals [36]:
				xmin = 49.412
				xmax = 49.512
				text = "i"
			intervals [37]:
				xmin = 49.512
				xmax = 49.762
				text = "like"
			intervals [38]:
				xmin = 49.762
				xmax = 49.822
				text = "to"
			intervals [39]:
				xmin = 49.822
				xmax = 50.152
				text = "play"
			intervals [40]:
				xmin = 50.152
				xmax = 51.002
				text = "scrabble"
			intervals [41]:
				xmin = 51.002
				xmax = 54.9718
				text = ""
			intervals [42]:
				xmin = 54.9718
				xmax = 55.2718
				text = "um"
			intervals [43]:
				xmin = 55.2718
				xmax = 55.7386
				text = ""
			intervals [44]:
				xmin = 55.7386
				xmax = 55.8386
				text = "you"
			intervals [45]:
				xmin = 55.8386
				xmax = 56.2286
				text = "make"
			intervals [46]:
				xmin = 56.2286
				xmax = 57.0686
				text = "words"
			intervals [47]:
				xmin = 57.0686
				xmax = 57.5172
				text = ""
			intervals [48]:
				xmin = 57.5172
				xmax = 57.7572
				text = "and"
			intervals [49]:
				xmin = 57.7572
				xmax = 57.8972
				text = "you"
			intervals [50]:
				xmin = 57.8972
				xmax = 58.1172
				text = "get"
			intervals [51]:
				xmin = 58.1172
				xmax = 58.1672
				text = ""
			intervals [52]:
				xmin = 58.1672
				xmax = 58.8572
				text = "points"
			intervals [53]:
				xmin = 58.8572
				xmax = 59.0946
				text = ""
			intervals [54]:
				xmin = 59.0946
				xmax = 59.2646
				text = "and"
			intervals [55]:
				xmin = 59.2646
				xmax = 59.3446
				text = "it"
			intervals [56]:
				xmin = 59.3446
				xmax = 59.3846
				text = ""
			intervals [57]:
				xmin = 59.3846
				xmax = 59.7046
				text = "teach"
			intervals [58]:
				xmin = 59.7046
				xmax = 59.7646
				text = "you"
			intervals [59]:
				xmin = 59.7646
				xmax = 59.9446
				text = "a"
			intervals [60]:
				xmin = 59.9446
				xmax = 60.3346
				text = "lot"
			intervals [61]:
				xmin = 60.3346
				xmax = 61.8283
				text = ""
			intervals [62]:
				xmin = 61.8283
				xmax = 62.0283
				text = "teach"
			intervals [63]:
				xmin = 62.0283
				xmax = 62.0983
				text = ""
			intervals [64]:
				xmin = 62.0983
				xmax = 62.2183
				text = "you"
			intervals [65]:
				xmin = 62.2183
				xmax = 63.6306
				text = ""
			intervals [66]:
				xmin = 63.6306
				xmax = 63.8806
				text = "out"
			intervals [67]:
				xmin = 63.8806
				xmax = 63.9606
				text = "of"
			intervals [68]:
				xmin = 63.9606
				xmax = 64.5106
				text = "letters"
			intervals [69]:
				xmin = 64.5106
				xmax = 64.5406
				text = ""
			intervals [70]:
				xmin = 64.5406
				xmax = 64.5706
				text = "l-"
			intervals [71]:
				xmin = 64.5706
				xmax = 64.7091
				text = ""
			intervals [72]:
				xmin = 64.7091
				xmax = 64.8791
				text = "it"
			intervals [73]:
				xmin = 64.8791
				xmax = 64.9191
				text = "s"
			intervals [74]:
				xmin = 64.9191
				xmax = 65.2491
				text = "something"
			intervals [75]:
				xmin = 65.2491
				xmax = 65.3991
				text = "like"
			intervals [76]:
				xmin = 65.3991
				xmax = 65.4991
				text = ""
			intervals [77]:
				xmin = 65.4991
				xmax = 66.5991
				text = "anagrams"
			intervals [78]:
				xmin = 66.5991
				xmax = 70.2828
				text = ""
			intervals [79]:
				xmin = 70.2828
				xmax = 70.6828
				text = "ana-"
			intervals [80]:
				xmin = 70.6828
				xmax = 71.964
				text = ""
			intervals [81]:
				xmin = 71.964
				xmax = 72.794
				text = "anagrams"
			intervals [82]:
				xmin = 72.794
				xmax = 72.904
				text = "is"
			intervals [83]:
				xmin = 72.904
				xmax = 73.184
				text = "something"
			intervals [84]:
				xmin = 73.184
				xmax = 73.234
				text = ""
			intervals [85]:
				xmin = 73.234
				xmax = 73.464
				text = "just"
			intervals [86]:
				xmin = 73.464
				xmax = 73.694
				text = "like"
			intervals [87]:
				xmin = 73.694
				xmax = 74.164
				text = "scrabble"
			intervals [88]:
				xmin = 74.164
				xmax = 74.344
				text = "too"
			intervals [89]:
				xmin = 74.344
				xmax = 74.464
				text = "you"
			intervals [90]:
				xmin = 74.464
				xmax = 74.884
				text = "make"
			intervals [91]:
				xmin = 74.884
				xmax = 75.504
				text = "words"
			intervals [92]:
				xmin = 75.504
				xmax = 78.2756
				text = ""
			intervals [93]:
				xmin = 78.2756
				xmax = 78.5256
				text = "with"
			intervals [94]:
				xmin = 78.5256
				xmax = 78.7365
				text = ""
			intervals [95]:
				xmin = 78.7365
				xmax = 79.1665
				text = "little"
			intervals [96]:
				xmin = 79.1665
				xmax = 79.6065
				text = "blocks"
			intervals [97]:
				xmin = 79.6065
				xmax = 79.7665
				text = "of"
			intervals [98]:
				xmin = 79.7665
				xmax = 80.0865
				text = "wood"
			intervals [99]:
				xmin = 80.0865
				xmax = 80.1165
				text = ""
			intervals [100]:
				xmin = 80.1165
				xmax = 80.4465
				text = "with"
			intervals [101]:
				xmin = 80.4465
				xmax = 80.9465
				text = "letters"
			intervals [102]:
				xmin = 80.9465
				xmax = 81.1765
				text = "written"
			intervals [103]:
				xmin = 81.1765
				xmax = 81.3265
				text = ""
			intervals [104]:
				xmin = 81.3265
				xmax = 81.7565
				text = "written"
			intervals [105]:
				xmin = 81.7565
				xmax = 81.9865
				text = "on"
			intervals [106]:
				xmin = 81.9865
				xmax = 82.1065
				text = "it"
			intervals [107]:
				xmin = 82.1065
				xmax = 95.0521
				text = ""
			intervals [108]:
				xmin = 95.0521
				xmax = 95.5121
				text = "yeah"
			intervals [109]:
				xmin = 95.5121
				xmax = 95.5821
				text = ""
			intervals [110]:
				xmin = 95.5821
				xmax = 95.7521
				text = "i"
			intervals [111]:
				xmin = 95.7521
				xmax = 96.0221
				text = "used"
			intervals [112]:
				xmin = 96.0221
				xmax = 96.0821
				text = "to"
			intervals [113]:
				xmin = 96.0821
				xmax = 96.2921
				text = "play"
			intervals [114]:
				xmin = 96.2921
				xmax = 96.6621
				text = "hide"
			intervals [115]:
				xmin = 96.6621
				xmax = 96.7721
				text = "and"
			intervals [116]:
				xmin = 96.7721
				xmax = 97.1321
				text = "seek"
			intervals [117]:
				xmin = 97.1321
				xmax = 97.3321
				text = "but"
			intervals [118]:
				xmin = 97.3321
				xmax = 97.4021
				text = "i"
			intervals [119]:
				xmin = 97.4021
				xmax = 97.4821
				text = ""
			intervals [120]:
				xmin = 97.4821
				xmax = 97.7021
				text = "think"
			intervals [121]:
				xmin = 97.7021
				xmax = 97.8921
				text = "i'm"
			intervals [122]:
				xmin = 97.8921
				xmax = 98.1121
				text = "over"
			intervals [123]:
				xmin = 98.1121
				xmax = 98.4521
				text = "age"
			intervals [124]:
				xmin = 98.4521
				xmax = 98.5121
				text = "to"
			intervals [125]:
				xmin = 98.5121
				xmax = 98.5621
				text = ""
			intervals [126]:
				xmin = 98.5621
				xmax = 98.8321
				text = "play"
			intervals [127]:
				xmin = 98.8321
				xmax = 99.0221
				text = "that"
			intervals [128]:
				xmin = 99.0221
				xmax = 99.0521
				text = ""
			intervals [129]:
				xmin = 99.0521
				xmax = 99.3521
				text = "now"
			intervals [130]:
				xmin = 99.3521
				xmax = 107.3604
				text = ""
			intervals [131]:
				xmin = 107.3604
				xmax = 107.4704
				text = "<unk>"
			intervals [132]:
				xmin = 107.4704
				xmax = 107.5904
				text = "i"
			intervals [133]:
				xmin = 107.5904
				xmax = 107.8104
				text = "say"
			intervals [134]:
				xmin = 107.8104
				xmax = 108.3504
				text = "eleven"
			intervals [135]:
				xmin = 108.3504
				xmax = 108.4304
				text = ""
			intervals [136]:
				xmin = 108.4304
				xmax = 108.7804
				text = "twelve"
			intervals [137]:
				xmin = 108.7804
				xmax = 108.9804
				text = ""
			intervals [138]:
				xmin = 108.9804
				xmax = 109.0104
				text = "i"
			intervals [139]:
				xmin = 109.0104
				xmax = 109.3004
				text = "don't"
			intervals [140]:
				xmin = 109.3004
				xmax = 109.3604
				text = ""
			intervals [141]:
				xmin = 109.3604
				xmax = 109.4504
				text = "know"
			intervals [142]:
				xmin = 109.4504
				xmax = 117.713
				text = ""
			intervals [143]:
				xmin = 117.713
				xmax = 117.943
				text = "we"
			intervals [144]:
				xmin = 117.943
				xmax = 118.313
				text = "sang"
			intervals [145]:
				xmin = 118.313
				xmax = 121.3107
				text = ""
			intervals [146]:
				xmin = 121.3107
				xmax = 121.6507
				text = "oh"
			intervals [147]:
				xmin = 121.6507
				xmax = 121.8107
				text = "let"
			intervals [148]:
				xmin = 121.8107
				xmax = 121.9507
				text = "me"
			intervals [149]:
				xmin = 121.9507
				xmax = 122.0307
				text = ""
			intervals [150]:
				xmin = 122.0307
				xmax = 122.2507
				text = "see"
			intervals [151]:
				xmin = 122.2507
				xmax = 122.9439
				text = ""
			intervals [152]:
				xmin = 122.9439
				xmax = 123.1939
				text = "we"
			intervals [153]:
				xmin = 123.1939
				xmax = 123.2539
				text = "d"
			intervals [154]:
				xmin = 123.2539
				xmax = 123.4839
				text = "all"
			intervals [155]:
				xmin = 123.4839
				xmax = 123.9639
				text = "sing"
			intervals [156]:
				xmin = 123.9639
				xmax = 124.5916
				text = ""
			intervals [157]:
				xmin = 124.5916
				xmax = 124.8716
				text = "um"
			intervals [158]:
				xmin = 124.8716
				xmax = 126.7734
				text = ""
			intervals [159]:
				xmin = 126.7734
				xmax = 126.8334
				text = "you"
			intervals [160]:
				xmin = 126.8334
				xmax = 127.1034
				text = "put"
			intervals [161]:
				xmin = 127.1034
				xmax = 127.2034
				text = "your"
			intervals [162]:
				xmin = 127.2034
				xmax = 127.5734
				text = "feet"
			intervals [163]:
				xmin = 127.5734
				xmax = 127.7934
				text = "in"
			intervals [164]:
				xmin = 127.7934
				xmax = 127.9734
				text = "and"
			intervals [165]:
				xmin = 127.9734
				xmax = 128.1034
				text = "we"
			intervals [166]:
				xmin = 128.1034
				xmax = 128.4934
				text = "sing"
			intervals [167]:
				xmin = 128.4934
				xmax = 129.5102
				text = ""
			intervals [168]:
				xmin = 129.5102
				xmax = 129.9202
				text = "um"
			intervals [169]:
				xmin = 129.9202
				xmax = 130.2717
				text = ""
			intervals [170]:
				xmin = 130.2717
				xmax = 130.4817
				text = "your"
			intervals [171]:
				xmin = 130.4817
				xmax = 130.7717
				text = "mother"
			intervals [172]:
				xmin = 130.7717
				xmax = 130.8817
				text = "and"
			intervals [173]:
				xmin = 130.8817
				xmax = 131.1017
				text = "my"
			intervals [174]:
				xmin = 131.1017
				xmax = 131.4317
				text = "mother"
			intervals [175]:
				xmin = 131.4317
				xmax = 131.5217
				text = "were"
			intervals [176]:
				xmin = 131.5217
				xmax = 131.5617
				text = ""
			intervals [177]:
				xmin = 131.5617
				xmax = 132.0017
				text = "hanging"
			intervals [178]:
				xmin = 132.0017
				xmax = 132.0917
				text = "up"
			intervals [179]:
				xmin = 132.0917
				xmax = 132.2417
				text = ""
			intervals [180]:
				xmin = 132.2417
				xmax = 132.4617
				text = "clothes"
			intervals [181]:
				xmin = 132.4617
				xmax = 132.5317
				text = ""
			intervals [182]:
				xmin = 132.5317
				xmax = 132.6917
				text = "my"
			intervals [183]:
				xmin = 132.6917
				xmax = 132.9717
				text = "mother"
			intervals [184]:
				xmin = 132.9717
				xmax = 133.0017
				text = ""
			intervals [185]:
				xmin = 133.0017
				xmax = 133.2417
				text = "sock"
			intervals [186]:
				xmin = 133.2417
				xmax = 133.3417
				text = ""
			intervals [187]:
				xmin = 133.3417
				xmax = 133.4917
				text = "your"
			intervals [188]:
				xmin = 133.4917
				xmax = 133.7517
				text = "mother"
			intervals [189]:
				xmin = 133.7517
				xmax = 133.8217
				text = "in"
			intervals [190]:
				xmin = 133.8217
				xmax = 133.8817
				text = "the"
			intervals [191]:
				xmin = 133.8817
				xmax = 134.2017
				text = "nose"
			intervals [192]:
				xmin = 134.2017
				xmax = 134.3017
				text = ""
			intervals [193]:
				xmin = 134.3017
				xmax = 134.4717
				text = "did"
			intervals [194]:
				xmin = 134.4717
				xmax = 134.5517
				text = "it"
			intervals [195]:
				xmin = 134.5517
				xmax = 134.6517
				text = ""
			intervals [196]:
				xmin = 134.6517
				xmax = 134.9417
				text = "hurt"
			intervals [197]:
				xmin = 134.9417
				xmax = 135.672
				text = ""
			intervals [198]:
				xmin = 135.672
				xmax = 135.822
				text = "then"
			intervals [199]:
				xmin = 135.822
				xmax = 135.862
				text = ""
			intervals [200]:
				xmin = 135.862
				xmax = 135.962
				text = "if"
			intervals [201]:
				xmin = 135.962
				xmax = 136.052
				text = "i"
			intervals [202]:
				xmin = 136.052
				xmax = 136.342
				text = "say"
			intervals [203]:
				xmin = 136.342
				xmax = 136.372
				text = ""
			intervals [204]:
				xmin = 136.372
				xmax = 136.932
				text = "yes"
			intervals [205]:
				xmin = 136.932
				xmax = 137.1707
				text = ""
			intervals [206]:
				xmin = 137.1707
				xmax = 137.4107
				text = "why"
			intervals [207]:
				xmin = 137.4107
				xmax = 137.7207
				text = "you"
			intervals [208]:
				xmin = 137.7207
				xmax = 137.7607
				text = ""
			intervals [209]:
				xmin = 137.7607
				xmax = 138.1407
				text = "says"
			intervals [210]:
				xmin = 138.1407
				xmax = 138.2407
				text = "the"
			intervals [211]:
				xmin = 138.2407
				xmax = 138.6007
				text = "word"
			intervals [212]:
				xmin = 138.6007
				xmax = 138.8407
				text = "yes"
			intervals [213]:
				xmin = 138.8407
				xmax = 139.0007
				text = "so"
			intervals [214]:
				xmin = 139.0007
				xmax = 139.2707
				text = "you"
			intervals [215]:
				xmin = 139.2707
				xmax = 139.4207
				text = "are"
			intervals [216]:
				xmin = 139.4207
				xmax = 139.7207
				text = "not"
			intervals [217]:
				xmin = 139.7207
				xmax = 139.7907
				text = ""
			intervals [218]:
				xmin = 139.7907
				xmax = 140.0407
				text = "it"
			intervals [219]:
				xmin = 140.0407
				xmax = 140.5132
				text = ""
			intervals [220]:
				xmin = 140.5132
				xmax = 140.6932
				text = "so"
			intervals [221]:
				xmin = 140.6932
				xmax = 140.8332
				text = "they"
			intervals [222]:
				xmin = 140.8332
				xmax = 141.1332
				text = "push"
			intervals [223]:
				xmin = 141.1332
				xmax = 141.3132
				text = "they"
			intervals [224]:
				xmin = 141.3132
				xmax = 141.6432
				text = "feet"
			intervals [225]:
				xmin = 141.6432
				xmax = 141.8732
				text = "out"
			intervals [226]:
				xmin = 141.8732
				xmax = 142.1953
				text = ""
			intervals [227]:
				xmin = 142.1953
				xmax = 142.3553
				text = "and"
			intervals [228]:
				xmin = 142.3553
				xmax = 142.4853
				text = "the"
			intervals [229]:
				xmin = 142.4853
				xmax = 142.5153
				text = ""
			intervals [230]:
				xmin = 142.5153
				xmax = 142.8253
				text = "last"
			intervals [231]:
				xmin = 142.8253
				xmax = 143.1853
				text = "person"
			intervals [232]:
				xmin = 143.1853
				xmax = 143.2853
				text = "to"
			intervals [233]:
				xmin = 143.2853
				xmax = 143.3153
				text = ""
			intervals [234]:
				xmin = 143.3153
				xmax = 143.4853
				text = "be"
			intervals [235]:
				xmin = 143.4853
				xmax = 143.7725
				text = ""
			intervals [236]:
				xmin = 143.7725
				xmax = 143.9825
				text = "feet"
			intervals [237]:
				xmin = 143.9825
				xmax = 144.0125
				text = ""
			intervals [238]:
				xmin = 144.0125
				xmax = 144.2125
				text = "that"
			intervals [239]:
				xmin = 144.2125
				xmax = 144.5325
				text = "bes"
			intervals [240]:
				xmin = 144.5325
				xmax = 144.6525
				text = "in"
			intervals [241]:
				xmin = 144.6525
				xmax = 144.7725
				text = "the"
			intervals [242]:
				xmin = 144.7725
				xmax = 145.2125
				text = "circle"
			intervals [243]:
				xmin = 145.2125
				xmax = 145.4225
				text = "they"
			intervals [244]:
				xmin = 145.4225
				xmax = 145.4925
				text = "<unk>"
			intervals [245]:
				xmin = 145.4925
				xmax = 145.6825
				text = "be"
			intervals [246]:
				xmin = 145.6825
				xmax = 145.7125
				text = ""
			intervals [247]:
				xmin = 145.7125
				xmax = 145.9225
				text = "it"
			intervals [248]:
				xmin = 145.9225
				xmax = 145.9625
				text = ""
			intervals [249]:
				xmin = 145.9625
				xmax = 146.1325
				text = "so"
			intervals [250]:
				xmin = 146.1325
				xmax = 146.3025
				text = "they"
			intervals [251]:
				xmin = 146.3025
				xmax = 146.5225
				text = "go"
			intervals [252]:
				xmin = 146.5225
				xmax = 146.9425
				text = "hide"
			intervals [253]:
				xmin = 146.9425
				xmax = 147.4227
				text = ""
			intervals [254]:
				xmin = 147.4227
				xmax = 147.6127
				text = "they"
			intervals [255]:
				xmin = 147.6127
				xmax = 148.0427
				text = "face"
			intervals [256]:
				xmin = 148.0427
				xmax = 148.0727
				text = ""
			intervals [257]:
				xmin = 148.0727
				xmax = 148.3127
				text = "and"
			intervals [258]:
				xmin = 148.3127
				xmax = 148.3427
				text = ""
			intervals [259]:
				xmin = 148.3427
				xmax = 148.4027
				text = "c"
			intervals [260]:
				xmin = 148.4027
				xmax = 148.4327
				text = ""
			intervals [261]:
				xmin = 148.4327
				xmax = 148.7627
				text = "count"
			intervals [262]:
				xmin = 148.7627
				xmax = 148.8227
				text = ""
			intervals [263]:
				xmin = 148.8227
				xmax = 149.0027
				text = "to"
			intervals [264]:
				xmin = 149.0027
				xmax = 149.0327
				text = ""
			intervals [265]:
				xmin = 149.0327
				xmax = 149.4727
				text = "hundred"
			intervals [266]:
				xmin = 149.4727
				xmax = 149.6627
				text = "then"
			intervals [267]:
				xmin = 149.6627
				xmax = 149.9927
				text = "say"
			intervals [268]:
				xmin = 149.9927
				xmax = 150.0427
				text = ""
			intervals [269]:
				xmin = 150.0427
				xmax = 150.4127
				text = "ready"
			intervals [270]:
				xmin = 150.4127
				xmax = 150.4527
				text = "or"
			intervals [271]:
				xmin = 150.4527
				xmax = 150.7227
				text = "not"
			intervals [272]:
				xmin = 150.7227
				xmax = 150.9927
				text = "here"
			intervals [273]:
				xmin = 150.9927
				xmax = 151.0627
				text = "i"
			intervals [274]:
				xmin = 151.0627
				xmax = 151.1027
				text = ""
			intervals [275]:
				xmin = 151.1027
				xmax = 151.4227
				text = "come"
			intervals [276]:
				xmin = 151.4227
				xmax = 152.207
				text = ""
			intervals [277]:
				xmin = 152.207
				xmax = 152.347
				text = "and"
			intervals [278]:
				xmin = 152.347
				xmax = 152.437
				text = "the"
			intervals [279]:
				xmin = 152.437
				xmax = 152.787
				text = "last"
			intervals [280]:
				xmin = 152.787
				xmax = 152.947
				text = "one"
			intervals [281]:
				xmin = 152.947
				xmax = 153.127
				text = "to"
			intervals [282]:
				xmin = 153.127
				xmax = 153.237
				text = "the"
			intervals [283]:
				xmin = 153.237
				xmax = 153.597
				text = "base"
			intervals [284]:
				xmin = 153.597
				xmax = 153.767
				text = "is"
			intervals [285]:
				xmin = 153.767
				xmax = 153.797
				text = ""
			intervals [286]:
				xmin = 153.797
				xmax = 154.077
				text = "out"
			intervals [287]:
				xmin = 154.077
				xmax = 154.107
				text = ""
			intervals [288]:
				xmin = 154.107
				xmax = 154.367
				text = "without"
			intervals [289]:
				xmin = 154.367
				xmax = 154.467
				text = "the"
			intervals [290]:
				xmin = 154.467
				xmax = 154.857
				text = "person"
			intervals [291]:
				xmin = 154.857
				xmax = 155.177
				text = "seeing"
			intervals [292]:
				xmin = 155.177
				xmax = 161.5952
				text = ""
			intervals [293]:
				xmin = 161.5952
				xmax = 161.9052
				text = "yeah"
			intervals [294]:
				xmin = 161.9052
				xmax = 162.1552
				text = "you"
			intervals [295]:
				xmin = 162.1552
				xmax = 162.4552
				text = "drop"
			intervals [296]:
				xmin = 162.4552
				xmax = 162.6152
				text = "the"
			intervals [297]:
				xmin = 162.6152
				xmax = 163.1452
				text = "hank-"
			intervals [298]:
				xmin = 163.1452
				xmax = 163.4805
				text = ""
			intervals [299]:
				xmin = 163.4805
				xmax = 164.2205
				text = "handkerchief"
			intervals [300]:
				xmin = 164.2205
				xmax = 164.2805
				text = ""
			intervals [301]:
				xmin = 164.2805
				xmax = 164.4705
				text = "or"
			intervals [302]:
				xmin = 164.4705
				xmax = 164.5205
				text = "a"
			intervals [303]:
				xmin = 164.5205
				xmax = 164.8305
				text = "piece"
			intervals [304]:
				xmin = 164.8305
				xmax = 164.9005
				text = "of"
			intervals [305]:
				xmin = 164.9005
				xmax = 165.2205
				text = "paper"
			intervals [306]:
				xmin = 165.2205
				xmax = 165.2905
				text = ""
			intervals [307]:
				xmin = 165.2905
				xmax = 165.8505
				text = "behind"
			intervals [308]:
				xmin = 165.8505
				xmax = 165.9605
				text = "'em"
			intervals [309]:
				xmin = 165.9605
				xmax = 166.4719
				text = ""
			intervals [310]:
				xmin = 166.4719
				xmax = 166.6619
				text = "and"
			intervals [311]:
				xmin = 166.6619
				xmax = 166.7919
				text = "they"
			intervals [312]:
				xmin = 166.7919
				xmax = 167.0019
				text = "have"
			intervals [313]:
				xmin = 167.0019
				xmax = 167.1419
				text = "to"
			intervals [314]:
				xmin = 167.1419
				xmax = 167.5819
				text = "chase"
			intervals [315]:
				xmin = 167.5819
				xmax = 167.8819
				text = "after"
			intervals [316]:
				xmin = 167.8819
				xmax = 167.9419
				text = "you"
			intervals [317]:
				xmin = 167.9419
				xmax = 168.1419
				text = "if"
			intervals [318]:
				xmin = 168.1419
				xmax = 168.3119
				text = "they"
			intervals [319]:
				xmin = 168.3119
				xmax = 168.5119
				text = "get"
			intervals [320]:
				xmin = 168.5119
				xmax = 168.6319
				text = "to"
			intervals [321]:
				xmin = 168.6319
				xmax = 168.8519
				text = "they"
			intervals [322]:
				xmin = 168.8519
				xmax = 169.0519
				text = ""
			intervals [323]:
				xmin = 169.0519
				xmax = 169.3419
				text = "your"
			intervals [324]:
				xmin = 169.3419
				xmax = 169.7519
				text = "place"
			intervals [325]:
				xmin = 169.7519
				xmax = 170.1719
				text = "first"
			intervals [326]:
				xmin = 170.1719
				xmax = 170.4553
				text = ""
			intervals [327]:
				xmin = 170.4553
				xmax = 170.6053
				text = "you"
			intervals [328]:
				xmin = 170.6053
				xmax = 170.8053
				text = "have"
			intervals [329]:
				xmin = 170.8053
				xmax = 170.8353
				text = ""
			intervals [330]:
				xmin = 170.8353
				xmax = 171.0553
				text = "to"
			intervals [331]:
				xmin = 171.0553
				xmax = 171.3853
				text = "um"
			intervals [332]:
				xmin = 171.3853
				xmax = 171.6353
				text = "drop"
			intervals [333]:
				xmin = 171.6353
				xmax = 171.7153
				text = "the"
			intervals [334]:
				xmin = 171.7153
				xmax = 172.0053
				text = "paper"
			intervals [335]:
				xmin = 172.0053
				xmax = 172.4153
				text = "behind"
			intervals [336]:
				xmin = 172.4153
				xmax = 172.7553
				text = "another"
			intervals [337]:
				xmin = 172.7553
				xmax = 172.8053
				text = ""
			intervals [338]:
				xmin = 172.8053
				xmax = 173.1753
				text = "person"
			intervals [339]:
				xmin = 173.1753
				xmax = 173.2353
				text = "and"
			intervals [340]:
				xmin = 173.2353
				xmax = 173.3853
				text = "they"
			intervals [341]:
				xmin = 173.3853
				xmax = 173.4153
				text = ""
			intervals [342]:
				xmin = 173.4153
				xmax = 173.8053
				text = "chase"
			intervals [343]:
				xmin = 173.8053
				xmax = 173.8853
				text = ""
			intervals [344]:
				xmin = 173.8853
				xmax = 174.0553
				text = "you"
			intervals [345]:
				xmin = 174.0553
				xmax = 179.0242
				text = ""
			intervals [346]:
				xmin = 179.0242
				xmax = 179.4842
				text = "yeah"
			intervals [347]:
				xmin = 179.4842
				xmax = 180.1185
				text = ""
			intervals [348]:
				xmin = 180.1185
				xmax = 180.2185
				text = "i"
			intervals [349]:
				xmin = 180.2185
				xmax = 180.2885
				text = ""
			intervals [350]:
				xmin = 180.2885
				xmax = 180.7085
				text = "play"
			intervals [351]:
				xmin = 180.7085
				xmax = 180.7685
				text = ""
			intervals [352]:
				xmin = 180.7685
				xmax = 181.0185
				text = "um"
			intervals [353]:
				xmin = 181.0185
				xmax = 181.216
				text = ""
			intervals [354]:
				xmin = 181.216
				xmax = 181.836
				text = "freeze"
			intervals [355]:
				xmin = 181.836
				xmax = 182.3157
				text = ""
			intervals [356]:
				xmin = 182.3157
				xmax = 182.4657
				text = "you"
			intervals [357]:
				xmin = 182.4657
				xmax = 182.8557
				text = "tag"
			intervals [358]:
				xmin = 182.8557
				xmax = 182.9357
				text = "a"
			intervals [359]:
				xmin = 182.9357
				xmax = 183.5857
				text = "person"
			intervals [360]:
				xmin = 183.5857
				xmax = 184.6208
				text = ""
			intervals [361]:
				xmin = 184.6208
				xmax = 184.9108
				text = "um"
			intervals [362]:
				xmin = 184.9108
				xmax = 185.0508
				text = ""
			intervals [363]:
				xmin = 185.0508
				xmax = 185.3308
				text = "like"
			intervals [364]:
				xmin = 185.3308
				xmax = 185.6208
				text = "one"
			intervals [365]:
				xmin = 185.6208
				xmax = 186.0508
				text = "person"
			intervals [366]:
				xmin = 186.0508
				xmax = 186.3108
				text = "be"
			intervals [367]:
				xmin = 186.3108
				xmax = 186.4608
				text = ""
			intervals [368]:
				xmin = 186.4608
				xmax = 186.8308
				text = "polar"
			intervals [369]:
				xmin = 186.8308
				xmax = 187.1508
				text = "bear"
			intervals [370]:
				xmin = 187.1508
				xmax = 188.1331
				text = ""
			intervals [371]:
				xmin = 188.1331
				xmax = 188.5431
				text = "and"
			intervals [372]:
				xmin = 188.5431
				xmax = 188.8031
				text = "one"
			intervals [373]:
				xmin = 188.8031
				xmax = 189.2531
				text = "person"
			intervals [374]:
				xmin = 189.2531
				xmax = 189.4187
				text = ""
			intervals [375]:
				xmin = 189.4187
				xmax = 189.5687
				text = "the"
			intervals [376]:
				xmin = 189.5687
				xmax = 189.9987
				text = "polar"
			intervals [377]:
				xmin = 189.9987
				xmax = 190.2587
				text = "bear"
			intervals [378]:
				xmin = 190.2587
				xmax = 190.2987
				text = ""
			intervals [379]:
				xmin = 190.2987
				xmax = 190.6887
				text = "tags"
			intervals [380]:
				xmin = 190.6887
				xmax = 190.7987
				text = "the"
			intervals [381]:
				xmin = 190.7987
				xmax = 191.1887
				text = "person"
			intervals [382]:
				xmin = 191.1887
				xmax = 191.2987
				text = "that"
			intervals [383]:
				xmin = 191.2987
				xmax = 191.7687
				text = "freeze"
			intervals [384]:
				xmin = 191.7687
				xmax = 191.9187
				text = "them"
			intervals [385]:
				xmin = 191.9187
				xmax = 191.9787
				text = ""
			intervals [386]:
				xmin = 191.9787
				xmax = 192.1787
				text = "and"
			intervals [387]:
				xmin = 192.1787
				xmax = 192.2487
				text = "the"
			intervals [388]:
				xmin = 192.2487
				xmax = 192.4687
				text = "other"
			intervals [389]:
				xmin = 192.4687
				xmax = 192.8387
				text = "person"
			intervals [390]:
				xmin = 192.8387
				xmax = 193.1287
				text = "come"
			intervals [391]:
				xmin = 193.1287
				xmax = 193.3787
				text = "along"
			intervals [392]:
				xmin = 193.3787
				xmax = 193.5287
				text = "and"
			intervals [393]:
				xmin = 193.5287
				xmax = 193.8687
				text = "tag"
			intervals [394]:
				xmin = 193.8687
				xmax = 194.0387
				text = "them"
			intervals [395]:
				xmin = 194.0387
				xmax = 194.2387
				text = "and"
			intervals [396]:
				xmin = 194.2387
				xmax = 194.8087
				text = "unfreeze"
			intervals [397]:
				xmin = 194.8087
				xmax = 194.8987
				text = "'em"
			intervals [398]:
				xmin = 194.8987
				xmax = 195.3175
				text = ""
			intervals [399]:
				xmin = 195.3175
				xmax = 195.7075
				text = "before"
			intervals [400]:
				xmin = 195.7075
				xmax = 195.7875
				text = "the"
			intervals [401]:
				xmin = 195.7875
				xmax = 196.1175
				text = "polar"
			intervals [402]:
				xmin = 196.1175
				xmax = 196.3075
				text = "bear"
			intervals [403]:
				xmin = 196.3075
				xmax = 196.3475
				text = ""
			intervals [404]:
				xmin = 196.3475
				xmax = 196.6275
				text = "catch"
			intervals [405]:
				xmin = 196.6275
				xmax = 196.6575
				text = ""
			intervals [406]:
				xmin = 196.6575
				xmax = 196.7375
				text = "you"
			intervals [407]:
				xmin = 196.7375
				xmax = 197.0875
				text = "still"
			intervals [408]:
				xmin = 197.0875
				xmax = 208.5703
				text = ""
			intervals [409]:
				xmin = 208.5703
				xmax = 209.1503
				text = "um"
			intervals [410]:
				xmin = 209.1503
				xmax = 209.6503
				text = "yeah"
			intervals [411]:
				xmin = 209.6503
				xmax = 213.3245
				text = ""
			intervals [412]:
				xmin = 213.3245
				xmax = 214.0845
				text = "no"
			intervals [413]:
				xmin = 214.0845
				xmax = 217.5529
				text = ""
			intervals [414]:
				xmin = 217.5529
				xmax = 217.6029
				text = "i"
			intervals [415]:
				xmin = 217.6029
				xmax = 217.8129
				text = "know"
			intervals [416]:
				xmin = 217.8129
				xmax = 218.1429
				text = "one"
			intervals [417]:
				xmin = 218.1429
				xmax = 218.2229
				text = ""
			intervals [418]:
				xmin = 218.2229
				xmax = 218.5829
				text = "um"
			intervals [419]:
				xmin = 218.5829
				xmax = 218.6129
				text = ""
			intervals [420]:
				xmin = 218.6129
				xmax = 218.7029
				text = "let"
			intervals [421]:
				xmin = 218.7029
				xmax = 218.8129
				text = "me"
			intervals [422]:
				xmin = 218.8129
				xmax = 219.1029
				text = "see"
			intervals [423]:
				xmin = 219.1029
				xmax = 220.7553
				text = ""
			intervals [424]:
				xmin = 220.7553
				xmax = 221.0453
				text = "eenie"
			intervals [425]:
				xmin = 221.0453
				xmax = 221.3153
				text = "meenie"
			intervals [426]:
				xmin = 221.3153
				xmax = 221.6853
				text = "miney"
			intervals [427]:
				xmin = 221.6853
				xmax = 221.9653
				text = "moe"
			intervals [428]:
				xmin = 221.9653
				xmax = 222.0353
				text = ""
			intervals [429]:
				xmin = 222.0353
				xmax = 222.4453
				text = "catch"
			intervals [430]:
				xmin = 222.4453
				xmax = 222.4753
				text = ""
			intervals [431]:
				xmin = 222.4753
				xmax = 222.5253
				text = "a"
			intervals [432]:
				xmin = 222.5253
				xmax = 224.8031
				text = ""
			intervals [433]:
				xmin = 224.8031
				xmax = 225.0931
				text = "eenie"
			intervals [434]:
				xmin = 225.0931
				xmax = 225.4531
				text = "meenie"
			intervals [435]:
				xmin = 225.4531
				xmax = 225.8431
				text = "miney"
			intervals [436]:
				xmin = 225.8431
				xmax = 226.0931
				text = "mo"
			intervals [437]:
				xmin = 226.0931
				xmax = 226.1531
				text = ""
			intervals [438]:
				xmin = 226.1531
				xmax = 226.4531
				text = "catch"
			intervals [439]:
				xmin = 226.4531
				xmax = 226.5631
				text = "him"
			intervals [440]:
				xmin = 226.5631
				xmax = 226.8131
				text = "by"
			intervals [441]:
				xmin = 226.8131
				xmax = 226.9131
				text = ""
			intervals [442]:
				xmin = 226.9131
				xmax = 227.1531
				text = "toe"
			intervals [443]:
				xmin = 227.1531
				xmax = 227.2131
				text = ""
			intervals [444]:
				xmin = 227.2131
				xmax = 227.6131
				text = "if"
			intervals [445]:
				xmin = 227.6131
				xmax = 227.7231
				text = "he"
			intervals [446]:
				xmin = 227.7231
				xmax = 228.0531
				text = "holler"
			intervals [447]:
				xmin = 228.0531
				xmax = 228.3231
				text = "let"
			intervals [448]:
				xmin = 228.3231
				xmax = 228.4331
				text = "him"
			intervals [449]:
				xmin = 228.4331
				xmax = 228.6531
				text = "go"
			intervals [450]:
				xmin = 228.6531
				xmax = 228.7231
				text = ""
			intervals [451]:
				xmin = 228.7231
				xmax = 228.9531
				text = "eenie"
			intervals [452]:
				xmin = 228.9531
				xmax = 229.2631
				text = "meenie"
			intervals [453]:
				xmin = 229.2631
				xmax = 229.6031
				text = "miney"
			intervals [454]:
				xmin = 229.6031
				xmax = 229.8631
				text = "moe"
			intervals [455]:
				xmin = 229.8631
				xmax = 235.0357
				text = ""
			intervals [456]:
				xmin = 235.0357
				xmax = 235.5757
				text = "yes"
			intervals [457]:
				xmin = 235.5757
				xmax = 237.3668
				text = ""
			intervals [458]:
				xmin = 237.3668
				xmax = 237.8368
				text = "um"
			intervals [459]:
				xmin = 237.8368
				xmax = 238.337
				text = ""
			intervals [460]:
				xmin = 238.337
				xmax = 238.657
				text = "you"
			intervals [461]:
				xmin = 238.657
				xmax = 238.907
				text = "have"
			intervals [462]:
				xmin = 238.907
				xmax = 238.987
				text = "a"
			intervals [463]:
				xmin = 238.987
				xmax = 239.417
				text = "mother"
			intervals [464]:
				xmin = 239.417
				xmax = 239.447
				text = ""
			intervals [465]:
				xmin = 239.447
				xmax = 239.717
				text = "and"
			intervals [466]:
				xmin = 239.717
				xmax = 239.747
				text = ""
			intervals [467]:
				xmin = 239.747
				xmax = 239.807
				text = "you"
			intervals [468]:
				xmin = 239.807
				xmax = 240.107
				text = "say"
			intervals [469]:
				xmin = 240.107
				xmax = 240.5798
				text = ""
			intervals [470]:
				xmin = 240.5798
				xmax = 241.1298
				text = "johnny"
			intervals [471]:
				xmin = 241.1298
				xmax = 241.4342
				text = ""
			intervals [472]:
				xmin = 241.4342
				xmax = 241.7142
				text = "take"
			intervals [473]:
				xmin = 241.7142
				xmax = 241.9542
				text = "two"
			intervals [474]:
				xmin = 241.9542
				xmax = 242.4742
				text = "steps"
			intervals [475]:
				xmin = 242.4742
				xmax = 242.8242
				text = "mother"
			intervals [476]:
				xmin = 242.8242
				xmax = 243.1742
				text = "may"
			intervals [477]:
				xmin = 243.1742
				xmax = 243.3942
				text = "i"
			intervals [478]:
				xmin = 243.3942
				xmax = 243.7839
				text = ""
			intervals [479]:
				xmin = 243.7839
				xmax = 244.0639
				text = "yes"
			intervals [480]:
				xmin = 244.0639
				xmax = 244.1439
				text = "you"
			intervals [481]:
				xmin = 244.1439
				xmax = 244.5239
				text = "may"
			intervals [482]:
				xmin = 244.5239
				xmax = 245.1498
				text = ""
			intervals [483]:
				xmin = 245.1498
				xmax = 245.5598
				text = "johnny"
			intervals [484]:
				xmin = 245.5598
				xmax = 245.9698
				text = "take"
			intervals [485]:
				xmin = 245.9698
				xmax = 246.1998
				text = "two"
			intervals [486]:
				xmin = 246.1998
				xmax = 246.6998
				text = "steps"
			intervals [487]:
				xmin = 246.6998
				xmax = 247.6529
				text = ""
			intervals [488]:
				xmin = 247.6529
				xmax = 247.7829
				text = "how"
			intervals [489]:
				xmin = 247.7829
				xmax = 248.0729
				text = "many"
			intervals [490]:
				xmin = 248.0729
				xmax = 248.2129
				text = "you"
			intervals [491]:
				xmin = 248.2129
				xmax = 248.6429
				text = "say"
			intervals [492]:
				xmin = 248.6429
				xmax = 248.7378
				text = ""
			intervals [493]:
				xmin = 248.7378
				xmax = 249.0878
				text = "two"
			intervals [494]:
				xmin = 249.0878
				xmax = 249.7812
				text = ""
			intervals [495]:
				xmin = 249.7812
				xmax = 250.1512
				text = "stay"
			intervals [496]:
				xmin = 250.1512
				xmax = 250.4412
				text = "back"
			intervals [497]:
				xmin = 250.4412
				xmax = 250.6112
				text = "there"
			intervals [498]:
				xmin = 250.6112
				xmax = 251.0212
				text = "johnny"
			intervals [499]:
				xmin = 251.0212
				xmax = 251.0812
				text = "you"
			intervals [500]:
				xmin = 251.0812
				xmax = 251.2312
				text = "did"
			intervals [501]:
				xmin = 251.2312
				xmax = 251.4512
				text = "not"
			intervals [502]:
				xmin = 251.4512
				xmax = 251.6212
				text = "say"
			intervals [503]:
				xmin = 251.6212
				xmax = 251.9912
				text = "mother"
			intervals [504]:
				xmin = 251.9912
				xmax = 252.2912
				text = "may"
			intervals [505]:
				xmin = 252.2912
				xmax = 252.5412
				text = "i"
			intervals [506]:
				xmin = 252.5412
				xmax = 258.1467
				text = ""
			intervals [507]:
				xmin = 258.1467
				xmax = 258.5867
				text = "well"
			intervals [508]:
				xmin = 258.5867
				xmax = 259.8883
				text = ""
			intervals [509]:
				xmin = 259.8883
				xmax = 260.0183
				text = "we"
			intervals [510]:
				xmin = 260.0183
				xmax = 260.2683
				text = "call"
			intervals [511]:
				xmin = 260.2683
				xmax = 260.4183
				text = "that"
			intervals [512]:
				xmin = 260.4183
				xmax = 260.4783
				text = ""
			intervals [513]:
				xmin = 260.4783
				xmax = 260.8383
				text = "cheating"
			intervals [514]:
				xmin = 260.8383
				xmax = 263.8982
				text = ""
			intervals [515]:
				xmin = 263.8982
				xmax = 264.2582
				text = "cause"
			intervals [516]:
				xmin = 264.2582
				xmax = 264.3493
				text = ""
			intervals [517]:
				xmin = 264.3493
				xmax = 264.7093
				text = "cause"
			intervals [518]:
				xmin = 264.7093
				xmax = 264.7793
				text = ""
			intervals [519]:
				xmin = 264.7793
				xmax = 265.1493
				text = "because"
			intervals [520]:
				xmin = 265.1493
				xmax = 265.2493
				text = "you're"
			intervals [521]:
				xmin = 265.2493
				xmax = 265.2793
				text = ""
			intervals [522]:
				xmin = 265.2793
				xmax = 265.4993
				text = "supposed"
			intervals [523]:
				xmin = 265.4993
				xmax = 265.5593
				text = "to"
			intervals [524]:
				xmin = 265.5593
				xmax = 265.8193
				text = "have"
			intervals [525]:
				xmin = 265.8193
				xmax = 266.1793
				text = "manners"
			intervals [526]:
				xmin = 266.1793
				xmax = 266.2493
				text = "you"
			intervals [527]:
				xmin = 266.2493
				xmax = 266.2793
				text = ""
			intervals [528]:
				xmin = 266.2793
				xmax = 266.5493
				text = "say"
			intervals [529]:
				xmin = 266.5493
				xmax = 266.6493
				text = ""
			intervals [530]:
				xmin = 266.6493
				xmax = 266.7393
				text = "you"
			intervals [531]:
				xmin = 266.7393
				xmax = 267.3131
				text = ""
			intervals [532]:
				xmin = 267.3131
				xmax = 267.4831
				text = "may"
			intervals [533]:
				xmin = 267.4831
				xmax = 267.6631
				text = "i"
			intervals [534]:
				xmin = 267.6631
				xmax = 267.7631
				text = ""
			intervals [535]:
				xmin = 267.7631
				xmax = 267.9931
				text = "thank"
			intervals [536]:
				xmin = 267.9931
				xmax = 268.0731
				text = ""
			intervals [537]:
				xmin = 268.0731
				xmax = 268.1831
				text = "you"
			intervals [538]:
				xmin = 268.1831
				xmax = 268.3231
				text = "and"
			intervals [539]:
				xmin = 268.3231
				xmax = 268.3831
				text = ""
			intervals [540]:
				xmin = 268.3831
				xmax = 269.0231
				text = "please"
			intervals [541]:
				xmin = 269.0231
				xmax = 269.8567
				text = ""
			intervals [542]:
				xmin = 269.8567
				xmax = 270.0067
				text = "and"
			intervals [543]:
				xmin = 270.0067
				xmax = 270.0367
				text = ""
			intervals [544]:
				xmin = 270.0367
				xmax = 270.5767
				text = "excuse"
			intervals [545]:
				xmin = 270.5767
				xmax = 270.6267
				text = ""
			intervals [546]:
				xmin = 270.6267
				xmax = 270.7167
				text = "me"
			intervals [547]:
				xmin = 270.7167
				xmax = 275.4328
				text = ""
			intervals [548]:
				xmin = 275.4328
				xmax = 275.9628
				text = "gidget"
			intervals [549]:
				xmin = 275.9628
				xmax = 282.9858
				text = ""
			intervals [550]:
				xmin = 282.9858
				xmax = 283.1458
				text = "i"
			intervals [551]:
				xmin = 283.1458
				xmax = 283.5358
				text = "missed"
			intervals [552]:
				xmin = 283.5358
				xmax = 283.6358
				text = "it"
			intervals [553]:
				xmin = 283.6358
				xmax = 283.8358
				text = "this"
			intervals [554]:
				xmin = 283.8358
				xmax = 284.3058
				text = "saturday"
			intervals [555]:
				xmin = 284.3058
				xmax = 284.3458
				text = ""
			intervals [556]:
				xmin = 284.3458
				xmax = 284.5158
				text = "the"
			intervals [557]:
				xmin = 284.5158
				xmax = 284.5458
				text = ""
			intervals [558]:
				xmin = 284.5458
				xmax = 284.8658
				text = "last"
			intervals [559]:
				xmin = 284.8658
				xmax = 285.1158
				text = "time"
			intervals [560]:
				xmin = 285.1158
				xmax = 285.2158
				text = "i"
			intervals [561]:
				xmin = 285.2158
				xmax = 285.4558
				text = "saw"
			intervals [562]:
				xmin = 285.4558
				xmax = 285.6358
				text = "it"
			intervals [563]:
				xmin = 285.6358
				xmax = 285.6658
				text = ""
			intervals [564]:
				xmin = 285.6658
				xmax = 286.0058
				text = "was"
			intervals [565]:
				xmin = 286.0058
				xmax = 286.0458
				text = ""
			intervals [566]:
				xmin = 286.0458
				xmax = 286.4058
				text = "um"
			intervals [567]:
				xmin = 286.4058
				xmax = 286.7658
				text = "she"
			intervals [568]:
				xmin = 286.7658
				xmax = 286.8458
				text = "i"
			intervals [569]:
				xmin = 286.8458
				xmax = 286.9058
				text = ""
			intervals [570]:
				xmin = 286.9058
				xmax = 287.2258
				text = "think"
			intervals [571]:
				xmin = 287.2258
				xmax = 287.3458
				text = "it"
			intervals [572]:
				xmin = 287.3458
				xmax = 287.5958
				text = "was"
			intervals [573]:
				xmin = 287.5958
				xmax = 287.6558
				text = "a"
			intervals [574]:
				xmin = 287.6558
				xmax = 288.2558
				text = "spelling"
			intervals [575]:
				xmin = 288.2558
				xmax = 288.7658
				text = "test"
			intervals [576]:
				xmin = 288.7658
				xmax = 289.1258
				text = "something"
			intervals [577]:
				xmin = 289.1258
				xmax = 289.2858
				text = "like"
			intervals [578]:
				xmin = 289.2858
				xmax = 289.3758
				text = ""
			intervals [579]:
				xmin = 289.3758
				xmax = 289.6558
				text = "that"
			intervals [580]:
				xmin = 289.6558
				xmax = 291.1884
				text = ""
			intervals [581]:
				xmin = 291.1884
				xmax = 291.6684
				text = "and"
			intervals [582]:
				xmin = 291.6684
				xmax = 292.0697
				text = ""
			intervals [583]:
				xmin = 292.0697
				xmax = 292.2297
				text = "the"
			intervals [584]:
				xmin = 292.2297
				xmax = 292.5797
				text = "teacher"
			intervals [585]:
				xmin = 292.5797
				xmax = 292.8197
				text = "thought"
			intervals [586]:
				xmin = 292.8197
				xmax = 293.0397
				text = "she"
			intervals [587]:
				xmin = 293.0397
				xmax = 293.2397
				text = "was"
			intervals [588]:
				xmin = 293.2397
				xmax = 293.6897
				text = "cheating"
			intervals [589]:
				xmin = 293.6897
				xmax = 293.8297
				text = "and"
			intervals [590]:
				xmin = 293.8297
				xmax = 293.9697
				text = "her"
			intervals [591]:
				xmin = 293.9697
				xmax = 294.3597
				text = "father"
			intervals [592]:
				xmin = 294.3597
				xmax = 294.5897
				text = "thought"
			intervals [593]:
				xmin = 294.5897
				xmax = 294.7397
				text = "she"
			intervals [594]:
				xmin = 294.7397
				xmax = 294.8197
				text = ""
			intervals [595]:
				xmin = 294.8197
				xmax = 294.9997
				text = "was"
			intervals [596]:
				xmin = 294.9997
				xmax = 295.3197
				text = "cheating"
			intervals [597]:
				xmin = 295.3197
				xmax = 295.8003
				text = ""
			intervals [598]:
				xmin = 295.8003
				xmax = 296.0103
				text = "and"
			intervals [599]:
				xmin = 296.0103
				xmax = 296.1303
				text = "her"
			intervals [600]:
				xmin = 296.1303
				xmax = 296.5303
				text = "father"
			intervals [601]:
				xmin = 296.5303
				xmax = 296.6103
				text = "s"
			intervals [602]:
				xmin = 296.6103
				xmax = 296.6603
				text = "a"
			intervals [603]:
				xmin = 296.6603
				xmax = 296.7703
				text = "v"
			intervals [604]:
				xmin = 296.7703
				xmax = 297.1115
				text = ""
			intervals [605]:
				xmin = 297.1115
				xmax = 297.5615
				text = "very"
			intervals [606]:
				xmin = 297.5615
				xmax = 298.1115
				text = "important"
			intervals [607]:
				xmin = 298.1115
				xmax = 298.3815
				text = "man"
			intervals [608]:
				xmin = 298.3815
				xmax = 298.5415
				text = "so"
			intervals [609]:
				xmin = 298.5415
				xmax = 298.6415
				text = "the"
			intervals [610]:
				xmin = 298.6415
				xmax = 298.6815
				text = ""
			intervals [611]:
				xmin = 298.6815
				xmax = 299.0415
				text = "teacher"
			intervals [612]:
				xmin = 299.0415
				xmax = 299.3215
				text = "so"
			intervals [613]:
				xmin = 299.3215
				xmax = 299.5415
				text = "she"
			intervals [614]:
				xmin = 299.5415
				xmax = 299.7515
				text = "got"
			intervals [615]:
				xmin = 299.7515
				xmax = 299.9315
				text = "her"
			intervals [616]:
				xmin = 299.9315
				xmax = 300.1415
				text = ""
			intervals [617]:
				xmin = 300.1415
				xmax = 300.4315
				text = "most"
			intervals [618]:
				xmin = 300.4315
				xmax = 300.5515
				text = "of"
			intervals [619]:
				xmin = 300.5515
				xmax = 300.7315
				text = "her"
			intervals [620]:
				xmin = 300.7315
				xmax = 301.1115
				text = "work"
			intervals [621]:
				xmin = 301.1115
				xmax = 301.6463
				text = ""
			intervals [622]:
				xmin = 301.6463
				xmax = 301.9463
				text = "wrong"
			intervals [623]:
				xmin = 301.9463
				xmax = 302.2163
				text = "and"
			intervals [624]:
				xmin = 302.2163
				xmax = 302.3163
				text = "the"
			intervals [625]:
				xmin = 302.3163
				xmax = 302.4763
				text = ""
			intervals [626]:
				xmin = 302.4763
				xmax = 302.8363
				text = "teacher"
			intervals [627]:
				xmin = 302.8363
				xmax = 303.1863
				text = "said"
			intervals [628]:
				xmin = 303.1863
				xmax = 303.2363
				text = ""
			intervals [629]:
				xmin = 303.2363
				xmax = 303.5063
				text = "um"
			intervals [630]:
				xmin = 303.5063
				xmax = 304.6605
				text = ""
			intervals [631]:
				xmin = 304.6605
				xmax = 304.8905
				text = "hm"
			intervals [632]:
				xmin = 304.8905
				xmax = 305.0405
				text = "i"
			intervals [633]:
				xmin = 305.0405
				xmax = 305.4605
				text = "forgot"
			intervals [634]:
				xmin = 305.4605
				xmax = 305.5805
				text = "what"
			intervals [635]:
				xmin = 305.5805
				xmax = 305.7305
				text = "they"
			intervals [636]:
				xmin = 305.7305
				xmax = 306.1305
				text = "called"
			intervals [637]:
				xmin = 306.1305
				xmax = 306.2305
				text = "her"
			intervals [638]:
				xmin = 306.2305
				xmax = 306.4505
				text = "on"
			intervals [639]:
				xmin = 306.4505
				xmax = 306.6605
				text = "there"
			intervals [640]:
				xmin = 306.6605
				xmax = 307.0292
				text = ""
			intervals [641]:
				xmin = 307.0292
				xmax = 307.1492
				text = "<unk>"
			intervals [642]:
				xmin = 307.1492
				xmax = 307.3511
				text = ""
			intervals [643]:
				xmin = 307.3511
				xmax = 307.5611
				text = "and"
			intervals [644]:
				xmin = 307.5611
				xmax = 307.9211
				text = "so"
			intervals [645]:
				xmin = 307.9211
				xmax = 308.1411
				text = ""
			intervals [646]:
				xmin = 308.1411
				xmax = 308.3211
				text = "on"
			intervals [647]:
				xmin = 308.3211
				xmax = 308.8711
				text = "television"
			intervals [648]:
				xmin = 308.8711
				xmax = 308.9311
				text = "her"
			intervals [649]:
				xmin = 308.9311
				xmax = 308.9611
				text = ""
			intervals [650]:
				xmin = 308.9611
				xmax = 309.3011
				text = "real"
			intervals [651]:
				xmin = 309.3011
				xmax = 309.5711
				text = "name"
			intervals [652]:
				xmin = 309.5711
				xmax = 310.3565
				text = ""
			intervals [653]:
				xmin = 310.3565
				xmax = 310.5965
				text = "so"
			intervals [654]:
				xmin = 310.5965
				xmax = 310.7165
				text = "the"
			intervals [655]:
				xmin = 310.7165
				xmax = 311.0965
				text = "teacher"
			intervals [656]:
				xmin = 311.0965
				xmax = 311.5665
				text = "said"
			intervals [657]:
				xmin = 311.5665
				xmax = 311.7765
				text = ""
			intervals [658]:
				xmin = 311.7765
				xmax = 311.9365
				text = "well"
			intervals [659]:
				xmin = 311.9365
				xmax = 312.0765
				text = "i"
			intervals [660]:
				xmin = 312.0765
				xmax = 312.1065
				text = "<unk>"
			intervals [661]:
				xmin = 312.1065
				xmax = 312.3665
				text = "say"
			intervals [662]:
				xmin = 312.3665
				xmax = 312.4265
				text = ""
			intervals [663]:
				xmin = 312.4265
				xmax = 312.8965
				text = "gidget"
			intervals [664]:
				xmin = 312.8965
				xmax = 313.5037
				text = ""
			intervals [665]:
				xmin = 313.5037
				xmax = 313.8937
				text = "say"
			intervals [666]:
				xmin = 313.8937
				xmax = 314.3737
				text = "gidget"
			intervals [667]:
				xmin = 314.3737
				xmax = 315.1249
				text = ""
			intervals [668]:
				xmin = 315.1249
				xmax = 315.6449
				text = "um"
			intervals [669]:
				xmin = 315.6449
				xmax = 316.4693
				text = ""
			intervals [670]:
				xmin = 316.4693
				xmax = 316.7393
				text = "since"
			intervals [671]:
				xmin = 316.7393
				xmax = 316.8993
				text = "your"
			intervals [672]:
				xmin = 316.8993
				xmax = 317.2493
				text = "father"
			intervals [673]:
				xmin = 317.2493
				xmax = 317.3293
				text = "s"
			intervals [674]:
				xmin = 317.3293
				xmax = 317.4093
				text = "a"
			intervals [675]:
				xmin = 317.4093
				xmax = 317.4793
				text = ""
			intervals [676]:
				xmin = 317.4793
				xmax = 317.8393
				text = "very"
			intervals [677]:
				xmin = 317.8393
				xmax = 318.3593
				text = "important"
			intervals [678]:
				xmin = 318.3593
				xmax = 318.6793
				text = "man"
			intervals [679]:
				xmin = 318.6793
				xmax = 318.9648
				text = ""
			intervals [680]:
				xmin = 318.9648
				xmax = 319.1148
				text = "you"
			intervals [681]:
				xmin = 319.1148
				xmax = 319.3148
				text = "should"
			intervals [682]:
				xmin = 319.3148
				xmax = 319.5248
				text = "know"
			intervals [683]:
				xmin = 319.5248
				xmax = 319.6948
				text = "how"
			intervals [684]:
				xmin = 319.6948
				xmax = 319.7948
				text = "to"
			intervals [685]:
				xmin = 319.7948
				xmax = 319.8448
				text = ""
			intervals [686]:
				xmin = 319.8448
				xmax = 320.0248
				text = "do"
			intervals [687]:
				xmin = 320.0248
				xmax = 320.2248
				text = "your"
			intervals [688]:
				xmin = 320.2248
				xmax = 320.5448
				text = "work"
			intervals [689]:
				xmin = 320.5448
				xmax = 320.6091
				text = ""
			intervals [690]:
				xmin = 320.6091
				xmax = 320.8291
				text = "and"
			intervals [691]:
				xmin = 320.8291
				xmax = 320.9891
				text = "she"
			intervals [692]:
				xmin = 320.9891
				xmax = 321.1591
				text = "went"
			intervals [693]:
				xmin = 321.1591
				xmax = 321.3691
				text = "home"
			intervals [694]:
				xmin = 321.3691
				xmax = 321.4691
				text = "and"
			intervals [695]:
				xmin = 321.4691
				xmax = 321.8191
				text = "start"
			intervals [696]:
				xmin = 321.8191
				xmax = 322.2291
				text = "crying"
			intervals [697]:
				xmin = 322.2291
				xmax = 322.3991
				text = "and"
			intervals [698]:
				xmin = 322.3991
				xmax = 322.5791
				text = "all"
			intervals [699]:
				xmin = 322.5791
				xmax = 326.1314
				text = ""
			intervals [700]:
				xmin = 326.1314
				xmax = 326.5214
				text = "no"
			intervals [701]:
				xmin = 326.5214
				xmax = 328.374
				text = ""
			intervals [702]:
				xmin = 328.374
				xmax = 328.564
				text = "she"
			intervals [703]:
				xmin = 328.564
				xmax = 328.914
				text = "didn't"
			intervals [704]:
				xmin = 328.914
				xmax = 328.944
				text = ""
			intervals [705]:
				xmin = 328.944
				xmax = 329.274
				text = "cheat"
			intervals [706]:
				xmin = 329.274
				xmax = 333.5306
				text = ""
			intervals [707]:
				xmin = 333.5306
				xmax = 333.6806
				text = "they"
			intervals [708]:
				xmin = 333.6806
				xmax = 333.9306
				text = "gave"
			intervals [709]:
				xmin = 333.9306
				xmax = 334.0906
				text = "her"
			intervals [710]:
				xmin = 334.0906
				xmax = 334.2706
				text = "a"
			intervals [711]:
				xmin = 334.2706
				xmax = 334.4306
				text = "a"
			intervals [712]:
				xmin = 334.4306
				xmax = 339.4015
				text = ""
			intervals [713]:
				xmin = 339.4015
				xmax = 340.0015
				text = "um"
			intervals [714]:
				xmin = 340.0015
				xmax = 340.4087
				text = ""
			intervals [715]:
				xmin = 340.4087
				xmax = 340.6387
				text = "i"
			intervals [716]:
				xmin = 340.6387
				xmax = 341.0487
				text = "like"
			intervals [717]:
				xmin = 341.0487
				xmax = 343.7137
				text = ""
			intervals [718]:
				xmin = 343.7137
				xmax = 344.2537
				text = "um"
			intervals [719]:
				xmin = 344.2537
				xmax = 344.4537
				text = "let"
			intervals [720]:
				xmin = 344.4537
				xmax = 344.6237
				text = "me"
			intervals [721]:
				xmin = 344.6237
				xmax = 344.9837
				text = "see"
			intervals [722]:
				xmin = 344.9837
				xmax = 345.727
				text = ""
			intervals [723]:
				xmin = 345.727
				xmax = 345.877
				text = "i"
			intervals [724]:
				xmin = 345.877
				xmax = 346.107
				text = "like"
			intervals [725]:
				xmin = 346.107
				xmax = 346.457
				text = "mer-"
			intervals [726]:
				xmin = 346.457
				xmax = 346.7579
				text = ""
			intervals [727]:
				xmin = 346.7579
				xmax = 346.8179
				text = "m-"
			intervals [728]:
				xmin = 346.8179
				xmax = 347.5621
				text = ""
			intervals [729]:
				xmin = 347.5621
				xmax = 348.3821
				text = "mayberry"
			intervals [730]:
				xmin = 348.3821
				xmax = 348.4721
				text = ""
			intervals [731]:
				xmin = 348.4721
				xmax = 349.4721
				text = "refd"
			intervals [732]:
				xmin = 349.4721
				xmax = 352.8101
				text = ""
			intervals [733]:
				xmin = 352.8101
				xmax = 353.2101
				text = "yeah"
			intervals [734]:
				xmin = 353.2101
				xmax = 355.1187
				text = ""
			intervals [735]:
				xmin = 355.1187
				xmax = 355.2887
				text = "i"
			intervals [736]:
				xmin = 355.2887
				xmax = 355.5487
				text = "like"
			intervals [737]:
				xmin = 355.5487
				xmax = 355.6287
				text = "the"
			intervals [738]:
				xmin = 355.6287
				xmax = 355.6887
				text = ""
			intervals [739]:
				xmin = 355.6887
				xmax = 356.0887
				text = "time"
			intervals [740]:
				xmin = 356.0887
				xmax = 356.1987
				text = "when"
			intervals [741]:
				xmin = 356.1987
				xmax = 356.2587
				text = ""
			intervals [742]:
				xmin = 356.2587
				xmax = 356.6587
				text = "um"
			intervals [743]:
				xmin = 356.6587
				xmax = 356.7187
				text = ""
			intervals [744]:
				xmin = 356.7187
				xmax = 357.0187
				text = "two"
			intervals [745]:
				xmin = 357.0187
				xmax = 357.3287
				text = "men"
			intervals [746]:
				xmin = 357.3287
				xmax = 357.6487
				text = "came"
			intervals [747]:
				xmin = 357.6487
				xmax = 357.7687
				text = "to"
			intervals [748]:
				xmin = 357.7687
				xmax = 357.8187
				text = ""
			intervals [749]:
				xmin = 357.8187
				xmax = 358.2987
				text = "town"
			intervals [750]:
				xmin = 358.2987
				xmax = 358.8464
				text = ""
			intervals [751]:
				xmin = 358.8464
				xmax = 358.9564
				text = "and"
			intervals [752]:
				xmin = 358.9564
				xmax = 359.0964
				text = "they"
			intervals [753]:
				xmin = 359.0964
				xmax = 359.4764
				text = "stayed"
			intervals [754]:
				xmin = 359.4764
				xmax = 359.6264
				text = "in"
			intervals [755]:
				xmin = 359.6264
				xmax = 359.6964
				text = "a"
			intervals [756]:
				xmin = 359.6964
				xmax = 360.5164
				text = "hotel"
			intervals [757]:
				xmin = 360.5164
				xmax = 362.1783
				text = ""
			intervals [758]:
				xmin = 362.1783
				xmax = 362.8183
				text = "and"
			intervals [759]:
				xmin = 362.8183
				xmax = 364.6889
				text = ""
			intervals [760]:
				xmin = 364.6889
				xmax = 364.7289
				text = "a"
			intervals [761]:
				xmin = 364.7289
				xmax = 365.2789
				text = "hotel"
			intervals [762]:
				xmin = 365.2789
				xmax = 366.0293
				text = ""
			intervals [763]:
				xmin = 366.0293
				xmax = 366.2793
				text = "and"
			intervals [764]:
				xmin = 366.2793
				xmax = 366.6093
				text = "then"
			intervals [765]:
				xmin = 366.6093
				xmax = 366.7293
				text = ""
			intervals [766]:
				xmin = 366.7293
				xmax = 367.1393
				text = "um"
			intervals [767]:
				xmin = 367.1393
				xmax = 367.3611
				text = ""
			intervals [768]:
				xmin = 367.3611
				xmax = 367.5911
				text = "let"
			intervals [769]:
				xmin = 367.5911
				xmax = 367.6211
				text = "s"
			intervals [770]:
				xmin = 367.6211
				xmax = 367.7411
				text = "see"
			intervals [771]:
				xmin = 367.7411
				xmax = 367.9511
				text = "what"
			intervals [772]:
				xmin = 367.9511
				xmax = 368.4011
				text = "happened"
			intervals [773]:
				xmin = 368.4011
				xmax = 374.1055
				text = ""
			intervals [774]:
				xmin = 374.1055
				xmax = 374.3755
				text = "oh"
			intervals [775]:
				xmin = 374.3755
				xmax = 374.7455
				text = "no"
			intervals [776]:
				xmin = 374.7455
				xmax = 374.9155
				text = "they"
			intervals [777]:
				xmin = 374.9155
				xmax = 375.1855
				text = "didn't"
			intervals [778]:
				xmin = 375.1855
				xmax = 375.2155
				text = ""
			intervals [779]:
				xmin = 375.2155
				xmax = 375.4155
				text = "come"
			intervals [780]:
				xmin = 375.4155
				xmax = 375.5355
				text = "and"
			intervals [781]:
				xmin = 375.5355
				xmax = 375.7755
				text = "stay"
			intervals [782]:
				xmin = 375.7755
				xmax = 375.8655
				text = "in"
			intervals [783]:
				xmin = 375.8655
				xmax = 375.8955
				text = "a"
			intervals [784]:
				xmin = 375.8955
				xmax = 376.3455
				text = "hotel"
			intervals [785]:
				xmin = 376.3455
				xmax = 376.7444
				text = ""
			intervals [786]:
				xmin = 376.7444
				xmax = 376.9344
				text = "they"
			intervals [787]:
				xmin = 376.9344
				xmax = 377.3144
				text = "came"
			intervals [788]:
				xmin = 377.3144
				xmax = 377.5544
				text = "to"
			intervals [789]:
				xmin = 377.5544
				xmax = 377.6744
				text = ""
			intervals [790]:
				xmin = 377.6744
				xmax = 378.0544
				text = "um"
			intervals [791]:
				xmin = 378.0544
				xmax = 378.5795
				text = ""
			intervals [792]:
				xmin = 378.5795
				xmax = 378.7095
				text = "do"
			intervals [793]:
				xmin = 378.7095
				xmax = 378.8695
				text = "you"
			intervals [794]:
				xmin = 378.8695
				xmax = 379.0695
				text = "know"
			intervals [795]:
				xmin = 379.0695
				xmax = 379.2195
				text = "the"
			intervals [796]:
				xmin = 379.2195
				xmax = 379.8595
				text = "grandmother"
			intervals [797]:
				xmin = 379.8595
				xmax = 380.1495
				text = "on"
			intervals [798]:
				xmin = 380.1495
				xmax = 380.1895
				text = ""
			intervals [799]:
				xmin = 380.1895
				xmax = 380.5095
				text = "um"
			intervals [800]:
				xmin = 380.5095
				xmax = 380.5895
				text = ""
			intervals [801]:
				xmin = 380.5895
				xmax = 380.6795
				text = "i"
			intervals [802]:
				xmin = 380.6795
				xmax = 380.9795
				text = "mean"
			intervals [803]:
				xmin = 380.9795
				xmax = 381.0795
				text = ""
			intervals [804]:
				xmin = 381.0795
				xmax = 381.3895
				text = "aunt"
			intervals [805]:
				xmin = 381.3895
				xmax = 381.5095
				text = ""
			intervals [806]:
				xmin = 381.5095
				xmax = 381.7695
				text = "on"
			intervals [807]:
				xmin = 381.7695
				xmax = 383.0411
				text = ""
			intervals [808]:
				xmin = 383.0411
				xmax = 383.3711
				text = "aunt"
			intervals [809]:
				xmin = 383.3711
				xmax = 383.7411
				text = "bee"
			intervals [810]:
				xmin = 383.7411
				xmax = 384.0953
				text = ""
			intervals [811]:
				xmin = 384.0953
				xmax = 384.3653
				text = "came"
			intervals [812]:
				xmin = 384.3653
				xmax = 384.4753
				text = "to"
			intervals [813]:
				xmin = 384.4753
				xmax = 384.5353
				text = "the"
			intervals [814]:
				xmin = 384.5353
				xmax = 384.9721
				text = ""
			intervals [815]:
				xmin = 384.9721
				xmax = 385.2921
				text = "came"
			intervals [816]:
				xmin = 385.2921
				xmax = 385.4521
				text = "to"
			intervals [817]:
				xmin = 385.4521
				xmax = 385.5521
				text = "the"
			intervals [818]:
				xmin = 385.5521
				xmax = 385.9621
				text = "farm"
			intervals [819]:
				xmin = 385.9621
				xmax = 386.0321
				text = "to"
			intervals [820]:
				xmin = 386.0321
				xmax = 386.2921
				text = "work"
			intervals [821]:
				xmin = 386.2921
				xmax = 386.4921
				text = "for"
			intervals [822]:
				xmin = 386.4921
				xmax = 386.5221
				text = ""
			intervals [823]:
				xmin = 386.5221
				xmax = 386.8121
				text = "aunt"
			intervals [824]:
				xmin = 386.8121
				xmax = 386.8521
				text = ""
			intervals [825]:
				xmin = 386.8521
				xmax = 387.0621
				text = "pee"
			intervals [826]:
				xmin = 387.0621
				xmax = 387.5771
				text = ""
			intervals [827]:
				xmin = 387.5771
				xmax = 387.6471
				text = "<unk>"
			intervals [828]:
				xmin = 387.6471
				xmax = 387.7125
				text = ""
			intervals [829]:
				xmin = 387.7125
				xmax = 388.0125
				text = "aunt"
			intervals [830]:
				xmin = 388.0125
				xmax = 388.2925
				text = "bee"
			intervals [831]:
				xmin = 388.2925
				xmax = 388.9035
				text = ""
			intervals [832]:
				xmin = 388.9035
				xmax = 389.0935
				text = "and"
			intervals [833]:
				xmin = 389.0935
				xmax = 389.5635
				text = "so"
			intervals [834]:
				xmin = 389.5635
				xmax = 391.7928
				text = ""
			intervals [835]:
				xmin = 391.7928
				xmax = 392.2128
				text = "she"
			intervals [836]:
				xmin = 392.2128
				xmax = 392.5328
				text = "had"
			intervals [837]:
				xmin = 392.5328
				xmax = 393.1128
				text = "five"
			intervals [838]:
				xmin = 393.1128
				xmax = 393.1428
				text = ""
			intervals [839]:
				xmin = 393.1428
				xmax = 393.6328
				text = "thousand"
			intervals [840]:
				xmin = 393.6328
				xmax = 394.0028
				text = "dollars"
			intervals [841]:
				xmin = 394.0028
				xmax = 394.1528
				text = "to"
			intervals [842]:
				xmin = 394.1528
				xmax = 394.5428
				text = "build"
			intervals [843]:
				xmin = 394.5428
				xmax = 394.6428
				text = "a"
			intervals [844]:
				xmin = 394.6428
				xmax = 395.0828
				text = "swimming"
			intervals [845]:
				xmin = 395.0828
				xmax = 395.4528
				text = "pool"
			intervals [846]:
				xmin = 395.4528
				xmax = 395.5928
				text = "and"
			intervals [847]:
				xmin = 395.5928
				xmax = 395.6628
				text = ""
			intervals [848]:
				xmin = 395.6628
				xmax = 396.2428
				text = "playground"
			intervals [849]:
				xmin = 396.2428
				xmax = 396.4628
				text = "for"
			intervals [850]:
				xmin = 396.4628
				xmax = 396.5928
				text = "the"
			intervals [851]:
				xmin = 396.5928
				xmax = 397.2028
				text = "children"
			intervals [852]:
				xmin = 397.2028
				xmax = 397.8385
				text = ""
			intervals [853]:
				xmin = 397.8385
				xmax = 398.0785
				text = "in"
			intervals [854]:
				xmin = 398.0785
				xmax = 398.1685
				text = "the"
			intervals [855]:
				xmin = 398.1685
				xmax = 398.1985
				text = ""
			intervals [856]:
				xmin = 398.1985
				xmax = 398.6885
				text = "um"
			intervals [857]:
				xmin = 398.6885
				xmax = 398.9337
				text = ""
			intervals [858]:
				xmin = 398.9337
				xmax = 399.3037
				text = "town"
			intervals [859]:
				xmin = 399.3037
				xmax = 399.6256
				text = ""
			intervals [860]:
				xmin = 399.6256
				xmax = 400.1056
				text = "so"
			intervals [861]:
				xmin = 400.1056
				xmax = 400.5838
				text = ""
			intervals [862]:
				xmin = 400.5838
				xmax = 400.9438
				text = "um"
			intervals [863]:
				xmin = 400.9438
				xmax = 401.1914
				text = ""
			intervals [864]:
				xmin = 401.1914
				xmax = 401.3414
				text = "the"
			intervals [865]:
				xmin = 401.3414
				xmax = 401.3714
				text = ""
			intervals [866]:
				xmin = 401.3714
				xmax = 401.8014
				text = "men"
			intervals [867]:
				xmin = 401.8014
				xmax = 402.0214
				text = ""
			intervals [868]:
				xmin = 402.0214
				xmax = 402.1414
				text = "that"
			intervals [869]:
				xmin = 402.1414
				xmax = 402.6214
				text = "came"
			intervals [870]:
				xmin = 402.6214
				xmax = 402.8714
				text = "she"
			intervals [871]:
				xmin = 402.8714
				xmax = 403.7944
				text = ""
			intervals [872]:
				xmin = 403.7944
				xmax = 404.0244
				text = "she"
			intervals [873]:
				xmin = 404.0244
				xmax = 404.3744
				text = "put"
			intervals [874]:
				xmin = 404.3744
				xmax = 404.7481
				text = ""
			intervals [875]:
				xmin = 404.7481
				xmax = 404.8881
				text = "the"
			intervals [876]:
				xmin = 404.8881
				xmax = 405.3181
				text = "money"
			intervals [877]:
				xmin = 405.3181
				xmax = 405.3481
				text = ""
			intervals [878]:
				xmin = 405.3481
				xmax = 405.6781
				text = "in"
			intervals [879]:
				xmin = 405.6781
				xmax = 405.8481
				text = "the"
			intervals [880]:
				xmin = 405.8481
				xmax = 406.0013
				text = ""
			intervals [881]:
				xmin = 406.0013
				xmax = 406.4213
				text = "cookie"
			intervals [882]:
				xmin = 406.4213
				xmax = 406.8513
				text = "jar"
			intervals [883]:
				xmin = 406.8513
				xmax = 406.9504
				text = ""
			intervals [884]:
				xmin = 406.9504
				xmax = 407.1504
				text = "and"
			intervals [885]:
				xmin = 407.1504
				xmax = 407.3904
				text = "so"
			intervals [886]:
				xmin = 407.3904
				xmax = 407.6004
				text = "the"
			intervals [887]:
				xmin = 407.6004
				xmax = 407.8504
				text = "men"
			intervals [888]:
				xmin = 407.8504
				xmax = 408.2504
				text = "came"
			intervals [889]:
				xmin = 408.2504
				xmax = 408.3404
				text = "and"
			intervals [890]:
				xmin = 408.3404
				xmax = 408.5404
				text = "took"
			intervals [891]:
				xmin = 408.5404
				xmax = 408.6404
				text = "the"
			intervals [892]:
				xmin = 408.6404
				xmax = 408.9404
				text = "money"
			intervals [893]:
				xmin = 408.9404
				xmax = 409.1104
				text = "out"
			intervals [894]:
				xmin = 409.1104
				xmax = 409.2104
				text = "the"
			intervals [895]:
				xmin = 409.2104
				xmax = 409.2704
				text = ""
			intervals [896]:
				xmin = 409.2704
				xmax = 409.6404
				text = "cookie"
			intervals [897]:
				xmin = 409.6404
				xmax = 410.0004
				text = "jar"
			intervals [898]:
				xmin = 410.0004
				xmax = 410.3768
				text = ""
			intervals [899]:
				xmin = 410.3768
				xmax = 410.6368
				text = "and"
			intervals [900]:
				xmin = 410.6368
				xmax = 410.8168
				text = "went"
			intervals [901]:
				xmin = 410.8168
				xmax = 410.8468
				text = ""
			intervals [902]:
				xmin = 410.8468
				xmax = 411.1068
				text = "to"
			intervals [903]:
				xmin = 411.1068
				xmax = 411.2068
				text = "a"
			intervals [904]:
				xmin = 411.2068
				xmax = 411.3068
				text = ""
			intervals [905]:
				xmin = 411.3068
				xmax = 411.7568
				text = "card"
			intervals [906]:
				xmin = 411.7568
				xmax = 411.8068
				text = ""
			intervals [907]:
				xmin = 411.8068
				xmax = 412.1768
				text = "game"
			intervals [908]:
				xmin = 412.1768
				xmax = 412.4168
				text = "with"
			intervals [909]:
				xmin = 412.4168
				xmax = 412.4768
				text = ""
			intervals [910]:
				xmin = 412.4768
				xmax = 412.5468
				text = "a"
			intervals [911]:
				xmin = 412.5468
				xmax = 412.7368
				text = ""
			intervals [912]:
				xmin = 412.7368
				xmax = 413.0968
				text = "man"
			intervals [913]:
				xmin = 413.0968
				xmax = 413.3568
				text = "named"
			intervals [914]:
				xmin = 413.3568
				xmax = 413.4768
				text = ""
			intervals [915]:
				xmin = 413.4768
				xmax = 413.6768
				text = "big"
			intervals [916]:
				xmin = 413.6768
				xmax = 413.7068
				text = ""
			intervals [917]:
				xmin = 413.7068
				xmax = 414.3168
				text = "boose"
			intervals [918]:
				xmin = 414.3168
				xmax = 414.9248
				text = ""
			intervals [919]:
				xmin = 414.9248
				xmax = 415.2848
				text = "something"
			intervals [920]:
				xmin = 415.2848
				xmax = 415.4848
				text = "like"
			intervals [921]:
				xmin = 415.4848
				xmax = 415.5648
				text = ""
			intervals [922]:
				xmin = 415.5648
				xmax = 415.8048
				text = "that"
			intervals [923]:
				xmin = 415.8048
				xmax = 416.5414
				text = ""
			intervals [924]:
				xmin = 416.5414
				xmax = 416.6914
				text = "and"
			intervals [925]:
				xmin = 416.6914
				xmax = 417.0714
				text = "started"
			intervals [926]:
				xmin = 417.0714
				xmax = 417.1114
				text = ""
			intervals [927]:
				xmin = 417.1114
				xmax = 417.4314
				text = "playing"
			intervals [928]:
				xmin = 417.4314
				xmax = 417.4714
				text = ""
			intervals [929]:
				xmin = 417.4714
				xmax = 417.9114
				text = "cards"
			intervals [930]:
				xmin = 417.9114
				xmax = 418.0214
				text = "and"
			intervals [931]:
				xmin = 418.0214
				xmax = 418.1714
				text = "then"
			intervals [932]:
				xmin = 418.1714
				xmax = 418.2314
				text = "the"
			intervals [933]:
				xmin = 418.2314
				xmax = 418.6914
				text = "man"
			intervals [934]:
				xmin = 418.6914
				xmax = 418.8314
				text = ""
			intervals [935]:
				xmin = 418.8314
				xmax = 419.0314
				text = "big"
			intervals [936]:
				xmin = 419.0314
				xmax = 419.0614
				text = ""
			intervals [937]:
				xmin = 419.0614
				xmax = 419.4214
				text = "boose"
			intervals [938]:
				xmin = 419.4214
				xmax = 419.7114
				text = "grabbed"
			intervals [939]:
				xmin = 419.7114
				xmax = 419.7814
				text = "the"
			intervals [940]:
				xmin = 419.7814
				xmax = 420.0814
				text = "man"
			intervals [941]:
				xmin = 420.0814
				xmax = 420.1614
				text = "up"
			intervals [942]:
				xmin = 420.1614
				xmax = 420.4014
				text = "from"
			intervals [943]:
				xmin = 420.4014
				xmax = 420.5014
				text = "the"
			intervals [944]:
				xmin = 420.5014
				xmax = 420.7514
				text = "table"
			intervals [945]:
				xmin = 420.7514
				xmax = 420.8314
				text = "and"
			intervals [946]:
				xmin = 420.8314
				xmax = 420.9614
				text = "say"
			intervals [947]:
				xmin = 420.9614
				xmax = 420.9914
				text = ""
			intervals [948]:
				xmin = 420.9914
				xmax = 421.2214
				text = "you"
			intervals [949]:
				xmin = 421.2214
				xmax = 421.2914
				text = "are"
			intervals [950]:
				xmin = 421.2914
				xmax = 421.3514
				text = ""
			intervals [951]:
				xmin = 421.3514
				xmax = 421.7914
				text = "cheating"
			intervals [952]:
				xmin = 421.7914
				xmax = 422.4523
				text = ""
			intervals [953]:
				xmin = 422.4523
				xmax = 422.5923
				text = "and"
			intervals [954]:
				xmin = 422.5923
				xmax = 422.7723
				text = "so"
			intervals [955]:
				xmin = 422.7723
				xmax = 422.8323
				text = "the"
			intervals [956]:
				xmin = 422.8323
				xmax = 423.1823
				text = "man"
			intervals [957]:
				xmin = 423.1823
				xmax = 423.3523
				text = "say"
			intervals [958]:
				xmin = 423.3523
				xmax = 423.5723
				text = "i'm"
			intervals [959]:
				xmin = 423.5723
				xmax = 423.7923
				text = "not"
			intervals [960]:
				xmin = 423.7923
				xmax = 423.8423
				text = ""
			intervals [961]:
				xmin = 423.8423
				xmax = 424.3223
				text = "cheating"
			intervals [962]:
				xmin = 424.3223
				xmax = 424.5533
				text = ""
			intervals [963]:
				xmin = 424.5533
				xmax = 424.7533
				text = "we're"
			intervals [964]:
				xmin = 424.7533
				xmax = 425.1033
				text = "doing"
			intervals [965]:
				xmin = 425.1033
				xmax = 425.2933
				text = "this"
			intervals [966]:
				xmin = 425.2933
				xmax = 425.6533
				text = "for"
			intervals [967]:
				xmin = 425.6533
				xmax = 425.8533
				text = "some"
			intervals [968]:
				xmin = 425.8533
				xmax = 426.2633
				text = "church"
			intervals [969]:
				xmin = 426.2633
				xmax = 426.3833
				text = "in"
			intervals [970]:
				xmin = 426.3833
				xmax = 426.5033
				text = "the"
			intervals [971]:
				xmin = 426.5033
				xmax = 426.5433
				text = ""
			intervals [972]:
				xmin = 426.5433
				xmax = 426.9333
				text = "um"
			intervals [973]:
				xmin = 426.9333
				xmax = 427.4525
				text = ""
			intervals [974]:
				xmin = 427.4525
				xmax = 427.8025
				text = "raise"
			intervals [975]:
				xmin = 427.8025
				xmax = 427.8825
				text = "the"
			intervals [976]:
				xmin = 427.8825
				xmax = 428.1825
				text = "money"
			intervals [977]:
				xmin = 428.1825
				xmax = 428.3625
				text = "so"
			intervals [978]:
				xmin = 428.3625
				xmax = 428.8125
				text = "sure"
			intervals [979]:
				xmin = 428.8125
				xmax = 428.8625
				text = ""
			intervals [980]:
				xmin = 428.8625
				xmax = 429.2825
				text = "andy"
			intervals [981]:
				xmin = 429.2825
				xmax = 429.3425
				text = ""
			intervals [982]:
				xmin = 429.3425
				xmax = 429.7125
				text = "came"
			intervals [983]:
				xmin = 429.7125
				xmax = 429.8425
				text = "in"
			intervals [984]:
				xmin = 429.8425
				xmax = 429.9725
				text = "to"
			intervals [985]:
				xmin = 429.9725
				xmax = 430.2525
				text = "say"
			intervals [986]:
				xmin = 430.2525
				xmax = 430.6445
				text = ""
			intervals [987]:
				xmin = 430.6445
				xmax = 430.9145
				text = "all"
			intervals [988]:
				xmin = 430.9145
				xmax = 431.1745
				text = "y'all"
			intervals [989]:
				xmin = 431.1745
				xmax = 431.3045
				text = "is"
			intervals [990]:
				xmin = 431.3045
				xmax = 431.8045
				text = "arrest"
			intervals [991]:
				xmin = 431.8045
				xmax = 432.0879
				text = ""
			intervals [992]:
				xmin = 432.0879
				xmax = 432.2379
				text = "then"
			intervals [993]:
				xmin = 432.2379
				xmax = 432.3979
				text = "he"
			intervals [994]:
				xmin = 432.3979
				xmax = 432.6279
				text = "say"
			intervals [995]:
				xmin = 432.6279
				xmax = 432.9579
				text = "wait"
			intervals [996]:
				xmin = 432.9579
				xmax = 433.0579
				text = "a"
			intervals [997]:
				xmin = 433.0579
				xmax = 433.2779
				text = "sh-"
			intervals [998]:
				xmin = 433.2779
				xmax = 433.4479
				text = ""
			intervals [999]:
				xmin = 433.4479
				xmax = 433.7279
				text = "wait"
			intervals [1000]:
				xmin = 433.7279
				xmax = 434.3179
				text = "sheriff"
			intervals [1001]:
				xmin = 434.3179
				xmax = 434.7443
				text = ""
			intervals [1002]:
				xmin = 434.7443
				xmax = 434.9843
				text = "and"
			intervals [1003]:
				xmin = 434.9843
				xmax = 435.3343
				text = "then"
			intervals [1004]:
				xmin = 435.3343
				xmax = 435.7165
				text = ""
			intervals [1005]:
				xmin = 435.7165
				xmax = 435.8865
				text = "he"
			intervals [1006]:
				xmin = 435.8865
				xmax = 436.1565
				text = "told"
			intervals [1007]:
				xmin = 436.1565
				xmax = 436.2365
				text = "the"
			intervals [1008]:
				xmin = 436.2365
				xmax = 436.5865
				text = "sheriff"
			intervals [1009]:
				xmin = 436.5865
				xmax = 436.8065
				text = "all"
			intervals [1010]:
				xmin = 436.8065
				xmax = 437.0965
				text = "about"
			intervals [1011]:
				xmin = 437.0965
				xmax = 437.2865
				text = "that"
			intervals [1012]:
				xmin = 437.2865
				xmax = 437.4065
				text = "and"
			intervals [1013]:
				xmin = 437.4065
				xmax = 437.5165
				text = "they"
			intervals [1014]:
				xmin = 437.5165
				xmax = 437.7065
				text = "had"
			intervals [1015]:
				xmin = 437.7065
				xmax = 437.9965
				text = "enough"
			intervals [1016]:
				xmin = 437.9965
				xmax = 438.0265
				text = ""
			intervals [1017]:
				xmin = 438.0265
				xmax = 438.3665
				text = "money"
			intervals [1018]:
				xmin = 438.3665
				xmax = 438.3965
				text = ""
			intervals [1019]:
				xmin = 438.3965
				xmax = 438.4765
				text = "to"
			intervals [1020]:
				xmin = 438.4765
				xmax = 438.7465
				text = "build"
			intervals [1021]:
				xmin = 438.7465
				xmax = 438.8265
				text = "a"
			intervals [1022]:
				xmin = 438.8265
				xmax = 439.1865
				text = "swimming"
			intervals [1023]:
				xmin = 439.1865
				xmax = 439.2565
				text = ""
			intervals [1024]:
				xmin = 439.2565
				xmax = 439.6165
				text = "pool"
			intervals [1025]:
				xmin = 439.6165
				xmax = 439.7965
				text = "and"
			intervals [1026]:
				xmin = 439.7965
				xmax = 439.9965
				text = "all"
			intervals [1027]:
				xmin = 439.9965
				xmax = 440.7536
				text = ""
			intervals [1028]:
				xmin = 440.7536
				xmax = 440.9836
				text = "and"
			intervals [1029]:
				xmin = 440.9836
				xmax = 441.3936
				text = "then"
			intervals [1030]:
				xmin = 441.3936
				xmax = 441.7579
				text = ""
			intervals [1031]:
				xmin = 441.7579
				xmax = 441.9279
				text = "they"
			intervals [1032]:
				xmin = 441.9279
				xmax = 442.1279
				text = "went"
			intervals [1033]:
				xmin = 442.1279
				xmax = 442.2579
				text = "to"
			intervals [1034]:
				xmin = 442.2579
				xmax = 442.6779
				text = "church"
			intervals [1035]:
				xmin = 442.6779
				xmax = 442.7879
				text = "and"
			intervals [1036]:
				xmin = 442.7879
				xmax = 442.8879
				text = "the"
			intervals [1037]:
				xmin = 442.8879
				xmax = 442.9279
				text = ""
			intervals [1038]:
				xmin = 442.9279
				xmax = 443.1979
				text = "two"
			intervals [1039]:
				xmin = 443.1979
				xmax = 443.5179
				text = "men"
			intervals [1040]:
				xmin = 443.5179
				xmax = 444.0316
				text = ""
			intervals [1041]:
				xmin = 444.0316
				xmax = 444.1716
				text = "they"
			intervals [1042]:
				xmin = 444.1716
				xmax = 444.2816
				text = "were"
			intervals [1043]:
				xmin = 444.2816
				xmax = 444.6916
				text = "singing"
			intervals [1044]:
				xmin = 444.6916
				xmax = 444.7216
				text = ""
			intervals [1045]:
				xmin = 444.7216
				xmax = 445.2616
				text = "um"
			intervals [1046]:
				xmin = 445.2616
				xmax = 445.4745
				text = ""
			intervals [1047]:
				xmin = 445.4745
				xmax = 445.9845
				text = "jesus"
			intervals [1048]:
				xmin = 445.9845
				xmax = 446.2345
				text = "keep"
			intervals [1049]:
				xmin = 446.2345
				xmax = 446.2745
				text = ""
			intervals [1050]:
				xmin = 446.2745
				xmax = 446.3845
				text = "me"
			intervals [1051]:
				xmin = 446.3845
				xmax = 446.6745
				text = "near"
			intervals [1052]:
				xmin = 446.6745
				xmax = 446.8245
				text = "the"
			intervals [1053]:
				xmin = 446.8245
				xmax = 447.2245
				text = "cross"
			intervals [1054]:
				xmin = 447.2245
				xmax = 447.3045
				text = "and"
			intervals [1055]:
				xmin = 447.3045
				xmax = 447.5445
				text = "they"
			intervals [1056]:
				xmin = 447.5445
				xmax = 447.6245
				text = ""
			intervals [1057]:
				xmin = 447.6245
				xmax = 447.8045
				text = "the"
			intervals [1058]:
				xmin = 447.8045
				xmax = 447.8545
				text = ""
			intervals [1059]:
				xmin = 447.8545
				xmax = 448.0545
				text = "two"
			intervals [1060]:
				xmin = 448.0545
				xmax = 448.3045
				text = "men"
			intervals [1061]:
				xmin = 448.3045
				xmax = 448.4745
				text = "was"
			intervals [1062]:
				xmin = 448.4745
				xmax = 448.7445
				text = "going"
			intervals [1063]:
				xmin = 448.7445
				xmax = 449.0345
				text = "all"
			intervals [1064]:
				xmin = 449.0345
				xmax = 449.1645
				text = "out"
			intervals [1065]:
				xmin = 449.1645
				xmax = 449.2745
				text = ""
			intervals [1066]:
				xmin = 449.2745
				xmax = 449.3845
				text = "the"
			intervals [1067]:
				xmin = 449.3845
				xmax = 450.1089
				text = ""
			intervals [1068]:
				xmin = 450.1089
				xmax = 450.6589
				text = "tune"
			intervals [1069]:
				xmin = 450.6589
				xmax = 450.8289
				text = ""
			intervals [1070]:
				xmin = 450.8289
				xmax = 450.9389
				text = "and"
			intervals [1071]:
				xmin = 450.9389
				xmax = 451.0089
				text = "it"
			intervals [1072]:
				xmin = 451.0089
				xmax = 451.3589
				text = "was"
			intervals [1073]:
				xmin = 451.3589
				xmax = 451.3889
				text = ""
			intervals [1074]:
				xmin = 451.3889
				xmax = 451.7089
				text = "funny"
			intervals [1075]:
				xmin = 451.7089
				xmax = 459.4402
				text = ""
			intervals [1076]:
				xmin = 459.4402
				xmax = 460.0702
				text = "yes"
			intervals [1077]:
				xmin = 460.0702
				xmax = 461.1463
				text = ""
			intervals [1078]:
				xmin = 461.1463
				xmax = 461.2963
				text = "the"
			intervals [1079]:
				xmin = 461.2963
				xmax = 462.0763
				text = "invitation"
			intervals [1080]:
				xmin = 462.0763
				xmax = 462.1863
				text = "of"
			intervals [1081]:
				xmin = 462.1863
				xmax = 462.2563
				text = ""
			intervals [1082]:
				xmin = 462.2563
				xmax = 462.8163
				text = "life"
			intervals [1083]:
				xmin = 462.8163
				xmax = 464.9924
				text = ""
			intervals [1084]:
				xmin = 464.9924
				xmax = 465.5724
				text = "yes"
			intervals [1085]:
				xmin = 465.5724
				xmax = 468.6266
				text = ""
			intervals [1086]:
				xmin = 468.6266
				xmax = 468.7366
				text = "it"
			intervals [1087]:
				xmin = 468.7366
				xmax = 468.9866
				text = "was"
			intervals [1088]:
				xmin = 468.9866
				xmax = 469.0166
				text = "a"
			intervals [1089]:
				xmin = 469.0166
				xmax = 469.0766
				text = ""
			intervals [1090]:
				xmin = 469.0766
				xmax = 469.3166
				text = "little"
			intervals [1091]:
				xmin = 469.3166
				xmax = 469.3466
				text = "a"
			intervals [1092]:
				xmin = 469.3466
				xmax = 469.8366
				text = "negro"
			intervals [1093]:
				xmin = 469.8366
				xmax = 469.8666
				text = ""
			intervals [1094]:
				xmin = 469.8666
				xmax = 470.1666
				text = "girl"
			intervals [1095]:
				xmin = 470.1666
				xmax = 470.1966
				text = ""
			intervals [1096]:
				xmin = 470.1966
				xmax = 470.3966
				text = "and"
			intervals [1097]:
				xmin = 470.3966
				xmax = 470.4366
				text = "a"
			intervals [1098]:
				xmin = 470.4366
				xmax = 470.7666
				text = "little"
			intervals [1099]:
				xmin = 470.7666
				xmax = 470.8166
				text = ""
			intervals [1100]:
				xmin = 470.8166
				xmax = 471.0766
				text = "white"
			intervals [1101]:
				xmin = 471.0766
				xmax = 471.1066
				text = ""
			intervals [1102]:
				xmin = 471.1066
				xmax = 471.4666
				text = "girl"
			intervals [1103]:
				xmin = 471.4666
				xmax = 472.2586
				text = ""
			intervals [1104]:
				xmin = 472.2586
				xmax = 472.3686
				text = "and"
			intervals [1105]:
				xmin = 472.3686
				xmax = 472.5886
				text = "so"
			intervals [1106]:
				xmin = 472.5886
				xmax = 472.8786
				text = "both"
			intervals [1107]:
				xmin = 472.8786
				xmax = 472.9086
				text = ""
			intervals [1108]:
				xmin = 472.9086
				xmax = 473.0086
				text = "of"
			intervals [1109]:
				xmin = 473.0086
				xmax = 473.0986
				text = "'em"
			intervals [1110]:
				xmin = 473.0986
				xmax = 473.3586
				text = "like"
			intervals [1111]:
				xmin = 473.3586
				xmax = 473.5986
				text = "each"
			intervals [1112]:
				xmin = 473.5986
				xmax = 473.8686
				text = "other"
			intervals [1113]:
				xmin = 473.8686
				xmax = 474.2516
				text = ""
			intervals [1114]:
				xmin = 474.2516
				xmax = 474.5816
				text = "very"
			intervals [1115]:
				xmin = 474.5816
				xmax = 474.9016
				text = "much"
			intervals [1116]:
				xmin = 474.9016
				xmax = 474.9716
				text = "and"
			intervals [1117]:
				xmin = 474.9716
				xmax = 475.1216
				text = "they"
			intervals [1118]:
				xmin = 475.1216
				xmax = 475.3516
				text = "was"
			intervals [1119]:
				xmin = 475.3516
				xmax = 475.7316
				text = "raised"
			intervals [1120]:
				xmin = 475.7316
				xmax = 475.8916
				text = "up"
			intervals [1121]:
				xmin = 475.8916
				xmax = 476.5522
				text = ""
			intervals [1122]:
				xmin = 476.5522
				xmax = 477.1422
				text = "together"
			intervals [1123]:
				xmin = 477.1422
				xmax = 477.2522
				text = ""
			intervals [1124]:
				xmin = 477.2522
				xmax = 477.4622
				text = "then"
			intervals [1125]:
				xmin = 477.4622
				xmax = 477.5622
				text = "when"
			intervals [1126]:
				xmin = 477.5622
				xmax = 477.6922
				text = "they"
			intervals [1127]:
				xmin = 477.6922
				xmax = 477.9122
				text = "got"
			intervals [1128]:
				xmin = 477.9122
				xmax = 478.2822
				text = "big"
			intervals [1129]:
				xmin = 478.2822
				xmax = 478.6782
				text = ""
			intervals [1130]:
				xmin = 478.6782
				xmax = 478.7582
				text = "the"
			intervals [1131]:
				xmin = 478.7582
				xmax = 478.8282
				text = ""
			intervals [1132]:
				xmin = 478.8282
				xmax = 479.1782
				text = "colored"
			intervals [1133]:
				xmin = 479.1782
				xmax = 479.4282
				text = "girl"
			intervals [1134]:
				xmin = 479.4282
				xmax = 479.6882
				text = "wanted"
			intervals [1135]:
				xmin = 479.6882
				xmax = 479.7582
				text = "to"
			intervals [1136]:
				xmin = 479.7582
				xmax = 480.0782
				text = "make"
			intervals [1137]:
				xmin = 480.0782
				xmax = 480.1082
				text = "a"
			intervals [1138]:
				xmin = 480.1082
				xmax = 480.2102
				text = ""
			intervals [1139]:
				xmin = 480.2102
				xmax = 480.4702
				text = "she"
			intervals [1140]:
				xmin = 480.4702
				xmax = 480.6302
				text = "was"
			intervals [1141]:
				xmin = 480.6302
				xmax = 480.7602
				text = "rea-"
			intervals [1142]:
				xmin = 480.7602
				xmax = 480.8602
				text = ""
			intervals [1143]:
				xmin = 480.8602
				xmax = 481.0702
				text = "she"
			intervals [1144]:
				xmin = 481.0702
				xmax = 481.2402
				text = "was"
			intervals [1145]:
				xmin = 481.2402
				xmax = 481.5902
				text = "kind"
			intervals [1146]:
				xmin = 481.5902
				xmax = 481.6502
				text = "of"
			intervals [1147]:
				xmin = 481.6502
				xmax = 481.8802
				text = "light"
			intervals [1148]:
				xmin = 481.8802
				xmax = 482.2302
				text = "skinned"
			intervals [1149]:
				xmin = 482.2302
				xmax = 482.4202
				text = "she"
			intervals [1150]:
				xmin = 482.4202
				xmax = 482.6602
				text = "wanted"
			intervals [1151]:
				xmin = 482.6602
				xmax = 482.7202
				text = "to"
			intervals [1152]:
				xmin = 482.7202
				xmax = 482.9802
				text = "make"
			intervals [1153]:
				xmin = 482.9802
				xmax = 483.2002
				text = "like"
			intervals [1154]:
				xmin = 483.2002
				xmax = 483.3902
				text = "she"
			intervals [1155]:
				xmin = 483.3902
				xmax = 483.6002
				text = "was"
			intervals [1156]:
				xmin = 483.6002
				xmax = 483.6702
				text = "a"
			intervals [1157]:
				xmin = 483.6702
				xmax = 483.9902
				text = "white"
			intervals [1158]:
				xmin = 483.9902
				xmax = 484.0202
				text = ""
			intervals [1159]:
				xmin = 484.0202
				xmax = 484.2902
				text = "girl"
			intervals [1160]:
				xmin = 484.2902
				xmax = 484.8388
				text = ""
			intervals [1161]:
				xmin = 484.8388
				xmax = 484.9888
				text = "and"
			intervals [1162]:
				xmin = 484.9888
				xmax = 485.1388
				text = "her"
			intervals [1163]:
				xmin = 485.1388
				xmax = 485.6288
				text = "boyfriend"
			intervals [1164]:
				xmin = 485.6288
				xmax = 485.8188
				text = "beat"
			intervals [1165]:
				xmin = 485.8188
				xmax = 485.9888
				text = "her"
			intervals [1166]:
				xmin = 485.9888
				xmax = 486.1688
				text = "up"
			intervals [1167]:
				xmin = 486.1688
				xmax = 486.1988
				text = ""
			intervals [1168]:
				xmin = 486.1988
				xmax = 486.3588
				text = "and"
			intervals [1169]:
				xmin = 486.3588
				xmax = 486.6288
				text = "all"
			intervals [1170]:
				xmin = 486.6288
				xmax = 486.9957
				text = ""
			intervals [1171]:
				xmin = 486.9957
				xmax = 487.1257
				text = "and"
			intervals [1172]:
				xmin = 487.1257
				xmax = 487.3257
				text = "then"
			intervals [1173]:
				xmin = 487.3257
				xmax = 487.4857
				text = "at"
			intervals [1174]:
				xmin = 487.4857
				xmax = 487.6257
				text = "the"
			intervals [1175]:
				xmin = 487.6257
				xmax = 487.7857
				text = "end"
			intervals [1176]:
				xmin = 487.7857
				xmax = 487.9257
				text = "her"
			intervals [1177]:
				xmin = 487.9257
				xmax = 488.3257
				text = "mother"
			intervals [1178]:
				xmin = 488.3257
				xmax = 488.7657
				text = "died"
			intervals [1179]:
				xmin = 488.7657
				xmax = 488.8357
				text = ""
			intervals [1180]:
				xmin = 488.8357
				xmax = 489.1457
				text = "and"
			intervals [1181]:
				xmin = 489.1457
				xmax = 489.3428
				text = ""
			intervals [1182]:
				xmin = 489.3428
				xmax = 489.8428
				text = "mahalia"
			intervals [1183]:
				xmin = 489.8428
				xmax = 490.3028
				text = "jackson"
			intervals [1184]:
				xmin = 490.3028
				xmax = 490.7228
				text = "sing"
			intervals [1185]:
				xmin = 490.7228
				xmax = 490.8328
				text = "the"
			intervals [1186]:
				xmin = 490.8328
				xmax = 490.8628
				text = ""
			intervals [1187]:
				xmin = 490.8628
				xmax = 491.0428
				text = "hymn"
			intervals [1188]:
				xmin = 491.0428
				xmax = 494.9511
				text = ""
			intervals [1189]:
				xmin = 494.9511
				xmax = 495.3911
				text = "no"
			intervals [1190]:
				xmin = 495.3911
				xmax = 495.5211
				text = "i"
			intervals [1191]:
				xmin = 495.5211
				xmax = 495.6511
				text = "don't"
			intervals [1192]:
				xmin = 495.6511
				xmax = 495.8711
				text = "like"
			intervals [1193]:
				xmin = 495.8711
				xmax = 495.9211
				text = ""
			intervals [1194]:
				xmin = 495.9211
				xmax = 496.5011
				text = "pets"
			intervals [1195]:
				xmin = 496.5011
				xmax = 497.8777
				text = ""
			intervals [1196]:
				xmin = 497.8777
				xmax = 498.6277
				text = "no"
			intervals [1197]:
				xmin = 498.6277
				xmax = 499.6529
				text = ""
			intervals [1198]:
				xmin = 499.6529
				xmax = 500.4429
				text = "no"
			intervals [1199]:
				xmin = 500.4429
				xmax = 500.7615
				text = ""
			intervals [1200]:
				xmin = 500.7615
				xmax = 500.9915
				text = "cause"
			intervals [1201]:
				xmin = 500.9915
				xmax = 501.1815
				text = "they"
			intervals [1202]:
				xmin = 501.1815
				xmax = 501.5715
				text = "bite"
			intervals [1203]:
				xmin = 501.5715
				xmax = 503.8002
				text = ""
			intervals [1204]:
				xmin = 503.8002
				xmax = 504.4402
				text = "no"
			intervals [1205]:
				xmin = 504.4402
				xmax = 504.5302
				text = "i"
			intervals [1206]:
				xmin = 504.5302
				xmax = 504.6702
				text = "was"
			intervals [1207]:
				xmin = 504.6702
				xmax = 505.1902
				text = "chasing"
			intervals [1208]:
				xmin = 505.1902
				xmax = 505.5402
				text = "after"
			intervals [1209]:
				xmin = 505.5402
				xmax = 505.8802
				text = "one"
			intervals [1210]:
				xmin = 505.8802
				xmax = 506.0867
				text = ""
			intervals [1211]:
				xmin = 506.0867
				xmax = 506.3267
				text = "by"
			intervals [1212]:
				xmin = 506.3267
				xmax = 506.6267
				text = "one"
			intervals [1213]:
				xmin = 506.6267
				xmax = 509.0276
				text = ""
			intervals [1214]:
				xmin = 509.0276
				xmax = 509.5576
				text = "yeah"
			intervals [1215]:
				xmin = 509.5576
				xmax = 510.7512
				text = ""
			intervals [1216]:
				xmin = 510.7512
				xmax = 511.2512
				text = "yeah"
			intervals [1217]:
				xmin = 511.2512
				xmax = 511.4612
				text = "i"
			intervals [1218]:
				xmin = 511.4612
				xmax = 511.8912
				text = "jumped"
			intervals [1219]:
				xmin = 511.8912
				xmax = 512.0612
				text = "on"
			intervals [1220]:
				xmin = 512.0612
				xmax = 512.3712
				text = "top"
			intervals [1221]:
				xmin = 512.3712
				xmax = 512.4212
				text = "a"
			intervals [1222]:
				xmin = 512.4212
				xmax = 512.4812
				text = ""
			intervals [1223]:
				xmin = 512.4812
				xmax = 512.9612
				text = "car"
			intervals [1224]:
				xmin = 512.9612
				xmax = 516.2549
				text = ""
			intervals [1225]:
				xmin = 516.2549
				xmax = 516.6449
				text = "because"
			intervals [1226]:
				xmin = 516.6449
				xmax = 516.8149
				text = "i"
			intervals [1227]:
				xmin = 516.8149
				xmax = 517.1449
				text = "we"
			intervals [1228]:
				xmin = 517.1449
				xmax = 517.617
				text = ""
			intervals [1229]:
				xmin = 517.617
				xmax = 517.797
				text = "me"
			intervals [1230]:
				xmin = 517.797
				xmax = 517.917
				text = "and"
			intervals [1231]:
				xmin = 517.917
				xmax = 518.107
				text = "my"
			intervals [1232]:
				xmin = 518.107
				xmax = 518.497
				text = "friends"
			intervals [1233]:
				xmin = 518.497
				xmax = 518.687
				text = "was"
			intervals [1234]:
				xmin = 518.687
				xmax = 518.957
				text = "rounding"
			intervals [1235]:
				xmin = 518.957
				xmax = 519.027
				text = "the"
			intervals [1236]:
				xmin = 519.027
				xmax = 519.287
				text = "corner"
			intervals [1237]:
				xmin = 519.287
				xmax = 519.387
				text = "and"
			intervals [1238]:
				xmin = 519.387
				xmax = 519.9171
				text = ""
			intervals [1239]:
				xmin = 519.9171
				xmax = 520.0671
				text = "i'm"
			intervals [1240]:
				xmin = 520.0671
				xmax = 520.1171
				text = ""
			intervals [1241]:
				xmin = 520.1171
				xmax = 520.6571
				text = "teasing"
			intervals [1242]:
				xmin = 520.6571
				xmax = 520.8371
				text = "him"
			intervals [1243]:
				xmin = 520.8371
				xmax = 524.8118
				text = ""
			intervals [1244]:
				xmin = 524.8118
				xmax = 524.9418
				text = "like"
			intervals [1245]:
				xmin = 524.9418
				xmax = 525.0518
				text = ""
			intervals [1246]:
				xmin = 525.0518
				xmax = 525.1918
				text = "whoo"
			intervals [1247]:
				xmin = 525.1918
				xmax = 525.5131
				text = ""
			intervals [1248]:
				xmin = 525.5131
				xmax = 525.7231
				text = "whoo"
			intervals [1249]:
				xmin = 525.7231
				xmax = 526.4191
				text = ""
			intervals [1250]:
				xmin = 526.4191
				xmax = 526.5891
				text = "then"
			intervals [1251]:
				xmin = 526.5891
				xmax = 526.7591
				text = "he"
			intervals [1252]:
				xmin = 526.7591
				xmax = 527.1891
				text = "starting"
			intervals [1253]:
				xmin = 527.1891
				xmax = 527.6191
				text = "coming"
			intervals [1254]:
				xmin = 527.6191
				xmax = 527.9891
				text = "after"
			intervals [1255]:
				xmin = 527.9891
				xmax = 528.2191
				text = "us"
			intervals [1256]:
				xmin = 528.2191
				xmax = 528.4291
				text = "and"
			intervals [1257]:
				xmin = 528.4291
				xmax = 528.5791
				text = "they"
			intervals [1258]:
				xmin = 528.5791
				xmax = 528.8091
				text = "could"
			intervals [1259]:
				xmin = 528.8091
				xmax = 529.0291
				text = "run"
			intervals [1260]:
				xmin = 529.0291
				xmax = 529.5391
				text = "faster"
			intervals [1261]:
				xmin = 529.5391
				xmax = 529.6291
				text = "than"
			intervals [1262]:
				xmin = 529.6291
				xmax = 529.7291
				text = "me"
			intervals [1263]:
				xmin = 529.7291
				xmax = 529.8291
				text = "and"
			intervals [1264]:
				xmin = 529.8291
				xmax = 530.2391
				text = "left"
			intervals [1265]:
				xmin = 530.2391
				xmax = 530.4391
				text = "me"
			intervals [1266]:
				xmin = 530.4391
				xmax = 537.2437
				text = ""
			intervals [1267]:
				xmin = 537.2437
				xmax = 537.9637
				text = "yeah"
			intervals [1268]:
				xmin = 537.9637
				xmax = 538.1037
				text = "it"
			intervals [1269]:
				xmin = 538.1037
				xmax = 538.2937
				text = "was"
			intervals [1270]:
				xmin = 538.2937
				xmax = 538.3937
				text = "a"
			intervals [1271]:
				xmin = 538.3937
				xmax = 538.7937
				text = "german"
			intervals [1272]:
				xmin = 538.7937
				xmax = 539.3237
				text = "shepard"
			intervals [1273]:
				xmin = 539.3237
				xmax = 550.1911
				text = ""
			intervals [1274]:
				xmin = 550.1911
				xmax = 551.0411
				text = "no"
			intervals [1275]:
				xmin = 551.0411
				xmax = 560.0973
				text = ""
			intervals [1276]:
				xmin = 560.0973
				xmax = 560.6973
				text = "oh"
			intervals [1277]:
				xmin = 560.6973
				xmax = 560.8473
				text = ""
			intervals [1278]:
				xmin = 560.8473
				xmax = 560.9573
				text = "well"
			intervals [1279]:
				xmin = 560.9573
				xmax = 561.3069
				text = ""
			intervals [1280]:
				xmin = 561.3069
				xmax = 561.3969
				text = "you"
			intervals [1281]:
				xmin = 561.3969
				xmax = 561.6669
				text = "mean"
			intervals [1282]:
				xmin = 561.6669
				xmax = 561.8669
				text = "what"
			intervals [1283]:
				xmin = 561.8669
				xmax = 561.9769
				text = "s"
			intervals [1284]:
				xmin = 561.9769
				xmax = 562.0069
				text = ""
			intervals [1285]:
				xmin = 562.0069
				xmax = 562.1969
				text = "<unk>"
			intervals [1286]:
				xmin = 562.1969
				xmax = 562.6323
				text = ""
			intervals [1287]:
				xmin = 562.6323
				xmax = 562.8723
				text = "what"
			intervals [1288]:
				xmin = 562.8723
				xmax = 562.9523
				text = "s"
			intervals [1289]:
				xmin = 562.9523
				xmax = 563.1223
				text = "my"
			intervals [1290]:
				xmin = 563.1223
				xmax = 563.5223
				text = "favorite"
			intervals [1291]:
				xmin = 563.5223
				xmax = 563.9523
				text = "subject"
			intervals [1292]:
				xmin = 563.9523
				xmax = 565.1683
				text = ""
			intervals [1293]:
				xmin = 565.1683
				xmax = 565.4783
				text = "well"
			intervals [1294]:
				xmin = 565.4783
				xmax = 565.5783
				text = "i"
			intervals [1295]:
				xmin = 565.5783
				xmax = 565.9383
				text = "take"
			intervals [1296]:
				xmin = 565.9383
				xmax = 566.3983
				text = "social"
			intervals [1297]:
				xmin = 566.3983
				xmax = 567.0783
				text = "studies"
			intervals [1298]:
				xmin = 567.0783
				xmax = 567.2228
				text = ""
			intervals [1299]:
				xmin = 567.2228
				xmax = 567.8528
				text = "history"
			intervals [1300]:
				xmin = 567.8528
				xmax = 567.9028
				text = ""
			intervals [1301]:
				xmin = 567.9028
				xmax = 568.4928
				text = "geography"
			intervals [1302]:
				xmin = 568.4928
				xmax = 569.1533
				text = ""
			intervals [1303]:
				xmin = 569.1533
				xmax = 569.4333
				text = "<unk>"
			intervals [1304]:
				xmin = 569.4333
				xmax = 573.1252
				text = ""
			intervals [1305]:
				xmin = 573.1252
				xmax = 573.7552
				text = "canada"
			intervals [1306]:
				xmin = 573.7552
				xmax = 577.7917
				text = ""
			intervals [1307]:
				xmin = 577.7917
				xmax = 577.8917
				text = "<unk>"
			intervals [1308]:
				xmin = 577.8917
				xmax = 579.0006
				text = ""
			intervals [1309]:
				xmin = 579.0006
				xmax = 579.4606
				text = "well"
			intervals [1310]:
				xmin = 579.4606
				xmax = 584.3669
				text = ""
			intervals [1311]:
				xmin = 584.3669
				xmax = 584.9669
				text = "latin"
			intervals [1312]:
				xmin = 584.9669
				xmax = 585.1169
				text = ""
			intervals [1313]:
				xmin = 585.1169
				xmax = 585.2569
				text = "don't"
			intervals [1314]:
				xmin = 585.2569
				xmax = 585.3869
				text = ""
			intervals [1315]:
				xmin = 585.3869
				xmax = 585.4569
				text = "they"
			intervals [1316]:
				xmin = 585.4569
				xmax = 585.4869
				text = ""
			intervals [1317]:
				xmin = 585.4869
				xmax = 585.7869
				text = "speak"
			intervals [1318]:
				xmin = 585.7869
				xmax = 585.8369
				text = ""
			intervals [1319]:
				xmin = 585.8369
				xmax = 586.1869
				text = "latin"
			intervals [1320]:
				xmin = 586.1869
				xmax = 588.1685
				text = ""
			intervals [1321]:
				xmin = 588.1685
				xmax = 588.6985
				text = "and"
			intervals [1322]:
				xmin = 588.6985
				xmax = 592.3782
				text = ""
			intervals [1323]:
				xmin = 592.3782
				xmax = 592.5382
				text = "i"
			intervals [1324]:
				xmin = 592.5382
				xmax = 593.0782
				text = "forgot"
			intervals [1325]:
				xmin = 593.0782
				xmax = 597.108
				text = ""
			intervals [1326]:
				xmin = 597.108
				xmax = 597.938
				text = "canadians"
			intervals [1327]:
				xmin = 597.938
				xmax = 598.168
				text = "is"
			intervals [1328]:
				xmin = 598.168
				xmax = 598.488
				text = "there"
			intervals [1329]:
				xmin = 598.488
				xmax = 598.658
				text = "ain't"
			intervals [1330]:
				xmin = 598.658
				xmax = 598.718
				text = "it"
			intervals [1331]:
				xmin = 598.718
				xmax = 599.6406
				text = ""
			intervals [1332]:
				xmin = 599.6406
				xmax = 600.0506
				text = "canada"
			intervals [1333]:
				xmin = 600.0506
				xmax = 601.1994
				text = ""
			intervals [1334]:
				xmin = 601.1994
				xmax = 601.3694
				text = "that"
			intervals [1335]:
				xmin = 601.3694
				xmax = 601.4294
				text = "s"
			intervals [1336]:
				xmin = 601.4294
				xmax = 601.4894
				text = ""
			intervals [1337]:
				xmin = 601.4894
				xmax = 601.6994
				text = "what"
			intervals [1338]:
				xmin = 601.6994
				xmax = 601.7294
				text = ""
			intervals [1339]:
				xmin = 601.7294
				xmax = 601.8994
				text = "we"
			intervals [1340]:
				xmin = 601.8994
				xmax = 601.9794
				text = "were"
			intervals [1341]:
				xmin = 601.9794
				xmax = 602.1294
				text = ""
			intervals [1342]:
				xmin = 602.1294
				xmax = 602.4594
				text = "talking"
			intervals [1343]:
				xmin = 602.4594
				xmax = 602.6794
				text = "about"
			intervals [1344]:
				xmin = 602.6794
				xmax = 602.7194
				text = ""
			intervals [1345]:
				xmin = 602.7194
				xmax = 602.7794
				text = "the"
			intervals [1346]:
				xmin = 602.7794
				xmax = 602.8194
				text = ""
			intervals [1347]:
				xmin = 602.8194
				xmax = 603.6694
				text = "canadians"
			intervals [1348]:
				xmin = 603.6694
				xmax = 604.1286
				text = ""
			intervals [1349]:
				xmin = 604.1286
				xmax = 604.4886
				text = "and"
			intervals [1350]:
				xmin = 604.4886
				xmax = 604.5486
				text = "we"
			intervals [1351]:
				xmin = 604.5486
				xmax = 604.6886
				text = "was"
			intervals [1352]:
				xmin = 604.6886
				xmax = 604.8686
				text = "talking"
			intervals [1353]:
				xmin = 604.8686
				xmax = 604.9886
				text = "about"
			intervals [1354]:
				xmin = 604.9886
				xmax = 605.4286
				text = ""
			intervals [1355]:
				xmin = 605.4286
				xmax = 605.9686
				text = "quebec"
			intervals [1356]:
				xmin = 605.9686
				xmax = 606.3986
				text = "and"
			intervals [1357]:
				xmin = 606.3986
				xmax = 607.8777
				text = ""
			intervals [1358]:
				xmin = 607.8777
				xmax = 608.3077
				text = "um"
			intervals [1359]:
				xmin = 608.3077
				xmax = 609.6683
				text = ""
			intervals [1360]:
				xmin = 609.6683
				xmax = 610.2983
				text = "<unk>"
			intervals [1361]:
				xmin = 610.2983
				xmax = 611.3959
				text = ""
			intervals [1362]:
				xmin = 611.3959
				xmax = 611.7159
				text = "okay"
			intervals [1363]:
				xmin = 611.7159
				xmax = 612.7145
				text = ""
			intervals [1364]:
				xmin = 612.7145
				xmax = 613.1845
				text = "yeah"
			intervals [1365]:
				xmin = 613.1845
				xmax = 619.1953
				text = ""
			intervals [1366]:
				xmin = 619.1953
				xmax = 619.6153
				text = "it"
			intervals [1367]:
				xmin = 619.6153
				xmax = 619.6453
				text = ""
			intervals [1368]:
				xmin = 619.6453
				xmax = 619.9153
				text = "s"
			intervals [1369]:
				xmin = 619.9153
				xmax = 622.835
				text = ""
			intervals [1370]:
				xmin = 622.835
				xmax = 623.155
				text = "one"
			intervals [1371]:
				xmin = 623.155
				xmax = 623.535
				text = "subject"
			intervals [1372]:
				xmin = 623.535
				xmax = 623.585
				text = "i"
			intervals [1373]:
				xmin = 623.585
				xmax = 623.635
				text = ""
			intervals [1374]:
				xmin = 623.635
				xmax = 623.785
				text = "do"
			intervals [1375]:
				xmin = 623.785
				xmax = 623.815
				text = ""
			intervals [1376]:
				xmin = 623.815
				xmax = 624.015
				text = "not"
			intervals [1377]:
				xmin = 624.015
				xmax = 624.135
				text = ""
			intervals [1378]:
				xmin = 624.135
				xmax = 624.435
				text = "like"
			intervals [1379]:
				xmin = 624.435
				xmax = 625.9712
				text = ""
			intervals [1380]:
				xmin = 625.9712
				xmax = 626.6912
				text = "reading"
			intervals [1381]:
				xmin = 626.6912
				xmax = 627.9526
				text = ""
			intervals [1382]:
				xmin = 627.9526
				xmax = 628.1826
				text = "cause"
			intervals [1383]:
				xmin = 628.1826
				xmax = 628.2426
				text = "i"
			intervals [1384]:
				xmin = 628.2426
				xmax = 628.3926
				text = "don't"
			intervals [1385]:
				xmin = 628.3926
				xmax = 628.5726
				text = "put"
			intervals [1386]:
				xmin = 628.5726
				xmax = 629.2426
				text = "expression"
			intervals [1387]:
				xmin = 629.2426
				xmax = 629.3926
				text = "in"
			intervals [1388]:
				xmin = 629.3926
				xmax = 629.5526
				text = "my"
			intervals [1389]:
				xmin = 629.5526
				xmax = 630.2226
				text = "words"
			intervals [1390]:
				xmin = 630.2226
				xmax = 632.2238
				text = ""
			intervals [1391]:
				xmin = 632.2238
				xmax = 632.8938
				text = "no"
			intervals [1392]:
				xmin = 632.8938
				xmax = 632.9821
				text = ""
			intervals [1393]:
				xmin = 632.9821
				xmax = 633.2521
				text = "she"
			intervals [1394]:
				xmin = 633.2521
				xmax = 633.4921
				text = "have"
			intervals [1395]:
				xmin = 633.4921
				xmax = 633.8721
				text = "never"
			intervals [1396]:
				xmin = 633.8721
				xmax = 634.2121
				text = "told"
			intervals [1397]:
				xmin = 634.2121
				xmax = 634.2921
				text = "me"
			intervals [1398]:
				xmin = 634.2921
				xmax = 634.7543
				text = ""
			intervals [1399]:
				xmin = 634.7543
				xmax = 635.0643
				text = "i"
			intervals [1400]:
				xmin = 635.0643
				xmax = 635.1743
				text = "had"
			intervals [1401]:
				xmin = 635.1743
				xmax = 635.4543
				text = "got"
			intervals [1402]:
				xmin = 635.4543
				xmax = 635.6843
				text = "good"
			intervals [1403]:
				xmin = 635.6843
				xmax = 636.1543
				text = "marks"
			intervals [1404]:
				xmin = 636.1543
				xmax = 636.3343
				text = "in"
			intervals [1405]:
				xmin = 636.3343
				xmax = 636.6643
				text = "reading"
			intervals [1406]:
				xmin = 636.6643
				xmax = 636.8543
				text = "and"
			intervals [1407]:
				xmin = 636.8543
				xmax = 637.0643
				text = "all"
			intervals [1408]:
				xmin = 637.0643
				xmax = 637.1243
				text = ""
			intervals [1409]:
				xmin = 637.1243
				xmax = 637.2843
				text = "my"
			intervals [1410]:
				xmin = 637.2843
				xmax = 637.7943
				text = "grades"
			intervals [1411]:
				xmin = 637.7943
				xmax = 638.1843
				text = "but"
			intervals [1412]:
				xmin = 638.1843
				xmax = 639.2908
				text = ""
			intervals [1413]:
				xmin = 639.2908
				xmax = 639.3308
				text = "i"
			intervals [1414]:
				xmin = 639.3308
				xmax = 639.5208
				text = "don't"
			intervals [1415]:
				xmin = 639.5208
				xmax = 639.8308
				text = "like"
			intervals [1416]:
				xmin = 639.8308
				xmax = 640.1608
				text = "reading"
			intervals [1417]:
				xmin = 640.1608
				xmax = 640.5408
				text = "cause"
			intervals [1418]:
				xmin = 640.5408
				xmax = 640.884
				text = ""
			intervals [1419]:
				xmin = 640.884
				xmax = 641.004
				text = "i"
			intervals [1420]:
				xmin = 641.004
				xmax = 641.414
				text = "goof"
			intervals [1421]:
				xmin = 641.414
				xmax = 641.604
				text = "up"
			intervals [1422]:
				xmin = 641.604
				xmax = 641.754
				text = "too"
			intervals [1423]:
				xmin = 641.754
				xmax = 641.814
				text = ""
			intervals [1424]:
				xmin = 641.814
				xmax = 642.244
				text = "much"
			intervals [1425]:
				xmin = 642.244
				xmax = 652.9532
				text = ""
			intervals [1426]:
				xmin = 652.9532
				xmax = 653.3732
				text = "holler"
			intervals [1427]:
				xmin = 653.3732
				xmax = 653.5732
				text = "at"
			intervals [1428]:
				xmin = 653.5732
				xmax = 653.8332
				text = "me"
			intervals [1429]:
				xmin = 653.8332
				xmax = 654.0132
				text = ""
			intervals [1430]:
				xmin = 654.0132
				xmax = 654.2332
				text = "like"
			intervals [1431]:
				xmin = 654.2332
				xmax = 654.3732
				text = "to"
			intervals [1432]:
				xmin = 654.3732
				xmax = 654.6832
				text = "kill"
			intervals [1433]:
				xmin = 654.6832
				xmax = 656.4034
				text = ""
			intervals [1434]:
				xmin = 656.4034
				xmax = 657.1334
				text = "yeah"
			intervals [1435]:
				xmin = 657.1334
				xmax = 658.4783
				text = ""
			intervals [1436]:
				xmin = 658.4783
				xmax = 658.7483
				text = "i"
			intervals [1437]:
				xmin = 658.7483
				xmax = 658.9083
				text = "had"
			intervals [1438]:
				xmin = 658.9083
				xmax = 659.3483
				text = "such"
			intervals [1439]:
				xmin = 659.3483
				xmax = 659.5483
				text = "a"
			intervals [1440]:
				xmin = 659.5483
				xmax = 659.8282
				text = ""
			intervals [1441]:
				xmin = 659.8282
				xmax = 660.3382
				text = "hard"
			intervals [1442]:
				xmin = 660.3382
				xmax = 660.6682
				text = "time"
			intervals [1443]:
				xmin = 660.6682
				xmax = 661.0482
				text = "last"
			intervals [1444]:
				xmin = 661.0482
				xmax = 661.0782
				text = ""
			intervals [1445]:
				xmin = 661.0782
				xmax = 661.1682
				text = "year"
			intervals [1446]:
				xmin = 661.1682
				xmax = 661.2282
				text = "in"
			intervals [1447]:
				xmin = 661.2282
				xmax = 661.2882
				text = "the"
			intervals [1448]:
				xmin = 661.2882
				xmax = 661.3882
				text = ""
			intervals [1449]:
				xmin = 661.3882
				xmax = 661.6982
				text = "fifth"
			intervals [1450]:
				xmin = 661.6982
				xmax = 661.8482
				text = "grade"
			intervals [1451]:
				xmin = 661.8482
				xmax = 662.0382
				text = "i"
			intervals [1452]:
				xmin = 662.0382
				xmax = 662.0682
				text = ""
			intervals [1453]:
				xmin = 662.0682
				xmax = 662.2582
				text = "didn't"
			intervals [1454]:
				xmin = 662.2582
				xmax = 662.3782
				text = "even"
			intervals [1455]:
				xmin = 662.3782
				xmax = 662.4382
				text = "know"
			intervals [1456]:
				xmin = 662.4382
				xmax = 662.4682
				text = ""
			intervals [1457]:
				xmin = 662.4682
				xmax = 662.6782
				text = "what"
			intervals [1458]:
				xmin = 662.6782
				xmax = 662.7882
				text = "to"
			intervals [1459]:
				xmin = 662.7882
				xmax = 662.8782
				text = ""
			intervals [1460]:
				xmin = 662.8782
				xmax = 663.0882
				text = "do"
			intervals [1461]:
				xmin = 663.0882
				xmax = 665.5639
				text = ""
			intervals [1462]:
				xmin = 665.5639
				xmax = 665.7539
				text = "she"
			intervals [1463]:
				xmin = 665.7539
				xmax = 665.9239
				text = "was"
			intervals [1464]:
				xmin = 665.9239
				xmax = 666.1439
				text = "just"
			intervals [1465]:
				xmin = 666.1439
				xmax = 666.4439
				text = "pretty"
			intervals [1466]:
				xmin = 666.4439
				xmax = 666.5739
				text = "<unk>"
			intervals [1467]:
				xmin = 666.5739
				xmax = 666.6239
				text = ""
			intervals [1468]:
				xmin = 666.6239
				xmax = 667.0539
				text = "mean"
			intervals [1469]:
				xmin = 667.0539
				xmax = 668.6406
				text = ""
			intervals [1470]:
				xmin = 668.6406
				xmax = 668.7806
				text = "she"
			intervals [1471]:
				xmin = 668.7806
				xmax = 669.0106
				text = "was"
			intervals [1472]:
				xmin = 669.0106
				xmax = 669.0506
				text = ""
			intervals [1473]:
				xmin = 669.0506
				xmax = 669.5606
				text = "hateful"
			intervals [1474]:
				xmin = 669.5606
				xmax = 671.5749
				text = ""
			intervals [1475]:
				xmin = 671.5749
				xmax = 672.1149
				text = "hateful"
			intervals [1476]:
				xmin = 672.1149
				xmax = 672.4728
				text = ""
			intervals [1477]:
				xmin = 672.4728
				xmax = 672.6328
				text = "that"
			intervals [1478]:
				xmin = 672.6328
				xmax = 672.7028
				text = "s"
			intervals [1479]:
				xmin = 672.7028
				xmax = 672.8328
				text = "why"
			intervals [1480]:
				xmin = 672.8328
				xmax = 673.0028
				text = "she"
			intervals [1481]:
				xmin = 673.0028
				xmax = 673.2028
				text = "got"
			intervals [1482]:
				xmin = 673.2028
				xmax = 673.7528
				text = "fired"
			intervals [1483]:
				xmin = 673.7528
				xmax = 675.8417
				text = ""
			intervals [1484]:
				xmin = 675.8417
				xmax = 677.1317
				text = "<unk>"
			intervals [1485]:
				xmin = 677.1317
				xmax = 677.738
				text = ""
			intervals [1486]:
				xmin = 677.738
				xmax = 677.908
				text = "she"
			intervals [1487]:
				xmin = 677.908
				xmax = 678.028
				text = "d"
			intervals [1488]:
				xmin = 678.028
				xmax = 678.318
				text = "come"
			intervals [1489]:
				xmin = 678.318
				xmax = 678.628
				text = "in"
			intervals [1490]:
				xmin = 678.628
				xmax = 678.7517
				text = ""
			intervals [1491]:
				xmin = 678.7517
				xmax = 678.9217
				text = "and"
			intervals [1492]:
				xmin = 678.9217
				xmax = 679.1217
				text = "she"
			intervals [1493]:
				xmin = 679.1217
				xmax = 679.2117
				text = ""
			intervals [1494]:
				xmin = 679.2117
				xmax = 679.4517
				text = "one"
			intervals [1495]:
				xmin = 679.4517
				xmax = 679.6217
				text = "day"
			intervals [1496]:
				xmin = 679.6217
				xmax = 679.8017
				text = "she"
			intervals [1497]:
				xmin = 679.8017
				xmax = 680.0417
				text = "took"
			intervals [1498]:
				xmin = 680.0417
				xmax = 680.2017
				text = "us"
			intervals [1499]:
				xmin = 680.2017
				xmax = 680.2817
				text = "on"
			intervals [1500]:
				xmin = 680.2817
				xmax = 680.3717
				text = "the"
			intervals [1501]:
				xmin = 680.3717
				xmax = 680.9517
				text = "playground"
			intervals [1502]:
				xmin = 680.9517
				xmax = 681.2217
				text = "til"
			intervals [1503]:
				xmin = 681.2217
				xmax = 681.6317
				text = ""
			intervals [1504]:
				xmin = 681.6317
				xmax = 681.9917
				text = "nine"
			intervals [1505]:
				xmin = 681.9917
				xmax = 682.2517
				text = "thirty"
			intervals [1506]:
				xmin = 682.2517
				xmax = 682.3917
				text = "to"
			intervals [1507]:
				xmin = 682.3917
				xmax = 682.8817
				text = "eleven"
			intervals [1508]:
				xmin = 682.8817
				xmax = 683.0717
				text = "let"
			intervals [1509]:
				xmin = 683.0717
				xmax = 683.1817
				text = "us"
			intervals [1510]:
				xmin = 683.1817
				xmax = 683.5117
				text = "stayed"
			intervals [1511]:
				xmin = 683.5117
				xmax = 683.7317
				text = "out"
			intervals [1512]:
				xmin = 683.7317
				xmax = 683.8317
				text = "there"
			intervals [1513]:
				xmin = 683.8317
				xmax = 683.9317
				text = "and"
			intervals [1514]:
				xmin = 683.9317
				xmax = 684.1217
				text = "she"
			intervals [1515]:
				xmin = 684.1217
				xmax = 684.3417
				text = "went"
			intervals [1516]:
				xmin = 684.3417
				xmax = 684.9117
				text = "downtown"
			intervals [1517]:
				xmin = 684.9117
				xmax = 685.4217
				text = "shopping"
			intervals [1518]:
				xmin = 685.4217
				xmax = 686.7815
				text = ""
			intervals [1519]:
				xmin = 686.7815
				xmax = 687.0215
				text = "no"
			intervals [1520]:
				xmin = 687.0215
				xmax = 687.1215
				text = ""
			intervals [1521]:
				xmin = 687.1215
				xmax = 687.4515
				text = "kidding"
			intervals [1522]:
				xmin = 687.4515
				xmax = 688.8643
				text = ""
			intervals [1523]:
				xmin = 688.8643
				xmax = 689.0043
				text = "and"
			intervals [1524]:
				xmin = 689.0043
				xmax = 689.1843
				text = "we"
			intervals [1525]:
				xmin = 689.1843
				xmax = 689.4043
				text = "had"
			intervals [1526]:
				xmin = 689.4043
				xmax = 689.5943
				text = "some"
			intervals [1527]:
				xmin = 689.5943
				xmax = 689.9943
				text = "fun"
			intervals [1528]:
				xmin = 689.9943
				xmax = 694.4173
				text = ""
			intervals [1529]:
				xmin = 694.4173
				xmax = 695.0573
				text = "yeah"
			intervals [1530]:
				xmin = 695.0573
				xmax = 696.3526
				text = ""
			intervals [1531]:
				xmin = 696.3526
				xmax = 696.5626
				text = "came"
			intervals [1532]:
				xmin = 696.5626
				xmax = 696.8026
				text = "back"
			intervals [1533]:
				xmin = 696.8026
				xmax = 696.9226
				text = "at"
			intervals [1534]:
				xmin = 696.9226
				xmax = 697.1026
				text = "two"
			intervals [1535]:
				xmin = 697.1026
				xmax = 697.7626
				text = "fifteen"
			intervals [1536]:
				xmin = 697.7626
				xmax = 703.887
				text = ""
			intervals [1537]:
				xmin = 703.887
				xmax = 704.657
				text = "no"
			intervals [1538]:
				xmin = 704.657
				xmax = 704.9322
				text = ""
			intervals [1539]:
				xmin = 704.9322
				xmax = 705.0322
				text = "d"
			intervals [1540]:
				xmin = 705.0322
				xmax = 705.2622
				text = "we"
			intervals [1541]:
				xmin = 705.2622
				xmax = 705.4322
				text = ""
			intervals [1542]:
				xmin = 705.4322
				xmax = 705.6722
				text = "we"
			intervals [1543]:
				xmin = 705.6722
				xmax = 706.0922
				text = "stayed"
			intervals [1544]:
				xmin = 706.0922
				xmax = 706.3322
				text = "out"
			intervals [1545]:
				xmin = 706.3322
				xmax = 706.5822
				text = "there"
			intervals [1546]:
				xmin = 706.5822
				xmax = 706.8022
				text = "then"
			intervals [1547]:
				xmin = 706.8022
				xmax = 706.9422
				text = "the"
			intervals [1548]:
				xmin = 706.9422
				xmax = 707.3122
				text = "bell"
			intervals [1549]:
				xmin = 707.3122
				xmax = 707.6122
				text = "ring"
			intervals [1550]:
				xmin = 707.6122
				xmax = 708.0222
				text = "started"
			intervals [1551]:
				xmin = 708.0222
				xmax = 708.4222
				text = "ringing"
			intervals [1552]:
				xmin = 708.4222
				xmax = 708.5722
				text = "at"
			intervals [1553]:
				xmin = 708.5722
				xmax = 708.9422
				text = "um"
			intervals [1554]:
				xmin = 708.9422
				xmax = 709.4451
				text = ""
			intervals [1555]:
				xmin = 709.4451
				xmax = 709.6551
				text = "ten"
			intervals [1556]:
				xmin = 709.6551
				xmax = 709.8751
				text = "minutes"
			intervals [1557]:
				xmin = 709.8751
				xmax = 710.0751
				text = "to"
			intervals [1558]:
				xmin = 710.0751
				xmax = 710.5651
				text = "twelve"
			intervals [1559]:
				xmin = 710.5651
				xmax = 710.6851
				text = "and"
			intervals [1560]:
				xmin = 710.6851
				xmax = 710.7251
				text = "<unk>"
			intervals [1561]:
				xmin = 710.7251
				xmax = 710.8451
				text = "just"
			intervals [1562]:
				xmin = 710.8451
				xmax = 711.0451
				text = "went"
			intervals [1563]:
				xmin = 711.0451
				xmax = 711.0851
				text = ""
			intervals [1564]:
				xmin = 711.0851
				xmax = 711.2251
				text = "and"
			intervals [1565]:
				xmin = 711.2251
				xmax = 711.5751
				text = ""
			intervals [1566]:
				xmin = 711.5751
				xmax = 711.7451
				text = "got"
			intervals [1567]:
				xmin = 711.7451
				xmax = 711.8051
				text = "our"
			intervals [1568]:
				xmin = 711.8051
				xmax = 711.9551
				text = "stuff"
			intervals [1569]:
				xmin = 711.9551
				xmax = 712.4151
				text = ""
			intervals [1570]:
				xmin = 712.4151
				xmax = 712.4851
				text = "and"
			intervals [1571]:
				xmin = 712.4851
				xmax = 712.5151
				text = ""
			intervals [1572]:
				xmin = 712.5151
				xmax = 712.7751
				text = "drove"
			intervals [1573]:
				xmin = 712.7751
				xmax = 712.9251
				text = "us"
			intervals [1574]:
				xmin = 712.9251
				xmax = 713.0851
				text = "and"
			intervals [1575]:
				xmin = 713.0851
				xmax = 713.2051
				text = "went"
			intervals [1576]:
				xmin = 713.2051
				xmax = 713.5751
				text = "home"
			intervals [1577]:
				xmin = 713.5751
				xmax = 718.9726
				text = ""
			intervals [1578]:
				xmin = 718.9726
				xmax = 719.5626
				text = "no"
			intervals [1579]:
				xmin = 719.5626
				xmax = 722.3118
				text = ""
			intervals [1580]:
				xmin = 722.3118
				xmax = 722.7018
				text = "mm-hm"
			intervals [1581]:
				xmin = 722.7018
				xmax = 727.2942
				text = ""
			intervals [1582]:
				xmin = 727.2942
				xmax = 727.8142
				text = "yeah"
			intervals [1583]:
				xmin = 727.8142
				xmax = 730.3651
				text = ""
			intervals [1584]:
				xmin = 730.3651
				xmax = 731.1051
				text = "everything"
			intervals [1585]:
				xmin = 731.1051
				xmax = 731.2851
				text = "she"
			intervals [1586]:
				xmin = 731.2851
				xmax = 731.5451
				text = "just"
			intervals [1587]:
				xmin = 731.5451
				xmax = 731.8151
				text = "make"
			intervals [1588]:
				xmin = 731.8151
				xmax = 731.8851
				text = "up"
			intervals [1589]:
				xmin = 731.8851
				xmax = 731.9851
				text = ""
			intervals [1590]:
				xmin = 731.9851
				xmax = 732.4751
				text = "anything"
			intervals [1591]:
				xmin = 732.4751
				xmax = 732.5551
				text = "to"
			intervals [1592]:
				xmin = 732.5551
				xmax = 732.9051
				text = "holler"
			intervals [1593]:
				xmin = 732.9051
				xmax = 733.1851
				text = "about"
			intervals [1594]:
				xmin = 733.1851
				xmax = 735.1607
				text = ""
			intervals [1595]:
				xmin = 735.1607
				xmax = 735.7307
				text = "yes"
			intervals [1596]:
				xmin = 735.7307
				xmax = 737.5723
				text = ""
			intervals [1597]:
				xmin = 737.5723
				xmax = 737.7823
				text = "one"
			intervals [1598]:
				xmin = 737.7823
				xmax = 737.9223
				text = "day"
			intervals [1599]:
				xmin = 737.9223
				xmax = 738.0823
				text = "i"
			intervals [1600]:
				xmin = 738.0823
				xmax = 738.3523
				text = "wore"
			intervals [1601]:
				xmin = 738.3523
				xmax = 738.5623
				text = "my"
			intervals [1602]:
				xmin = 738.5623
				xmax = 738.9223
				text = "socks"
			intervals [1603]:
				xmin = 738.9223
				xmax = 739.1323
				text = "like"
			intervals [1604]:
				xmin = 739.1323
				xmax = 739.2723
				text = "the"
			intervals [1605]:
				xmin = 739.2723
				xmax = 739.4823
				text = "big"
			intervals [1606]:
				xmin = 739.4823
				xmax = 739.7323
				text = "kid"
			intervals [1607]:
				xmin = 739.7323
				xmax = 739.8523
				text = "and"
			intervals [1608]:
				xmin = 739.8523
				xmax = 740.0823
				text = "she"
			intervals [1609]:
				xmin = 740.0823
				xmax = 740.2823
				text = "said"
			intervals [1610]:
				xmin = 740.2823
				xmax = 740.4923
				text = "my"
			intervals [1611]:
				xmin = 740.4923
				xmax = 740.8023
				text = "socks"
			intervals [1612]:
				xmin = 740.8023
				xmax = 740.9923
				text = "was"
			intervals [1613]:
				xmin = 740.9923
				xmax = 741.2923
				text = "mitch"
			intervals [1614]:
				xmin = 741.2923
				xmax = 741.8023
				text = "matched"
			intervals [1615]:
				xmin = 741.8023
				xmax = 741.8523
				text = ""
			intervals [1616]:
				xmin = 741.8523
				xmax = 741.9123
				text = "and"
			intervals [1617]:
				xmin = 741.9123
				xmax = 742.2623
				text = "start"
			intervals [1618]:
				xmin = 742.2623
				xmax = 742.6723
				text = "hollering"
			intervals [1619]:
				xmin = 742.6723
				xmax = 742.8923
				text = "at"
			intervals [1620]:
				xmin = 742.8923
				xmax = 743.2023
				text = "me"
			intervals [1621]:
				xmin = 743.2023
				xmax = 746.701
				text = ""
			intervals [1622]:
				xmin = 746.701
				xmax = 747.301
				text = "no"
			intervals [1623]:
				xmin = 747.301
				xmax = 747.8461
				text = ""
			intervals [1624]:
				xmin = 747.8461
				xmax = 748.0261
				text = "cause"
			intervals [1625]:
				xmin = 748.0261
				xmax = 748.2361
				text = "she"
			intervals [1626]:
				xmin = 748.2361
				xmax = 748.5461
				text = "couldn't"
			intervals [1627]:
				xmin = 748.5461
				xmax = 748.8061
				text = "see"
			intervals [1628]:
				xmin = 748.8061
				xmax = 749.0661
				text = "cause"
			intervals [1629]:
				xmin = 749.0661
				xmax = 749.1861
				text = "i"
			intervals [1630]:
				xmin = 749.1861
				xmax = 749.3761
				text = "had"
			intervals [1631]:
				xmin = 749.3761
				xmax = 749.5161
				text = "on"
			intervals [1632]:
				xmin = 749.5161
				xmax = 749.5661
				text = ""
			intervals [1633]:
				xmin = 749.5661
				xmax = 749.8361
				text = "two"
			intervals [1634]:
				xmin = 749.8361
				xmax = 750.0661
				text = "red"
			intervals [1635]:
				xmin = 750.0661
				xmax = 750.4161
				text = "socks"
			intervals [1636]:
				xmin = 750.4161
				xmax = 750.5161
				text = "and"
			intervals [1637]:
				xmin = 750.5161
				xmax = 750.7661
				text = "two"
			intervals [1638]:
				xmin = 750.7661
				xmax = 751.0261
				text = "white"
			intervals [1639]:
				xmin = 751.0261
				xmax = 751.4361
				text = "sock"
			intervals [1640]:
				xmin = 751.4361
				xmax = 754.4427
				text = ""
			intervals [1641]:
				xmin = 754.4427
				xmax = 754.7427
				text = "yeah"
			intervals [1642]:
				xmin = 754.7427
				xmax = 754.7927
				text = ""
			intervals [1643]:
				xmin = 754.7927
				xmax = 755.0427
				text = "cause"
			intervals [1644]:
				xmin = 755.0427
				xmax = 755.1427
				text = "i"
			intervals [1645]:
				xmin = 755.1427
				xmax = 755.4227
				text = "had"
			intervals [1646]:
				xmin = 755.4227
				xmax = 755.7727
				text = "one"
			intervals [1647]:
				xmin = 755.7727
				xmax = 756.1127
				text = "red"
			intervals [1648]:
				xmin = 756.1127
				xmax = 756.2527
				text = "on"
			intervals [1649]:
				xmin = 756.2527
				xmax = 756.5127
				text = "f"
			intervals [1650]:
				xmin = 756.5127
				xmax = 757.0243
				text = ""
			intervals [1651]:
				xmin = 757.0243
				xmax = 757.2843
				text = "on"
			intervals [1652]:
				xmin = 757.2843
				xmax = 757.6243
				text = "top"
			intervals [1653]:
				xmin = 757.6243
				xmax = 757.7343
				text = "and"
			intervals [1654]:
				xmin = 757.7343
				xmax = 757.9243
				text = "one"
			intervals [1655]:
				xmin = 757.9243
				xmax = 757.9743
				text = ""
			intervals [1656]:
				xmin = 757.9743
				xmax = 758.2043
				text = "white"
			intervals [1657]:
				xmin = 758.2043
				xmax = 758.4543
				text = "down"
			intervals [1658]:
				xmin = 758.4543
				xmax = 758.5143
				text = "the"
			intervals [1659]:
				xmin = 758.5143
				xmax = 758.8443
				text = "bottom"
			intervals [1660]:
				xmin = 758.8443
				xmax = 758.9843
				text = "one"
			intervals [1661]:
				xmin = 758.9843
				xmax = 759.0543
				text = ""
			intervals [1662]:
				xmin = 759.0543
				xmax = 759.2843
				text = "white"
			intervals [1663]:
				xmin = 759.2843
				xmax = 759.4243
				text = "up"
			intervals [1664]:
				xmin = 759.4243
				xmax = 759.7143
				text = "top"
			intervals [1665]:
				xmin = 759.7143
				xmax = 759.8643
				text = "and"
			intervals [1666]:
				xmin = 759.8643
				xmax = 760.1043
				text = "one"
			intervals [1667]:
				xmin = 760.1043
				xmax = 760.3243
				text = "red"
			intervals [1668]:
				xmin = 760.3243
				xmax = 760.5843
				text = "down"
			intervals [1669]:
				xmin = 760.5843
				xmax = 760.6443
				text = "the"
			intervals [1670]:
				xmin = 760.6443
				xmax = 760.9443
				text = "bottom"
			intervals [1671]:
				xmin = 760.9443
				xmax = 763.4594
				text = ""
			intervals [1672]:
				xmin = 763.4594
				xmax = 763.9194
				text = "yeah"
			intervals [1673]:
				xmin = 763.9194
				xmax = 773.2535
				text = ""
			intervals [1674]:
				xmin = 773.2535
				xmax = 773.7635
				text = "mm"
			intervals [1675]:
				xmin = 773.7635
				xmax = 775.246
				text = ""
			intervals [1676]:
				xmin = 775.246
				xmax = 775.606
				text = "teacher"
			intervals [1677]:
				xmin = 775.606
				xmax = 775.686
				text = "i"
			intervals [1678]:
				xmin = 775.686
				xmax = 775.956
				text = "got"
			intervals [1679]:
				xmin = 775.956
				xmax = 776.4404
				text = ""
			intervals [1680]:
				xmin = 776.4404
				xmax = 776.6204
				text = "<unk>"
			intervals [1681]:
				xmin = 776.6204
				xmax = 777.0059
				text = ""
			intervals [1682]:
				xmin = 777.0059
				xmax = 777.1759
				text = "in"
			intervals [1683]:
				xmin = 777.1759
				xmax = 777.2959
				text = "the"
			intervals [1684]:
				xmin = 777.2959
				xmax = 777.6359
				text = "third"
			intervals [1685]:
				xmin = 777.6359
				xmax = 777.9459
				text = "grade"
			intervals [1686]:
				xmin = 777.9459
				xmax = 778.1159
				text = "she"
			intervals [1687]:
				xmin = 778.1159
				xmax = 778.3359
				text = "was"
			intervals [1688]:
				xmin = 778.3359
				xmax = 778.6759
				text = "very"
			intervals [1689]:
				xmin = 778.6759
				xmax = 779.2459
				text = "nice"
			intervals [1690]:
				xmin = 779.2459
				xmax = 780.3756
				text = ""
			intervals [1691]:
				xmin = 780.3756
				xmax = 780.4456
				text = "and"
			intervals [1692]:
				xmin = 780.4456
				xmax = 780.5356
				text = "i"
			intervals [1693]:
				xmin = 780.5356
				xmax = 780.9356
				text = "really"
			intervals [1694]:
				xmin = 780.9356
				xmax = 781.3256
				text = "worked"
			intervals [1695]:
				xmin = 781.3256
				xmax = 781.4656
				text = "in"
			intervals [1696]:
				xmin = 781.4656
				xmax = 781.7056
				text = "her"
			intervals [1697]:
				xmin = 781.7056
				xmax = 781.7656
				text = "and"
			intervals [1698]:
				xmin = 781.7656
				xmax = 781.9356
				text = "my"
			intervals [1699]:
				xmin = 781.9356
				xmax = 782.1556
				text = "mom"
			intervals [1700]:
				xmin = 782.1556
				xmax = 782.3556
				text = "was"
			intervals [1701]:
				xmin = 782.3556
				xmax = 782.6356
				text = "real"
			intervals [1702]:
				xmin = 782.6356
				xmax = 783.0256
				text = "smart"
			intervals [1703]:
				xmin = 783.0256
				xmax = 783.0856
				text = "in"
			intervals [1704]:
				xmin = 783.0856
				xmax = 783.3856
				text = "her"
			intervals [1705]:
				xmin = 783.3856
				xmax = 783.8752
				text = ""
			intervals [1706]:
				xmin = 783.8752
				xmax = 784.0352
				text = "then"
			intervals [1707]:
				xmin = 784.0352
				xmax = 784.1452
				text = "when"
			intervals [1708]:
				xmin = 784.1452
				xmax = 784.2552
				text = "i"
			intervals [1709]:
				xmin = 784.2552
				xmax = 784.4952
				text = "got"
			intervals [1710]:
				xmin = 784.4952
				xmax = 784.6352
				text = "to"
			intervals [1711]:
				xmin = 784.6352
				xmax = 784.7352
				text = "the"
			intervals [1712]:
				xmin = 784.7352
				xmax = 785.1152
				text = "fourth"
			intervals [1713]:
				xmin = 785.1152
				xmax = 785.2452
				text = ""
			intervals [1714]:
				xmin = 785.2452
				xmax = 785.5252
				text = "grade"
			intervals [1715]:
				xmin = 785.5252
				xmax = 787.1841
				text = ""
			intervals [1716]:
				xmin = 787.1841
				xmax = 787.2641
				text = "i"
			intervals [1717]:
				xmin = 787.2641
				xmax = 787.8841
				text = "goofed"
			intervals [1718]:
				xmin = 787.8841
				xmax = 788.1341
				text = "then"
			intervals [1719]:
				xmin = 788.1341
				xmax = 788.2741
				text = "in"
			intervals [1720]:
				xmin = 788.2741
				xmax = 788.3641
				text = "the"
			intervals [1721]:
				xmin = 788.3641
				xmax = 788.8441
				text = "sixth"
			intervals [1722]:
				xmin = 788.8441
				xmax = 788.9041
				text = ""
			intervals [1723]:
				xmin = 788.9041
				xmax = 788.9941
				text = "i'm"
			intervals [1724]:
				xmin = 788.9941
				xmax = 789.3341
				text = "doing"
			intervals [1725]:
				xmin = 789.3341
				xmax = 789.6541
				text = "better"
			intervals [1726]:
				xmin = 789.6541
				xmax = 790.7693
				text = ""
			intervals [1727]:
				xmin = 790.7693
				xmax = 790.8693
				text = "but"
			intervals [1728]:
				xmin = 790.8693
				xmax = 790.9293
				text = ""
			intervals [1729]:
				xmin = 790.9293
				xmax = 790.9693
				text = "i"
			intervals [1730]:
				xmin = 790.9693
				xmax = 791.1393
				text = "have"
			intervals [1731]:
				xmin = 791.1393
				xmax = 791.1693
				text = ""
			intervals [1732]:
				xmin = 791.1693
				xmax = 791.2893
				text = "to"
			intervals [1733]:
				xmin = 791.2893
				xmax = 791.5893
				text = "stop"
			intervals [1734]:
				xmin = 791.5893
				xmax = 791.6293
				text = ""
			intervals [1735]:
				xmin = 791.6293
				xmax = 792.0493
				text = "chewing"
			intervals [1736]:
				xmin = 792.0493
				xmax = 792.2393
				text = "and"
			intervals [1737]:
				xmin = 792.2393
				xmax = 792.7793
				text = "talking"
			intervals [1738]:
				xmin = 792.7793
				xmax = 795.5549
				text = ""
			intervals [1739]:
				xmin = 795.5549
				xmax = 795.8949
				text = "no"
			intervals [1740]:
				xmin = 795.8949
				xmax = 796.4882
				text = ""
			intervals [1741]:
				xmin = 796.4882
				xmax = 796.5182
				text = "i"
			intervals [1742]:
				xmin = 796.5182
				xmax = 796.7382
				text = "don't"
			intervals [1743]:
				xmin = 796.7382
				xmax = 796.9782
				text = "chew"
			intervals [1744]:
				xmin = 796.9782
				xmax = 797.2182
				text = "that"
			intervals [1745]:
				xmin = 797.2182
				xmax = 797.7482
				text = "much"
			intervals [1746]:
				xmin = 797.7482
				xmax = 807.7542
				text = ""
			intervals [1747]:
				xmin = 807.7542
				xmax = 808.9142
				text = "<unk>"
			intervals [1748]:
				xmin = 808.9142
				xmax = 810.9552
				text = ""
			intervals [1749]:
				xmin = 810.9552
				xmax = 810.9852
				text = "i"
			intervals [1750]:
				xmin = 810.9852
				xmax = 811.0152
				text = ""
			intervals [1751]:
				xmin = 811.0152
				xmax = 811.1052
				text = "like"
			intervals [1752]:
				xmin = 811.1052
				xmax = 811.1352
				text = ""
			intervals [1753]:
				xmin = 811.1352
				xmax = 811.1652
				text = "a"
			intervals [1754]:
				xmin = 811.1652
				xmax = 811.5452
				text = "teacher"
			intervals [1755]:
				xmin = 811.5452
				xmax = 811.7952
				text = "that"
			intervals [1756]:
				xmin = 811.7952
				xmax = 811.8752
				text = ""
			intervals [1757]:
				xmin = 811.8752
				xmax = 812.1952
				text = "um"
			intervals [1758]:
				xmin = 812.1952
				xmax = 813.1053
				text = ""
			intervals [1759]:
				xmin = 813.1053
				xmax = 813.5353
				text = "um"
			intervals [1760]:
				xmin = 813.5353
				xmax = 814.2657
				text = ""
			intervals [1761]:
				xmin = 814.2657
				xmax = 814.6857
				text = "she"
			intervals [1762]:
				xmin = 814.6857
				xmax = 814.9522
				text = ""
			intervals [1763]:
				xmin = 814.9522
				xmax = 815.1322
				text = "she"
			intervals [1764]:
				xmin = 815.1322
				xmax = 815.5622
				text = "won't"
			intervals [1765]:
				xmin = 815.5622
				xmax = 815.6822
				text = ""
			intervals [1766]:
				xmin = 815.6822
				xmax = 816.0822
				text = "she"
			intervals [1767]:
				xmin = 816.0822
				xmax = 816.2522
				text = "<unk>"
			intervals [1768]:
				xmin = 816.2522
				xmax = 816.2822
				text = ""
			intervals [1769]:
				xmin = 816.2822
				xmax = 816.9022
				text = "explain"
			intervals [1770]:
				xmin = 816.9022
				xmax = 817.1022
				text = "your"
			intervals [1771]:
				xmin = 817.1022
				xmax = 817.3922
				text = "work"
			intervals [1772]:
				xmin = 817.3922
				xmax = 817.6322
				text = "and"
			intervals [1773]:
				xmin = 817.6322
				xmax = 817.9222
				text = "leave"
			intervals [1774]:
				xmin = 817.9222
				xmax = 818.1122
				text = "you"
			intervals [1775]:
				xmin = 818.1122
				xmax = 818.2722
				text = "on"
			intervals [1776]:
				xmin = 818.2722
				xmax = 818.4522
				text = "your"
			intervals [1777]:
				xmin = 818.4522
				xmax = 818.4822
				text = ""
			intervals [1778]:
				xmin = 818.4822
				xmax = 818.8422
				text = "own"
			intervals [1779]:
				xmin = 818.8422
				xmax = 819.0422
				text = "to"
			intervals [1780]:
				xmin = 819.0422
				xmax = 819.2722
				text = "do"
			intervals [1781]:
				xmin = 819.2722
				xmax = 819.4622
				text = "it"
			intervals [1782]:
				xmin = 819.4622
				xmax = 820.6914
				text = ""
			intervals [1783]:
				xmin = 820.6914
				xmax = 820.8814
				text = "by"
			intervals [1784]:
				xmin = 820.8814
				xmax = 821.6414
				text = "yourself"
			intervals [1785]:
				xmin = 821.6414
				xmax = 821.8614
				text = "and"
			intervals [1786]:
				xmin = 821.8614
				xmax = 822.3614
				text = "finish"
			intervals [1787]:
				xmin = 822.3614
				xmax = 822.4714
				text = "it"
			intervals [1788]:
				xmin = 822.4714
				xmax = 822.7714
				text = "all"
			intervals [1789]:
				xmin = 822.7714
				xmax = 823.7335
				text = ""
			intervals [1790]:
				xmin = 823.7335
				xmax = 823.8635
				text = "then"
			intervals [1791]:
				xmin = 823.8635
				xmax = 824.0435
				text = "that"
			intervals [1792]:
				xmin = 824.0435
				xmax = 824.1435
				text = "s"
			intervals [1793]:
				xmin = 824.1435
				xmax = 824.2335
				text = "how"
			intervals [1794]:
				xmin = 824.2335
				xmax = 824.3635
				text = "i"
			intervals [1795]:
				xmin = 824.3635
				xmax = 824.6335
				text = "can"
			intervals [1796]:
				xmin = 824.6335
				xmax = 824.9735
				text = "learn"
			intervals [1797]:
				xmin = 824.9735
				xmax = 825.0235
				text = ""
			intervals [1798]:
				xmin = 825.0235
				xmax = 825.2535
				text = "more"
			intervals [1799]:
				xmin = 825.2535
				xmax = 825.3135
				text = ""
			intervals [1800]:
				xmin = 825.3135
				xmax = 825.5535
				text = "cause"
			intervals [1801]:
				xmin = 825.5535
				xmax = 825.6935
				text = "if"
			intervals [1802]:
				xmin = 825.6935
				xmax = 825.7435
				text = ""
			intervals [1803]:
				xmin = 825.7435
				xmax = 825.7835
				text = "uh"
			intervals [1804]:
				xmin = 825.7835
				xmax = 826.2935
				text = "somebody"
			intervals [1805]:
				xmin = 826.2935
				xmax = 826.5935
				text = "keep"
			intervals [1806]:
				xmin = 826.5935
				xmax = 826.7735
				text = "on"
			intervals [1807]:
				xmin = 826.7735
				xmax = 827.1235
				text = "telling"
			intervals [1808]:
				xmin = 827.1235
				xmax = 827.3735
				text = "me"
			intervals [1809]:
				xmin = 827.3735
				xmax = 827.7565
				text = ""
			intervals [1810]:
				xmin = 827.7565
				xmax = 827.9165
				text = "then"
			intervals [1811]:
				xmin = 827.9165
				xmax = 828.0665
				text = "when"
			intervals [1812]:
				xmin = 828.0665
				xmax = 828.1665
				text = "the"
			intervals [1813]:
				xmin = 828.1665
				xmax = 828.4365
				text = "big"
			intervals [1814]:
				xmin = 828.4365
				xmax = 828.4765
				text = ""
			intervals [1815]:
				xmin = 828.4765
				xmax = 828.8865
				text = "test"
			intervals [1816]:
				xmin = 828.8865
				xmax = 829.2465
				text = "come"
			intervals [1817]:
				xmin = 829.2465
				xmax = 829.5519
				text = ""
			intervals [1818]:
				xmin = 829.5519
				xmax = 829.6219
				text = "i"
			intervals [1819]:
				xmin = 829.6219
				xmax = 829.9519
				text = "won't"
			intervals [1820]:
				xmin = 829.9519
				xmax = 830.1719
				text = "know"
			intervals [1821]:
				xmin = 830.1719
				xmax = 830.6719
				text = "nothing"
			intervals [1822]:
				xmin = 830.6719
				xmax = 830.7519
				text = ""
			intervals [1823]:
				xmin = 830.7519
				xmax = 830.9619
				text = "and"
			intervals [1824]:
				xmin = 830.9619
				xmax = 831.4019
				text = "then"
			intervals [1825]:
				xmin = 831.4019
				xmax = 831.8986
				text = ""
			intervals [1826]:
				xmin = 831.8986
				xmax = 832.4886
				text = "down"
			intervals [1827]:
				xmin = 832.4886
				xmax = 832.5986
				text = "i"
			intervals [1828]:
				xmin = 832.5986
				xmax = 832.9686
				text = "go"
			intervals [1829]:
				xmin = 832.9686
				xmax = 838.9832
				text = ""
			intervals [1830]:
				xmin = 838.9832
				xmax = 839.5032
				text = "yes"
			intervals [1831]:
				xmin = 839.5032
				xmax = 839.9608
				text = ""
			intervals [1832]:
				xmin = 839.9608
				xmax = 840.2008
				text = "miss"
			intervals [1833]:
				xmin = 840.2008
				xmax = 841.0708
				text = "rdx"
			intervals [1834]:
				xmin = 841.0708
				xmax = 843.0506
				text = ""
			intervals [1835]:
				xmin = 843.0506
				xmax = 843.2606
				text = "she"
			intervals [1836]:
				xmin = 843.2606
				xmax = 843.4506
				text = "was"
			intervals [1837]:
				xmin = 843.4506
				xmax = 843.9406
				text = "hateful"
			intervals [1838]:
				xmin = 843.9406
				xmax = 845.329
				text = ""
			intervals [1839]:
				xmin = 845.329
				xmax = 845.889
				text = "yeah"
			intervals [1840]:
				xmin = 845.889
				xmax = 849.3827
				text = ""
			intervals [1841]:
				xmin = 849.3827
				xmax = 849.7527
				text = "no"
			intervals [1842]:
				xmin = 849.7527
				xmax = 849.9827
				text = "she"
			intervals [1843]:
				xmin = 849.9827
				xmax = 850.2927
				text = "had"
			intervals [1844]:
				xmin = 850.2927
				xmax = 850.4827
				text = "one"
			intervals [1845]:
				xmin = 850.4827
				xmax = 850.5727
				text = ""
			intervals [1846]:
				xmin = 850.5727
				xmax = 850.9127
				text = "pet"
			intervals [1847]:
				xmin = 850.9127
				xmax = 853.2857
				text = ""
			intervals [1848]:
				xmin = 853.2857
				xmax = 853.4457
				text = "and"
			intervals [1849]:
				xmin = 853.4457
				xmax = 853.6057
				text = "the"
			intervals [1850]:
				xmin = 853.6057
				xmax = 853.6357
				text = ""
			intervals [1851]:
				xmin = 853.6357
				xmax = 853.9957
				text = "rest"
			intervals [1852]:
				xmin = 853.9957
				xmax = 854.1057
				text = "of"
			intervals [1853]:
				xmin = 854.1057
				xmax = 854.1857
				text = "'em"
			intervals [1854]:
				xmin = 854.1857
				xmax = 854.3957
				text = "she"
			intervals [1855]:
				xmin = 854.3957
				xmax = 854.6657
				text = "didn't"
			intervals [1856]:
				xmin = 854.6657
				xmax = 854.7757
				text = "give"
			intervals [1857]:
				xmin = 854.7757
				xmax = 854.8357
				text = "a"
			intervals [1858]:
				xmin = 854.8357
				xmax = 855.1257
				text = "heck"
			intervals [1859]:
				xmin = 855.1257
				xmax = 855.1557
				text = ""
			intervals [1860]:
				xmin = 855.1557
				xmax = 855.5157
				text = "about"
			intervals [1861]:
				xmin = 855.5157
				xmax = 865.4301
				text = ""
			intervals [1862]:
				xmin = 865.4301
				xmax = 865.8101
				text = "mm"
			intervals [1863]:
				xmin = 865.8101
				xmax = 865.8601
				text = ""
			intervals [1864]:
				xmin = 865.8601
				xmax = 866.4801
				text = "yes"
			intervals [1865]:
				xmin = 866.4801
				xmax = 867.7762
				text = ""
			intervals [1866]:
				xmin = 867.7762
				xmax = 868.1162
				text = "april"
			intervals [1867]:
				xmin = 868.1162
				xmax = 868.3762
				text = "fool"
			intervals [1868]:
				xmin = 868.3762
				xmax = 868.4662
				text = ""
			intervals [1869]:
				xmin = 868.4662
				xmax = 868.6462
				text = "day"
			intervals [1870]:
				xmin = 868.6462
				xmax = 868.8062
				text = ""
			intervals [1871]:
				xmin = 868.8062
				xmax = 868.9762
				text = "they"
			intervals [1872]:
				xmin = 868.9762
				xmax = 869.3162
				text = "say"
			intervals [1873]:
				xmin = 869.3162
				xmax = 869.5362
				text = ""
			intervals [1874]:
				xmin = 869.5362
				xmax = 869.7962
				text = "one"
			intervals [1875]:
				xmin = 869.7962
				xmax = 870.0962
				text = "day"
			intervals [1876]:
				xmin = 870.0962
				xmax = 870.3387
				text = ""
			intervals [1877]:
				xmin = 870.3387
				xmax = 871.0187
				text = "rdx"
			intervals [1878]:
				xmin = 871.0187
				xmax = 871.0487
				text = ""
			intervals [1879]:
				xmin = 871.0487
				xmax = 871.1587
				text = "was"
			intervals [1880]:
				xmin = 871.1587
				xmax = 871.4987
				text = "saying"
			intervals [1881]:
				xmin = 871.4987
				xmax = 872.108
				text = ""
			intervals [1882]:
				xmin = 872.108
				xmax = 872.408
				text = "think"
			intervals [1883]:
				xmin = 872.408
				xmax = 872.488
				text = "i"
			intervals [1884]:
				xmin = 872.488
				xmax = 872.668
				text = "was"
			intervals [1885]:
				xmin = 872.668
				xmax = 872.728
				text = "in"
			intervals [1886]:
				xmin = 872.728
				xmax = 872.868
				text = "the"
			intervals [1887]:
				xmin = 872.868
				xmax = 873.028
				text = ""
			intervals [1888]:
				xmin = 873.028
				xmax = 873.508
				text = "third"
			intervals [1889]:
				xmin = 873.508
				xmax = 875.5676
				text = ""
			intervals [1890]:
				xmin = 875.5676
				xmax = 875.6276
				text = "they"
			intervals [1891]:
				xmin = 875.6276
				xmax = 875.8576
				text = "say"
			intervals [1892]:
				xmin = 875.8576
				xmax = 876.1376
				text = "miss"
			intervals [1893]:
				xmin = 876.1376
				xmax = 876.6076
				text = "rdx"
			intervals [1894]:
				xmin = 876.6076
				xmax = 876.6376
				text = ""
			intervals [1895]:
				xmin = 876.6376
				xmax = 876.7876
				text = "your"
			intervals [1896]:
				xmin = 876.7876
				xmax = 877.1676
				text = "slip"
			intervals [1897]:
				xmin = 877.1676
				xmax = 877.2976
				text = "is"
			intervals [1898]:
				xmin = 877.2976
				xmax = 877.8776
				text = "hanging"
			intervals [1899]:
				xmin = 877.8776
				xmax = 879.3536
				text = ""
			intervals [1900]:
				xmin = 879.3536
				xmax = 879.7736
				text = "april"
			intervals [1901]:
				xmin = 879.7736
				xmax = 880.2936
				text = "fool"
			intervals [1902]:
				xmin = 880.2936
				xmax = 883.954
				text = ""
			intervals [1903]:
				xmin = 883.954
				xmax = 884.724
				text = "no"
			intervals [1904]:
				xmin = 884.724
				xmax = 885.7197
				text = ""
			intervals [1905]:
				xmin = 885.7197
				xmax = 885.8797
				text = "then"
			intervals [1906]:
				xmin = 885.8797
				xmax = 886.0297
				text = "when"
			intervals [1907]:
				xmin = 886.0297
				xmax = 886.1097
				text = "a"
			intervals [1908]:
				xmin = 886.1097
				xmax = 886.2097
				text = ""
			intervals [1909]:
				xmin = 886.2097
				xmax = 886.5097
				text = "boy"
			intervals [1910]:
				xmin = 886.5097
				xmax = 886.5697
				text = ""
			intervals [1911]:
				xmin = 886.5697
				xmax = 886.7597
				text = "went"
			intervals [1912]:
				xmin = 886.7597
				xmax = 886.8897
				text = "in"
			intervals [1913]:
				xmin = 886.8897
				xmax = 886.9997
				text = "the"
			intervals [1914]:
				xmin = 886.9997
				xmax = 887.1697
				text = "room"
			intervals [1915]:
				xmin = 887.1697
				xmax = 887.3597
				text = ""
			intervals [1916]:
				xmin = 887.3597
				xmax = 887.6797
				text = "came"
			intervals [1917]:
				xmin = 887.6797
				xmax = 887.9097
				text = "in"
			intervals [1918]:
				xmin = 887.9097
				xmax = 887.9697
				text = "her"
			intervals [1919]:
				xmin = 887.9697
				xmax = 888.1297
				text = "room"
			intervals [1920]:
				xmin = 888.1297
				xmax = 888.3297
				text = "she"
			intervals [1921]:
				xmin = 888.3297
				xmax = 888.3597
				text = ""
			intervals [1922]:
				xmin = 888.3597
				xmax = 888.5997
				text = "s"
			intervals [1923]:
				xmin = 888.5997
				xmax = 888.8297
				text = "she"
			intervals [1924]:
				xmin = 888.8297
				xmax = 889.1197
				text = "told"
			intervals [1925]:
				xmin = 889.1197
				xmax = 889.2997
				text = "us"
			intervals [1926]:
				xmin = 889.2997
				xmax = 889.3297
				text = ""
			intervals [1927]:
				xmin = 889.3297
				xmax = 889.4297
				text = "you"
			intervals [1928]:
				xmin = 889.4297
				xmax = 889.6397
				text = "know"
			intervals [1929]:
				xmin = 889.6397
				xmax = 890.077
				text = ""
			intervals [1930]:
				xmin = 890.077
				xmax = 890.417
				text = "first"
			intervals [1931]:
				xmin = 890.417
				xmax = 890.447
				text = ""
			intervals [1932]:
				xmin = 890.447
				xmax = 890.567
				text = "of"
			intervals [1933]:
				xmin = 890.567
				xmax = 890.647
				text = "all"
			intervals [1934]:
				xmin = 890.647
				xmax = 890.767
				text = "this"
			intervals [1935]:
				xmin = 890.767
				xmax = 891.047
				text = "year"
			intervals [1936]:
				xmin = 891.047
				xmax = 891.277
				text = "she"
			intervals [1937]:
				xmin = 891.277
				xmax = 891.487
				text = "like"
			intervals [1938]:
				xmin = 891.487
				xmax = 891.617
				text = "her"
			intervals [1939]:
				xmin = 891.617
				xmax = 892.007
				text = "children"
			intervals [1940]:
				xmin = 892.007
				xmax = 892.067
				text = "to"
			intervals [1941]:
				xmin = 892.067
				xmax = 892.277
				text = "be"
			intervals [1942]:
				xmin = 892.277
				xmax = 892.307
				text = ""
			intervals [1943]:
				xmin = 892.307
				xmax = 892.547
				text = "neat"
			intervals [1944]:
				xmin = 892.547
				xmax = 893.3098
				text = ""
			intervals [1945]:
				xmin = 893.3098
				xmax = 893.5198
				text = "and"
			intervals [1946]:
				xmin = 893.5198
				xmax = 893.8198
				text = "keep"
			intervals [1947]:
				xmin = 893.8198
				xmax = 893.9698
				text = "your"
			intervals [1948]:
				xmin = 893.9698
				xmax = 894.3898
				text = "shirts"
			intervals [1949]:
				xmin = 894.3898
				xmax = 894.5298
				text = "in"
			intervals [1950]:
				xmin = 894.5298
				xmax = 894.6598
				text = "your"
			intervals [1951]:
				xmin = 894.6598
				xmax = 895.3998
				text = "pants"
			intervals [1952]:
				xmin = 895.3998
				xmax = 895.6398
				text = "and"
			intervals [1953]:
				xmin = 895.6398
				xmax = 895.767
				text = ""
			intervals [1954]:
				xmin = 895.767
				xmax = 895.947
				text = "and"
			intervals [1955]:
				xmin = 895.947
				xmax = 896.187
				text = "all"
			intervals [1956]:
				xmin = 896.187
				xmax = 896.397
				text = "like"
			intervals [1957]:
				xmin = 896.397
				xmax = 896.477
				text = ""
			intervals [1958]:
				xmin = 896.477
				xmax = 896.737
				text = "that"
			intervals [1959]:
				xmin = 896.737
				xmax = 897.2689
				text = ""
			intervals [1960]:
				xmin = 897.2689
				xmax = 897.3789
				text = "and"
			intervals [1961]:
				xmin = 897.3789
				xmax = 897.6589
				text = ""
			intervals [1962]:
				xmin = 897.6589
				xmax = 897.7789
				text = "then"
			intervals [1963]:
				xmin = 897.7789
				xmax = 897.9089
				text = "she"
			intervals [1964]:
				xmin = 897.9089
				xmax = 898.0889
				text = "say"
			intervals [1965]:
				xmin = 898.0889
				xmax = 898.2622
				text = ""
			intervals [1966]:
				xmin = 898.2622
				xmax = 898.3422
				text = "and"
			intervals [1967]:
				xmin = 898.3422
				xmax = 898.4822
				text = "the"
			intervals [1968]:
				xmin = 898.4822
				xmax = 898.5422
				text = "b"
			intervals [1969]:
				xmin = 898.5422
				xmax = 898.5922
				text = ""
			intervals [1970]:
				xmin = 898.5922
				xmax = 898.8522
				text = "she"
			intervals [1971]:
				xmin = 898.8522
				xmax = 899.0922
				text = "told"
			intervals [1972]:
				xmin = 899.0922
				xmax = 899.2422
				text = "the"
			intervals [1973]:
				xmin = 899.2422
				xmax = 899.4322
				text = "boy"
			intervals [1974]:
				xmin = 899.4322
				xmax = 899.7022
				text = "why"
			intervals [1975]:
				xmin = 899.7022
				xmax = 899.8122
				text = "is"
			intervals [1976]:
				xmin = 899.8122
				xmax = 899.9422
				text = "your"
			intervals [1977]:
				xmin = 899.9422
				xmax = 900.2822
				text = "shirt"
			intervals [1978]:
				xmin = 900.2822
				xmax = 900.4722
				text = "out"
			intervals [1979]:
				xmin = 900.4722
				xmax = 900.6122
				text = "your"
			intervals [1980]:
				xmin = 900.6122
				xmax = 901.0522
				text = "pants"
			intervals [1981]:
				xmin = 901.0522
				xmax = 901.7987
				text = ""
			intervals [1982]:
				xmin = 901.7987
				xmax = 901.9487
				text = "and"
			intervals [1983]:
				xmin = 901.9487
				xmax = 902.1187
				text = "he"
			intervals [1984]:
				xmin = 902.1187
				xmax = 902.6187
				text = "say"
			intervals [1985]:
				xmin = 902.6187
				xmax = 904.1641
				text = ""
			intervals [1986]:
				xmin = 904.1641
				xmax = 904.5841
				text = "april"
			intervals [1987]:
				xmin = 904.5841
				xmax = 905.1141
				text = "fools"
			intervals [1988]:
				xmin = 905.1141
				xmax = 905.3441
				text = "something"
			intervals [1989]:
				xmin = 905.3441
				xmax = 932.2289
				text = ""
			intervals [1990]:
				xmin = 932.2289
				xmax = 932.7289
				text = "no"
			intervals [1991]:
				xmin = 932.7289
				xmax = 933.4751
				text = ""
			intervals [1992]:
				xmin = 933.4751
				xmax = 933.6051
				text = "i"
			intervals [1993]:
				xmin = 933.6051
				xmax = 933.9451
				text = "hang"
			intervals [1994]:
				xmin = 933.9451
				xmax = 934.0351
				text = "with"
			intervals [1995]:
				xmin = 934.0351
				xmax = 934.2851
				text = "one"
			intervals [1996]:
				xmin = 934.2851
				xmax = 934.3351
				text = ""
			intervals [1997]:
				xmin = 934.3351
				xmax = 934.9451
				text = "person"
			intervals [1998]:
				xmin = 934.9451
				xmax = 935.2815
				text = ""
			intervals [1999]:
				xmin = 935.2815
				xmax = 935.6115
				text = "three"
			intervals [2000]:
				xmin = 935.6115
				xmax = 935.6415
				text = ""
			intervals [2001]:
				xmin = 935.6415
				xmax = 935.6715
				text = "or"
			intervals [2002]:
				xmin = 935.6715
				xmax = 935.7215
				text = ""
			intervals [2003]:
				xmin = 935.7215
				xmax = 935.9315
				text = "something"
			intervals [2004]:
				xmin = 935.9315
				xmax = 935.9815
				text = ""
			intervals [2005]:
				xmin = 935.9815
				xmax = 936.1915
				text = "like"
			intervals [2006]:
				xmin = 936.1915
				xmax = 936.2915
				text = ""
			intervals [2007]:
				xmin = 936.2915
				xmax = 936.4215
				text = "that"
			intervals [2008]:
				xmin = 936.4215
				xmax = 940.9644
				text = ""
			intervals [2009]:
				xmin = 940.9644
				xmax = 941.1544
				text = "one"
			intervals [2010]:
				xmin = 941.1544
				xmax = 941.2244
				text = "of"
			intervals [2011]:
				xmin = 941.2244
				xmax = 941.3944
				text = "my"
			intervals [2012]:
				xmin = 941.3944
				xmax = 941.7244
				text = "best"
			intervals [2013]:
				xmin = 941.7244
				xmax = 942.0044
				text = "friends"
			intervals [2014]:
				xmin = 942.0044
				xmax = 942.1144
				text = ""
			intervals [2015]:
				xmin = 942.1144
				xmax = 942.2844
				text = "one"
			intervals [2016]:
				xmin = 942.2844
				xmax = 942.3644
				text = "of"
			intervals [2017]:
				xmin = 942.3644
				xmax = 942.6544
				text = "'em"
			intervals [2018]:
				xmin = 942.6544
				xmax = 942.7044
				text = ""
			intervals [2019]:
				xmin = 942.7044
				xmax = 942.7644
				text = "my"
			intervals [2020]:
				xmin = 942.7644
				xmax = 942.7944
				text = ""
			intervals [2021]:
				xmin = 942.7944
				xmax = 942.9244
				text = "best"
			intervals [2022]:
				xmin = 942.9244
				xmax = 942.9644
				text = ""
			intervals [2023]:
				xmin = 942.9644
				xmax = 943.1144
				text = "friends"
			intervals [2024]:
				xmin = 943.1144
				xmax = 944.6509
				text = ""
			intervals [2025]:
				xmin = 944.6509
				xmax = 944.8009
				text = "my"
			intervals [2026]:
				xmin = 944.8009
				xmax = 944.8409
				text = ""
			intervals [2027]:
				xmin = 944.8409
				xmax = 945.1109
				text = "friend"
			intervals [2028]:
				xmin = 945.1109
				xmax = 945.3309
				text = "named"
			intervals [2029]:
				xmin = 945.3309
				xmax = 945.3909
				text = ""
			intervals [2030]:
				xmin = 945.3909
				xmax = 946.7109
				text = "rdx"
			intervals [2031]:
				xmin = 946.7109
				xmax = 946.9112
				text = ""
			intervals [2032]:
				xmin = 946.9112
				xmax = 947.1112
				text = "and"
			intervals [2033]:
				xmin = 947.1112
				xmax = 947.9212
				text = "rdx"
			intervals [2034]:
				xmin = 947.9212
				xmax = 949.2046
				text = ""
			intervals [2035]:
				xmin = 949.2046
				xmax = 949.3346
				text = "and"
			intervals [2036]:
				xmin = 949.3346
				xmax = 949.6246
				text = "friend"
			intervals [2037]:
				xmin = 949.6246
				xmax = 949.9546
				text = ""
			intervals [2038]:
				xmin = 949.9546
				xmax = 951.1646
				text = "rdx"
			intervals [2039]:
				xmin = 951.1646
				xmax = 959.4179
				text = ""
			intervals [2040]:
				xmin = 959.4179
				xmax = 959.7579
				text = "yes"
			intervals [2041]:
				xmin = 959.7579
				xmax = 959.8879
				text = "i"
			intervals [2042]:
				xmin = 959.8879
				xmax = 960.0979
				text = "had"
			intervals [2043]:
				xmin = 960.0979
				xmax = 960.1279
				text = "a"
			intervals [2044]:
				xmin = 960.1279
				xmax = 960.1579
				text = ""
			intervals [2045]:
				xmin = 960.1579
				xmax = 960.4579
				text = "fr-"
			intervals [2046]:
				xmin = 960.4579
				xmax = 960.5479
				text = "a"
			intervals [2047]:
				xmin = 960.5479
				xmax = 960.5879
				text = ""
			intervals [2048]:
				xmin = 960.5879
				xmax = 960.9079
				text = "friend"
			intervals [2049]:
				xmin = 960.9079
				xmax = 960.9779
				text = "of"
			intervals [2050]:
				xmin = 960.9779
				xmax = 961.2479
				text = "mine"
			intervals [2051]:
				xmin = 961.2479
				xmax = 961.6179
				text = "around"
			intervals [2052]:
				xmin = 961.6179
				xmax = 961.989
				text = ""
			intervals [2053]:
				xmin = 961.989
				xmax = 962.439
				text = "last"
			intervals [2054]:
				xmin = 962.439
				xmax = 962.649
				text = "year"
			intervals [2055]:
				xmin = 962.649
				xmax = 963.0794
				text = ""
			intervals [2056]:
				xmin = 963.0794
				xmax = 963.2294
				text = "her"
			intervals [2057]:
				xmin = 963.2294
				xmax = 963.4794
				text = "name"
			intervals [2058]:
				xmin = 963.4794
				xmax = 963.6394
				text = "was"
			intervals [2059]:
				xmin = 963.6394
				xmax = 963.6994
				text = ""
			intervals [2060]:
				xmin = 963.6994
				xmax = 964.0494
				text = "ira"
			intervals [2061]:
				xmin = 964.0494
				xmax = 964.0794
				text = ""
			intervals [2062]:
				xmin = 964.0794
				xmax = 964.2894
				text = "she"
			intervals [2063]:
				xmin = 964.2894
				xmax = 964.4594
				text = "was"
			intervals [2064]:
				xmin = 964.4594
				xmax = 965.2494
				text = "spanish"
			intervals [2065]:
				xmin = 965.2494
				xmax = 966.166
				text = ""
			intervals [2066]:
				xmin = 966.166
				xmax = 966.366
				text = "and"
			intervals [2067]:
				xmin = 966.366
				xmax = 966.426
				text = "i"
			intervals [2068]:
				xmin = 966.426
				xmax = 966.676
				text = "had"
			intervals [2069]:
				xmin = 966.676
				xmax = 966.726
				text = "a"
			intervals [2070]:
				xmin = 966.726
				xmax = 967.056
				text = "uh"
			intervals [2071]:
				xmin = 967.056
				xmax = 967.786
				text = "mexican"
			intervals [2072]:
				xmin = 967.786
				xmax = 967.836
				text = ""
			intervals [2073]:
				xmin = 967.836
				xmax = 968.206
				text = "friend"
			intervals [2074]:
				xmin = 968.206
				xmax = 968.326
				text = "her"
			intervals [2075]:
				xmin = 968.326
				xmax = 968.596
				text = "name"
			intervals [2076]:
				xmin = 968.596
				xmax = 968.776
				text = "was"
			intervals [2077]:
				xmin = 968.776
				xmax = 968.806
				text = ""
			intervals [2078]:
				xmin = 968.806
				xmax = 969.426
				text = "rdx"
			intervals [2079]:
				xmin = 969.426
				xmax = 969.9824
				text = ""
			intervals [2080]:
				xmin = 969.9824
				xmax = 970.0424
				text = "her"
			intervals [2081]:
				xmin = 970.0424
				xmax = 970.2624
				text = "real"
			intervals [2082]:
				xmin = 970.2624
				xmax = 970.4224
				text = "name"
			intervals [2083]:
				xmin = 970.4224
				xmax = 970.6824
				text = "was"
			intervals [2084]:
				xmin = 970.6824
				xmax = 970.7124
				text = ""
			intervals [2085]:
				xmin = 970.7124
				xmax = 971.2724
				text = "rdx"
			intervals [2086]:
				xmin = 971.2724
				xmax = 974.5788
				text = ""
			intervals [2087]:
				xmin = 974.5788
				xmax = 974.7988
				text = "one"
			intervals [2088]:
				xmin = 974.7988
				xmax = 975.1088
				text = "spoke"
			intervals [2089]:
				xmin = 975.1088
				xmax = 975.6388
				text = "spanish"
			intervals [2090]:
				xmin = 975.6388
				xmax = 975.8188
				text = "and"
			intervals [2091]:
				xmin = 975.8188
				xmax = 976.0288
				text = "one"
			intervals [2092]:
				xmin = 976.0288
				xmax = 976.0588
				text = ""
			intervals [2093]:
				xmin = 976.0588
				xmax = 976.4288
				text = "spoke"
			intervals [2094]:
				xmin = 976.4288
				xmax = 976.7888
				text = "some"
			intervals [2095]:
				xmin = 976.7888
				xmax = 977.3388
				text = "mexico"
			intervals [2096]:
				xmin = 977.3388
				xmax = 977.4388
				text = "or"
			intervals [2097]:
				xmin = 977.4388
				xmax = 977.4988
				text = ""
			intervals [2098]:
				xmin = 977.4988
				xmax = 978.0088
				text = "something"
			intervals [2099]:
				xmin = 978.0088
				xmax = 978.1188
				text = ""
			intervals [2100]:
				xmin = 978.1188
				xmax = 978.1488
				text = "<unk>"
			intervals [2101]:
				xmin = 978.1488
				xmax = 983.091
				text = ""
			intervals [2102]:
				xmin = 983.091
				xmax = 983.601
				text = "yes"
			intervals [2103]:
				xmin = 983.601
				xmax = 983.631
				text = ""
			intervals [2104]:
				xmin = 983.631
				xmax = 983.841
				text = "i"
			intervals [2105]:
				xmin = 983.841
				xmax = 983.871
				text = ""
			intervals [2106]:
				xmin = 983.871
				xmax = 984.111
				text = "like"
			intervals [2107]:
				xmin = 984.111
				xmax = 984.676
				text = ""
			intervals [2108]:
				xmin = 984.676
				xmax = 984.796
				text = "<unk>"
			intervals [2109]:
				xmin = 984.796
				xmax = 985.1592
				text = ""
			intervals [2110]:
				xmin = 985.1592
				xmax = 985.2792
				text = "i"
			intervals [2111]:
				xmin = 985.2792
				xmax = 985.3192
				text = ""
			intervals [2112]:
				xmin = 985.3192
				xmax = 985.5592
				text = "play"
			intervals [2113]:
				xmin = 985.5592
				xmax = 985.8092
				text = "with"
			intervals [2114]:
				xmin = 985.8092
				xmax = 985.9192
				text = "a"
			intervals [2115]:
				xmin = 985.9192
				xmax = 986.3792
				text = "friend"
			intervals [2116]:
				xmin = 986.3792
				xmax = 986.4092
				text = ""
			intervals [2117]:
				xmin = 986.4092
				xmax = 986.5692
				text = "she"
			intervals [2118]:
				xmin = 986.5692
				xmax = 986.8792
				text = "sit"
			intervals [2119]:
				xmin = 986.8792
				xmax = 986.9592
				text = ""
			intervals [2120]:
				xmin = 986.9592
				xmax = 987.3792
				text = "about"
			intervals [2121]:
				xmin = 987.3792
				xmax = 988.9511
				text = ""
			intervals [2122]:
				xmin = 988.9511
				xmax = 989.1411
				text = "two"
			intervals [2123]:
				xmin = 989.1411
				xmax = 989.5811
				text = "desk"
			intervals [2124]:
				xmin = 989.5811
				xmax = 989.8311
				text = "one"
			intervals [2125]:
				xmin = 989.8311
				xmax = 990.1511
				text = "desk"
			intervals [2126]:
				xmin = 990.1511
				xmax = 990.4111
				text = "from"
			intervals [2127]:
				xmin = 990.4111
				xmax = 990.5211
				text = "me"
			intervals [2128]:
				xmin = 990.5211
				xmax = 990.5611
				text = ""
			intervals [2129]:
				xmin = 990.5611
				xmax = 990.6611
				text = "her"
			intervals [2130]:
				xmin = 990.6611
				xmax = 990.9511
				text = "name"
			intervals [2131]:
				xmin = 990.9511
				xmax = 991.0311
				text = "is"
			intervals [2132]:
				xmin = 991.0311
				xmax = 991.0611
				text = ""
			intervals [2133]:
				xmin = 991.0611
				xmax = 991.8411
				text = "rdx"
			intervals [2134]:
				xmin = 991.8411
				xmax = 992.9564
				text = ""
			intervals [2135]:
				xmin = 992.9564
				xmax = 993.1264
				text = "and"
			intervals [2136]:
				xmin = 993.1264
				xmax = 993.2864
				text = "i"
			intervals [2137]:
				xmin = 993.2864
				xmax = 993.4164
				text = "have"
			intervals [2138]:
				xmin = 993.4164
				xmax = 993.4664
				text = "a"
			intervals [2139]:
				xmin = 993.4664
				xmax = 993.5164
				text = ""
			intervals [2140]:
				xmin = 993.5164
				xmax = 994.0164
				text = "chinese"
			intervals [2141]:
				xmin = 994.0164
				xmax = 994.2264
				text = "friend"
			intervals [2142]:
				xmin = 994.2264
				xmax = 994.3364
				text = "her"
			intervals [2143]:
				xmin = 994.3364
				xmax = 994.6264
				text = "name"
			intervals [2144]:
				xmin = 994.6264
				xmax = 994.6864
				text = "is"
			intervals [2145]:
				xmin = 994.6864
				xmax = 994.7564
				text = ""
			intervals [2146]:
				xmin = 994.7564
				xmax = 996.2064
				text = "rdx"
			intervals [2147]:
				xmin = 996.2064
				xmax = 1012.3775
				text = ""
			intervals [2148]:
				xmin = 1012.3775
				xmax = 1012.5175
				text = "um"
			intervals [2149]:
				xmin = 1012.5175
				xmax = 1012.7975
				text = ""
			intervals [2150]:
				xmin = 1012.7975
				xmax = 1013.2375
				text = "last"
			intervals [2151]:
				xmin = 1013.2375
				xmax = 1013.2875
				text = ""
			intervals [2152]:
				xmin = 1013.2875
				xmax = 1013.4275
				text = "year"
			intervals [2153]:
				xmin = 1013.4275
				xmax = 1013.5275
				text = "i"
			intervals [2154]:
				xmin = 1013.5275
				xmax = 1013.7275
				text = "had"
			intervals [2155]:
				xmin = 1013.7275
				xmax = 1014.3875
				text = "<unk>"
			intervals [2156]:
				xmin = 1014.3875
				xmax = 1014.7475
				text = "something"
			intervals [2157]:
				xmin = 1014.7475
				xmax = 1014.9275
				text = "like"
			intervals [2158]:
				xmin = 1014.9275
				xmax = 1014.9975
				text = ""
			intervals [2159]:
				xmin = 1014.9975
				xmax = 1015.1775
				text = "that"
			intervals [2160]:
				xmin = 1015.1775
				xmax = 1015.4675
				text = ""
			intervals [2161]:
				xmin = 1015.4675
				xmax = 1015.5875
				text = "her"
			intervals [2162]:
				xmin = 1015.5875
				xmax = 1015.8075
				text = "name"
			intervals [2163]:
				xmin = 1015.8075
				xmax = 1015.9275
				text = "was"
			intervals [2164]:
				xmin = 1015.9275
				xmax = 1015.9675
				text = ""
			intervals [2165]:
				xmin = 1015.9675
				xmax = 1016.6275
				text = "rdx"
			intervals [2166]:
				xmin = 1016.6275
				xmax = 1017.6025
				text = ""
			intervals [2167]:
				xmin = 1017.6025
				xmax = 1018.0325
				text = "everything"
			intervals [2168]:
				xmin = 1018.0325
				xmax = 1018.0625
				text = ""
			intervals [2169]:
				xmin = 1018.0625
				xmax = 1018.3025
				text = "she"
			intervals [2170]:
				xmin = 1018.3025
				xmax = 1018.7325
				text = "says"
			intervals [2171]:
				xmin = 1018.7325
				xmax = 1018.7825
				text = ""
			intervals [2172]:
				xmin = 1018.7825
				xmax = 1019.1425
				text = "go"
			intervals [2173]:
				xmin = 1019.1425
				xmax = 1019.5935
				text = ""
			intervals [2174]:
				xmin = 1019.5935
				xmax = 1019.7635
				text = "but"
			intervals [2175]:
				xmin = 1019.7635
				xmax = 1019.9035
				text = "i"
			intervals [2176]:
				xmin = 1019.9035
				xmax = 1019.9335
				text = ""
			intervals [2177]:
				xmin = 1019.9335
				xmax = 1020.0835
				text = "didn't"
			intervals [2178]:
				xmin = 1020.0835
				xmax = 1020.2835
				text = ""
			intervals [2179]:
				xmin = 1020.2835
				xmax = 1020.5435
				text = "follow"
			intervals [2180]:
				xmin = 1020.5435
				xmax = 1022.5093
				text = ""
			intervals [2181]:
				xmin = 1022.5093
				xmax = 1023.0393
				text = "no"
			intervals [2182]:
				xmin = 1023.0393
				xmax = 1023.2293
				text = ""
			intervals [2183]:
				xmin = 1023.2293
				xmax = 1023.5793
				text = "cause"
			intervals [2184]:
				xmin = 1023.5793
				xmax = 1023.6693
				text = ""
			intervals [2185]:
				xmin = 1023.6693
				xmax = 1023.9193
				text = "if"
			intervals [2186]:
				xmin = 1023.9193
				xmax = 1024.0393
				text = "she"
			intervals [2187]:
				xmin = 1024.0393
				xmax = 1024.4093
				text = "wants"
			intervals [2188]:
				xmin = 1024.4093
				xmax = 1024.7902
				text = ""
			intervals [2189]:
				xmin = 1024.7902
				xmax = 1025.5702
				text = "sometimes"
			intervals [2190]:
				xmin = 1025.5702
				xmax = 1025.8002
				text = "like"
			intervals [2191]:
				xmin = 1025.8002
				xmax = 1025.9902
				text = "my"
			intervals [2192]:
				xmin = 1025.9902
				xmax = 1026.0202
				text = ""
			intervals [2193]:
				xmin = 1026.0202
				xmax = 1026.2102
				text = "mama"
			intervals [2194]:
				xmin = 1026.2102
				xmax = 1026.3302
				text = ""
			intervals [2195]:
				xmin = 1026.3302
				xmax = 1026.6402
				text = "told"
			intervals [2196]:
				xmin = 1026.6402
				xmax = 1026.7802
				text = "me"
			intervals [2197]:
				xmin = 1026.7802
				xmax = 1027.3509
				text = ""
			intervals [2198]:
				xmin = 1027.3509
				xmax = 1027.4309
				text = "you"
			intervals [2199]:
				xmin = 1027.4309
				xmax = 1027.5409
				text = ""
			intervals [2200]:
				xmin = 1027.5409
				xmax = 1028.1209
				text = "follow"
			intervals [2201]:
				xmin = 1028.1209
				xmax = 1028.1509
				text = ""
			intervals [2202]:
				xmin = 1028.1509
				xmax = 1028.2109
				text = "the"
			intervals [2203]:
				xmin = 1028.2109
				xmax = 1028.5009
				text = "leader"
			intervals [2204]:
				xmin = 1028.5009
				xmax = 1028.5409
				text = ""
			intervals [2205]:
				xmin = 1028.5409
				xmax = 1028.7209
				text = "then"
			intervals [2206]:
				xmin = 1028.7209
				xmax = 1028.8209
				text = "the"
			intervals [2207]:
				xmin = 1028.8209
				xmax = 1028.8509
				text = ""
			intervals [2208]:
				xmin = 1028.8509
				xmax = 1029.2309
				text = "leader"
			intervals [2209]:
				xmin = 1029.2309
				xmax = 1029.2609
				text = ""
			intervals [2210]:
				xmin = 1029.2609
				xmax = 1029.6609
				text = "leaves"
			intervals [2211]:
				xmin = 1029.6609
				xmax = 1029.8309
				text = "you"
			intervals [2212]:
				xmin = 1029.8309
				xmax = 1029.8609
				text = ""
			intervals [2213]:
				xmin = 1029.8609
				xmax = 1030.0909
				text = "then"
			intervals [2214]:
				xmin = 1030.0909
				xmax = 1030.2609
				text = "what"
			intervals [2215]:
				xmin = 1030.2609
				xmax = 1030.3709
				text = "you"
			intervals [2216]:
				xmin = 1030.3709
				xmax = 1030.5809
				text = "gonna"
			intervals [2217]:
				xmin = 1030.5809
				xmax = 1030.7309
				text = ""
			intervals [2218]:
				xmin = 1030.7309
				xmax = 1030.9209
				text = "do"
			intervals [2219]:
				xmin = 1030.9209
				xmax = 1030.9509
				text = ""
			intervals [2220]:
				xmin = 1030.9509
				xmax = 1031.2109
				text = "then"
			intervals [2221]:
				xmin = 1031.2109
				xmax = 1031.2709
				text = ""
			intervals [2222]:
				xmin = 1031.2709
				xmax = 1031.6609
				text = "so"
			intervals [2223]:
				xmin = 1031.6609
				xmax = 1032.4708
				text = ""
			intervals [2224]:
				xmin = 1032.4708
				xmax = 1032.5408
				text = "you"
			intervals [2225]:
				xmin = 1032.5408
				xmax = 1032.7208
				text = "gotta"
			intervals [2226]:
				xmin = 1032.7208
				xmax = 1032.8008
				text = ""
			intervals [2227]:
				xmin = 1032.8008
				xmax = 1033.2408
				text = "follow"
			intervals [2228]:
				xmin = 1033.2408
				xmax = 1033.2808
				text = ""
			intervals [2229]:
				xmin = 1033.2808
				xmax = 1033.9008
				text = "yourself"
			intervals [2230]:
				xmin = 1033.9008
				xmax = 1033.9608
				text = "and"
			intervals [2231]:
				xmin = 1033.9608
				xmax = 1034.3908
				text = "follow"
			intervals [2232]:
				xmin = 1034.3908
				xmax = 1034.4208
				text = ""
			intervals [2233]:
				xmin = 1034.4208
				xmax = 1034.5508
				text = "the"
			intervals [2234]:
				xmin = 1034.5508
				xmax = 1034.5908
				text = ""
			intervals [2235]:
				xmin = 1034.5908
				xmax = 1034.8208
				text = "light"
			intervals [2236]:
				xmin = 1034.8208
				xmax = 1041.6041
				text = ""
			intervals [2237]:
				xmin = 1041.6041
				xmax = 1041.8241
				text = "she"
			intervals [2238]:
				xmin = 1041.8241
				xmax = 1042.0541
				text = "went"
			intervals [2239]:
				xmin = 1042.0541
				xmax = 1042.2941
				text = "from"
			intervals [2240]:
				xmin = 1042.2941
				xmax = 1042.4941
				text = "big"
			intervals [2241]:
				xmin = 1042.4941
				xmax = 1042.5441
				text = ""
			intervals [2242]:
				xmin = 1042.5441
				xmax = 1043.0741
				text = "mad"
			intervals [2243]:
				xmin = 1043.0741
				xmax = 1043.3237
				text = ""
			intervals [2244]:
				xmin = 1043.3237
				xmax = 1043.6637
				text = "bully"
			intervals [2245]:
				xmin = 1043.6637
				xmax = 1054.1902
				text = ""
			intervals [2246]:
				xmin = 1054.1902
				xmax = 1054.7402
				text = "nothing"
			intervals [2247]:
				xmin = 1054.7402
				xmax = 1056.0529
				text = ""
			intervals [2248]:
				xmin = 1056.0529
				xmax = 1056.3029
				text = "like"
			intervals [2249]:
				xmin = 1056.3029
				xmax = 1057.1431
				text = ""
			intervals [2250]:
				xmin = 1057.1431
				xmax = 1057.4631
				text = "about"
			intervals [2251]:
				xmin = 1057.4631
				xmax = 1057.5231
				text = ""
			intervals [2252]:
				xmin = 1057.5231
				xmax = 1057.7331
				text = "two"
			intervals [2253]:
				xmin = 1057.7331
				xmax = 1057.8031
				text = "or"
			intervals [2254]:
				xmin = 1057.8031
				xmax = 1058.0431
				text = "three"
			intervals [2255]:
				xmin = 1058.0431
				xmax = 1058.1331
				text = "of"
			intervals [2256]:
				xmin = 1058.1331
				xmax = 1058.2331
				text = "the"
			intervals [2257]:
				xmin = 1058.2331
				xmax = 1058.2931
				text = ""
			intervals [2258]:
				xmin = 1058.2931
				xmax = 1058.7231
				text = "children"
			intervals [2259]:
				xmin = 1058.7231
				xmax = 1058.9431
				text = ""
			intervals [2260]:
				xmin = 1058.9431
				xmax = 1059.1931
				text = "<unk>"
			intervals [2261]:
				xmin = 1059.1931
				xmax = 1059.9061
				text = ""
			intervals [2262]:
				xmin = 1059.9061
				xmax = 1060.4461
				text = "probably"
			intervals [2263]:
				xmin = 1060.4461
				xmax = 1060.4761
				text = ""
			intervals [2264]:
				xmin = 1060.4761
				xmax = 1061.0161
				text = "lasted"
			intervals [2265]:
				xmin = 1061.0161
				xmax = 1061.0461
				text = ""
			intervals [2266]:
				xmin = 1061.0461
				xmax = 1061.1861
				text = "to"
			intervals [2267]:
				xmin = 1061.1861
				xmax = 1061.3761
				text = "'em"
			intervals [2268]:
				xmin = 1061.3761
				xmax = 1061.4061
				text = ""
			intervals [2269]:
				xmin = 1061.4061
				xmax = 1061.6361
				text = "say"
			intervals [2270]:
				xmin = 1061.6361
				xmax = 1061.7761
				text = "you"
			intervals [2271]:
				xmin = 1061.7761
				xmax = 1061.8561
				text = ""
			intervals [2272]:
				xmin = 1061.8561
				xmax = 1062.0461
				text = "can't"
			intervals [2273]:
				xmin = 1062.0461
				xmax = 1062.1161
				text = ""
			intervals [2274]:
				xmin = 1062.1161
				xmax = 1062.3561
				text = "play"
			intervals [2275]:
				xmin = 1062.3561
				xmax = 1062.3861
				text = ""
			intervals [2276]:
				xmin = 1062.3861
				xmax = 1062.5161
				text = "with"
			intervals [2277]:
				xmin = 1062.5161
				xmax = 1062.5461
				text = ""
			intervals [2278]:
				xmin = 1062.5461
				xmax = 1062.7561
				text = "me"
			intervals [2279]:
				xmin = 1062.7561
				xmax = 1063.4169
				text = ""
			intervals [2280]:
				xmin = 1063.4169
				xmax = 1063.5769
				text = "but"
			intervals [2281]:
				xmin = 1063.5769
				xmax = 1063.7669
				text = "i"
			intervals [2282]:
				xmin = 1063.7669
				xmax = 1063.9869
				text = "tell"
			intervals [2283]:
				xmin = 1063.9869
				xmax = 1064.1369
				text = "'em"
			intervals [2284]:
				xmin = 1064.1369
				xmax = 1064.2069
				text = "who"
			intervals [2285]:
				xmin = 1064.2069
				xmax = 1064.3669
				text = "they"
			intervals [2286]:
				xmin = 1064.3669
				xmax = 1064.5569
				text = "could"
			intervals [2287]:
				xmin = 1064.5569
				xmax = 1064.5869
				text = ""
			intervals [2288]:
				xmin = 1064.5869
				xmax = 1064.8069
				text = "play"
			intervals [2289]:
				xmin = 1064.8069
				xmax = 1064.9069
				text = "with"
			intervals [2290]:
				xmin = 1064.9069
				xmax = 1065.0269
				text = ""
			intervals [2291]:
				xmin = 1065.0269
				xmax = 1065.3469
				text = "me"
			intervals [2292]:
				xmin = 1065.3469
				xmax = 1065.9722
				text = ""
			intervals [2293]:
				xmin = 1065.9722
				xmax = 1066.0522
				text = "<unk>"
			intervals [2294]:
				xmin = 1066.0522
				xmax = 1066.5122
				text = ""
			intervals [2295]:
				xmin = 1066.5122
				xmax = 1066.6422
				text = "cause"
			intervals [2296]:
				xmin = 1066.6422
				xmax = 1066.8922
				text = "all"
			intervals [2297]:
				xmin = 1066.8922
				xmax = 1067.0422
				text = "us"
			intervals [2298]:
				xmin = 1067.0422
				xmax = 1067.2122
				text = "is"
			intervals [2299]:
				xmin = 1067.2122
				xmax = 1067.2422
				text = ""
			intervals [2300]:
				xmin = 1067.2422
				xmax = 1067.6422
				text = "human"
			intervals [2301]:
				xmin = 1067.6422
				xmax = 1067.6722
				text = ""
			intervals [2302]:
				xmin = 1067.6722
				xmax = 1068.1222
				text = "beings"
			intervals [2303]:
				xmin = 1068.1222
				xmax = 1074.0679
				text = ""
			intervals [2304]:
				xmin = 1074.0679
				xmax = 1074.7479
				text = "no"
			intervals [2305]:
				xmin = 1074.7479
				xmax = 1083.5631
				text = ""
			intervals [2306]:
				xmin = 1083.5631
				xmax = 1083.9731
				text = "um"
			intervals [2307]:
				xmin = 1083.9731
				xmax = 1084.1031
				text = ""
			intervals [2308]:
				xmin = 1084.1031
				xmax = 1084.2731
				text = "i"
			intervals [2309]:
				xmin = 1084.2731
				xmax = 1084.3831
				text = ""
			intervals [2310]:
				xmin = 1084.3831
				xmax = 1084.5431
				text = "can't"
			intervals [2311]:
				xmin = 1084.5431
				xmax = 1084.6331
				text = ""
			intervals [2312]:
				xmin = 1084.6331
				xmax = 1084.8631
				text = "think"
			intervals [2313]:
				xmin = 1084.8631
				xmax = 1084.9431
				text = "of"
			intervals [2314]:
				xmin = 1084.9431
				xmax = 1085.0131
				text = "the"
			intervals [2315]:
				xmin = 1085.0131
				xmax = 1085.5231
				text = "name"
			intervals [2316]:
				xmin = 1085.5231
				xmax = 1085.6531
				text = "but"
			intervals [2317]:
				xmin = 1085.6531
				xmax = 1085.7131
				text = "you"
			intervals [2318]:
				xmin = 1085.7131
				xmax = 1085.8331
				text = "do"
			intervals [2319]:
				xmin = 1085.8331
				xmax = 1086.5531
				text = "research"
			intervals [2320]:
				xmin = 1086.5531
				xmax = 1087.0231
				text = "work"
			intervals [2321]:
				xmin = 1087.0231
				xmax = 1088.2701
				text = ""
			intervals [2322]:
				xmin = 1088.2701
				xmax = 1088.4201
				text = "you"
			intervals [2323]:
				xmin = 1088.4201
				xmax = 1088.7301
				text = "know"
			intervals [2324]:
				xmin = 1088.7301
				xmax = 1089.7116
				text = ""
			intervals [2325]:
				xmin = 1089.7116
				xmax = 1089.8816
				text = "go"
			intervals [2326]:
				xmin = 1089.8816
				xmax = 1090.0316
				text = "through"
			intervals [2327]:
				xmin = 1090.0316
				xmax = 1090.5116
				text = "different"
			intervals [2328]:
				xmin = 1090.5116
				xmax = 1091.0116
				text = "states"
			intervals [2329]:
				xmin = 1091.0116
				xmax = 1091.2216
				text = "and"
			intervals [2330]:
				xmin = 1091.2216
				xmax = 1091.6183
				text = ""
			intervals [2331]:
				xmin = 1091.6183
				xmax = 1091.8483
				text = "find"
			intervals [2332]:
				xmin = 1091.8483
				xmax = 1092.0683
				text = "out"
			intervals [2333]:
				xmin = 1092.0683
				xmax = 1092.0983
				text = ""
			intervals [2334]:
				xmin = 1092.0983
				xmax = 1092.3283
				text = "about"
			intervals [2335]:
				xmin = 1092.3283
				xmax = 1092.3783
				text = ""
			intervals [2336]:
				xmin = 1092.3783
				xmax = 1092.4483
				text = "the"
			intervals [2337]:
				xmin = 1092.4483
				xmax = 1092.4983
				text = ""
			intervals [2338]:
				xmin = 1092.4983
				xmax = 1093.1683
				text = "people"
			intervals [2339]:
				xmin = 1093.1683
				xmax = 1093.5543
				text = ""
			intervals [2340]:
				xmin = 1093.5543
				xmax = 1093.7243
				text = "and"
			intervals [2341]:
				xmin = 1093.7243
				xmax = 1093.7843
				text = ""
			intervals [2342]:
				xmin = 1093.7843
				xmax = 1093.8443
				text = "all"
			intervals [2343]:
				xmin = 1093.8443
				xmax = 1093.8743
				text = ""
			intervals [2344]:
				xmin = 1093.8743
				xmax = 1093.9743
				text = "like"
			intervals [2345]:
				xmin = 1093.9743
				xmax = 1094.2743
				text = ""
			intervals [2346]:
				xmin = 1094.2743
				xmax = 1094.5643
				text = "that"
			intervals [2347]:
				xmin = 1094.5643
				xmax = 1103.6156
				text = ""
			intervals [2348]:
				xmin = 1103.6156
				xmax = 1103.8756
				text = "mm"
			intervals [2349]:
				xmin = 1103.8756
				xmax = 1104.1766
				text = ""
			intervals [2350]:
				xmin = 1104.1766
				xmax = 1104.6766
				text = "mm"
			intervals [2351]:
				xmin = 1104.6766
				xmax = 1104.8866
				text = "no"
			intervals [2352]:
				xmin = 1104.8866
				xmax = 1105.5532
				text = ""
			intervals [2353]:
				xmin = 1105.5532
				xmax = 1105.6632
				text = "um"
			intervals [2354]:
				xmin = 1105.6632
				xmax = 1107.273
				text = ""
			intervals [2355]:
				xmin = 1107.273
				xmax = 1107.443
				text = "i"
			intervals [2356]:
				xmin = 1107.443
				xmax = 1107.543
				text = ""
			intervals [2357]:
				xmin = 1107.543
				xmax = 1107.703
				text = "think"
			intervals [2358]:
				xmin = 1107.703
				xmax = 1107.733
				text = ""
			intervals [2359]:
				xmin = 1107.733
				xmax = 1107.873
				text = "it"
			intervals [2360]:
				xmin = 1107.873
				xmax = 1108.173
				text = "take"
			intervals [2361]:
				xmin = 1108.173
				xmax = 1108.613
				text = "long"
			intervals [2362]:
				xmin = 1108.613
				xmax = 1109.1835
				text = ""
			intervals [2363]:
				xmin = 1109.1835
				xmax = 1109.4635
				text = "about"
			intervals [2364]:
				xmin = 1109.4635
				xmax = 1109.7861
				text = ""
			intervals [2365]:
				xmin = 1109.7861
				xmax = 1110.0261
				text = "three"
			intervals [2366]:
				xmin = 1110.0261
				xmax = 1110.6561
				text = "years"
			intervals [2367]:
				xmin = 1110.6561
				xmax = 1113.0379
				text = ""
			intervals [2368]:
				xmin = 1113.0379
				xmax = 1113.4279
				text = "yeah"
			intervals [2369]:
				xmin = 1113.4279
				xmax = 1120.3403
				text = ""
			intervals [2370]:
				xmin = 1120.3403
				xmax = 1120.5803
				text = "right"
			intervals [2371]:
				xmin = 1120.5803
				xmax = 1120.6103
				text = ""
			intervals [2372]:
				xmin = 1120.6103
				xmax = 1121.0303
				text = "now"
			intervals [2373]:
				xmin = 1121.0303
				xmax = 1122.3878
				text = ""
			intervals [2374]:
				xmin = 1122.3878
				xmax = 1122.5878
				text = "i"
			intervals [2375]:
				xmin = 1122.5878
				xmax = 1122.6178
				text = "<unk>"
			intervals [2376]:
				xmin = 1122.6178
				xmax = 1122.6478
				text = ""
			intervals [2377]:
				xmin = 1122.6478
				xmax = 1122.8478
				text = "go"
			intervals [2378]:
				xmin = 1122.8478
				xmax = 1122.8878
				text = ""
			intervals [2379]:
				xmin = 1122.8878
				xmax = 1123.0178
				text = "to"
			intervals [2380]:
				xmin = 1123.0178
				xmax = 1123.2078
				text = ""
			intervals [2381]:
				xmin = 1123.2078
				xmax = 1123.6278
				text = "horn"
			intervals [2382]:
				xmin = 1123.6278
				xmax = 1123.7178
				text = "s"
			intervals [2383]:
				xmin = 1123.7178
				xmax = 1123.9278
				text = "shoe"
			intervals [2384]:
				xmin = 1123.9278
				xmax = 1123.9978
				text = ""
			intervals [2385]:
				xmin = 1123.9978
				xmax = 1124.3078
				text = "shop"
			intervals [2386]:
				xmin = 1124.3078
				xmax = 1124.3378
				text = ""
			intervals [2387]:
				xmin = 1124.3378
				xmax = 1124.5478
				text = "and"
			intervals [2388]:
				xmin = 1124.5478
				xmax = 1124.5778
				text = ""
			intervals [2389]:
				xmin = 1124.5778
				xmax = 1124.7878
				text = "buy"
			intervals [2390]:
				xmin = 1124.7878
				xmax = 1124.9478
				text = "me"
			intervals [2391]:
				xmin = 1124.9478
				xmax = 1125.0278
				text = "a"
			intervals [2392]:
				xmin = 1125.0278
				xmax = 1125.1178
				text = ""
			intervals [2393]:
				xmin = 1125.1178
				xmax = 1125.2878
				text = "pair"
			intervals [2394]:
				xmin = 1125.2878
				xmax = 1125.3778
				text = "of"
			intervals [2395]:
				xmin = 1125.3778
				xmax = 1125.4678
				text = ""
			intervals [2396]:
				xmin = 1125.4678
				xmax = 1125.6978
				text = "hush"
			intervals [2397]:
				xmin = 1125.6978
				xmax = 1125.8178
				text = ""
			intervals [2398]:
				xmin = 1125.8178
				xmax = 1126.1778
				text = "puppies"
			intervals [2399]:
				xmin = 1126.1778
				xmax = 1126.6401
				text = ""
			intervals [2400]:
				xmin = 1126.6401
				xmax = 1126.9301
				text = "then"
			intervals [2401]:
				xmin = 1126.9301
				xmax = 1127.1201
				text = "go"
			intervals [2402]:
				xmin = 1127.1201
				xmax = 1127.4001
				text = "to"
			intervals [2403]:
				xmin = 1127.4001
				xmax = 1127.6901
				text = "<unk>"
			intervals [2404]:
				xmin = 1127.6901
				xmax = 1127.7201
				text = ""
			intervals [2405]:
				xmin = 1127.7201
				xmax = 1128.1801
				text = "shops"
			intervals [2406]:
				xmin = 1128.1801
				xmax = 1128.3101
				text = "and"
			intervals [2407]:
				xmin = 1128.3101
				xmax = 1128.5001
				text = "buy"
			intervals [2408]:
				xmin = 1128.5001
				xmax = 1128.6601
				text = "me"
			intervals [2409]:
				xmin = 1128.6601
				xmax = 1128.7201
				text = "a"
			intervals [2410]:
				xmin = 1128.7201
				xmax = 1128.8001
				text = ""
			intervals [2411]:
				xmin = 1128.8001
				xmax = 1128.9901
				text = "pair"
			intervals [2412]:
				xmin = 1128.9901
				xmax = 1129.1301
				text = "of"
			intervals [2413]:
				xmin = 1129.1301
				xmax = 1129.4601
				text = "<unk>"
			intervals [2414]:
				xmin = 1129.4601
				xmax = 1129.5601
				text = ""
			intervals [2415]:
				xmin = 1129.5601
				xmax = 1129.7701
				text = "and"
			intervals [2416]:
				xmin = 1129.7701
				xmax = 1129.8201
				text = "a"
			intervals [2417]:
				xmin = 1129.8201
				xmax = 1129.8501
				text = ""
			intervals [2418]:
				xmin = 1129.8501
				xmax = 1130.4001
				text = "shell"
			intervals [2419]:
				xmin = 1130.4001
				xmax = 1130.7547
				text = ""
			intervals [2420]:
				xmin = 1130.7547
				xmax = 1130.9647
				text = "and"
			intervals [2421]:
				xmin = 1130.9647
				xmax = 1131.0747
				text = "a"
			intervals [2422]:
				xmin = 1131.0747
				xmax = 1131.4947
				text = "winter"
			intervals [2423]:
				xmin = 1131.4947
				xmax = 1131.5947
				text = ""
			intervals [2424]:
				xmin = 1131.5947
				xmax = 1131.9447
				text = "coat"
			intervals [2425]:
				xmin = 1131.9447
				xmax = 1132.4593
				text = ""
			intervals [2426]:
				xmin = 1132.4593
				xmax = 1132.7293
				text = "and"
			intervals [2427]:
				xmin = 1132.7293
				xmax = 1133.1093
				text = "boots"
			intervals [2428]:
				xmin = 1133.1093
				xmax = 1133.1893
				text = "to"
			intervals [2429]:
				xmin = 1133.1893
				xmax = 1133.6793
				text = "match"
			intervals [2430]:
				xmin = 1133.6793
				xmax = 1133.7793
				text = ""
			intervals [2431]:
				xmin = 1133.7793
				xmax = 1134.0093
				text = "and"
			intervals [2432]:
				xmin = 1134.0093
				xmax = 1134.1993
				text = "give"
			intervals [2433]:
				xmin = 1134.1993
				xmax = 1134.3893
				text = "my"
			intervals [2434]:
				xmin = 1134.3893
				xmax = 1134.6693
				text = "mother"
			intervals [2435]:
				xmin = 1134.6693
				xmax = 1134.7893
				text = ""
			intervals [2436]:
				xmin = 1134.7893
				xmax = 1135.0293
				text = "some"
			intervals [2437]:
				xmin = 1135.0293
				xmax = 1135.3993
				text = "money"
			intervals [2438]:
				xmin = 1135.3993
				xmax = 1138.7444
				text = ""
			intervals [2439]:
				xmin = 1138.7444
				xmax = 1138.8244
				text = "<unk>"
			intervals [2440]:
				xmin = 1138.8244
				xmax = 1139.0044
				text = "i"
			intervals [2441]:
				xmin = 1139.0044
				xmax = 1139.0744
				text = "d"
			intervals [2442]:
				xmin = 1139.0744
				xmax = 1139.2144
				text = "give"
			intervals [2443]:
				xmin = 1139.2144
				xmax = 1139.4044
				text = "my"
			intervals [2444]:
				xmin = 1139.4044
				xmax = 1139.9444
				text = "brothers"
			intervals [2445]:
				xmin = 1139.9444
				xmax = 1140.0544
				text = "and"
			intervals [2446]:
				xmin = 1140.0544
				xmax = 1140.5944
				text = "sisters"
			intervals [2447]:
				xmin = 1140.5944
				xmax = 1145.5525
				text = ""
			intervals [2448]:
				xmin = 1145.5525
				xmax = 1145.7425
				text = "i"
			intervals [2449]:
				xmin = 1145.7425
				xmax = 1145.7825
				text = "d"
			intervals [2450]:
				xmin = 1145.7825
				xmax = 1145.9425
				text = "go"
			intervals [2451]:
				xmin = 1145.9425
				xmax = 1146.1425
				text = "buy"
			intervals [2452]:
				xmin = 1146.1425
				xmax = 1146.2625
				text = "the"
			intervals [2453]:
				xmin = 1146.2625
				xmax = 1146.6925
				text = "groceries"
			intervals [2454]:
				xmin = 1146.6925
				xmax = 1146.7225
				text = ""
			intervals [2455]:
				xmin = 1146.7225
				xmax = 1146.8625
				text = "for"
			intervals [2456]:
				xmin = 1146.8625
				xmax = 1147.1425
				text = "this"
			intervals [2457]:
				xmin = 1147.1425
				xmax = 1147.3425
				text = "week"
			intervals [2458]:
				xmin = 1147.3425
				xmax = 1150.7872
				text = ""
			intervals [2459]:
				xmin = 1150.7872
				xmax = 1150.9772
				text = "i"
			intervals [2460]:
				xmin = 1150.9772
				xmax = 1151.0372
				text = "d"
			intervals [2461]:
				xmin = 1151.0372
				xmax = 1151.2672
				text = "give"
			intervals [2462]:
				xmin = 1151.2672
				xmax = 1151.3772
				text = "it"
			intervals [2463]:
				xmin = 1151.3772
				xmax = 1151.6172
				text = "all"
			intervals [2464]:
				xmin = 1151.6172
				xmax = 1151.6772
				text = "the"
			intervals [2465]:
				xmin = 1151.6772
				xmax = 1151.7072
				text = ""
			intervals [2466]:
				xmin = 1151.7072
				xmax = 1152.0572
				text = "rest"
			intervals [2467]:
				xmin = 1152.0572
				xmax = 1152.1872
				text = "of"
			intervals [2468]:
				xmin = 1152.1872
				xmax = 1152.2472
				text = "it"
			intervals [2469]:
				xmin = 1152.2472
				xmax = 1152.2872
				text = ""
			intervals [2470]:
				xmin = 1152.2872
				xmax = 1152.4172
				text = "to"
			intervals [2471]:
				xmin = 1152.4172
				xmax = 1152.6372
				text = "my"
			intervals [2472]:
				xmin = 1152.6372
				xmax = 1152.6972
				text = ""
			intervals [2473]:
				xmin = 1152.6972
				xmax = 1153.1772
				text = "grandmother"
			intervals [2474]:
				xmin = 1153.1772
				xmax = 1161.822
				text = ""
			intervals [2475]:
				xmin = 1161.822
				xmax = 1162.012
				text = "what"
			intervals [2476]:
				xmin = 1162.012
				xmax = 1162.592
				text = "holidays"
			intervals [2477]:
				xmin = 1162.592
				xmax = 1162.662
				text = ""
			intervals [2478]:
				xmin = 1162.662
				xmax = 1162.852
				text = "like"
			intervals [2479]:
				xmin = 1162.852
				xmax = 1162.902
				text = ""
			intervals [2480]:
				xmin = 1162.902
				xmax = 1163.582
				text = "thanksgiving"
			intervals [2481]:
				xmin = 1163.582
				xmax = 1166.1736
				text = ""
			intervals [2482]:
				xmin = 1166.1736
				xmax = 1166.3136
				text = "my"
			intervals [2483]:
				xmin = 1166.3136
				xmax = 1166.5136
				text = "ma"
			intervals [2484]:
				xmin = 1166.5136
				xmax = 1167.8674
				text = ""
			intervals [2485]:
				xmin = 1167.8674
				xmax = 1168.2874
				text = "oh"
			intervals [2486]:
				xmin = 1168.2874
				xmax = 1169.1945
				text = ""
			intervals [2487]:
				xmin = 1169.1945
				xmax = 1169.2845
				text = "<unk>"
			intervals [2488]:
				xmin = 1169.2845
				xmax = 1169.5325
				text = ""
			intervals [2489]:
				xmin = 1169.5325
				xmax = 1169.7925
				text = "well"
			intervals [2490]:
				xmin = 1169.7925
				xmax = 1169.9225
				text = "for"
			intervals [2491]:
				xmin = 1169.9225
				xmax = 1170.4925
				text = "thanksgiving"
			intervals [2492]:
				xmin = 1170.4925
				xmax = 1170.6125
				text = "my"
			intervals [2493]:
				xmin = 1170.6125
				xmax = 1170.8425
				text = "mother"
			intervals [2494]:
				xmin = 1170.8425
				xmax = 1170.9725
				text = ""
			intervals [2495]:
				xmin = 1170.9725
				xmax = 1171.1425
				text = "go"
			intervals [2496]:
				xmin = 1171.1425
				xmax = 1171.3925
				text = "buy"
			intervals [2497]:
				xmin = 1171.3925
				xmax = 1171.7325
				text = "about"
			intervals [2498]:
				xmin = 1171.7325
				xmax = 1174.4846
				text = ""
			intervals [2499]:
				xmin = 1174.4846
				xmax = 1174.8546
				text = "forty"
			intervals [2500]:
				xmin = 1174.8546
				xmax = 1175.2046
				text = "pound"
			intervals [2501]:
				xmin = 1175.2046
				xmax = 1175.3946
				text = "turkey"
			intervals [2502]:
				xmin = 1175.3946
				xmax = 1175.4446
				text = ""
			intervals [2503]:
				xmin = 1175.4446
				xmax = 1175.6146
				text = "and"
			intervals [2504]:
				xmin = 1175.6146
				xmax = 1175.8646
				text = "so"
			intervals [2505]:
				xmin = 1175.8646
				xmax = 1176.1246
				text = "many"
			intervals [2506]:
				xmin = 1176.1246
				xmax = 1176.1646
				text = ""
			intervals [2507]:
				xmin = 1176.1646
				xmax = 1176.8746
				text = "ounces"
			intervals [2508]:
				xmin = 1176.8746
				xmax = 1180.9148
				text = ""
			intervals [2509]:
				xmin = 1180.9148
				xmax = 1181.0948
				text = "we"
			intervals [2510]:
				xmin = 1181.0948
				xmax = 1181.1248
				text = ""
			intervals [2511]:
				xmin = 1181.1248
				xmax = 1181.3648
				text = "have"
			intervals [2512]:
				xmin = 1181.3648
				xmax = 1181.5148
				text = ""
			intervals [2513]:
				xmin = 1181.5148
				xmax = 1181.9348
				text = "five"
			intervals [2514]:
				xmin = 1181.9348
				xmax = 1183.0535
				text = ""
			intervals [2515]:
				xmin = 1183.0535
				xmax = 1183.1135
				text = "and"
			intervals [2516]:
				xmin = 1183.1135
				xmax = 1183.2835
				text = "my"
			intervals [2517]:
				xmin = 1183.2835
				xmax = 1183.6135
				text = "mother"
			intervals [2518]:
				xmin = 1183.6135
				xmax = 1183.6735
				text = "and"
			intervals [2519]:
				xmin = 1183.6735
				xmax = 1183.7035
				text = ""
			intervals [2520]:
				xmin = 1183.7035
				xmax = 1183.8135
				text = "my"
			intervals [2521]:
				xmin = 1183.8135
				xmax = 1183.9535
				text = ""
			intervals [2522]:
				xmin = 1183.9535
				xmax = 1184.2335
				text = "father"
			intervals [2523]:
				xmin = 1184.2335
				xmax = 1192.6864
				text = ""
			intervals [2524]:
				xmin = 1192.6864
				xmax = 1193.2364
				text = "christmas"
			intervals [2525]:
				xmin = 1193.2364
				xmax = 1193.6064
				text = "eve"
			intervals [2526]:
				xmin = 1193.6064
				xmax = 1195.3796
				text = ""
			intervals [2527]:
				xmin = 1195.3796
				xmax = 1195.8696
				text = "um"
			intervals [2528]:
				xmin = 1195.8696
				xmax = 1196.0459
				text = ""
			intervals [2529]:
				xmin = 1196.0459
				xmax = 1196.2859
				text = "my"
			intervals [2530]:
				xmin = 1196.2859
				xmax = 1196.5759
				text = "mother"
			intervals [2531]:
				xmin = 1196.5759
				xmax = 1196.6659
				text = ""
			intervals [2532]:
				xmin = 1196.6659
				xmax = 1196.8059
				text = "put"
			intervals [2533]:
				xmin = 1196.8059
				xmax = 1196.9559
				text = "up"
			intervals [2534]:
				xmin = 1196.9559
				xmax = 1197.1459
				text = "our"
			intervals [2535]:
				xmin = 1197.1459
				xmax = 1197.5559
				text = "christmas"
			intervals [2536]:
				xmin = 1197.5559
				xmax = 1197.7759
				text = "tree"
			intervals [2537]:
				xmin = 1197.7759
				xmax = 1198.1559
				text = "before"
			intervals [2538]:
				xmin = 1198.1559
				xmax = 1198.1859
				text = ""
			intervals [2539]:
				xmin = 1198.1859
				xmax = 1198.6059
				text = "christmas"
			intervals [2540]:
				xmin = 1198.6059
				xmax = 1198.6659
				text = ""
			intervals [2541]:
				xmin = 1198.6659
				xmax = 1198.9459
				text = "eve"
			intervals [2542]:
				xmin = 1198.9459
				xmax = 1199.5265
				text = ""
			intervals [2543]:
				xmin = 1199.5265
				xmax = 1199.7565
				text = "about"
			intervals [2544]:
				xmin = 1199.7565
				xmax = 1199.7865
				text = ""
			intervals [2545]:
				xmin = 1199.7865
				xmax = 1199.9565
				text = "two"
			intervals [2546]:
				xmin = 1199.9565
				xmax = 1200.2565
				text = "days"
			intervals [2547]:
				xmin = 1200.2565
				xmax = 1200.8065
				text = "before"
			intervals [2548]:
				xmin = 1200.8065
				xmax = 1200.8365
				text = ""
			intervals [2549]:
				xmin = 1200.8365
				xmax = 1201.0965
				text = "and"
			intervals [2550]:
				xmin = 1201.0965
				xmax = 1201.1265
				text = ""
			intervals [2551]:
				xmin = 1201.1265
				xmax = 1201.2265
				text = "we"
			intervals [2552]:
				xmin = 1201.2265
				xmax = 1201.2765
				text = ""
			intervals [2553]:
				xmin = 1201.2765
				xmax = 1201.8765
				text = "decorate"
			intervals [2554]:
				xmin = 1201.8765
				xmax = 1201.9665
				text = "it"
			intervals [2555]:
				xmin = 1201.9665
				xmax = 1201.9965
				text = ""
			intervals [2556]:
				xmin = 1201.9965
				xmax = 1202.3265
				text = "and"
			intervals [2557]:
				xmin = 1202.3265
				xmax = 1202.8285
				text = ""
			intervals [2558]:
				xmin = 1202.8285
				xmax = 1202.9285
				text = "and"
			intervals [2559]:
				xmin = 1202.9285
				xmax = 1203.1185
				text = "put"
			intervals [2560]:
				xmin = 1203.1185
				xmax = 1203.1885
				text = ""
			intervals [2561]:
				xmin = 1203.1885
				xmax = 1203.3085
				text = "the"
			intervals [2562]:
				xmin = 1203.3085
				xmax = 1203.7185
				text = "presents"
			intervals [2563]:
				xmin = 1203.7185
				xmax = 1204.0485
				text = "under"
			intervals [2564]:
				xmin = 1204.0485
				xmax = 1204.1585
				text = ""
			intervals [2565]:
				xmin = 1204.1585
				xmax = 1204.3385
				text = "then"
			intervals [2566]:
				xmin = 1204.3385
				xmax = 1204.5285
				text = "on"
			intervals [2567]:
				xmin = 1204.5285
				xmax = 1205.0285
				text = "christmas"
			intervals [2568]:
				xmin = 1205.0285
				xmax = 1205.0585
				text = ""
			intervals [2569]:
				xmin = 1205.0585
				xmax = 1205.3385
				text = "eve"
			intervals [2570]:
				xmin = 1205.3385
				xmax = 1205.4185
				text = "the"
			intervals [2571]:
				xmin = 1205.4185
				xmax = 1205.4785
				text = ""
			intervals [2572]:
				xmin = 1205.4785
				xmax = 1205.9185
				text = "present"
			intervals [2573]:
				xmin = 1205.9185
				xmax = 1205.9585
				text = ""
			intervals [2574]:
				xmin = 1205.9585
				xmax = 1206.1785
				text = "she"
			intervals [2575]:
				xmin = 1206.1785
				xmax = 1206.3785
				text = "had"
			intervals [2576]:
				xmin = 1206.3785
				xmax = 1206.4185
				text = ""
			intervals [2577]:
				xmin = 1206.4185
				xmax = 1206.7685
				text = "bought"
			intervals [2578]:
				xmin = 1206.7685
				xmax = 1206.9785
				text = "us"
			intervals [2579]:
				xmin = 1206.9785
				xmax = 1207.0294
				text = ""
			intervals [2580]:
				xmin = 1207.0294
				xmax = 1207.2594
				text = "she"
			intervals [2581]:
				xmin = 1207.2594
				xmax = 1207.3294
				text = ""
			intervals [2582]:
				xmin = 1207.3294
				xmax = 1207.4894
				text = "put"
			intervals [2583]:
				xmin = 1207.4894
				xmax = 1207.5194
				text = ""
			intervals [2584]:
				xmin = 1207.5194
				xmax = 1207.6994
				text = "it"
			intervals [2585]:
				xmin = 1207.6994
				xmax = 1207.9794
				text = "under"
			intervals [2586]:
				xmin = 1207.9794
				xmax = 1208.0694
				text = ""
			intervals [2587]:
				xmin = 1208.0694
				xmax = 1208.2394
				text = "there"
			intervals [2588]:
				xmin = 1208.2394
				xmax = 1208.7343
				text = ""
			intervals [2589]:
				xmin = 1208.7343
				xmax = 1208.8643
				text = "and"
			intervals [2590]:
				xmin = 1208.8643
				xmax = 1209.2343
				text = "then"
			intervals [2591]:
				xmin = 1209.2343
				xmax = 1209.3243
				text = "the"
			intervals [2592]:
				xmin = 1209.3243
				xmax = 1209.5143
				text = "next"
			intervals [2593]:
				xmin = 1209.5143
				xmax = 1209.5543
				text = ""
			intervals [2594]:
				xmin = 1209.5543
				xmax = 1210.1543
				text = "morning"
			intervals [2595]:
				xmin = 1210.1543
				xmax = 1210.661
				text = ""
			intervals [2596]:
				xmin = 1210.661
				xmax = 1210.771
				text = "now"
			intervals [2597]:
				xmin = 1210.771
				xmax = 1210.851
				text = "i"
			intervals [2598]:
				xmin = 1210.851
				xmax = 1211.071
				text = "guess"
			intervals [2599]:
				xmin = 1211.071
				xmax = 1211.231
				text = "the"
			intervals [2600]:
				xmin = 1211.231
				xmax = 1211.541
				text = "card"
			intervals [2601]:
				xmin = 1211.541
				xmax = 1211.671
				text = "that"
			intervals [2602]:
				xmin = 1211.671
				xmax = 1211.721
				text = ""
			intervals [2603]:
				xmin = 1211.721
				xmax = 1211.881
				text = "you"
			intervals [2604]:
				xmin = 1211.881
				xmax = 1212.011
				text = "have"
			intervals [2605]:
				xmin = 1212.011
				xmax = 1212.041
				text = ""
			intervals [2606]:
				xmin = 1212.041
				xmax = 1212.161
				text = "to"
			intervals [2607]:
				xmin = 1212.161
				xmax = 1212.341
				text = "put"
			intervals [2608]:
				xmin = 1212.341
				xmax = 1212.401
				text = ""
			intervals [2609]:
				xmin = 1212.401
				xmax = 1212.791
				text = "together"
			intervals [2610]:
				xmin = 1212.791
				xmax = 1212.921
				text = "for"
			intervals [2611]:
				xmin = 1212.921
				xmax = 1213.201
				text = "me"
			intervals [2612]:
				xmin = 1213.201
				xmax = 1213.7981
				text = ""
			intervals [2613]:
				xmin = 1213.7981
				xmax = 1213.9081
				text = "for"
			intervals [2614]:
				xmin = 1213.9081
				xmax = 1214.1281
				text = "my"
			intervals [2615]:
				xmin = 1214.1281
				xmax = 1214.3281
				text = "little"
			intervals [2616]:
				xmin = 1214.3281
				xmax = 1214.7381
				text = "brother"
			intervals [2617]:
				xmin = 1214.7381
				xmax = 1214.9181
				text = "that"
			intervals [2618]:
				xmin = 1214.9181
				xmax = 1215.2381
				text = "s"
			intervals [2619]:
				xmin = 1215.2381
				xmax = 1215.6544
				text = ""
			intervals [2620]:
				xmin = 1215.6544
				xmax = 1216.0244
				text = "five"
			intervals [2621]:
				xmin = 1216.0244
				xmax = 1216.2944
				text = "years"
			intervals [2622]:
				xmin = 1216.2944
				xmax = 1216.6344
				text = "old"
			intervals [2623]:
				xmin = 1216.6344
				xmax = 1216.7144
				text = ""
			intervals [2624]:
				xmin = 1216.7144
				xmax = 1217.7144
				text = "<unk>"
			intervals [2625]:
				xmin = 1217.7144
				xmax = 1218.2513
				text = ""
			intervals [2626]:
				xmin = 1218.2513
				xmax = 1218.4013
				text = "<unk>"
			intervals [2627]:
				xmin = 1218.4013
				xmax = 1218.7012
				text = ""
			intervals [2628]:
				xmin = 1218.7012
				xmax = 1218.8912
				text = "and"
			intervals [2629]:
				xmin = 1218.8912
				xmax = 1219.1212
				text = "then"
			intervals [2630]:
				xmin = 1219.1212
				xmax = 1219.2612
				text = "we"
			intervals [2631]:
				xmin = 1219.2612
				xmax = 1219.3312
				text = "you"
			intervals [2632]:
				xmin = 1219.3312
				xmax = 1219.4012
				text = ""
			intervals [2633]:
				xmin = 1219.4012
				xmax = 1219.6412
				text = "eat"
			intervals [2634]:
				xmin = 1219.6412
				xmax = 1219.7112
				text = ""
			intervals [2635]:
				xmin = 1219.7112
				xmax = 1220.2812
				text = "ham"
			intervals [2636]:
				xmin = 1220.2812
				xmax = 1220.6112
				text = "or"
			intervals [2637]:
				xmin = 1220.6112
				xmax = 1221.1212
				text = "whatever"
			intervals [2638]:
				xmin = 1221.1212
				xmax = 1221.1812
				text = "it"
			intervals [2639]:
				xmin = 1221.1812
				xmax = 1221.4112
				text = "is"
			intervals [2640]:
				xmin = 1221.4112
				xmax = 1221.4812
				text = ""
			intervals [2641]:
				xmin = 1221.4812
				xmax = 1221.6312
				text = "for"
			intervals [2642]:
				xmin = 1221.6312
				xmax = 1221.9212
				text = "dinner"
			intervals [2643]:
				xmin = 1221.9212
				xmax = 1223.3804
				text = ""
			intervals [2644]:
				xmin = 1223.3804
				xmax = 1223.7104
				text = "then"
			intervals [2645]:
				xmin = 1223.7104
				xmax = 1223.7704
				text = "we"
			intervals [2646]:
				xmin = 1223.7704
				xmax = 1224.0804
				text = "might"
			intervals [2647]:
				xmin = 1224.0804
				xmax = 1224.1204
				text = ""
			intervals [2648]:
				xmin = 1224.1204
				xmax = 1224.3504
				text = "go"
			intervals [2649]:
				xmin = 1224.3504
				xmax = 1224.9004
				text = "somewhere"
			intervals [2650]:
				xmin = 1224.9004
				xmax = 1224.9304
				text = ""
			intervals [2651]:
				xmin = 1224.9304
				xmax = 1225.3504
				text = "like"
			intervals [2652]:
				xmin = 1225.3504
				xmax = 1225.8364
				text = ""
			intervals [2653]:
				xmin = 1225.8364
				xmax = 1226.0364
				text = "to"
			intervals [2654]:
				xmin = 1226.0364
				xmax = 1226.0964
				text = ""
			intervals [2655]:
				xmin = 1226.0964
				xmax = 1226.8264
				text = "rdx"
			intervals [2656]:
				xmin = 1226.8264
				xmax = 1226.8564
				text = ""
			intervals [2657]:
				xmin = 1226.8564
				xmax = 1226.9164
				text = "to"
			intervals [2658]:
				xmin = 1226.9164
				xmax = 1227.0564
				text = "see"
			intervals [2659]:
				xmin = 1227.0564
				xmax = 1227.3264
				text = "my"
			intervals [2660]:
				xmin = 1227.3264
				xmax = 1227.3964
				text = ""
			intervals [2661]:
				xmin = 1227.3964
				xmax = 1227.8264
				text = "aunt"
			intervals [2662]:
				xmin = 1227.8264
				xmax = 1233.6933
				text = ""
			intervals [2663]:
				xmin = 1233.6933
				xmax = 1234.4233
				text = "no"
			intervals [2664]:
				xmin = 1234.4233
				xmax = 1235.6963
				text = ""
			intervals [2665]:
				xmin = 1235.6963
				xmax = 1235.7563
				text = "i"
			intervals [2666]:
				xmin = 1235.7563
				xmax = 1235.7863
				text = ""
			intervals [2667]:
				xmin = 1235.7863
				xmax = 1236.2563
				text = "knows"
			intervals [2668]:
				xmin = 1236.2563
				xmax = 1236.7463
				text = "it"
			intervals [2669]:
				xmin = 1236.7463
				xmax = 1238.0267
				text = ""
			intervals [2670]:
				xmin = 1238.0267
				xmax = 1238.2267
				text = "no"
			intervals [2671]:
				xmin = 1238.2267
				xmax = 1238.4767
				text = "i'm"
			intervals [2672]:
				xmin = 1238.4767
				xmax = 1238.8567
				text = "stay"
			intervals [2673]:
				xmin = 1238.8567
				xmax = 1239.2567
				text = "woke"
			intervals [2674]:
				xmin = 1239.2567
				xmax = 1239.9167
				text = "sometimes"
			intervals [2675]:
				xmin = 1239.9167
				xmax = 1240.6035
				text = ""
			intervals [2676]:
				xmin = 1240.6035
				xmax = 1241.0435
				text = "cause"
			intervals [2677]:
				xmin = 1241.0435
				xmax = 1241.0735
				text = ""
			intervals [2678]:
				xmin = 1241.0735
				xmax = 1241.2235
				text = "i"
			intervals [2679]:
				xmin = 1241.2235
				xmax = 1241.2735
				text = ""
			intervals [2680]:
				xmin = 1241.2735
				xmax = 1241.5135
				text = "think"
			intervals [2681]:
				xmin = 1241.5135
				xmax = 1241.8335
				text = "about"
			intervals [2682]:
				xmin = 1241.8335
				xmax = 1242.0135
				text = "all"
			intervals [2683]:
				xmin = 1242.0135
				xmax = 1242.1435
				text = "the"
			intervals [2684]:
				xmin = 1242.1435
				xmax = 1242.3735
				text = "year"
			intervals [2685]:
				xmin = 1242.3735
				xmax = 1242.5335
				text = "all"
			intervals [2686]:
				xmin = 1242.5335
				xmax = 1242.6035
				text = ""
			intervals [2687]:
				xmin = 1242.6035
				xmax = 1243.0335
				text = "the"
			intervals [2688]:
				xmin = 1243.0335
				xmax = 1243.1135
				text = ""
			intervals [2689]:
				xmin = 1243.1135
				xmax = 1243.3235
				text = "things"
			intervals [2690]:
				xmin = 1243.3235
				xmax = 1243.3735
				text = ""
			intervals [2691]:
				xmin = 1243.3735
				xmax = 1243.5935
				text = "that"
			intervals [2692]:
				xmin = 1243.5935
				xmax = 1243.6635
				text = "i"
			intervals [2693]:
				xmin = 1243.6635
				xmax = 1243.8735
				text = "have"
			intervals [2694]:
				xmin = 1243.8735
				xmax = 1244.2435
				text = "done"
			intervals [2695]:
				xmin = 1244.2435
				xmax = 1244.3035
				text = ""
			intervals [2696]:
				xmin = 1244.3035
				xmax = 1244.4835
				text = "that"
			intervals [2697]:
				xmin = 1244.4835
				xmax = 1244.5135
				text = ""
			intervals [2698]:
				xmin = 1244.5135
				xmax = 1244.6235
				text = "s"
			intervals [2699]:
				xmin = 1244.6235
				xmax = 1245.0135
				text = "bad"
			intervals [2700]:
				xmin = 1245.0135
				xmax = 1245.2635
				text = "and"
			intervals [2701]:
				xmin = 1245.2635
				xmax = 1245.6835
				text = "good"
			intervals [2702]:
				xmin = 1245.6835
				xmax = 1246.0047
				text = ""
			intervals [2703]:
				xmin = 1246.0047
				xmax = 1246.2147
				text = "that"
			intervals [2704]:
				xmin = 1246.2147
				xmax = 1246.3247
				text = "s"
			intervals [2705]:
				xmin = 1246.3247
				xmax = 1246.4047
				text = "it"
			intervals [2706]:
				xmin = 1246.4047
				xmax = 1246.6947
				text = "i"
			intervals [2707]:
				xmin = 1246.6947
				xmax = 1246.7247
				text = ""
			intervals [2708]:
				xmin = 1246.7247
				xmax = 1246.9147
				text = "ain't"
			intervals [2709]:
				xmin = 1246.9147
				xmax = 1247.2047
				text = "getting"
			intervals [2710]:
				xmin = 1247.2047
				xmax = 1247.5647
				text = "nothing"
			intervals [2711]:
				xmin = 1247.5647
				xmax = 1247.9547
				text = "so"
			intervals [2712]:
				xmin = 1247.9547
				xmax = 1250.3119
				text = ""
			intervals [2713]:
				xmin = 1250.3119
				xmax = 1250.5219
				text = "so"
			intervals [2714]:
				xmin = 1250.5219
				xmax = 1252.9538
				text = ""
			intervals [2715]:
				xmin = 1252.9538
				xmax = 1253.4138
				text = "yeah"
			intervals [2716]:
				xmin = 1253.4138
				xmax = 1261.6446
				text = ""
			intervals [2717]:
				xmin = 1261.6446
				xmax = 1262.0846
				text = "hm"
			intervals [2718]:
				xmin = 1262.0846
				xmax = 1262.2946
				text = ""
			intervals [2719]:
				xmin = 1262.2946
				xmax = 1262.4246
				text = "<unk>"
			intervals [2720]:
				xmin = 1262.4246
				xmax = 1277.1456
				text = ""
			intervals [2721]:
				xmin = 1277.1456
				xmax = 1277.2756
				text = "a"
			intervals [2722]:
				xmin = 1277.2756
				xmax = 1277.8556
				text = "steering"
			intervals [2723]:
				xmin = 1277.8556
				xmax = 1278.2456
				text = "bike"
			intervals [2724]:
				xmin = 1278.2456
				xmax = 1279.5121
				text = ""
			intervals [2725]:
				xmin = 1279.5121
				xmax = 1279.7721
				text = "<unk>"
			intervals [2726]:
				xmin = 1279.7721
				xmax = 1279.9321
				text = "it"
			intervals [2727]:
				xmin = 1279.9321
				xmax = 1280.0421
				text = "s"
			intervals [2728]:
				xmin = 1280.0421
				xmax = 1280.0821
				text = "a"
			intervals [2729]:
				xmin = 1280.0821
				xmax = 1280.2821
				text = "new"
			intervals [2730]:
				xmin = 1280.2821
				xmax = 1280.3421
				text = ""
			intervals [2731]:
				xmin = 1280.3421
				xmax = 1280.5921
				text = "kind"
			intervals [2732]:
				xmin = 1280.5921
				xmax = 1280.6621
				text = "of"
			intervals [2733]:
				xmin = 1280.6621
				xmax = 1281.0121
				text = "bike"
			intervals [2734]:
				xmin = 1281.0121
				xmax = 1281.0921
				text = ""
			intervals [2735]:
				xmin = 1281.0921
				xmax = 1281.2321
				text = "it"
			intervals [2736]:
				xmin = 1281.2321
				xmax = 1281.3121
				text = "s"
			intervals [2737]:
				xmin = 1281.3121
				xmax = 1281.3421
				text = "a"
			intervals [2738]:
				xmin = 1281.3421
				xmax = 1281.7021
				text = "mini"
			intervals [2739]:
				xmin = 1281.7021
				xmax = 1281.7421
				text = ""
			intervals [2740]:
				xmin = 1281.7421
				xmax = 1282.2121
				text = "by"
			intervals [2741]:
				xmin = 1282.2121
				xmax = 1282.4121
				text = ""
			intervals [2742]:
				xmin = 1282.4121
				xmax = 1282.6021
				text = "big"
			intervals [2743]:
				xmin = 1282.6021
				xmax = 1282.6921
				text = ""
			intervals [2744]:
				xmin = 1282.6921
				xmax = 1282.8921
				text = "thing"
			intervals [2745]:
				xmin = 1282.8921
				xmax = 1283.0421
				text = "on"
			intervals [2746]:
				xmin = 1283.0421
				xmax = 1283.1321
				text = "the"
			intervals [2747]:
				xmin = 1283.1321
				xmax = 1283.1821
				text = ""
			intervals [2748]:
				xmin = 1283.1821
				xmax = 1283.4221
				text = "back"
			intervals [2749]:
				xmin = 1283.4221
				xmax = 1283.5821
				text = "and"
			intervals [2750]:
				xmin = 1283.5821
				xmax = 1283.6121
				text = ""
			intervals [2751]:
				xmin = 1283.6121
				xmax = 1284.1521
				text = "steering"
			intervals [2752]:
				xmin = 1284.1521
				xmax = 1284.2721
				text = ""
			intervals [2753]:
				xmin = 1284.2721
				xmax = 1284.3321
				text = "out"
			intervals [2754]:
				xmin = 1284.3321
				xmax = 1284.4221
				text = ""
			intervals [2755]:
				xmin = 1284.4221
				xmax = 1284.4921
				text = "the"
			intervals [2756]:
				xmin = 1284.4921
				xmax = 1284.5521
				text = ""
			intervals [2757]:
				xmin = 1284.5521
				xmax = 1284.7321
				text = "back"
			intervals [2758]:
				xmin = 1284.7321
				xmax = 1285.3169
				text = ""
			intervals [2759]:
				xmin = 1285.3169
				xmax = 1285.3769
				text = "it"
			intervals [2760]:
				xmin = 1285.3769
				xmax = 1285.4169
				text = ""
			intervals [2761]:
				xmin = 1285.4169
				xmax = 1285.8369
				text = "cost"
			intervals [2762]:
				xmin = 1285.8369
				xmax = 1286.1169
				text = "fifty"
			intervals [2763]:
				xmin = 1286.1169
				xmax = 1286.4869
				text = "nine"
			intervals [2764]:
				xmin = 1286.4869
				xmax = 1287.5436
				text = ""
			intervals [2765]:
				xmin = 1287.5436
				xmax = 1287.9036
				text = "ninety"
			intervals [2766]:
				xmin = 1287.9036
				xmax = 1288.4336
				text = "five"
			intervals [2767]:
				xmin = 1288.4336
				xmax = 1295.8379
				text = ""
			intervals [2768]:
				xmin = 1295.8379
				xmax = 1295.8779
				text = "i"
			intervals [2769]:
				xmin = 1295.8779
				xmax = 1296.1779
				text = "wanna"
			intervals [2770]:
				xmin = 1296.1779
				xmax = 1296.5279
				text = "show"
			intervals [2771]:
				xmin = 1296.5279
				xmax = 1296.8479
				text = "off"
			intervals [2772]:
				xmin = 1296.8479
				xmax = 1296.9079
				text = ""
			intervals [2773]:
				xmin = 1296.9079
				xmax = 1297.1479
				text = "on"
			intervals [2774]:
				xmin = 1297.1479
				xmax = 1297.2179
				text = "it"
			intervals [2775]:
				xmin = 1297.2179
				xmax = 1301.794
				text = ""
			intervals [2776]:
				xmin = 1301.794
				xmax = 1302.454
				text = "maroon"
			intervals [2777]:
				xmin = 1302.454
				xmax = 1326.1473
				text = ""
			intervals [2778]:
				xmin = 1326.1473
				xmax = 1326.2773
				text = "you"
			intervals [2779]:
				xmin = 1326.2773
				xmax = 1326.4973
				text = "mean"
			intervals [2780]:
				xmin = 1326.4973
				xmax = 1326.6973
				text = "when"
			intervals [2781]:
				xmin = 1326.6973
				xmax = 1326.7973
				text = "i"
			intervals [2782]:
				xmin = 1326.7973
				xmax = 1326.8573
				text = ""
			intervals [2783]:
				xmin = 1326.8573
				xmax = 1327.0073
				text = "get"
			intervals [2784]:
				xmin = 1327.0073
				xmax = 1327.3873
				text = "way"
			intervals [2785]:
				xmin = 1327.3873
				xmax = 1327.5173
				text = "up"
			intervals [2786]:
				xmin = 1327.5173
				xmax = 1327.6273
				text = ""
			intervals [2787]:
				xmin = 1327.6273
				xmax = 1327.9173
				text = "there"
			intervals [2788]:
				xmin = 1327.9173
				xmax = 1334.1571
				text = ""
			intervals [2789]:
				xmin = 1334.1571
				xmax = 1334.3671
				text = "when"
			intervals [2790]:
				xmin = 1334.3671
				xmax = 1334.5371
				text = "i"
			intervals [2791]:
				xmin = 1334.5371
				xmax = 1334.7471
				text = "get"
			intervals [2792]:
				xmin = 1334.7471
				xmax = 1334.8471
				text = "a"
			intervals [2793]:
				xmin = 1334.8471
				xmax = 1334.9071
				text = ""
			intervals [2794]:
				xmin = 1334.9071
				xmax = 1335.0571
				text = "s"
			intervals [2795]:
				xmin = 1335.0571
				xmax = 1335.2016
				text = ""
			intervals [2796]:
				xmin = 1335.2016
				xmax = 1335.2816
				text = "in"
			intervals [2797]:
				xmin = 1335.2816
				xmax = 1335.4216
				text = "the"
			intervals [2798]:
				xmin = 1335.4216
				xmax = 1335.4516
				text = ""
			intervals [2799]:
				xmin = 1335.4516
				xmax = 1336.0116
				text = "seventh"
			intervals [2800]:
				xmin = 1336.0116
				xmax = 1336.4316
				text = "grade"
			intervals [2801]:
				xmin = 1336.4316
				xmax = 1337.4499
				text = ""
			intervals [2802]:
				xmin = 1337.4499
				xmax = 1337.6999
				text = "or"
			intervals [2803]:
				xmin = 1337.6999
				xmax = 1338.0099
				text = "when"
			intervals [2804]:
				xmin = 1338.0099
				xmax = 1338.0399
				text = ""
			intervals [2805]:
				xmin = 1338.0399
				xmax = 1338.6499
				text = "january"
			intervals [2806]:
				xmin = 1338.6499
				xmax = 1338.7099
				text = "the"
			intervals [2807]:
				xmin = 1338.7099
				xmax = 1338.7399
				text = ""
			intervals [2808]:
				xmin = 1338.7399
				xmax = 1339.2199
				text = "first"
			intervals [2809]:
				xmin = 1339.2199
				xmax = 1339.8199
				text = "come"
			intervals [2810]:
				xmin = 1339.8199
				xmax = 1340.6682
				text = ""
			intervals [2811]:
				xmin = 1340.6682
				xmax = 1340.7882
				text = "when"
			intervals [2812]:
				xmin = 1340.7882
				xmax = 1340.8582
				text = "i"
			intervals [2813]:
				xmin = 1340.8582
				xmax = 1341.0882
				text = "make"
			intervals [2814]:
				xmin = 1341.0882
				xmax = 1341.1382
				text = ""
			intervals [2815]:
				xmin = 1341.1382
				xmax = 1341.3782
				text = "my"
			intervals [2816]:
				xmin = 1341.3782
				xmax = 1342.6382
				text = "revolutions"
			intervals [2817]:
				xmin = 1342.6382
				xmax = 1343.4967
				text = ""
			intervals [2818]:
				xmin = 1343.4967
				xmax = 1343.6867
				text = "i'm"
			intervals [2819]:
				xmin = 1343.6867
				xmax = 1343.9667
				text = "going"
			intervals [2820]:
				xmin = 1343.9667
				xmax = 1344.0567
				text = ""
			intervals [2821]:
				xmin = 1344.0567
				xmax = 1344.1267
				text = "to"
			intervals [2822]:
				xmin = 1344.1267
				xmax = 1344.3067
				text = ""
			intervals [2823]:
				xmin = 1344.3067
				xmax = 1344.6667
				text = "say"
			intervals [2824]:
				xmin = 1344.6667
				xmax = 1346.8113
				text = ""
			intervals [2825]:
				xmin = 1346.8113
				xmax = 1347.0713
				text = "that"
			intervals [2826]:
				xmin = 1347.0713
				xmax = 1347.2813
				text = "i'm"
			intervals [2827]:
				xmin = 1347.2813
				xmax = 1347.4813
				text = "going"
			intervals [2828]:
				xmin = 1347.4813
				xmax = 1347.5813
				text = "to"
			intervals [2829]:
				xmin = 1347.5813
				xmax = 1347.6413
				text = ""
			intervals [2830]:
				xmin = 1347.6413
				xmax = 1347.9713
				text = "try"
			intervals [2831]:
				xmin = 1347.9713
				xmax = 1348.6213
				text = "harder"
			intervals [2832]:
				xmin = 1348.6213
				xmax = 1349.5996
				text = ""
			intervals [2833]:
				xmin = 1349.5996
				xmax = 1349.8096
				text = "and"
			intervals [2834]:
				xmin = 1349.8096
				xmax = 1350.0196
				text = "just"
			intervals [2835]:
				xmin = 1350.0196
				xmax = 1350.2496
				text = "like"
			intervals [2836]:
				xmin = 1350.2496
				xmax = 1350.4696
				text = "one"
			intervals [2837]:
				xmin = 1350.4696
				xmax = 1350.5496
				text = "of"
			intervals [2838]:
				xmin = 1350.5496
				xmax = 1350.7496
				text = "my"
			intervals [2839]:
				xmin = 1350.7496
				xmax = 1350.8096
				text = ""
			intervals [2840]:
				xmin = 1350.8096
				xmax = 1351.2096
				text = "teachers"
			intervals [2841]:
				xmin = 1351.2096
				xmax = 1351.5296
				text = "told"
			intervals [2842]:
				xmin = 1351.5296
				xmax = 1351.6296
				text = "me"
			intervals [2843]:
				xmin = 1351.6296
				xmax = 1351.7196
				text = "in"
			intervals [2844]:
				xmin = 1351.7196
				xmax = 1351.7596
				text = ""
			intervals [2845]:
				xmin = 1351.7596
				xmax = 1352.2996
				text = "school"
			intervals [2846]:
				xmin = 1352.2996
				xmax = 1353.2258
				text = ""
			intervals [2847]:
				xmin = 1353.2258
				xmax = 1353.4658
				text = "go"
			intervals [2848]:
				xmin = 1353.4658
				xmax = 1353.5858
				text = "up"
			intervals [2849]:
				xmin = 1353.5858
				xmax = 1353.6758
				text = ""
			intervals [2850]:
				xmin = 1353.6758
				xmax = 1353.8258
				text = "the"
			intervals [2851]:
				xmin = 1353.8258
				xmax = 1354.1958
				text = "ladder"
			intervals [2852]:
				xmin = 1354.1958
				xmax = 1354.6258
				text = "instead"
			intervals [2853]:
				xmin = 1354.6258
				xmax = 1354.7058
				text = "of"
			intervals [2854]:
				xmin = 1354.7058
				xmax = 1354.7358
				text = ""
			intervals [2855]:
				xmin = 1354.7358
				xmax = 1354.9658
				text = "come"
			intervals [2856]:
				xmin = 1354.9658
				xmax = 1355.3358
				text = "down"
			intervals [2857]:
				xmin = 1355.3358
				xmax = 1355.4958
				text = "the"
			intervals [2858]:
				xmin = 1355.4958
				xmax = 1355.5358
				text = ""
			intervals [2859]:
				xmin = 1355.5358
				xmax = 1355.8858
				text = "ladder"
			intervals [2860]:
				xmin = 1355.8858
				xmax = 1356.2353
				text = ""
			intervals [2861]:
				xmin = 1356.2353
				xmax = 1356.5653
				text = "start"
			intervals [2862]:
				xmin = 1356.5653
				xmax = 1356.6553
				text = "on"
			intervals [2863]:
				xmin = 1356.6553
				xmax = 1356.6853
				text = ""
			intervals [2864]:
				xmin = 1356.6853
				xmax = 1356.7453
				text = "the"
			intervals [2865]:
				xmin = 1356.7453
				xmax = 1356.8053
				text = ""
			intervals [2866]:
				xmin = 1356.8053
				xmax = 1357.1753
				text = "first"
			intervals [2867]:
				xmin = 1357.1753
				xmax = 1357.2053
				text = ""
			intervals [2868]:
				xmin = 1357.2053
				xmax = 1357.5153
				text = "step"
			intervals [2869]:
				xmin = 1357.5153
				xmax = 1357.6653
				text = ""
			intervals [2870]:
				xmin = 1357.6653
				xmax = 1357.7853
				text = "and"
			intervals [2871]:
				xmin = 1357.7853
				xmax = 1357.8153
				text = ""
			intervals [2872]:
				xmin = 1357.8153
				xmax = 1357.9853
				text = "go"
			intervals [2873]:
				xmin = 1357.9853
				xmax = 1358.0353
				text = ""
			intervals [2874]:
				xmin = 1358.0353
				xmax = 1358.1653
				text = "to"
			intervals [2875]:
				xmin = 1358.1653
				xmax = 1358.1953
				text = ""
			intervals [2876]:
				xmin = 1358.1953
				xmax = 1358.3653
				text = "the"
			intervals [2877]:
				xmin = 1358.3653
				xmax = 1358.8753
				text = "last"
			intervals [2878]:
				xmin = 1358.8753
				xmax = 1375.5167
				text = ""
			intervals [2879]:
				xmin = 1375.5167
				xmax = 1375.5667
				text = "i"
			intervals [2880]:
				xmin = 1375.5667
				xmax = 1375.7667
				text = "don't"
			intervals [2881]:
				xmin = 1375.7667
				xmax = 1375.9367
				text = "pay"
			intervals [2882]:
				xmin = 1375.9367
				xmax = 1376.0867
				text = "no"
			intervals [2883]:
				xmin = 1376.0867
				xmax = 1376.5467
				text = "attention"
			intervals [2884]:
				xmin = 1376.5467
				xmax = 1376.6067
				text = ""
			intervals [2885]:
				xmin = 1376.6067
				xmax = 1376.7867
				text = "to"
			intervals [2886]:
				xmin = 1376.7867
				xmax = 1376.9467
				text = "'em"
			intervals [2887]:
				xmin = 1376.9467
				xmax = 1377.2272
				text = ""
			intervals [2888]:
				xmin = 1377.2272
				xmax = 1377.5072
				text = "cause"
			intervals [2889]:
				xmin = 1377.5072
				xmax = 1377.5572
				text = "i"
			intervals [2890]:
				xmin = 1377.5572
				xmax = 1377.8172
				text = "don't"
			intervals [2891]:
				xmin = 1377.8172
				xmax = 1378.0072
				text = "think"
			intervals [2892]:
				xmin = 1378.0072
				xmax = 1378.4672
				text = "nobody"
			intervals [2893]:
				xmin = 1378.4672
				xmax = 1378.8572
				text = "knows"
			intervals [2894]:
				xmin = 1378.8572
				xmax = 1378.9972
				text = "in"
			intervals [2895]:
				xmin = 1378.9972
				xmax = 1379.1872
				text = "this"
			intervals [2896]:
				xmin = 1379.1872
				xmax = 1379.2272
				text = ""
			intervals [2897]:
				xmin = 1379.2272
				xmax = 1379.5272
				text = "world"
			intervals [2898]:
				xmin = 1379.5272
				xmax = 1379.6572
				text = "what"
			intervals [2899]:
				xmin = 1379.6572
				xmax = 1379.7172
				text = "s"
			intervals [2900]:
				xmin = 1379.7172
				xmax = 1379.9372
				text = "going"
			intervals [2901]:
				xmin = 1379.9372
				xmax = 1379.9972
				text = "to"
			intervals [2902]:
				xmin = 1379.9972
				xmax = 1380.0272
				text = ""
			intervals [2903]:
				xmin = 1380.0272
				xmax = 1380.3372
				text = "happen"
			intervals [2904]:
				xmin = 1380.3372
				xmax = 1380.4472
				text = "but"
			intervals [2905]:
				xmin = 1380.4472
				xmax = 1380.5272
				text = ""
			intervals [2906]:
				xmin = 1380.5272
				xmax = 1381.0272
				text = "god"
			intervals [2907]:
				xmin = 1381.0272
				xmax = 1382.053
				text = ""
			intervals [2908]:
				xmin = 1382.053
				xmax = 1382.413
				text = "so"
			intervals [2909]:
				xmin = 1382.413
				xmax = 1382.443
				text = ""
			intervals [2910]:
				xmin = 1382.443
				xmax = 1383.133
				text = "sometimes"
			intervals [2911]:
				xmin = 1383.133
				xmax = 1383.323
				text = "i"
			intervals [2912]:
				xmin = 1383.323
				xmax = 1383.353
				text = ""
			intervals [2913]:
				xmin = 1383.353
				xmax = 1383.703
				text = "say"
			intervals [2914]:
				xmin = 1383.703
				xmax = 1384.2699
				text = ""
			intervals [2915]:
				xmin = 1384.2699
				xmax = 1384.4099
				text = "it"
			intervals [2916]:
				xmin = 1384.4099
				xmax = 1384.6899
				text = "might"
			intervals [2917]:
				xmin = 1384.6899
				xmax = 1384.8099
				text = ""
			intervals [2918]:
				xmin = 1384.8099
				xmax = 1385.0799
				text = "gonna"
			intervals [2919]:
				xmin = 1385.0799
				xmax = 1385.5899
				text = "happen"
			intervals [2920]:
				xmin = 1385.5899
				xmax = 1386.1032
				text = ""
			intervals [2921]:
				xmin = 1386.1032
				xmax = 1386.2032
				text = "so"
			intervals [2922]:
				xmin = 1386.2032
				xmax = 1386.3832
				text = "i"
			intervals [2923]:
				xmin = 1386.3832
				xmax = 1386.6332
				text = "just"
			intervals [2924]:
				xmin = 1386.6332
				xmax = 1386.8232
				text = "have"
			intervals [2925]:
				xmin = 1386.8232
				xmax = 1386.9132
				text = "to"
			intervals [2926]:
				xmin = 1386.9132
				xmax = 1386.9532
				text = ""
			intervals [2927]:
				xmin = 1386.9532
				xmax = 1387.1832
				text = "wait"
			intervals [2928]:
				xmin = 1387.1832
				xmax = 1387.3132
				text = "til"
			intervals [2929]:
				xmin = 1387.3132
				xmax = 1387.5032
				text = "that"
			intervals [2930]:
				xmin = 1387.5032
				xmax = 1387.5632
				text = ""
			intervals [2931]:
				xmin = 1387.5632
				xmax = 1387.9632
				text = "time"
			intervals [2932]:
				xmin = 1387.9632
				xmax = 1388.0232
				text = ""
			intervals [2933]:
				xmin = 1388.0232
				xmax = 1388.2432
				text = "come"
			intervals [2934]:
				xmin = 1388.2432
				xmax = 1388.3932
				text = "and"
			intervals [2935]:
				xmin = 1388.3932
				xmax = 1388.6932
				text = "see"
			intervals [2936]:
				xmin = 1388.6932
				xmax = 1390.1819
				text = ""
			intervals [2937]:
				xmin = 1390.1819
				xmax = 1390.7119
				text = "cause"
			intervals [2938]:
				xmin = 1390.7119
				xmax = 1391.0799
				text = ""
			intervals [2939]:
				xmin = 1391.0799
				xmax = 1391.3099
				text = "can't"
			intervals [2940]:
				xmin = 1391.3099
				xmax = 1391.4899
				text = "go"
			intervals [2941]:
				xmin = 1391.4899
				xmax = 1391.7299
				text = "by"
			intervals [2942]:
				xmin = 1391.7299
				xmax = 1392.3299
				text = "everybody"
			intervals [2943]:
				xmin = 1392.3299
				xmax = 1392.3599
				text = ""
			intervals [2944]:
				xmin = 1392.3599
				xmax = 1392.3899
				text = "s"
			intervals [2945]:
				xmin = 1392.3899
				xmax = 1392.5099
				text = ""
			intervals [2946]:
				xmin = 1392.5099
				xmax = 1392.9499
				text = "word"
			intervals [2947]:
				xmin = 1392.9499
				xmax = 1414.0628
				text = ""
			intervals [2948]:
				xmin = 1414.0628
				xmax = 1414.1928
				text = "the"
			intervals [2949]:
				xmin = 1414.1928
				xmax = 1414.4628
				text = "one"
			intervals [2950]:
				xmin = 1414.4628
				xmax = 1414.5628
				text = "that"
			intervals [2951]:
				xmin = 1414.5628
				xmax = 1414.9928
				text = "said"
			intervals [2952]:
				xmin = 1414.9928
				xmax = 1415.3564
				text = ""
			intervals [2953]:
				xmin = 1415.3564
				xmax = 1415.7564
				text = "um"
			intervals [2954]:
				xmin = 1415.7564
				xmax = 1417.8452
				text = ""
			intervals [2955]:
				xmin = 1417.8452
				xmax = 1418.1952
				text = "um"
			intervals [2956]:
				xmin = 1418.1952
				xmax = 1418.2652
				text = "the"
			intervals [2957]:
				xmin = 1418.2652
				xmax = 1418.6652
				text = "first"
			intervals [2958]:
				xmin = 1418.6652
				xmax = 1418.9752
				text = "one"
			intervals [2959]:
				xmin = 1418.9752
				xmax = 1419.7817
				text = ""
			intervals [2960]:
				xmin = 1419.7817
				xmax = 1419.8717
				text = "it"
			intervals [2961]:
				xmin = 1419.8717
				xmax = 1420.0517
				text = "was"
			intervals [2962]:
				xmin = 1420.0517
				xmax = 1420.2917
				text = "his"
			intervals [2963]:
				xmin = 1420.2917
				xmax = 1420.7417
				text = "time"
			intervals [2964]:
				xmin = 1420.7417
				xmax = 1421.4689
				text = ""
			intervals [2965]:
				xmin = 1421.4689
				xmax = 1421.7189
				text = "cause"
			intervals [2966]:
				xmin = 1421.7189
				xmax = 1421.9289
				text = "when"
			intervals [2967]:
				xmin = 1421.9289
				xmax = 1422.0489
				text = "you"
			intervals [2968]:
				xmin = 1422.0489
				xmax = 1422.1289
				text = ""
			intervals [2969]:
				xmin = 1422.1289
				xmax = 1422.5289
				text = "die"
			intervals [2970]:
				xmin = 1422.5289
				xmax = 1422.6666
				text = ""
			intervals [2971]:
				xmin = 1422.6666
				xmax = 1422.8066
				text = "it"
			intervals [2972]:
				xmin = 1422.8066
				xmax = 1422.8666
				text = "s"
			intervals [2973]:
				xmin = 1422.8666
				xmax = 1423.1366
				text = "your"
			intervals [2974]:
				xmin = 1423.1366
				xmax = 1423.2866
				text = ""
			intervals [2975]:
				xmin = 1423.2866
				xmax = 1423.4466
				text = "it"
			intervals [2976]:
				xmin = 1423.4466
				xmax = 1423.5166
				text = "s"
			intervals [2977]:
				xmin = 1423.5166
				xmax = 1423.8266
				text = "really"
			intervals [2978]:
				xmin = 1423.8266
				xmax = 1423.8566
				text = ""
			intervals [2979]:
				xmin = 1423.8566
				xmax = 1424.0466
				text = "your"
			intervals [2980]:
				xmin = 1424.0466
				xmax = 1424.3566
				text = "time"
			intervals [2981]:
				xmin = 1424.3566
				xmax = 1424.3966
				text = ""
			intervals [2982]:
				xmin = 1424.3966
				xmax = 1424.4566
				text = "to"
			intervals [2983]:
				xmin = 1424.4566
				xmax = 1424.5366
				text = ""
			intervals [2984]:
				xmin = 1424.5366
				xmax = 1424.8766
				text = "go"
			intervals [2985]:
				xmin = 1424.8766
				xmax = 1425.3713
				text = ""
			intervals [2986]:
				xmin = 1425.3713
				xmax = 1425.5413
				text = "cause"
			intervals [2987]:
				xmin = 1425.5413
				xmax = 1425.6013
				text = "the"
			intervals [2988]:
				xmin = 1425.6013
				xmax = 1425.9513
				text = "other"
			intervals [2989]:
				xmin = 1425.9513
				xmax = 1425.9813
				text = ""
			intervals [2990]:
				xmin = 1425.9813
				xmax = 1426.2213
				text = "ones"
			intervals [2991]:
				xmin = 1426.2213
				xmax = 1426.3813
				text = "is"
			intervals [2992]:
				xmin = 1426.3813
				xmax = 1426.4713
				text = ""
			intervals [2993]:
				xmin = 1426.4713
				xmax = 1426.7913
				text = "normal"
			intervals [2994]:
				xmin = 1426.7913
				xmax = 1434.100090702948
				text = ""
	item [2]:
		class = "IntervalTier"
		name = "DCA_se2_ag1_f_04 - phones"
		xmin = 0.0
		xmax = 1434.100090702948
		intervals: size = 7217
			intervals [1]:
				xmin = 0.0
				xmax = 15.0937
				text = ""
			intervals [2]:
				xmin = 15.0937
				xmax = 15.2937
				text = "AH1"
			intervals [3]:
				xmin = 15.2937
				xmax = 15.5337
				text = "sp"
			intervals [4]:
				xmin = 15.5337
				xmax = 17.9955
				text = ""
			intervals [5]:
				xmin = 17.9955
				xmax = 18.1155
				text = "IH1"
			intervals [6]:
				xmin = 18.1155
				xmax = 18.2155
				text = "N"
			intervals [7]:
				xmin = 18.2155
				xmax = 18.3355
				text = "AH0"
			intervals [8]:
				xmin = 18.3355
				xmax = 18.3955
				text = "G"
			intervals [9]:
				xmin = 18.3955
				xmax = 18.4655
				text = "R"
			intervals [10]:
				xmin = 18.4655
				xmax = 18.5855
				text = "UW1"
			intervals [11]:
				xmin = 18.5855
				xmax = 18.6155
				text = "P"
			intervals [12]:
				xmin = 18.6155
				xmax = 18.6755
				text = "sp"
			intervals [13]:
				xmin = 18.6755
				xmax = 18.8855
				text = "AH0"
			intervals [14]:
				xmin = 18.8855
				xmax = 18.9455
				text = "G"
			intervals [15]:
				xmin = 18.9455
				xmax = 18.9855
				text = "R"
			intervals [16]:
				xmin = 18.9855
				xmax = 19.0955
				text = "UW1"
			intervals [17]:
				xmin = 19.0955
				xmax = 19.1255
				text = "P"
			intervals [18]:
				xmin = 19.1255
				xmax = 19.2055
				text = "sp"
			intervals [19]:
				xmin = 19.2055
				xmax = 19.3055
				text = "G"
			intervals [20]:
				xmin = 19.3055
				xmax = 19.5455
				text = "EY1"
			intervals [21]:
				xmin = 19.5455
				xmax = 19.6355
				text = "M"
			intervals [22]:
				xmin = 19.6355
				xmax = 22.1717
				text = "sp"
			intervals [23]:
				xmin = 22.1717
				xmax = 22.2617
				text = "IH1"
			intervals [24]:
				xmin = 22.2617
				xmax = 22.3417
				text = "N"
			intervals [25]:
				xmin = 22.3417
				xmax = 22.3917
				text = "DH"
			intervals [26]:
				xmin = 22.3917
				xmax = 22.4717
				text = "AH1"
			intervals [27]:
				xmin = 22.4717
				xmax = 22.5517
				text = "HH"
			intervals [28]:
				xmin = 22.5517
				xmax = 22.7117
				text = "AW1"
			intervals [29]:
				xmin = 22.7117
				xmax = 22.7917
				text = "S"
			intervals [30]:
				xmin = 22.7917
				xmax = 22.9117
				text = "S"
			intervals [31]:
				xmin = 22.9117
				xmax = 22.9817
				text = "IH1"
			intervals [32]:
				xmin = 22.9817
				xmax = 23.0217
				text = "T"
			intervals [33]:
				xmin = 23.0217
				xmax = 23.0817
				text = "IH0"
			intervals [34]:
				xmin = 23.0817
				xmax = 23.1217
				text = "N"
			intervals [35]:
				xmin = 23.1217
				xmax = 23.2017
				text = "D"
			intervals [36]:
				xmin = 23.2017
				xmax = 23.3117
				text = "AW1"
			intervals [37]:
				xmin = 23.3117
				xmax = 23.4017
				text = "N"
			intervals [38]:
				xmin = 23.4017
				xmax = 23.5017
				text = "S"
			intervals [39]:
				xmin = 23.5017
				xmax = 23.5317
				text = "AH1"
			intervals [40]:
				xmin = 23.5317
				xmax = 23.5617
				text = "M"
			intervals [41]:
				xmin = 23.5617
				xmax = 23.5917
				text = "TH"
			intervals [42]:
				xmin = 23.5917
				xmax = 23.6217
				text = "IH0"
			intervals [43]:
				xmin = 23.6217
				xmax = 23.6517
				text = "N"
			intervals [44]:
				xmin = 23.6517
				xmax = 23.6817
				text = "L"
			intervals [45]:
				xmin = 23.6817
				xmax = 23.7417
				text = "AY1"
			intervals [46]:
				xmin = 23.7417
				xmax = 23.7817
				text = "K"
			intervals [47]:
				xmin = 23.7817
				xmax = 23.9817
				text = "sp"
			intervals [48]:
				xmin = 23.9817
				xmax = 24.0117
				text = "DH"
			intervals [49]:
				xmin = 24.0117
				xmax = 24.0417
				text = "AH0"
			intervals [50]:
				xmin = 24.0417
				xmax = 24.2517
				text = "T"
			intervals [51]:
				xmin = 24.2517
				xmax = 34.8843
				text = ""
			intervals [52]:
				xmin = 34.8843
				xmax = 34.9343
				text = "sil"
			intervals [53]:
				xmin = 34.9343
				xmax = 35.1343
				text = "AH1"
			intervals [54]:
				xmin = 35.1343
				xmax = 35.2743
				text = "M"
			intervals [55]:
				xmin = 35.2743
				xmax = 35.5943
				text = "S"
			intervals [56]:
				xmin = 35.5943
				xmax = 35.8075
				text = ""
			intervals [57]:
				xmin = 35.8075
				xmax = 35.9775
				text = "S"
			intervals [58]:
				xmin = 35.9775
				xmax = 36.0875
				text = "AH1"
			intervals [59]:
				xmin = 36.0875
				xmax = 36.1575
				text = "M"
			intervals [60]:
				xmin = 36.1575
				xmax = 36.2975
				text = "T"
			intervals [61]:
				xmin = 36.2975
				xmax = 36.5275
				text = "AY2"
			intervals [62]:
				xmin = 36.5275
				xmax = 36.5975
				text = "M"
			intervals [63]:
				xmin = 36.5975
				xmax = 36.6275
				text = "sp"
			intervals [64]:
				xmin = 36.6275
				xmax = 36.8175
				text = "AY1"
			intervals [65]:
				xmin = 36.8175
				xmax = 36.9475
				text = "P"
			intervals [66]:
				xmin = 36.9475
				xmax = 37.0575
				text = "L"
			intervals [67]:
				xmin = 37.0575
				xmax = 37.3475
				text = "EY1"
			intervals [68]:
				xmin = 37.3475
				xmax = 39.6356
				text = "sp"
			intervals [69]:
				xmin = 39.6356
				xmax = 39.9056
				text = "M"
			intervals [70]:
				xmin = 39.9056
				xmax = 40.0356
				text = "sp"
			intervals [71]:
				xmin = 40.0356
				xmax = 48.0101
				text = ""
			intervals [72]:
				xmin = 48.0101
				xmax = 48.1301
				text = "S"
			intervals [73]:
				xmin = 48.1301
				xmax = 48.1801
				text = "AH1"
			intervals [74]:
				xmin = 48.1801
				xmax = 48.2401
				text = "M"
			intervals [75]:
				xmin = 48.2401
				xmax = 48.4801
				text = "sp"
			intervals [76]:
				xmin = 48.4801
				xmax = 48.762
				text = ""
			intervals [77]:
				xmin = 48.762
				xmax = 48.942
				text = "S"
			intervals [78]:
				xmin = 48.942
				xmax = 49.012
				text = "AH1"
			intervals [79]:
				xmin = 49.012
				xmax = 49.092
				text = "M"
			intervals [80]:
				xmin = 49.092
				xmax = 49.252
				text = "T"
			intervals [81]:
				xmin = 49.252
				xmax = 49.332
				text = "AY2"
			intervals [82]:
				xmin = 49.332
				xmax = 49.412
				text = "M"
			intervals [83]:
				xmin = 49.412
				xmax = 49.512
				text = "AY1"
			intervals [84]:
				xmin = 49.512
				xmax = 49.582
				text = "L"
			intervals [85]:
				xmin = 49.582
				xmax = 49.652
				text = "AY1"
			intervals [86]:
				xmin = 49.652
				xmax = 49.762
				text = "K"
			intervals [87]:
				xmin = 49.762
				xmax = 49.792
				text = "T"
			intervals [88]:
				xmin = 49.792
				xmax = 49.822
				text = "AH0"
			intervals [89]:
				xmin = 49.822
				xmax = 49.962
				text = "P"
			intervals [90]:
				xmin = 49.962
				xmax = 50.012
				text = "L"
			intervals [91]:
				xmin = 50.012
				xmax = 50.152
				text = "EY1"
			intervals [92]:
				xmin = 50.152
				xmax = 50.372
				text = "S"
			intervals [93]:
				xmin = 50.372
				xmax = 50.422
				text = "K"
			intervals [94]:
				xmin = 50.422
				xmax = 50.482
				text = "R"
			intervals [95]:
				xmin = 50.482
				xmax = 50.622
				text = "AE1"
			intervals [96]:
				xmin = 50.622
				xmax = 50.772
				text = "B"
			intervals [97]:
				xmin = 50.772
				xmax = 50.802
				text = "AH0"
			intervals [98]:
				xmin = 50.802
				xmax = 51.002
				text = "L"
			intervals [99]:
				xmin = 51.002
				xmax = 54.9118
				text = ""
			intervals [100]:
				xmin = 54.9118
				xmax = 54.9718
				text = "sil"
			intervals [101]:
				xmin = 54.9718
				xmax = 55.1718
				text = "AH1"
			intervals [102]:
				xmin = 55.1718
				xmax = 55.2718
				text = "M"
			intervals [103]:
				xmin = 55.2718
				xmax = 55.7386
				text = "sp"
			intervals [104]:
				xmin = 55.7386
				xmax = 55.7686
				text = "Y"
			intervals [105]:
				xmin = 55.7686
				xmax = 55.8386
				text = "UW1"
			intervals [106]:
				xmin = 55.8386
				xmax = 55.9586
				text = "M"
			intervals [107]:
				xmin = 55.9586
				xmax = 56.1086
				text = "EY1"
			intervals [108]:
				xmin = 56.1086
				xmax = 56.2286
				text = "K"
			intervals [109]:
				xmin = 56.2286
				xmax = 56.3486
				text = "W"
			intervals [110]:
				xmin = 56.3486
				xmax = 56.7086
				text = "ER1"
			intervals [111]:
				xmin = 56.7086
				xmax = 56.7386
				text = "D"
			intervals [112]:
				xmin = 56.7386
				xmax = 57.0686
				text = "Z"
			intervals [113]:
				xmin = 57.0686
				xmax = 57.5172
				text = ""
			intervals [114]:
				xmin = 57.5172
				xmax = 57.6472
				text = "AE1"
			intervals [115]:
				xmin = 57.6472
				xmax = 57.7572
				text = "N"
			intervals [116]:
				xmin = 57.7572
				xmax = 57.7972
				text = "Y"
			intervals [117]:
				xmin = 57.7972
				xmax = 57.8972
				text = "UW1"
			intervals [118]:
				xmin = 57.8972
				xmax = 57.9772
				text = "G"
			intervals [119]:
				xmin = 57.9772
				xmax = 58.0672
				text = "IH1"
			intervals [120]:
				xmin = 58.0672
				xmax = 58.1172
				text = "T"
			intervals [121]:
				xmin = 58.1172
				xmax = 58.1672
				text = "sp"
			intervals [122]:
				xmin = 58.1672
				xmax = 58.3272
				text = "P"
			intervals [123]:
				xmin = 58.3272
				xmax = 58.5272
				text = "OY1"
			intervals [124]:
				xmin = 58.5272
				xmax = 58.5672
				text = "N"
			intervals [125]:
				xmin = 58.5672
				xmax = 58.7372
				text = "T"
			intervals [126]:
				xmin = 58.7372
				xmax = 58.8572
				text = "S"
			intervals [127]:
				xmin = 58.8572
				xmax = 59.0946
				text = "sp"
			intervals [128]:
				xmin = 59.0946
				xmax = 59.1846
				text = "AE1"
			intervals [129]:
				xmin = 59.1846
				xmax = 59.2646
				text = "N"
			intervals [130]:
				xmin = 59.2646
				xmax = 59.3146
				text = "IH0"
			intervals [131]:
				xmin = 59.3146
				xmax = 59.3446
				text = "T"
			intervals [132]:
				xmin = 59.3446
				xmax = 59.3846
				text = "sp"
			intervals [133]:
				xmin = 59.3846
				xmax = 59.4846
				text = "T"
			intervals [134]:
				xmin = 59.4846
				xmax = 59.6146
				text = "IY1"
			intervals [135]:
				xmin = 59.6146
				xmax = 59.7046
				text = "CH"
			intervals [136]:
				xmin = 59.7046
				xmax = 59.7346
				text = "Y"
			intervals [137]:
				xmin = 59.7346
				xmax = 59.7646
				text = "UW1"
			intervals [138]:
				xmin = 59.7646
				xmax = 59.9446
				text = "AH0"
			intervals [139]:
				xmin = 59.9446
				xmax = 60.0046
				text = "L"
			intervals [140]:
				xmin = 60.0046
				xmax = 60.1746
				text = "AA1"
			intervals [141]:
				xmin = 60.1746
				xmax = 60.3346
				text = "T"
			intervals [142]:
				xmin = 60.3346
				xmax = 61.8283
				text = ""
			intervals [143]:
				xmin = 61.8283
				xmax = 61.9483
				text = "T"
			intervals [144]:
				xmin = 61.9483
				xmax = 61.9983
				text = "IY1"
			intervals [145]:
				xmin = 61.9983
				xmax = 62.0283
				text = "CH"
			intervals [146]:
				xmin = 62.0283
				xmax = 62.0983
				text = "sp"
			intervals [147]:
				xmin = 62.0983
				xmax = 62.1483
				text = "Y"
			intervals [148]:
				xmin = 62.1483
				xmax = 62.2183
				text = "UW1"
			intervals [149]:
				xmin = 62.2183
				xmax = 63.6306
				text = "sp"
			intervals [150]:
				xmin = 63.6306
				xmax = 63.8206
				text = "AW1"
			intervals [151]:
				xmin = 63.8206
				xmax = 63.8806
				text = "T"
			intervals [152]:
				xmin = 63.8806
				xmax = 63.9206
				text = "AH1"
			intervals [153]:
				xmin = 63.9206
				xmax = 63.9606
				text = "V"
			intervals [154]:
				xmin = 63.9606
				xmax = 64.1006
				text = "L"
			intervals [155]:
				xmin = 64.1006
				xmax = 64.2306
				text = "EH1"
			intervals [156]:
				xmin = 64.2306
				xmax = 64.2906
				text = "T"
			intervals [157]:
				xmin = 64.2906
				xmax = 64.3606
				text = "ER0"
			intervals [158]:
				xmin = 64.3606
				xmax = 64.5106
				text = "Z"
			intervals [159]:
				xmin = 64.5106
				xmax = 64.5406
				text = "sp"
			intervals [160]:
				xmin = 64.5406
				xmax = 64.5706
				text = "L"
			intervals [161]:
				xmin = 64.5706
				xmax = 64.6006
				text = "sp"
			intervals [162]:
				xmin = 64.6006
				xmax = 64.7091
				text = ""
			intervals [163]:
				xmin = 64.7091
				xmax = 64.8291
				text = "IH1"
			intervals [164]:
				xmin = 64.8291
				xmax = 64.8791
				text = "T"
			intervals [165]:
				xmin = 64.8791
				xmax = 64.9191
				text = "Z"
			intervals [166]:
				xmin = 64.9191
				xmax = 65.0291
				text = "S"
			intervals [167]:
				xmin = 65.0291
				xmax = 65.0991
				text = "AH1"
			intervals [168]:
				xmin = 65.0991
				xmax = 65.1491
				text = "M"
			intervals [169]:
				xmin = 65.1491
				xmax = 65.1891
				text = "TH"
			intervals [170]:
				xmin = 65.1891
				xmax = 65.2191
				text = "IH0"
			intervals [171]:
				xmin = 65.2191
				xmax = 65.2491
				text = "N"
			intervals [172]:
				xmin = 65.2491
				xmax = 65.2791
				text = "L"
			intervals [173]:
				xmin = 65.2791
				xmax = 65.3591
				text = "AY1"
			intervals [174]:
				xmin = 65.3591
				xmax = 65.3991
				text = "K"
			intervals [175]:
				xmin = 65.3991
				xmax = 65.4991
				text = "sp"
			intervals [176]:
				xmin = 65.4991
				xmax = 65.6991
				text = "AE1"
			intervals [177]:
				xmin = 65.6991
				xmax = 65.7991
				text = "N"
			intervals [178]:
				xmin = 65.7991
				xmax = 65.8691
				text = "AH0"
			intervals [179]:
				xmin = 65.8691
				xmax = 65.9191
				text = "G"
			intervals [180]:
				xmin = 65.9191
				xmax = 66.0191
				text = "R"
			intervals [181]:
				xmin = 66.0191
				xmax = 66.1691
				text = "AE0"
			intervals [182]:
				xmin = 66.1691
				xmax = 66.2091
				text = "M"
			intervals [183]:
				xmin = 66.2091
				xmax = 66.5991
				text = "S"
			intervals [184]:
				xmin = 66.5991
				xmax = 70.2828
				text = ""
			intervals [185]:
				xmin = 70.2828
				xmax = 70.5128
				text = "AE1"
			intervals [186]:
				xmin = 70.5128
				xmax = 70.5928
				text = "N"
			intervals [187]:
				xmin = 70.5928
				xmax = 70.6828
				text = "AH0"
			intervals [188]:
				xmin = 70.6828
				xmax = 70.7628
				text = "sp"
			intervals [189]:
				xmin = 70.7628
				xmax = 71.964
				text = ""
			intervals [190]:
				xmin = 71.964
				xmax = 72.224
				text = "AE1"
			intervals [191]:
				xmin = 72.224
				xmax = 72.324
				text = "N"
			intervals [192]:
				xmin = 72.324
				xmax = 72.394
				text = "AH0"
			intervals [193]:
				xmin = 72.394
				xmax = 72.444
				text = "G"
			intervals [194]:
				xmin = 72.444
				xmax = 72.474
				text = "R"
			intervals [195]:
				xmin = 72.474
				xmax = 72.654
				text = "AE0"
			intervals [196]:
				xmin = 72.654
				xmax = 72.744
				text = "M"
			intervals [197]:
				xmin = 72.744
				xmax = 72.794
				text = "S"
			intervals [198]:
				xmin = 72.794
				xmax = 72.834
				text = "IH0"
			intervals [199]:
				xmin = 72.834
				xmax = 72.904
				text = "Z"
			intervals [200]:
				xmin = 72.904
				xmax = 72.984
				text = "S"
			intervals [201]:
				xmin = 72.984
				xmax = 73.054
				text = "AH1"
			intervals [202]:
				xmin = 73.054
				xmax = 73.094
				text = "M"
			intervals [203]:
				xmin = 73.094
				xmax = 73.124
				text = "TH"
			intervals [204]:
				xmin = 73.124
				xmax = 73.154
				text = "IH0"
			intervals [205]:
				xmin = 73.154
				xmax = 73.184
				text = "N"
			intervals [206]:
				xmin = 73.184
				xmax = 73.234
				text = "sp"
			intervals [207]:
				xmin = 73.234
				xmax = 73.314
				text = "JH"
			intervals [208]:
				xmin = 73.314
				xmax = 73.344
				text = "AH1"
			intervals [209]:
				xmin = 73.344
				xmax = 73.434
				text = "S"
			intervals [210]:
				xmin = 73.434
				xmax = 73.464
				text = "T"
			intervals [211]:
				xmin = 73.464
				xmax = 73.514
				text = "L"
			intervals [212]:
				xmin = 73.514
				xmax = 73.604
				text = "AY1"
			intervals [213]:
				xmin = 73.604
				xmax = 73.694
				text = "K"
			intervals [214]:
				xmin = 73.694
				xmax = 73.814
				text = "S"
			intervals [215]:
				xmin = 73.814
				xmax = 73.854
				text = "K"
			intervals [216]:
				xmin = 73.854
				xmax = 73.894
				text = "R"
			intervals [217]:
				xmin = 73.894
				xmax = 74.004
				text = "AE1"
			intervals [218]:
				xmin = 74.004
				xmax = 74.104
				text = "B"
			intervals [219]:
				xmin = 74.104
				xmax = 74.134
				text = "AH0"
			intervals [220]:
				xmin = 74.134
				xmax = 74.164
				text = "L"
			intervals [221]:
				xmin = 74.164
				xmax = 74.304
				text = "T"
			intervals [222]:
				xmin = 74.304
				xmax = 74.344
				text = "UW1"
			intervals [223]:
				xmin = 74.344
				xmax = 74.374
				text = "Y"
			intervals [224]:
				xmin = 74.374
				xmax = 74.464
				text = "UW1"
			intervals [225]:
				xmin = 74.464
				xmax = 74.604
				text = "M"
			intervals [226]:
				xmin = 74.604
				xmax = 74.734
				text = "EY1"
			intervals [227]:
				xmin = 74.734
				xmax = 74.884
				text = "K"
			intervals [228]:
				xmin = 74.884
				xmax = 74.984
				text = "W"
			intervals [229]:
				xmin = 74.984
				xmax = 75.254
				text = "ER1"
			intervals [230]:
				xmin = 75.254
				xmax = 75.284
				text = "D"
			intervals [231]:
				xmin = 75.284
				xmax = 75.504
				text = "Z"
			intervals [232]:
				xmin = 75.504
				xmax = 78.2756
				text = ""
			intervals [233]:
				xmin = 78.2756
				xmax = 78.4256
				text = "W"
			intervals [234]:
				xmin = 78.4256
				xmax = 78.4956
				text = "IH0"
			intervals [235]:
				xmin = 78.4956
				xmax = 78.5256
				text = "DH"
			intervals [236]:
				xmin = 78.5256
				xmax = 78.7365
				text = "sp"
			intervals [237]:
				xmin = 78.7365
				xmax = 78.8965
				text = "L"
			intervals [238]:
				xmin = 78.8965
				xmax = 79.0065
				text = "IH1"
			intervals [239]:
				xmin = 79.0065
				xmax = 79.0465
				text = "T"
			intervals [240]:
				xmin = 79.0465
				xmax = 79.0865
				text = "AH0"
			intervals [241]:
				xmin = 79.0865
				xmax = 79.1665
				text = "L"
			intervals [242]:
				xmin = 79.1665
				xmax = 79.2365
				text = "B"
			intervals [243]:
				xmin = 79.2365
				xmax = 79.3065
				text = "L"
			intervals [244]:
				xmin = 79.3065
				xmax = 79.4365
				text = "AA1"
			intervals [245]:
				xmin = 79.4365
				xmax = 79.5165
				text = "K"
			intervals [246]:
				xmin = 79.5165
				xmax = 79.6065
				text = "S"
			intervals [247]:
				xmin = 79.6065
				xmax = 79.6365
				text = "AH1"
			intervals [248]:
				xmin = 79.6365
				xmax = 79.7665
				text = "V"
			intervals [249]:
				xmin = 79.7665
				xmax = 79.9765
				text = "W"
			intervals [250]:
				xmin = 79.9765
				xmax = 80.0565
				text = "UH1"
			intervals [251]:
				xmin = 80.0565
				xmax = 80.0865
				text = "D"
			intervals [252]:
				xmin = 80.0865
				xmax = 80.1165
				text = "sp"
			intervals [253]:
				xmin = 80.1165
				xmax = 80.1865
				text = "W"
			intervals [254]:
				xmin = 80.1865
				xmax = 80.2965
				text = "IH0"
			intervals [255]:
				xmin = 80.2965
				xmax = 80.4465
				text = "TH"
			intervals [256]:
				xmin = 80.4465
				xmax = 80.5665
				text = "L"
			intervals [257]:
				xmin = 80.5665
				xmax = 80.6765
				text = "EH1"
			intervals [258]:
				xmin = 80.6765
				xmax = 80.7265
				text = "T"
			intervals [259]:
				xmin = 80.7265
				xmax = 80.7965
				text = "ER0"
			intervals [260]:
				xmin = 80.7965
				xmax = 80.9465
				text = "Z"
			intervals [261]:
				xmin = 80.9465
				xmax = 81.0565
				text = "R"
			intervals [262]:
				xmin = 81.0565
				xmax = 81.0865
				text = "IH1"
			intervals [263]:
				xmin = 81.0865
				xmax = 81.1165
				text = "T"
			intervals [264]:
				xmin = 81.1165
				xmax = 81.1465
				text = "AH0"
			intervals [265]:
				xmin = 81.1465
				xmax = 81.1765
				text = "N"
			intervals [266]:
				xmin = 81.1765
				xmax = 81.3265
				text = "sp"
			intervals [267]:
				xmin = 81.3265
				xmax = 81.4465
				text = "R"
			intervals [268]:
				xmin = 81.4465
				xmax = 81.5465
				text = "IH1"
			intervals [269]:
				xmin = 81.5465
				xmax = 81.5765
				text = "T"
			intervals [270]:
				xmin = 81.5765
				xmax = 81.6965
				text = "AH0"
			intervals [271]:
				xmin = 81.6965
				xmax = 81.7565
				text = "N"
			intervals [272]:
				xmin = 81.7565
				xmax = 81.9165
				text = "AO1"
			intervals [273]:
				xmin = 81.9165
				xmax = 81.9865
				text = "N"
			intervals [274]:
				xmin = 81.9865
				xmax = 82.0265
				text = "IH0"
			intervals [275]:
				xmin = 82.0265
				xmax = 82.1065
				text = "T"
			intervals [276]:
				xmin = 82.1065
				xmax = 94.9921
				text = ""
			intervals [277]:
				xmin = 94.9921
				xmax = 95.0521
				text = "sil"
			intervals [278]:
				xmin = 95.0521
				xmax = 95.3021
				text = "Y"
			intervals [279]:
				xmin = 95.3021
				xmax = 95.5121
				text = "AE1"
			intervals [280]:
				xmin = 95.5121
				xmax = 95.5821
				text = "sp"
			intervals [281]:
				xmin = 95.5821
				xmax = 95.7521
				text = "AY1"
			intervals [282]:
				xmin = 95.7521
				xmax = 95.8521
				text = "Y"
			intervals [283]:
				xmin = 95.8521
				xmax = 95.9421
				text = "UW1"
			intervals [284]:
				xmin = 95.9421
				xmax = 95.9921
				text = "Z"
			intervals [285]:
				xmin = 95.9921
				xmax = 96.0221
				text = "D"
			intervals [286]:
				xmin = 96.0221
				xmax = 96.0521
				text = "T"
			intervals [287]:
				xmin = 96.0521
				xmax = 96.0821
				text = "AH0"
			intervals [288]:
				xmin = 96.0821
				xmax = 96.1621
				text = "P"
			intervals [289]:
				xmin = 96.1621
				xmax = 96.2421
				text = "L"
			intervals [290]:
				xmin = 96.2421
				xmax = 96.2921
				text = "EY1"
			intervals [291]:
				xmin = 96.2921
				xmax = 96.4221
				text = "HH"
			intervals [292]:
				xmin = 96.4221
				xmax = 96.6021
				text = "AY1"
			intervals [293]:
				xmin = 96.6021
				xmax = 96.6621
				text = "D"
			intervals [294]:
				xmin = 96.6621
				xmax = 96.6921
				text = "AH0"
			intervals [295]:
				xmin = 96.6921
				xmax = 96.7721
				text = "N"
			intervals [296]:
				xmin = 96.7721
				xmax = 96.9521
				text = "S"
			intervals [297]:
				xmin = 96.9521
				xmax = 97.0821
				text = "IY1"
			intervals [298]:
				xmin = 97.0821
				xmax = 97.1321
				text = "K"
			intervals [299]:
				xmin = 97.1321
				xmax = 97.2021
				text = "B"
			intervals [300]:
				xmin = 97.2021
				xmax = 97.2821
				text = "AH1"
			intervals [301]:
				xmin = 97.2821
				xmax = 97.3321
				text = "T"
			intervals [302]:
				xmin = 97.3321
				xmax = 97.4021
				text = "AY1"
			intervals [303]:
				xmin = 97.4021
				xmax = 97.4821
				text = "sp"
			intervals [304]:
				xmin = 97.4821
				xmax = 97.5421
				text = "TH"
			intervals [305]:
				xmin = 97.5421
				xmax = 97.5821
				text = "IH1"
			intervals [306]:
				xmin = 97.5821
				xmax = 97.6321
				text = "NG"
			intervals [307]:
				xmin = 97.6321
				xmax = 97.7021
				text = "K"
			intervals [308]:
				xmin = 97.7021
				xmax = 97.7921
				text = "AY1"
			intervals [309]:
				xmin = 97.7921
				xmax = 97.8921
				text = "M"
			intervals [310]:
				xmin = 97.8921
				xmax = 97.9621
				text = "OW1"
			intervals [311]:
				xmin = 97.9621
				xmax = 98.0421
				text = "V"
			intervals [312]:
				xmin = 98.0421
				xmax = 98.1121
				text = "ER0"
			intervals [313]:
				xmin = 98.1121
				xmax = 98.3921
				text = "EY1"
			intervals [314]:
				xmin = 98.3921
				xmax = 98.4521
				text = "JH"
			intervals [315]:
				xmin = 98.4521
				xmax = 98.4821
				text = "T"
			intervals [316]:
				xmin = 98.4821
				xmax = 98.5121
				text = "IH0"
			intervals [317]:
				xmin = 98.5121
				xmax = 98.5621
				text = "sp"
			intervals [318]:
				xmin = 98.5621
				xmax = 98.6421
				text = "P"
			intervals [319]:
				xmin = 98.6421
				xmax = 98.7121
				text = "L"
			intervals [320]:
				xmin = 98.7121
				xmax = 98.8321
				text = "EY1"
			intervals [321]:
				xmin = 98.8321
				xmax = 98.8821
				text = "DH"
			intervals [322]:
				xmin = 98.8821
				xmax = 98.9521
				text = "AE1"
			intervals [323]:
				xmin = 98.9521
				xmax = 99.0221
				text = "T"
			intervals [324]:
				xmin = 99.0221
				xmax = 99.0521
				text = "sp"
			intervals [325]:
				xmin = 99.0521
				xmax = 99.1821
				text = "N"
			intervals [326]:
				xmin = 99.1821
				xmax = 99.3521
				text = "AW1"
			intervals [327]:
				xmin = 99.3521
				xmax = 107.3604
				text = "sp"
			intervals [328]:
				xmin = 107.3604
				xmax = 107.4704
				text = "spn"
			intervals [329]:
				xmin = 107.4704
				xmax = 107.5904
				text = "AY1"
			intervals [330]:
				xmin = 107.5904
				xmax = 107.7404
				text = "S"
			intervals [331]:
				xmin = 107.7404
				xmax = 107.8104
				text = "EY1"
			intervals [332]:
				xmin = 107.8104
				xmax = 107.9704
				text = "IH0"
			intervals [333]:
				xmin = 107.9704
				xmax = 108.0204
				text = "L"
			intervals [334]:
				xmin = 108.0204
				xmax = 108.1504
				text = "EH1"
			intervals [335]:
				xmin = 108.1504
				xmax = 108.2104
				text = "V"
			intervals [336]:
				xmin = 108.2104
				xmax = 108.2604
				text = "AH0"
			intervals [337]:
				xmin = 108.2604
				xmax = 108.3504
				text = "N"
			intervals [338]:
				xmin = 108.3504
				xmax = 108.4304
				text = "sp"
			intervals [339]:
				xmin = 108.4304
				xmax = 108.6004
				text = "T"
			intervals [340]:
				xmin = 108.6004
				xmax = 108.6704
				text = "W"
			intervals [341]:
				xmin = 108.6704
				xmax = 108.7104
				text = "EH1"
			intervals [342]:
				xmin = 108.7104
				xmax = 108.7404
				text = "L"
			intervals [343]:
				xmin = 108.7404
				xmax = 108.7804
				text = "V"
			intervals [344]:
				xmin = 108.7804
				xmax = 108.9804
				text = "sp"
			intervals [345]:
				xmin = 108.9804
				xmax = 109.0104
				text = "AY1"
			intervals [346]:
				xmin = 109.0104
				xmax = 109.0804
				text = "D"
			intervals [347]:
				xmin = 109.0804
				xmax = 109.1104
				text = "OW1"
			intervals [348]:
				xmin = 109.1104
				xmax = 109.3004
				text = "N"
			intervals [349]:
				xmin = 109.3004
				xmax = 109.3604
				text = "sp"
			intervals [350]:
				xmin = 109.3604
				xmax = 109.4004
				text = "N"
			intervals [351]:
				xmin = 109.4004
				xmax = 109.4504
				text = "OW1"
			intervals [352]:
				xmin = 109.4504
				xmax = 117.713
				text = "sp"
			intervals [353]:
				xmin = 117.713
				xmax = 117.843
				text = "W"
			intervals [354]:
				xmin = 117.843
				xmax = 117.943
				text = "IY1"
			intervals [355]:
				xmin = 117.943
				xmax = 118.183
				text = "S"
			intervals [356]:
				xmin = 118.183
				xmax = 118.283
				text = "AE1"
			intervals [357]:
				xmin = 118.283
				xmax = 118.313
				text = "NG"
			intervals [358]:
				xmin = 118.313
				xmax = 121.3107
				text = "sp"
			intervals [359]:
				xmin = 121.3107
				xmax = 121.6507
				text = "OW1"
			intervals [360]:
				xmin = 121.6507
				xmax = 121.7307
				text = "L"
			intervals [361]:
				xmin = 121.7307
				xmax = 121.7607
				text = "EH1"
			intervals [362]:
				xmin = 121.7607
				xmax = 121.8107
				text = "T"
			intervals [363]:
				xmin = 121.8107
				xmax = 121.9207
				text = "M"
			intervals [364]:
				xmin = 121.9207
				xmax = 121.9507
				text = "IY1"
			intervals [365]:
				xmin = 121.9507
				xmax = 122.0307
				text = "sp"
			intervals [366]:
				xmin = 122.0307
				xmax = 122.1507
				text = "S"
			intervals [367]:
				xmin = 122.1507
				xmax = 122.2507
				text = "IY1"
			intervals [368]:
				xmin = 122.2507
				xmax = 122.9439
				text = "sp"
			intervals [369]:
				xmin = 122.9439
				xmax = 123.0039
				text = "W"
			intervals [370]:
				xmin = 123.0039
				xmax = 123.1939
				text = "IY1"
			intervals [371]:
				xmin = 123.1939
				xmax = 123.2239
				text = "AH0"
			intervals [372]:
				xmin = 123.2239
				xmax = 123.2539
				text = "D"
			intervals [373]:
				xmin = 123.2539
				xmax = 123.4139
				text = "AO1"
			intervals [374]:
				xmin = 123.4139
				xmax = 123.4839
				text = "L"
			intervals [375]:
				xmin = 123.4839
				xmax = 123.6239
				text = "S"
			intervals [376]:
				xmin = 123.6239
				xmax = 123.8339
				text = "IH1"
			intervals [377]:
				xmin = 123.8339
				xmax = 123.9639
				text = "NG"
			intervals [378]:
				xmin = 123.9639
				xmax = 124.5916
				text = "sp"
			intervals [379]:
				xmin = 124.5916
				xmax = 124.6916
				text = "AH1"
			intervals [380]:
				xmin = 124.6916
				xmax = 124.8716
				text = "M"
			intervals [381]:
				xmin = 124.8716
				xmax = 126.7734
				text = "sp"
			intervals [382]:
				xmin = 126.7734
				xmax = 126.8034
				text = "Y"
			intervals [383]:
				xmin = 126.8034
				xmax = 126.8334
				text = "UW1"
			intervals [384]:
				xmin = 126.8334
				xmax = 126.9534
				text = "P"
			intervals [385]:
				xmin = 126.9534
				xmax = 127.0334
				text = "UH1"
			intervals [386]:
				xmin = 127.0334
				xmax = 127.1034
				text = "T"
			intervals [387]:
				xmin = 127.1034
				xmax = 127.1434
				text = "Y"
			intervals [388]:
				xmin = 127.1434
				xmax = 127.1734
				text = "UH1"
			intervals [389]:
				xmin = 127.1734
				xmax = 127.2034
				text = "R"
			intervals [390]:
				xmin = 127.2034
				xmax = 127.3734
				text = "F"
			intervals [391]:
				xmin = 127.3734
				xmax = 127.5334
				text = "IY1"
			intervals [392]:
				xmin = 127.5334
				xmax = 127.5734
				text = "T"
			intervals [393]:
				xmin = 127.5734
				xmax = 127.7134
				text = "IH1"
			intervals [394]:
				xmin = 127.7134
				xmax = 127.7934
				text = "N"
			intervals [395]:
				xmin = 127.7934
				xmax = 127.8234
				text = "AH0"
			intervals [396]:
				xmin = 127.8234
				xmax = 127.9734
				text = "N"
			intervals [397]:
				xmin = 127.9734
				xmax = 128.0334
				text = "W"
			intervals [398]:
				xmin = 128.0334
				xmax = 128.1034
				text = "IY1"
			intervals [399]:
				xmin = 128.1034
				xmax = 128.2334
				text = "S"
			intervals [400]:
				xmin = 128.2334
				xmax = 128.3134
				text = "IH1"
			intervals [401]:
				xmin = 128.3134
				xmax = 128.4934
				text = "NG"
			intervals [402]:
				xmin = 128.4934
				xmax = 128.6034
				text = "sp"
			intervals [403]:
				xmin = 128.6034
				xmax = 129.5102
				text = ""
			intervals [404]:
				xmin = 129.5102
				xmax = 129.7702
				text = "AH1"
			intervals [405]:
				xmin = 129.7702
				xmax = 129.9202
				text = "M"
			intervals [406]:
				xmin = 129.9202
				xmax = 129.9902
				text = "sp"
			intervals [407]:
				xmin = 129.9902
				xmax = 130.2717
				text = ""
			intervals [408]:
				xmin = 130.2717
				xmax = 130.3517
				text = "Y"
			intervals [409]:
				xmin = 130.3517
				xmax = 130.4517
				text = "AO1"
			intervals [410]:
				xmin = 130.4517
				xmax = 130.4817
				text = "R"
			intervals [411]:
				xmin = 130.4817
				xmax = 130.5717
				text = "M"
			intervals [412]:
				xmin = 130.5717
				xmax = 130.6817
				text = "AH1"
			intervals [413]:
				xmin = 130.6817
				xmax = 130.7117
				text = "DH"
			intervals [414]:
				xmin = 130.7117
				xmax = 130.7717
				text = "ER0"
			intervals [415]:
				xmin = 130.7717
				xmax = 130.8117
				text = "AH0"
			intervals [416]:
				xmin = 130.8117
				xmax = 130.8817
				text = "N"
			intervals [417]:
				xmin = 130.8817
				xmax = 130.9417
				text = "M"
			intervals [418]:
				xmin = 130.9417
				xmax = 131.1017
				text = "AY1"
			intervals [419]:
				xmin = 131.1017
				xmax = 131.2117
				text = "M"
			intervals [420]:
				xmin = 131.2117
				xmax = 131.3417
				text = "AH1"
			intervals [421]:
				xmin = 131.3417
				xmax = 131.3817
				text = "DH"
			intervals [422]:
				xmin = 131.3817
				xmax = 131.4317
				text = "ER0"
			intervals [423]:
				xmin = 131.4317
				xmax = 131.4917
				text = "W"
			intervals [424]:
				xmin = 131.4917
				xmax = 131.5217
				text = "ER0"
			intervals [425]:
				xmin = 131.5217
				xmax = 131.5617
				text = "sp"
			intervals [426]:
				xmin = 131.5617
				xmax = 131.7217
				text = "HH"
			intervals [427]:
				xmin = 131.7217
				xmax = 131.8317
				text = "AE1"
			intervals [428]:
				xmin = 131.8317
				xmax = 131.9017
				text = "NG"
			intervals [429]:
				xmin = 131.9017
				xmax = 131.9317
				text = "IH0"
			intervals [430]:
				xmin = 131.9317
				xmax = 132.0017
				text = "N"
			intervals [431]:
				xmin = 132.0017
				xmax = 132.0617
				text = "AH1"
			intervals [432]:
				xmin = 132.0617
				xmax = 132.0917
				text = "P"
			intervals [433]:
				xmin = 132.0917
				xmax = 132.2417
				text = "sp"
			intervals [434]:
				xmin = 132.2417
				xmax = 132.2817
				text = "K"
			intervals [435]:
				xmin = 132.2817
				xmax = 132.3117
				text = "L"
			intervals [436]:
				xmin = 132.3117
				xmax = 132.4317
				text = "OW1"
			intervals [437]:
				xmin = 132.4317
				xmax = 132.4617
				text = "Z"
			intervals [438]:
				xmin = 132.4617
				xmax = 132.5317
				text = "sp"
			intervals [439]:
				xmin = 132.5317
				xmax = 132.6017
				text = "M"
			intervals [440]:
				xmin = 132.6017
				xmax = 132.6917
				text = "AY1"
			intervals [441]:
				xmin = 132.6917
				xmax = 132.7717
				text = "M"
			intervals [442]:
				xmin = 132.7717
				xmax = 132.8817
				text = "AH1"
			intervals [443]:
				xmin = 132.8817
				xmax = 132.9417
				text = "DH"
			intervals [444]:
				xmin = 132.9417
				xmax = 132.9717
				text = "ER0"
			intervals [445]:
				xmin = 132.9717
				xmax = 133.0017
				text = "sp"
			intervals [446]:
				xmin = 133.0017
				xmax = 133.1117
				text = "S"
			intervals [447]:
				xmin = 133.1117
				xmax = 133.2117
				text = "AA1"
			intervals [448]:
				xmin = 133.2117
				xmax = 133.2417
				text = "K"
			intervals [449]:
				xmin = 133.2417
				xmax = 133.3417
				text = "sp"
			intervals [450]:
				xmin = 133.3417
				xmax = 133.4117
				text = "Y"
			intervals [451]:
				xmin = 133.4117
				xmax = 133.4517
				text = "AO1"
			intervals [452]:
				xmin = 133.4517
				xmax = 133.4917
				text = "R"
			intervals [453]:
				xmin = 133.4917
				xmax = 133.5917
				text = "M"
			intervals [454]:
				xmin = 133.5917
				xmax = 133.6917
				text = "AH1"
			intervals [455]:
				xmin = 133.6917
				xmax = 133.7217
				text = "DH"
			intervals [456]:
				xmin = 133.7217
				xmax = 133.7517
				text = "ER0"
			intervals [457]:
				xmin = 133.7517
				xmax = 133.7817
				text = "IH0"
			intervals [458]:
				xmin = 133.7817
				xmax = 133.8217
				text = "N"
			intervals [459]:
				xmin = 133.8217
				xmax = 133.8517
				text = "DH"
			intervals [460]:
				xmin = 133.8517
				xmax = 133.8817
				text = "AH0"
			intervals [461]:
				xmin = 133.8817
				xmax = 134.0217
				text = "N"
			intervals [462]:
				xmin = 134.0217
				xmax = 134.1317
				text = "OW1"
			intervals [463]:
				xmin = 134.1317
				xmax = 134.2017
				text = "Z"
			intervals [464]:
				xmin = 134.2017
				xmax = 134.3017
				text = "sp"
			intervals [465]:
				xmin = 134.3017
				xmax = 134.3417
				text = "D"
			intervals [466]:
				xmin = 134.3417
				xmax = 134.4117
				text = "IH1"
			intervals [467]:
				xmin = 134.4117
				xmax = 134.4717
				text = "D"
			intervals [468]:
				xmin = 134.4717
				xmax = 134.5217
				text = "IH0"
			intervals [469]:
				xmin = 134.5217
				xmax = 134.5517
				text = "T"
			intervals [470]:
				xmin = 134.5517
				xmax = 134.6517
				text = "sp"
			intervals [471]:
				xmin = 134.6517
				xmax = 134.7117
				text = "HH"
			intervals [472]:
				xmin = 134.7117
				xmax = 134.8617
				text = "ER1"
			intervals [473]:
				xmin = 134.8617
				xmax = 134.9417
				text = "T"
			intervals [474]:
				xmin = 134.9417
				xmax = 135.562
				text = ""
			intervals [475]:
				xmin = 135.562
				xmax = 135.672
				text = "sil"
			intervals [476]:
				xmin = 135.672
				xmax = 135.702
				text = "DH"
			intervals [477]:
				xmin = 135.702
				xmax = 135.752
				text = "EH1"
			intervals [478]:
				xmin = 135.752
				xmax = 135.822
				text = "N"
			intervals [479]:
				xmin = 135.822
				xmax = 135.862
				text = "sp"
			intervals [480]:
				xmin = 135.862
				xmax = 135.892
				text = "IH0"
			intervals [481]:
				xmin = 135.892
				xmax = 135.962
				text = "F"
			intervals [482]:
				xmin = 135.962
				xmax = 136.052
				text = "AY1"
			intervals [483]:
				xmin = 136.052
				xmax = 136.232
				text = "S"
			intervals [484]:
				xmin = 136.232
				xmax = 136.342
				text = "EY1"
			intervals [485]:
				xmin = 136.342
				xmax = 136.372
				text = "sp"
			intervals [486]:
				xmin = 136.372
				xmax = 136.572
				text = "Y"
			intervals [487]:
				xmin = 136.572
				xmax = 136.722
				text = "EH1"
			intervals [488]:
				xmin = 136.722
				xmax = 136.932
				text = "S"
			intervals [489]:
				xmin = 136.932
				xmax = 137.1707
				text = ""
			intervals [490]:
				xmin = 137.1707
				xmax = 137.2007
				text = "HH"
			intervals [491]:
				xmin = 137.2007
				xmax = 137.2707
				text = "W"
			intervals [492]:
				xmin = 137.2707
				xmax = 137.4107
				text = "AY1"
			intervals [493]:
				xmin = 137.4107
				xmax = 137.6707
				text = "Y"
			intervals [494]:
				xmin = 137.6707
				xmax = 137.7207
				text = "UW1"
			intervals [495]:
				xmin = 137.7207
				xmax = 137.7607
				text = "sp"
			intervals [496]:
				xmin = 137.7607
				xmax = 137.9207
				text = "S"
			intervals [497]:
				xmin = 137.9207
				xmax = 138.0707
				text = "EH1"
			intervals [498]:
				xmin = 138.0707
				xmax = 138.1407
				text = "Z"
			intervals [499]:
				xmin = 138.1407
				xmax = 138.1907
				text = "DH"
			intervals [500]:
				xmin = 138.1907
				xmax = 138.2407
				text = "AH0"
			intervals [501]:
				xmin = 138.2407
				xmax = 138.3907
				text = "W"
			intervals [502]:
				xmin = 138.3907
				xmax = 138.5107
				text = "ER1"
			intervals [503]:
				xmin = 138.5107
				xmax = 138.6007
				text = "D"
			intervals [504]:
				xmin = 138.6007
				xmax = 138.6607
				text = "Y"
			intervals [505]:
				xmin = 138.6607
				xmax = 138.7607
				text = "EH1"
			intervals [506]:
				xmin = 138.7607
				xmax = 138.8407
				text = "S"
			intervals [507]:
				xmin = 138.8407
				xmax = 138.9107
				text = "S"
			intervals [508]:
				xmin = 138.9107
				xmax = 139.0007
				text = "OW1"
			intervals [509]:
				xmin = 139.0007
				xmax = 139.1207
				text = "Y"
			intervals [510]:
				xmin = 139.1207
				xmax = 139.2707
				text = "UW1"
			intervals [511]:
				xmin = 139.2707
				xmax = 139.3807
				text = "AA1"
			intervals [512]:
				xmin = 139.3807
				xmax = 139.4207
				text = "R"
			intervals [513]:
				xmin = 139.4207
				xmax = 139.5407
				text = "N"
			intervals [514]:
				xmin = 139.5407
				xmax = 139.6607
				text = "AA1"
			intervals [515]:
				xmin = 139.6607
				xmax = 139.7207
				text = "T"
			intervals [516]:
				xmin = 139.7207
				xmax = 139.7907
				text = "sp"
			intervals [517]:
				xmin = 139.7907
				xmax = 139.9107
				text = "IH1"
			intervals [518]:
				xmin = 139.9107
				xmax = 140.0407
				text = "T"
			intervals [519]:
				xmin = 140.0407
				xmax = 140.5132
				text = ""
			intervals [520]:
				xmin = 140.5132
				xmax = 140.6132
				text = "S"
			intervals [521]:
				xmin = 140.6132
				xmax = 140.6932
				text = "OW1"
			intervals [522]:
				xmin = 140.6932
				xmax = 140.7432
				text = "DH"
			intervals [523]:
				xmin = 140.7432
				xmax = 140.8332
				text = "EY1"
			intervals [524]:
				xmin = 140.8332
				xmax = 140.9632
				text = "P"
			intervals [525]:
				xmin = 140.9632
				xmax = 141.0232
				text = "UH1"
			intervals [526]:
				xmin = 141.0232
				xmax = 141.1332
				text = "SH"
			intervals [527]:
				xmin = 141.1332
				xmax = 141.2032
				text = "DH"
			intervals [528]:
				xmin = 141.2032
				xmax = 141.3132
				text = "EY1"
			intervals [529]:
				xmin = 141.3132
				xmax = 141.4632
				text = "F"
			intervals [530]:
				xmin = 141.4632
				xmax = 141.5932
				text = "IY1"
			intervals [531]:
				xmin = 141.5932
				xmax = 141.6432
				text = "T"
			intervals [532]:
				xmin = 141.6432
				xmax = 141.8132
				text = "AW1"
			intervals [533]:
				xmin = 141.8132
				xmax = 141.8732
				text = "T"
			intervals [534]:
				xmin = 141.8732
				xmax = 141.9332
				text = "sp"
			intervals [535]:
				xmin = 141.9332
				xmax = 142.1953
				text = ""
			intervals [536]:
				xmin = 142.1953
				xmax = 142.3153
				text = "AH0"
			intervals [537]:
				xmin = 142.3153
				xmax = 142.3553
				text = "N"
			intervals [538]:
				xmin = 142.3553
				xmax = 142.4453
				text = "DH"
			intervals [539]:
				xmin = 142.4453
				xmax = 142.4853
				text = "AH0"
			intervals [540]:
				xmin = 142.4853
				xmax = 142.5153
				text = "sp"
			intervals [541]:
				xmin = 142.5153
				xmax = 142.5953
				text = "L"
			intervals [542]:
				xmin = 142.5953
				xmax = 142.7453
				text = "AE1"
			intervals [543]:
				xmin = 142.7453
				xmax = 142.8253
				text = "S"
			intervals [544]:
				xmin = 142.8253
				xmax = 142.9353
				text = "P"
			intervals [545]:
				xmin = 142.9353
				xmax = 143.0453
				text = "ER1"
			intervals [546]:
				xmin = 143.0453
				xmax = 143.1253
				text = "S"
			intervals [547]:
				xmin = 143.1253
				xmax = 143.1553
				text = "AH0"
			intervals [548]:
				xmin = 143.1553
				xmax = 143.1853
				text = "N"
			intervals [549]:
				xmin = 143.1853
				xmax = 143.2153
				text = "T"
			intervals [550]:
				xmin = 143.2153
				xmax = 143.2853
				text = "IH0"
			intervals [551]:
				xmin = 143.2853
				xmax = 143.3153
				text = "sp"
			intervals [552]:
				xmin = 143.3153
				xmax = 143.3653
				text = "B"
			intervals [553]:
				xmin = 143.3653
				xmax = 143.4853
				text = "IY0"
			intervals [554]:
				xmin = 143.4853
				xmax = 143.5953
				text = "sp"
			intervals [555]:
				xmin = 143.5953
				xmax = 143.7725
				text = ""
			intervals [556]:
				xmin = 143.7725
				xmax = 143.8425
				text = "F"
			intervals [557]:
				xmin = 143.8425
				xmax = 143.9425
				text = "IY1"
			intervals [558]:
				xmin = 143.9425
				xmax = 143.9825
				text = "T"
			intervals [559]:
				xmin = 143.9825
				xmax = 144.0125
				text = "sp"
			intervals [560]:
				xmin = 144.0125
				xmax = 144.0725
				text = "DH"
			intervals [561]:
				xmin = 144.0725
				xmax = 144.1125
				text = "AE1"
			intervals [562]:
				xmin = 144.1125
				xmax = 144.2125
				text = "T"
			intervals [563]:
				xmin = 144.2125
				xmax = 144.2525
				text = "B"
			intervals [564]:
				xmin = 144.2525
				xmax = 144.4325
				text = "IY1"
			intervals [565]:
				xmin = 144.4325
				xmax = 144.5325
				text = "Z"
			intervals [566]:
				xmin = 144.5325
				xmax = 144.6025
				text = "IH1"
			intervals [567]:
				xmin = 144.6025
				xmax = 144.6525
				text = "N"
			intervals [568]:
				xmin = 144.6525
				xmax = 144.6925
				text = "DH"
			intervals [569]:
				xmin = 144.6925
				xmax = 144.7725
				text = "AH0"
			intervals [570]:
				xmin = 144.7725
				xmax = 144.9325
				text = "S"
			intervals [571]:
				xmin = 144.9325
				xmax = 145.0425
				text = "ER1"
			intervals [572]:
				xmin = 145.0425
				xmax = 145.1325
				text = "K"
			intervals [573]:
				xmin = 145.1325
				xmax = 145.1625
				text = "AH0"
			intervals [574]:
				xmin = 145.1625
				xmax = 145.2125
				text = "L"
			intervals [575]:
				xmin = 145.2125
				xmax = 145.2625
				text = "DH"
			intervals [576]:
				xmin = 145.2625
				xmax = 145.4225
				text = "EY1"
			intervals [577]:
				xmin = 145.4225
				xmax = 145.4925
				text = "spn"
			intervals [578]:
				xmin = 145.4925
				xmax = 145.5325
				text = "B"
			intervals [579]:
				xmin = 145.5325
				xmax = 145.6825
				text = "IY0"
			intervals [580]:
				xmin = 145.6825
				xmax = 145.7125
				text = "sp"
			intervals [581]:
				xmin = 145.7125
				xmax = 145.8625
				text = "IH1"
			intervals [582]:
				xmin = 145.8625
				xmax = 145.9225
				text = "T"
			intervals [583]:
				xmin = 145.9225
				xmax = 145.9625
				text = "sp"
			intervals [584]:
				xmin = 145.9625
				xmax = 146.0725
				text = "S"
			intervals [585]:
				xmin = 146.0725
				xmax = 146.1325
				text = "OW1"
			intervals [586]:
				xmin = 146.1325
				xmax = 146.1825
				text = "DH"
			intervals [587]:
				xmin = 146.1825
				xmax = 146.3025
				text = "EY1"
			intervals [588]:
				xmin = 146.3025
				xmax = 146.3625
				text = "G"
			intervals [589]:
				xmin = 146.3625
				xmax = 146.5225
				text = "OW1"
			intervals [590]:
				xmin = 146.5225
				xmax = 146.6725
				text = "HH"
			intervals [591]:
				xmin = 146.6725
				xmax = 146.8925
				text = "AY1"
			intervals [592]:
				xmin = 146.8925
				xmax = 146.9425
				text = "D"
			intervals [593]:
				xmin = 146.9425
				xmax = 147.0225
				text = "sp"
			intervals [594]:
				xmin = 147.0225
				xmax = 147.4227
				text = ""
			intervals [595]:
				xmin = 147.4227
				xmax = 147.5227
				text = "DH"
			intervals [596]:
				xmin = 147.5227
				xmax = 147.6127
				text = "EY1"
			intervals [597]:
				xmin = 147.6127
				xmax = 147.7927
				text = "F"
			intervals [598]:
				xmin = 147.7927
				xmax = 147.9527
				text = "EY1"
			intervals [599]:
				xmin = 147.9527
				xmax = 148.0427
				text = "S"
			intervals [600]:
				xmin = 148.0427
				xmax = 148.0727
				text = "sp"
			intervals [601]:
				xmin = 148.0727
				xmax = 148.1527
				text = "AE1"
			intervals [602]:
				xmin = 148.1527
				xmax = 148.2327
				text = "N"
			intervals [603]:
				xmin = 148.2327
				xmax = 148.3127
				text = "D"
			intervals [604]:
				xmin = 148.3127
				xmax = 148.3427
				text = "sp"
			intervals [605]:
				xmin = 148.3427
				xmax = 148.3727
				text = "S"
			intervals [606]:
				xmin = 148.3727
				xmax = 148.4027
				text = "IY1"
			intervals [607]:
				xmin = 148.4027
				xmax = 148.4327
				text = "sp"
			intervals [608]:
				xmin = 148.4327
				xmax = 148.5427
				text = "K"
			intervals [609]:
				xmin = 148.5427
				xmax = 148.6827
				text = "AW1"
			intervals [610]:
				xmin = 148.6827
				xmax = 148.7327
				text = "N"
			intervals [611]:
				xmin = 148.7327
				xmax = 148.7627
				text = "T"
			intervals [612]:
				xmin = 148.7627
				xmax = 148.8227
				text = "sp"
			intervals [613]:
				xmin = 148.8227
				xmax = 148.9327
				text = "T"
			intervals [614]:
				xmin = 148.9327
				xmax = 149.0027
				text = "UW1"
			intervals [615]:
				xmin = 149.0027
				xmax = 149.0327
				text = "sp"
			intervals [616]:
				xmin = 149.0327
				xmax = 149.1027
				text = "HH"
			intervals [617]:
				xmin = 149.1027
				xmax = 149.2327
				text = "AH1"
			intervals [618]:
				xmin = 149.2327
				xmax = 149.2927
				text = "N"
			intervals [619]:
				xmin = 149.2927
				xmax = 149.3827
				text = "D"
			intervals [620]:
				xmin = 149.3827
				xmax = 149.4127
				text = "ER0"
			intervals [621]:
				xmin = 149.4127
				xmax = 149.4727
				text = "D"
			intervals [622]:
				xmin = 149.4727
				xmax = 149.5227
				text = "DH"
			intervals [623]:
				xmin = 149.5227
				xmax = 149.5827
				text = "EH1"
			intervals [624]:
				xmin = 149.5827
				xmax = 149.6627
				text = "N"
			intervals [625]:
				xmin = 149.6627
				xmax = 149.8027
				text = "S"
			intervals [626]:
				xmin = 149.8027
				xmax = 149.9927
				text = "EY1"
			intervals [627]:
				xmin = 149.9927
				xmax = 150.0427
				text = "sp"
			intervals [628]:
				xmin = 150.0427
				xmax = 150.1527
				text = "R"
			intervals [629]:
				xmin = 150.1527
				xmax = 150.2927
				text = "EH1"
			intervals [630]:
				xmin = 150.2927
				xmax = 150.3227
				text = "D"
			intervals [631]:
				xmin = 150.3227
				xmax = 150.4127
				text = "IY0"
			intervals [632]:
				xmin = 150.4127
				xmax = 150.4527
				text = "ER0"
			intervals [633]:
				xmin = 150.4527
				xmax = 150.5527
				text = "N"
			intervals [634]:
				xmin = 150.5527
				xmax = 150.6927
				text = "AA1"
			intervals [635]:
				xmin = 150.6927
				xmax = 150.7227
				text = "T"
			intervals [636]:
				xmin = 150.7227
				xmax = 150.8127
				text = "HH"
			intervals [637]:
				xmin = 150.8127
				xmax = 150.9227
				text = "IY1"
			intervals [638]:
				xmin = 150.9227
				xmax = 150.9927
				text = "R"
			intervals [639]:
				xmin = 150.9927
				xmax = 151.0627
				text = "AY1"
			intervals [640]:
				xmin = 151.0627
				xmax = 151.1027
				text = "sp"
			intervals [641]:
				xmin = 151.1027
				xmax = 151.2227
				text = "K"
			intervals [642]:
				xmin = 151.2227
				xmax = 151.3527
				text = "AH1"
			intervals [643]:
				xmin = 151.3527
				xmax = 151.4227
				text = "M"
			intervals [644]:
				xmin = 151.4227
				xmax = 152.207
				text = "sp"
			intervals [645]:
				xmin = 152.207
				xmax = 152.247
				text = "AH0"
			intervals [646]:
				xmin = 152.247
				xmax = 152.347
				text = "N"
			intervals [647]:
				xmin = 152.347
				xmax = 152.397
				text = "DH"
			intervals [648]:
				xmin = 152.397
				xmax = 152.437
				text = "IY0"
			intervals [649]:
				xmin = 152.437
				xmax = 152.517
				text = "L"
			intervals [650]:
				xmin = 152.517
				xmax = 152.677
				text = "AE1"
			intervals [651]:
				xmin = 152.677
				xmax = 152.787
				text = "S"
			intervals [652]:
				xmin = 152.787
				xmax = 152.827
				text = "W"
			intervals [653]:
				xmin = 152.827
				xmax = 152.857
				text = "AH1"
			intervals [654]:
				xmin = 152.857
				xmax = 152.947
				text = "N"
			intervals [655]:
				xmin = 152.947
				xmax = 153.047
				text = "T"
			intervals [656]:
				xmin = 153.047
				xmax = 153.127
				text = "UW1"
			intervals [657]:
				xmin = 153.127
				xmax = 153.167
				text = "DH"
			intervals [658]:
				xmin = 153.167
				xmax = 153.237
				text = "AH0"
			intervals [659]:
				xmin = 153.237
				xmax = 153.327
				text = "B"
			intervals [660]:
				xmin = 153.327
				xmax = 153.497
				text = "EY1"
			intervals [661]:
				xmin = 153.497
				xmax = 153.597
				text = "S"
			intervals [662]:
				xmin = 153.597
				xmax = 153.687
				text = "IH0"
			intervals [663]:
				xmin = 153.687
				xmax = 153.767
				text = "Z"
			intervals [664]:
				xmin = 153.767
				xmax = 153.797
				text = "sp"
			intervals [665]:
				xmin = 153.797
				xmax = 154.027
				text = "AW1"
			intervals [666]:
				xmin = 154.027
				xmax = 154.077
				text = "T"
			intervals [667]:
				xmin = 154.077
				xmax = 154.107
				text = "sp"
			intervals [668]:
				xmin = 154.107
				xmax = 154.137
				text = "W"
			intervals [669]:
				xmin = 154.137
				xmax = 154.167
				text = "IH0"
			intervals [670]:
				xmin = 154.167
				xmax = 154.227
				text = "TH"
			intervals [671]:
				xmin = 154.227
				xmax = 154.307
				text = "AW1"
			intervals [672]:
				xmin = 154.307
				xmax = 154.367
				text = "T"
			intervals [673]:
				xmin = 154.367
				xmax = 154.427
				text = "DH"
			intervals [674]:
				xmin = 154.427
				xmax = 154.467
				text = "AH0"
			intervals [675]:
				xmin = 154.467
				xmax = 154.577
				text = "P"
			intervals [676]:
				xmin = 154.577
				xmax = 154.667
				text = "ER1"
			intervals [677]:
				xmin = 154.667
				xmax = 154.767
				text = "S"
			intervals [678]:
				xmin = 154.767
				xmax = 154.797
				text = "AH0"
			intervals [679]:
				xmin = 154.797
				xmax = 154.857
				text = "N"
			intervals [680]:
				xmin = 154.857
				xmax = 155.047
				text = "S"
			intervals [681]:
				xmin = 155.047
				xmax = 155.077
				text = "IY1"
			intervals [682]:
				xmin = 155.077
				xmax = 155.127
				text = "IH0"
			intervals [683]:
				xmin = 155.127
				xmax = 155.177
				text = "NG"
			intervals [684]:
				xmin = 155.177
				xmax = 161.5952
				text = "sp"
			intervals [685]:
				xmin = 161.5952
				xmax = 161.7652
				text = "Y"
			intervals [686]:
				xmin = 161.7652
				xmax = 161.9052
				text = "AE1"
			intervals [687]:
				xmin = 161.9052
				xmax = 162.0752
				text = "Y"
			intervals [688]:
				xmin = 162.0752
				xmax = 162.1552
				text = "UW1"
			intervals [689]:
				xmin = 162.1552
				xmax = 162.2152
				text = "D"
			intervals [690]:
				xmin = 162.2152
				xmax = 162.2552
				text = "R"
			intervals [691]:
				xmin = 162.2552
				xmax = 162.3552
				text = "AA1"
			intervals [692]:
				xmin = 162.3552
				xmax = 162.4552
				text = "P"
			intervals [693]:
				xmin = 162.4552
				xmax = 162.5152
				text = "DH"
			intervals [694]:
				xmin = 162.5152
				xmax = 162.6152
				text = "AH1"
			intervals [695]:
				xmin = 162.6152
				xmax = 162.6852
				text = "HH"
			intervals [696]:
				xmin = 162.6852
				xmax = 162.8252
				text = "EY1"
			intervals [697]:
				xmin = 162.8252
				xmax = 162.8852
				text = "N"
			intervals [698]:
				xmin = 162.8852
				xmax = 163.1452
				text = "K"
			intervals [699]:
				xmin = 163.1452
				xmax = 163.2405
				text = ""
			intervals [700]:
				xmin = 163.2405
				xmax = 163.4805
				text = "sil"
			intervals [701]:
				xmin = 163.4805
				xmax = 163.5505
				text = "HH"
			intervals [702]:
				xmin = 163.5505
				xmax = 163.6305
				text = "AE1"
			intervals [703]:
				xmin = 163.6305
				xmax = 163.6705
				text = "NG"
			intervals [704]:
				xmin = 163.6705
				xmax = 163.7505
				text = "K"
			intervals [705]:
				xmin = 163.7505
				xmax = 163.8005
				text = "ER0"
			intervals [706]:
				xmin = 163.8005
				xmax = 163.9805
				text = "CH"
			intervals [707]:
				xmin = 163.9805
				xmax = 164.1005
				text = "IH0"
			intervals [708]:
				xmin = 164.1005
				xmax = 164.2205
				text = "F"
			intervals [709]:
				xmin = 164.2205
				xmax = 164.2805
				text = "sp"
			intervals [710]:
				xmin = 164.2805
				xmax = 164.4405
				text = "AO1"
			intervals [711]:
				xmin = 164.4405
				xmax = 164.4705
				text = "R"
			intervals [712]:
				xmin = 164.4705
				xmax = 164.5205
				text = "AH0"
			intervals [713]:
				xmin = 164.5205
				xmax = 164.6505
				text = "P"
			intervals [714]:
				xmin = 164.6505
				xmax = 164.7505
				text = "IY1"
			intervals [715]:
				xmin = 164.7505
				xmax = 164.8305
				text = "S"
			intervals [716]:
				xmin = 164.8305
				xmax = 164.8705
				text = "AH0"
			intervals [717]:
				xmin = 164.8705
				xmax = 164.9005
				text = "V"
			intervals [718]:
				xmin = 164.9005
				xmax = 165.0505
				text = "P"
			intervals [719]:
				xmin = 165.0505
				xmax = 165.1605
				text = "EY1"
			intervals [720]:
				xmin = 165.1605
				xmax = 165.1905
				text = "P"
			intervals [721]:
				xmin = 165.1905
				xmax = 165.2205
				text = "ER0"
			intervals [722]:
				xmin = 165.2205
				xmax = 165.2905
				text = "sp"
			intervals [723]:
				xmin = 165.2905
				xmax = 165.3505
				text = "B"
			intervals [724]:
				xmin = 165.3505
				xmax = 165.4805
				text = "IH0"
			intervals [725]:
				xmin = 165.4805
				xmax = 165.5805
				text = "HH"
			intervals [726]:
				xmin = 165.5805
				xmax = 165.7905
				text = "AY1"
			intervals [727]:
				xmin = 165.7905
				xmax = 165.8205
				text = "N"
			intervals [728]:
				xmin = 165.8205
				xmax = 165.8505
				text = "D"
			intervals [729]:
				xmin = 165.8505
				xmax = 165.8905
				text = "AH0"
			intervals [730]:
				xmin = 165.8905
				xmax = 165.9605
				text = "M"
			intervals [731]:
				xmin = 165.9605
				xmax = 166.0105
				text = "sp"
			intervals [732]:
				xmin = 166.0105
				xmax = 166.4719
				text = ""
			intervals [733]:
				xmin = 166.4719
				xmax = 166.5919
				text = "AE1"
			intervals [734]:
				xmin = 166.5919
				xmax = 166.6619
				text = "N"
			intervals [735]:
				xmin = 166.6619
				xmax = 166.7019
				text = "DH"
			intervals [736]:
				xmin = 166.7019
				xmax = 166.7919
				text = "EY1"
			intervals [737]:
				xmin = 166.7919
				xmax = 166.8719
				text = "HH"
			intervals [738]:
				xmin = 166.8719
				xmax = 166.9319
				text = "AE1"
			intervals [739]:
				xmin = 166.9319
				xmax = 167.0019
				text = "V"
			intervals [740]:
				xmin = 167.0019
				xmax = 167.0619
				text = "T"
			intervals [741]:
				xmin = 167.0619
				xmax = 167.1419
				text = "IH0"
			intervals [742]:
				xmin = 167.1419
				xmax = 167.3119
				text = "CH"
			intervals [743]:
				xmin = 167.3119
				xmax = 167.4619
				text = "EY1"
			intervals [744]:
				xmin = 167.4619
				xmax = 167.5819
				text = "S"
			intervals [745]:
				xmin = 167.5819
				xmax = 167.6919
				text = "AE1"
			intervals [746]:
				xmin = 167.6919
				xmax = 167.7819
				text = "F"
			intervals [747]:
				xmin = 167.7819
				xmax = 167.8519
				text = "T"
			intervals [748]:
				xmin = 167.8519
				xmax = 167.8819
				text = "ER0"
			intervals [749]:
				xmin = 167.8819
				xmax = 167.9119
				text = "Y"
			intervals [750]:
				xmin = 167.9119
				xmax = 167.9419
				text = "UW1"
			intervals [751]:
				xmin = 167.9419
				xmax = 168.0319
				text = "IH1"
			intervals [752]:
				xmin = 168.0319
				xmax = 168.1419
				text = "F"
			intervals [753]:
				xmin = 168.1419
				xmax = 168.1919
				text = "DH"
			intervals [754]:
				xmin = 168.1919
				xmax = 168.3119
				text = "EY1"
			intervals [755]:
				xmin = 168.3119
				xmax = 168.3919
				text = "G"
			intervals [756]:
				xmin = 168.3919
				xmax = 168.4219
				text = "IH1"
			intervals [757]:
				xmin = 168.4219
				xmax = 168.5119
				text = "T"
			intervals [758]:
				xmin = 168.5119
				xmax = 168.6019
				text = "T"
			intervals [759]:
				xmin = 168.6019
				xmax = 168.6319
				text = "UW1"
			intervals [760]:
				xmin = 168.6319
				xmax = 168.6919
				text = "DH"
			intervals [761]:
				xmin = 168.6919
				xmax = 168.8519
				text = "EY1"
			intervals [762]:
				xmin = 168.8519
				xmax = 168.9019
				text = "sp"
			intervals [763]:
				xmin = 168.9019
				xmax = 169.0519
				text = ""
			intervals [764]:
				xmin = 169.0519
				xmax = 169.2119
				text = "Y"
			intervals [765]:
				xmin = 169.2119
				xmax = 169.2819
				text = "AO1"
			intervals [766]:
				xmin = 169.2819
				xmax = 169.3419
				text = "R"
			intervals [767]:
				xmin = 169.3419
				xmax = 169.4419
				text = "P"
			intervals [768]:
				xmin = 169.4419
				xmax = 169.4919
				text = "L"
			intervals [769]:
				xmin = 169.4919
				xmax = 169.6419
				text = "EY1"
			intervals [770]:
				xmin = 169.6419
				xmax = 169.7519
				text = "S"
			intervals [771]:
				xmin = 169.7519
				xmax = 169.8619
				text = "F"
			intervals [772]:
				xmin = 169.8619
				xmax = 170.0519
				text = "ER1"
			intervals [773]:
				xmin = 170.0519
				xmax = 170.1319
				text = "S"
			intervals [774]:
				xmin = 170.1319
				xmax = 170.1719
				text = "T"
			intervals [775]:
				xmin = 170.1719
				xmax = 170.4053
				text = ""
			intervals [776]:
				xmin = 170.4053
				xmax = 170.4553
				text = "sil"
			intervals [777]:
				xmin = 170.4553
				xmax = 170.4853
				text = "Y"
			intervals [778]:
				xmin = 170.4853
				xmax = 170.6053
				text = "UW1"
			intervals [779]:
				xmin = 170.6053
				xmax = 170.6753
				text = "HH"
			intervals [780]:
				xmin = 170.6753
				xmax = 170.7553
				text = "AE1"
			intervals [781]:
				xmin = 170.7553
				xmax = 170.8053
				text = "V"
			intervals [782]:
				xmin = 170.8053
				xmax = 170.8353
				text = "sp"
			intervals [783]:
				xmin = 170.8353
				xmax = 170.9253
				text = "T"
			intervals [784]:
				xmin = 170.9253
				xmax = 171.0553
				text = "AH0"
			intervals [785]:
				xmin = 171.0553
				xmax = 171.2553
				text = "AH1"
			intervals [786]:
				xmin = 171.2553
				xmax = 171.3853
				text = "M"
			intervals [787]:
				xmin = 171.3853
				xmax = 171.4353
				text = "D"
			intervals [788]:
				xmin = 171.4353
				xmax = 171.4853
				text = "R"
			intervals [789]:
				xmin = 171.4853
				xmax = 171.5753
				text = "AA1"
			intervals [790]:
				xmin = 171.5753
				xmax = 171.6353
				text = "P"
			intervals [791]:
				xmin = 171.6353
				xmax = 171.6753
				text = "DH"
			intervals [792]:
				xmin = 171.6753
				xmax = 171.7153
				text = "AH0"
			intervals [793]:
				xmin = 171.7153
				xmax = 171.8453
				text = "P"
			intervals [794]:
				xmin = 171.8453
				xmax = 171.9453
				text = "EY1"
			intervals [795]:
				xmin = 171.9453
				xmax = 171.9753
				text = "P"
			intervals [796]:
				xmin = 171.9753
				xmax = 172.0053
				text = "ER0"
			intervals [797]:
				xmin = 172.0053
				xmax = 172.0653
				text = "B"
			intervals [798]:
				xmin = 172.0653
				xmax = 172.1653
				text = "IH0"
			intervals [799]:
				xmin = 172.1653
				xmax = 172.2253
				text = "HH"
			intervals [800]:
				xmin = 172.2253
				xmax = 172.3253
				text = "AY1"
			intervals [801]:
				xmin = 172.3253
				xmax = 172.3653
				text = "N"
			intervals [802]:
				xmin = 172.3653
				xmax = 172.4153
				text = "D"
			intervals [803]:
				xmin = 172.4153
				xmax = 172.4653
				text = "AH0"
			intervals [804]:
				xmin = 172.4653
				xmax = 172.5553
				text = "N"
			intervals [805]:
				xmin = 172.5553
				xmax = 172.6653
				text = "AH1"
			intervals [806]:
				xmin = 172.6653
				xmax = 172.7253
				text = "DH"
			intervals [807]:
				xmin = 172.7253
				xmax = 172.7553
				text = "ER0"
			intervals [808]:
				xmin = 172.7553
				xmax = 172.8053
				text = "sp"
			intervals [809]:
				xmin = 172.8053
				xmax = 172.9153
				text = "P"
			intervals [810]:
				xmin = 172.9153
				xmax = 173.0253
				text = "ER1"
			intervals [811]:
				xmin = 173.0253
				xmax = 173.1153
				text = "S"
			intervals [812]:
				xmin = 173.1153
				xmax = 173.1453
				text = "AH0"
			intervals [813]:
				xmin = 173.1453
				xmax = 173.1753
				text = "N"
			intervals [814]:
				xmin = 173.1753
				xmax = 173.2053
				text = "AH0"
			intervals [815]:
				xmin = 173.2053
				xmax = 173.2353
				text = "N"
			intervals [816]:
				xmin = 173.2353
				xmax = 173.2653
				text = "DH"
			intervals [817]:
				xmin = 173.2653
				xmax = 173.3853
				text = "EY1"
			intervals [818]:
				xmin = 173.3853
				xmax = 173.4153
				text = "sp"
			intervals [819]:
				xmin = 173.4153
				xmax = 173.5453
				text = "CH"
			intervals [820]:
				xmin = 173.5453
				xmax = 173.7253
				text = "EY1"
			intervals [821]:
				xmin = 173.7253
				xmax = 173.8053
				text = "S"
			intervals [822]:
				xmin = 173.8053
				xmax = 173.8853
				text = "sp"
			intervals [823]:
				xmin = 173.8853
				xmax = 173.9753
				text = "Y"
			intervals [824]:
				xmin = 173.9753
				xmax = 174.0553
				text = "UW1"
			intervals [825]:
				xmin = 174.0553
				xmax = 179.0242
				text = "sp"
			intervals [826]:
				xmin = 179.0242
				xmax = 179.3142
				text = "Y"
			intervals [827]:
				xmin = 179.3142
				xmax = 179.4842
				text = "AE1"
			intervals [828]:
				xmin = 179.4842
				xmax = 180.1185
				text = "sp"
			intervals [829]:
				xmin = 180.1185
				xmax = 180.2185
				text = "AY1"
			intervals [830]:
				xmin = 180.2185
				xmax = 180.2885
				text = "sp"
			intervals [831]:
				xmin = 180.2885
				xmax = 180.3585
				text = "P"
			intervals [832]:
				xmin = 180.3585
				xmax = 180.4685
				text = "L"
			intervals [833]:
				xmin = 180.4685
				xmax = 180.7085
				text = "EY1"
			intervals [834]:
				xmin = 180.7085
				xmax = 180.7685
				text = "sp"
			intervals [835]:
				xmin = 180.7685
				xmax = 180.9285
				text = "AH1"
			intervals [836]:
				xmin = 180.9285
				xmax = 181.0185
				text = "M"
			intervals [837]:
				xmin = 181.0185
				xmax = 181.0985
				text = "sp"
			intervals [838]:
				xmin = 181.0985
				xmax = 181.216
				text = ""
			intervals [839]:
				xmin = 181.216
				xmax = 181.276
				text = "F"
			intervals [840]:
				xmin = 181.276
				xmax = 181.346
				text = "R"
			intervals [841]:
				xmin = 181.346
				xmax = 181.626
				text = "IY1"
			intervals [842]:
				xmin = 181.626
				xmax = 181.836
				text = "Z"
			intervals [843]:
				xmin = 181.836
				xmax = 182.3157
				text = "sp"
			intervals [844]:
				xmin = 182.3157
				xmax = 182.3457
				text = "Y"
			intervals [845]:
				xmin = 182.3457
				xmax = 182.4657
				text = "UW1"
			intervals [846]:
				xmin = 182.4657
				xmax = 182.5757
				text = "T"
			intervals [847]:
				xmin = 182.5757
				xmax = 182.7357
				text = "AE1"
			intervals [848]:
				xmin = 182.7357
				xmax = 182.8557
				text = "G"
			intervals [849]:
				xmin = 182.8557
				xmax = 182.9357
				text = "AH0"
			intervals [850]:
				xmin = 182.9357
				xmax = 183.0857
				text = "P"
			intervals [851]:
				xmin = 183.0857
				xmax = 183.2357
				text = "ER1"
			intervals [852]:
				xmin = 183.2357
				xmax = 183.3857
				text = "S"
			intervals [853]:
				xmin = 183.3857
				xmax = 183.4457
				text = "AH0"
			intervals [854]:
				xmin = 183.4457
				xmax = 183.5857
				text = "N"
			intervals [855]:
				xmin = 183.5857
				xmax = 184.5908
				text = ""
			intervals [856]:
				xmin = 184.5908
				xmax = 184.6208
				text = "sil"
			intervals [857]:
				xmin = 184.6208
				xmax = 184.7808
				text = "AH1"
			intervals [858]:
				xmin = 184.7808
				xmax = 184.9108
				text = "M"
			intervals [859]:
				xmin = 184.9108
				xmax = 185.0508
				text = "sp"
			intervals [860]:
				xmin = 185.0508
				xmax = 185.1908
				text = "L"
			intervals [861]:
				xmin = 185.1908
				xmax = 185.2808
				text = "AY1"
			intervals [862]:
				xmin = 185.2808
				xmax = 185.3308
				text = "K"
			intervals [863]:
				xmin = 185.3308
				xmax = 185.4408
				text = "HH"
			intervals [864]:
				xmin = 185.4408
				xmax = 185.4808
				text = "W"
			intervals [865]:
				xmin = 185.4808
				xmax = 185.5608
				text = "AH1"
			intervals [866]:
				xmin = 185.5608
				xmax = 185.6208
				text = "N"
			intervals [867]:
				xmin = 185.6208
				xmax = 185.7208
				text = "P"
			intervals [868]:
				xmin = 185.7208
				xmax = 185.8608
				text = "ER1"
			intervals [869]:
				xmin = 185.8608
				xmax = 185.9508
				text = "S"
			intervals [870]:
				xmin = 185.9508
				xmax = 185.9908
				text = "AH0"
			intervals [871]:
				xmin = 185.9908
				xmax = 186.0508
				text = "N"
			intervals [872]:
				xmin = 186.0508
				xmax = 186.1108
				text = "B"
			intervals [873]:
				xmin = 186.1108
				xmax = 186.3108
				text = "IY0"
			intervals [874]:
				xmin = 186.3108
				xmax = 186.4608
				text = "sp"
			intervals [875]:
				xmin = 186.4608
				xmax = 186.5508
				text = "P"
			intervals [876]:
				xmin = 186.5508
				xmax = 186.6608
				text = "OW1"
			intervals [877]:
				xmin = 186.6608
				xmax = 186.7608
				text = "L"
			intervals [878]:
				xmin = 186.7608
				xmax = 186.8308
				text = "ER0"
			intervals [879]:
				xmin = 186.8308
				xmax = 186.9208
				text = "B"
			intervals [880]:
				xmin = 186.9208
				xmax = 187.0308
				text = "EH1"
			intervals [881]:
				xmin = 187.0308
				xmax = 187.1508
				text = "R"
			intervals [882]:
				xmin = 187.1508
				xmax = 188.1331
				text = "sp"
			intervals [883]:
				xmin = 188.1331
				xmax = 188.3631
				text = "AE1"
			intervals [884]:
				xmin = 188.3631
				xmax = 188.4831
				text = "N"
			intervals [885]:
				xmin = 188.4831
				xmax = 188.5431
				text = "D"
			intervals [886]:
				xmin = 188.5431
				xmax = 188.6231
				text = "W"
			intervals [887]:
				xmin = 188.6231
				xmax = 188.7231
				text = "AH1"
			intervals [888]:
				xmin = 188.7231
				xmax = 188.8031
				text = "N"
			intervals [889]:
				xmin = 188.8031
				xmax = 188.8931
				text = "P"
			intervals [890]:
				xmin = 188.8931
				xmax = 189.0131
				text = "ER1"
			intervals [891]:
				xmin = 189.0131
				xmax = 189.1531
				text = "S"
			intervals [892]:
				xmin = 189.1531
				xmax = 189.1931
				text = "AH0"
			intervals [893]:
				xmin = 189.1931
				xmax = 189.2531
				text = "N"
			intervals [894]:
				xmin = 189.2531
				xmax = 189.4187
				text = ""
			intervals [895]:
				xmin = 189.4187
				xmax = 189.5087
				text = "DH"
			intervals [896]:
				xmin = 189.5087
				xmax = 189.5687
				text = "AH0"
			intervals [897]:
				xmin = 189.5687
				xmax = 189.7587
				text = "P"
			intervals [898]:
				xmin = 189.7587
				xmax = 189.8487
				text = "OW1"
			intervals [899]:
				xmin = 189.8487
				xmax = 189.9187
				text = "L"
			intervals [900]:
				xmin = 189.9187
				xmax = 189.9987
				text = "ER0"
			intervals [901]:
				xmin = 189.9987
				xmax = 190.0587
				text = "B"
			intervals [902]:
				xmin = 190.0587
				xmax = 190.1787
				text = "EH1"
			intervals [903]:
				xmin = 190.1787
				xmax = 190.2587
				text = "R"
			intervals [904]:
				xmin = 190.2587
				xmax = 190.2987
				text = "sp"
			intervals [905]:
				xmin = 190.2987
				xmax = 190.4087
				text = "T"
			intervals [906]:
				xmin = 190.4087
				xmax = 190.5387
				text = "AE1"
			intervals [907]:
				xmin = 190.5387
				xmax = 190.6487
				text = "G"
			intervals [908]:
				xmin = 190.6487
				xmax = 190.6887
				text = "Z"
			intervals [909]:
				xmin = 190.6887
				xmax = 190.7287
				text = "DH"
			intervals [910]:
				xmin = 190.7287
				xmax = 190.7987
				text = "AH0"
			intervals [911]:
				xmin = 190.7987
				xmax = 190.9287
				text = "P"
			intervals [912]:
				xmin = 190.9287
				xmax = 191.0387
				text = "ER1"
			intervals [913]:
				xmin = 191.0387
				xmax = 191.1287
				text = "S"
			intervals [914]:
				xmin = 191.1287
				xmax = 191.1587
				text = "AH0"
			intervals [915]:
				xmin = 191.1587
				xmax = 191.1887
				text = "N"
			intervals [916]:
				xmin = 191.1887
				xmax = 191.2287
				text = "DH"
			intervals [917]:
				xmin = 191.2287
				xmax = 191.2587
				text = "AH0"
			intervals [918]:
				xmin = 191.2587
				xmax = 191.2987
				text = "T"
			intervals [919]:
				xmin = 191.2987
				xmax = 191.4587
				text = "F"
			intervals [920]:
				xmin = 191.4587
				xmax = 191.5087
				text = "R"
			intervals [921]:
				xmin = 191.5087
				xmax = 191.6787
				text = "IY1"
			intervals [922]:
				xmin = 191.6787
				xmax = 191.7687
				text = "Z"
			intervals [923]:
				xmin = 191.7687
				xmax = 191.8287
				text = "DH"
			intervals [924]:
				xmin = 191.8287
				xmax = 191.8787
				text = "EH1"
			intervals [925]:
				xmin = 191.8787
				xmax = 191.9187
				text = "M"
			intervals [926]:
				xmin = 191.9187
				xmax = 191.9787
				text = "sp"
			intervals [927]:
				xmin = 191.9787
				xmax = 192.1187
				text = "AE1"
			intervals [928]:
				xmin = 192.1187
				xmax = 192.1787
				text = "N"
			intervals [929]:
				xmin = 192.1787
				xmax = 192.2187
				text = "DH"
			intervals [930]:
				xmin = 192.2187
				xmax = 192.2487
				text = "AH1"
			intervals [931]:
				xmin = 192.2487
				xmax = 192.3687
				text = "AH1"
			intervals [932]:
				xmin = 192.3687
				xmax = 192.4287
				text = "DH"
			intervals [933]:
				xmin = 192.4287
				xmax = 192.4687
				text = "ER0"
			intervals [934]:
				xmin = 192.4687
				xmax = 192.5887
				text = "P"
			intervals [935]:
				xmin = 192.5887
				xmax = 192.6687
				text = "ER1"
			intervals [936]:
				xmin = 192.6687
				xmax = 192.7587
				text = "S"
			intervals [937]:
				xmin = 192.7587
				xmax = 192.7987
				text = "AH0"
			intervals [938]:
				xmin = 192.7987
				xmax = 192.8387
				text = "N"
			intervals [939]:
				xmin = 192.8387
				xmax = 192.9387
				text = "K"
			intervals [940]:
				xmin = 192.9387
				xmax = 192.9987
				text = "AH1"
			intervals [941]:
				xmin = 192.9987
				xmax = 193.1287
				text = "M"
			intervals [942]:
				xmin = 193.1287
				xmax = 193.1587
				text = "AH0"
			intervals [943]:
				xmin = 193.1587
				xmax = 193.2087
				text = "L"
			intervals [944]:
				xmin = 193.2087
				xmax = 193.2487
				text = "AO1"
			intervals [945]:
				xmin = 193.2487
				xmax = 193.3787
				text = "NG"
			intervals [946]:
				xmin = 193.3787
				xmax = 193.4187
				text = "AE1"
			intervals [947]:
				xmin = 193.4187
				xmax = 193.5287
				text = "N"
			intervals [948]:
				xmin = 193.5287
				xmax = 193.6487
				text = "T"
			intervals [949]:
				xmin = 193.6487
				xmax = 193.7787
				text = "AE1"
			intervals [950]:
				xmin = 193.7787
				xmax = 193.8687
				text = "G"
			intervals [951]:
				xmin = 193.8687
				xmax = 193.9287
				text = "DH"
			intervals [952]:
				xmin = 193.9287
				xmax = 193.9587
				text = "AH0"
			intervals [953]:
				xmin = 193.9587
				xmax = 194.0387
				text = "M"
			intervals [954]:
				xmin = 194.0387
				xmax = 194.0787
				text = "AH0"
			intervals [955]:
				xmin = 194.0787
				xmax = 194.2387
				text = "N"
			intervals [956]:
				xmin = 194.2387
				xmax = 194.2687
				text = "AH0"
			intervals [957]:
				xmin = 194.2687
				xmax = 194.3187
				text = "N"
			intervals [958]:
				xmin = 194.3187
				xmax = 194.4687
				text = "F"
			intervals [959]:
				xmin = 194.4687
				xmax = 194.5387
				text = "R"
			intervals [960]:
				xmin = 194.5387
				xmax = 194.6787
				text = "IY1"
			intervals [961]:
				xmin = 194.6787
				xmax = 194.8087
				text = "Z"
			intervals [962]:
				xmin = 194.8087
				xmax = 194.8487
				text = "AH0"
			intervals [963]:
				xmin = 194.8487
				xmax = 194.8987
				text = "M"
			intervals [964]:
				xmin = 194.8987
				xmax = 194.9287
				text = "sp"
			intervals [965]:
				xmin = 194.9287
				xmax = 195.3175
				text = ""
			intervals [966]:
				xmin = 195.3175
				xmax = 195.4275
				text = "B"
			intervals [967]:
				xmin = 195.4275
				xmax = 195.4875
				text = "IH0"
			intervals [968]:
				xmin = 195.4875
				xmax = 195.6075
				text = "F"
			intervals [969]:
				xmin = 195.6075
				xmax = 195.6575
				text = "AO1"
			intervals [970]:
				xmin = 195.6575
				xmax = 195.7075
				text = "R"
			intervals [971]:
				xmin = 195.7075
				xmax = 195.7375
				text = "DH"
			intervals [972]:
				xmin = 195.7375
				xmax = 195.7875
				text = "AH0"
			intervals [973]:
				xmin = 195.7875
				xmax = 195.8975
				text = "P"
			intervals [974]:
				xmin = 195.8975
				xmax = 195.9575
				text = "OW1"
			intervals [975]:
				xmin = 195.9575
				xmax = 196.0475
				text = "L"
			intervals [976]:
				xmin = 196.0475
				xmax = 196.1175
				text = "ER0"
			intervals [977]:
				xmin = 196.1175
				xmax = 196.1875
				text = "B"
			intervals [978]:
				xmin = 196.1875
				xmax = 196.2675
				text = "EH1"
			intervals [979]:
				xmin = 196.2675
				xmax = 196.3075
				text = "R"
			intervals [980]:
				xmin = 196.3075
				xmax = 196.3475
				text = "sp"
			intervals [981]:
				xmin = 196.3475
				xmax = 196.4575
				text = "K"
			intervals [982]:
				xmin = 196.4575
				xmax = 196.5475
				text = "AE1"
			intervals [983]:
				xmin = 196.5475
				xmax = 196.6275
				text = "CH"
			intervals [984]:
				xmin = 196.6275
				xmax = 196.6575
				text = "sp"
			intervals [985]:
				xmin = 196.6575
				xmax = 196.6975
				text = "Y"
			intervals [986]:
				xmin = 196.6975
				xmax = 196.7375
				text = "UW1"
			intervals [987]:
				xmin = 196.7375
				xmax = 196.8675
				text = "S"
			intervals [988]:
				xmin = 196.8675
				xmax = 196.9275
				text = "T"
			intervals [989]:
				xmin = 196.9275
				xmax = 197.0275
				text = "IH1"
			intervals [990]:
				xmin = 197.0275
				xmax = 197.0875
				text = "L"
			intervals [991]:
				xmin = 197.0875
				xmax = 208.5703
				text = "sp"
			intervals [992]:
				xmin = 208.5703
				xmax = 208.9803
				text = "AH1"
			intervals [993]:
				xmin = 208.9803
				xmax = 209.1503
				text = "M"
			intervals [994]:
				xmin = 209.1503
				xmax = 209.4303
				text = "Y"
			intervals [995]:
				xmin = 209.4303
				xmax = 209.6503
				text = "AE1"
			intervals [996]:
				xmin = 209.6503
				xmax = 209.7603
				text = "sp"
			intervals [997]:
				xmin = 209.7603
				xmax = 213.3245
				text = ""
			intervals [998]:
				xmin = 213.3245
				xmax = 213.5945
				text = "N"
			intervals [999]:
				xmin = 213.5945
				xmax = 214.0845
				text = "OW1"
			intervals [1000]:
				xmin = 214.0845
				xmax = 217.5529
				text = "sp"
			intervals [1001]:
				xmin = 217.5529
				xmax = 217.6029
				text = "AY1"
			intervals [1002]:
				xmin = 217.6029
				xmax = 217.6729
				text = "N"
			intervals [1003]:
				xmin = 217.6729
				xmax = 217.8129
				text = "OW1"
			intervals [1004]:
				xmin = 217.8129
				xmax = 217.9129
				text = "HH"
			intervals [1005]:
				xmin = 217.9129
				xmax = 217.9629
				text = "W"
			intervals [1006]:
				xmin = 217.9629
				xmax = 218.0729
				text = "AH1"
			intervals [1007]:
				xmin = 218.0729
				xmax = 218.1429
				text = "N"
			intervals [1008]:
				xmin = 218.1429
				xmax = 218.2229
				text = "sp"
			intervals [1009]:
				xmin = 218.2229
				xmax = 218.4029
				text = "AH1"
			intervals [1010]:
				xmin = 218.4029
				xmax = 218.5829
				text = "M"
			intervals [1011]:
				xmin = 218.5829
				xmax = 218.6129
				text = "sp"
			intervals [1012]:
				xmin = 218.6129
				xmax = 218.6429
				text = "L"
			intervals [1013]:
				xmin = 218.6429
				xmax = 218.6729
				text = "EH1"
			intervals [1014]:
				xmin = 218.6729
				xmax = 218.7029
				text = "T"
			intervals [1015]:
				xmin = 218.7029
				xmax = 218.7429
				text = "M"
			intervals [1016]:
				xmin = 218.7429
				xmax = 218.8129
				text = "IY1"
			intervals [1017]:
				xmin = 218.8129
				xmax = 218.9329
				text = "S"
			intervals [1018]:
				xmin = 218.9329
				xmax = 219.1029
				text = "IY1"
			intervals [1019]:
				xmin = 219.1029
				xmax = 220.7553
				text = "sp"
			intervals [1020]:
				xmin = 220.7553
				xmax = 220.9653
				text = "IY1"
			intervals [1021]:
				xmin = 220.9653
				xmax = 221.0153
				text = "N"
			intervals [1022]:
				xmin = 221.0153
				xmax = 221.0453
				text = "IY1"
			intervals [1023]:
				xmin = 221.0453
				xmax = 221.0953
				text = "M"
			intervals [1024]:
				xmin = 221.0953
				xmax = 221.2153
				text = "IY1"
			intervals [1025]:
				xmin = 221.2153
				xmax = 221.2753
				text = "N"
			intervals [1026]:
				xmin = 221.2753
				xmax = 221.3153
				text = "IY1"
			intervals [1027]:
				xmin = 221.3153
				xmax = 221.4353
				text = "M"
			intervals [1028]:
				xmin = 221.4353
				xmax = 221.5753
				text = "AY1"
			intervals [1029]:
				xmin = 221.5753
				xmax = 221.6353
				text = "N"
			intervals [1030]:
				xmin = 221.6353
				xmax = 221.6853
				text = "IY0"
			intervals [1031]:
				xmin = 221.6853
				xmax = 221.8053
				text = "M"
			intervals [1032]:
				xmin = 221.8053
				xmax = 221.9653
				text = "OW1"
			intervals [1033]:
				xmin = 221.9653
				xmax = 222.0353
				text = "sp"
			intervals [1034]:
				xmin = 222.0353
				xmax = 222.1553
				text = "K"
			intervals [1035]:
				xmin = 222.1553
				xmax = 222.2553
				text = "AE1"
			intervals [1036]:
				xmin = 222.2553
				xmax = 222.4453
				text = "CH"
			intervals [1037]:
				xmin = 222.4453
				xmax = 222.4753
				text = "sp"
			intervals [1038]:
				xmin = 222.4753
				xmax = 222.5253
				text = "AH0"
			intervals [1039]:
				xmin = 222.5253
				xmax = 224.7131
				text = ""
			intervals [1040]:
				xmin = 224.7131
				xmax = 224.8031
				text = "sil"
			intervals [1041]:
				xmin = 224.8031
				xmax = 224.9731
				text = "IY1"
			intervals [1042]:
				xmin = 224.9731
				xmax = 225.0431
				text = "N"
			intervals [1043]:
				xmin = 225.0431
				xmax = 225.0931
				text = "IY1"
			intervals [1044]:
				xmin = 225.0931
				xmax = 225.2031
				text = "M"
			intervals [1045]:
				xmin = 225.2031
				xmax = 225.3331
				text = "IY1"
			intervals [1046]:
				xmin = 225.3331
				xmax = 225.4031
				text = "N"
			intervals [1047]:
				xmin = 225.4031
				xmax = 225.4531
				text = "IY1"
			intervals [1048]:
				xmin = 225.4531
				xmax = 225.5731
				text = "M"
			intervals [1049]:
				xmin = 225.5731
				xmax = 225.7231
				text = "AY1"
			intervals [1050]:
				xmin = 225.7231
				xmax = 225.7931
				text = "N"
			intervals [1051]:
				xmin = 225.7931
				xmax = 225.8431
				text = "IY0"
			intervals [1052]:
				xmin = 225.8431
				xmax = 225.9231
				text = "M"
			intervals [1053]:
				xmin = 225.9231
				xmax = 226.0931
				text = "OW1"
			intervals [1054]:
				xmin = 226.0931
				xmax = 226.1531
				text = "sp"
			intervals [1055]:
				xmin = 226.1531
				xmax = 226.2531
				text = "K"
			intervals [1056]:
				xmin = 226.2531
				xmax = 226.3731
				text = "AE1"
			intervals [1057]:
				xmin = 226.3731
				xmax = 226.4531
				text = "CH"
			intervals [1058]:
				xmin = 226.4531
				xmax = 226.4831
				text = "IH0"
			intervals [1059]:
				xmin = 226.4831
				xmax = 226.5631
				text = "M"
			intervals [1060]:
				xmin = 226.5631
				xmax = 226.6331
				text = "B"
			intervals [1061]:
				xmin = 226.6331
				xmax = 226.8131
				text = "AY1"
			intervals [1062]:
				xmin = 226.8131
				xmax = 226.9131
				text = "sp"
			intervals [1063]:
				xmin = 226.9131
				xmax = 227.0231
				text = "T"
			intervals [1064]:
				xmin = 227.0231
				xmax = 227.1531
				text = "OW1"
			intervals [1065]:
				xmin = 227.1531
				xmax = 227.2131
				text = "sp"
			intervals [1066]:
				xmin = 227.2131
				xmax = 227.5431
				text = "IH1"
			intervals [1067]:
				xmin = 227.5431
				xmax = 227.6131
				text = "F"
			intervals [1068]:
				xmin = 227.6131
				xmax = 227.6931
				text = "HH"
			intervals [1069]:
				xmin = 227.6931
				xmax = 227.7231
				text = "IY1"
			intervals [1070]:
				xmin = 227.7231
				xmax = 227.8231
				text = "HH"
			intervals [1071]:
				xmin = 227.8231
				xmax = 227.9731
				text = "AA1"
			intervals [1072]:
				xmin = 227.9731
				xmax = 228.0131
				text = "L"
			intervals [1073]:
				xmin = 228.0131
				xmax = 228.0531
				text = "ER0"
			intervals [1074]:
				xmin = 228.0531
				xmax = 228.2031
				text = "L"
			intervals [1075]:
				xmin = 228.2031
				xmax = 228.2831
				text = "EH1"
			intervals [1076]:
				xmin = 228.2831
				xmax = 228.3231
				text = "T"
			intervals [1077]:
				xmin = 228.3231
				xmax = 228.3531
				text = "IH0"
			intervals [1078]:
				xmin = 228.3531
				xmax = 228.4331
				text = "M"
			intervals [1079]:
				xmin = 228.4331
				xmax = 228.5131
				text = "G"
			intervals [1080]:
				xmin = 228.5131
				xmax = 228.6531
				text = "OW1"
			intervals [1081]:
				xmin = 228.6531
				xmax = 228.7231
				text = "sp"
			intervals [1082]:
				xmin = 228.7231
				xmax = 228.8331
				text = "IY1"
			intervals [1083]:
				xmin = 228.8331
				xmax = 228.9131
				text = "N"
			intervals [1084]:
				xmin = 228.9131
				xmax = 228.9531
				text = "IY1"
			intervals [1085]:
				xmin = 228.9531
				xmax = 229.0531
				text = "M"
			intervals [1086]:
				xmin = 229.0531
				xmax = 229.1531
				text = "IY1"
			intervals [1087]:
				xmin = 229.1531
				xmax = 229.2231
				text = "N"
			intervals [1088]:
				xmin = 229.2231
				xmax = 229.2631
				text = "IY1"
			intervals [1089]:
				xmin = 229.2631
				xmax = 229.3731
				text = "M"
			intervals [1090]:
				xmin = 229.3731
				xmax = 229.4931
				text = "AY1"
			intervals [1091]:
				xmin = 229.4931
				xmax = 229.5631
				text = "N"
			intervals [1092]:
				xmin = 229.5631
				xmax = 229.6031
				text = "IY0"
			intervals [1093]:
				xmin = 229.6031
				xmax = 229.7331
				text = "M"
			intervals [1094]:
				xmin = 229.7331
				xmax = 229.8631
				text = "OW1"
			intervals [1095]:
				xmin = 229.8631
				xmax = 235.0357
				text = "sp"
			intervals [1096]:
				xmin = 235.0357
				xmax = 235.1657
				text = "Y"
			intervals [1097]:
				xmin = 235.1657
				xmax = 235.3857
				text = "EH1"
			intervals [1098]:
				xmin = 235.3857
				xmax = 235.5757
				text = "S"
			intervals [1099]:
				xmin = 235.5757
				xmax = 235.6257
				text = "sp"
			intervals [1100]:
				xmin = 235.6257
				xmax = 237.3668
				text = ""
			intervals [1101]:
				xmin = 237.3668
				xmax = 237.7568
				text = "AH1"
			intervals [1102]:
				xmin = 237.7568
				xmax = 237.8368
				text = "M"
			intervals [1103]:
				xmin = 237.8368
				xmax = 238.337
				text = "sp"
			intervals [1104]:
				xmin = 238.337
				xmax = 238.477
				text = "Y"
			intervals [1105]:
				xmin = 238.477
				xmax = 238.657
				text = "UW1"
			intervals [1106]:
				xmin = 238.657
				xmax = 238.747
				text = "HH"
			intervals [1107]:
				xmin = 238.747
				xmax = 238.827
				text = "AE1"
			intervals [1108]:
				xmin = 238.827
				xmax = 238.907
				text = "V"
			intervals [1109]:
				xmin = 238.907
				xmax = 238.987
				text = "AH0"
			intervals [1110]:
				xmin = 238.987
				xmax = 239.127
				text = "M"
			intervals [1111]:
				xmin = 239.127
				xmax = 239.307
				text = "AH1"
			intervals [1112]:
				xmin = 239.307
				xmax = 239.367
				text = "DH"
			intervals [1113]:
				xmin = 239.367
				xmax = 239.417
				text = "ER0"
			intervals [1114]:
				xmin = 239.417
				xmax = 239.447
				text = "sp"
			intervals [1115]:
				xmin = 239.447
				xmax = 239.577
				text = "AE1"
			intervals [1116]:
				xmin = 239.577
				xmax = 239.717
				text = "N"
			intervals [1117]:
				xmin = 239.717
				xmax = 239.747
				text = "sp"
			intervals [1118]:
				xmin = 239.747
				xmax = 239.777
				text = "Y"
			intervals [1119]:
				xmin = 239.777
				xmax = 239.807
				text = "UW1"
			intervals [1120]:
				xmin = 239.807
				xmax = 239.947
				text = "S"
			intervals [1121]:
				xmin = 239.947
				xmax = 240.107
				text = "EY1"
			intervals [1122]:
				xmin = 240.107
				xmax = 240.257
				text = "sp"
			intervals [1123]:
				xmin = 240.257
				xmax = 240.5798
				text = ""
			intervals [1124]:
				xmin = 240.5798
				xmax = 240.6798
				text = "JH"
			intervals [1125]:
				xmin = 240.6798
				xmax = 240.8998
				text = "AA1"
			intervals [1126]:
				xmin = 240.8998
				xmax = 240.9798
				text = "N"
			intervals [1127]:
				xmin = 240.9798
				xmax = 241.1298
				text = "IY0"
			intervals [1128]:
				xmin = 241.1298
				xmax = 241.4342
				text = "sp"
			intervals [1129]:
				xmin = 241.4342
				xmax = 241.5142
				text = "T"
			intervals [1130]:
				xmin = 241.5142
				xmax = 241.6142
				text = "EY1"
			intervals [1131]:
				xmin = 241.6142
				xmax = 241.7142
				text = "K"
			intervals [1132]:
				xmin = 241.7142
				xmax = 241.8142
				text = "T"
			intervals [1133]:
				xmin = 241.8142
				xmax = 241.9542
				text = "UW1"
			intervals [1134]:
				xmin = 241.9542
				xmax = 242.0942
				text = "S"
			intervals [1135]:
				xmin = 242.0942
				xmax = 242.1642
				text = "T"
			intervals [1136]:
				xmin = 242.1642
				xmax = 242.3042
				text = "EH1"
			intervals [1137]:
				xmin = 242.3042
				xmax = 242.3342
				text = "P"
			intervals [1138]:
				xmin = 242.3342
				xmax = 242.4742
				text = "S"
			intervals [1139]:
				xmin = 242.4742
				xmax = 242.5742
				text = "M"
			intervals [1140]:
				xmin = 242.5742
				xmax = 242.7142
				text = "AH1"
			intervals [1141]:
				xmin = 242.7142
				xmax = 242.7842
				text = "DH"
			intervals [1142]:
				xmin = 242.7842
				xmax = 242.8242
				text = "ER0"
			intervals [1143]:
				xmin = 242.8242
				xmax = 242.9542
				text = "M"
			intervals [1144]:
				xmin = 242.9542
				xmax = 243.1742
				text = "EY1"
			intervals [1145]:
				xmin = 243.1742
				xmax = 243.3942
				text = "AY1"
			intervals [1146]:
				xmin = 243.3942
				xmax = 243.7839
				text = "sp"
			intervals [1147]:
				xmin = 243.7839
				xmax = 243.8339
				text = "Y"
			intervals [1148]:
				xmin = 243.8339
				xmax = 243.9339
				text = "EH1"
			intervals [1149]:
				xmin = 243.9339
				xmax = 244.0639
				text = "S"
			intervals [1150]:
				xmin = 244.0639
				xmax = 244.1139
				text = "Y"
			intervals [1151]:
				xmin = 244.1139
				xmax = 244.1439
				text = "UW1"
			intervals [1152]:
				xmin = 244.1439
				xmax = 244.2839
				text = "M"
			intervals [1153]:
				xmin = 244.2839
				xmax = 244.5239
				text = "EY1"
			intervals [1154]:
				xmin = 244.5239
				xmax = 244.5639
				text = "sp"
			intervals [1155]:
				xmin = 244.5639
				xmax = 245.1498
				text = ""
			intervals [1156]:
				xmin = 245.1498
				xmax = 245.2498
				text = "JH"
			intervals [1157]:
				xmin = 245.2498
				xmax = 245.3998
				text = "AA1"
			intervals [1158]:
				xmin = 245.3998
				xmax = 245.4498
				text = "N"
			intervals [1159]:
				xmin = 245.4498
				xmax = 245.5598
				text = "IY0"
			intervals [1160]:
				xmin = 245.5598
				xmax = 245.6998
				text = "T"
			intervals [1161]:
				xmin = 245.6998
				xmax = 245.8498
				text = "EY1"
			intervals [1162]:
				xmin = 245.8498
				xmax = 245.9698
				text = "K"
			intervals [1163]:
				xmin = 245.9698
				xmax = 246.0598
				text = "T"
			intervals [1164]:
				xmin = 246.0598
				xmax = 246.1998
				text = "UW1"
			intervals [1165]:
				xmin = 246.1998
				xmax = 246.2798
				text = "S"
			intervals [1166]:
				xmin = 246.2798
				xmax = 246.3598
				text = "T"
			intervals [1167]:
				xmin = 246.3598
				xmax = 246.5298
				text = "EH1"
			intervals [1168]:
				xmin = 246.5298
				xmax = 246.5998
				text = "P"
			intervals [1169]:
				xmin = 246.5998
				xmax = 246.6998
				text = "S"
			intervals [1170]:
				xmin = 246.6998
				xmax = 247.6529
				text = ""
			intervals [1171]:
				xmin = 247.6529
				xmax = 247.7429
				text = "HH"
			intervals [1172]:
				xmin = 247.7429
				xmax = 247.7829
				text = "AW1"
			intervals [1173]:
				xmin = 247.7829
				xmax = 247.8729
				text = "M"
			intervals [1174]:
				xmin = 247.8729
				xmax = 247.9829
				text = "EH1"
			intervals [1175]:
				xmin = 247.9829
				xmax = 248.0129
				text = "N"
			intervals [1176]:
				xmin = 248.0129
				xmax = 248.0729
				text = "IY0"
			intervals [1177]:
				xmin = 248.0729
				xmax = 248.1629
				text = "Y"
			intervals [1178]:
				xmin = 248.1629
				xmax = 248.2129
				text = "UW1"
			intervals [1179]:
				xmin = 248.2129
				xmax = 248.3629
				text = "S"
			intervals [1180]:
				xmin = 248.3629
				xmax = 248.6429
				text = "EY1"
			intervals [1181]:
				xmin = 248.6429
				xmax = 248.6929
				text = "sp"
			intervals [1182]:
				xmin = 248.6929
				xmax = 248.7378
				text = ""
			intervals [1183]:
				xmin = 248.7378
				xmax = 248.8578
				text = "T"
			intervals [1184]:
				xmin = 248.8578
				xmax = 249.0878
				text = "UW1"
			intervals [1185]:
				xmin = 249.0878
				xmax = 249.7812
				text = "sp"
			intervals [1186]:
				xmin = 249.7812
				xmax = 249.9312
				text = "S"
			intervals [1187]:
				xmin = 249.9312
				xmax = 249.9912
				text = "T"
			intervals [1188]:
				xmin = 249.9912
				xmax = 250.1512
				text = "EY1"
			intervals [1189]:
				xmin = 250.1512
				xmax = 250.2412
				text = "B"
			intervals [1190]:
				xmin = 250.2412
				xmax = 250.3512
				text = "AE1"
			intervals [1191]:
				xmin = 250.3512
				xmax = 250.4412
				text = "K"
			intervals [1192]:
				xmin = 250.4412
				xmax = 250.4912
				text = "DH"
			intervals [1193]:
				xmin = 250.4912
				xmax = 250.5612
				text = "EH1"
			intervals [1194]:
				xmin = 250.5612
				xmax = 250.6112
				text = "R"
			intervals [1195]:
				xmin = 250.6112
				xmax = 250.7312
				text = "JH"
			intervals [1196]:
				xmin = 250.7312
				xmax = 250.8712
				text = "AA1"
			intervals [1197]:
				xmin = 250.8712
				xmax = 250.9412
				text = "N"
			intervals [1198]:
				xmin = 250.9412
				xmax = 251.0212
				text = "IY0"
			intervals [1199]:
				xmin = 251.0212
				xmax = 251.0512
				text = "Y"
			intervals [1200]:
				xmin = 251.0512
				xmax = 251.0812
				text = "UW1"
			intervals [1201]:
				xmin = 251.0812
				xmax = 251.1412
				text = "D"
			intervals [1202]:
				xmin = 251.1412
				xmax = 251.1912
				text = "IH1"
			intervals [1203]:
				xmin = 251.1912
				xmax = 251.2312
				text = "D"
			intervals [1204]:
				xmin = 251.2312
				xmax = 251.3012
				text = "N"
			intervals [1205]:
				xmin = 251.3012
				xmax = 251.4012
				text = "AA1"
			intervals [1206]:
				xmin = 251.4012
				xmax = 251.4512
				text = "T"
			intervals [1207]:
				xmin = 251.4512
				xmax = 251.5612
				text = "S"
			intervals [1208]:
				xmin = 251.5612
				xmax = 251.6212
				text = "EY1"
			intervals [1209]:
				xmin = 251.6212
				xmax = 251.7412
				text = "M"
			intervals [1210]:
				xmin = 251.7412
				xmax = 251.8712
				text = "AH1"
			intervals [1211]:
				xmin = 251.8712
				xmax = 251.9512
				text = "DH"
			intervals [1212]:
				xmin = 251.9512
				xmax = 251.9912
				text = "ER0"
			intervals [1213]:
				xmin = 251.9912
				xmax = 252.1112
				text = "M"
			intervals [1214]:
				xmin = 252.1112
				xmax = 252.2912
				text = "EY1"
			intervals [1215]:
				xmin = 252.2912
				xmax = 252.5412
				text = "AY1"
			intervals [1216]:
				xmin = 252.5412
				xmax = 258.0867
				text = ""
			intervals [1217]:
				xmin = 258.0867
				xmax = 258.1467
				text = "sil"
			intervals [1218]:
				xmin = 258.1467
				xmax = 258.2767
				text = "W"
			intervals [1219]:
				xmin = 258.2767
				xmax = 258.5067
				text = "EH1"
			intervals [1220]:
				xmin = 258.5067
				xmax = 258.5867
				text = "L"
			intervals [1221]:
				xmin = 258.5867
				xmax = 259.8883
				text = "sp"
			intervals [1222]:
				xmin = 259.8883
				xmax = 259.9183
				text = "W"
			intervals [1223]:
				xmin = 259.9183
				xmax = 260.0183
				text = "IY1"
			intervals [1224]:
				xmin = 260.0183
				xmax = 260.1083
				text = "K"
			intervals [1225]:
				xmin = 260.1083
				xmax = 260.2083
				text = "AO1"
			intervals [1226]:
				xmin = 260.2083
				xmax = 260.2683
				text = "L"
			intervals [1227]:
				xmin = 260.2683
				xmax = 260.3083
				text = "DH"
			intervals [1228]:
				xmin = 260.3083
				xmax = 260.3783
				text = "AE1"
			intervals [1229]:
				xmin = 260.3783
				xmax = 260.4183
				text = "T"
			intervals [1230]:
				xmin = 260.4183
				xmax = 260.4783
				text = "sp"
			intervals [1231]:
				xmin = 260.4783
				xmax = 260.6183
				text = "CH"
			intervals [1232]:
				xmin = 260.6183
				xmax = 260.7483
				text = "IY1"
			intervals [1233]:
				xmin = 260.7483
				xmax = 260.7783
				text = "T"
			intervals [1234]:
				xmin = 260.7783
				xmax = 260.8083
				text = "IH0"
			intervals [1235]:
				xmin = 260.8083
				xmax = 260.8383
				text = "N"
			intervals [1236]:
				xmin = 260.8383
				xmax = 261.1183
				text = "sp"
			intervals [1237]:
				xmin = 261.1183
				xmax = 263.8982
				text = ""
			intervals [1238]:
				xmin = 263.8982
				xmax = 263.9882
				text = "K"
			intervals [1239]:
				xmin = 263.9882
				xmax = 264.0782
				text = "AO1"
			intervals [1240]:
				xmin = 264.0782
				xmax = 264.2582
				text = "Z"
			intervals [1241]:
				xmin = 264.2582
				xmax = 264.3493
				text = ""
			intervals [1242]:
				xmin = 264.3493
				xmax = 264.4793
				text = "K"
			intervals [1243]:
				xmin = 264.4793
				xmax = 264.6493
				text = "AO1"
			intervals [1244]:
				xmin = 264.6493
				xmax = 264.7093
				text = "Z"
			intervals [1245]:
				xmin = 264.7093
				xmax = 264.7793
				text = "sp"
			intervals [1246]:
				xmin = 264.7793
				xmax = 264.8293
				text = "B"
			intervals [1247]:
				xmin = 264.8293
				xmax = 264.8593
				text = "IH0"
			intervals [1248]:
				xmin = 264.8593
				xmax = 264.9993
				text = "K"
			intervals [1249]:
				xmin = 264.9993
				xmax = 265.0893
				text = "AO1"
			intervals [1250]:
				xmin = 265.0893
				xmax = 265.1493
				text = "Z"
			intervals [1251]:
				xmin = 265.1493
				xmax = 265.1893
				text = "Y"
			intervals [1252]:
				xmin = 265.1893
				xmax = 265.2193
				text = "UH1"
			intervals [1253]:
				xmin = 265.2193
				xmax = 265.2493
				text = "R"
			intervals [1254]:
				xmin = 265.2493
				xmax = 265.2793
				text = "sp"
			intervals [1255]:
				xmin = 265.2793
				xmax = 265.3093
				text = "S"
			intervals [1256]:
				xmin = 265.3093
				xmax = 265.3393
				text = "AH0"
			intervals [1257]:
				xmin = 265.3393
				xmax = 265.3693
				text = "P"
			intervals [1258]:
				xmin = 265.3693
				xmax = 265.4393
				text = "OW1"
			intervals [1259]:
				xmin = 265.4393
				xmax = 265.4693
				text = "Z"
			intervals [1260]:
				xmin = 265.4693
				xmax = 265.4993
				text = "D"
			intervals [1261]:
				xmin = 265.4993
				xmax = 265.5293
				text = "T"
			intervals [1262]:
				xmin = 265.5293
				xmax = 265.5593
				text = "AH0"
			intervals [1263]:
				xmin = 265.5593
				xmax = 265.6293
				text = "HH"
			intervals [1264]:
				xmin = 265.6293
				xmax = 265.7293
				text = "AE1"
			intervals [1265]:
				xmin = 265.7293
				xmax = 265.8193
				text = "V"
			intervals [1266]:
				xmin = 265.8193
				xmax = 265.8693
				text = "M"
			intervals [1267]:
				xmin = 265.8693
				xmax = 266.0193
				text = "AE1"
			intervals [1268]:
				xmin = 266.0193
				xmax = 266.0593
				text = "N"
			intervals [1269]:
				xmin = 266.0593
				xmax = 266.0993
				text = "ER0"
			intervals [1270]:
				xmin = 266.0993
				xmax = 266.1793
				text = "Z"
			intervals [1271]:
				xmin = 266.1793
				xmax = 266.2093
				text = "Y"
			intervals [1272]:
				xmin = 266.2093
				xmax = 266.2493
				text = "UW1"
			intervals [1273]:
				xmin = 266.2493
				xmax = 266.2793
				text = "sp"
			intervals [1274]:
				xmin = 266.2793
				xmax = 266.4393
				text = "S"
			intervals [1275]:
				xmin = 266.4393
				xmax = 266.5493
				text = "EY1"
			intervals [1276]:
				xmin = 266.5493
				xmax = 266.6493
				text = "sp"
			intervals [1277]:
				xmin = 266.6493
				xmax = 266.7093
				text = "Y"
			intervals [1278]:
				xmin = 266.7093
				xmax = 266.7393
				text = "UW1"
			intervals [1279]:
				xmin = 266.7393
				xmax = 267.3131
				text = "sp"
			intervals [1280]:
				xmin = 267.3131
				xmax = 267.3631
				text = "M"
			intervals [1281]:
				xmin = 267.3631
				xmax = 267.4831
				text = "EY1"
			intervals [1282]:
				xmin = 267.4831
				xmax = 267.6631
				text = "AY1"
			intervals [1283]:
				xmin = 267.6631
				xmax = 267.7631
				text = "sp"
			intervals [1284]:
				xmin = 267.7631
				xmax = 267.8231
				text = "TH"
			intervals [1285]:
				xmin = 267.8231
				xmax = 267.9331
				text = "AE1"
			intervals [1286]:
				xmin = 267.9331
				xmax = 267.9631
				text = "NG"
			intervals [1287]:
				xmin = 267.9631
				xmax = 267.9931
				text = "K"
			intervals [1288]:
				xmin = 267.9931
				xmax = 268.0731
				text = "sp"
			intervals [1289]:
				xmin = 268.0731
				xmax = 268.1531
				text = "Y"
			intervals [1290]:
				xmin = 268.1531
				xmax = 268.1831
				text = "UW1"
			intervals [1291]:
				xmin = 268.1831
				xmax = 268.2131
				text = "AH0"
			intervals [1292]:
				xmin = 268.2131
				xmax = 268.3231
				text = "N"
			intervals [1293]:
				xmin = 268.3231
				xmax = 268.3831
				text = "sp"
			intervals [1294]:
				xmin = 268.3831
				xmax = 268.5331
				text = "P"
			intervals [1295]:
				xmin = 268.5331
				xmax = 268.5831
				text = "L"
			intervals [1296]:
				xmin = 268.5831
				xmax = 268.7531
				text = "IY1"
			intervals [1297]:
				xmin = 268.7531
				xmax = 269.0231
				text = "Z"
			intervals [1298]:
				xmin = 269.0231
				xmax = 269.8567
				text = "sp"
			intervals [1299]:
				xmin = 269.8567
				xmax = 269.8967
				text = "AH0"
			intervals [1300]:
				xmin = 269.8967
				xmax = 270.0067
				text = "N"
			intervals [1301]:
				xmin = 270.0067
				xmax = 270.0367
				text = "sp"
			intervals [1302]:
				xmin = 270.0367
				xmax = 270.0767
				text = "IH0"
			intervals [1303]:
				xmin = 270.0767
				xmax = 270.1067
				text = "K"
			intervals [1304]:
				xmin = 270.1067
				xmax = 270.2467
				text = "S"
			intervals [1305]:
				xmin = 270.2467
				xmax = 270.2967
				text = "K"
			intervals [1306]:
				xmin = 270.2967
				xmax = 270.3267
				text = "Y"
			intervals [1307]:
				xmin = 270.3267
				xmax = 270.4767
				text = "UW1"
			intervals [1308]:
				xmin = 270.4767
				xmax = 270.5767
				text = "S"
			intervals [1309]:
				xmin = 270.5767
				xmax = 270.6267
				text = "sp"
			intervals [1310]:
				xmin = 270.6267
				xmax = 270.6767
				text = "M"
			intervals [1311]:
				xmin = 270.6767
				xmax = 270.7167
				text = "IY1"
			intervals [1312]:
				xmin = 270.7167
				xmax = 275.4328
				text = "sp"
			intervals [1313]:
				xmin = 275.4328
				xmax = 275.5428
				text = "G"
			intervals [1314]:
				xmin = 275.5428
				xmax = 275.7028
				text = "IH1"
			intervals [1315]:
				xmin = 275.7028
				xmax = 275.8728
				text = "JH"
			intervals [1316]:
				xmin = 275.8728
				xmax = 275.9228
				text = "AH0"
			intervals [1317]:
				xmin = 275.9228
				xmax = 275.9628
				text = "T"
			intervals [1318]:
				xmin = 275.9628
				xmax = 276.1728
				text = "sp"
			intervals [1319]:
				xmin = 276.1728
				xmax = 282.9858
				text = ""
			intervals [1320]:
				xmin = 282.9858
				xmax = 283.1458
				text = "AY1"
			intervals [1321]:
				xmin = 283.1458
				xmax = 283.2558
				text = "M"
			intervals [1322]:
				xmin = 283.2558
				xmax = 283.3658
				text = "IH1"
			intervals [1323]:
				xmin = 283.3658
				xmax = 283.4658
				text = "S"
			intervals [1324]:
				xmin = 283.4658
				xmax = 283.5358
				text = "T"
			intervals [1325]:
				xmin = 283.5358
				xmax = 283.5758
				text = "IH0"
			intervals [1326]:
				xmin = 283.5758
				xmax = 283.6358
				text = "T"
			intervals [1327]:
				xmin = 283.6358
				xmax = 283.6958
				text = "DH"
			intervals [1328]:
				xmin = 283.6958
				xmax = 283.7858
				text = "IH1"
			intervals [1329]:
				xmin = 283.7858
				xmax = 283.8358
				text = "S"
			intervals [1330]:
				xmin = 283.8358
				xmax = 283.9658
				text = "S"
			intervals [1331]:
				xmin = 283.9658
				xmax = 284.0958
				text = "AE1"
			intervals [1332]:
				xmin = 284.0958
				xmax = 284.1258
				text = "T"
			intervals [1333]:
				xmin = 284.1258
				xmax = 284.1758
				text = "ER0"
			intervals [1334]:
				xmin = 284.1758
				xmax = 284.2658
				text = "D"
			intervals [1335]:
				xmin = 284.2658
				xmax = 284.3058
				text = "IY0"
			intervals [1336]:
				xmin = 284.3058
				xmax = 284.3458
				text = "sp"
			intervals [1337]:
				xmin = 284.3458
				xmax = 284.4058
				text = "DH"
			intervals [1338]:
				xmin = 284.4058
				xmax = 284.5158
				text = "AH0"
			intervals [1339]:
				xmin = 284.5158
				xmax = 284.5458
				text = "sp"
			intervals [1340]:
				xmin = 284.5458
				xmax = 284.5858
				text = "L"
			intervals [1341]:
				xmin = 284.5858
				xmax = 284.7858
				text = "AE1"
			intervals [1342]:
				xmin = 284.7858
				xmax = 284.8358
				text = "S"
			intervals [1343]:
				xmin = 284.8358
				xmax = 284.8658
				text = "T"
			intervals [1344]:
				xmin = 284.8658
				xmax = 284.9458
				text = "T"
			intervals [1345]:
				xmin = 284.9458
				xmax = 285.0158
				text = "AY1"
			intervals [1346]:
				xmin = 285.0158
				xmax = 285.1158
				text = "M"
			intervals [1347]:
				xmin = 285.1158
				xmax = 285.2158
				text = "AY1"
			intervals [1348]:
				xmin = 285.2158
				xmax = 285.4158
				text = "S"
			intervals [1349]:
				xmin = 285.4158
				xmax = 285.4558
				text = "AO1"
			intervals [1350]:
				xmin = 285.4558
				xmax = 285.6058
				text = "IH0"
			intervals [1351]:
				xmin = 285.6058
				xmax = 285.6358
				text = "T"
			intervals [1352]:
				xmin = 285.6358
				xmax = 285.6658
				text = "sp"
			intervals [1353]:
				xmin = 285.6658
				xmax = 285.7658
				text = "W"
			intervals [1354]:
				xmin = 285.7658
				xmax = 285.8558
				text = "AH1"
			intervals [1355]:
				xmin = 285.8558
				xmax = 286.0058
				text = "Z"
			intervals [1356]:
				xmin = 286.0058
				xmax = 286.0458
				text = "sp"
			intervals [1357]:
				xmin = 286.0458
				xmax = 286.2158
				text = "AH1"
			intervals [1358]:
				xmin = 286.2158
				xmax = 286.4058
				text = "M"
			intervals [1359]:
				xmin = 286.4058
				xmax = 286.6058
				text = "SH"
			intervals [1360]:
				xmin = 286.6058
				xmax = 286.7658
				text = "IY1"
			intervals [1361]:
				xmin = 286.7658
				xmax = 286.8458
				text = "AY1"
			intervals [1362]:
				xmin = 286.8458
				xmax = 286.9058
				text = "sp"
			intervals [1363]:
				xmin = 286.9058
				xmax = 286.9758
				text = "TH"
			intervals [1364]:
				xmin = 286.9758
				xmax = 287.0258
				text = "IH1"
			intervals [1365]:
				xmin = 287.0258
				xmax = 287.1258
				text = "NG"
			intervals [1366]:
				xmin = 287.1258
				xmax = 287.2258
				text = "K"
			intervals [1367]:
				xmin = 287.2258
				xmax = 287.2858
				text = "IH0"
			intervals [1368]:
				xmin = 287.2858
				xmax = 287.3458
				text = "T"
			intervals [1369]:
				xmin = 287.3458
				xmax = 287.4258
				text = "W"
			intervals [1370]:
				xmin = 287.4258
				xmax = 287.4758
				text = "AH1"
			intervals [1371]:
				xmin = 287.4758
				xmax = 287.5958
				text = "Z"
			intervals [1372]:
				xmin = 287.5958
				xmax = 287.6558
				text = "AH0"
			intervals [1373]:
				xmin = 287.6558
				xmax = 287.7658
				text = "S"
			intervals [1374]:
				xmin = 287.7658
				xmax = 287.9258
				text = "P"
			intervals [1375]:
				xmin = 287.9258
				xmax = 288.0358
				text = "EH1"
			intervals [1376]:
				xmin = 288.0358
				xmax = 288.1158
				text = "L"
			intervals [1377]:
				xmin = 288.1158
				xmax = 288.1658
				text = "IH0"
			intervals [1378]:
				xmin = 288.1658
				xmax = 288.2558
				text = "N"
			intervals [1379]:
				xmin = 288.2558
				xmax = 288.3758
				text = "T"
			intervals [1380]:
				xmin = 288.3758
				xmax = 288.5158
				text = "EH1"
			intervals [1381]:
				xmin = 288.5158
				xmax = 288.7258
				text = "S"
			intervals [1382]:
				xmin = 288.7258
				xmax = 288.7658
				text = "T"
			intervals [1383]:
				xmin = 288.7658
				xmax = 288.8958
				text = "S"
			intervals [1384]:
				xmin = 288.8958
				xmax = 288.9558
				text = "AH1"
			intervals [1385]:
				xmin = 288.9558
				xmax = 289.0158
				text = "M"
			intervals [1386]:
				xmin = 289.0158
				xmax = 289.0658
				text = "TH"
			intervals [1387]:
				xmin = 289.0658
				xmax = 289.0958
				text = "IH0"
			intervals [1388]:
				xmin = 289.0958
				xmax = 289.1258
				text = "N"
			intervals [1389]:
				xmin = 289.1258
				xmax = 289.1558
				text = "L"
			intervals [1390]:
				xmin = 289.1558
				xmax = 289.2358
				text = "AY1"
			intervals [1391]:
				xmin = 289.2358
				xmax = 289.2858
				text = "K"
			intervals [1392]:
				xmin = 289.2858
				xmax = 289.3758
				text = "sp"
			intervals [1393]:
				xmin = 289.3758
				xmax = 289.4458
				text = "DH"
			intervals [1394]:
				xmin = 289.4458
				xmax = 289.4858
				text = "AE1"
			intervals [1395]:
				xmin = 289.4858
				xmax = 289.6558
				text = "T"
			intervals [1396]:
				xmin = 289.6558
				xmax = 291.1884
				text = ""
			intervals [1397]:
				xmin = 291.1884
				xmax = 291.4884
				text = "AE1"
			intervals [1398]:
				xmin = 291.4884
				xmax = 291.6184
				text = "N"
			intervals [1399]:
				xmin = 291.6184
				xmax = 291.6684
				text = "D"
			intervals [1400]:
				xmin = 291.6684
				xmax = 291.8884
				text = "sp"
			intervals [1401]:
				xmin = 291.8884
				xmax = 292.0697
				text = ""
			intervals [1402]:
				xmin = 292.0697
				xmax = 292.1397
				text = "DH"
			intervals [1403]:
				xmin = 292.1397
				xmax = 292.2297
				text = "AH0"
			intervals [1404]:
				xmin = 292.2297
				xmax = 292.3397
				text = "T"
			intervals [1405]:
				xmin = 292.3397
				xmax = 292.4397
				text = "IY1"
			intervals [1406]:
				xmin = 292.4397
				xmax = 292.5097
				text = "CH"
			intervals [1407]:
				xmin = 292.5097
				xmax = 292.5797
				text = "ER0"
			intervals [1408]:
				xmin = 292.5797
				xmax = 292.6797
				text = "TH"
			intervals [1409]:
				xmin = 292.6797
				xmax = 292.7797
				text = "AO1"
			intervals [1410]:
				xmin = 292.7797
				xmax = 292.8197
				text = "T"
			intervals [1411]:
				xmin = 292.8197
				xmax = 292.9497
				text = "SH"
			intervals [1412]:
				xmin = 292.9497
				xmax = 293.0397
				text = "IY1"
			intervals [1413]:
				xmin = 293.0397
				xmax = 293.1097
				text = "W"
			intervals [1414]:
				xmin = 293.1097
				xmax = 293.1497
				text = "AH0"
			intervals [1415]:
				xmin = 293.1497
				xmax = 293.2397
				text = "Z"
			intervals [1416]:
				xmin = 293.2397
				xmax = 293.4397
				text = "CH"
			intervals [1417]:
				xmin = 293.4397
				xmax = 293.5997
				text = "IY1"
			intervals [1418]:
				xmin = 293.5997
				xmax = 293.6297
				text = "T"
			intervals [1419]:
				xmin = 293.6297
				xmax = 293.6597
				text = "IH0"
			intervals [1420]:
				xmin = 293.6597
				xmax = 293.6897
				text = "N"
			intervals [1421]:
				xmin = 293.6897
				xmax = 293.7297
				text = "AE1"
			intervals [1422]:
				xmin = 293.7297
				xmax = 293.8297
				text = "N"
			intervals [1423]:
				xmin = 293.8297
				xmax = 293.8597
				text = "HH"
			intervals [1424]:
				xmin = 293.8597
				xmax = 293.9697
				text = "ER0"
			intervals [1425]:
				xmin = 293.9697
				xmax = 294.0897
				text = "F"
			intervals [1426]:
				xmin = 294.0897
				xmax = 294.2697
				text = "AA1"
			intervals [1427]:
				xmin = 294.2697
				xmax = 294.2997
				text = "DH"
			intervals [1428]:
				xmin = 294.2997
				xmax = 294.3597
				text = "ER0"
			intervals [1429]:
				xmin = 294.3597
				xmax = 294.4697
				text = "TH"
			intervals [1430]:
				xmin = 294.4697
				xmax = 294.5397
				text = "AO1"
			intervals [1431]:
				xmin = 294.5397
				xmax = 294.5897
				text = "T"
			intervals [1432]:
				xmin = 294.5897
				xmax = 294.7097
				text = "SH"
			intervals [1433]:
				xmin = 294.7097
				xmax = 294.7397
				text = "IY1"
			intervals [1434]:
				xmin = 294.7397
				xmax = 294.8197
				text = "sp"
			intervals [1435]:
				xmin = 294.8197
				xmax = 294.8497
				text = "W"
			intervals [1436]:
				xmin = 294.8497
				xmax = 294.8797
				text = "AH0"
			intervals [1437]:
				xmin = 294.8797
				xmax = 294.9997
				text = "Z"
			intervals [1438]:
				xmin = 294.9997
				xmax = 295.1397
				text = "CH"
			intervals [1439]:
				xmin = 295.1397
				xmax = 295.2297
				text = "IY1"
			intervals [1440]:
				xmin = 295.2297
				xmax = 295.2597
				text = "T"
			intervals [1441]:
				xmin = 295.2597
				xmax = 295.2897
				text = "IH0"
			intervals [1442]:
				xmin = 295.2897
				xmax = 295.3197
				text = "N"
			intervals [1443]:
				xmin = 295.3197
				xmax = 295.3897
				text = "sp"
			intervals [1444]:
				xmin = 295.3897
				xmax = 295.8003
				text = ""
			intervals [1445]:
				xmin = 295.8003
				xmax = 295.9603
				text = "AH0"
			intervals [1446]:
				xmin = 295.9603
				xmax = 296.0103
				text = "N"
			intervals [1447]:
				xmin = 296.0103
				xmax = 296.0403
				text = "HH"
			intervals [1448]:
				xmin = 296.0403
				xmax = 296.1303
				text = "ER0"
			intervals [1449]:
				xmin = 296.1303
				xmax = 296.2303
				text = "F"
			intervals [1450]:
				xmin = 296.2303
				xmax = 296.4203
				text = "AA1"
			intervals [1451]:
				xmin = 296.4203
				xmax = 296.4703
				text = "DH"
			intervals [1452]:
				xmin = 296.4703
				xmax = 296.5303
				text = "ER0"
			intervals [1453]:
				xmin = 296.5303
				xmax = 296.6103
				text = "Z"
			intervals [1454]:
				xmin = 296.6103
				xmax = 296.6603
				text = "AH0"
			intervals [1455]:
				xmin = 296.6603
				xmax = 296.7403
				text = "V"
			intervals [1456]:
				xmin = 296.7403
				xmax = 296.7703
				text = "IY1"
			intervals [1457]:
				xmin = 296.7703
				xmax = 297.1115
				text = "sp"
			intervals [1458]:
				xmin = 297.1115
				xmax = 297.2315
				text = "V"
			intervals [1459]:
				xmin = 297.2315
				xmax = 297.4015
				text = "EH1"
			intervals [1460]:
				xmin = 297.4015
				xmax = 297.5215
				text = "R"
			intervals [1461]:
				xmin = 297.5215
				xmax = 297.5615
				text = "IY0"
			intervals [1462]:
				xmin = 297.5615
				xmax = 297.6215
				text = "IH0"
			intervals [1463]:
				xmin = 297.6215
				xmax = 297.6815
				text = "M"
			intervals [1464]:
				xmin = 297.6815
				xmax = 297.7915
				text = "P"
			intervals [1465]:
				xmin = 297.7915
				xmax = 297.8615
				text = "AO1"
			intervals [1466]:
				xmin = 297.8615
				xmax = 297.9415
				text = "R"
			intervals [1467]:
				xmin = 297.9415
				xmax = 298.0215
				text = "T"
			intervals [1468]:
				xmin = 298.0215
				xmax = 298.0515
				text = "AH0"
			intervals [1469]:
				xmin = 298.0515
				xmax = 298.0815
				text = "N"
			intervals [1470]:
				xmin = 298.0815
				xmax = 298.1115
				text = "T"
			intervals [1471]:
				xmin = 298.1115
				xmax = 298.1715
				text = "M"
			intervals [1472]:
				xmin = 298.1715
				xmax = 298.3015
				text = "AE1"
			intervals [1473]:
				xmin = 298.3015
				xmax = 298.3815
				text = "N"
			intervals [1474]:
				xmin = 298.3815
				xmax = 298.4515
				text = "S"
			intervals [1475]:
				xmin = 298.4515
				xmax = 298.5415
				text = "OW1"
			intervals [1476]:
				xmin = 298.5415
				xmax = 298.6115
				text = "DH"
			intervals [1477]:
				xmin = 298.6115
				xmax = 298.6415
				text = "AH0"
			intervals [1478]:
				xmin = 298.6415
				xmax = 298.6815
				text = "sp"
			intervals [1479]:
				xmin = 298.6815
				xmax = 298.7915
				text = "T"
			intervals [1480]:
				xmin = 298.7915
				xmax = 298.9115
				text = "IY1"
			intervals [1481]:
				xmin = 298.9115
				xmax = 298.9815
				text = "CH"
			intervals [1482]:
				xmin = 298.9815
				xmax = 299.0415
				text = "ER0"
			intervals [1483]:
				xmin = 299.0415
				xmax = 299.1815
				text = "S"
			intervals [1484]:
				xmin = 299.1815
				xmax = 299.3215
				text = "OW1"
			intervals [1485]:
				xmin = 299.3215
				xmax = 299.4715
				text = "SH"
			intervals [1486]:
				xmin = 299.4715
				xmax = 299.5415
				text = "IY1"
			intervals [1487]:
				xmin = 299.5415
				xmax = 299.6215
				text = "G"
			intervals [1488]:
				xmin = 299.6215
				xmax = 299.7015
				text = "AA1"
			intervals [1489]:
				xmin = 299.7015
				xmax = 299.7515
				text = "T"
			intervals [1490]:
				xmin = 299.7515
				xmax = 299.8015
				text = "HH"
			intervals [1491]:
				xmin = 299.8015
				xmax = 299.9315
				text = "ER1"
			intervals [1492]:
				xmin = 299.9315
				xmax = 300.1415
				text = "sp"
			intervals [1493]:
				xmin = 300.1415
				xmax = 300.2515
				text = "M"
			intervals [1494]:
				xmin = 300.2515
				xmax = 300.3615
				text = "OW1"
			intervals [1495]:
				xmin = 300.3615
				xmax = 300.4315
				text = "S"
			intervals [1496]:
				xmin = 300.4315
				xmax = 300.4815
				text = "AH0"
			intervals [1497]:
				xmin = 300.4815
				xmax = 300.5515
				text = "V"
			intervals [1498]:
				xmin = 300.5515
				xmax = 300.6115
				text = "HH"
			intervals [1499]:
				xmin = 300.6115
				xmax = 300.7315
				text = "ER0"
			intervals [1500]:
				xmin = 300.7315
				xmax = 300.8515
				text = "W"
			intervals [1501]:
				xmin = 300.8515
				xmax = 300.9715
				text = "ER1"
			intervals [1502]:
				xmin = 300.9715
				xmax = 301.1115
				text = "K"
			intervals [1503]:
				xmin = 301.1115
				xmax = 301.5663
				text = ""
			intervals [1504]:
				xmin = 301.5663
				xmax = 301.6463
				text = "sil"
			intervals [1505]:
				xmin = 301.6463
				xmax = 301.7263
				text = "R"
			intervals [1506]:
				xmin = 301.7263
				xmax = 301.8963
				text = "AO1"
			intervals [1507]:
				xmin = 301.8963
				xmax = 301.9463
				text = "NG"
			intervals [1508]:
				xmin = 301.9463
				xmax = 302.1463
				text = "AE1"
			intervals [1509]:
				xmin = 302.1463
				xmax = 302.2163
				text = "N"
			intervals [1510]:
				xmin = 302.2163
				xmax = 302.2663
				text = "DH"
			intervals [1511]:
				xmin = 302.2663
				xmax = 302.3163
				text = "AH0"
			intervals [1512]:
				xmin = 302.3163
				xmax = 302.4763
				text = "sp"
			intervals [1513]:
				xmin = 302.4763
				xmax = 302.5863
				text = "T"
			intervals [1514]:
				xmin = 302.5863
				xmax = 302.7063
				text = "IY1"
			intervals [1515]:
				xmin = 302.7063
				xmax = 302.7763
				text = "CH"
			intervals [1516]:
				xmin = 302.7763
				xmax = 302.8363
				text = "ER0"
			intervals [1517]:
				xmin = 302.8363
				xmax = 302.9663
				text = "S"
			intervals [1518]:
				xmin = 302.9663
				xmax = 303.1263
				text = "EH1"
			intervals [1519]:
				xmin = 303.1263
				xmax = 303.1863
				text = "D"
			intervals [1520]:
				xmin = 303.1863
				xmax = 303.2363
				text = "sp"
			intervals [1521]:
				xmin = 303.2363
				xmax = 303.3863
				text = "AH1"
			intervals [1522]:
				xmin = 303.3863
				xmax = 303.5063
				text = "M"
			intervals [1523]:
				xmin = 303.5063
				xmax = 304.6605
				text = "sp"
			intervals [1524]:
				xmin = 304.6605
				xmax = 304.7105
				text = "HH"
			intervals [1525]:
				xmin = 304.7105
				xmax = 304.8905
				text = "M"
			intervals [1526]:
				xmin = 304.8905
				xmax = 305.0405
				text = "AY1"
			intervals [1527]:
				xmin = 305.0405
				xmax = 305.1105
				text = "F"
			intervals [1528]:
				xmin = 305.1105
				xmax = 305.2105
				text = "ER0"
			intervals [1529]:
				xmin = 305.2105
				xmax = 305.2905
				text = "G"
			intervals [1530]:
				xmin = 305.2905
				xmax = 305.3805
				text = "AA1"
			intervals [1531]:
				xmin = 305.3805
				xmax = 305.4605
				text = "T"
			intervals [1532]:
				xmin = 305.4605
				xmax = 305.5005
				text = "W"
			intervals [1533]:
				xmin = 305.5005
				xmax = 305.5305
				text = "AH1"
			intervals [1534]:
				xmin = 305.5305
				xmax = 305.5805
				text = "T"
			intervals [1535]:
				xmin = 305.5805
				xmax = 305.6405
				text = "DH"
			intervals [1536]:
				xmin = 305.6405
				xmax = 305.7305
				text = "EY1"
			intervals [1537]:
				xmin = 305.7305
				xmax = 305.8905
				text = "K"
			intervals [1538]:
				xmin = 305.8905
				xmax = 306.0405
				text = "AO1"
			intervals [1539]:
				xmin = 306.0405
				xmax = 306.1005
				text = "L"
			intervals [1540]:
				xmin = 306.1005
				xmax = 306.1305
				text = "D"
			intervals [1541]:
				xmin = 306.1305
				xmax = 306.1605
				text = "HH"
			intervals [1542]:
				xmin = 306.1605
				xmax = 306.2305
				text = "ER0"
			intervals [1543]:
				xmin = 306.2305
				xmax = 306.3705
				text = "AO1"
			intervals [1544]:
				xmin = 306.3705
				xmax = 306.4505
				text = "N"
			intervals [1545]:
				xmin = 306.4505
				xmax = 306.4805
				text = "DH"
			intervals [1546]:
				xmin = 306.4805
				xmax = 306.6105
				text = "EH1"
			intervals [1547]:
				xmin = 306.6105
				xmax = 306.6605
				text = "R"
			intervals [1548]:
				xmin = 306.6605
				xmax = 307.0292
				text = "sp"
			intervals [1549]:
				xmin = 307.0292
				xmax = 307.1492
				text = "spn"
			intervals [1550]:
				xmin = 307.1492
				xmax = 307.3511
				text = ""
			intervals [1551]:
				xmin = 307.3511
				xmax = 307.5011
				text = "AH0"
			intervals [1552]:
				xmin = 307.5011
				xmax = 307.5611
				text = "N"
			intervals [1553]:
				xmin = 307.5611
				xmax = 307.7011
				text = "S"
			intervals [1554]:
				xmin = 307.7011
				xmax = 307.9211
				text = "OW1"
			intervals [1555]:
				xmin = 307.9211
				xmax = 308.1411
				text = "sp"
			intervals [1556]:
				xmin = 308.1411
				xmax = 308.2311
				text = "AO1"
			intervals [1557]:
				xmin = 308.2311
				xmax = 308.3211
				text = "N"
			intervals [1558]:
				xmin = 308.3211
				xmax = 308.4511
				text = "T"
			intervals [1559]:
				xmin = 308.4511
				xmax = 308.5211
				text = "EH1"
			intervals [1560]:
				xmin = 308.5211
				xmax = 308.5911
				text = "L"
			intervals [1561]:
				xmin = 308.5911
				xmax = 308.6211
				text = "AH0"
			intervals [1562]:
				xmin = 308.6211
				xmax = 308.7211
				text = "V"
			intervals [1563]:
				xmin = 308.7211
				xmax = 308.7811
				text = "IH2"
			intervals [1564]:
				xmin = 308.7811
				xmax = 308.8111
				text = "ZH"
			intervals [1565]:
				xmin = 308.8111
				xmax = 308.8411
				text = "AH0"
			intervals [1566]:
				xmin = 308.8411
				xmax = 308.8711
				text = "N"
			intervals [1567]:
				xmin = 308.8711
				xmax = 308.9011
				text = "HH"
			intervals [1568]:
				xmin = 308.9011
				xmax = 308.9311
				text = "ER0"
			intervals [1569]:
				xmin = 308.9311
				xmax = 308.9611
				text = "sp"
			intervals [1570]:
				xmin = 308.9611
				xmax = 309.1511
				text = "R"
			intervals [1571]:
				xmin = 309.1511
				xmax = 309.2511
				text = "IY1"
			intervals [1572]:
				xmin = 309.2511
				xmax = 309.3011
				text = "L"
			intervals [1573]:
				xmin = 309.3011
				xmax = 309.4011
				text = "N"
			intervals [1574]:
				xmin = 309.4011
				xmax = 309.5211
				text = "EY1"
			intervals [1575]:
				xmin = 309.5211
				xmax = 309.5711
				text = "M"
			intervals [1576]:
				xmin = 309.5711
				xmax = 309.7311
				text = "sp"
			intervals [1577]:
				xmin = 309.7311
				xmax = 310.3565
				text = ""
			intervals [1578]:
				xmin = 310.3565
				xmax = 310.4965
				text = "S"
			intervals [1579]:
				xmin = 310.4965
				xmax = 310.5965
				text = "OW1"
			intervals [1580]:
				xmin = 310.5965
				xmax = 310.6565
				text = "DH"
			intervals [1581]:
				xmin = 310.6565
				xmax = 310.7165
				text = "AH0"
			intervals [1582]:
				xmin = 310.7165
				xmax = 310.8365
				text = "T"
			intervals [1583]:
				xmin = 310.8365
				xmax = 310.9365
				text = "IY1"
			intervals [1584]:
				xmin = 310.9365
				xmax = 311.0165
				text = "CH"
			intervals [1585]:
				xmin = 311.0165
				xmax = 311.0965
				text = "ER0"
			intervals [1586]:
				xmin = 311.0965
				xmax = 311.2665
				text = "S"
			intervals [1587]:
				xmin = 311.2665
				xmax = 311.3365
				text = "EH1"
			intervals [1588]:
				xmin = 311.3365
				xmax = 311.5665
				text = "D"
			intervals [1589]:
				xmin = 311.5665
				xmax = 311.7765
				text = "sp"
			intervals [1590]:
				xmin = 311.7765
				xmax = 311.8765
				text = "W"
			intervals [1591]:
				xmin = 311.8765
				xmax = 311.9065
				text = "EH1"
			intervals [1592]:
				xmin = 311.9065
				xmax = 311.9365
				text = "L"
			intervals [1593]:
				xmin = 311.9365
				xmax = 312.0765
				text = "AY1"
			intervals [1594]:
				xmin = 312.0765
				xmax = 312.1065
				text = "spn"
			intervals [1595]:
				xmin = 312.1065
				xmax = 312.2265
				text = "S"
			intervals [1596]:
				xmin = 312.2265
				xmax = 312.3665
				text = "EY1"
			intervals [1597]:
				xmin = 312.3665
				xmax = 312.4265
				text = "sp"
			intervals [1598]:
				xmin = 312.4265
				xmax = 312.5765
				text = "G"
			intervals [1599]:
				xmin = 312.5765
				xmax = 312.6965
				text = "IH1"
			intervals [1600]:
				xmin = 312.6965
				xmax = 312.8065
				text = "JH"
			intervals [1601]:
				xmin = 312.8065
				xmax = 312.8465
				text = "AH0"
			intervals [1602]:
				xmin = 312.8465
				xmax = 312.8965
				text = "T"
			intervals [1603]:
				xmin = 312.8965
				xmax = 313.5037
				text = "sp"
			intervals [1604]:
				xmin = 313.5037
				xmax = 313.6437
				text = "S"
			intervals [1605]:
				xmin = 313.6437
				xmax = 313.8937
				text = "EY1"
			intervals [1606]:
				xmin = 313.8937
				xmax = 313.9837
				text = "G"
			intervals [1607]:
				xmin = 313.9837
				xmax = 314.1437
				text = "IH1"
			intervals [1608]:
				xmin = 314.1437
				xmax = 314.2437
				text = "JH"
			intervals [1609]:
				xmin = 314.2437
				xmax = 314.3437
				text = "AH0"
			intervals [1610]:
				xmin = 314.3437
				xmax = 314.3737
				text = "T"
			intervals [1611]:
				xmin = 314.3737
				xmax = 314.4137
				text = "sp"
			intervals [1612]:
				xmin = 314.4137
				xmax = 315.1249
				text = ""
			intervals [1613]:
				xmin = 315.1249
				xmax = 315.3749
				text = "AH1"
			intervals [1614]:
				xmin = 315.3749
				xmax = 315.6449
				text = "M"
			intervals [1615]:
				xmin = 315.6449
				xmax = 316.4693
				text = "sp"
			intervals [1616]:
				xmin = 316.4693
				xmax = 316.5793
				text = "S"
			intervals [1617]:
				xmin = 316.5793
				xmax = 316.6593
				text = "IH1"
			intervals [1618]:
				xmin = 316.6593
				xmax = 316.6893
				text = "N"
			intervals [1619]:
				xmin = 316.6893
				xmax = 316.7393
				text = "S"
			intervals [1620]:
				xmin = 316.7393
				xmax = 316.7993
				text = "Y"
			intervals [1621]:
				xmin = 316.7993
				xmax = 316.8293
				text = "AO1"
			intervals [1622]:
				xmin = 316.8293
				xmax = 316.8993
				text = "R"
			intervals [1623]:
				xmin = 316.8993
				xmax = 317.0093
				text = "F"
			intervals [1624]:
				xmin = 317.0093
				xmax = 317.1693
				text = "AA1"
			intervals [1625]:
				xmin = 317.1693
				xmax = 317.1993
				text = "DH"
			intervals [1626]:
				xmin = 317.1993
				xmax = 317.2493
				text = "ER0"
			intervals [1627]:
				xmin = 317.2493
				xmax = 317.3293
				text = "S"
			intervals [1628]:
				xmin = 317.3293
				xmax = 317.4093
				text = "AH0"
			intervals [1629]:
				xmin = 317.4093
				xmax = 317.4793
				text = "sp"
			intervals [1630]:
				xmin = 317.4793
				xmax = 317.5193
				text = "V"
			intervals [1631]:
				xmin = 317.5193
				xmax = 317.7193
				text = "EH1"
			intervals [1632]:
				xmin = 317.7193
				xmax = 317.7793
				text = "R"
			intervals [1633]:
				xmin = 317.7793
				xmax = 317.8393
				text = "IY0"
			intervals [1634]:
				xmin = 317.8393
				xmax = 317.8993
				text = "IH0"
			intervals [1635]:
				xmin = 317.8993
				xmax = 317.9393
				text = "M"
			intervals [1636]:
				xmin = 317.9393
				xmax = 318.0793
				text = "P"
			intervals [1637]:
				xmin = 318.0793
				xmax = 318.1593
				text = "AO1"
			intervals [1638]:
				xmin = 318.1593
				xmax = 318.2193
				text = "R"
			intervals [1639]:
				xmin = 318.2193
				xmax = 318.2493
				text = "T"
			intervals [1640]:
				xmin = 318.2493
				xmax = 318.2893
				text = "AH0"
			intervals [1641]:
				xmin = 318.2893
				xmax = 318.3293
				text = "N"
			intervals [1642]:
				xmin = 318.3293
				xmax = 318.3593
				text = "T"
			intervals [1643]:
				xmin = 318.3593
				xmax = 318.3993
				text = "M"
			intervals [1644]:
				xmin = 318.3993
				xmax = 318.6493
				text = "AE1"
			intervals [1645]:
				xmin = 318.6493
				xmax = 318.6793
				text = "N"
			intervals [1646]:
				xmin = 318.6793
				xmax = 318.7593
				text = "sp"
			intervals [1647]:
				xmin = 318.7593
				xmax = 318.9648
				text = ""
			intervals [1648]:
				xmin = 318.9648
				xmax = 319.0448
				text = "Y"
			intervals [1649]:
				xmin = 319.0448
				xmax = 319.1148
				text = "UW1"
			intervals [1650]:
				xmin = 319.1148
				xmax = 319.2448
				text = "SH"
			intervals [1651]:
				xmin = 319.2448
				xmax = 319.2848
				text = "UH1"
			intervals [1652]:
				xmin = 319.2848
				xmax = 319.3148
				text = "D"
			intervals [1653]:
				xmin = 319.3148
				xmax = 319.4148
				text = "N"
			intervals [1654]:
				xmin = 319.4148
				xmax = 319.5248
				text = "OW1"
			intervals [1655]:
				xmin = 319.5248
				xmax = 319.6148
				text = "HH"
			intervals [1656]:
				xmin = 319.6148
				xmax = 319.6948
				text = "AW1"
			intervals [1657]:
				xmin = 319.6948
				xmax = 319.7348
				text = "T"
			intervals [1658]:
				xmin = 319.7348
				xmax = 319.7948
				text = "AH0"
			intervals [1659]:
				xmin = 319.7948
				xmax = 319.8448
				text = "sp"
			intervals [1660]:
				xmin = 319.8448
				xmax = 319.9248
				text = "D"
			intervals [1661]:
				xmin = 319.9248
				xmax = 320.0248
				text = "UW1"
			intervals [1662]:
				xmin = 320.0248
				xmax = 320.1248
				text = "Y"
			intervals [1663]:
				xmin = 320.1248
				xmax = 320.1948
				text = "AO1"
			intervals [1664]:
				xmin = 320.1948
				xmax = 320.2248
				text = "R"
			intervals [1665]:
				xmin = 320.2248
				xmax = 320.3648
				text = "W"
			intervals [1666]:
				xmin = 320.3648
				xmax = 320.4548
				text = "ER1"
			intervals [1667]:
				xmin = 320.4548
				xmax = 320.5448
				text = "K"
			intervals [1668]:
				xmin = 320.5448
				xmax = 320.6091
				text = ""
			intervals [1669]:
				xmin = 320.6091
				xmax = 320.6991
				text = "AE1"
			intervals [1670]:
				xmin = 320.6991
				xmax = 320.8291
				text = "N"
			intervals [1671]:
				xmin = 320.8291
				xmax = 320.9091
				text = "SH"
			intervals [1672]:
				xmin = 320.9091
				xmax = 320.9891
				text = "IY1"
			intervals [1673]:
				xmin = 320.9891
				xmax = 321.0691
				text = "W"
			intervals [1674]:
				xmin = 321.0691
				xmax = 321.0991
				text = "EH1"
			intervals [1675]:
				xmin = 321.0991
				xmax = 321.1291
				text = "N"
			intervals [1676]:
				xmin = 321.1291
				xmax = 321.1591
				text = "T"
			intervals [1677]:
				xmin = 321.1591
				xmax = 321.2391
				text = "HH"
			intervals [1678]:
				xmin = 321.2391
				xmax = 321.3091
				text = "OW1"
			intervals [1679]:
				xmin = 321.3091
				xmax = 321.3691
				text = "M"
			intervals [1680]:
				xmin = 321.3691
				xmax = 321.3991
				text = "AH0"
			intervals [1681]:
				xmin = 321.3991
				xmax = 321.4691
				text = "N"
			intervals [1682]:
				xmin = 321.4691
				xmax = 321.5491
				text = "S"
			intervals [1683]:
				xmin = 321.5491
				xmax = 321.6091
				text = "T"
			intervals [1684]:
				xmin = 321.6091
				xmax = 321.7391
				text = "AA1"
			intervals [1685]:
				xmin = 321.7391
				xmax = 321.7891
				text = "R"
			intervals [1686]:
				xmin = 321.7891
				xmax = 321.8191
				text = "T"
			intervals [1687]:
				xmin = 321.8191
				xmax = 321.9191
				text = "K"
			intervals [1688]:
				xmin = 321.9191
				xmax = 321.9691
				text = "R"
			intervals [1689]:
				xmin = 321.9691
				xmax = 322.1291
				text = "AY1"
			intervals [1690]:
				xmin = 322.1291
				xmax = 322.1691
				text = "IH0"
			intervals [1691]:
				xmin = 322.1691
				xmax = 322.2291
				text = "N"
			intervals [1692]:
				xmin = 322.2291
				xmax = 322.3191
				text = "AH0"
			intervals [1693]:
				xmin = 322.3191
				xmax = 322.3991
				text = "N"
			intervals [1694]:
				xmin = 322.3991
				xmax = 322.4591
				text = "AO1"
			intervals [1695]:
				xmin = 322.4591
				xmax = 322.5791
				text = "L"
			intervals [1696]:
				xmin = 322.5791
				xmax = 326.1314
				text = "sp"
			intervals [1697]:
				xmin = 326.1314
				xmax = 326.2314
				text = "N"
			intervals [1698]:
				xmin = 326.2314
				xmax = 326.5214
				text = "OW1"
			intervals [1699]:
				xmin = 326.5214
				xmax = 326.6214
				text = "sp"
			intervals [1700]:
				xmin = 326.6214
				xmax = 328.374
				text = ""
			intervals [1701]:
				xmin = 328.374
				xmax = 328.504
				text = "SH"
			intervals [1702]:
				xmin = 328.504
				xmax = 328.564
				text = "IY1"
			intervals [1703]:
				xmin = 328.564
				xmax = 328.634
				text = "D"
			intervals [1704]:
				xmin = 328.634
				xmax = 328.744
				text = "IH1"
			intervals [1705]:
				xmin = 328.744
				xmax = 328.844
				text = "D"
			intervals [1706]:
				xmin = 328.844
				xmax = 328.884
				text = "N"
			intervals [1707]:
				xmin = 328.884
				xmax = 328.914
				text = "T"
			intervals [1708]:
				xmin = 328.914
				xmax = 328.944
				text = "sp"
			intervals [1709]:
				xmin = 328.944
				xmax = 329.084
				text = "CH"
			intervals [1710]:
				xmin = 329.084
				xmax = 329.244
				text = "IY1"
			intervals [1711]:
				xmin = 329.244
				xmax = 329.274
				text = "T"
			intervals [1712]:
				xmin = 329.274
				xmax = 329.384
				text = "sp"
			intervals [1713]:
				xmin = 329.384
				xmax = 333.5306
				text = ""
			intervals [1714]:
				xmin = 333.5306
				xmax = 333.6106
				text = "DH"
			intervals [1715]:
				xmin = 333.6106
				xmax = 333.6806
				text = "EY1"
			intervals [1716]:
				xmin = 333.6806
				xmax = 333.7806
				text = "G"
			intervals [1717]:
				xmin = 333.7806
				xmax = 333.9006
				text = "EY1"
			intervals [1718]:
				xmin = 333.9006
				xmax = 333.9306
				text = "V"
			intervals [1719]:
				xmin = 333.9306
				xmax = 333.9906
				text = "HH"
			intervals [1720]:
				xmin = 333.9906
				xmax = 334.0906
				text = "ER0"
			intervals [1721]:
				xmin = 334.0906
				xmax = 334.2706
				text = "AH0"
			intervals [1722]:
				xmin = 334.2706
				xmax = 334.4306
				text = "EY1"
			intervals [1723]:
				xmin = 334.4306
				xmax = 334.5106
				text = "sp"
			intervals [1724]:
				xmin = 334.5106
				xmax = 339.4015
				text = ""
			intervals [1725]:
				xmin = 339.4015
				xmax = 339.7815
				text = "AH1"
			intervals [1726]:
				xmin = 339.7815
				xmax = 340.0015
				text = "M"
			intervals [1727]:
				xmin = 340.0015
				xmax = 340.0815
				text = "sp"
			intervals [1728]:
				xmin = 340.0815
				xmax = 340.4087
				text = ""
			intervals [1729]:
				xmin = 340.4087
				xmax = 340.6387
				text = "AY1"
			intervals [1730]:
				xmin = 340.6387
				xmax = 340.7387
				text = "L"
			intervals [1731]:
				xmin = 340.7387
				xmax = 340.8887
				text = "AY1"
			intervals [1732]:
				xmin = 340.8887
				xmax = 341.0487
				text = "K"
			intervals [1733]:
				xmin = 341.0487
				xmax = 343.6637
				text = ""
			intervals [1734]:
				xmin = 343.6637
				xmax = 343.7137
				text = "sil"
			intervals [1735]:
				xmin = 343.7137
				xmax = 344.0337
				text = "AH1"
			intervals [1736]:
				xmin = 344.0337
				xmax = 344.2537
				text = "M"
			intervals [1737]:
				xmin = 344.2537
				xmax = 344.3637
				text = "L"
			intervals [1738]:
				xmin = 344.3637
				xmax = 344.4237
				text = "EH1"
			intervals [1739]:
				xmin = 344.4237
				xmax = 344.4537
				text = "T"
			intervals [1740]:
				xmin = 344.4537
				xmax = 344.5637
				text = "M"
			intervals [1741]:
				xmin = 344.5637
				xmax = 344.6237
				text = "IY1"
			intervals [1742]:
				xmin = 344.6237
				xmax = 344.7937
				text = "S"
			intervals [1743]:
				xmin = 344.7937
				xmax = 344.9837
				text = "IY1"
			intervals [1744]:
				xmin = 344.9837
				xmax = 345.2937
				text = "sp"
			intervals [1745]:
				xmin = 345.2937
				xmax = 345.727
				text = ""
			intervals [1746]:
				xmin = 345.727
				xmax = 345.877
				text = "AY1"
			intervals [1747]:
				xmin = 345.877
				xmax = 345.937
				text = "L"
			intervals [1748]:
				xmin = 345.937
				xmax = 346.037
				text = "AY1"
			intervals [1749]:
				xmin = 346.037
				xmax = 346.107
				text = "K"
			intervals [1750]:
				xmin = 346.107
				xmax = 346.197
				text = "M"
			intervals [1751]:
				xmin = 346.197
				xmax = 346.457
				text = "ER1"
			intervals [1752]:
				xmin = 346.457
				xmax = 346.7579
				text = "sp"
			intervals [1753]:
				xmin = 346.7579
				xmax = 346.8179
				text = "M"
			intervals [1754]:
				xmin = 346.8179
				xmax = 346.9379
				text = "sp"
			intervals [1755]:
				xmin = 346.9379
				xmax = 347.5621
				text = ""
			intervals [1756]:
				xmin = 347.5621
				xmax = 347.8121
				text = "M"
			intervals [1757]:
				xmin = 347.8121
				xmax = 348.0921
				text = "EY1"
			intervals [1758]:
				xmin = 348.0921
				xmax = 348.1421
				text = "B"
			intervals [1759]:
				xmin = 348.1421
				xmax = 348.1821
				text = "EH2"
			intervals [1760]:
				xmin = 348.1821
				xmax = 348.3521
				text = "R"
			intervals [1761]:
				xmin = 348.3521
				xmax = 348.3821
				text = "IY0"
			intervals [1762]:
				xmin = 348.3821
				xmax = 348.4721
				text = "sp"
			intervals [1763]:
				xmin = 348.4721
				xmax = 348.6421
				text = "AA1"
			intervals [1764]:
				xmin = 348.6421
				xmax = 348.7721
				text = "R"
			intervals [1765]:
				xmin = 348.7721
				xmax = 348.8121
				text = "IY1"
			intervals [1766]:
				xmin = 348.8121
				xmax = 348.8921
				text = "EH1"
			intervals [1767]:
				xmin = 348.8921
				xmax = 349.1121
				text = "F"
			intervals [1768]:
				xmin = 349.1121
				xmax = 349.1521
				text = "D"
			intervals [1769]:
				xmin = 349.1521
				xmax = 349.4721
				text = "IY1"
			intervals [1770]:
				xmin = 349.4721
				xmax = 352.7301
				text = ""
			intervals [1771]:
				xmin = 352.7301
				xmax = 352.8101
				text = "sil"
			intervals [1772]:
				xmin = 352.8101
				xmax = 353.0201
				text = "Y"
			intervals [1773]:
				xmin = 353.0201
				xmax = 353.2101
				text = "AE1"
			intervals [1774]:
				xmin = 353.2101
				xmax = 353.3101
				text = "sp"
			intervals [1775]:
				xmin = 353.3101
				xmax = 355.1187
				text = ""
			intervals [1776]:
				xmin = 355.1187
				xmax = 355.2887
				text = "AY1"
			intervals [1777]:
				xmin = 355.2887
				xmax = 355.3687
				text = "L"
			intervals [1778]:
				xmin = 355.3687
				xmax = 355.4387
				text = "AY1"
			intervals [1779]:
				xmin = 355.4387
				xmax = 355.5487
				text = "K"
			intervals [1780]:
				xmin = 355.5487
				xmax = 355.5887
				text = "DH"
			intervals [1781]:
				xmin = 355.5887
				xmax = 355.6287
				text = "AH0"
			intervals [1782]:
				xmin = 355.6287
				xmax = 355.6887
				text = "sp"
			intervals [1783]:
				xmin = 355.6887
				xmax = 355.8387
				text = "T"
			intervals [1784]:
				xmin = 355.8387
				xmax = 355.9987
				text = "AY1"
			intervals [1785]:
				xmin = 355.9987
				xmax = 356.0887
				text = "M"
			intervals [1786]:
				xmin = 356.0887
				xmax = 356.1387
				text = "W"
			intervals [1787]:
				xmin = 356.1387
				xmax = 356.1687
				text = "EH1"
			intervals [1788]:
				xmin = 356.1687
				xmax = 356.1987
				text = "N"
			intervals [1789]:
				xmin = 356.1987
				xmax = 356.2587
				text = "sp"
			intervals [1790]:
				xmin = 356.2587
				xmax = 356.5087
				text = "AH1"
			intervals [1791]:
				xmin = 356.5087
				xmax = 356.6587
				text = "M"
			intervals [1792]:
				xmin = 356.6587
				xmax = 356.7187
				text = "sp"
			intervals [1793]:
				xmin = 356.7187
				xmax = 356.8887
				text = "T"
			intervals [1794]:
				xmin = 356.8887
				xmax = 357.0187
				text = "UW1"
			intervals [1795]:
				xmin = 357.0187
				xmax = 357.0887
				text = "M"
			intervals [1796]:
				xmin = 357.0887
				xmax = 357.2587
				text = "EH1"
			intervals [1797]:
				xmin = 357.2587
				xmax = 357.3287
				text = "N"
			intervals [1798]:
				xmin = 357.3287
				xmax = 357.4287
				text = "K"
			intervals [1799]:
				xmin = 357.4287
				xmax = 357.5487
				text = "EY1"
			intervals [1800]:
				xmin = 357.5487
				xmax = 357.6487
				text = "M"
			intervals [1801]:
				xmin = 357.6487
				xmax = 357.7287
				text = "T"
			intervals [1802]:
				xmin = 357.7287
				xmax = 357.7687
				text = "IH0"
			intervals [1803]:
				xmin = 357.7687
				xmax = 357.8187
				text = "sp"
			intervals [1804]:
				xmin = 357.8187
				xmax = 357.9487
				text = "T"
			intervals [1805]:
				xmin = 357.9487
				xmax = 358.2187
				text = "AW1"
			intervals [1806]:
				xmin = 358.2187
				xmax = 358.2987
				text = "N"
			intervals [1807]:
				xmin = 358.2987
				xmax = 358.8464
				text = "sp"
			intervals [1808]:
				xmin = 358.8464
				xmax = 358.9064
				text = "AH0"
			intervals [1809]:
				xmin = 358.9064
				xmax = 358.9564
				text = "N"
			intervals [1810]:
				xmin = 358.9564
				xmax = 358.9964
				text = "DH"
			intervals [1811]:
				xmin = 358.9964
				xmax = 359.0964
				text = "EY1"
			intervals [1812]:
				xmin = 359.0964
				xmax = 359.2064
				text = "S"
			intervals [1813]:
				xmin = 359.2064
				xmax = 359.2764
				text = "T"
			intervals [1814]:
				xmin = 359.2764
				xmax = 359.4364
				text = "EY1"
			intervals [1815]:
				xmin = 359.4364
				xmax = 359.4764
				text = "D"
			intervals [1816]:
				xmin = 359.4764
				xmax = 359.5464
				text = "IH1"
			intervals [1817]:
				xmin = 359.5464
				xmax = 359.6264
				text = "N"
			intervals [1818]:
				xmin = 359.6264
				xmax = 359.6964
				text = "AH0"
			intervals [1819]:
				xmin = 359.6964
				xmax = 359.8164
				text = "HH"
			intervals [1820]:
				xmin = 359.8164
				xmax = 359.9764
				text = "OW0"
			intervals [1821]:
				xmin = 359.9764
				xmax = 360.1564
				text = "T"
			intervals [1822]:
				xmin = 360.1564
				xmax = 360.3664
				text = "EH1"
			intervals [1823]:
				xmin = 360.3664
				xmax = 360.5164
				text = "L"
			intervals [1824]:
				xmin = 360.5164
				xmax = 362.1783
				text = "sp"
			intervals [1825]:
				xmin = 362.1783
				xmax = 362.5383
				text = "AE1"
			intervals [1826]:
				xmin = 362.5383
				xmax = 362.6883
				text = "N"
			intervals [1827]:
				xmin = 362.6883
				xmax = 362.8183
				text = "D"
			intervals [1828]:
				xmin = 362.8183
				xmax = 364.6389
				text = ""
			intervals [1829]:
				xmin = 364.6389
				xmax = 364.6889
				text = "sil"
			intervals [1830]:
				xmin = 364.6889
				xmax = 364.7289
				text = "AH0"
			intervals [1831]:
				xmin = 364.7289
				xmax = 364.7589
				text = "HH"
			intervals [1832]:
				xmin = 364.7589
				xmax = 364.8989
				text = "OW0"
			intervals [1833]:
				xmin = 364.8989
				xmax = 365.0389
				text = "T"
			intervals [1834]:
				xmin = 365.0389
				xmax = 365.1989
				text = "EH1"
			intervals [1835]:
				xmin = 365.1989
				xmax = 365.2789
				text = "L"
			intervals [1836]:
				xmin = 365.2789
				xmax = 366.0293
				text = "sp"
			intervals [1837]:
				xmin = 366.0293
				xmax = 366.1193
				text = "AH0"
			intervals [1838]:
				xmin = 366.1193
				xmax = 366.2493
				text = "N"
			intervals [1839]:
				xmin = 366.2493
				xmax = 366.2793
				text = "D"
			intervals [1840]:
				xmin = 366.2793
				xmax = 366.3393
				text = "DH"
			intervals [1841]:
				xmin = 366.3393
				xmax = 366.5393
				text = "EH1"
			intervals [1842]:
				xmin = 366.5393
				xmax = 366.6093
				text = "N"
			intervals [1843]:
				xmin = 366.6093
				xmax = 366.7293
				text = "sp"
			intervals [1844]:
				xmin = 366.7293
				xmax = 367.0093
				text = "AH1"
			intervals [1845]:
				xmin = 367.0093
				xmax = 367.1393
				text = "M"
			intervals [1846]:
				xmin = 367.1393
				xmax = 367.3093
				text = "sp"
			intervals [1847]:
				xmin = 367.3093
				xmax = 367.3611
				text = ""
			intervals [1848]:
				xmin = 367.3611
				xmax = 367.5211
				text = "L"
			intervals [1849]:
				xmin = 367.5211
				xmax = 367.5511
				text = "EH1"
			intervals [1850]:
				xmin = 367.5511
				xmax = 367.5911
				text = "T"
			intervals [1851]:
				xmin = 367.5911
				xmax = 367.6211
				text = "Z"
			intervals [1852]:
				xmin = 367.6211
				xmax = 367.6911
				text = "S"
			intervals [1853]:
				xmin = 367.6911
				xmax = 367.7411
				text = "IY1"
			intervals [1854]:
				xmin = 367.7411
				xmax = 367.8611
				text = "HH"
			intervals [1855]:
				xmin = 367.8611
				xmax = 367.8911
				text = "W"
			intervals [1856]:
				xmin = 367.8911
				xmax = 367.9211
				text = "AH1"
			intervals [1857]:
				xmin = 367.9211
				xmax = 367.9511
				text = "T"
			intervals [1858]:
				xmin = 367.9511
				xmax = 368.1111
				text = "HH"
			intervals [1859]:
				xmin = 368.1111
				xmax = 368.2611
				text = "AE1"
			intervals [1860]:
				xmin = 368.2611
				xmax = 368.3111
				text = "P"
			intervals [1861]:
				xmin = 368.3111
				xmax = 368.3411
				text = "AH0"
			intervals [1862]:
				xmin = 368.3411
				xmax = 368.3711
				text = "N"
			intervals [1863]:
				xmin = 368.3711
				xmax = 368.4011
				text = "D"
			intervals [1864]:
				xmin = 368.4011
				xmax = 374.1055
				text = "sp"
			intervals [1865]:
				xmin = 374.1055
				xmax = 374.3755
				text = "OW1"
			intervals [1866]:
				xmin = 374.3755
				xmax = 374.5555
				text = "N"
			intervals [1867]:
				xmin = 374.5555
				xmax = 374.7455
				text = "OW1"
			intervals [1868]:
				xmin = 374.7455
				xmax = 374.8155
				text = "DH"
			intervals [1869]:
				xmin = 374.8155
				xmax = 374.9155
				text = "EY1"
			intervals [1870]:
				xmin = 374.9155
				xmax = 374.9555
				text = "D"
			intervals [1871]:
				xmin = 374.9555
				xmax = 375.0455
				text = "IH1"
			intervals [1872]:
				xmin = 375.0455
				xmax = 375.0955
				text = "D"
			intervals [1873]:
				xmin = 375.0955
				xmax = 375.1255
				text = "N"
			intervals [1874]:
				xmin = 375.1255
				xmax = 375.1855
				text = "T"
			intervals [1875]:
				xmin = 375.1855
				xmax = 375.2155
				text = "sp"
			intervals [1876]:
				xmin = 375.2155
				xmax = 375.2955
				text = "K"
			intervals [1877]:
				xmin = 375.2955
				xmax = 375.3755
				text = "AH1"
			intervals [1878]:
				xmin = 375.3755
				xmax = 375.4155
				text = "M"
			intervals [1879]:
				xmin = 375.4155
				xmax = 375.4455
				text = "AH0"
			intervals [1880]:
				xmin = 375.4455
				xmax = 375.5355
				text = "N"
			intervals [1881]:
				xmin = 375.5355
				xmax = 375.6555
				text = "S"
			intervals [1882]:
				xmin = 375.6555
				xmax = 375.6955
				text = "T"
			intervals [1883]:
				xmin = 375.6955
				xmax = 375.7755
				text = "EY1"
			intervals [1884]:
				xmin = 375.7755
				xmax = 375.8155
				text = "IH0"
			intervals [1885]:
				xmin = 375.8155
				xmax = 375.8655
				text = "N"
			intervals [1886]:
				xmin = 375.8655
				xmax = 375.8955
				text = "AH0"
			intervals [1887]:
				xmin = 375.8955
				xmax = 376.0255
				text = "HH"
			intervals [1888]:
				xmin = 376.0255
				xmax = 376.1155
				text = "OW0"
			intervals [1889]:
				xmin = 376.1155
				xmax = 376.2455
				text = "T"
			intervals [1890]:
				xmin = 376.2455
				xmax = 376.3055
				text = "EH1"
			intervals [1891]:
				xmin = 376.3055
				xmax = 376.3455
				text = "L"
			intervals [1892]:
				xmin = 376.3455
				xmax = 376.3955
				text = "sp"
			intervals [1893]:
				xmin = 376.3955
				xmax = 376.7444
				text = ""
			intervals [1894]:
				xmin = 376.7444
				xmax = 376.8444
				text = "DH"
			intervals [1895]:
				xmin = 376.8444
				xmax = 376.9344
				text = "EY1"
			intervals [1896]:
				xmin = 376.9344
				xmax = 377.0544
				text = "K"
			intervals [1897]:
				xmin = 377.0544
				xmax = 377.1944
				text = "EY1"
			intervals [1898]:
				xmin = 377.1944
				xmax = 377.3144
				text = "M"
			intervals [1899]:
				xmin = 377.3144
				xmax = 377.4244
				text = "T"
			intervals [1900]:
				xmin = 377.4244
				xmax = 377.5544
				text = "UW1"
			intervals [1901]:
				xmin = 377.5544
				xmax = 377.6744
				text = "sp"
			intervals [1902]:
				xmin = 377.6744
				xmax = 377.9644
				text = "AH1"
			intervals [1903]:
				xmin = 377.9644
				xmax = 378.0544
				text = "M"
			intervals [1904]:
				xmin = 378.0544
				xmax = 378.1844
				text = "sp"
			intervals [1905]:
				xmin = 378.1844
				xmax = 378.5795
				text = ""
			intervals [1906]:
				xmin = 378.5795
				xmax = 378.6495
				text = "D"
			intervals [1907]:
				xmin = 378.6495
				xmax = 378.7095
				text = "UW1"
			intervals [1908]:
				xmin = 378.7095
				xmax = 378.8095
				text = "Y"
			intervals [1909]:
				xmin = 378.8095
				xmax = 378.8695
				text = "UW1"
			intervals [1910]:
				xmin = 378.8695
				xmax = 378.9295
				text = "N"
			intervals [1911]:
				xmin = 378.9295
				xmax = 379.0695
				text = "OW1"
			intervals [1912]:
				xmin = 379.0695
				xmax = 379.1295
				text = "DH"
			intervals [1913]:
				xmin = 379.1295
				xmax = 379.2195
				text = "AH0"
			intervals [1914]:
				xmin = 379.2195
				xmax = 379.2695
				text = "G"
			intervals [1915]:
				xmin = 379.2695
				xmax = 379.3495
				text = "R"
			intervals [1916]:
				xmin = 379.3495
				xmax = 379.4895
				text = "AE1"
			intervals [1917]:
				xmin = 379.4895
				xmax = 379.6195
				text = "M"
			intervals [1918]:
				xmin = 379.6195
				xmax = 379.7395
				text = "AH2"
			intervals [1919]:
				xmin = 379.7395
				xmax = 379.8095
				text = "DH"
			intervals [1920]:
				xmin = 379.8095
				xmax = 379.8595
				text = "ER0"
			intervals [1921]:
				xmin = 379.8595
				xmax = 380.0795
				text = "AO1"
			intervals [1922]:
				xmin = 380.0795
				xmax = 380.1495
				text = "N"
			intervals [1923]:
				xmin = 380.1495
				xmax = 380.1895
				text = "sp"
			intervals [1924]:
				xmin = 380.1895
				xmax = 380.3795
				text = "AH1"
			intervals [1925]:
				xmin = 380.3795
				xmax = 380.5095
				text = "M"
			intervals [1926]:
				xmin = 380.5095
				xmax = 380.5895
				text = "sp"
			intervals [1927]:
				xmin = 380.5895
				xmax = 380.6795
				text = "AY1"
			intervals [1928]:
				xmin = 380.6795
				xmax = 380.7995
				text = "M"
			intervals [1929]:
				xmin = 380.7995
				xmax = 380.8895
				text = "IY1"
			intervals [1930]:
				xmin = 380.8895
				xmax = 380.9795
				text = "N"
			intervals [1931]:
				xmin = 380.9795
				xmax = 381.0795
				text = "sp"
			intervals [1932]:
				xmin = 381.0795
				xmax = 381.3195
				text = "AO1"
			intervals [1933]:
				xmin = 381.3195
				xmax = 381.3595
				text = "N"
			intervals [1934]:
				xmin = 381.3595
				xmax = 381.3895
				text = "T"
			intervals [1935]:
				xmin = 381.3895
				xmax = 381.5095
				text = "sp"
			intervals [1936]:
				xmin = 381.5095
				xmax = 381.6895
				text = "AO1"
			intervals [1937]:
				xmin = 381.6895
				xmax = 381.7695
				text = "N"
			intervals [1938]:
				xmin = 381.7695
				xmax = 381.8295
				text = "sp"
			intervals [1939]:
				xmin = 381.8295
				xmax = 383.0411
				text = ""
			intervals [1940]:
				xmin = 383.0411
				xmax = 383.2611
				text = "AE1"
			intervals [1941]:
				xmin = 383.2611
				xmax = 383.3411
				text = "N"
			intervals [1942]:
				xmin = 383.3411
				xmax = 383.3711
				text = "T"
			intervals [1943]:
				xmin = 383.3711
				xmax = 383.5311
				text = "B"
			intervals [1944]:
				xmin = 383.5311
				xmax = 383.7411
				text = "IY1"
			intervals [1945]:
				xmin = 383.7411
				xmax = 384.0953
				text = "sp"
			intervals [1946]:
				xmin = 384.0953
				xmax = 384.2253
				text = "K"
			intervals [1947]:
				xmin = 384.2253
				xmax = 384.2953
				text = "EY1"
			intervals [1948]:
				xmin = 384.2953
				xmax = 384.3653
				text = "M"
			intervals [1949]:
				xmin = 384.3653
				xmax = 384.4153
				text = "T"
			intervals [1950]:
				xmin = 384.4153
				xmax = 384.4753
				text = "AH0"
			intervals [1951]:
				xmin = 384.4753
				xmax = 384.5053
				text = "DH"
			intervals [1952]:
				xmin = 384.5053
				xmax = 384.5353
				text = "AH1"
			intervals [1953]:
				xmin = 384.5353
				xmax = 384.9721
				text = "sp"
			intervals [1954]:
				xmin = 384.9721
				xmax = 385.0921
				text = "K"
			intervals [1955]:
				xmin = 385.0921
				xmax = 385.2121
				text = "EY1"
			intervals [1956]:
				xmin = 385.2121
				xmax = 385.2921
				text = "M"
			intervals [1957]:
				xmin = 385.2921
				xmax = 385.3921
				text = "T"
			intervals [1958]:
				xmin = 385.3921
				xmax = 385.4521
				text = "UW1"
			intervals [1959]:
				xmin = 385.4521
				xmax = 385.4921
				text = "DH"
			intervals [1960]:
				xmin = 385.4921
				xmax = 385.5521
				text = "AH0"
			intervals [1961]:
				xmin = 385.5521
				xmax = 385.7021
				text = "F"
			intervals [1962]:
				xmin = 385.7021
				xmax = 385.8521
				text = "AA1"
			intervals [1963]:
				xmin = 385.8521
				xmax = 385.9021
				text = "R"
			intervals [1964]:
				xmin = 385.9021
				xmax = 385.9621
				text = "M"
			intervals [1965]:
				xmin = 385.9621
				xmax = 385.9921
				text = "T"
			intervals [1966]:
				xmin = 385.9921
				xmax = 386.0321
				text = "AH0"
			intervals [1967]:
				xmin = 386.0321
				xmax = 386.1521
				text = "W"
			intervals [1968]:
				xmin = 386.1521
				xmax = 386.2521
				text = "ER1"
			intervals [1969]:
				xmin = 386.2521
				xmax = 386.2921
				text = "K"
			intervals [1970]:
				xmin = 386.2921
				xmax = 386.4021
				text = "F"
			intervals [1971]:
				xmin = 386.4021
				xmax = 386.4421
				text = "R"
			intervals [1972]:
				xmin = 386.4421
				xmax = 386.4921
				text = "ER0"
			intervals [1973]:
				xmin = 386.4921
				xmax = 386.5221
				text = "sp"
			intervals [1974]:
				xmin = 386.5221
				xmax = 386.7121
				text = "AE1"
			intervals [1975]:
				xmin = 386.7121
				xmax = 386.7821
				text = "N"
			intervals [1976]:
				xmin = 386.7821
				xmax = 386.8121
				text = "T"
			intervals [1977]:
				xmin = 386.8121
				xmax = 386.8521
				text = "sp"
			intervals [1978]:
				xmin = 386.8521
				xmax = 386.9321
				text = "P"
			intervals [1979]:
				xmin = 386.9321
				xmax = 387.0621
				text = "IY1"
			intervals [1980]:
				xmin = 387.0621
				xmax = 387.5771
				text = "sp"
			intervals [1981]:
				xmin = 387.5771
				xmax = 387.6471
				text = "spn"
			intervals [1982]:
				xmin = 387.6471
				xmax = 387.7125
				text = ""
			intervals [1983]:
				xmin = 387.7125
				xmax = 387.8925
				text = "AE1"
			intervals [1984]:
				xmin = 387.8925
				xmax = 387.9825
				text = "N"
			intervals [1985]:
				xmin = 387.9825
				xmax = 388.0125
				text = "T"
			intervals [1986]:
				xmin = 388.0125
				xmax = 388.1125
				text = "B"
			intervals [1987]:
				xmin = 388.1125
				xmax = 388.2925
				text = "IY1"
			intervals [1988]:
				xmin = 388.2925
				xmax = 388.9035
				text = "sp"
			intervals [1989]:
				xmin = 388.9035
				xmax = 388.9835
				text = "AE1"
			intervals [1990]:
				xmin = 388.9835
				xmax = 389.0935
				text = "N"
			intervals [1991]:
				xmin = 389.0935
				xmax = 389.2635
				text = "S"
			intervals [1992]:
				xmin = 389.2635
				xmax = 389.5635
				text = "OW1"
			intervals [1993]:
				xmin = 389.5635
				xmax = 389.6835
				text = "sp"
			intervals [1994]:
				xmin = 389.6835
				xmax = 391.7928
				text = ""
			intervals [1995]:
				xmin = 391.7928
				xmax = 392.0328
				text = "SH"
			intervals [1996]:
				xmin = 392.0328
				xmax = 392.2128
				text = "IY1"
			intervals [1997]:
				xmin = 392.2128
				xmax = 392.2728
				text = "HH"
			intervals [1998]:
				xmin = 392.2728
				xmax = 392.4828
				text = "AE1"
			intervals [1999]:
				xmin = 392.4828
				xmax = 392.5328
				text = "D"
			intervals [2000]:
				xmin = 392.5328
				xmax = 392.7828
				text = "F"
			intervals [2001]:
				xmin = 392.7828
				xmax = 393.0428
				text = "AY1"
			intervals [2002]:
				xmin = 393.0428
				xmax = 393.1128
				text = "V"
			intervals [2003]:
				xmin = 393.1128
				xmax = 393.1428
				text = "sp"
			intervals [2004]:
				xmin = 393.1428
				xmax = 393.2128
				text = "TH"
			intervals [2005]:
				xmin = 393.2128
				xmax = 393.4428
				text = "AW1"
			intervals [2006]:
				xmin = 393.4428
				xmax = 393.4928
				text = "Z"
			intervals [2007]:
				xmin = 393.4928
				xmax = 393.5328
				text = "AH0"
			intervals [2008]:
				xmin = 393.5328
				xmax = 393.6028
				text = "N"
			intervals [2009]:
				xmin = 393.6028
				xmax = 393.6328
				text = "D"
			intervals [2010]:
				xmin = 393.6328
				xmax = 393.6828
				text = "D"
			intervals [2011]:
				xmin = 393.6828
				xmax = 393.9028
				text = "AA1"
			intervals [2012]:
				xmin = 393.9028
				xmax = 393.9428
				text = "L"
			intervals [2013]:
				xmin = 393.9428
				xmax = 393.9728
				text = "ER0"
			intervals [2014]:
				xmin = 393.9728
				xmax = 394.0028
				text = "Z"
			intervals [2015]:
				xmin = 394.0028
				xmax = 394.0728
				text = "T"
			intervals [2016]:
				xmin = 394.0728
				xmax = 394.1528
				text = "AH0"
			intervals [2017]:
				xmin = 394.1528
				xmax = 394.3228
				text = "B"
			intervals [2018]:
				xmin = 394.3228
				xmax = 394.4328
				text = "IH1"
			intervals [2019]:
				xmin = 394.4328
				xmax = 394.5128
				text = "L"
			intervals [2020]:
				xmin = 394.5128
				xmax = 394.5428
				text = "D"
			intervals [2021]:
				xmin = 394.5428
				xmax = 394.6428
				text = "AH0"
			intervals [2022]:
				xmin = 394.6428
				xmax = 394.8028
				text = "S"
			intervals [2023]:
				xmin = 394.8028
				xmax = 394.8728
				text = "W"
			intervals [2024]:
				xmin = 394.8728
				xmax = 394.9228
				text = "IH1"
			intervals [2025]:
				xmin = 394.9228
				xmax = 394.9828
				text = "M"
			intervals [2026]:
				xmin = 394.9828
				xmax = 395.0328
				text = "IH0"
			intervals [2027]:
				xmin = 395.0328
				xmax = 395.0828
				text = "N"
			intervals [2028]:
				xmin = 395.0828
				xmax = 395.2228
				text = "P"
			intervals [2029]:
				xmin = 395.2228
				xmax = 395.3228
				text = "UW1"
			intervals [2030]:
				xmin = 395.3228
				xmax = 395.4528
				text = "L"
			intervals [2031]:
				xmin = 395.4528
				xmax = 395.5528
				text = "AE1"
			intervals [2032]:
				xmin = 395.5528
				xmax = 395.5928
				text = "N"
			intervals [2033]:
				xmin = 395.5928
				xmax = 395.6628
				text = "sp"
			intervals [2034]:
				xmin = 395.6628
				xmax = 395.7728
				text = "P"
			intervals [2035]:
				xmin = 395.7728
				xmax = 395.8428
				text = "L"
			intervals [2036]:
				xmin = 395.8428
				xmax = 395.9628
				text = "EY1"
			intervals [2037]:
				xmin = 395.9628
				xmax = 396.0128
				text = "G"
			intervals [2038]:
				xmin = 396.0128
				xmax = 396.1128
				text = "R"
			intervals [2039]:
				xmin = 396.1128
				xmax = 396.1828
				text = "AW2"
			intervals [2040]:
				xmin = 396.1828
				xmax = 396.2128
				text = "N"
			intervals [2041]:
				xmin = 396.2128
				xmax = 396.2428
				text = "D"
			intervals [2042]:
				xmin = 396.2428
				xmax = 396.3828
				text = "F"
			intervals [2043]:
				xmin = 396.3828
				xmax = 396.4228
				text = "AO1"
			intervals [2044]:
				xmin = 396.4228
				xmax = 396.4628
				text = "R"
			intervals [2045]:
				xmin = 396.4628
				xmax = 396.5228
				text = "DH"
			intervals [2046]:
				xmin = 396.5228
				xmax = 396.5928
				text = "AH0"
			intervals [2047]:
				xmin = 396.5928
				xmax = 396.7528
				text = "CH"
			intervals [2048]:
				xmin = 396.7528
				xmax = 396.8028
				text = "IH1"
			intervals [2049]:
				xmin = 396.8028
				xmax = 396.8328
				text = "L"
			intervals [2050]:
				xmin = 396.8328
				xmax = 396.8628
				text = "D"
			intervals [2051]:
				xmin = 396.8628
				xmax = 396.8928
				text = "R"
			intervals [2052]:
				xmin = 396.8928
				xmax = 396.9328
				text = "AH0"
			intervals [2053]:
				xmin = 396.9328
				xmax = 397.2028
				text = "N"
			intervals [2054]:
				xmin = 397.2028
				xmax = 397.8385
				text = ""
			intervals [2055]:
				xmin = 397.8385
				xmax = 397.9785
				text = "IH1"
			intervals [2056]:
				xmin = 397.9785
				xmax = 398.0785
				text = "N"
			intervals [2057]:
				xmin = 398.0785
				xmax = 398.1185
				text = "DH"
			intervals [2058]:
				xmin = 398.1185
				xmax = 398.1685
				text = "AH1"
			intervals [2059]:
				xmin = 398.1685
				xmax = 398.1985
				text = "sp"
			intervals [2060]:
				xmin = 398.1985
				xmax = 398.4585
				text = "AH1"
			intervals [2061]:
				xmin = 398.4585
				xmax = 398.6885
				text = "M"
			intervals [2062]:
				xmin = 398.6885
				xmax = 398.8737
				text = ""
			intervals [2063]:
				xmin = 398.8737
				xmax = 398.9337
				text = "sil"
			intervals [2064]:
				xmin = 398.9337
				xmax = 399.0237
				text = "T"
			intervals [2065]:
				xmin = 399.0237
				xmax = 399.2537
				text = "AW1"
			intervals [2066]:
				xmin = 399.2537
				xmax = 399.3037
				text = "N"
			intervals [2067]:
				xmin = 399.3037
				xmax = 399.4437
				text = "sp"
			intervals [2068]:
				xmin = 399.4437
				xmax = 399.6256
				text = ""
			intervals [2069]:
				xmin = 399.6256
				xmax = 399.8956
				text = "S"
			intervals [2070]:
				xmin = 399.8956
				xmax = 400.1056
				text = "OW1"
			intervals [2071]:
				xmin = 400.1056
				xmax = 400.2956
				text = "sp"
			intervals [2072]:
				xmin = 400.2956
				xmax = 400.5838
				text = ""
			intervals [2073]:
				xmin = 400.5838
				xmax = 400.8338
				text = "AH1"
			intervals [2074]:
				xmin = 400.8338
				xmax = 400.9438
				text = "M"
			intervals [2075]:
				xmin = 400.9438
				xmax = 401.0338
				text = "sp"
			intervals [2076]:
				xmin = 401.0338
				xmax = 401.1914
				text = ""
			intervals [2077]:
				xmin = 401.1914
				xmax = 401.3014
				text = "DH"
			intervals [2078]:
				xmin = 401.3014
				xmax = 401.3414
				text = "AH0"
			intervals [2079]:
				xmin = 401.3414
				xmax = 401.3714
				text = "sp"
			intervals [2080]:
				xmin = 401.3714
				xmax = 401.5114
				text = "M"
			intervals [2081]:
				xmin = 401.5114
				xmax = 401.7714
				text = "EH1"
			intervals [2082]:
				xmin = 401.7714
				xmax = 401.8014
				text = "N"
			intervals [2083]:
				xmin = 401.8014
				xmax = 402.0214
				text = "sp"
			intervals [2084]:
				xmin = 402.0214
				xmax = 402.0614
				text = "DH"
			intervals [2085]:
				xmin = 402.0614
				xmax = 402.1014
				text = "AH0"
			intervals [2086]:
				xmin = 402.1014
				xmax = 402.1414
				text = "T"
			intervals [2087]:
				xmin = 402.1414
				xmax = 402.2914
				text = "K"
			intervals [2088]:
				xmin = 402.2914
				xmax = 402.4814
				text = "EY1"
			intervals [2089]:
				xmin = 402.4814
				xmax = 402.6214
				text = "M"
			intervals [2090]:
				xmin = 402.6214
				xmax = 402.7814
				text = "SH"
			intervals [2091]:
				xmin = 402.7814
				xmax = 402.8714
				text = "IY1"
			intervals [2092]:
				xmin = 402.8714
				xmax = 403.7944
				text = "sp"
			intervals [2093]:
				xmin = 403.7944
				xmax = 403.9244
				text = "SH"
			intervals [2094]:
				xmin = 403.9244
				xmax = 404.0244
				text = "IY1"
			intervals [2095]:
				xmin = 404.0244
				xmax = 404.1544
				text = "P"
			intervals [2096]:
				xmin = 404.1544
				xmax = 404.2944
				text = "UH1"
			intervals [2097]:
				xmin = 404.2944
				xmax = 404.3744
				text = "T"
			intervals [2098]:
				xmin = 404.3744
				xmax = 404.7481
				text = ""
			intervals [2099]:
				xmin = 404.7481
				xmax = 404.8481
				text = "DH"
			intervals [2100]:
				xmin = 404.8481
				xmax = 404.8881
				text = "AH0"
			intervals [2101]:
				xmin = 404.8881
				xmax = 405.0181
				text = "M"
			intervals [2102]:
				xmin = 405.0181
				xmax = 405.1281
				text = "AH1"
			intervals [2103]:
				xmin = 405.1281
				xmax = 405.1981
				text = "N"
			intervals [2104]:
				xmin = 405.1981
				xmax = 405.3181
				text = "IY0"
			intervals [2105]:
				xmin = 405.3181
				xmax = 405.3481
				text = "sp"
			intervals [2106]:
				xmin = 405.3481
				xmax = 405.5781
				text = "IH1"
			intervals [2107]:
				xmin = 405.5781
				xmax = 405.6781
				text = "N"
			intervals [2108]:
				xmin = 405.6781
				xmax = 405.7281
				text = "DH"
			intervals [2109]:
				xmin = 405.7281
				xmax = 405.8481
				text = "AH1"
			intervals [2110]:
				xmin = 405.8481
				xmax = 405.9181
				text = "sp"
			intervals [2111]:
				xmin = 405.9181
				xmax = 406.0013
				text = ""
			intervals [2112]:
				xmin = 406.0013
				xmax = 406.1313
				text = "K"
			intervals [2113]:
				xmin = 406.1313
				xmax = 406.2113
				text = "UH1"
			intervals [2114]:
				xmin = 406.2113
				xmax = 406.3213
				text = "K"
			intervals [2115]:
				xmin = 406.3213
				xmax = 406.4213
				text = "IY0"
			intervals [2116]:
				xmin = 406.4213
				xmax = 406.5513
				text = "JH"
			intervals [2117]:
				xmin = 406.5513
				xmax = 406.7213
				text = "AA1"
			intervals [2118]:
				xmin = 406.7213
				xmax = 406.8513
				text = "R"
			intervals [2119]:
				xmin = 406.8513
				xmax = 406.8913
				text = "sp"
			intervals [2120]:
				xmin = 406.8913
				xmax = 406.9504
				text = ""
			intervals [2121]:
				xmin = 406.9504
				xmax = 407.0704
				text = "AE1"
			intervals [2122]:
				xmin = 407.0704
				xmax = 407.1504
				text = "N"
			intervals [2123]:
				xmin = 407.1504
				xmax = 407.2604
				text = "S"
			intervals [2124]:
				xmin = 407.2604
				xmax = 407.3904
				text = "OW1"
			intervals [2125]:
				xmin = 407.3904
				xmax = 407.4204
				text = "DH"
			intervals [2126]:
				xmin = 407.4204
				xmax = 407.6004
				text = "AH1"
			intervals [2127]:
				xmin = 407.6004
				xmax = 407.6304
				text = "M"
			intervals [2128]:
				xmin = 407.6304
				xmax = 407.7804
				text = "EH1"
			intervals [2129]:
				xmin = 407.7804
				xmax = 407.8504
				text = "N"
			intervals [2130]:
				xmin = 407.8504
				xmax = 408.0004
				text = "K"
			intervals [2131]:
				xmin = 408.0004
				xmax = 408.1604
				text = "EY1"
			intervals [2132]:
				xmin = 408.1604
				xmax = 408.2504
				text = "M"
			intervals [2133]:
				xmin = 408.2504
				xmax = 408.2804
				text = "AH0"
			intervals [2134]:
				xmin = 408.2804
				xmax = 408.3404
				text = "N"
			intervals [2135]:
				xmin = 408.3404
				xmax = 408.4404
				text = "T"
			intervals [2136]:
				xmin = 408.4404
				xmax = 408.4704
				text = "UH1"
			intervals [2137]:
				xmin = 408.4704
				xmax = 408.5404
				text = "K"
			intervals [2138]:
				xmin = 408.5404
				xmax = 408.6104
				text = "DH"
			intervals [2139]:
				xmin = 408.6104
				xmax = 408.6404
				text = "AH0"
			intervals [2140]:
				xmin = 408.6404
				xmax = 408.7304
				text = "M"
			intervals [2141]:
				xmin = 408.7304
				xmax = 408.8004
				text = "AH1"
			intervals [2142]:
				xmin = 408.8004
				xmax = 408.8804
				text = "N"
			intervals [2143]:
				xmin = 408.8804
				xmax = 408.9404
				text = "IY0"
			intervals [2144]:
				xmin = 408.9404
				xmax = 409.0204
				text = "AW1"
			intervals [2145]:
				xmin = 409.0204
				xmax = 409.1104
				text = "T"
			intervals [2146]:
				xmin = 409.1104
				xmax = 409.1704
				text = "DH"
			intervals [2147]:
				xmin = 409.1704
				xmax = 409.2104
				text = "AH0"
			intervals [2148]:
				xmin = 409.2104
				xmax = 409.2704
				text = "sp"
			intervals [2149]:
				xmin = 409.2704
				xmax = 409.3704
				text = "K"
			intervals [2150]:
				xmin = 409.3704
				xmax = 409.4404
				text = "UH1"
			intervals [2151]:
				xmin = 409.4404
				xmax = 409.5604
				text = "K"
			intervals [2152]:
				xmin = 409.5604
				xmax = 409.6404
				text = "IY0"
			intervals [2153]:
				xmin = 409.6404
				xmax = 409.7504
				text = "JH"
			intervals [2154]:
				xmin = 409.7504
				xmax = 409.8804
				text = "AA1"
			intervals [2155]:
				xmin = 409.8804
				xmax = 410.0004
				text = "R"
			intervals [2156]:
				xmin = 410.0004
				xmax = 410.3768
				text = ""
			intervals [2157]:
				xmin = 410.3768
				xmax = 410.4868
				text = "AE1"
			intervals [2158]:
				xmin = 410.4868
				xmax = 410.6368
				text = "N"
			intervals [2159]:
				xmin = 410.6368
				xmax = 410.6768
				text = "W"
			intervals [2160]:
				xmin = 410.6768
				xmax = 410.7368
				text = "EH1"
			intervals [2161]:
				xmin = 410.7368
				xmax = 410.7668
				text = "N"
			intervals [2162]:
				xmin = 410.7668
				xmax = 410.8168
				text = "T"
			intervals [2163]:
				xmin = 410.8168
				xmax = 410.8468
				text = "sp"
			intervals [2164]:
				xmin = 410.8468
				xmax = 410.9568
				text = "T"
			intervals [2165]:
				xmin = 410.9568
				xmax = 411.1068
				text = "UW1"
			intervals [2166]:
				xmin = 411.1068
				xmax = 411.2068
				text = "AH0"
			intervals [2167]:
				xmin = 411.2068
				xmax = 411.3068
				text = "sp"
			intervals [2168]:
				xmin = 411.3068
				xmax = 411.4468
				text = "K"
			intervals [2169]:
				xmin = 411.4468
				xmax = 411.6468
				text = "AA1"
			intervals [2170]:
				xmin = 411.6468
				xmax = 411.7268
				text = "R"
			intervals [2171]:
				xmin = 411.7268
				xmax = 411.7568
				text = "D"
			intervals [2172]:
				xmin = 411.7568
				xmax = 411.8068
				text = "sp"
			intervals [2173]:
				xmin = 411.8068
				xmax = 411.9168
				text = "G"
			intervals [2174]:
				xmin = 411.9168
				xmax = 412.0868
				text = "EY1"
			intervals [2175]:
				xmin = 412.0868
				xmax = 412.1768
				text = "M"
			intervals [2176]:
				xmin = 412.1768
				xmax = 412.2568
				text = "W"
			intervals [2177]:
				xmin = 412.2568
				xmax = 412.3268
				text = "IH0"
			intervals [2178]:
				xmin = 412.3268
				xmax = 412.4168
				text = "TH"
			intervals [2179]:
				xmin = 412.4168
				xmax = 412.4768
				text = "sp"
			intervals [2180]:
				xmin = 412.4768
				xmax = 412.5468
				text = "AH0"
			intervals [2181]:
				xmin = 412.5468
				xmax = 412.7368
				text = "sp"
			intervals [2182]:
				xmin = 412.7368
				xmax = 412.8868
				text = "M"
			intervals [2183]:
				xmin = 412.8868
				xmax = 413.0268
				text = "AE1"
			intervals [2184]:
				xmin = 413.0268
				xmax = 413.0968
				text = "N"
			intervals [2185]:
				xmin = 413.0968
				xmax = 413.1568
				text = "N"
			intervals [2186]:
				xmin = 413.1568
				xmax = 413.2668
				text = "EY1"
			intervals [2187]:
				xmin = 413.2668
				xmax = 413.3268
				text = "M"
			intervals [2188]:
				xmin = 413.3268
				xmax = 413.3568
				text = "D"
			intervals [2189]:
				xmin = 413.3568
				xmax = 413.4768
				text = "sp"
			intervals [2190]:
				xmin = 413.4768
				xmax = 413.5268
				text = "B"
			intervals [2191]:
				xmin = 413.5268
				xmax = 413.6368
				text = "IH1"
			intervals [2192]:
				xmin = 413.6368
				xmax = 413.6768
				text = "G"
			intervals [2193]:
				xmin = 413.6768
				xmax = 413.7068
				text = "sp"
			intervals [2194]:
				xmin = 413.7068
				xmax = 413.8968
				text = "B"
			intervals [2195]:
				xmin = 413.8968
				xmax = 414.1268
				text = "UW1"
			intervals [2196]:
				xmin = 414.1268
				xmax = 414.3168
				text = "S"
			intervals [2197]:
				xmin = 414.3168
				xmax = 414.8348
				text = ""
			intervals [2198]:
				xmin = 414.8348
				xmax = 414.9248
				text = "sil"
			intervals [2199]:
				xmin = 414.9248
				xmax = 415.0248
				text = "S"
			intervals [2200]:
				xmin = 415.0248
				xmax = 415.1148
				text = "AH1"
			intervals [2201]:
				xmin = 415.1148
				xmax = 415.1548
				text = "M"
			intervals [2202]:
				xmin = 415.1548
				xmax = 415.1948
[truncated: 980,138 more chars]
