# Supplementary material for: Considering Performance in the Automated and Manual Coding of Sociolinguistic Variables: Lessons From Variable (ING)
Source: Front Artif Intell. 2021 Apr 29;4:648543. doi: 10.3389/frai.2021.648543 (PMC8117961; doi:10.3389/frai.2021.648543)
Supplement: Supplementary file 5 [file Data_Sheet_5.ZIP › CORAAL_VARAligned_as_TextGrids_p1/DCA_se3_ag2_m_01_1.TextGrid]

File type = "ooTextFile"
Object class = "TextGrid"

xmin = 0.0
xmax = 2117.1
tiers? <exists>
size = 4
item []:
	item [1]:
		class = "IntervalTier"
		name = "DCA_se3_ag2_m_01 - words"
		xmin = 0.0
		xmax = 2117.1
		intervals: size = 5881
			intervals [1]:
				xmin = 0.0
				xmax = 6.8974
				text = ""
			intervals [2]:
				xmin = 6.8974
				xmax = 7.1374
				text = "well"
			intervals [3]:
				xmin = 7.1374
				xmax = 7.1674
				text = ""
			intervals [4]:
				xmin = 7.1674
				xmax = 7.4974
				text = "most"
			intervals [5]:
				xmin = 7.4974
				xmax = 7.5574
				text = "of"
			intervals [6]:
				xmin = 7.5574
				xmax = 7.6174
				text = "the"
			intervals [7]:
				xmin = 7.6174
				xmax = 7.8874
				text = "time"
			intervals [8]:
				xmin = 7.8874
				xmax = 7.9874
				text = "we"
			intervals [9]:
				xmin = 7.9874
				xmax = 8.1674
				text = "used"
			intervals [10]:
				xmin = 8.1674
				xmax = 8.2374
				text = "to"
			intervals [11]:
				xmin = 8.2374
				xmax = 8.5474
				text = "play"
			intervals [12]:
				xmin = 8.5474
				xmax = 8.8074
				text = "touch"
			intervals [13]:
				xmin = 8.8074
				xmax = 9.3874
				text = "football"
			intervals [14]:
				xmin = 9.3874
				xmax = 9.4774
				text = "in"
			intervals [15]:
				xmin = 9.4774
				xmax = 9.5474
				text = "the"
			intervals [16]:
				xmin = 9.5474
				xmax = 9.9874
				text = "alley"
			intervals [17]:
				xmin = 9.9874
				xmax = 10.9671
				text = ""
			intervals [18]:
				xmin = 10.9671
				xmax = 11.0571
				text = "it"
			intervals [19]:
				xmin = 11.0571
				xmax = 11.1371
				text = "it"
			intervals [20]:
				xmin = 11.1371
				xmax = 11.3771
				text = "was"
			intervals [21]:
				xmin = 11.3771
				xmax = 11.4071
				text = ""
			intervals [22]:
				xmin = 11.4071
				xmax = 11.7971
				text = "me"
			intervals [23]:
				xmin = 11.7971
				xmax = 11.9671
				text = "and"
			intervals [24]:
				xmin = 11.9671
				xmax = 12.1471
				text = ""
			intervals [25]:
				xmin = 12.1471
				xmax = 12.3571
				text = "three"
			intervals [26]:
				xmin = 12.3571
				xmax = 12.6071
				text = "other"
			intervals [27]:
				xmin = 12.6071
				xmax = 12.8971
				text = "guys"
			intervals [28]:
				xmin = 12.8971
				xmax = 16.0922
				text = ""
			intervals [29]:
				xmin = 16.0922
				xmax = 16.3922
				text = "oh"
			intervals [30]:
				xmin = 16.3922
				xmax = 16.4222
				text = ""
			intervals [31]:
				xmin = 16.4222
				xmax = 16.7622
				text = "well"
			intervals [32]:
				xmin = 16.7622
				xmax = 17.1122
				text = "uh"
			intervals [33]:
				xmin = 17.1122
				xmax = 17.6558
				text = ""
			intervals [34]:
				xmin = 17.6558
				xmax = 17.7158
				text = "it"
			intervals [35]:
				xmin = 17.7158
				xmax = 17.8658
				text = "was"
			intervals [36]:
				xmin = 17.8658
				xmax = 18.2458
				text = "usually"
			intervals [37]:
				xmin = 18.2458
				xmax = 18.6458
				text = "reds"
			intervals [38]:
				xmin = 18.6458
				xmax = 18.7758
				text = "and"
			intervals [39]:
				xmin = 18.7758
				xmax = 19.0758
				text = "i"
			intervals [40]:
				xmin = 19.0758
				xmax = 19.2958
				text = "on"
			intervals [41]:
				xmin = 19.2958
				xmax = 19.6658
				text = "sides"
			intervals [42]:
				xmin = 19.6658
				xmax = 20.1958
				text = "against"
			intervals [43]:
				xmin = 20.1958
				xmax = 20.5134
				text = ""
			intervals [44]:
				xmin = 20.5134
				xmax = 20.9634
				text = "uh"
			intervals [45]:
				xmin = 20.9634
				xmax = 21.2036
				text = ""
			intervals [46]:
				xmin = 21.2036
				xmax = 21.3836
				text = "boy"
			intervals [47]:
				xmin = 21.3836
				xmax = 21.6636
				text = "named"
			intervals [48]:
				xmin = 21.6636
				xmax = 22.1236
				text = "pooji"
			intervals [49]:
				xmin = 22.1236
				xmax = 22.2136
				text = "an"
			intervals [50]:
				xmin = 22.2136
				xmax = 22.6036
				text = "asian"
			intervals [51]:
				xmin = 22.6036
				xmax = 23.4099
				text = ""
			intervals [52]:
				xmin = 23.4099
				xmax = 23.5399
				text = "and"
			intervals [53]:
				xmin = 23.5399
				xmax = 23.5999
				text = "we"
			intervals [54]:
				xmin = 23.5999
				xmax = 23.7199
				text = "used"
			intervals [55]:
				xmin = 23.7199
				xmax = 23.7799
				text = "to"
			intervals [56]:
				xmin = 23.7799
				xmax = 23.9499
				text = "play"
			intervals [57]:
				xmin = 23.9499
				xmax = 24.0199
				text = "in"
			intervals [58]:
				xmin = 24.0199
				xmax = 24.0799
				text = "the"
			intervals [59]:
				xmin = 24.0799
				xmax = 24.4299
				text = "alley"
			intervals [60]:
				xmin = 24.4299
				xmax = 24.7799
				text = "about"
			intervals [61]:
				xmin = 24.7799
				xmax = 25.0559
				text = ""
			intervals [62]:
				xmin = 25.0559
				xmax = 25.4459
				text = "forty"
			intervals [63]:
				xmin = 25.4459
				xmax = 25.8959
				text = "yards"
			intervals [64]:
				xmin = 25.8959
				xmax = 26.2459
				text = "long"
			intervals [65]:
				xmin = 26.2459
				xmax = 27.3407
				text = ""
			intervals [66]:
				xmin = 27.3407
				xmax = 27.5207
				text = "and"
			intervals [67]:
				xmin = 27.5207
				xmax = 27.6407
				text = "we"
			intervals [68]:
				xmin = 27.6407
				xmax = 27.9207
				text = "played"
			intervals [69]:
				xmin = 27.9207
				xmax = 28.2207
				text = "until"
			intervals [70]:
				xmin = 28.2207
				xmax = 28.4507
				text = "the"
			intervals [71]:
				xmin = 28.4507
				xmax = 28.7807
				text = "sun"
			intervals [72]:
				xmin = 28.7807
				xmax = 28.9807
				text = "went"
			intervals [73]:
				xmin = 28.9807
				xmax = 29.2607
				text = "down"
			intervals [74]:
				xmin = 29.2607
				xmax = 29.4819
				text = ""
			intervals [75]:
				xmin = 29.4819
				xmax = 30.0619
				text = "<unk>"
			intervals [76]:
				xmin = 30.0619
				xmax = 33.1216
				text = ""
			intervals [77]:
				xmin = 33.1216
				xmax = 33.3316
				text = "no"
			intervals [78]:
				xmin = 33.3316
				xmax = 33.4516
				text = "we"
			intervals [79]:
				xmin = 33.4516
				xmax = 33.6616
				text = "had"
			intervals [80]:
				xmin = 33.6616
				xmax = 33.9416
				text = "four"
			intervals [81]:
				xmin = 33.9416
				xmax = 34.3316
				text = "downs"
			intervals [82]:
				xmin = 34.3316
				xmax = 34.4216
				text = "to"
			intervals [83]:
				xmin = 34.4216
				xmax = 34.6516
				text = "make"
			intervals [84]:
				xmin = 34.6516
				xmax = 34.7416
				text = "a"
			intervals [85]:
				xmin = 34.7416
				xmax = 34.7716
				text = ""
			intervals [86]:
				xmin = 34.7716
				xmax = 34.8916
				text = "t"
			intervals [87]:
				xmin = 34.8916
				xmax = 34.9616
				text = ""
			intervals [88]:
				xmin = 34.9616
				xmax = 35.2116
				text = "make"
			intervals [89]:
				xmin = 35.2116
				xmax = 35.2916
				text = "a"
			intervals [90]:
				xmin = 35.2916
				xmax = 35.5916
				text = "touch"
			intervals [91]:
				xmin = 35.5916
				xmax = 35.8716
				text = "down"
			intervals [92]:
				xmin = 35.8716
				xmax = 36.0316
				text = ""
			intervals [93]:
				xmin = 36.0316
				xmax = 36.2216
				text = "if"
			intervals [94]:
				xmin = 36.2216
				xmax = 36.3216
				text = "we"
			intervals [95]:
				xmin = 36.3216
				xmax = 36.6516
				text = "didn't"
			intervals [96]:
				xmin = 36.6516
				xmax = 36.7416
				text = "the"
			intervals [97]:
				xmin = 36.7416
				xmax = 36.9516
				text = "other"
			intervals [98]:
				xmin = 36.9516
				xmax = 37.1916
				text = "team"
			intervals [99]:
				xmin = 37.1916
				xmax = 37.3916
				text = "got"
			intervals [100]:
				xmin = 37.3916
				xmax = 37.5616
				text = "the"
			intervals [101]:
				xmin = 37.5616
				xmax = 37.8716
				text = "ball"
			intervals [102]:
				xmin = 37.8716
				xmax = 41.0474
				text = ""
			intervals [103]:
				xmin = 41.0474
				xmax = 41.3574
				text = "yes"
			intervals [104]:
				xmin = 41.3574
				xmax = 41.4374
				text = "if"
			intervals [105]:
				xmin = 41.4374
				xmax = 41.6274
				text = "we"
			intervals [106]:
				xmin = 41.6274
				xmax = 42.1874
				text = "completed"
			intervals [107]:
				xmin = 42.1874
				xmax = 42.3774
				text = "three"
			intervals [108]:
				xmin = 42.3774
				xmax = 42.6474
				text = "straight"
			intervals [109]:
				xmin = 42.6474
				xmax = 43.0474
				text = "passes"
			intervals [110]:
				xmin = 43.0474
				xmax = 43.1874
				text = "we"
			intervals [111]:
				xmin = 43.1874
				xmax = 43.3974
				text = "got"
			intervals [112]:
				xmin = 43.3974
				xmax = 43.4574
				text = "a"
			intervals [113]:
				xmin = 43.4574
				xmax = 43.8074
				text = "first"
			intervals [114]:
				xmin = 43.8074
				xmax = 44.0874
				text = "down"
			intervals [115]:
				xmin = 44.0874
				xmax = 52.3706
				text = ""
			intervals [116]:
				xmin = 52.3706
				xmax = 52.5906
				text = "used"
			intervals [117]:
				xmin = 52.5906
				xmax = 52.6706
				text = "to"
			intervals [118]:
				xmin = 52.6706
				xmax = 52.8906
				text = "play"
			intervals [119]:
				xmin = 52.8906
				xmax = 53.4806
				text = "marbles"
			intervals [120]:
				xmin = 53.4806
				xmax = 53.6406
				text = "i"
			intervals [121]:
				xmin = 53.6406
				xmax = 53.6706
				text = "i"
			intervals [122]:
				xmin = 53.6706
				xmax = 53.7006
				text = ""
			intervals [123]:
				xmin = 53.7006
				xmax = 54.0606
				text = "had"
			intervals [124]:
				xmin = 54.0606
				xmax = 54.1406
				text = "a"
			intervals [125]:
				xmin = 54.1406
				xmax = 54.4806
				text = "hundred"
			intervals [126]:
				xmin = 54.4806
				xmax = 54.7206
				text = "something"
			intervals [127]:
				xmin = 54.7206
				xmax = 55.2106
				text = "marbles"
			intervals [128]:
				xmin = 55.2106
				xmax = 55.3406
				text = "and"
			intervals [129]:
				xmin = 55.3406
				xmax = 55.7706
				text = "lost"
			intervals [130]:
				xmin = 55.7706
				xmax = 55.8906
				text = "'em"
			intervals [131]:
				xmin = 55.8906
				xmax = 56.2006
				text = "all"
			intervals [132]:
				xmin = 56.2006
				xmax = 56.3206
				text = "one"
			intervals [133]:
				xmin = 56.3206
				xmax = 56.4106
				text = ""
			intervals [134]:
				xmin = 56.4106
				xmax = 56.7506
				text = "day"
			intervals [135]:
				xmin = 56.7506
				xmax = 56.7806
				text = ""
			intervals [136]:
				xmin = 56.7806
				xmax = 57.0706
				text = "<unk>"
			intervals [137]:
				xmin = 57.0706
				xmax = 64.6891
				text = ""
			intervals [138]:
				xmin = 64.6891
				xmax = 64.8991
				text = "we"
			intervals [139]:
				xmin = 64.8991
				xmax = 65.2048
				text = ""
			intervals [140]:
				xmin = 65.2048
				xmax = 65.5248
				text = "played"
			intervals [141]:
				xmin = 65.5248
				xmax = 65.8548
				text = "hide"
			intervals [142]:
				xmin = 65.8548
				xmax = 65.9648
				text = "and"
			intervals [143]:
				xmin = 65.9648
				xmax = 66.1548
				text = "go"
			intervals [144]:
				xmin = 66.1548
				xmax = 66.5648
				text = "seek"
			intervals [145]:
				xmin = 66.5648
				xmax = 66.6448
				text = ""
			intervals [146]:
				xmin = 66.6448
				xmax = 66.8948
				text = "but"
			intervals [147]:
				xmin = 66.8948
				xmax = 67.3448
				text = "um"
			intervals [148]:
				xmin = 67.3448
				xmax = 68.3283
				text = ""
			intervals [149]:
				xmin = 68.3283
				xmax = 68.6183
				text = "wasn't"
			intervals [150]:
				xmin = 68.6183
				xmax = 68.7683
				text = "too"
			intervals [151]:
				xmin = 68.7683
				xmax = 69.0683
				text = "much"
			intervals [152]:
				xmin = 69.0683
				xmax = 69.4683
				text = "fun"
			intervals [153]:
				xmin = 69.4683
				xmax = 69.5383
				text = ""
			intervals [154]:
				xmin = 69.5383
				xmax = 69.8083
				text = "so"
			intervals [155]:
				xmin = 69.8083
				xmax = 70.1521
				text = ""
			intervals [156]:
				xmin = 70.1521
				xmax = 70.2621
				text = "we"
			intervals [157]:
				xmin = 70.2621
				xmax = 70.4421
				text = "didn't"
			intervals [158]:
				xmin = 70.4421
				xmax = 70.6721
				text = "play"
			intervals [159]:
				xmin = 70.6721
				xmax = 70.7921
				text = "it"
			intervals [160]:
				xmin = 70.7921
				xmax = 70.9621
				text = "too"
			intervals [161]:
				xmin = 70.9621
				xmax = 71.4621
				text = "often"
			intervals [162]:
				xmin = 71.4621
				xmax = 76.7583
				text = ""
			intervals [163]:
				xmin = 76.7583
				xmax = 77.0983
				text = "well"
			intervals [164]:
				xmin = 77.0983
				xmax = 77.2183
				text = "we"
			intervals [165]:
				xmin = 77.2183
				xmax = 77.4183
				text = "used"
			intervals [166]:
				xmin = 77.4183
				xmax = 77.5283
				text = "to"
			intervals [167]:
				xmin = 77.5283
				xmax = 77.7583
				text = "run"
			intervals [168]:
				xmin = 77.7583
				xmax = 78.1483
				text = "about"
			intervals [169]:
				xmin = 78.1483
				xmax = 78.3752
				text = ""
			intervals [170]:
				xmin = 78.3752
				xmax = 78.6452
				text = "thirty"
			intervals [171]:
				xmin = 78.6452
				xmax = 79.0652
				text = "yards"
			intervals [172]:
				xmin = 79.0652
				xmax = 79.1652
				text = "to"
			intervals [173]:
				xmin = 79.1652
				xmax = 79.2952
				text = "the"
			intervals [174]:
				xmin = 79.2952
				xmax = 79.5352
				text = "tree"
			intervals [175]:
				xmin = 79.5352
				xmax = 79.6052
				text = "and"
			intervals [176]:
				xmin = 79.6052
				xmax = 79.6752
				text = "the"
			intervals [177]:
				xmin = 79.6752
				xmax = 80.0752
				text = "last"
			intervals [178]:
				xmin = 80.0752
				xmax = 80.4052
				text = "man"
			intervals [179]:
				xmin = 80.4052
				xmax = 80.6452
				text = "there"
			intervals [180]:
				xmin = 80.6452
				xmax = 80.8952
				text = "was"
			intervals [181]:
				xmin = 80.8952
				xmax = 81.1152
				text = "it"
			intervals [182]:
				xmin = 81.1152
				xmax = 87.6565
				text = ""
			intervals [183]:
				xmin = 87.6565
				xmax = 87.9965
				text = "no"
			intervals [184]:
				xmin = 87.9965
				xmax = 91.1512
				text = ""
			intervals [185]:
				xmin = 91.1512
				xmax = 91.3312
				text = "oh"
			intervals [186]:
				xmin = 91.3312
				xmax = 91.6112
				text = "yes"
			intervals [187]:
				xmin = 91.6112
				xmax = 91.6712
				text = "we"
			intervals [188]:
				xmin = 91.6712
				xmax = 91.8012
				text = "used"
			intervals [189]:
				xmin = 91.8012
				xmax = 91.9112
				text = "to"
			intervals [190]:
				xmin = 91.9112
				xmax = 92.2112
				text = "flip"
			intervals [191]:
				xmin = 92.2112
				xmax = 92.7612
				text = "cards"
			intervals [192]:
				xmin = 92.7612
				xmax = 93.1112
				text = "um"
			intervals [193]:
				xmin = 93.1112
				xmax = 94.3606
				text = ""
			intervals [194]:
				xmin = 94.3606
				xmax = 94.4906
				text = "it"
			intervals [195]:
				xmin = 94.4906
				xmax = 94.6306
				text = "used"
			intervals [196]:
				xmin = 94.6306
				xmax = 94.6906
				text = "to"
			intervals [197]:
				xmin = 94.6906
				xmax = 94.8006
				text = "be"
			intervals [198]:
				xmin = 94.8006
				xmax = 95.0806
				text = "about"
			intervals [199]:
				xmin = 95.0806
				xmax = 95.4806
				text = "five"
			intervals [200]:
				xmin = 95.4806
				xmax = 95.5906
				text = "of"
			intervals [201]:
				xmin = 95.5906
				xmax = 95.7806
				text = "us"
			intervals [202]:
				xmin = 95.7806
				xmax = 95.9006
				text = "in"
			intervals [203]:
				xmin = 95.9006
				xmax = 95.9806
				text = "a"
			intervals [204]:
				xmin = 95.9806
				xmax = 96.4406
				text = "game"
			intervals [205]:
				xmin = 96.4406
				xmax = 96.8548
				text = ""
			intervals [206]:
				xmin = 96.8548
				xmax = 96.9648
				text = "and"
			intervals [207]:
				xmin = 96.9648
				xmax = 97.0548
				text = "we"
			intervals [208]:
				xmin = 97.0548
				xmax = 97.0948
				text = "d"
			intervals [209]:
				xmin = 97.0948
				xmax = 97.3248
				text = "try"
			intervals [210]:
				xmin = 97.3248
				xmax = 97.4748
				text = "to"
			intervals [211]:
				xmin = 97.4748
				xmax = 97.6548
				text = "see"
			intervals [212]:
				xmin = 97.6548
				xmax = 97.7348
				text = "who"
			intervals [213]:
				xmin = 97.7348
				xmax = 97.8848
				text = "get"
			intervals [214]:
				xmin = 97.8848
				xmax = 97.9848
				text = "the"
			intervals [215]:
				xmin = 97.9848
				xmax = 98.2648
				text = "most"
			intervals [216]:
				xmin = 98.2648
				xmax = 98.6248
				text = "cards"
			intervals [217]:
				xmin = 98.6248
				xmax = 98.7048
				text = "in"
			intervals [218]:
				xmin = 98.7048
				xmax = 98.7648
				text = "the"
			intervals [219]:
				xmin = 98.7648
				xmax = 99.1248
				text = "hat"
			intervals [220]:
				xmin = 99.1248
				xmax = 101.8855
				text = ""
			intervals [221]:
				xmin = 101.8855
				xmax = 102.6055
				text = "<unk>"
			intervals [222]:
				xmin = 102.6055
				xmax = 109.8227
				text = ""
			intervals [223]:
				xmin = 109.8227
				xmax = 109.9427
				text = "i"
			intervals [224]:
				xmin = 109.9427
				xmax = 110.3627
				text = "played"
			intervals [225]:
				xmin = 110.3627
				xmax = 110.4227
				text = ""
			intervals [226]:
				xmin = 110.4227
				xmax = 111.0027
				text = "basketball"
			intervals [227]:
				xmin = 111.0027
				xmax = 111.0627
				text = "it"
			intervals [228]:
				xmin = 111.0627
				xmax = 111.1027
				text = "s"
			intervals [229]:
				xmin = 111.1027
				xmax = 111.3327
				text = "not"
			intervals [230]:
				xmin = 111.3327
				xmax = 111.6427
				text = "my"
			intervals [231]:
				xmin = 111.6427
				xmax = 112.0262
				text = ""
			intervals [232]:
				xmin = 112.0262
				xmax = 112.2762
				text = "best"
			intervals [233]:
				xmin = 112.2762
				xmax = 112.6662
				text = "sport"
			intervals [234]:
				xmin = 112.6662
				xmax = 112.7662
				text = "but"
			intervals [235]:
				xmin = 112.7662
				xmax = 112.8162
				text = "i"
			intervals [236]:
				xmin = 112.8162
				xmax = 113.0362
				text = "used"
			intervals [237]:
				xmin = 113.0362
				xmax = 113.1362
				text = "to"
			intervals [238]:
				xmin = 113.1362
				xmax = 113.1862
				text = ""
			intervals [239]:
				xmin = 113.1862
				xmax = 113.6362
				text = "try"
			intervals [240]:
				xmin = 113.6362
				xmax = 113.7062
				text = "i"
			intervals [241]:
				xmin = 113.7062
				xmax = 113.9062
				text = "had"
			intervals [242]:
				xmin = 113.9062
				xmax = 114.1862
				text = "uh"
			intervals [243]:
				xmin = 114.1862
				xmax = 114.9813
				text = ""
			intervals [244]:
				xmin = 114.9813
				xmax = 115.2913
				text = "little"
			intervals [245]:
				xmin = 115.2913
				xmax = 115.5813
				text = "trouble"
			intervals [246]:
				xmin = 115.5813
				xmax = 115.6813
				text = "with"
			intervals [247]:
				xmin = 115.6813
				xmax = 116.0013
				text = "shooting"
			intervals [248]:
				xmin = 116.0013
				xmax = 116.1413
				text = "from"
			intervals [249]:
				xmin = 116.1413
				xmax = 116.2113
				text = "the"
			intervals [250]:
				xmin = 116.2113
				xmax = 116.9613
				text = "outside"
			intervals [251]:
				xmin = 116.9613
				xmax = 117.3174
				text = ""
			intervals [252]:
				xmin = 117.3174
				xmax = 117.4074
				text = "but"
			intervals [253]:
				xmin = 117.4074
				xmax = 117.4774
				text = ""
			intervals [254]:
				xmin = 117.4774
				xmax = 118.0174
				text = "most"
			intervals [255]:
				xmin = 118.0174
				xmax = 118.1474
				text = "of"
			intervals [256]:
				xmin = 118.1474
				xmax = 118.2074
				text = "the"
			intervals [257]:
				xmin = 118.2074
				xmax = 118.3174
				text = "time"
			intervals [258]:
				xmin = 118.3174
				xmax = 118.3774
				text = ""
			intervals [259]:
				xmin = 118.3774
				xmax = 118.4574
				text = "i"
			intervals [260]:
				xmin = 118.4574
				xmax = 118.4874
				text = "d"
			intervals [261]:
				xmin = 118.4874
				xmax = 118.7674
				text = "pass"
			intervals [262]:
				xmin = 118.7674
				xmax = 119.1574
				text = "off"
			intervals [263]:
				xmin = 119.1574
				xmax = 119.4074
				text = "and"
			intervals [264]:
				xmin = 119.4074
				xmax = 119.7596
				text = ""
			intervals [265]:
				xmin = 119.7596
				xmax = 119.9596
				text = "play"
			intervals [266]:
				xmin = 119.9596
				xmax = 120.0796
				text = "the"
			intervals [267]:
				xmin = 120.0796
				xmax = 120.5496
				text = "pivot"
			intervals [268]:
				xmin = 120.5496
				xmax = 122.7392
				text = ""
			intervals [269]:
				xmin = 122.7392
				xmax = 122.8792
				text = "i"
			intervals [270]:
				xmin = 122.8792
				xmax = 123.2692
				text = "played"
			intervals [271]:
				xmin = 123.2692
				xmax = 123.8392
				text = "football"
			intervals [272]:
				xmin = 123.8392
				xmax = 124.1492
				text = "mostly"
			intervals [273]:
				xmin = 124.1492
				xmax = 126.0421
				text = ""
			intervals [274]:
				xmin = 126.0421
				xmax = 126.4321
				text = "well"
			intervals [275]:
				xmin = 126.4321
				xmax = 128.1971
				text = ""
			intervals [276]:
				xmin = 128.1971
				xmax = 128.3371
				text = "i"
			intervals [277]:
				xmin = 128.3371
				xmax = 128.7971
				text = "played"
			intervals [278]:
				xmin = 128.7971
				xmax = 128.9951
				text = ""
			intervals [279]:
				xmin = 128.9951
				xmax = 129.2451
				text = "just"
			intervals [280]:
				xmin = 129.2451
				xmax = 129.5351
				text = "about"
			intervals [281]:
				xmin = 129.5351
				xmax = 129.7651
				text = "every"
			intervals [282]:
				xmin = 129.7651
				xmax = 130.3651
				text = "position"
			intervals [283]:
				xmin = 130.3651
				xmax = 130.4951
				text = "on"
			intervals [284]:
				xmin = 130.4951
				xmax = 130.5951
				text = "the"
			intervals [285]:
				xmin = 130.5951
				xmax = 130.6251
				text = ""
			intervals [286]:
				xmin = 130.6251
				xmax = 130.9351
				text = "team"
			intervals [287]:
				xmin = 130.9351
				xmax = 131.2151
				text = "except"
			intervals [288]:
				xmin = 131.2151
				xmax = 131.4351
				text = "for"
			intervals [289]:
				xmin = 131.4351
				xmax = 131.4851
				text = ""
			intervals [290]:
				xmin = 131.4851
				xmax = 132.0451
				text = "quarterback"
			intervals [291]:
				xmin = 132.0451
				xmax = 132.1251
				text = "and"
			intervals [292]:
				xmin = 132.1251
				xmax = 132.7551
				text = "halfback"
			intervals [293]:
				xmin = 132.7551
				xmax = 132.8551
				text = "cause"
			intervals [294]:
				xmin = 132.8551
				xmax = 132.9651
				text = "i"
			intervals [295]:
				xmin = 132.9651
				xmax = 133.3151
				text = "wasn't"
			intervals [296]:
				xmin = 133.3151
				xmax = 133.7951
				text = "fast"
			intervals [297]:
				xmin = 133.7951
				xmax = 134.0451
				text = "enough"
			intervals [298]:
				xmin = 134.0451
				xmax = 134.2751
				text = "for"
			intervals [299]:
				xmin = 134.2751
				xmax = 134.9951
				text = "halfback"
			intervals [300]:
				xmin = 134.9951
				xmax = 135.2751
				text = "and"
			intervals [301]:
				xmin = 135.2751
				xmax = 135.4647
				text = ""
			intervals [302]:
				xmin = 135.4647
				xmax = 135.5847
				text = "i"
			intervals [303]:
				xmin = 135.5847
				xmax = 135.7247
				text = "didn't"
			intervals [304]:
				xmin = 135.7247
				xmax = 135.9147
				text = "want"
			intervals [305]:
				xmin = 135.9147
				xmax = 135.9847
				text = "the"
			intervals [306]:
				xmin = 135.9847
				xmax = 136.9547
				text = "responsibility"
			intervals [307]:
				xmin = 136.9547
				xmax = 137.0747
				text = "of"
			intervals [308]:
				xmin = 137.0747
				xmax = 137.1747
				text = "the"
			intervals [309]:
				xmin = 137.1747
				xmax = 137.9247
				text = "quarterback"
			intervals [310]:
				xmin = 137.9247
				xmax = 138.4917
				text = ""
			intervals [311]:
				xmin = 138.4917
				xmax = 138.6817
				text = "but"
			intervals [312]:
				xmin = 138.6817
				xmax = 138.9717
				text = "most"
			intervals [313]:
				xmin = 138.9717
				xmax = 139.0317
				text = "of"
			intervals [314]:
				xmin = 139.0317
				xmax = 139.0917
				text = "the"
			intervals [315]:
				xmin = 139.0917
				xmax = 139.3217
				text = "time"
			intervals [316]:
				xmin = 139.3217
				xmax = 139.3617
				text = "i"
			intervals [317]:
				xmin = 139.3617
				xmax = 139.6117
				text = "used"
			intervals [318]:
				xmin = 139.6117
				xmax = 139.6917
				text = "to"
			intervals [319]:
				xmin = 139.6917
				xmax = 140.0417
				text = "play"
			intervals [320]:
				xmin = 140.0417
				xmax = 140.0717
				text = ""
			intervals [321]:
				xmin = 140.0717
				xmax = 140.3917
				text = "tight"
			intervals [322]:
				xmin = 140.3917
				xmax = 140.6617
				text = "end"
			intervals [323]:
				xmin = 140.6617
				xmax = 140.8117
				text = "we"
			intervals [324]:
				xmin = 140.8117
				xmax = 141.0217
				text = "used"
			intervals [325]:
				xmin = 141.0217
				xmax = 141.1217
				text = "to"
			intervals [326]:
				xmin = 141.1217
				xmax = 141.3117
				text = "go"
			intervals [327]:
				xmin = 141.3117
				xmax = 141.4217
				text = "up"
			intervals [328]:
				xmin = 141.4217
				xmax = 141.5217
				text = "to"
			intervals [329]:
				xmin = 141.5217
				xmax = 141.5917
				text = "the"
			intervals [330]:
				xmin = 141.5917
				xmax = 141.6317
				text = ""
			intervals [331]:
				xmin = 141.6317
				xmax = 141.9817
				text = "carter"
			intervals [332]:
				xmin = 141.9817
				xmax = 142.4317
				text = "brown"
			intervals [333]:
				xmin = 142.4317
				xmax = 143.2386
				text = ""
			intervals [334]:
				xmin = 143.2386
				xmax = 143.5986
				text = "every"
			intervals [335]:
				xmin = 143.5986
				xmax = 144.2986
				text = "saturday"
			intervals [336]:
				xmin = 144.2986
				xmax = 144.9108
				text = ""
			intervals [337]:
				xmin = 144.9108
				xmax = 145.0808
				text = "and"
			intervals [338]:
				xmin = 145.0808
				xmax = 145.3608
				text = "play"
			intervals [339]:
				xmin = 145.3608
				xmax = 145.4508
				text = "we"
			intervals [340]:
				xmin = 145.4508
				xmax = 145.8808
				text = "started"
			intervals [341]:
				xmin = 145.8808
				xmax = 145.9408
				text = "at"
			intervals [342]:
				xmin = 145.9408
				xmax = 146.2308
				text = "about"
			intervals [343]:
				xmin = 146.2308
				xmax = 146.3308
				text = ""
			intervals [344]:
				xmin = 146.3308
				xmax = 146.9508
				text = "noon"
			intervals [345]:
				xmin = 146.9508
				xmax = 147.0208
				text = ""
			intervals [346]:
				xmin = 147.0208
				xmax = 147.3908
				text = "and"
			intervals [347]:
				xmin = 147.3908
				xmax = 147.4508
				text = ""
			intervals [348]:
				xmin = 147.4508
				xmax = 147.7108
				text = "play"
			intervals [349]:
				xmin = 147.7108
				xmax = 148.0308
				text = "until"
			intervals [350]:
				xmin = 148.0308
				xmax = 148.0608
				text = ""
			intervals [351]:
				xmin = 148.0608
				xmax = 148.4508
				text = "dark"
			intervals [352]:
				xmin = 148.4508
				xmax = 149.3831
				text = ""
			intervals [353]:
				xmin = 149.3831
				xmax = 149.8931
				text = "usually"
			intervals [354]:
				xmin = 149.8931
				xmax = 149.9931
				text = "the"
			intervals [355]:
				xmin = 149.9931
				xmax = 150.2631
				text = "game"
			intervals [356]:
				xmin = 150.2631
				xmax = 150.6631
				text = "started"
			intervals [357]:
				xmin = 150.6631
				xmax = 150.8231
				text = "out"
			intervals [358]:
				xmin = 150.8231
				xmax = 150.9931
				text = "as"
			intervals [359]:
				xmin = 150.9931
				xmax = 151.0331
				text = ""
			intervals [360]:
				xmin = 151.0331
				xmax = 151.2331
				text = "two"
			intervals [361]:
				xmin = 151.2331
				xmax = 151.5531
				text = "hand"
			intervals [362]:
				xmin = 151.5531
				xmax = 151.9931
				text = "touch"
			intervals [363]:
				xmin = 151.9931
				xmax = 152.9418
				text = ""
			intervals [364]:
				xmin = 152.9418
				xmax = 153.2018
				text = "then"
			intervals [365]:
				xmin = 153.2018
				xmax = 153.6253
				text = ""
			intervals [366]:
				xmin = 153.6253
				xmax = 153.7753
				text = "one"
			intervals [367]:
				xmin = 153.7753
				xmax = 153.8353
				text = "of"
			intervals [368]:
				xmin = 153.8353
				xmax = 153.9153
				text = "the"
			intervals [369]:
				xmin = 153.9153
				xmax = 154.2053
				text = "guys"
			intervals [370]:
				xmin = 154.2053
				xmax = 154.3053
				text = "would"
			intervals [371]:
				xmin = 154.3053
				xmax = 154.4453
				text = "say"
			intervals [372]:
				xmin = 154.4453
				xmax = 154.4953
				text = "oh"
			intervals [373]:
				xmin = 154.4953
				xmax = 154.6653
				text = "i"
			intervals [374]:
				xmin = 154.6653
				xmax = 154.7753
				text = "would"
			intervals [375]:
				xmin = 154.7753
				xmax = 154.8653
				text = "have"
			intervals [376]:
				xmin = 154.8653
				xmax = 155.1153
				text = "made"
			intervals [377]:
				xmin = 155.1153
				xmax = 155.1853
				text = "it"
			intervals [378]:
				xmin = 155.1853
				xmax = 155.2653
				text = "if"
			intervals [379]:
				xmin = 155.2653
				xmax = 155.3553
				text = "we"
			intervals [380]:
				xmin = 155.3553
				xmax = 155.4653
				text = "were"
			intervals [381]:
				xmin = 155.4653
				xmax = 155.8153
				text = "playing"
			intervals [382]:
				xmin = 155.8153
				xmax = 156.3653
				text = "tackle"
			intervals [383]:
				xmin = 156.3653
				xmax = 156.4053
				text = ""
			intervals [384]:
				xmin = 156.4053
				xmax = 156.5453
				text = "and"
			intervals [385]:
				xmin = 156.5453
				xmax = 156.7253
				text = "then"
			intervals [386]:
				xmin = 156.7253
				xmax = 156.8553
				text = "all"
			intervals [387]:
				xmin = 156.8553
				xmax = 156.9153
				text = "of"
			intervals [388]:
				xmin = 156.9153
				xmax = 156.9753
				text = "a"
			intervals [389]:
				xmin = 156.9753
				xmax = 157.1653
				text = "sudden"
			intervals [390]:
				xmin = 157.1653
				xmax = 157.2353
				text = "the"
			intervals [391]:
				xmin = 157.2353
				xmax = 157.5453
				text = "game"
			intervals [392]:
				xmin = 157.5453
				xmax = 157.5853
				text = ""
			intervals [393]:
				xmin = 157.5853
				xmax = 157.9053
				text = "turned"
			intervals [394]:
				xmin = 157.9053
				xmax = 158.1353
				text = "into"
			intervals [395]:
				xmin = 158.1353
				xmax = 158.1653
				text = ""
			intervals [396]:
				xmin = 158.1653
				xmax = 158.6553
				text = "tackle"
			intervals [397]:
				xmin = 158.6553
				xmax = 159.8764
				text = ""
			intervals [398]:
				xmin = 159.8764
				xmax = 159.9064
				text = "i"
			intervals [399]:
				xmin = 159.9064
				xmax = 160.1064
				text = "had"
			intervals [400]:
				xmin = 160.1064
				xmax = 160.1464
				text = "a"
			intervals [401]:
				xmin = 160.1464
				xmax = 160.3664
				text = "good"
			intervals [402]:
				xmin = 160.3664
				xmax = 160.8364
				text = "time"
			intervals [403]:
				xmin = 160.8364
				xmax = 161.2101
				text = ""
			intervals [404]:
				xmin = 161.2101
				xmax = 161.2901
				text = "we"
			intervals [405]:
				xmin = 161.2901
				xmax = 161.6201
				text = "played"
			intervals [406]:
				xmin = 161.6201
				xmax = 161.8401
				text = "kind"
			intervals [407]:
				xmin = 161.8401
				xmax = 161.9201
				text = "of"
			intervals [408]:
				xmin = 161.9201
				xmax = 162.3101
				text = "hard"
			intervals [409]:
				xmin = 162.3101
				xmax = 162.3401
				text = ""
			intervals [410]:
				xmin = 162.3401
				xmax = 162.3701
				text = "i"
			intervals [411]:
				xmin = 162.3701
				xmax = 162.4701
				text = ""
			intervals [412]:
				xmin = 162.4701
				xmax = 163.0201
				text = "remember"
			intervals [413]:
				xmin = 163.0201
				xmax = 163.3001
				text = "one"
			intervals [414]:
				xmin = 163.3001
				xmax = 163.6701
				text = "month"
			intervals [415]:
				xmin = 163.6701
				xmax = 163.8001
				text = "in"
			intervals [416]:
				xmin = 163.8001
				xmax = 164.0901
				text = "about"
			intervals [417]:
				xmin = 164.0901
				xmax = 164.1501
				text = "a"
			intervals [418]:
				xmin = 164.1501
				xmax = 164.4101
				text = "three"
			intervals [419]:
				xmin = 164.4101
				xmax = 164.6401
				text = "week"
			intervals [420]:
				xmin = 164.6401
				xmax = 164.6801
				text = ""
			intervals [421]:
				xmin = 164.6801
				xmax = 165.1601
				text = "period"
			intervals [422]:
				xmin = 165.1601
				xmax = 165.8257
				text = ""
			intervals [423]:
				xmin = 165.8257
				xmax = 166.0657
				text = "one"
			intervals [424]:
				xmin = 166.0657
				xmax = 166.3057
				text = "boy"
			intervals [425]:
				xmin = 166.3057
				xmax = 166.5457
				text = "got"
			intervals [426]:
				xmin = 166.5457
				xmax = 166.8657
				text = "his"
			intervals [427]:
				xmin = 166.8657
				xmax = 167.2757
				text = "collar"
			intervals [428]:
				xmin = 167.2757
				xmax = 167.6357
				text = "bone"
			intervals [429]:
				xmin = 167.6357
				xmax = 167.9857
				text = "broke"
			intervals [430]:
				xmin = 167.9857
				xmax = 168.1957
				text = "and"
			intervals [431]:
				xmin = 168.1957
				xmax = 168.5457
				text = "another"
			intervals [432]:
				xmin = 168.5457
				xmax = 168.7657
				text = "boy"
			intervals [433]:
				xmin = 168.7657
				xmax = 169.0657
				text = "broke"
			intervals [434]:
				xmin = 169.0657
				xmax = 169.2457
				text = "his"
			intervals [435]:
				xmin = 169.2457
				xmax = 169.7357
				text = "leg"
			intervals [436]:
				xmin = 169.7357
				xmax = 169.8257
				text = "and"
			intervals [437]:
				xmin = 169.8257
				xmax = 170.0757
				text = "another"
			intervals [438]:
				xmin = 170.0757
				xmax = 170.2557
				text = "boy"
			intervals [439]:
				xmin = 170.2557
				xmax = 170.5957
				text = "broke"
			intervals [440]:
				xmin = 170.5957
				xmax = 170.7857
				text = "his"
			intervals [441]:
				xmin = 170.7857
				xmax = 171.1257
				text = "arm"
			intervals [442]:
				xmin = 171.1257
				xmax = 172.3759
				text = ""
			intervals [443]:
				xmin = 172.3759
				xmax = 173.1059
				text = "<unk>"
			intervals [444]:
				xmin = 173.1059
				xmax = 174.2166
				text = ""
			intervals [445]:
				xmin = 174.2166
				xmax = 174.3266
				text = "but"
			intervals [446]:
				xmin = 174.3266
				xmax = 174.4266
				text = "we"
			intervals [447]:
				xmin = 174.4266
				xmax = 174.5666
				text = "had"
			intervals [448]:
				xmin = 174.5666
				xmax = 174.6766
				text = "a"
			intervals [449]:
				xmin = 174.6766
				xmax = 174.9066
				text = "lot"
			intervals [450]:
				xmin = 174.9066
				xmax = 174.9966
				text = "of"
			intervals [451]:
				xmin = 174.9966
				xmax = 175.5266
				text = "fun"
			intervals [452]:
				xmin = 175.5266
				xmax = 175.5566
				text = ""
			intervals [453]:
				xmin = 175.5566
				xmax = 175.6766
				text = "we"
			intervals [454]:
				xmin = 175.6766
				xmax = 175.8566
				text = "used"
			intervals [455]:
				xmin = 175.8566
				xmax = 176.0366
				text = "to"
			intervals [456]:
				xmin = 176.0366
				xmax = 176.3936
				text = ""
			intervals [457]:
				xmin = 176.3936
				xmax = 176.5436
				text = "didn't"
			intervals [458]:
				xmin = 176.5436
				xmax = 176.7236
				text = "make"
			intervals [459]:
				xmin = 176.7236
				xmax = 176.8736
				text = "any"
			intervals [460]:
				xmin = 176.8736
				xmax = 177.2136
				text = "difference"
			intervals [461]:
				xmin = 177.2136
				xmax = 177.3636
				text = "who"
			intervals [462]:
				xmin = 177.3636
				xmax = 177.6836
				text = "came"
			intervals [463]:
				xmin = 177.6836
				xmax = 177.8836
				text = "up"
			intervals [464]:
				xmin = 177.8836
				xmax = 178.0636
				text = "there"
			intervals [465]:
				xmin = 178.0636
				xmax = 178.3336
				text = "some"
			intervals [466]:
				xmin = 178.3336
				xmax = 178.6391
				text = ""
			intervals [467]:
				xmin = 178.6391
				xmax = 178.9491
				text = "old"
			intervals [468]:
				xmin = 178.9491
				xmax = 179.2691
				text = "fellas"
			intervals [469]:
				xmin = 179.2691
				xmax = 179.4691
				text = "used"
			intervals [470]:
				xmin = 179.4691
				xmax = 179.5591
				text = "to"
			intervals [471]:
				xmin = 179.5591
				xmax = 179.7991
				text = "come"
			intervals [472]:
				xmin = 179.7991
				xmax = 179.8291
				text = ""
			intervals [473]:
				xmin = 179.8291
				xmax = 180.0791
				text = "from"
			intervals [474]:
				xmin = 180.0791
				xmax = 180.6803
				text = ""
			intervals [475]:
				xmin = 180.6803
				xmax = 181.5203
				text = "armstrong"
			intervals [476]:
				xmin = 181.5203
				xmax = 182.1611
				text = ""
			intervals [477]:
				xmin = 182.1611
				xmax = 182.5811
				text = "bell"
			intervals [478]:
				xmin = 182.5811
				xmax = 182.8011
				text = "some"
			intervals [479]:
				xmin = 182.8011
				xmax = 183.2811
				text = "football"
			intervals [480]:
				xmin = 183.2811
				xmax = 183.7711
				text = "players"
			intervals [481]:
				xmin = 183.7711
				xmax = 183.9011
				text = "uh"
			intervals [482]:
				xmin = 183.9011
				xmax = 184.9688
				text = ""
			intervals [483]:
				xmin = 184.9688
				xmax = 185.1188
				text = "on"
			intervals [484]:
				xmin = 185.1188
				xmax = 185.1988
				text = "the"
			intervals [485]:
				xmin = 185.1988
				xmax = 185.6088
				text = "weekend"
			intervals [486]:
				xmin = 185.6088
				xmax = 185.8188
				text = "didn't"
			intervals [487]:
				xmin = 185.8188
				xmax = 186.0188
				text = "have"
			intervals [488]:
				xmin = 186.0188
				xmax = 186.3288
				text = "anything"
			intervals [489]:
				xmin = 186.3288
				xmax = 186.4488
				text = "to"
			intervals [490]:
				xmin = 186.4488
				xmax = 186.6488
				text = "do"
			intervals [491]:
				xmin = 186.6488
				xmax = 186.7388
				text = "so"
			intervals [492]:
				xmin = 186.7388
				xmax = 186.8388
				text = "we"
			intervals [493]:
				xmin = 186.8388
				xmax = 186.9688
				text = "used"
			intervals [494]:
				xmin = 186.9688
				xmax = 187.0488
				text = "to"
			intervals [495]:
				xmin = 187.0488
				xmax = 187.1688
				text = "have"
			intervals [496]:
				xmin = 187.1688
				xmax = 187.2088
				text = "a"
			intervals [497]:
				xmin = 187.2088
				xmax = 187.4788
				text = "real"
			intervals [498]:
				xmin = 187.4788
				xmax = 187.6788
				text = "good"
			intervals [499]:
				xmin = 187.6788
				xmax = 188.1588
				text = "game"
			intervals [500]:
				xmin = 188.1588
				xmax = 188.2888
				text = "it"
			intervals [501]:
				xmin = 188.2888
				xmax = 188.6367
				text = ""
			intervals [502]:
				xmin = 188.6367
				xmax = 188.7267
				text = "was"
			intervals [503]:
				xmin = 188.7267
				xmax = 189.0467
				text = "always"
			intervals [504]:
				xmin = 189.0467
				xmax = 189.3767
				text = "about"
			intervals [505]:
				xmin = 189.3767
				xmax = 189.6967
				text = "thirty"
			intervals [506]:
				xmin = 189.6967
				xmax = 190.0667
				text = "guys"
			intervals [507]:
				xmin = 190.0667
				xmax = 190.1567
				text = "so"
			intervals [508]:
				xmin = 190.1567
				xmax = 190.6267
				text = "naturally"
			intervals [509]:
				xmin = 190.6267
				xmax = 190.6967
				text = "the"
			intervals [510]:
				xmin = 190.6967
				xmax = 190.7467
				text = ""
			intervals [511]:
				xmin = 190.7467
				xmax = 191.0867
				text = "team"
			intervals [512]:
				xmin = 191.0867
				xmax = 191.2467
				text = "was"
			intervals [513]:
				xmin = 191.2467
				xmax = 191.4967
				text = "getting"
			intervals [514]:
				xmin = 191.4967
				xmax = 191.5667
				text = ""
			intervals [515]:
				xmin = 191.5667
				xmax = 191.9567
				text = "bigger"
			intervals [516]:
				xmin = 191.9567
				xmax = 192.1167
				text = "than"
			intervals [517]:
				xmin = 192.1167
				xmax = 192.3967
				text = "the"
			intervals [518]:
				xmin = 192.3967
				xmax = 192.6667
				text = ""
			intervals [519]:
				xmin = 192.6667
				xmax = 193.0767
				text = "average"
			intervals [520]:
				xmin = 193.0767
				xmax = 193.6267
				text = "football"
			intervals [521]:
				xmin = 193.6267
				xmax = 193.8967
				text = "team"
			intervals [522]:
				xmin = 193.8967
				xmax = 194.0567
				text = ""
			intervals [523]:
				xmin = 194.0567
				xmax = 194.2967
				text = "about"
			intervals [524]:
				xmin = 194.2967
				xmax = 194.7767
				text = "fifteen"
			intervals [525]:
				xmin = 194.7767
				xmax = 194.9567
				text = "men"
			intervals [526]:
				xmin = 194.9567
				xmax = 195.1067
				text = "on"
			intervals [527]:
				xmin = 195.1067
				xmax = 195.1967
				text = "a"
			intervals [528]:
				xmin = 195.1967
				xmax = 195.5367
				text = "side"
			intervals [529]:
				xmin = 195.5367
				xmax = 200.7019
				text = ""
			intervals [530]:
				xmin = 200.7019
				xmax = 201.0919
				text = "well"
			intervals [531]:
				xmin = 201.0919
				xmax = 201.1319
				text = ""
			intervals [532]:
				xmin = 201.1319
				xmax = 201.2719
				text = "the"
			intervals [533]:
				xmin = 201.2719
				xmax = 201.5919
				text = "most"
			intervals [534]:
				xmin = 201.5919
				xmax = 202.1119
				text = "exciting"
			intervals [535]:
				xmin = 202.1119
				xmax = 202.5019
				text = "game"
			intervals [536]:
				xmin = 202.5019
				xmax = 203.3167
				text = ""
			intervals [537]:
				xmin = 203.3167
				xmax = 203.5867
				text = "i"
			intervals [538]:
				xmin = 203.5867
				xmax = 203.6167
				text = ""
			intervals [539]:
				xmin = 203.6167
				xmax = 204.0167
				text = "played"
			intervals [540]:
				xmin = 204.0167
				xmax = 204.4167
				text = "was"
			intervals [541]:
				xmin = 204.4167
				xmax = 204.6467
				text = "was"
			intervals [542]:
				xmin = 204.6467
				xmax = 205.0067
				text = "in"
			intervals [543]:
				xmin = 205.0067
				xmax = 205.6621
				text = ""
			intervals [544]:
				xmin = 205.6621
				xmax = 206.6121
				text = "february"
			intervals [545]:
				xmin = 206.6121
				xmax = 206.9631
				text = ""
			intervals [546]:
				xmin = 206.9631
				xmax = 207.0231
				text = "it"
			intervals [547]:
				xmin = 207.0231
				xmax = 207.1131
				text = "was"
			intervals [548]:
				xmin = 207.1131
				xmax = 207.4331
				text = "about"
			intervals [549]:
				xmin = 207.4331
				xmax = 207.5731
				text = ""
			intervals [550]:
				xmin = 207.5731
				xmax = 207.8831
				text = "thirty"
			intervals [551]:
				xmin = 207.8831
				xmax = 208.1831
				text = "five"
			intervals [552]:
				xmin = 208.1831
				xmax = 208.7931
				text = "degrees"
			intervals [553]:
				xmin = 208.7931
				xmax = 208.8931
				text = "and"
			intervals [554]:
				xmin = 208.8931
				xmax = 209.2439
				text = ""
			intervals [555]:
				xmin = 209.2439
				xmax = 209.5839
				text = "nobody"
			intervals [556]:
				xmin = 209.5839
				xmax = 209.7339
				text = "had"
			intervals [557]:
				xmin = 209.7339
				xmax = 210.1239
				text = "anything"
			intervals [558]:
				xmin = 210.1239
				xmax = 210.2339
				text = "to"
			intervals [559]:
				xmin = 210.2339
				xmax = 210.4239
				text = "do"
			intervals [560]:
				xmin = 210.4239
				xmax = 210.5439
				text = "so"
			intervals [561]:
				xmin = 210.5439
				xmax = 210.6539
				text = "we"
			intervals [562]:
				xmin = 210.6539
				xmax = 211.0339
				text = "decided"
			intervals [563]:
				xmin = 211.0339
				xmax = 211.1039
				text = "we"
			intervals [564]:
				xmin = 211.1039
				xmax = 211.1639
				text = "were"
			intervals [565]:
				xmin = 211.1639
				xmax = 211.4139
				text = "going"
			intervals [566]:
				xmin = 211.4139
				xmax = 211.5939
				text = "up"
			intervals [567]:
				xmin = 211.5939
				xmax = 211.6639
				text = "and"
			intervals [568]:
				xmin = 211.6639
				xmax = 211.9039
				text = "play"
			intervals [569]:
				xmin = 211.9039
				xmax = 212.1339
				text = "some"
			intervals [570]:
				xmin = 212.1339
				xmax = 212.4939
				text = "ball"
			intervals [571]:
				xmin = 212.4939
				xmax = 213.5879
				text = ""
			intervals [572]:
				xmin = 213.5879
				xmax = 213.9579
				text = "and"
			intervals [573]:
				xmin = 213.9579
				xmax = 214.2979
				text = "uh"
			intervals [574]:
				xmin = 214.2979
				xmax = 214.9384
				text = ""
			intervals [575]:
				xmin = 214.9384
				xmax = 214.9984
				text = "<unk>"
			intervals [576]:
				xmin = 214.9984
				xmax = 215.4366
				text = ""
			intervals [577]:
				xmin = 215.4366
				xmax = 215.7266
				text = "after"
			intervals [578]:
				xmin = 215.7266
				xmax = 216.0366
				text = "about"
			intervals [579]:
				xmin = 216.0366
				xmax = 216.2666
				text = "two"
			intervals [580]:
				xmin = 216.2666
				xmax = 216.6766
				text = "hours"
			intervals [581]:
				xmin = 216.6766
				xmax = 216.7566
				text = "the"
			intervals [582]:
				xmin = 216.7566
				xmax = 217.0666
				text = "score"
			intervals [583]:
				xmin = 217.0666
				xmax = 217.1966
				text = "was"
			intervals [584]:
				xmin = 217.1966
				xmax = 217.5266
				text = "something"
			intervals [585]:
				xmin = 217.5266
				xmax = 217.7766
				text = "like"
			intervals [586]:
				xmin = 217.7766
				xmax = 218.3336
				text = ""
			intervals [587]:
				xmin = 218.3336
				xmax = 218.6936
				text = "thirty"
			intervals [588]:
				xmin = 218.6936
				xmax = 218.8336
				text = "to"
			intervals [589]:
				xmin = 218.8336
				xmax = 219.1609
				text = ""
			intervals [590]:
				xmin = 219.1609
				xmax = 219.7309
				text = "twelve"
			intervals [591]:
				xmin = 219.7309
				xmax = 220.1928
				text = ""
			intervals [592]:
				xmin = 220.1928
				xmax = 220.2428
				text = "<unk>"
			intervals [593]:
				xmin = 220.2428
				xmax = 220.4028
				text = "we"
			intervals [594]:
				xmin = 220.4028
				xmax = 220.4628
				text = "were"
			intervals [595]:
				xmin = 220.4628
				xmax = 220.8028
				text = "playing"
			intervals [596]:
				xmin = 220.8028
				xmax = 221.3528
				text = "neighborhood"
			intervals [597]:
				xmin = 221.3528
				xmax = 221.6528
				text = "game"
			intervals [598]:
				xmin = 221.6528
				xmax = 221.7928
				text = "they"
			intervals [599]:
				xmin = 221.7928
				xmax = 221.9228
				text = "had"
			intervals [600]:
				xmin = 221.9228
				xmax = 222.4937
				text = ""
			intervals [601]:
				xmin = 222.4937
				xmax = 222.6137
				text = "we"
			intervals [602]:
				xmin = 222.6137
				xmax = 222.9537
				text = "played"
			intervals [603]:
				xmin = 222.9537
				xmax = 223.2837
				text = "touch"
			intervals [604]:
				xmin = 223.2837
				xmax = 223.3737
				text = "the"
			intervals [605]:
				xmin = 223.3737
				xmax = 223.6137
				text = "week"
			intervals [606]:
				xmin = 223.6137
				xmax = 223.9737
				text = "before"
			intervals [607]:
				xmin = 223.9737
				xmax = 224.0337
				text = "and"
			intervals [608]:
				xmin = 224.0337
				xmax = 224.1637
				text = "they"
			intervals [609]:
				xmin = 224.1637
				xmax = 224.4037
				text = "told"
			intervals [610]:
				xmin = 224.4037
				xmax = 224.5137
				text = "us"
			intervals [611]:
				xmin = 224.5137
				xmax = 224.6437
				text = "that"
			intervals [612]:
				xmin = 224.6437
				xmax = 224.7537
				text = "they"
			intervals [613]:
				xmin = 224.7537
				xmax = 224.9037
				text = "would"
			intervals [614]:
				xmin = 224.9037
				xmax = 225.1037
				text = "beat"
			intervals [615]:
				xmin = 225.1037
				xmax = 225.2537
				text = "us"
			intervals [616]:
				xmin = 225.2537
				xmax = 225.3637
				text = "if"
			intervals [617]:
				xmin = 225.3637
				xmax = 225.4237
				text = "we"
			intervals [618]:
				xmin = 225.4237
				xmax = 225.4837
				text = "were"
			intervals [619]:
				xmin = 225.4837
				xmax = 225.8737
				text = "playing"
			intervals [620]:
				xmin = 225.8737
				xmax = 226.4237
				text = "tackle"
			intervals [621]:
				xmin = 226.4237
				xmax = 227.1993
				text = ""
			intervals [622]:
				xmin = 227.1993
				xmax = 227.3993
				text = "so"
			intervals [623]:
				xmin = 227.3993
				xmax = 227.5193
				text = "we"
			intervals [624]:
				xmin = 227.5193
				xmax = 227.7393
				text = "went"
			intervals [625]:
				xmin = 227.7393
				xmax = 227.8993
				text = "up"
			intervals [626]:
				xmin = 227.8993
				xmax = 228.1993
				text = "there"
			intervals [627]:
				xmin = 228.1993
				xmax = 228.4593
				text = "and"
			intervals [628]:
				xmin = 228.4593
				xmax = 228.5793
				text = "i"
			intervals [629]:
				xmin = 228.5793
				xmax = 228.7793
				text = "didn't"
			intervals [630]:
				xmin = 228.7793
				xmax = 228.9293
				text = "get"
			intervals [631]:
				xmin = 228.9293
				xmax = 229.1093
				text = "in"
			intervals [632]:
				xmin = 229.1093
				xmax = 229.3793
				text = "until"
			intervals [633]:
				xmin = 229.3793
				xmax = 229.5093
				text = "the"
			intervals [634]:
				xmin = 229.5093
				xmax = 229.8893
				text = "fourth"
			intervals [635]:
				xmin = 229.8893
				xmax = 230.3893
				text = "quarter"
			intervals [636]:
				xmin = 230.3893
				xmax = 230.6553
				text = ""
			intervals [637]:
				xmin = 230.6553
				xmax = 230.9453
				text = "but"
			intervals [638]:
				xmin = 230.9453
				xmax = 231.3827
				text = ""
			intervals [639]:
				xmin = 231.3827
				xmax = 231.5127
				text = "we"
			intervals [640]:
				xmin = 231.5127
				xmax = 231.6527
				text = "were"
			intervals [641]:
				xmin = 231.6527
				xmax = 232.1927
				text = "behind"
			intervals [642]:
				xmin = 232.1927
				xmax = 232.5027
				text = "thirty"
			intervals [643]:
				xmin = 232.5027
				xmax = 232.6627
				text = "to"
			intervals [644]:
				xmin = 232.6627
				xmax = 233.1227
				text = "twelve"
			intervals [645]:
				xmin = 233.1227
				xmax = 234.0674
				text = ""
			intervals [646]:
				xmin = 234.0674
				xmax = 234.4474
				text = "and"
			intervals [647]:
				xmin = 234.4474
				xmax = 234.4774
				text = ""
			intervals [648]:
				xmin = 234.4774
				xmax = 234.8074
				text = "after"
			intervals [649]:
				xmin = 234.8074
				xmax = 235.1374
				text = "about"
			intervals [650]:
				xmin = 235.1374
				xmax = 235.5642
				text = ""
			intervals [651]:
				xmin = 235.5642
				xmax = 235.5942
				text = "a"
			intervals [652]:
				xmin = 235.5942
				xmax = 236.3142
				text = "hour"
			intervals [653]:
				xmin = 236.3142
				xmax = 236.674
				text = ""
			intervals [654]:
				xmin = 236.674
				xmax = 236.734
				text = "in"
			intervals [655]:
				xmin = 236.734
				xmax = 236.834
				text = "the"
			intervals [656]:
				xmin = 236.834
				xmax = 237.214
				text = "fourth"
			intervals [657]:
				xmin = 237.214
				xmax = 237.684
				text = "quarter"
			intervals [658]:
				xmin = 237.684
				xmax = 238.7523
				text = ""
			intervals [659]:
				xmin = 238.7523
				xmax = 239.0923
				text = "uh"
			intervals [660]:
				xmin = 239.0923
				xmax = 239.1823
				text = "the"
			intervals [661]:
				xmin = 239.1823
				xmax = 239.5423
				text = "score"
			intervals [662]:
				xmin = 239.5423
				xmax = 239.6923
				text = "was"
			intervals [663]:
				xmin = 239.6923
				xmax = 240.1123
				text = "forty"
			intervals [664]:
				xmin = 240.1123
				xmax = 240.3323
				text = "eight"
			intervals [665]:
				xmin = 240.3323
				xmax = 240.4423
				text = "to"
			intervals [666]:
				xmin = 240.4423
				xmax = 240.7623
				text = "thirty"
			intervals [667]:
				xmin = 240.7623
				xmax = 241.0623
				text = "six"
			intervals [668]:
				xmin = 241.0623
				xmax = 241.1523
				text = "we"
			intervals [669]:
				xmin = 241.1523
				xmax = 241.2423
				text = "d"
			intervals [670]:
				xmin = 241.2423
				xmax = 241.3623
				text = ""
			intervals [671]:
				xmin = 241.3623
				xmax = 241.6823
				text = "a"
			intervals [672]:
				xmin = 241.6823
				xmax = 241.7123
				text = ""
			intervals [673]:
				xmin = 241.7123
				xmax = 241.8623
				text = "we"
			intervals [674]:
				xmin = 241.8623
				xmax = 242.2323
				text = "pulled"
			intervals [675]:
				xmin = 242.2323
				xmax = 242.7023
				text = "ahead"
			intervals [676]:
				xmin = 242.7023
				xmax = 243.5387
				text = ""
			intervals [677]:
				xmin = 243.5387
				xmax = 244.0887
				text = "and"
			intervals [678]:
				xmin = 244.0887
				xmax = 244.1887
				text = ""
			intervals [679]:
				xmin = 244.1887
				xmax = 244.3387
				text = "we"
			intervals [680]:
				xmin = 244.3387
				xmax = 244.7487
				text = "decided"
			intervals [681]:
				xmin = 244.7487
				xmax = 244.8387
				text = "to"
			intervals [682]:
				xmin = 244.8387
				xmax = 245.1087
				text = "call"
			intervals [683]:
				xmin = 245.1087
				xmax = 245.1987
				text = "the"
			intervals [684]:
				xmin = 245.1987
				xmax = 245.5187
				text = "game"
			intervals [685]:
				xmin = 245.5187
				xmax = 245.5787
				text = "at"
			intervals [686]:
				xmin = 245.5787
				xmax = 245.9787
				text = "five"
			intervals [687]:
				xmin = 245.9787
				xmax = 246.4387
				text = "o'clock"
			intervals [688]:
				xmin = 246.4387
				xmax = 246.4987
				text = "and"
			intervals [689]:
				xmin = 246.4987
				xmax = 246.5787
				text = "it"
			intervals [690]:
				xmin = 246.5787
				xmax = 246.7587
				text = "was"
			intervals [691]:
				xmin = 246.7587
				xmax = 247.0887
				text = "four"
			intervals [692]:
				xmin = 247.0887
				xmax = 247.5887
				text = "thirty"
			intervals [693]:
				xmin = 247.5887
				xmax = 248.4708
				text = ""
			intervals [694]:
				xmin = 248.4708
				xmax = 248.7408
				text = "so"
			intervals [695]:
				xmin = 248.7408
				xmax = 248.9608
				text = "we"
			intervals [696]:
				xmin = 248.9608
				xmax = 249.2908
				text = "made"
			intervals [697]:
				xmin = 249.2908
				xmax = 249.4708
				text = "one"
			intervals [698]:
				xmin = 249.4708
				xmax = 249.7108
				text = "more"
			intervals [699]:
				xmin = 249.7108
				xmax = 249.9808
				text = "touch"
			intervals [700]:
				xmin = 249.9808
				xmax = 250.1908
				text = "down"
			intervals [701]:
				xmin = 250.1908
				xmax = 250.3508
				text = "they"
			intervals [702]:
				xmin = 250.3508
				xmax = 250.6908
				text = "made"
			intervals [703]:
				xmin = 250.6908
				xmax = 250.9108
				text = "two"
			intervals [704]:
				xmin = 250.9108
				xmax = 251.0208
				text = "so"
			intervals [705]:
				xmin = 251.0208
				xmax = 251.1408
				text = "that"
			intervals [706]:
				xmin = 251.1408
				xmax = 251.3808
				text = "made"
			intervals [707]:
				xmin = 251.3808
				xmax = 251.5508
				text = "it"
			intervals [708]:
				xmin = 251.5508
				xmax = 251.5808
				text = ""
			intervals [709]:
				xmin = 251.5808
				xmax = 251.8108
				text = "what"
			intervals [710]:
				xmin = 251.8108
				xmax = 252.2408
				text = "fifty"
			intervals [711]:
				xmin = 252.2408
				xmax = 252.3008
				text = ""
			intervals [712]:
				xmin = 252.3008
				xmax = 252.5908
				text = "four"
			intervals [713]:
				xmin = 252.5908
				xmax = 252.7308
				text = ""
			intervals [714]:
				xmin = 252.7308
				xmax = 253.0208
				text = "to"
			intervals [715]:
				xmin = 253.0208
				xmax = 253.6908
				text = "forty"
			intervals [716]:
				xmin = 253.6908
				xmax = 253.9708
				text = "eight"
			intervals [717]:
				xmin = 253.9708
				xmax = 254.4828
				text = ""
			intervals [718]:
				xmin = 254.4828
				xmax = 254.6128
				text = "and"
			intervals [719]:
				xmin = 254.6128
				xmax = 254.7428
				text = "they"
			intervals [720]:
				xmin = 254.7428
				xmax = 254.8028
				text = "were"
			intervals [721]:
				xmin = 254.8028
				xmax = 254.9128
				text = "on"
			intervals [722]:
				xmin = 254.9128
				xmax = 255.0428
				text = "the"
			intervals [723]:
				xmin = 255.0428
				xmax = 255.2228
				text = "two"
			intervals [724]:
				xmin = 255.2228
				xmax = 255.5928
				text = "yard"
			intervals [725]:
				xmin = 255.5928
				xmax = 255.8628
				text = "line"
			intervals [726]:
				xmin = 255.8628
				xmax = 255.9528
				text = "when"
			intervals [727]:
				xmin = 255.9528
				xmax = 256.0228
				text = "the"
			intervals [728]:
				xmin = 256.0228
				xmax = 256.4328
				text = "clock"
			intervals [729]:
				xmin = 256.4328
				xmax = 256.7328
				text = "ran"
			intervals [730]:
				xmin = 256.7328
				xmax = 257.0128
				text = "out"
			intervals [731]:
				xmin = 257.0128
				xmax = 257.8529
				text = ""
			intervals [732]:
				xmin = 257.8529
				xmax = 257.9129
				text = "and"
			intervals [733]:
				xmin = 257.9129
				xmax = 258.0129
				text = "that"
			intervals [734]:
				xmin = 258.0129
				xmax = 258.1129
				text = "was"
			intervals [735]:
				xmin = 258.1129
				xmax = 258.3429
				text = "about"
			intervals [736]:
				xmin = 258.3429
				xmax = 258.4329
				text = "the"
			intervals [737]:
				xmin = 258.4329
				xmax = 258.7229
				text = "best"
			intervals [738]:
				xmin = 258.7229
				xmax = 258.9329
				text = "game"
			intervals [739]:
				xmin = 258.9329
				xmax = 259.0329
				text = "we"
			intervals [740]:
				xmin = 259.0329
				xmax = 259.2829
				text = "ever"
			intervals [741]:
				xmin = 259.2829
				xmax = 259.3329
				text = ""
			intervals [742]:
				xmin = 259.3329
				xmax = 259.7929
				text = "played"
			intervals [743]:
				xmin = 259.7929
				xmax = 266.7625
				text = ""
			intervals [744]:
				xmin = 266.7625
				xmax = 267.2225
				text = "well"
			intervals [745]:
				xmin = 267.2225
				xmax = 267.7651
				text = ""
			intervals [746]:
				xmin = 267.7651
				xmax = 268.1151
				text = "i"
			intervals [747]:
				xmin = 268.1151
				xmax = 268.4552
				text = ""
			intervals [748]:
				xmin = 268.4552
				xmax = 268.8352
				text = "used"
			intervals [749]:
				xmin = 268.8352
				xmax = 269.5192
				text = ""
			intervals [750]:
				xmin = 269.5192
				xmax = 269.7692
				text = "used"
			intervals [751]:
				xmin = 269.7692
				xmax = 269.8692
				text = "to"
			intervals [752]:
				xmin = 269.8692
				xmax = 270.1892
				text = "watch"
			intervals [753]:
				xmin = 270.1892
				xmax = 270.2392
				text = "a"
			intervals [754]:
				xmin = 270.2392
				xmax = 270.5392
				text = "lot"
			intervals [755]:
				xmin = 270.5392
				xmax = 270.6192
				text = "i"
			intervals [756]:
				xmin = 270.6192
				xmax = 270.9192
				text = "watch"
			intervals [757]:
				xmin = 270.9192
				xmax = 270.9692
				text = "a"
			intervals [758]:
				xmin = 270.9692
				xmax = 271.1992
				text = "lot"
			intervals [759]:
				xmin = 271.1992
				xmax = 271.4692
				text = "now"
			intervals [760]:
				xmin = 271.4692
				xmax = 271.6092
				text = "now"
			intervals [761]:
				xmin = 271.6092
				xmax = 271.6792
				text = "i'm"
			intervals [762]:
				xmin = 271.6792
				xmax = 272.0192
				text = ""
			intervals [763]:
				xmin = 272.0192
				xmax = 272.2092
				text = "getting"
			intervals [764]:
				xmin = 272.2092
				xmax = 272.3792
				text = "ready"
			intervals [765]:
				xmin = 272.3792
				xmax = 272.4392
				text = "to"
			intervals [766]:
				xmin = 272.4392
				xmax = 272.5992
				text = "get"
			intervals [767]:
				xmin = 272.5992
				xmax = 272.7592
				text = "out"
			intervals [768]:
				xmin = 272.7592
				xmax = 272.8592
				text = "the"
			intervals [769]:
				xmin = 272.8592
				xmax = 273.4492
				text = "service"
			intervals [770]:
				xmin = 273.4492
				xmax = 273.5692
				text = "and"
			intervals [771]:
				xmin = 273.5692
				xmax = 274.4179
				text = ""
			intervals [772]:
				xmin = 274.4179
				xmax = 274.7279
				text = "waiting"
			intervals [773]:
				xmin = 274.7279
				xmax = 274.8579
				text = "for"
			intervals [774]:
				xmin = 274.8579
				xmax = 275.0179
				text = "my"
			intervals [775]:
				xmin = 275.0179
				xmax = 275.8379
				text = "discharge"
			intervals [776]:
				xmin = 275.8379
				xmax = 275.8679
				text = ""
			intervals [777]:
				xmin = 275.8679
				xmax = 276.0179
				text = "but"
			intervals [778]:
				xmin = 276.0179
				xmax = 276.0479
				text = ""
			intervals [779]:
				xmin = 276.0479
				xmax = 276.1979
				text = "uh"
			intervals [780]:
				xmin = 276.1979
				xmax = 277.9919
				text = ""
			intervals [781]:
				xmin = 277.9919
				xmax = 278.1219
				text = "there"
			intervals [782]:
				xmin = 278.1219
				xmax = 278.1619
				text = "are"
			intervals [783]:
				xmin = 278.1619
				xmax = 278.3219
				text = "too"
			intervals [784]:
				xmin = 278.3219
				xmax = 278.7619
				text = "many"
			intervals [785]:
				xmin = 278.7619
				xmax = 279.0084
				text = ""
			intervals [786]:
				xmin = 279.0084
				xmax = 279.4284
				text = "quiz"
			intervals [787]:
				xmin = 279.4284
				xmax = 280.0984
				text = "programs"
			intervals [788]:
				xmin = 280.0984
				xmax = 280.4184
				text = "on"
			intervals [789]:
				xmin = 280.4184
				xmax = 280.5784
				text = "i"
			intervals [790]:
				xmin = 280.5784
				xmax = 280.8084
				text = "think"
			intervals [791]:
				xmin = 280.8084
				xmax = 280.8984
				text = "there"
			intervals [792]:
				xmin = 280.8984
				xmax = 281.1084
				text = "should"
			intervals [793]:
				xmin = 281.1084
				xmax = 281.1884
				text = "be"
			intervals [794]:
				xmin = 281.1884
				xmax = 281.4884
				text = "more"
			intervals [795]:
				xmin = 281.4884
				xmax = 282.1484
				text = "educational"
			intervals [796]:
				xmin = 282.1484
				xmax = 282.1784
				text = ""
			intervals [797]:
				xmin = 282.1784
				xmax = 282.7884
				text = "programs"
			intervals [798]:
				xmin = 282.7884
				xmax = 282.9384
				text = "on"
			intervals [799]:
				xmin = 282.9384
				xmax = 282.9684
				text = ""
			intervals [800]:
				xmin = 282.9684
				xmax = 283.8284
				text = "television"
			intervals [801]:
				xmin = 283.8284
				xmax = 286.8702
				text = ""
			intervals [802]:
				xmin = 286.8702
				xmax = 287.3102
				text = "well"
			intervals [803]:
				xmin = 287.3102
				xmax = 288.282
				text = ""
			intervals [804]:
				xmin = 288.282
				xmax = 288.422
				text = "let"
			intervals [805]:
				xmin = 288.422
				xmax = 288.472
				text = "s"
			intervals [806]:
				xmin = 288.472
				xmax = 288.642
				text = "see"
			intervals [807]:
				xmin = 288.642
				xmax = 289.022
				text = "among"
			intervals [808]:
				xmin = 289.022
				xmax = 289.222
				text = "the"
			intervals [809]:
				xmin = 289.222
				xmax = 289.522
				text = "uh"
			intervals [810]:
				xmin = 289.522
				xmax = 290.5894
				text = ""
			intervals [811]:
				xmin = 290.5894
				xmax = 290.6894
				text = "i"
			intervals [812]:
				xmin = 290.6894
				xmax = 290.8794
				text = "guess"
			intervals [813]:
				xmin = 290.8794
				xmax = 291.3794
				text = "spy"
			intervals [814]:
				xmin = 291.3794
				xmax = 291.5494
				text = "and"
			intervals [815]:
				xmin = 291.5494
				xmax = 292.4394
				text = "espionage"
			intervals [816]:
				xmin = 292.4394
				xmax = 292.9194
				text = "series"
			intervals [817]:
				xmin = 292.9194
				xmax = 293.2394
				text = "um"
			intervals [818]:
				xmin = 293.2394
				xmax = 293.6364
				text = ""
			intervals [819]:
				xmin = 293.6364
				xmax = 293.9664
				text = "mission"
			intervals [820]:
				xmin = 293.9664
				xmax = 294.6664
				text = "impossible"
			intervals [821]:
				xmin = 294.6664
				xmax = 294.7464
				text = "and"
			intervals [822]:
				xmin = 294.7464
				xmax = 294.8364
				text = "it"
			intervals [823]:
				xmin = 294.8364
				xmax = 295.1764
				text = "takes"
			intervals [824]:
				xmin = 295.1764
				xmax = 295.2264
				text = "a"
			intervals [825]:
				xmin = 295.2264
				xmax = 295.2964
				text = ""
			intervals [826]:
				xmin = 295.2964
				xmax = 295.6164
				text = "thief"
			intervals [827]:
				xmin = 295.6164
				xmax = 295.6864
				text = "are"
			intervals [828]:
				xmin = 295.6864
				xmax = 295.8264
				text = "my"
			intervals [829]:
				xmin = 295.8264
				xmax = 296.2864
				text = "best"
			intervals [830]:
				xmin = 296.2864
				xmax = 296.3164
				text = ""
			intervals [831]:
				xmin = 296.3164
				xmax = 296.6364
				text = "two"
			intervals [832]:
				xmin = 296.6364
				xmax = 297.4987
				text = ""
			intervals [833]:
				xmin = 297.4987
				xmax = 297.8087
				text = "and"
			intervals [834]:
				xmin = 297.8087
				xmax = 298.0987
				text = "uh"
			intervals [835]:
				xmin = 298.0987
				xmax = 299.0029
				text = ""
			intervals [836]:
				xmin = 299.0029
				xmax = 299.0429
				text = "i"
			intervals [837]:
				xmin = 299.0429
				xmax = 299.2329
				text = "like"
			intervals [838]:
				xmin = 299.2329
				xmax = 299.3329
				text = "the"
			intervals [839]:
				xmin = 299.3329
				xmax = 299.9629
				text = "educational"
			intervals [840]:
				xmin = 299.9629
				xmax = 300.4629
				text = "programs"
			intervals [841]:
				xmin = 300.4629
				xmax = 300.6029
				text = "that"
			intervals [842]:
				xmin = 300.6029
				xmax = 300.9029
				text = "come"
			intervals [843]:
				xmin = 300.9029
				xmax = 301.1729
				text = "on"
			intervals [844]:
				xmin = 301.1729
				xmax = 301.5729
				text = "uh"
			intervals [845]:
				xmin = 301.5729
				xmax = 303.3008
				text = ""
			intervals [846]:
				xmin = 303.3008
				xmax = 303.7308
				text = "different"
			intervals [847]:
				xmin = 303.7308
				xmax = 303.8508
				text = "they"
			intervals [848]:
				xmin = 303.8508
				xmax = 304.0408
				text = "have"
			intervals [849]:
				xmin = 304.0408
				xmax = 304.3808
				text = "different"
			intervals [850]:
				xmin = 304.3808
				xmax = 305.0308
				text = "specials"
			intervals [851]:
				xmin = 305.0308
				xmax = 305.3608
				text = "uh"
			intervals [852]:
				xmin = 305.3608
				xmax = 305.8656
				text = ""
			intervals [853]:
				xmin = 305.8656
				xmax = 306.1356
				text = "like"
			intervals [854]:
				xmin = 306.1356
				xmax = 306.3056
				text = "uh"
			intervals [855]:
				xmin = 306.3056
				xmax = 306.8461
				text = ""
			intervals [856]:
				xmin = 306.8461
				xmax = 307.1861
				text = "last"
			intervals [857]:
				xmin = 307.1861
				xmax = 307.6261
				text = "special"
			intervals [858]:
				xmin = 307.6261
				xmax = 307.7261
				text = "i"
			intervals [859]:
				xmin = 307.7261
				xmax = 307.9661
				text = "saw"
			intervals [860]:
				xmin = 307.9661
				xmax = 308.1861
				text = "was"
			intervals [861]:
				xmin = 308.1861
				xmax = 308.5061
				text = "jacques"
			intervals [862]:
				xmin = 308.5061
				xmax = 309.0861
				text = "cousteau"
			intervals [863]:
				xmin = 309.0861
				xmax = 309.3461
				text = "the"
			intervals [864]:
				xmin = 309.3461
				xmax = 309.3761
				text = ""
			intervals [865]:
				xmin = 309.3761
				xmax = 309.8361
				text = "um"
			intervals [866]:
				xmin = 309.8361
				xmax = 309.9909
				text = ""
			intervals [867]:
				xmin = 309.9909
				xmax = 310.6509
				text = "underworld"
			intervals [868]:
				xmin = 310.6509
				xmax = 311.4799
				text = ""
			intervals [869]:
				xmin = 311.4799
				xmax = 311.5999
				text = "the"
			intervals [870]:
				xmin = 311.5999
				xmax = 311.8799
				text = "world"
			intervals [871]:
				xmin = 311.8799
				xmax = 311.9399
				text = "of"
			intervals [872]:
				xmin = 311.9399
				xmax = 312.2199
				text = "jacques"
			intervals [873]:
				xmin = 312.2199
				xmax = 312.6099
				text = "cousteau"
			intervals [874]:
				xmin = 312.6099
				xmax = 312.7299
				text = "and"
			intervals [875]:
				xmin = 312.7299
				xmax = 312.8199
				text = "i"
			intervals [876]:
				xmin = 312.8199
				xmax = 313.0399
				text = "thought"
			intervals [877]:
				xmin = 313.0399
				xmax = 313.1999
				text = "that"
			intervals [878]:
				xmin = 313.1999
				xmax = 313.3999
				text = "was"
			intervals [879]:
				xmin = 313.3999
				xmax = 313.8399
				text = "interesting"
			intervals [880]:
				xmin = 313.8399
				xmax = 314.1299
				text = "cause"
			intervals [881]:
				xmin = 314.1299
				xmax = 314.4668
				text = ""
			intervals [882]:
				xmin = 314.4668
				xmax = 314.7768
				text = "really"
			intervals [883]:
				xmin = 314.7768
				xmax = 314.9368
				text = "we"
			intervals [884]:
				xmin = 314.9368
				xmax = 315.1568
				text = "know"
			intervals [885]:
				xmin = 315.1568
				xmax = 315.4368
				text = "less"
			intervals [886]:
				xmin = 315.4368
				xmax = 315.8568
				text = "about"
			intervals [887]:
				xmin = 315.8568
				xmax = 316.0668
				text = "our"
			intervals [888]:
				xmin = 316.0668
				xmax = 316.3668
				text = "under"
			intervals [889]:
				xmin = 316.3668
				xmax = 317.0183
				text = ""
			intervals [890]:
				xmin = 317.0183
				xmax = 317.3183
				text = "sea"
			intervals [891]:
				xmin = 317.3183
				xmax = 317.6483
				text = "world"
			intervals [892]:
				xmin = 317.6483
				xmax = 317.7883
				text = "than"
			intervals [893]:
				xmin = 317.7883
				xmax = 317.9583
				text = "we"
			intervals [894]:
				xmin = 317.9583
				xmax = 318.6363
				text = ""
			intervals [895]:
				xmin = 318.6363
				xmax = 318.6963
				text = "m-"
			intervals [896]:
				xmin = 318.6963
				xmax = 318.8363
				text = ""
			intervals [897]:
				xmin = 318.8363
				xmax = 319.0563
				text = "do"
			intervals [898]:
				xmin = 319.0563
				xmax = 319.3763
				text = "about"
			intervals [899]:
				xmin = 319.3763
				xmax = 319.8863
				text = "anything"
			intervals [900]:
				xmin = 319.8863
				xmax = 320.3263
				text = "else"
			intervals [901]:
				xmin = 320.3263
				xmax = 327.2269
				text = ""
			intervals [902]:
				xmin = 327.2269
				xmax = 327.2769
				text = "i"
			intervals [903]:
				xmin = 327.2769
				xmax = 327.4469
				text = "don't"
			intervals [904]:
				xmin = 327.4469
				xmax = 327.5169
				text = "know"
			intervals [905]:
				xmin = 327.5169
				xmax = 327.6969
				text = "i've"
			intervals [906]:
				xmin = 327.6969
				xmax = 327.9869
				text = "seen"
			intervals [907]:
				xmin = 327.9869
				xmax = 328.2269
				text = "so"
			intervals [908]:
				xmin = 328.2269
				xmax = 328.5069
				text = "many"
			intervals [909]:
				xmin = 328.5069
				xmax = 328.6769
				text = "of"
			intervals [910]:
				xmin = 328.6769
				xmax = 328.9169
				text = "i"
			intervals [911]:
				xmin = 328.9169
				xmax = 329.4869
				text = "spy"
			intervals [912]:
				xmin = 329.4869
				xmax = 329.5169
				text = ""
			intervals [913]:
				xmin = 329.5169
				xmax = 330.0169
				text = "um"
			intervals [914]:
				xmin = 330.0169
				xmax = 331.5688
				text = ""
			intervals [915]:
				xmin = 331.5688
				xmax = 331.7288
				text = "i"
			intervals [916]:
				xmin = 331.7288
				xmax = 332.0188
				text = "couldn't"
			intervals [917]:
				xmin = 332.0188
				xmax = 332.2088
				text = "pick"
			intervals [918]:
				xmin = 332.2088
				xmax = 332.3488
				text = ""
			intervals [919]:
				xmin = 332.3488
				xmax = 332.6888
				text = "one"
			intervals [920]:
				xmin = 332.6888
				xmax = 332.8888
				text = "as"
			intervals [921]:
				xmin = 332.8888
				xmax = 333.0988
				text = "my"
			intervals [922]:
				xmin = 333.0988
				xmax = 333.7088
				text = "favorite"
			intervals [923]:
				xmin = 333.7088
				xmax = 333.8388
				text = ""
			intervals [924]:
				xmin = 333.8388
				xmax = 334.0688
				text = "but"
			intervals [925]:
				xmin = 334.0688
				xmax = 334.3688
				text = "uh"
			intervals [926]:
				xmin = 334.3688
				xmax = 335.6558
				text = ""
			intervals [927]:
				xmin = 335.6558
				xmax = 335.7658
				text = "no"
			intervals [928]:
				xmin = 335.7658
				xmax = 335.8458
				text = "i"
			intervals [929]:
				xmin = 335.8458
				xmax = 336.1358
				text = "missed"
			intervals [930]:
				xmin = 336.1358
				xmax = 336.4958
				text = "last"
			intervals [931]:
				xmin = 336.4958
				xmax = 336.6858
				text = "week"
			intervals [932]:
				xmin = 336.6858
				xmax = 338.1684
				text = ""
			intervals [933]:
				xmin = 338.1684
				xmax = 338.4384
				text = "can't"
			intervals [934]:
				xmin = 338.4384
				xmax = 338.6284
				text = "see"
			intervals [935]:
				xmin = 338.6284
				xmax = 338.7884
				text = "'em"
			intervals [936]:
				xmin = 338.7884
				xmax = 338.9384
				text = "all"
			intervals [937]:
				xmin = 338.9384
				xmax = 339.1884
				text = ""
			intervals [938]:
				xmin = 339.1884
				xmax = 339.8984
				text = "<unk>"
			intervals [939]:
				xmin = 339.8984
				xmax = 343.3404
				text = ""
			intervals [940]:
				xmin = 343.3404
				xmax = 343.8304
				text = "well"
			intervals [941]:
				xmin = 343.8304
				xmax = 344.2404
				text = "i"
			intervals [942]:
				xmin = 344.2404
				xmax = 344.5428
				text = ""
			intervals [943]:
				xmin = 344.5428
				xmax = 344.6028
				text = "my"
			intervals [944]:
				xmin = 344.6028
				xmax = 344.9928
				text = "wife"
			intervals [945]:
				xmin = 344.9928
				xmax = 345.0728
				text = "and"
			intervals [946]:
				xmin = 345.0728
				xmax = 345.1628
				text = "i"
			intervals [947]:
				xmin = 345.1628
				xmax = 345.3028
				text = "we"
			intervals [948]:
				xmin = 345.3028
				xmax = 345.5128
				text = "go"
			intervals [949]:
				xmin = 345.5128
				xmax = 345.6428
				text = "to"
			intervals [950]:
				xmin = 345.6428
				xmax = 345.7328
				text = "a"
			intervals [951]:
				xmin = 345.7328
				xmax = 345.9428
				text = "lot"
			intervals [952]:
				xmin = 345.9428
				xmax = 346.0128
				text = "of"
			intervals [953]:
				xmin = 346.0128
				xmax = 346.6528
				text = "movies"
			intervals [954]:
				xmin = 346.6528
				xmax = 346.9028
				text = "uh"
			intervals [955]:
				xmin = 346.9028
				xmax = 347.791
				text = ""
			intervals [956]:
				xmin = 347.791
				xmax = 347.911
				text = "matter"
			intervals [957]:
				xmin = 347.911
				xmax = 347.971
				text = "of"
			intervals [958]:
				xmin = 347.971
				xmax = 348.181
				text = "fact"
			intervals [959]:
				xmin = 348.181
				xmax = 348.331
				text = "we"
			intervals [960]:
				xmin = 348.331
				xmax = 348.631
				text = "haven't"
			intervals [961]:
				xmin = 348.631
				xmax = 348.901
				text = "gone"
			intervals [962]:
				xmin = 348.901
				xmax = 348.961
				text = "in"
			intervals [963]:
				xmin = 348.961
				xmax = 349.131
				text = "about"
			intervals [964]:
				xmin = 349.131
				xmax = 349.191
				text = "a"
			intervals [965]:
				xmin = 349.191
				xmax = 349.451
				text = "week"
			intervals [966]:
				xmin = 349.451
				xmax = 349.511
				text = "or"
			intervals [967]:
				xmin = 349.511
				xmax = 349.721
				text = "so"
			intervals [968]:
				xmin = 349.721
				xmax = 350.141
				text = "because"
			intervals [969]:
				xmin = 350.141
				xmax = 350.571
				text = "really"
			intervals [970]:
				xmin = 350.571
				xmax = 351.033
				text = ""
			intervals [971]:
				xmin = 351.033
				xmax = 351.193
				text = "we"
			intervals [972]:
				xmin = 351.193
				xmax = 351.413
				text = "haven't"
			intervals [973]:
				xmin = 351.413
				xmax = 351.603
				text = "seen"
			intervals [974]:
				xmin = 351.603
				xmax = 351.973
				text = "anything"
			intervals [975]:
				xmin = 351.973
				xmax = 352.033
				text = "in"
			intervals [976]:
				xmin = 352.033
				xmax = 352.133
				text = "the"
			intervals [977]:
				xmin = 352.133
				xmax = 352.633
				text = "papers"
			intervals [978]:
				xmin = 352.633
				xmax = 352.983
				text = "we"
			intervals [979]:
				xmin = 352.983
				xmax = 353.043
				text = ""
			intervals [980]:
				xmin = 353.043
				xmax = 353.153
				text = "we"
			intervals [981]:
				xmin = 353.153
				xmax = 353.203
				text = "d"
			intervals [982]:
				xmin = 353.203
				xmax = 353.423
				text = "like"
			intervals [983]:
				xmin = 353.423
				xmax = 353.523
				text = "to"
			intervals [984]:
				xmin = 353.523
				xmax = 353.693
				text = "go"
			intervals [985]:
				xmin = 353.693
				xmax = 353.783
				text = "in"
			intervals [986]:
				xmin = 353.783
				xmax = 353.873
				text = "and"
			intervals [987]:
				xmin = 353.873
				xmax = 354.153
				text = "see"
			intervals [988]:
				xmin = 354.153
				xmax = 354.393
				text = "but"
			intervals [989]:
				xmin = 354.393
				xmax = 354.643
				text = "uh"
			intervals [990]:
				xmin = 354.643
				xmax = 355.026
				text = ""
			intervals [991]:
				xmin = 355.026
				xmax = 355.086
				text = "we"
			intervals [992]:
				xmin = 355.086
				xmax = 355.276
				text = "saw"
			intervals [993]:
				xmin = 355.276
				xmax = 355.386
				text = "the"
			intervals [994]:
				xmin = 355.386
				xmax = 356.076
				text = "graduate"
			intervals [995]:
				xmin = 356.076
				xmax = 358.8497
				text = ""
			intervals [996]:
				xmin = 358.8497
				xmax = 359.2197
				text = "<unk>"
			intervals [997]:
				xmin = 359.2197
				xmax = 360.4026
				text = ""
			intervals [998]:
				xmin = 360.4026
				xmax = 360.6426
				text = "mm"
			intervals [999]:
				xmin = 360.6426
				xmax = 361.2778
				text = ""
			intervals [1000]:
				xmin = 361.2778
				xmax = 361.4578
				text = "oh"
			intervals [1001]:
				xmin = 361.4578
				xmax = 361.5878
				text = "the"
			intervals [1002]:
				xmin = 361.5878
				xmax = 362.1778
				text = "graduate"
			intervals [1003]:
				xmin = 362.1778
				xmax = 362.5778
				text = "uh"
			intervals [1004]:
				xmin = 362.5778
				xmax = 362.9324
				text = ""
			intervals [1005]:
				xmin = 362.9324
				xmax = 363.2024
				text = "dealt"
			intervals [1006]:
				xmin = 363.2024
				xmax = 363.4724
				text = "with"
			intervals [1007]:
				xmin = 363.4724
				xmax = 363.8524
				text = "a"
			intervals [1008]:
				xmin = 363.8524
				xmax = 364.9448
				text = ""
			intervals [1009]:
				xmin = 364.9448
				xmax = 365.3648
				text = "college"
			intervals [1010]:
				xmin = 365.3648
				xmax = 365.6748
				text = "student"
			intervals [1011]:
				xmin = 365.6748
				xmax = 365.7048
				text = ""
			intervals [1012]:
				xmin = 365.7048
				xmax = 366.0248
				text = "just"
			intervals [1013]:
				xmin = 366.0248
				xmax = 366.7348
				text = "graduated"
			intervals [1014]:
				xmin = 366.7348
				xmax = 366.7948
				text = "and"
			intervals [1015]:
				xmin = 366.7948
				xmax = 366.9648
				text = "he"
			intervals [1016]:
				xmin = 366.9648
				xmax = 367.1348
				text = "s"
			intervals [1017]:
				xmin = 367.1348
				xmax = 367.5848
				text = "coming"
			intervals [1018]:
				xmin = 367.5848
				xmax = 367.6948
				text = ""
			intervals [1019]:
				xmin = 367.6948
				xmax = 368.0248
				text = "coming"
			intervals [1020]:
				xmin = 368.0248
				xmax = 368.4448
				text = "home"
			intervals [1021]:
				xmin = 368.4448
				xmax = 368.9724
				text = ""
			intervals [1022]:
				xmin = 368.9724
				xmax = 369.0624
				text = "and"
			intervals [1023]:
				xmin = 369.0624
				xmax = 369.1924
				text = "he"
			intervals [1024]:
				xmin = 369.1924
				xmax = 369.4724
				text = "gets"
			intervals [1025]:
				xmin = 369.4724
				xmax = 370.0524
				text = "involved"
			intervals [1026]:
				xmin = 370.0524
				xmax = 370.2924
				text = "with"
			intervals [1027]:
				xmin = 370.2924
				xmax = 370.5124
				text = "his"
			intervals [1028]:
				xmin = 370.5124
				xmax = 370.9224
				text = "neighbor"
			intervals [1029]:
				xmin = 370.9224
				xmax = 371.0224
				text = "s"
			intervals [1030]:
				xmin = 371.0224
				xmax = 371.4324
				text = "wife"
			intervals [1031]:
				xmin = 371.4324
				xmax = 372.184
				text = ""
			intervals [1032]:
				xmin = 372.184
				xmax = 372.534
				text = "and"
			intervals [1033]:
				xmin = 372.534
				xmax = 372.804
				text = "uh"
			intervals [1034]:
				xmin = 372.804
				xmax = 372.974
				text = ""
			intervals [1035]:
				xmin = 372.974
				xmax = 373.084
				text = "<unk>"
			intervals [1036]:
				xmin = 373.084
				xmax = 373.204
				text = "i"
			intervals [1037]:
				xmin = 373.204
				xmax = 373.354
				text = "thought"
			intervals [1038]:
				xmin = 373.354
				xmax = 373.444
				text = "it"
			intervals [1039]:
				xmin = 373.444
				xmax = 373.704
				text = "was"
			intervals [1040]:
				xmin = 373.704
				xmax = 373.9999
				text = ""
			intervals [1041]:
				xmin = 373.9999
				xmax = 374.3299
				text = "very"
			intervals [1042]:
				xmin = 374.3299
				xmax = 375.0799
				text = "interesting"
			intervals [1043]:
				xmin = 375.0799
				xmax = 375.3299
				text = "uh"
			intervals [1044]:
				xmin = 375.3299
				xmax = 375.8397
				text = ""
			intervals [1045]:
				xmin = 375.8397
				xmax = 376.0697
				text = "he"
			intervals [1046]:
				xmin = 376.0697
				xmax = 376.3899
				text = ""
			intervals [1047]:
				xmin = 376.3899
				xmax = 376.8099
				text = "dustin"
			intervals [1048]:
				xmin = 376.8099
				xmax = 377.2199
				text = "hoffman"
			intervals [1049]:
				xmin = 377.2199
				xmax = 377.3399
				text = "who"
			intervals [1050]:
				xmin = 377.3399
				xmax = 377.7199
				text = "played"
			intervals [1051]:
				xmin = 377.7199
				xmax = 377.8099
				text = "the"
			intervals [1052]:
				xmin = 377.8099
				xmax = 378.4499
				text = "graduate"
			intervals [1053]:
				xmin = 378.4499
				xmax = 378.7899
				text = "uh"
			intervals [1054]:
				xmin = 378.7899
				xmax = 379.3637
				text = ""
			intervals [1055]:
				xmin = 379.3637
				xmax = 379.9537
				text = "conveyed"
			intervals [1056]:
				xmin = 379.9537
				xmax = 380.6067
				text = ""
			intervals [1057]:
				xmin = 380.6067
				xmax = 380.7267
				text = "the"
			intervals [1058]:
				xmin = 380.7267
				xmax = 380.9567
				text = "one"
			intervals [1059]:
				xmin = 380.9567
				xmax = 381.5267
				text = "emotion"
			intervals [1060]:
				xmin = 381.5267
				xmax = 381.7467
				text = "that"
			intervals [1061]:
				xmin = 381.7467
				xmax = 381.9167
				text = "i"
			intervals [1062]:
				xmin = 381.9167
				xmax = 382.4967
				text = "found"
			intervals [1063]:
				xmin = 382.4967
				xmax = 382.6467
				text = "is"
			intervals [1064]:
				xmin = 382.6467
				xmax = 382.9467
				text = "very"
			intervals [1065]:
				xmin = 382.9467
				xmax = 383.3467
				text = "hard"
			intervals [1066]:
				xmin = 383.3467
				xmax = 383.5667
				text = "to"
			intervals [1067]:
				xmin = 383.5667
				xmax = 383.7867
				text = "uh"
			intervals [1068]:
				xmin = 383.7867
				xmax = 384.1467
				text = ""
			intervals [1069]:
				xmin = 384.1467
				xmax = 384.5267
				text = "convey"
			intervals [1070]:
				xmin = 384.5267
				xmax = 384.7867
				text = "over"
			intervals [1071]:
				xmin = 384.7867
				xmax = 384.9167
				text = "the"
			intervals [1072]:
				xmin = 384.9167
				xmax = 385.3067
				text = "screen"
			intervals [1073]:
				xmin = 385.3067
				xmax = 385.4267
				text = "and"
			intervals [1074]:
				xmin = 385.4267
				xmax = 385.6167
				text = "that"
			intervals [1075]:
				xmin = 385.6167
				xmax = 385.8867
				text = "s"
			intervals [1076]:
				xmin = 385.8867
				xmax = 386.2683
				text = ""
			intervals [1077]:
				xmin = 386.2683
				xmax = 386.6183
				text = "being"
			intervals [1078]:
				xmin = 386.6183
				xmax = 387.0683
				text = "frightened"
			intervals [1079]:
				xmin = 387.0683
				xmax = 387.1783
				text = "to"
			intervals [1080]:
				xmin = 387.1783
				xmax = 387.5683
				text = "death"
			intervals [1081]:
				xmin = 387.5683
				xmax = 387.6883
				text = "and"
			intervals [1082]:
				xmin = 387.6883
				xmax = 387.8783
				text = "yet"
			intervals [1083]:
				xmin = 387.8783
				xmax = 388.1783
				text = "trying"
			intervals [1084]:
				xmin = 388.1783
				xmax = 388.2383
				text = "to"
			intervals [1085]:
				xmin = 388.2383
				xmax = 388.4483
				text = "rem-"
			intervals [1086]:
				xmin = 388.4483
				xmax = 388.6277
				text = ""
			intervals [1087]:
				xmin = 388.6277
				xmax = 389.1377
				text = "remain"
			intervals [1088]:
				xmin = 389.1377
				xmax = 389.6177
				text = "cool"
			intervals [1089]:
				xmin = 389.6177
				xmax = 390.8874
				text = ""
			intervals [1090]:
				xmin = 390.8874
				xmax = 391.1974
				text = "and"
			intervals [1091]:
				xmin = 391.1974
				xmax = 391.4674
				text = "uh"
			intervals [1092]:
				xmin = 391.4674
				xmax = 391.8621
				text = ""
			intervals [1093]:
				xmin = 391.8621
				xmax = 391.8921
				text = "<unk>"
			intervals [1094]:
				xmin = 391.8921
				xmax = 392.0585
				text = ""
			intervals [1095]:
				xmin = 392.0585
				xmax = 392.2185
				text = "well"
			intervals [1096]:
				xmin = 392.2185
				xmax = 392.3085
				text = "as"
			intervals [1097]:
				xmin = 392.3085
				xmax = 392.3785
				text = "the"
			intervals [1098]:
				xmin = 392.3785
				xmax = 392.7485
				text = "story"
			intervals [1099]:
				xmin = 392.7485
				xmax = 392.9285
				text = "went"
			intervals [1100]:
				xmin = 392.9285
				xmax = 393.3485
				text = "along"
			intervals [1101]:
				xmin = 393.3485
				xmax = 393.5285
				text = "uh"
			intervals [1102]:
				xmin = 393.5285
				xmax = 393.5585
				text = ""
			intervals [1103]:
				xmin = 393.5585
				xmax = 393.8485
				text = "he"
			intervals [1104]:
				xmin = 393.8485
				xmax = 394.1885
				text = "found"
			intervals [1105]:
				xmin = 394.1885
				xmax = 394.3085
				text = "that"
			intervals [1106]:
				xmin = 394.3085
				xmax = 395.4371
				text = ""
			intervals [1107]:
				xmin = 395.4371
				xmax = 395.8471
				text = "the"
			intervals [1108]:
				xmin = 395.8471
				xmax = 396.1174
				text = ""
			intervals [1109]:
				xmin = 396.1174
				xmax = 396.4174
				text = "next"
			intervals [1110]:
				xmin = 396.4174
				xmax = 396.5674
				text = "door"
			intervals [1111]:
				xmin = 396.5674
				xmax = 396.9274
				text = "neighbor"
			intervals [1112]:
				xmin = 396.9274
				xmax = 397.0374
				text = "s"
			intervals [1113]:
				xmin = 397.0374
				xmax = 397.3474
				text = "wife"
			intervals [1114]:
				xmin = 397.3474
				xmax = 397.7874
				text = "finally"
			intervals [1115]:
				xmin = 397.7874
				xmax = 397.8174
				text = ""
			intervals [1116]:
				xmin = 397.8174
				xmax = 398.5074
				text = "seduced"
			intervals [1117]:
				xmin = 398.5074
				xmax = 398.7574
				text = "him"
			intervals [1118]:
				xmin = 398.7574
				xmax = 399.1474
				text = "as"
			intervals [1119]:
				xmin = 399.1474
				xmax = 399.1774
				text = ""
			intervals [1120]:
				xmin = 399.1774
				xmax = 399.5074
				text = "uh"
			intervals [1121]:
				xmin = 399.5074
				xmax = 399.9143
				text = ""
			intervals [1122]:
				xmin = 399.9143
				xmax = 400.1843
				text = "take"
			intervals [1123]:
				xmin = 400.1843
				xmax = 400.3143
				text = "him"
			intervals [1124]:
				xmin = 400.3143
				xmax = 400.5643
				text = "to"
			intervals [1125]:
				xmin = 400.5643
				xmax = 400.6043
				text = "a"
			intervals [1126]:
				xmin = 400.6043
				xmax = 401.2043
				text = "hotel"
			intervals [1127]:
				xmin = 401.2043
				xmax = 401.3243
				text = "and"
			intervals [1128]:
				xmin = 401.3243
				xmax = 401.5543
				text = "he"
			intervals [1129]:
				xmin = 401.5543
				xmax = 401.5943
				text = ""
			intervals [1130]:
				xmin = 401.5943
				xmax = 402.0943
				text = "spent"
			intervals [1131]:
				xmin = 402.0943
				xmax = 402.1943
				text = ""
			intervals [1132]:
				xmin = 402.1943
				xmax = 402.5843
				text = "most"
			intervals [1133]:
				xmin = 402.5843
				xmax = 402.6443
				text = "of"
			intervals [1134]:
				xmin = 402.6443
				xmax = 402.7443
				text = "the"
			intervals [1135]:
				xmin = 402.7443
				xmax = 403.0943
				text = "summer"
			intervals [1136]:
				xmin = 403.0943
				xmax = 403.3343
				text = "there"
			intervals [1137]:
				xmin = 403.3343
				xmax = 403.9139
				text = ""
			intervals [1138]:
				xmin = 403.9139
				xmax = 404.0439
				text = "but"
			intervals [1139]:
				xmin = 404.0439
				xmax = 404.2039
				text = "then"
			intervals [1140]:
				xmin = 404.2039
				xmax = 404.3339
				text = "he"
			intervals [1141]:
				xmin = 404.3339
				xmax = 404.5939
				text = "fell"
			intervals [1142]:
				xmin = 404.5939
				xmax = 404.7039
				text = "in"
			intervals [1143]:
				xmin = 404.7039
				xmax = 404.9639
				text = "love"
			intervals [1144]:
				xmin = 404.9639
				xmax = 405.2439
				text = "with"
			intervals [1145]:
				xmin = 405.2439
				xmax = 405.6559
				text = ""
			intervals [1146]:
				xmin = 405.6559
				xmax = 405.8359
				text = "with"
			intervals [1147]:
				xmin = 405.8359
				xmax = 406.0759
				text = "her"
			intervals [1148]:
				xmin = 406.0759
				xmax = 406.5459
				text = "daughter"
			intervals [1149]:
				xmin = 406.5459
				xmax = 408.2153
				text = ""
			intervals [1150]:
				xmin = 408.2153
				xmax = 408.2953
				text = "and"
			intervals [1151]:
				xmin = 408.2953
				xmax = 408.5153
				text = "she"
			intervals [1152]:
				xmin = 408.5153
				xmax = 408.8453
				text = "threatened"
			intervals [1153]:
				xmin = 408.8453
				xmax = 408.9653
				text = "to"
			intervals [1154]:
				xmin = 408.9653
				xmax = 409.2753
				text = "break"
			intervals [1155]:
				xmin = 409.2753
				xmax = 409.4053
				text = "'em"
			intervals [1156]:
				xmin = 409.4053
				xmax = 409.6853
				text = "up"
			intervals [1157]:
				xmin = 409.6853
				xmax = 410.0292
				text = ""
			intervals [1158]:
				xmin = 410.0292
				xmax = 410.2492
				text = "cause"
			intervals [1159]:
				xmin = 410.2492
				xmax = 410.3992
				text = "she"
			intervals [1160]:
				xmin = 410.3992
				xmax = 410.5492
				text = "was"
			intervals [1161]:
				xmin = 410.5492
				xmax = 410.8292
				text = "gonna"
			intervals [1162]:
				xmin = 410.8292
				xmax = 411.2092
				text = "tell"
			intervals [1163]:
				xmin = 411.2092
				xmax = 411.3592
				text = "what"
			intervals [1164]:
				xmin = 411.3592
				xmax = 412.0092
				text = "happened"
			intervals [1165]:
				xmin = 412.0092
				xmax = 412.0692
				text = ""
			intervals [1166]:
				xmin = 412.0692
				xmax = 412.1992
				text = "you"
			intervals [1167]:
				xmin = 412.1992
				xmax = 412.2992
				text = "know"
			intervals [1168]:
				xmin = 412.2992
				xmax = 412.735
				text = ""
			intervals [1169]:
				xmin = 412.735
				xmax = 412.895
				text = "but"
			intervals [1170]:
				xmin = 412.895
				xmax = 413.145
				text = "he"
			intervals [1171]:
				xmin = 413.145
				xmax = 413.205
				text = "b"
			intervals [1172]:
				xmin = 413.205
				xmax = 413.685
				text = "uh"
			intervals [1173]:
				xmin = 413.685
				xmax = 413.8622
				text = ""
			intervals [1174]:
				xmin = 413.8622
				xmax = 414.0222
				text = "beat"
			intervals [1175]:
				xmin = 414.0222
				xmax = 414.1322
				text = "her"
			intervals [1176]:
				xmin = 414.1322
				xmax = 414.2722
				text = "to"
			intervals [1177]:
				xmin = 414.2722
				xmax = 414.3922
				text = "the"
			intervals [1178]:
				xmin = 414.3922
				xmax = 414.7822
				text = "punch"
			intervals [1179]:
				xmin = 414.7822
				xmax = 414.9122
				text = "and"
			intervals [1180]:
				xmin = 414.9122
				xmax = 414.9422
				text = ""
			intervals [1181]:
				xmin = 414.9422
				xmax = 415.2522
				text = "told"
			intervals [1182]:
				xmin = 415.2522
				xmax = 415.3522
				text = "the"
			intervals [1183]:
				xmin = 415.3522
				xmax = 415.6722
				text = "daughter"
			intervals [1184]:
				xmin = 415.6722
				xmax = 415.9522
				text = "ahead"
			intervals [1185]:
				xmin = 415.9522
				xmax = 416.0522
				text = "of"
			intervals [1186]:
				xmin = 416.0522
				xmax = 416.4422
				text = "time"
			intervals [1187]:
				xmin = 416.4422
				xmax = 417.1663
				text = ""
			intervals [1188]:
				xmin = 417.1663
				xmax = 417.5663
				text = "and"
			intervals [1189]:
				xmin = 417.5663
				xmax = 417.8463
				text = "she"
			intervals [1190]:
				xmin = 417.8463
				xmax = 418.1063
				text = "sent"
			intervals [1191]:
				xmin = 418.1063
				xmax = 418.2163
				text = "him"
			intervals [1192]:
				xmin = 418.2163
				xmax = 418.8163
				text = "away"
			intervals [1193]:
				xmin = 418.8163
				xmax = 419.7477
				text = ""
			intervals [1194]:
				xmin = 419.7477
				xmax = 419.8977
				text = "and"
			intervals [1195]:
				xmin = 419.8977
				xmax = 420.0377
				text = "she"
			intervals [1196]:
				xmin = 420.0377
				xmax = 420.1777
				text = "was"
			intervals [1197]:
				xmin = 420.1777
				xmax = 420.3577
				text = "getting"
			intervals [1198]:
				xmin = 420.3577
				xmax = 420.5377
				text = "ready"
			intervals [1199]:
				xmin = 420.5377
				xmax = 420.6177
				text = "to"
			intervals [1200]:
				xmin = 420.6177
				xmax = 420.8277
				text = "get"
			intervals [1201]:
				xmin = 420.8277
				xmax = 421.2277
				text = "married"
			intervals [1202]:
				xmin = 421.2277
				xmax = 421.2877
				text = "and"
			intervals [1203]:
				xmin = 421.2877
				xmax = 421.3977
				text = "he"
			intervals [1204]:
				xmin = 421.3977
				xmax = 421.7077
				text = "couldn't"
			intervals [1205]:
				xmin = 421.7077
				xmax = 422.1477
				text = "stand"
			intervals [1206]:
				xmin = 422.1477
				xmax = 422.2577
				text = "it"
			intervals [1207]:
				xmin = 422.2577
				xmax = 422.3877
				text = "so"
			intervals [1208]:
				xmin = 422.3877
				xmax = 422.5177
				text = "he"
			intervals [1209]:
				xmin = 422.5177
				xmax = 422.7577
				text = "went"
			intervals [1210]:
				xmin = 422.7577
				xmax = 423.2055
				text = ""
			intervals [1211]:
				xmin = 423.2055
				xmax = 423.5055
				text = "broke"
			intervals [1212]:
				xmin = 423.5055
				xmax = 423.6155
				text = "up"
			intervals [1213]:
				xmin = 423.6155
				xmax = 423.7155
				text = "the"
			intervals [1214]:
				xmin = 423.7155
				xmax = 424.1255
				text = "wedding"
			intervals [1215]:
				xmin = 424.1255
				xmax = 424.3555
				text = "and"
			intervals [1216]:
				xmin = 424.3555
				xmax = 424.5484
				text = ""
			intervals [1217]:
				xmin = 424.5484
				xmax = 424.7684
				text = "took"
			intervals [1218]:
				xmin = 424.7684
				xmax = 424.9784
				text = "her"
			intervals [1219]:
				xmin = 424.9784
				xmax = 425.1484
				text = "on"
			intervals [1220]:
				xmin = 425.1484
				xmax = 425.2484
				text = "the"
			intervals [1221]:
				xmin = 425.2484
				xmax = 425.6284
				text = "bus"
			intervals [1222]:
				xmin = 425.6284
				xmax = 425.7184
				text = "and"
			intervals [1223]:
				xmin = 425.7184
				xmax = 425.9284
				text = "went"
			intervals [1224]:
				xmin = 425.9284
				xmax = 426.3684
				text = "away"
			intervals [1225]:
				xmin = 426.3684
				xmax = 426.6996
				text = ""
			intervals [1226]:
				xmin = 426.6996
				xmax = 426.7596
				text = "and"
			intervals [1227]:
				xmin = 426.7596
				xmax = 426.9096
				text = "that"
			intervals [1228]:
				xmin = 426.9096
				xmax = 426.9396
				text = "s"
			intervals [1229]:
				xmin = 426.9396
				xmax = 427.0696
				text = "how"
			intervals [1230]:
				xmin = 427.0696
				xmax = 427.1596
				text = "the"
			intervals [1231]:
				xmin = 427.1596
				xmax = 427.5896
				text = "movie"
			intervals [1232]:
				xmin = 427.5896
				xmax = 427.9096
				text = "ended"
			intervals [1233]:
				xmin = 427.9096
				xmax = 427.9396
				text = ""
			intervals [1234]:
				xmin = 427.9396
				xmax = 428.1396
				text = "you"
			intervals [1235]:
				xmin = 428.1396
				xmax = 428.4096
				text = "never"
			intervals [1236]:
				xmin = 428.4096
				xmax = 428.6196
				text = "knew"
			intervals [1237]:
				xmin = 428.6196
				xmax = 428.7696
				text = "what"
			intervals [1238]:
				xmin = 428.7696
				xmax = 429.1496
				text = "happened"
			intervals [1239]:
				xmin = 429.1496
				xmax = 429.4396
				text = "after"
			intervals [1240]:
				xmin = 429.4396
				xmax = 429.6996
				text = "that"
			intervals [1241]:
				xmin = 429.6996
				xmax = 429.9982
				text = ""
			intervals [1242]:
				xmin = 429.9982
				xmax = 430.3782
				text = "figured"
			intervals [1243]:
				xmin = 430.3782
				xmax = 430.4982
				text = "they"
			intervals [1244]:
				xmin = 430.4982
				xmax = 430.6782
				text = "went"
			intervals [1245]:
				xmin = 430.6782
				xmax = 430.8582
				text = "away"
			intervals [1246]:
				xmin = 430.8582
				xmax = 431.0082
				text = ""
			intervals [1247]:
				xmin = 431.0082
				xmax = 431.1682
				text = "and"
			intervals [1248]:
				xmin = 431.1682
				xmax = 431.6382
				text = "lived"
			intervals [1249]:
				xmin = 431.6382
				xmax = 431.8182
				text = "somewhere"
			intervals [1250]:
				xmin = 431.8182
				xmax = 432.1182
				text = "happily"
			intervals [1251]:
				xmin = 432.1182
				xmax = 432.3782
				text = "ever"
			intervals [1252]:
				xmin = 432.3782
				xmax = 432.7082
				text = "after"
			intervals [1253]:
				xmin = 432.7082
				xmax = 432.8882
				text = ""
			intervals [1254]:
				xmin = 432.8882
				xmax = 432.9182
				text = "i"
			intervals [1255]:
				xmin = 432.9182
				xmax = 432.9582
				text = ""
			intervals [1256]:
				xmin = 432.9582
				xmax = 433.4282
				text = "guess"
			intervals [1257]:
				xmin = 433.4282
				xmax = 437.3481
				text = ""
			intervals [1258]:
				xmin = 437.3481
				xmax = 437.6381
				text = "mm"
			intervals [1259]:
				xmin = 437.6381
				xmax = 437.6881
				text = ""
			intervals [1260]:
				xmin = 437.6881
				xmax = 438.7381
				text = "<unk>"
			intervals [1261]:
				xmin = 438.7381
				xmax = 439.080
				text = ""
			intervals [1262]:
				xmin = 439.080
				xmax = 439.200
				text = "<unk>"
			intervals [1263]:
				xmin = 439.200
				xmax = 439.9732
				text = ""
			intervals [1264]:
				xmin = 439.9732
				xmax = 440.0932
				text = "you"
			intervals [1265]:
				xmin = 440.0932
				xmax = 440.1432
				text = ""
			intervals [1266]:
				xmin = 440.1432
				xmax = 440.4832
				text = "asked"
			intervals [1267]:
				xmin = 440.4832
				xmax = 440.5232
				text = ""
			intervals [1268]:
				xmin = 440.5232
				xmax = 440.7032
				text = "me"
			intervals [1269]:
				xmin = 440.7032
				xmax = 440.7732
				text = "a"
			intervals [1270]:
				xmin = 440.7732
				xmax = 440.9832
				text = "loaded"
			intervals [1271]:
				xmin = 440.9832
				xmax = 441.0132
				text = ""
			intervals [1272]:
				xmin = 441.0132
				xmax = 441.6132
				text = "question"
			intervals [1273]:
				xmin = 441.6132
				xmax = 442.0417
				text = ""
			intervals [1274]:
				xmin = 442.0417
				xmax = 442.3917
				text = "<unk>"
			intervals [1275]:
				xmin = 442.3917
				xmax = 443.9322
				text = ""
			intervals [1276]:
				xmin = 443.9322
				xmax = 444.2422
				text = "i"
			intervals [1277]:
				xmin = 444.2422
				xmax = 444.4222
				text = "i"
			intervals [1278]:
				xmin = 444.4222
				xmax = 444.5922
				text = "would"
			intervals [1279]:
				xmin = 444.5922
				xmax = 444.9922
				text = "say"
			intervals [1280]:
				xmin = 444.9922
				xmax = 445.2322
				text = "the"
			intervals [1281]:
				xmin = 445.2322
				xmax = 447.1869
				text = ""
			intervals [1282]:
				xmin = 447.1869
				xmax = 447.3069
				text = "the"
			intervals [1283]:
				xmin = 447.3069
				xmax = 447.7869
				text = "graduate"
			intervals [1284]:
				xmin = 447.7869
				xmax = 448.0469
				text = "is"
			intervals [1285]:
				xmin = 448.0469
				xmax = 448.1969
				text = ""
			intervals [1286]:
				xmin = 448.1969
				xmax = 448.4869
				text = "was"
			intervals [1287]:
				xmin = 448.4869
				xmax = 448.5569
				text = ""
			intervals [1288]:
				xmin = 448.5569
				xmax = 448.6069
				text = "r-"
			intervals [1289]:
				xmin = 448.6069
				xmax = 448.9861
				text = ""
			intervals [1290]:
				xmin = 448.9861
				xmax = 449.4261
				text = "about"
			intervals [1291]:
				xmin = 449.4261
				xmax = 450.198
				text = ""
			intervals [1292]:
				xmin = 450.198
				xmax = 450.518
				text = "the"
			intervals [1293]:
				xmin = 450.518
				xmax = 450.548
				text = ""
			intervals [1294]:
				xmin = 450.548
				xmax = 451.018
				text = "best"
			intervals [1295]:
				xmin = 451.018
				xmax = 452.6547
				text = ""
			intervals [1296]:
				xmin = 452.6547
				xmax = 453.1547
				text = "valley"
			intervals [1297]:
				xmin = 453.1547
				xmax = 453.2647
				text = "of"
			intervals [1298]:
				xmin = 453.2647
				xmax = 453.3747
				text = "the"
			intervals [1299]:
				xmin = 453.3747
				xmax = 453.8647
				text = "dolls"
			intervals [1300]:
				xmin = 453.8647
				xmax = 454.2047
				text = "wasn't"
			intervals [1301]:
				xmin = 454.2047
				xmax = 454.2347
				text = ""
			intervals [1302]:
				xmin = 454.2347
				xmax = 454.4647
				text = "too"
			intervals [1303]:
				xmin = 454.4647
				xmax = 454.4947
				text = ""
			intervals [1304]:
				xmin = 454.4947
				xmax = 454.9147
				text = "bad"
			intervals [1305]:
				xmin = 454.9147
				xmax = 454.9747
				text = ""
			intervals [1306]:
				xmin = 454.9747
				xmax = 455.2447
				text = "but"
			intervals [1307]:
				xmin = 455.2447
				xmax = 457.0113
				text = ""
			intervals [1308]:
				xmin = 457.0113
				xmax = 457.1413
				text = "it"
			intervals [1309]:
				xmin = 457.1413
				xmax = 457.5413
				text = "was"
			intervals [1310]:
				xmin = 457.5413
				xmax = 457.5713
				text = ""
			intervals [1311]:
				xmin = 457.5713
				xmax = 457.8813
				text = "about"
			intervals [1312]:
				xmin = 457.8813
				xmax = 458.6313
				text = "hollywood"
			intervals [1313]:
				xmin = 458.6313
				xmax = 458.8613
				text = "and"
			intervals [1314]:
				xmin = 458.8613
				xmax = 459.2313
				text = "uh"
			intervals [1315]:
				xmin = 459.2313
				xmax = 459.3113
				text = ""
			intervals [1316]:
				xmin = 459.3113
				xmax = 459.5113
				text = "the"
			intervals [1317]:
				xmin = 459.5113
				xmax = 460.1013
				text = "stars"
			intervals [1318]:
				xmin = 460.1013
				xmax = 460.4113
				text = "coming"
			intervals [1319]:
				xmin = 460.4113
				xmax = 460.6613
				text = "up"
			intervals [1320]:
				xmin = 460.6613
				xmax = 460.7813
				text = "and"
			intervals [1321]:
				xmin = 460.7813
				xmax = 460.9813
				text = "how"
			intervals [1322]:
				xmin = 460.9813
				xmax = 461.6244
				text = ""
			intervals [1323]:
				xmin = 461.6244
				xmax = 461.8444
				text = "they"
			intervals [1324]:
				xmin = 461.8444
				xmax = 462.0344
				text = "have"
			intervals [1325]:
				xmin = 462.0344
				xmax = 462.1544
				text = "to"
			intervals [1326]:
				xmin = 462.1544
				xmax = 462.4644
				text = "keep"
			intervals [1327]:
				xmin = 462.4644
				xmax = 463.0944
				text = "going"
			intervals [1328]:
				xmin = 463.0944
				xmax = 463.1844
				text = ""
			intervals [1329]:
				xmin = 463.1844
				xmax = 463.7244
				text = "getting"
			intervals [1330]:
				xmin = 463.7244
				xmax = 463.9744
				text = "about"
			intervals [1331]:
				xmin = 463.9744
				xmax = 464.2844
				text = "four"
			intervals [1332]:
				xmin = 464.2844
				xmax = 464.6644
				text = "hours"
			intervals [1333]:
				xmin = 464.6644
				xmax = 464.7244
				text = "of"
			intervals [1334]:
				xmin = 464.7244
				xmax = 465.1244
				text = "sleep"
			intervals [1335]:
				xmin = 465.1244
				xmax = 465.2144
				text = "so"
			intervals [1336]:
				xmin = 465.2144
				xmax = 465.3644
				text = "they"
			intervals [1337]:
				xmin = 465.3644
				xmax = 465.6044
				text = "take"
			intervals [1338]:
				xmin = 465.6044
				xmax = 465.8244
				text = ""
			intervals [1339]:
				xmin = 465.8244
				xmax = 466.0644
				text = "pet"
			intervals [1340]:
				xmin = 466.0644
				xmax = 466.1344
				text = ""
			intervals [1341]:
				xmin = 466.1344
				xmax = 466.6144
				text = "pills"
			intervals [1342]:
				xmin = 466.6144
				xmax = 466.7444
				text = "to"
			intervals [1343]:
				xmin = 466.7444
				xmax = 467.2992
				text = ""
			intervals [1344]:
				xmin = 467.2992
				xmax = 467.5292
				text = "keep"
			intervals [1345]:
				xmin = 467.5292
				xmax = 467.6492
				text = "them"
			intervals [1346]:
				xmin = 467.6492
				xmax = 468.0092
				text = "going"
			intervals [1347]:
				xmin = 468.0092
				xmax = 468.2192
				text = "during"
			intervals [1348]:
				xmin = 468.2192
				xmax = 468.3092
				text = "the"
			intervals [1349]:
				xmin = 468.3092
				xmax = 468.6192
				text = "day"
			intervals [1350]:
				xmin = 468.6192
				xmax = 468.7392
				text = "then"
			intervals [1351]:
				xmin = 468.7392
				xmax = 468.8592
				text = "they"
			intervals [1352]:
				xmin = 468.8592
				xmax = 469.0492
				text = "have"
			intervals [1353]:
				xmin = 469.0492
				xmax = 469.1692
				text = "to"
			intervals [1354]:
				xmin = 469.1692
				xmax = 469.4992
				text = "take"
			intervals [1355]:
				xmin = 469.4992
				xmax = 469.7641
				text = ""
			intervals [1356]:
				xmin = 469.7641
				xmax = 470.2341
				text = "sleeping"
			intervals [1357]:
				xmin = 470.2341
				xmax = 470.2741
				text = ""
			intervals [1358]:
				xmin = 470.2741
				xmax = 470.6141
				text = "pills"
			intervals [1359]:
				xmin = 470.6141
				xmax = 470.7041
				text = "to"
			intervals [1360]:
				xmin = 470.7041
				xmax = 470.9241
				text = "get"
			intervals [1361]:
				xmin = 470.9241
				xmax = 471.3641
				text = "sleep"
			intervals [1362]:
				xmin = 471.3641
				xmax = 471.4641
				text = ""
			intervals [1363]:
				xmin = 471.4641
				xmax = 471.6641
				text = "get"
			intervals [1364]:
				xmin = 471.6641
				xmax = 471.7741
				text = "to"
			intervals [1365]:
				xmin = 471.7741
				xmax = 472.1241
				text = "sleep"
			intervals [1366]:
				xmin = 472.1241
				xmax = 472.2141
				text = "at"
			intervals [1367]:
				xmin = 472.2141
				xmax = 472.5941
				text = "night"
			intervals [1368]:
				xmin = 472.5941
				xmax = 474.248
				text = ""
			intervals [1369]:
				xmin = 474.248
				xmax = 474.818
				text = "and"
			intervals [1370]:
				xmin = 474.818
				xmax = 475.7227
				text = ""
			intervals [1371]:
				xmin = 475.7227
				xmax = 475.9227
				text = "they"
			intervals [1372]:
				xmin = 475.9227
				xmax = 476.3827
				text = "s"
			intervals [1373]:
				xmin = 476.3827
				xmax = 476.4927
				text = ""
			intervals [1374]:
				xmin = 476.4927
				xmax = 476.6327
				text = "it"
			intervals [1375]:
				xmin = 476.6327
				xmax = 476.9727
				text = "shows"
			intervals [1376]:
				xmin = 476.9727
				xmax = 477.3127
				text = "how"
			intervals [1377]:
				xmin = 477.3127
				xmax = 478.5578
				text = ""
			intervals [1378]:
				xmin = 478.5578
				xmax = 478.8678
				text = "people"
			intervals [1379]:
				xmin = 478.8678
				xmax = 479.2378
				text = "tryna"
			intervals [1380]:
				xmin = 479.2378
				xmax = 479.5378
				text = "make"
			intervals [1381]:
				xmin = 479.5378
				xmax = 479.6378
				text = "it"
			intervals [1382]:
				xmin = 479.6378
				xmax = 479.7578
				text = "to"
			intervals [1383]:
				xmin = 479.7578
				xmax = 479.9078
				text = "the"
			intervals [1384]:
				xmin = 479.9078
				xmax = 480.3978
				text = "top"
			intervals [1385]:
				xmin = 480.3978
				xmax = 481.1305
				text = ""
			intervals [1386]:
				xmin = 481.1305
				xmax = 481.5005
				text = "using"
			intervals [1387]:
				xmin = 481.5005
				xmax = 481.6905
				text = "what"
			intervals [1388]:
				xmin = 481.6905
				xmax = 481.8105
				text = "they"
			intervals [1389]:
				xmin = 481.8105
				xmax = 482.1905
				text = "have"
			intervals [1390]:
				xmin = 482.1905
				xmax = 482.2205
				text = ""
			intervals [1391]:
				xmin = 482.2205
				xmax = 482.7105
				text = "uh"
			intervals [1392]:
				xmin = 482.7105
				xmax = 483.5692
				text = ""
			intervals [1393]:
				xmin = 483.5692
				xmax = 483.6992
				text = "the"
			intervals [1394]:
				xmin = 483.6992
				xmax = 483.9992
				text = "s"
			intervals [1395]:
				xmin = 483.9992
				xmax = 484.1192
				text = ""
			intervals [1396]:
				xmin = 484.1192
				xmax = 484.6192
				text = "story"
			intervals [1397]:
				xmin = 484.6192
				xmax = 484.9492
				text = "mainly"
			intervals [1398]:
				xmin = 484.9492
				xmax = 485.1692
				text = "dealt"
			intervals [1399]:
				xmin = 485.1692
				xmax = 485.2792
				text = "with"
			intervals [1400]:
				xmin = 485.2792
				xmax = 485.5292
				text = "these"
			intervals [1401]:
				xmin = 485.5292
				xmax = 485.7792
				text = "three"
			intervals [1402]:
				xmin = 485.7792
				xmax = 486.1392
				text = "different"
			intervals [1403]:
				xmin = 486.1392
				xmax = 486.5492
				text = "women"
			intervals [1404]:
				xmin = 486.5492
				xmax = 487.3804
				text = ""
			intervals [1405]:
				xmin = 487.3804
				xmax = 487.4704
				text = "and"
			intervals [1406]:
				xmin = 487.4704
				xmax = 487.7804
				text = "one"
			intervals [1407]:
				xmin = 487.7804
				xmax = 488.0604
				text = "made"
			intervals [1408]:
				xmin = 488.0604
				xmax = 488.2704
				text = "it"
			intervals [1409]:
				xmin = 488.2704
				xmax = 488.991
				text = ""
			intervals [1410]:
				xmin = 488.991
				xmax = 489.301
				text = "because"
			intervals [1411]:
				xmin = 489.301
				xmax = 489.401
				text = "she"
			intervals [1412]:
				xmin = 489.401
				xmax = 489.531
				text = "had"
			intervals [1413]:
				xmin = 489.531
				xmax = 489.631
				text = "a"
			intervals [1414]:
				xmin = 489.631
				xmax = 490.071
				text = "beautiful"
			intervals [1415]:
				xmin = 490.071
				xmax = 490.431
				text = "body"
			intervals [1416]:
				xmin = 490.431
				xmax = 490.621
				text = "she"
			intervals [1417]:
				xmin = 490.621
				xmax = 490.901
				text = "was"
			intervals [1418]:
				xmin = 490.901
				xmax = 491.081
				text = "a"
			intervals [1419]:
				xmin = 491.081
				xmax = 491.111
				text = ""
			intervals [1420]:
				xmin = 491.111
				xmax = 491.731
				text = "stripper"
			intervals [1421]:
				xmin = 491.731
				xmax = 491.871
				text = ""
			intervals [1422]:
				xmin = 491.871
				xmax = 492.071
				text = "and"
			intervals [1423]:
				xmin = 492.071
				xmax = 492.101
				text = ""
			intervals [1424]:
				xmin = 492.101
				xmax = 492.261
				text = "sh-"
			intervals [1425]:
				xmin = 492.261
				xmax = 492.331
				text = ""
			intervals [1426]:
				xmin = 492.331
				xmax = 492.541
				text = "she"
			intervals [1427]:
				xmin = 492.541
				xmax = 493.041
				text = "performed"
			intervals [1428]:
				xmin = 493.041
				xmax = 493.381
				text = "in"
			intervals [1429]:
				xmin = 493.381
				xmax = 493.8087
				text = ""
			intervals [1430]:
				xmin = 493.8087
				xmax = 494.4787
				text = "movies"
			intervals [1431]:
				xmin = 494.4787
				xmax = 494.5687
				text = "uh"
			intervals [1432]:
				xmin = 494.5687
				xmax = 494.8187
				text = "you"
			intervals [1433]:
				xmin = 494.8187
				xmax = 494.9287
				text = "know"
			intervals [1434]:
				xmin = 494.9287
				xmax = 495.3787
				text = "sexy"
			intervals [1435]:
				xmin = 495.3787
				xmax = 495.7387
				text = "movies"
			intervals [1436]:
				xmin = 495.7387
				xmax = 495.8687
				text = "like"
			intervals [1437]:
				xmin = 495.8687
				xmax = 495.9587
				text = "they"
			intervals [1438]:
				xmin = 495.9587
				xmax = 496.2687
				text = "make"
			intervals [1439]:
				xmin = 496.2687
				xmax = 497.1387
				text = "overseas"
			intervals [1440]:
				xmin = 497.1387
				xmax = 497.6245
				text = ""
			intervals [1441]:
				xmin = 497.6245
				xmax = 497.6845
				text = "and"
			intervals [1442]:
				xmin = 497.6845
				xmax = 497.9945
				text = "another"
			intervals [1443]:
				xmin = 497.9945
				xmax = 498.1345
				text = "one"
			intervals [1444]:
				xmin = 498.1345
				xmax = 498.3845
				text = "made"
			intervals [1445]:
				xmin = 498.3845
				xmax = 498.4945
				text = "it"
			intervals [1446]:
				xmin = 498.4945
				xmax = 498.6645
				text = "on"
			intervals [1447]:
				xmin = 498.6645
				xmax = 498.8445
				text = "her"
			intervals [1448]:
				xmin = 498.8445
				xmax = 499.3345
				text = "beauty"
			intervals [1449]:
				xmin = 499.3345
				xmax = 499.7181
				text = ""
			intervals [1450]:
				xmin = 499.7181
				xmax = 500.0081
				text = "she"
			intervals [1451]:
				xmin = 500.0081
				xmax = 500.3381
				text = "uh"
			intervals [1452]:
				xmin = 500.3381
				xmax = 500.7213
				text = ""
			intervals [1453]:
				xmin = 500.7213
				xmax = 500.8813
				text = "did"
			intervals [1454]:
				xmin = 500.8813
				xmax = 501.7513
				text = "advertisements"
			intervals [1455]:
				xmin = 501.7513
				xmax = 501.9913
				text = "for"
			intervals [1456]:
				xmin = 501.9913
				xmax = 502.3413
				text = "uh"
			intervals [1457]:
				xmin = 502.3413
				xmax = 503.3327
				text = ""
			intervals [1458]:
				xmin = 503.3327
				xmax = 503.4127
				text = "<unk>"
			intervals [1459]:
				xmin = 503.4127
				xmax = 505.7068
				text = ""
			intervals [1460]:
				xmin = 505.7068
				xmax = 506.3868
				text = "<unk>"
			intervals [1461]:
				xmin = 506.3868
				xmax = 507.3908
				text = ""
			intervals [1462]:
				xmin = 507.3908
				xmax = 507.5408
				text = "she"
			intervals [1463]:
				xmin = 507.5408
				xmax = 507.7308
				text = "did"
			intervals [1464]:
				xmin = 507.7308
				xmax = 508.5208
				text = "advertisements"
			intervals [1465]:
				xmin = 508.5208
				xmax = 508.8208
				text = "for"
			intervals [1466]:
				xmin = 508.8208
				xmax = 509.1008
				text = "uh"
			intervals [1467]:
				xmin = 509.1008
				xmax = 509.2708
				text = ""
			intervals [1468]:
				xmin = 509.2708
				xmax = 510.3508
				text = "cosmetics"
			intervals [1469]:
				xmin = 510.3508
				xmax = 510.8834
				text = ""
			intervals [1470]:
				xmin = 510.8834
				xmax = 511.1634
				text = "and"
			intervals [1471]:
				xmin = 511.1634
				xmax = 511.2834
				text = "the"
			intervals [1472]:
				xmin = 511.2834
				xmax = 511.6734
				text = "third"
			intervals [1473]:
				xmin = 511.6734
				xmax = 512.0534
				text = "one"
			intervals [1474]:
				xmin = 512.0534
				xmax = 512.2534
				text = "who"
			intervals [1475]:
				xmin = 512.2534
				xmax = 512.3634
				text = "the"
			intervals [1476]:
				xmin = 512.3634
				xmax = 512.6534
				text = "picture"
			intervals [1477]:
				xmin = 512.6534
				xmax = 512.8134
				text = "was"
			intervals [1478]:
				xmin = 512.8134
				xmax = 513.1534
				text = "mainly"
			intervals [1479]:
				xmin = 513.1534
				xmax = 513.5234
				text = "about"
			intervals [1480]:
				xmin = 513.5234
				xmax = 513.6334
				text = ""
			intervals [1481]:
				xmin = 513.6334
				xmax = 513.8734
				text = "uh"
			intervals [1482]:
				xmin = 513.8734
				xmax = 513.9034
				text = ""
			intervals [1483]:
				xmin = 513.9034
				xmax = 514.2334
				text = "she"
			intervals [1484]:
				xmin = 514.2334
				xmax = 514.4534
				text = "made"
			intervals [1485]:
				xmin = 514.4534
				xmax = 514.5334
				text = "it"
			intervals [1486]:
				xmin = 514.5334
				xmax = 514.6934
				text = "on"
			intervals [1487]:
				xmin = 514.6934
				xmax = 514.8334
				text = "her"
			intervals [1488]:
				xmin = 514.8334
				xmax = 515.3034
				text = "talent"
			intervals [1489]:
				xmin = 515.3034
				xmax = 515.4434
				text = "she"
			intervals [1490]:
				xmin = 515.4434
				xmax = 515.6434
				text = "made"
			intervals [1491]:
				xmin = 515.6434
				xmax = 515.7434
				text = "it"
			intervals [1492]:
				xmin = 515.7434
				xmax = 516.0434
				text = "big"
			intervals [1493]:
				xmin = 516.0434
				xmax = 516.1234
				text = "in"
			intervals [1494]:
				xmin = 516.1234
				xmax = 516.2034
				text = "the"
			intervals [1495]:
				xmin = 516.2034
				xmax = 516.7734
				text = "hollywood"
			intervals [1496]:
				xmin = 516.7734
				xmax = 516.9234
				text = "and"
			intervals [1497]:
				xmin = 516.9234
				xmax = 517.5034
				text = "broadway"
			intervals [1498]:
				xmin = 517.5034
				xmax = 518.620
				text = ""
			intervals [1499]:
				xmin = 518.620
				xmax = 518.950
				text = "and"
			intervals [1500]:
				xmin = 518.950
				xmax = 519.270
				text = "uh"
			intervals [1501]:
				xmin = 519.270
				xmax = 519.8558
				text = ""
			intervals [1502]:
				xmin = 519.8558
				xmax = 519.9258
				text = "it"
			intervals [1503]:
				xmin = 519.9258
				xmax = 520.3858
				text = "showed"
			intervals [1504]:
				xmin = 520.3858
				xmax = 520.7358
				text = "uh"
			intervals [1505]:
				xmin = 520.7358
				xmax = 520.9669
				text = ""
			intervals [1506]:
				xmin = 520.9669
				xmax = 521.1069
				text = "the"
			intervals [1507]:
				xmin = 521.1069
				xmax = 521.4469
				text = "different"
			intervals [1508]:
				xmin = 521.4469
				xmax = 521.8769
				text = "reasons"
			intervals [1509]:
				xmin = 521.8769
				xmax = 522.1269
				text = "why"
			intervals [1510]:
				xmin = 522.1269
				xmax = 522.4769
				text = "they"
			intervals [1511]:
				xmin = 522.4769
				xmax = 522.5069
				text = ""
			intervals [1512]:
				xmin = 522.5069
				xmax = 522.8269
				text = "did"
			intervals [1513]:
				xmin = 522.8269
				xmax = 522.9869
				text = "what"
			intervals [1514]:
				xmin = 522.9869
				xmax = 523.1869
				text = "they"
			intervals [1515]:
				xmin = 523.1869
				xmax = 523.6969
				text = "did"
			intervals [1516]:
				xmin = 523.6969
				xmax = 524.5993
				text = ""
			intervals [1517]:
				xmin = 524.5993
				xmax = 524.8493
				text = "uh"
			intervals [1518]:
				xmin = 524.8493
				xmax = 524.9593
				text = ""
			intervals [1519]:
				xmin = 524.9593
				xmax = 525.0893
				text = "the"
			intervals [1520]:
				xmin = 525.0893
				xmax = 525.4693
				text = "woman"
			intervals [1521]:
				xmin = 525.4693
				xmax = 525.7393
				text = "who"
			intervals [1522]:
				xmin = 525.7393
				xmax = 526.1993
				text = "um"
			intervals [1523]:
				xmin = 526.1993
				xmax = 527.3513
				text = ""
			intervals [1524]:
				xmin = 527.3513
				xmax = 527.5813
				text = "made"
			intervals [1525]:
				xmin = 527.5813
				xmax = 527.7113
				text = "it"
			intervals [1526]:
				xmin = 527.7113
				xmax = 527.8813
				text = "on"
			intervals [1527]:
				xmin = 527.8813
				xmax = 527.9813
				text = ""
			intervals [1528]:
				xmin = 527.9813
				xmax = 528.3413
				text = "because"
			intervals [1529]:
				xmin = 528.3413
				xmax = 528.4713
				text = "of"
			intervals [1530]:
				xmin = 528.4713
				xmax = 528.5113
				text = ""
			intervals [1531]:
				xmin = 528.5113
				xmax = 528.8713
				text = "her"
			intervals [1532]:
				xmin = 528.8713
				xmax = 528.9713
				text = ""
			intervals [1533]:
				xmin = 528.9713
				xmax = 529.2613
				text = "her"
			intervals [1534]:
				xmin = 529.2613
				xmax = 529.5913
				text = "uh"
			intervals [1535]:
				xmin = 529.5913
				xmax = 529.9353
				text = ""
			intervals [1536]:
				xmin = 529.9353
				xmax = 530.3353
				text = "sex"
			intervals [1537]:
				xmin = 530.3353
				xmax = 530.7653
				text = "appeal"
			intervals [1538]:
				xmin = 530.7653
				xmax = 531.2842
				text = ""
			intervals [1539]:
				xmin = 531.2842
				xmax = 531.4442
				text = "she"
			intervals [1540]:
				xmin = 531.4442
				xmax = 531.6142
				text = "did"
			intervals [1541]:
				xmin = 531.6142
				xmax = 531.6942
				text = "it"
			intervals [1542]:
				xmin = 531.6942
				xmax = 532.0542
				text = "because"
			intervals [1543]:
				xmin = 532.0542
				xmax = 532.1842
				text = "her"
			intervals [1544]:
				xmin = 532.1842
				xmax = 532.7942
				text = "husband"
			intervals [1545]:
				xmin = 532.7942
				xmax = 532.8942
				text = "had"
			intervals [1546]:
				xmin = 532.8942
				xmax = 533.2842
				text = "gotten"
			intervals [1547]:
				xmin = 533.2842
				xmax = 533.6842
				text = "sick"
			intervals [1548]:
				xmin = 533.6842
				xmax = 534.986
				text = ""
			intervals [1549]:
				xmin = 534.986
				xmax = 535.356
				text = "and"
			intervals [1550]:
				xmin = 535.356
				xmax = 535.576
				text = "uh"
			intervals [1551]:
				xmin = 535.576
				xmax = 535.816
				text = "she"
			intervals [1552]:
				xmin = 535.816
				xmax = 536.126
				text = "needed"
			intervals [1553]:
				xmin = 536.126
				xmax = 536.226
				text = "the"
			intervals [1554]:
				xmin = 536.226
				xmax = 536.796
				text = "money"
			intervals [1555]:
				xmin = 536.796
				xmax = 537.097
				text = ""
			intervals [1556]:
				xmin = 537.097
				xmax = 537.257
				text = "and"
			intervals [1557]:
				xmin = 537.257
				xmax = 537.327
				text = "sh-"
			intervals [1558]:
				xmin = 537.327
				xmax = 537.537
				text = "that"
			intervals [1559]:
				xmin = 537.537
				xmax = 537.627
				text = "was"
			intervals [1560]:
				xmin = 537.627
				xmax = 537.687
				text = "the"
			intervals [1561]:
				xmin = 537.687
				xmax = 537.947
				text = "only"
			intervals [1562]:
				xmin = 537.947
				xmax = 538.337
				text = "talent"
			intervals [1563]:
				xmin = 538.337
				xmax = 538.527
				text = "she"
			intervals [1564]:
				xmin = 538.527
				xmax = 538.827
				text = "had"
			intervals [1565]:
				xmin = 538.827
				xmax = 539.167
				text = "was"
			intervals [1566]:
				xmin = 539.167
				xmax = 539.307
				text = "uh"
			intervals [1567]:
				xmin = 539.307
				xmax = 539.617
				text = ""
			intervals [1568]:
				xmin = 539.617
				xmax = 539.697
				text = "to"
			intervals [1569]:
				xmin = 539.697
				xmax = 540.177
				text = "exhibit"
			intervals [1570]:
				xmin = 540.177
				xmax = 540.337
				text = "her"
			intervals [1571]:
				xmin = 540.337
				xmax = 540.747
				text = "body"
			intervals [1572]:
				xmin = 540.747
				xmax = 542.0678
				text = ""
			intervals [1573]:
				xmin = 542.0678
				xmax = 542.2178
				text = "and"
			intervals [1574]:
				xmin = 542.2178
				xmax = 542.3578
				text = "the"
			intervals [1575]:
				xmin = 542.3578
				xmax = 542.7378
				text = "second"
			intervals [1576]:
				xmin = 542.7378
				xmax = 542.9378
				text = "one"
			intervals [1577]:
				xmin = 542.9378
				xmax = 543.1278
				text = "she"
			intervals [1578]:
				xmin = 543.1278
				xmax = 543.6978
				text = "just"
			intervals [1579]:
				xmin = 543.6978
				xmax = 544.8123
				text = ""
			intervals [1580]:
				xmin = 544.8123
				xmax = 545.0023
				text = "the"
			intervals [1581]:
				xmin = 545.0023
				xmax = 545.2723
				text = "she"
			intervals [1582]:
				xmin = 545.2723
				xmax = 545.4923
				text = "just"
			intervals [1583]:
				xmin = 545.4923
				xmax = 545.7723
				text = "had"
			intervals [1584]:
				xmin = 545.7723
				xmax = 545.9323
				text = "what"
			intervals [1585]:
				xmin = 545.9323
				xmax = 546.0823
				text = "it"
			intervals [1586]:
				xmin = 546.0823
				xmax = 546.2723
				text = "took"
			intervals [1587]:
				xmin = 546.2723
				xmax = 546.5123
				text = "she"
			intervals [1588]:
				xmin = 546.5123
				xmax = 546.7123
				text = "was"
			intervals [1589]:
				xmin = 546.7123
				xmax = 546.9023
				text = "good"
			intervals [1590]:
				xmin = 546.9023
				xmax = 547.4023
				text = "looking"
			intervals [1591]:
				xmin = 547.4023
				xmax = 547.7523
				text = "and"
			intervals [1592]:
				xmin = 547.7523
				xmax = 548.1523
				text = "uh"
			intervals [1593]:
				xmin = 548.1523
				xmax = 548.9677
				text = ""
			intervals [1594]:
				xmin = 548.9677
				xmax = 549.1277
				text = "they"
			intervals [1595]:
				xmin = 549.1277
				xmax = 549.4877
				text = "needed"
			intervals [1596]:
				xmin = 549.4877
				xmax = 550.1277
				text = "someone"
			intervals [1597]:
				xmin = 550.1277
				xmax = 550.4477
				text = "and"
			intervals [1598]:
				xmin = 550.4477
				xmax = 551.3738
				text = ""
			intervals [1599]:
				xmin = 551.3738
				xmax = 551.6538
				text = "she"
			intervals [1600]:
				xmin = 551.6538
				xmax = 551.9138
				text = "liked"
			intervals [1601]:
				xmin = 551.9138
				xmax = 552.0338
				text = "the"
			intervals [1602]:
				xmin = 552.0338
				xmax = 552.3038
				text = "work"
			intervals [1603]:
				xmin = 552.3038
				xmax = 552.3738
				text = "and"
			intervals [1604]:
				xmin = 552.3738
				xmax = 552.5738
				text = "just"
			intervals [1605]:
				xmin = 552.5738
				xmax = 552.8238
				text = "went"
			intervals [1606]:
				xmin = 552.8238
				xmax = 553.0438
				text = "on"
			intervals [1607]:
				xmin = 553.0438
				xmax = 553.1638
				text = "it"
			intervals [1608]:
				xmin = 553.1638
				xmax = 553.9232
				text = ""
			intervals [1609]:
				xmin = 553.9232
				xmax = 553.9832
				text = "and"
			intervals [1610]:
				xmin = 553.9832
				xmax = 554.1032
				text = "the"
			intervals [1611]:
				xmin = 554.1032
				xmax = 554.3132
				text = "other"
			intervals [1612]:
				xmin = 554.3132
				xmax = 554.4732
				text = "one"
			intervals [1613]:
				xmin = 554.4732
				xmax = 554.6732
				text = "just"
			intervals [1614]:
				xmin = 554.6732
				xmax = 554.9932
				text = "had"
			intervals [1615]:
				xmin = 554.9932
				xmax = 555.4932
				text = "talent"
			intervals [1616]:
				xmin = 555.4932
				xmax = 556.5192
				text = ""
			intervals [1617]:
				xmin = 556.5192
				xmax = 556.7192
				text = "she"
			intervals [1618]:
				xmin = 556.7192
				xmax = 557.0092
				text = "wanted"
			intervals [1619]:
				xmin = 557.0092
				xmax = 557.1192
				text = "to"
			intervals [1620]:
				xmin = 557.1192
				xmax = 557.3392
				text = "be"
			intervals [1621]:
				xmin = 557.3392
				xmax = 557.4192
				text = "a"
			intervals [1622]:
				xmin = 557.4192
				xmax = 557.7392
				text = "star"
			intervals [1623]:
				xmin = 557.7392
				xmax = 557.8792
				text = "that"
			intervals [1624]:
				xmin = 557.8792
				xmax = 557.9592
				text = "s"
			intervals [1625]:
				xmin = 557.9592
				xmax = 558.2292
				text = "all"
			intervals [1626]:
				xmin = 558.2292
				xmax = 558.5692
				text = "she"
			intervals [1627]:
				xmin = 558.5692
				xmax = 559.2118
				text = ""
			intervals [1628]:
				xmin = 559.2118
				xmax = 559.4818
				text = "thought"
			intervals [1629]:
				xmin = 559.4818
				xmax = 559.6318
				text = "of"
			intervals [1630]:
				xmin = 559.6318
				xmax = 560.1418
				text = "evidently"
			intervals [1631]:
				xmin = 560.1418
				xmax = 560.3518
				text = "since"
			intervals [1632]:
				xmin = 560.3518
				xmax = 560.4818
				text = "she"
			intervals [1633]:
				xmin = 560.4818
				xmax = 560.6818
				text = "was"
			intervals [1634]:
				xmin = 560.6818
				xmax = 560.7418
				text = "a"
			intervals [1635]:
				xmin = 560.7418
				xmax = 561.2018
				text = "child"
			intervals [1636]:
				xmin = 561.2018
				xmax = 561.4918
				text = "so"
			intervals [1637]:
				xmin = 561.4918
				xmax = 561.5218
				text = ""
			intervals [1638]:
				xmin = 561.5218
				xmax = 561.9018
				text = "she"
			intervals [1639]:
				xmin = 561.9018
				xmax = 562.1218
				text = "went"
			intervals [1640]:
				xmin = 562.1218
				xmax = 562.3718
				text = "out"
			intervals [1641]:
				xmin = 562.3718
				xmax = 562.5518
				text = "and"
			intervals [1642]:
				xmin = 562.5518
				xmax = 562.6018
				text = ""
			intervals [1643]:
				xmin = 562.6018
				xmax = 562.9418
				text = "pushed"
			intervals [1644]:
				xmin = 562.9418
				xmax = 563.3718
				text = "hard"
			intervals [1645]:
				xmin = 563.3718
				xmax = 564.0681
				text = ""
			intervals [1646]:
				xmin = 564.0681
				xmax = 564.1681
				text = "and"
			intervals [1647]:
				xmin = 564.1681
				xmax = 564.3981
				text = "made"
			intervals [1648]:
				xmin = 564.3981
				xmax = 564.4981
				text = "it"
			intervals [1649]:
				xmin = 564.4981
				xmax = 564.6181
				text = "to"
			intervals [1650]:
				xmin = 564.6181
				xmax = 564.7781
				text = "the"
			intervals [1651]:
				xmin = 564.7781
				xmax = 565.2181
				text = "top"
			intervals [1652]:
				xmin = 565.2181
				xmax = 568.0742
				text = ""
			intervals [1653]:
				xmin = 568.0742
				xmax = 568.1942
				text = "<unk>"
			intervals [1654]:
				xmin = 568.1942
				xmax = 577.431
				text = ""
			intervals [1655]:
				xmin = 577.431
				xmax = 577.951
				text = "well"
			intervals [1656]:
				xmin = 577.951
				xmax = 578.0445
				text = ""
			intervals [1657]:
				xmin = 578.0445
				xmax = 578.1645
				text = "i"
			intervals [1658]:
				xmin = 578.1645
				xmax = 578.4045
				text = "think"
			intervals [1659]:
				xmin = 578.4045
				xmax = 578.7345
				text = "gone"
			intervals [1660]:
				xmin = 578.7345
				xmax = 578.8845
				text = "with"
			intervals [1661]:
				xmin = 578.8845
				xmax = 579.0045
				text = "the"
			intervals [1662]:
				xmin = 579.0045
				xmax = 579.2445
				text = "wind"
			intervals [1663]:
				xmin = 579.2445
				xmax = 579.4445
				text = "is"
			intervals [1664]:
				xmin = 579.4445
				xmax = 579.5545
				text = "the"
			intervals [1665]:
				xmin = 579.5545
				xmax = 580.1345
				text = "best"
			intervals [1666]:
				xmin = 580.1345
				xmax = 583.5363
				text = ""
			intervals [1667]:
				xmin = 583.5363
				xmax = 583.6963
				text = "well"
			intervals [1668]:
				xmin = 583.6963
				xmax = 584.4163
				text = "uh"
			intervals [1669]:
				xmin = 584.4163
				xmax = 585.1896
				text = ""
			intervals [1670]:
				xmin = 585.1896
				xmax = 585.5096
				text = "gone"
			intervals [1671]:
				xmin = 585.5096
				xmax = 585.5996
				text = "with"
			intervals [1672]:
				xmin = 585.5996
				xmax = 585.6896
				text = "the"
			intervals [1673]:
				xmin = 585.6896
				xmax = 585.9596
				text = "wind"
			intervals [1674]:
				xmin = 585.9596
				xmax = 586.2596
				text = "dealt"
			intervals [1675]:
				xmin = 586.2596
				xmax = 586.4996
				text = "with"
			intervals [1676]:
				xmin = 586.4996
				xmax = 586.5296
				text = ""
			intervals [1677]:
				xmin = 586.5296
				xmax = 586.7896
				text = "the"
			intervals [1678]:
				xmin = 586.7896
				xmax = 588.4125
				text = ""
			intervals [1679]:
				xmin = 588.4125
				xmax = 588.6925
				text = "pre"
			intervals [1680]:
				xmin = 588.6925
				xmax = 589.0925
				text = "civil"
			intervals [1681]:
				xmin = 589.0925
				xmax = 589.6425
				text = "war"
			intervals [1682]:
				xmin = 589.6425
				xmax = 589.7625
				text = ""
			intervals [1683]:
				xmin = 589.7625
				xmax = 590.2225
				text = "period"
			intervals [1684]:
				xmin = 590.2225
				xmax = 590.2925
				text = ""
			intervals [1685]:
				xmin = 590.2925
				xmax = 590.5325
				text = "through"
			intervals [1686]:
				xmin = 590.5325
				xmax = 590.6725
				text = "the"
			intervals [1687]:
				xmin = 590.6725
				xmax = 590.9325
				text = "civil"
			intervals [1688]:
				xmin = 590.9325
				xmax = 591.4625
				text = "war"
			intervals [1689]:
				xmin = 591.4625
				xmax = 592.0515
				text = ""
			intervals [1690]:
				xmin = 592.0515
				xmax = 592.1415
				text = "and"
			intervals [1691]:
				xmin = 592.1415
				xmax = 592.3215
				text = "then"
			intervals [1692]:
				xmin = 592.3215
				xmax = 592.7815
				text = "after"
			intervals [1693]:
				xmin = 592.7815
				xmax = 592.9015
				text = "the"
			intervals [1694]:
				xmin = 592.9015
				xmax = 593.1515
				text = "civil"
			intervals [1695]:
				xmin = 593.1515
				xmax = 593.5315
				text = "war"
			intervals [1696]:
				xmin = 593.5315
				xmax = 593.6815
				text = "it"
			intervals [1697]:
				xmin = 593.6815
				xmax = 593.8915
				text = "dealt"
			intervals [1698]:
				xmin = 593.8915
				xmax = 594.2415
				text = "mainly"
			intervals [1699]:
				xmin = 594.2415
				xmax = 594.5815
				text = "with"
			intervals [1700]:
				xmin = 594.5815
				xmax = 594.9215
				text = "uh"
			intervals [1701]:
				xmin = 594.9215
				xmax = 596.2217
				text = ""
			intervals [1702]:
				xmin = 596.2217
				xmax = 596.4017
				text = "this"
			intervals [1703]:
				xmin = 596.4017
				xmax = 596.6817
				text = "man"
			intervals [1704]:
				xmin = 596.6817
				xmax = 596.9717
				text = "name"
			intervals [1705]:
				xmin = 596.9717
				xmax = 597.0417
				text = "uh"
			intervals [1706]:
				xmin = 597.0417
				xmax = 597.4717
				text = "red"
			intervals [1707]:
				xmin = 597.4717
				xmax = 597.7817
				text = "butler"
			intervals [1708]:
				xmin = 597.7817
				xmax = 597.9317
				text = "was"
			intervals [1709]:
				xmin = 597.9317
				xmax = 598.2317
				text = "played"
			intervals [1710]:
				xmin = 598.2317
				xmax = 598.2617
				text = ""
			intervals [1711]:
				xmin = 598.2617
				xmax = 598.5217
				text = "by"
			intervals [1712]:
				xmin = 598.5217
				xmax = 598.9217
				text = "clark"
			intervals [1713]:
				xmin = 598.9217
				xmax = 599.4617
				text = "gable"
			intervals [1714]:
				xmin = 599.4617
				xmax = 600.0794
				text = ""
			intervals [1715]:
				xmin = 600.0794
				xmax = 600.4094
				text = "and"
			intervals [1716]:
				xmin = 600.4094
				xmax = 600.9894
				text = "um"
			intervals [1717]:
				xmin = 600.9894
				xmax = 602.4015
				text = ""
			intervals [1718]:
				xmin = 602.4015
				xmax = 602.5215
				text = "a"
			intervals [1719]:
				xmin = 602.5215
				xmax = 602.9115
				text = "girl"
			intervals [1720]:
				xmin = 602.9115
				xmax = 603.2615
				text = "uh"
			intervals [1721]:
				xmin = 603.2615
				xmax = 603.3115
				text = ""
			intervals [1722]:
				xmin = 603.3115
				xmax = 603.8515
				text = "scarlet"
			intervals [1723]:
				xmin = 603.8515
				xmax = 604.4215
				text = "o'hara"
			intervals [1724]:
				xmin = 604.4215
				xmax = 604.4515
				text = ""
			intervals [1725]:
				xmin = 604.4515
				xmax = 604.7115
				text = "played"
			intervals [1726]:
				xmin = 604.7115
				xmax = 604.9415
				text = "by"
			intervals [1727]:
				xmin = 604.9415
				xmax = 605.4659
				text = ""
			intervals [1728]:
				xmin = 605.4659
				xmax = 605.5559
				text = "i"
			intervals [1729]:
				xmin = 605.5559
				xmax = 605.7759
				text = "believe"
			intervals [1730]:
				xmin = 605.7759
				xmax = 605.8359
				text = "it"
			intervals [1731]:
				xmin = 605.8359
				xmax = 605.9559
				text = "was"
			intervals [1732]:
				xmin = 605.9559
				xmax = 606.3459
				text = "maria"
			intervals [1733]:
				xmin = 606.3459
				xmax = 606.7759
				text = "sullivan"
			intervals [1734]:
				xmin = 606.7759
				xmax = 608.0479
				text = ""
			intervals [1735]:
				xmin = 608.0479
				xmax = 608.3279
				text = "and"
			intervals [1736]:
				xmin = 608.3279
				xmax = 608.5979
				text = "uh"
			intervals [1737]:
				xmin = 608.5979
				xmax = 610.4973
				text = ""
			intervals [1738]:
				xmin = 610.4973
				xmax = 610.8873
				text = "well"
			intervals [1739]:
				xmin = 610.8873
				xmax = 611.903
				text = ""
			intervals [1740]:
				xmin = 611.903
				xmax = 612.443
				text = "um"
			intervals [1741]:
				xmin = 612.443
				xmax = 613.2459
				text = ""
			intervals [1742]:
				xmin = 613.2459
				xmax = 613.6259
				text = "maria"
			intervals [1743]:
				xmin = 613.6259
				xmax = 613.9759
				text = "sullivan"
			intervals [1744]:
				xmin = 613.9759
				xmax = 614.2259
				text = "plays"
			intervals [1745]:
				xmin = 614.2259
				xmax = 614.6059
				text = "scarlet"
			intervals [1746]:
				xmin = 614.6059
				xmax = 614.9259
				text = "o'hara"
			intervals [1747]:
				xmin = 614.9259
				xmax = 615.3159
				text = "she"
			intervals [1748]:
				xmin = 615.3159
				xmax = 617.0609
				text = ""
			intervals [1749]:
				xmin = 617.0609
				xmax = 617.4109
				text = "she"
			intervals [1750]:
				xmin = 617.4109
				xmax = 617.7309
				text = "was"
			intervals [1751]:
				xmin = 617.7309
				xmax = 619.561
				text = ""
			intervals [1752]:
				xmin = 619.561
				xmax = 619.701
				text = "i"
			intervals [1753]:
				xmin = 619.701
				xmax = 620.011
				text = "guess"
			intervals [1754]:
				xmin = 620.011
				xmax = 620.251
				text = "kind"
			intervals [1755]:
				xmin = 620.251
				xmax = 620.311
				text = "of"
			intervals [1756]:
				xmin = 620.311
				xmax = 620.521
				text = "good"
			intervals [1757]:
				xmin = 620.521
				xmax = 621.001
				text = "looking"
			intervals [1758]:
				xmin = 621.001
				xmax = 621.8637
				text = ""
			intervals [1759]:
				xmin = 621.8637
				xmax = 622.0637
				text = "and"
			intervals [1760]:
				xmin = 622.0637
				xmax = 622.2637
				text = "she"
			intervals [1761]:
				xmin = 622.2637
				xmax = 622.7037
				text = "always"
			intervals [1762]:
				xmin = 622.7037
				xmax = 622.9537
				text = "had"
			intervals [1763]:
				xmin = 622.9537
				xmax = 623.1837
				text = "all"
			intervals [1764]:
				xmin = 623.1837
				xmax = 623.3037
				text = "the"
			intervals [1765]:
				xmin = 623.3037
				xmax = 623.9137
				text = "fellas"
			intervals [1766]:
				xmin = 623.9137
				xmax = 624.7862
				text = ""
			intervals [1767]:
				xmin = 624.7862
				xmax = 624.9762
				text = "but"
			intervals [1768]:
				xmin = 624.9762
				xmax = 625.1262
				text = "sh-"
			intervals [1769]:
				xmin = 625.1262
				xmax = 625.1562
				text = ""
			intervals [1770]:
				xmin = 625.1562
				xmax = 625.3162
				text = "there"
			intervals [1771]:
				xmin = 625.3162
				xmax = 625.4462
				text = "was"
			intervals [1772]:
				xmin = 625.4462
				xmax = 625.6162
				text = "this"
			intervals [1773]:
				xmin = 625.6162
				xmax = 625.8562
				text = "one"
			intervals [1774]:
				xmin = 625.8562
				xmax = 626.0562
				text = "guy"
			intervals [1775]:
				xmin = 626.0562
				xmax = 626.2762
				text = "she"
			intervals [1776]:
				xmin = 626.2762
				xmax = 626.6462
				text = "couldn't"
			intervals [1777]:
				xmin = 626.6462
				xmax = 627.0262
				text = "get"
			intervals [1778]:
				xmin = 627.0262
				xmax = 628.703
				text = ""
			intervals [1779]:
				xmin = 628.703
				xmax = 628.873
				text = "and"
			intervals [1780]:
				xmin = 628.873
				xmax = 629.173
				text = "she"
			intervals [1781]:
				xmin = 629.173
				xmax = 629.3454
				text = ""
			intervals [1782]:
				xmin = 629.3454
				xmax = 629.5854
				text = "put"
			intervals [1783]:
				xmin = 629.5854
				xmax = 629.8754
				text = "down"
			intervals [1784]:
				xmin = 629.8754
				xmax = 630.2454
				text = "all"
			intervals [1785]:
				xmin = 630.2454
				xmax = 630.3054
				text = "the"
			intervals [1786]:
				xmin = 630.3054
				xmax = 630.7154
				text = "others"
			intervals [1787]:
				xmin = 630.7154
				xmax = 630.9454
				text = "for"
			intervals [1788]:
				xmin = 630.9454
				xmax = 631.3354
				text = "him"
			intervals [1789]:
				xmin = 631.3354
				xmax = 632.3296
				text = ""
			intervals [1790]:
				xmin = 632.3296
				xmax = 632.4596
				text = "but"
			intervals [1791]:
				xmin = 632.4596
				xmax = 632.6596
				text = "then"
			intervals [1792]:
				xmin = 632.6596
				xmax = 632.8296
				text = "she"
			intervals [1793]:
				xmin = 632.8296
				xmax = 633.0996
				text = "fell"
			intervals [1794]:
				xmin = 633.0996
				xmax = 633.1896
				text = "in"
			intervals [1795]:
				xmin = 633.1896
				xmax = 633.4196
				text = "love"
			intervals [1796]:
				xmin = 633.4196
				xmax = 633.5696
				text = "with"
			intervals [1797]:
				xmin = 633.5696
				xmax = 634.0896
				text = "red"
			intervals [1798]:
				xmin = 634.0896
				xmax = 634.4408
				text = ""
			intervals [1799]:
				xmin = 634.4408
				xmax = 634.5408
				text = "but"
			intervals [1800]:
				xmin = 634.5408
				xmax = 634.7208
				text = "she"
			intervals [1801]:
				xmin = 634.7208
				xmax = 634.8708
				text = "was"
			intervals [1802]:
				xmin = 634.8708
				xmax = 635.2108
				text = "still"
			intervals [1803]:
				xmin = 635.2108
				xmax = 635.5008
				text = "trying"
			intervals [1804]:
				xmin = 635.5008
				xmax = 635.5808
				text = "to"
			intervals [1805]:
				xmin = 635.5808
				xmax = 635.7808
				text = "get"
			intervals [1806]:
				xmin = 635.7808
				xmax = 636.0108
				text = "this"
			intervals [1807]:
				xmin = 636.0108
				xmax = 636.2808
				text = "other"
			intervals [1808]:
				xmin = 636.2808
				xmax = 636.6408
				text = "guy"
			intervals [1809]:
				xmin = 636.6408
				xmax = 637.9926
				text = ""
			intervals [1810]:
				xmin = 637.9926
				xmax = 638.3926
				text = "and"
			intervals [1811]:
				xmin = 638.3926
				xmax = 638.6926
				text = "uh"
			intervals [1812]:
				xmin = 638.6926
				xmax = 640.1295
				text = ""
			intervals [1813]:
				xmin = 640.1295
				xmax = 640.2895
				text = "well"
			intervals [1814]:
				xmin = 640.2895
				xmax = 640.4495
				text = "she"
			intervals [1815]:
				xmin = 640.4495
				xmax = 640.6995
				text = "f"
			intervals [1816]:
				xmin = 640.6995
				xmax = 641.2568
				text = ""
			intervals [1817]:
				xmin = 641.2568
				xmax = 641.9268
				text = "after"
			intervals [1818]:
				xmin = 641.9268
				xmax = 641.9568
				text = ""
			intervals [1819]:
				xmin = 641.9568
				xmax = 642.1468
				text = "about"
			intervals [1820]:
				xmin = 642.1468
				xmax = 642.6568
				text = ""
			intervals [1821]:
				xmin = 642.6568
				xmax = 642.8568
				text = "four"
			intervals [1822]:
				xmin = 642.8568
				xmax = 642.9168
				text = "or"
			intervals [1823]:
				xmin = 642.9168
				xmax = 643.2768
				text = "five"
			intervals [1824]:
				xmin = 643.2768
				xmax = 643.8068
				text = "years"
			intervals [1825]:
				xmin = 643.8068
				xmax = 644.0068
				text = "of"
			intervals [1826]:
				xmin = 644.0068
				xmax = 644.3268
				text = "red"
			intervals [1827]:
				xmin = 644.3268
				xmax = 644.7468
				text = "trying"
			intervals [1828]:
				xmin = 644.7468
				xmax = 645.0568
				text = "to"
			intervals [1829]:
				xmin = 645.0568
				xmax = 645.2896
				text = ""
			intervals [1830]:
				xmin = 645.2896
				xmax = 645.5096
				text = "a"
			intervals [1831]:
				xmin = 645.5096
				xmax = 645.7796
				text = "uh"
			intervals [1832]:
				xmin = 645.7796
				xmax = 645.9896
				text = "get"
			intervals [1833]:
				xmin = 645.9896
				xmax = 646.0896
				text = "her"
			intervals [1834]:
				xmin = 646.0896
				xmax = 646.1696
				text = "to"
			intervals [1835]:
				xmin = 646.1696
				xmax = 646.5196
				text = "marry"
			intervals [1836]:
				xmin = 646.5196
				xmax = 646.6996
				text = "him"
			intervals [1837]:
				xmin = 646.6996
				xmax = 647.0096
				text = "she"
			intervals [1838]:
				xmin = 647.0096
				xmax = 647.4896
				text = "finally"
			intervals [1839]:
				xmin = 647.4896
				xmax = 647.8296
				text = "did"
			intervals [1840]:
				xmin = 647.8296
				xmax = 647.9296
				text = "but"
			intervals [1841]:
				xmin = 647.9296
				xmax = 648.1196
				text = "she"
			intervals [1842]:
				xmin = 648.1196
				xmax = 648.3196
				text = "was"
			intervals [1843]:
				xmin = 648.3196
				xmax = 648.7096
				text = "still"
			intervals [1844]:
				xmin = 648.7096
				xmax = 648.9196
				text = ""
			intervals [1845]:
				xmin = 648.9196
				xmax = 649.1696
				text = "kind"
			intervals [1846]:
				xmin = 649.1696
				xmax = 649.2496
				text = "of"
			intervals [1847]:
				xmin = 649.2496
				xmax = 649.3896
				text = "in"
			intervals [1848]:
				xmin = 649.3896
				xmax = 649.6496
				text = "love"
			intervals [1849]:
				xmin = 649.6496
				xmax = 649.7696
				text = "with"
			intervals [1850]:
				xmin = 649.7696
				xmax = 649.9896
				text = "this"
			intervals [1851]:
				xmin = 649.9896
				xmax = 650.2396
				text = "other"
			intervals [1852]:
				xmin = 650.2396
				xmax = 650.6996
				text = "guy"
			intervals [1853]:
				xmin = 650.6996
				xmax = 650.7296
				text = ""
			intervals [1854]:
				xmin = 650.7296
				xmax = 650.8396
				text = "who"
			intervals [1855]:
				xmin = 650.8396
				xmax = 651.0196
				text = "she"
			intervals [1856]:
				xmin = 651.0196
				xmax = 651.1696
				text = "could"
			intervals [1857]:
				xmin = 651.1696
				xmax = 651.5196
				text = "never"
			intervals [1858]:
				xmin = 651.5196
				xmax = 651.8796
				text = "get"
			intervals [1859]:
				xmin = 651.8796
				xmax = 652.8278
				text = ""
			intervals [1860]:
				xmin = 652.8278
				xmax = 652.9578
				text = "but"
			intervals [1861]:
				xmin = 652.9578
				xmax = 653.1278
				text = "when"
			intervals [1862]:
				xmin = 653.1278
				xmax = 653.7078
				text = "his"
			intervals [1863]:
				xmin = 653.7078
				xmax = 654.4991
				text = ""
			intervals [1864]:
				xmin = 654.4991
				xmax = 654.8491
				text = "wife"
			intervals [1865]:
				xmin = 654.8491
				xmax = 655.3991
				text = "died"
			intervals [1866]:
				xmin = 655.3991
				xmax = 656.740
				text = ""
			intervals [1867]:
				xmin = 656.740
				xmax = 656.920
				text = "he"
			intervals [1868]:
				xmin = 656.920
				xmax = 657.310
				text = "told"
			intervals [1869]:
				xmin = 657.310
				xmax = 657.830
				text = "scarlet"
			intervals [1870]:
				xmin = 657.830
				xmax = 658.010
				text = "that"
			intervals [1871]:
				xmin = 658.010
				xmax = 658.040
				text = ""
			intervals [1872]:
				xmin = 658.040
				xmax = 658.410
				text = "he"
			intervals [1873]:
				xmin = 658.410
				xmax = 658.820
				text = "couldn't"
			intervals [1874]:
				xmin = 658.820
				xmax = 659.140
				text = "uh"
			intervals [1875]:
				xmin = 659.140
				xmax = 659.4313
				text = ""
			intervals [1876]:
				xmin = 659.4313
				xmax = 659.6213
				text = "he"
			intervals [1877]:
				xmin = 659.6213
				xmax = 660.0713
				text = "loved"
			intervals [1878]:
				xmin = 660.0713
				xmax = 660.5857
				text = ""
			intervals [1879]:
				xmin = 660.5857
				xmax = 660.8157
				text = "his"
			intervals [1880]:
				xmin = 660.8157
				xmax = 661.2857
				text = "wife"
			intervals [1881]:
				xmin = 661.2857
				xmax = 661.5557
				text = "and"
			intervals [1882]:
				xmin = 661.5557
				xmax = 661.6957
				text = "it"
			intervals [1883]:
				xmin = 661.6957
				xmax = 661.8157
				text = "would"
			intervals [1884]:
				xmin = 661.8157
				xmax = 662.1157
				text = "never"
			intervals [1885]:
				xmin = 662.1157
				xmax = 662.2757
				text = "be"
			intervals [1886]:
				xmin = 662.2757
				xmax = 662.6257
				text = "anything"
			intervals [1887]:
				xmin = 662.6257
				xmax = 663.0557
				text = "between"
			intervals [1888]:
				xmin = 663.0557
				xmax = 663.2157
				text = "them"
			intervals [1889]:
				xmin = 663.2157
				xmax = 663.7565
				text = ""
			intervals [1890]:
				xmin = 663.7565
				xmax = 663.9365
				text = "but"
			intervals [1891]:
				xmin = 663.9365
				xmax = 664.1665
				text = "all"
			intervals [1892]:
				xmin = 664.1665
				xmax = 664.3465
				text = "this"
			intervals [1893]:
				xmin = 664.3465
				xmax = 664.6865
				text = "time"
			intervals [1894]:
				xmin = 664.6865
				xmax = 664.8165
				text = "he"
			intervals [1895]:
				xmin = 664.8165
				xmax = 664.9365
				text = "had"
			intervals [1896]:
				xmin = 664.9365
				xmax = 665.1065
				text = "been"
			intervals [1897]:
				xmin = 665.1065
				xmax = 665.4265
				text = "leading"
			intervals [1898]:
				xmin = 665.4265
				xmax = 665.5565
				text = "her"
			intervals [1899]:
				xmin = 665.5565
				xmax = 666.0265
				text = "along"
			intervals [1900]:
				xmin = 666.0265
				xmax = 666.9608
				text = ""
			intervals [1901]:
				xmin = 666.9608
				xmax = 667.3908
				text = "hoping"
			intervals [1902]:
				xmin = 667.3908
				xmax = 667.6208
				text = "that"
			intervals [1903]:
				xmin = 667.6208
				xmax = 667.8308
				text = "uh"
			intervals [1904]:
				xmin = 667.8308
				xmax = 669.4441
				text = ""
			intervals [1905]:
				xmin = 669.4441
				xmax = 669.7241
				text = "she"
			intervals [1906]:
				xmin = 669.7241
				xmax = 669.9141
				text = "could"
			intervals [1907]:
				xmin = 669.9141
				xmax = 670.1341
				text = "get"
			intervals [1908]:
				xmin = 670.1341
				xmax = 670.2941
				text = "him"
			intervals [1909]:
				xmin = 670.2941
				xmax = 670.4741
				text = "but"
			intervals [1910]:
				xmin = 670.4741
				xmax = 670.6941
				text = "sh-"
			intervals [1911]:
				xmin = 670.6941
				xmax = 671.3994
				text = ""
			intervals [1912]:
				xmin = 671.3994
				xmax = 671.5094
				text = "when"
			intervals [1913]:
				xmin = 671.5094
				xmax = 671.6894
				text = "she"
			intervals [1914]:
				xmin = 671.6894
				xmax = 672.3594
				text = "realized"
			intervals [1915]:
				xmin = 672.3594
				xmax = 672.5794
				text = "that"
			intervals [1916]:
				xmin = 672.5794
				xmax = 672.8994
				text = "uh"
			intervals [1917]:
				xmin = 672.8994
				xmax = 673.1639
				text = ""
			intervals [1918]:
				xmin = 673.1639
				xmax = 673.3839
				text = "she"
			intervals [1919]:
				xmin = 673.3839
				xmax = 673.6239
				text = "couldn't"
			intervals [1920]:
				xmin = 673.6239
				xmax = 674.1239
				text = "tried"
			intervals [1921]:
				xmin = 674.1239
				xmax = 674.1839
				text = "to"
			intervals [1922]:
				xmin = 674.1839
				xmax = 674.4639
				text = "make"
			intervals [1923]:
				xmin = 674.4639
				xmax = 674.6139
				text = "it"
			intervals [1924]:
				xmin = 674.6139
				xmax = 674.7839
				text = "up"
			intervals [1925]:
				xmin = 674.7839
				xmax = 675.1039
				text = "with"
			intervals [1926]:
				xmin = 675.1039
				xmax = 675.4539
				text = "uh"
			intervals [1927]:
				xmin = 675.4539
				xmax = 675.5539
				text = ""
			intervals [1928]:
				xmin = 675.5539
				xmax = 675.8839
				text = "red"
			intervals [1929]:
				xmin = 675.8839
				xmax = 676.2939
				text = "butler"
			intervals [1930]:
				xmin = 676.2939
				xmax = 677.3894
				text = ""
			intervals [1931]:
				xmin = 677.3894
				xmax = 677.6094
				text = "but"
			intervals [1932]:
				xmin = 677.6094
				xmax = 677.9894
				text = "uh"
			intervals [1933]:
				xmin = 677.9894
				xmax = 678.264
				text = ""
			intervals [1934]:
				xmin = 678.264
				xmax = 678.464
				text = "by"
			intervals [1935]:
				xmin = 678.464
				xmax = 678.964
				text = "then"
			intervals [1936]:
				xmin = 678.964
				xmax = 679.314
				text = "uh"
			intervals [1937]:
				xmin = 679.314
				xmax = 679.8094
				text = ""
			intervals [1938]:
				xmin = 679.8094
				xmax = 680.0494
				text = "red"
			intervals [1939]:
				xmin = 680.0494
				xmax = 680.4894
				text = "butler"
			intervals [1940]:
				xmin = 680.4894
				xmax = 680.5194
				text = ""
			intervals [1941]:
				xmin = 680.5194
				xmax = 680.7194
				text = "was"
			intervals [1942]:
				xmin = 680.7194
				xmax = 681.0194
				text = "full"
			intervals [1943]:
				xmin = 681.0194
				xmax = 681.0894
				text = "of"
			intervals [1944]:
				xmin = 681.0894
				xmax = 681.8894
				text = "jealousy"
			intervals [1945]:
				xmin = 681.8894
				xmax = 682.2294
				text = "and"
			intervals [1946]:
				xmin = 682.2294
				xmax = 682.8998
				text = ""
			intervals [1947]:
				xmin = 682.8998
				xmax = 683.1198
				text = "just"
			intervals [1948]:
				xmin = 683.1198
				xmax = 683.3598
				text = "didn't"
			intervals [1949]:
				xmin = 683.3598
				xmax = 683.7598
				text = "believe"
			intervals [1950]:
				xmin = 683.7598
				xmax = 683.9098
				text = "her"
			intervals [1951]:
				xmin = 683.9098
				xmax = 684.3198
				text = "anymore"
			intervals [1952]:
				xmin = 684.3198
				xmax = 684.4698
				text = "cause"
			intervals [1953]:
				xmin = 684.4698
				xmax = 684.5998
				text = "he"
			intervals [1954]:
				xmin = 684.5998
				xmax = 684.9798
				text = "tried"
			intervals [1955]:
				xmin = 684.9798
				xmax = 685.2098
				text = "his"
			intervals [1956]:
				xmin = 685.2098
				xmax = 685.6798
				text = "best"
			intervals [1957]:
				xmin = 685.6798
				xmax = 686.2617
				text = ""
			intervals [1958]:
				xmin = 686.2617
				xmax = 686.4117
				text = "so"
			intervals [1959]:
				xmin = 686.4117
				xmax = 686.5517
				text = "he"
			intervals [1960]:
				xmin = 686.5517
				xmax = 686.9217
				text = "walked"
			intervals [1961]:
				xmin = 686.9217
				xmax = 687.1617
				text = "out"
			intervals [1962]:
				xmin = 687.1617
				xmax = 687.4017
				text = "on"
			intervals [1963]:
				xmin = 687.4017
				xmax = 687.4317
				text = ""
			intervals [1964]:
				xmin = 687.4317
				xmax = 687.5317
				text = "her"
			intervals [1965]:
				xmin = 687.5317
				xmax = 689.1355
				text = ""
			intervals [1966]:
				xmin = 689.1355
				xmax = 689.3255
				text = "but"
			intervals [1967]:
				xmin = 689.3255
				xmax = 689.5655
				text = "she"
			intervals [1968]:
				xmin = 689.5655
				xmax = 690.1555
				text = "was"
			intervals [1969]:
				xmin = 690.1555
				xmax = 690.3106
				text = ""
			intervals [1970]:
				xmin = 690.3106
				xmax = 690.5806
				text = "so"
			intervals [1971]:
				xmin = 690.5806
				xmax = 690.8406
				text = "used"
			intervals [1972]:
				xmin = 690.8406
				xmax = 691.0806
				text = "so"
			intervals [1973]:
				xmin = 691.0806
				xmax = 691.6306
				text = "spoiled"
			intervals [1974]:
				xmin = 691.6306
				xmax = 691.7406
				text = "and"
			intervals [1975]:
				xmin = 691.7406
				xmax = 692.1206
				text = "everything"
			intervals [1976]:
				xmin = 692.1206
				xmax = 692.3706
				text = "she"
			intervals [1977]:
				xmin = 692.3706
				xmax = 693.2536
				text = ""
			intervals [1978]:
				xmin = 693.2536
				xmax = 693.5636
				text = "instead"
			intervals [1979]:
				xmin = 693.5636
				xmax = 693.6636
				text = "of"
			intervals [1980]:
				xmin = 693.6636
				xmax = 693.9936
				text = "running"
			intervals [1981]:
				xmin = 693.9936
				xmax = 694.1836
				text = "out"
			intervals [1982]:
				xmin = 694.1836
				xmax = 694.5836
				text = "after"
			intervals [1983]:
				xmin = 694.5836
				xmax = 694.7036
				text = "him"
			intervals [1984]:
				xmin = 694.7036
				xmax = 694.8836
				text = "she"
			intervals [1985]:
				xmin = 694.8836
				xmax = 695.1136
				text = "just"
			intervals [1986]:
				xmin = 695.1136
				xmax = 695.3736
				text = "said"
			intervals [1987]:
				xmin = 695.3736
				xmax = 695.6536
				text = "well"
			intervals [1988]:
				xmin = 695.6536
				xmax = 696.1436
				text = "tomorrow"
			intervals [1989]:
				xmin = 696.1436
				xmax = 696.2536
				text = "s"
			intervals [1990]:
				xmin = 696.2536
				xmax = 696.6936
				text = "another"
			intervals [1991]:
				xmin = 696.6936
				xmax = 697.1236
				text = "day"
			intervals [1992]:
				xmin = 697.1236
				xmax = 697.3504
				text = ""
			intervals [1993]:
				xmin = 697.3504
				xmax = 697.4904
				text = "and"
			intervals [1994]:
				xmin = 697.4904
				xmax = 697.6604
				text = "that"
			intervals [1995]:
				xmin = 697.6604
				xmax = 697.7204
				text = "s"
			intervals [1996]:
				xmin = 697.7204
				xmax = 697.8004
				text = "the"
			intervals [1997]:
				xmin = 697.8004
				xmax = 697.9604
				text = "way"
			intervals [1998]:
				xmin = 697.9604
				xmax = 698.0604
				text = "the"
			intervals [1999]:
				xmin = 698.0604
				xmax = 698.1004
				text = ""
			intervals [2000]:
				xmin = 698.1004
				xmax = 698.4504
				text = "picture"
			intervals [2001]:
				xmin = 698.4504
				xmax = 698.7804
				text = "ended"
			intervals [2002]:
				xmin = 698.7804
				xmax = 700.9471
				text = ""
			intervals [2003]:
				xmin = 700.9471
				xmax = 701.2071
				text = "yes"
			intervals [2004]:
				xmin = 701.2071
				xmax = 701.2671
				text = "it"
			intervals [2005]:
				xmin = 701.2671
				xmax = 701.3871
				text = "was"
			intervals [2006]:
				xmin = 701.3871
				xmax = 701.6571
				text = "about"
			intervals [2007]:
				xmin = 701.6571
				xmax = 701.9571
				text = "four"
			intervals [2008]:
				xmin = 701.9571
				xmax = 702.2871
				text = "hours"
			intervals [2009]:
				xmin = 702.2871
				xmax = 702.6171
				text = "long"
			intervals [2010]:
				xmin = 702.6171
				xmax = 703.3112
				text = ""
			intervals [2011]:
				xmin = 703.3112
				xmax = 703.4512
				text = "but"
			intervals [2012]:
				xmin = 703.4512
				xmax = 703.5412
				text = "it"
			intervals [2013]:
				xmin = 703.5412
				xmax = 703.6312
				text = "s"
			intervals [2014]:
				xmin = 703.6312
				xmax = 703.9612
				text = "good"
			intervals [2015]:
				xmin = 703.9612
				xmax = 707.8556
				text = ""
			intervals [2016]:
				xmin = 707.8556
				xmax = 708.2856
				text = "no"
			intervals [2017]:
				xmin = 708.2856
				xmax = 710.3104
				text = ""
			intervals [2018]:
				xmin = 710.3104
				xmax = 710.4604
				text = "<unk>"
			intervals [2019]:
				xmin = 710.4604
				xmax = 712.2368
				text = ""
			intervals [2020]:
				xmin = 712.2368
				xmax = 712.4268
				text = "i"
			intervals [2021]:
				xmin = 712.4268
				xmax = 712.4768
				text = "d"
			intervals [2022]:
				xmin = 712.4768
				xmax = 712.7768
				text = "like"
			intervals [2023]:
				xmin = 712.7768
				xmax = 712.8468
				text = "a"
			intervals [2024]:
				xmin = 712.8468
				xmax = 713.1768
				text = "pet"
			intervals [2025]:
				xmin = 713.1768
				xmax = 713.7468
				text = "i've"
			intervals [2026]:
				xmin = 713.7468
				xmax = 713.9003
				text = ""
			intervals [2027]:
				xmin = 713.9003
				xmax = 714.0903
				text = "when"
			intervals [2028]:
				xmin = 714.0903
				xmax = 714.1803
				text = "i"
			intervals [2029]:
				xmin = 714.1803
				xmax = 714.5103
				text = "before"
			intervals [2030]:
				xmin = 714.5103
				xmax = 714.6203
				text = "i"
			intervals [2031]:
				xmin = 714.6203
				xmax = 714.8103
				text = "got"
			intervals [2032]:
				xmin = 714.8103
				xmax = 715.2003
				text = "married"
			intervals [2033]:
				xmin = 715.2003
				xmax = 715.3103
				text = "when"
			intervals [2034]:
				xmin = 715.3103
				xmax = 715.3703
				text = "i"
			intervals [2035]:
				xmin = 715.3703
				xmax = 715.5403
				text = "was"
			intervals [2036]:
				xmin = 715.5403
				xmax = 715.8303
				text = "living"
			intervals [2037]:
				xmin = 715.8303
				xmax = 715.8903
				text = "at"
			intervals [2038]:
				xmin = 715.8903
				xmax = 716.0903
				text = "home"
			intervals [2039]:
				xmin = 716.0903
				xmax = 716.2103
				text = "my"
			intervals [2040]:
				xmin = 716.2103
				xmax = 716.5903
				text = "father"
			intervals [2041]:
				xmin = 716.5903
				xmax = 716.8003
				text = "had"
			intervals [2042]:
				xmin = 716.8003
				xmax = 717.0803
				text = "a"
			intervals [2043]:
				xmin = 717.0803
				xmax = 717.2203
				text = ""
			intervals [2044]:
				xmin = 717.2203
				xmax = 717.5303
				text = "little"
			intervals [2045]:
				xmin = 717.5303
				xmax = 717.9403
				text = "dog"
			intervals [2046]:
				xmin = 717.9403
				xmax = 718.0403
				text = "we"
			intervals [2047]:
				xmin = 718.0403
				xmax = 718.3603
				text = "called"
			intervals [2048]:
				xmin = 718.3603
				xmax = 718.4503
				text = "him"
			intervals [2049]:
				xmin = 718.4503
				xmax = 718.5303
				text = ""
			intervals [2050]:
				xmin = 718.5303
				xmax = 718.9603
				text = "jab"
			intervals [2051]:
				xmin = 718.9603
				xmax = 719.8044
				text = ""
			intervals [2052]:
				xmin = 719.8044
				xmax = 720.1544
				text = "and"
			intervals [2053]:
				xmin = 720.1544
				xmax = 720.4444
				text = "uh"
			intervals [2054]:
				xmin = 720.4444
				xmax = 720.8542
				text = ""
			intervals [2055]:
				xmin = 720.8542
				xmax = 720.9642
				text = "i"
			intervals [2056]:
				xmin = 720.9642
				xmax = 721.2442
				text = "think"
			intervals [2057]:
				xmin = 721.2442
				xmax = 721.5842
				text = "of"
			intervals [2058]:
				xmin = 721.5842
				xmax = 722.315
				text = ""
			intervals [2059]:
				xmin = 722.315
				xmax = 722.415
				text = "a"
			intervals [2060]:
				xmin = 722.415
				xmax = 722.845
				text = "household"
			intervals [2061]:
				xmin = 722.845
				xmax = 723.105
				text = "should"
			intervals [2062]:
				xmin = 723.105
				xmax = 723.385
				text = "have"
			intervals [2063]:
				xmin = 723.385
				xmax = 723.465
				text = "a"
			intervals [2064]:
				xmin = 723.465
				xmax = 723.515
				text = ""
			intervals [2065]:
				xmin = 723.515
				xmax = 723.865
				text = "pet"
			intervals [2066]:
				xmin = 723.865
				xmax = 723.905
				text = ""
			intervals [2067]:
				xmin = 723.905
				xmax = 724.155
				text = "a"
			intervals [2068]:
				xmin = 724.155
				xmax = 724.685
				text = "dog"
			intervals [2069]:
				xmin = 724.685
				xmax = 725.3221
				text = ""
			intervals [2070]:
				xmin = 725.3221
				xmax = 725.5121
				text = "you"
			intervals [2071]:
				xmin = 725.5121
				xmax = 725.6721
				text = "know"
			intervals [2072]:
				xmin = 725.6721
				xmax = 725.7021
				text = ""
			intervals [2073]:
				xmin = 725.7021
				xmax = 725.8121
				text = "it"
			intervals [2074]:
				xmin = 725.8121
				xmax = 726.7283
				text = ""
			intervals [2075]:
				xmin = 726.7283
				xmax = 727.0283
				text = "some"
			intervals [2076]:
				xmin = 727.0283
				xmax = 727.0783
				text = ""
			intervals [2077]:
				xmin = 727.0783
				xmax = 727.3183
				text = "it"
			intervals [2078]:
				xmin = 727.3183
				xmax = 728.2577
				text = ""
			intervals [2079]:
				xmin = 728.2577
				xmax = 728.5777
				text = "makes"
			intervals [2080]:
				xmin = 728.5777
				xmax = 728.6577
				text = "a"
			intervals [2081]:
				xmin = 728.6577
				xmax = 729.0277
				text = "nice"
			intervals [2082]:
				xmin = 729.0277
				xmax = 729.4077
				text = "added"
			intervals [2083]:
				xmin = 729.4077
				xmax = 729.4677
				text = "ad"
			intervals [2084]:
				xmin = 729.4677
				xmax = 730.2874
				text = ""
			intervals [2085]:
				xmin = 730.2874
				xmax = 730.7374
				text = "addition"
			intervals [2086]:
				xmin = 730.7374
				xmax = 730.8774
				text = "to"
			intervals [2087]:
				xmin = 730.8774
				xmax = 731.0274
				text = "the"
			intervals [2088]:
				xmin = 731.0274
				xmax = 731.3974
				text = "family"
			intervals [2089]:
				xmin = 731.3974
				xmax = 731.7165
				text = ""
			intervals [2090]:
				xmin = 731.7165
				xmax = 732.0965
				text = "outside"
			intervals [2091]:
				xmin = 732.0965
				xmax = 732.1765
				text = "of"
			intervals [2092]:
				xmin = 732.1765
				xmax = 732.2165
				text = ""
			intervals [2093]:
				xmin = 732.2165
				xmax = 732.6265
				text = "children"
			intervals [2094]:
				xmin = 732.6265
				xmax = 733.2192
				text = ""
			intervals [2095]:
				xmin = 733.2192
				xmax = 735.9392
				text = "<unk>"
			intervals [2096]:
				xmin = 735.9392
				xmax = 738.4152
				text = ""
			intervals [2097]:
				xmin = 738.4152
				xmax = 738.5552
				text = "i"
			intervals [2098]:
				xmin = 738.5552
				xmax = 738.7452
				text = "got"
			intervals [2099]:
				xmin = 738.7452
				xmax = 739.1752
				text = "married"
			intervals [2100]:
				xmin = 739.1752
				xmax = 739.7252
				text = "um"
			intervals [2101]:
				xmin = 739.7252
				xmax = 740.2637
				text = ""
			intervals [2102]:
				xmin = 740.2637
				xmax = 740.5637
				text = "nine"
			intervals [2103]:
				xmin = 740.5637
				xmax = 740.9137
				text = "months"
			intervals [2104]:
				xmin = 740.9137
				xmax = 741.2037
				text = "ago"
			intervals [2105]:
				xmin = 741.2037
				xmax = 741.5837
				text = "before"
			intervals [2106]:
				xmin = 741.5837
				xmax = 741.6437
				text = "i"
			intervals [2107]:
				xmin = 741.6437
				xmax = 741.8537
				text = "went"
			intervals [2108]:
				xmin = 741.8537
				xmax = 742.1037
				text = "over"
			intervals [2109]:
				xmin = 742.1037
				xmax = 742.2237
				text = "to"
			intervals [2110]:
				xmin = 742.2237
				xmax = 742.4837
				text = "the"
			intervals [2111]:
				xmin = 742.4837
				xmax = 742.7612
				text = ""
			intervals [2112]:
				xmin = 742.7612
				xmax = 743.5812
				text = "vietnam"
			intervals [2113]:
				xmin = 743.5812
				xmax = 744.4918
				text = ""
			intervals [2114]:
				xmin = 744.4918
				xmax = 744.8518
				text = "and"
			intervals [2115]:
				xmin = 744.8518
				xmax = 745.0618
				text = "i"
			intervals [2116]:
				xmin = 745.0618
				xmax = 745.4418
				text = "got"
			intervals [2117]:
				xmin = 745.4418
				xmax = 745.8754
				text = ""
			intervals [2118]:
				xmin = 745.8754
				xmax = 746.0254
				text = "i"
			intervals [2119]:
				xmin = 746.0254
				xmax = 746.1954
				text = "got"
			intervals [2120]:
				xmin = 746.1954
				xmax = 746.5754
				text = "injured"
			intervals [2121]:
				xmin = 746.5754
				xmax = 746.8554
				text = "over"
			intervals [2122]:
				xmin = 746.8554
				xmax = 747.0654
				text = "there"
			intervals [2123]:
				xmin = 747.0654
				xmax = 747.1554
				text = "and"
			intervals [2124]:
				xmin = 747.1554
				xmax = 747.4554
				text = "came"
			intervals [2125]:
				xmin = 747.4554
				xmax = 747.7954
				text = "back"
			intervals [2126]:
				xmin = 747.7954
				xmax = 747.9954
				text = "in"
			intervals [2127]:
				xmin = 747.9954
				xmax = 748.0354
				text = ""
			intervals [2128]:
				xmin = 748.0354
				xmax = 748.9954
				text = "september"
			intervals [2129]:
				xmin = 748.9954
				xmax = 749.3254
				text = ""
			intervals [2130]:
				xmin = 749.3254
				xmax = 749.3854
				text = "and"
			intervals [2131]:
				xmin = 749.3854
				xmax = 749.4154
				text = "i"
			intervals [2132]:
				xmin = 749.4154
				xmax = 749.6354
				text = "just"
			intervals [2133]:
				xmin = 749.6354
				xmax = 749.7954
				text = "got"
			intervals [2134]:
				xmin = 749.7954
				xmax = 749.8954
				text = "out"
			intervals [2135]:
				xmin = 749.8954
				xmax = 749.9854
				text = "the"
			intervals [2136]:
				xmin = 749.9854
				xmax = 750.4654
				text = "hospital"
			intervals [2137]:
				xmin = 750.4654
				xmax = 750.5354
				text = "a"
			intervals [2138]:
				xmin = 750.5354
				xmax = 750.7254
				text = "few"
			intervals [2139]:
				xmin = 750.7254
				xmax = 751.0754
				text = "months"
			intervals [2140]:
				xmin = 751.0754
				xmax = 751.3254
				text = "ago"
			intervals [2141]:
				xmin = 751.3254
				xmax = 751.4854
				text = "so"
			intervals [2142]:
				xmin = 751.4854
				xmax = 751.6854
				text = "i'm"
			intervals [2143]:
				xmin = 751.6854
				xmax = 752.7493
				text = ""
			intervals [2144]:
				xmin = 752.7493
				xmax = 753.0893
				text = "busy"
			intervals [2145]:
				xmin = 753.0893
				xmax = 753.3793
				text = "looking"
			intervals [2146]:
				xmin = 753.3793
				xmax = 753.5893
				text = "for"
			intervals [2147]:
				xmin = 753.5893
				xmax = 753.6693
				text = "a"
			intervals [2148]:
				xmin = 753.6693
				xmax = 754.0593
				text = "job"
			intervals [2149]:
				xmin = 754.0593
				xmax = 754.2693
				text = "right"
			intervals [2150]:
				xmin = 754.2693
				xmax = 754.5193
				text = "now"
			intervals [2151]:
				xmin = 754.5193
				xmax = 754.6793
				text = "and"
			intervals [2152]:
				xmin = 754.6793
				xmax = 754.7293
				text = ""
			intervals [2153]:
				xmin = 754.7293
				xmax = 754.9993
				text = "waiting"
			intervals [2154]:
				xmin = 754.9993
				xmax = 755.1393
				text = "for"
			intervals [2155]:
				xmin = 755.1393
				xmax = 755.3093
				text = "my"
			intervals [2156]:
				xmin = 755.3093
				xmax = 756.1893
				text = "discharge"
			intervals [2157]:
				xmin = 756.1893
				xmax = 765.5866
				text = ""
			intervals [2158]:
				xmin = 765.5866
				xmax = 765.9466
				text = "well"
			intervals [2159]:
				xmin = 765.9466
				xmax = 766.0966
				text = "i"
			intervals [2160]:
				xmin = 766.0966
				xmax = 766.5466
				text = "guess"
			intervals [2161]:
				xmin = 766.5466
				xmax = 766.7666
				text = "to"
			intervals [2162]:
				xmin = 766.7666
				xmax = 767.2666
				text = "um"
			intervals [2163]:
				xmin = 767.2666
				xmax = 768.8069
				text = ""
			intervals [2164]:
				xmin = 768.8069
				xmax = 768.8969
				text = "it"
			intervals [2165]:
				xmin = 768.8969
				xmax = 769.0569
				text = "was"
			intervals [2166]:
				xmin = 769.0569
				xmax = 769.7669
				text = "exciting"
			intervals [2167]:
				xmin = 769.7669
				xmax = 769.9169
				text = "but"
			intervals [2168]:
				xmin = 769.9169
				xmax = 770.0269
				text = "it"
			intervals [2169]:
				xmin = 770.0269
				xmax = 770.5469
				text = "wasn't"
			intervals [2170]:
				xmin = 770.5469
				xmax = 771.5839
				text = ""
			intervals [2171]:
				xmin = 771.5839
				xmax = 771.7839
				text = "that"
			intervals [2172]:
				xmin = 771.7839
				xmax = 772.3039
				text = "exciting"
			intervals [2173]:
				xmin = 772.3039
				xmax = 772.6339
				text = "because"
			intervals [2174]:
				xmin = 772.6339
				xmax = 772.7539
				text = "i"
			intervals [2175]:
				xmin = 772.7539
				xmax = 773.2839
				text = "figured"
			intervals [2176]:
				xmin = 773.2839
				xmax = 773.3139
				text = ""
			intervals [2177]:
				xmin = 773.3139
				xmax = 773.7039
				text = "well"
			intervals [2178]:
				xmin = 773.7039
				xmax = 773.8339
				text = ""
			intervals [2179]:
				xmin = 773.8339
				xmax = 773.9739
				text = "as"
			intervals [2180]:
				xmin = 773.9739
				xmax = 774.2139
				text = "far"
			intervals [2181]:
				xmin = 774.2139
				xmax = 774.3239
				text = "as"
			intervals [2182]:
				xmin = 774.3239
				xmax = 774.4839
				text = "i"
			intervals [2183]:
				xmin = 774.4839
				xmax = 774.6839
				text = "was"
			intervals [2184]:
				xmin = 774.6839
				xmax = 775.1139
				text = "concerned"
			intervals [2185]:
				xmin = 775.1139
				xmax = 775.6439
				text = "once"
			intervals [2186]:
				xmin = 775.6439
				xmax = 775.8108
				text = ""
			intervals [2187]:
				xmin = 775.8108
				xmax = 775.9108
				text = "i"
			intervals [2188]:
				xmin = 775.9108
				xmax = 776.0608
				text = "had"
			intervals [2189]:
				xmin = 776.0608
				xmax = 776.3008
				text = "made"
			intervals [2190]:
				xmin = 776.3008
				xmax = 776.3808
				text = "up"
			intervals [2191]:
				xmin = 776.3808
				xmax = 776.5208
				text = "my"
			intervals [2192]:
				xmin = 776.5208
				xmax = 776.9408
				text = "mind"
			intervals [2193]:
				xmin = 776.9408
				xmax = 777.0808
				text = "that"
			intervals [2194]:
				xmin = 777.0808
				xmax = 777.2008
				text = "i"
			intervals [2195]:
				xmin = 777.2008
				xmax = 777.4508
				text = "was"
			intervals [2196]:
				xmin = 777.4508
				xmax = 777.4808
				text = ""
			intervals [2197]:
				xmin = 777.4808
				xmax = 777.9208
				text = "going"
			intervals [2198]:
				xmin = 777.9208
				xmax = 778.0008
				text = ""
			intervals [2199]:
				xmin = 778.0008
				xmax = 778.2008
				text = "get"
			intervals [2200]:
				xmin = 778.2008
				xmax = 778.6008
				text = "married"
			intervals [2201]:
				xmin = 778.6008
				xmax = 779.7231
				text = ""
			intervals [2202]:
				xmin = 779.7231
				xmax = 779.8531
				text = "and"
			intervals [2203]:
				xmin = 779.8531
				xmax = 779.9731
				text = "i"
			intervals [2204]:
				xmin = 779.9731
				xmax = 780.3531
				text = "asked"
			intervals [2205]:
				xmin = 780.3531
				xmax = 780.5031
				text = "my"
			intervals [2206]:
				xmin = 780.5031
				xmax = 781.1931
				text = "fiancee"
			intervals [2207]:
				xmin = 781.1931
				xmax = 781.2731
				text = "and"
			intervals [2208]:
				xmin = 781.2731
				xmax = 781.4931
				text = "she"
			intervals [2209]:
				xmin = 781.4931
				xmax = 781.6131
				text = "had"
			intervals [2210]:
				xmin = 781.6131
				xmax = 781.8931
				text = "said"
			intervals [2211]:
				xmin = 781.8931
				xmax = 782.3731
				text = "yes"
			intervals [2212]:
				xmin = 782.3731
				xmax = 782.8705
				text = ""
			intervals [2213]:
				xmin = 782.8705
				xmax = 783.0405
				text = "the"
			intervals [2214]:
				xmin = 783.0405
				xmax = 783.2905
				text = "big"
			intervals [2215]:
				xmin = 783.2905
				xmax = 783.5505
				text = "thing"
			intervals [2216]:
				xmin = 783.5505
				xmax = 783.8705
				text = "was"
			intervals [2217]:
				xmin = 783.8705
				xmax = 784.2405
				text = "getting"
			intervals [2218]:
				xmin = 784.2405
				xmax = 784.3205
				text = "the"
			intervals [2219]:
				xmin = 784.3205
				xmax = 784.6605
				text = "date"
			intervals [2220]:
				xmin = 784.6605
				xmax = 785.1105
				text = "set"
			intervals [2221]:
				xmin = 785.1105
				xmax = 786.5857
				text = ""
			intervals [2222]:
				xmin = 786.5857
				xmax = 787.1257
				text = "and"
			intervals [2223]:
				xmin = 787.1257
				xmax = 787.4903
				text = ""
			intervals [2224]:
				xmin = 787.4903
				xmax = 787.6803
				text = "i"
			intervals [2225]:
				xmin = 787.6803
				xmax = 788.0503
				text = "wasn't"
			intervals [2226]:
				xmin = 788.0503
				xmax = 788.0803
				text = ""
			intervals [2227]:
				xmin = 788.0803
				xmax = 788.5203
				text = "overly"
			intervals [2228]:
				xmin = 788.5203
				xmax = 789.0203
				text = "excited"
			intervals [2229]:
				xmin = 789.0203
				xmax = 789.2403
				text = "as"
			intervals [2230]:
				xmin = 789.2403
				xmax = 789.4103
				text = "they"
			intervals [2231]:
				xmin = 789.4103
				xmax = 789.7005
				text = ""
			intervals [2232]:
				xmin = 789.7005
				xmax = 790.1405
				text = "depict"
			intervals [2233]:
				xmin = 790.1405
				xmax = 790.2305
				text = "in"
			intervals [2234]:
				xmin = 790.2305
				xmax = 790.3005
				text = "the"
			intervals [2235]:
				xmin = 790.3005
				xmax = 790.9605
				text = "movies"
			intervals [2236]:
				xmin = 790.9605
				xmax = 791.2405
				text = "with"
			intervals [2237]:
				xmin = 791.2405
				xmax = 791.4105
				text = "uh"
			intervals [2238]:
				xmin = 791.4105
				xmax = 792.4412
				text = ""
			intervals [2239]:
				xmin = 792.4412
				xmax = 792.7512
				text = "people"
			intervals [2240]:
				xmin = 792.7512
				xmax = 793.0912
				text = "running"
			intervals [2241]:
				xmin = 793.0912
				xmax = 793.4512
				text = "around"
			intervals [2242]:
				xmin = 793.4512
				xmax = 793.6412
				text = "not"
			intervals [2243]:
				xmin = 793.6412
				xmax = 794.0912
				text = "knowing"
			intervals [2244]:
				xmin = 794.0912
				xmax = 794.1212
				text = ""
			intervals [2245]:
				xmin = 794.1212
				xmax = 794.3112
				text = "they're"
			intervals [2246]:
				xmin = 794.3112
				xmax = 794.5612
				text = "going"
			intervals [2247]:
				xmin = 794.5612
				xmax = 794.6612
				text = "to"
			intervals [2248]:
				xmin = 794.6612
				xmax = 794.9712
				text = "do"
			intervals [2249]:
				xmin = 794.9712
				xmax = 796.6906
				text = ""
			intervals [2250]:
				xmin = 796.6906
				xmax = 796.9906
				text = "well"
			intervals [2251]:
				xmin = 796.9906
				xmax = 797.0606
				text = ""
			intervals [2252]:
				xmin = 797.0606
				xmax = 797.3806
				text = "once"
			intervals [2253]:
				xmin = 797.3806
				xmax = 797.4806
				text = "we"
			intervals [2254]:
				xmin = 797.4806
				xmax = 797.5806
				text = "had"
			intervals [2255]:
				xmin = 797.5806
				xmax = 798.0306
				text = "decided"
			intervals [2256]:
				xmin = 798.0306
				xmax = 798.1006
				text = "to"
			intervals [2257]:
				xmin = 798.1006
				xmax = 798.2806
				text = "get"
			intervals [2258]:
				xmin = 798.2806
				xmax = 798.7206
				text = "married"
			intervals [2259]:
				xmin = 798.7206
				xmax = 799.0567
				text = ""
			intervals [2260]:
				xmin = 799.0567
				xmax = 799.3467
				text = "before"
			intervals [2261]:
				xmin = 799.3467
				xmax = 799.4167
				text = "i"
			intervals [2262]:
				xmin = 799.4167
				xmax = 799.6167
				text = "went"
			intervals [2263]:
				xmin = 799.6167
				xmax = 799.8167
				text = "over"
			intervals [2264]:
				xmin = 799.8167
				xmax = 799.9367
				text = "to"
			intervals [2265]:
				xmin = 799.9367
				xmax = 799.9667
				text = ""
			intervals [2266]:
				xmin = 799.9667
				xmax = 800.6767
				text = "vietnam"
			intervals [2267]:
				xmin = 800.6767
				xmax = 801.4794
				text = ""
			intervals [2268]:
				xmin = 801.4794
				xmax = 801.9794
				text = "um"
			intervals [2269]:
				xmin = 801.9794
				xmax = 802.4779
				text = ""
			intervals [2270]:
				xmin = 802.4779
				xmax = 802.5879
				text = "<unk>"
			intervals [2271]:
				xmin = 802.5879
				xmax = 803.2222
				text = ""
			intervals [2272]:
				xmin = 803.2222
				xmax = 803.2922
				text = "it"
			intervals [2273]:
				xmin = 803.2922
				xmax = 803.4522
				text = "was"
			intervals [2274]:
				xmin = 803.4522
				xmax = 803.8922
				text = "nothing"
			intervals [2275]:
				xmin = 803.8922
				xmax = 803.9522
				text = "to"
			intervals [2276]:
				xmin = 803.9522
				xmax = 804.1322
				text = "do"
			intervals [2277]:
				xmin = 804.1322
				xmax = 804.5722
				text = "except"
			intervals [2278]:
				xmin = 804.5722
				xmax = 804.8522
				text = "uh"
			intervals [2279]:
				xmin = 804.8522
				xmax = 805.1379
				text = ""
			intervals [2280]:
				xmin = 805.1379
				xmax = 805.3279
				text = "get"
			intervals [2281]:
				xmin = 805.3279
				xmax = 805.4179
				text = ""
			intervals [2282]:
				xmin = 805.4179
				xmax = 805.6579
				text = "the"
			intervals [2283]:
				xmin = 805.6579
				xmax = 805.9979
				text = "uh"
			intervals [2284]:
				xmin = 805.9979
				xmax = 806.4023
				text = ""
			intervals [2285]:
				xmin = 806.4023
				xmax = 806.8823
				text = "ushers"
			intervals [2286]:
				xmin = 806.8823
				xmax = 807.4023
				text = "ready"
			intervals [2287]:
				xmin = 807.4023
				xmax = 807.5606
				text = ""
			intervals [2288]:
				xmin = 807.5606
				xmax = 807.7706
				text = "and"
			intervals [2289]:
				xmin = 807.7706
				xmax = 808.0362
				text = ""
			intervals [2290]:
				xmin = 808.0362
				xmax = 808.4962
				text = "ask"
			intervals [2291]:
				xmin = 808.4962
				xmax = 808.6331
				text = ""
			intervals [2292]:
				xmin = 808.6331
				xmax = 808.9731
				text = "ask"
			intervals [2293]:
				xmin = 808.9731
				xmax = 809.0031
				text = "a"
			intervals [2294]:
				xmin = 809.0031
				xmax = 809.2131
				text = "good"
			intervals [2295]:
				xmin = 809.2131
				xmax = 809.4731
				text = "friend"
			intervals [2296]:
				xmin = 809.4731
				xmax = 809.5331
				text = "of"
			intervals [2297]:
				xmin = 809.5331
				xmax = 809.8831
				text = "mine"
			intervals [2298]:
				xmin = 809.8831
				xmax = 810.2131
				text = "uh"
			intervals [2299]:
				xmin = 810.2131
				xmax = 810.8188
				text = ""
			intervals [2300]:
				xmin = 810.8188
				xmax = 810.9588
				text = "to"
			intervals [2301]:
				xmin = 810.9588
				xmax = 811.1488
				text = "be"
			intervals [2302]:
				xmin = 811.1488
				xmax = 811.3088
				text = "my"
			intervals [2303]:
				xmin = 811.3088
				xmax = 811.6588
				text = "best"
			intervals [2304]:
				xmin = 811.6588
				xmax = 812.1088
				text = "man"
			intervals [2305]:
				xmin = 812.1088
				xmax = 813.0337
				text = ""
			intervals [2306]:
				xmin = 813.0337
				xmax = 813.1337
				text = "and"
			intervals [2307]:
				xmin = 813.1337
				xmax = 813.2737
				text = "then"
			intervals [2308]:
				xmin = 813.2737
				xmax = 813.5337
				text = "make"
			intervals [2309]:
				xmin = 813.5337
				xmax = 813.7751
				text = ""
			intervals [2310]:
				xmin = 813.7751
				xmax = 814.7151
				text = "preparations"
			intervals [2311]:
				xmin = 814.7151
				xmax = 814.7451
				text = ""
			intervals [2312]:
				xmin = 814.7451
				xmax = 815.5751
				text = "reservations"
			intervals [2313]:
				xmin = 815.5751
				xmax = 815.6751
				text = "on"
			intervals [2314]:
				xmin = 815.6751
				xmax = 815.7851
				text = "the"
			intervals [2315]:
				xmin = 815.7851
				xmax = 816.3851
				text = "planes"
			intervals [2316]:
				xmin = 816.3851
				xmax = 816.5851
				text = "and"
			intervals [2317]:
				xmin = 816.5851
				xmax = 816.9451
				text = "uh"
			intervals [2318]:
				xmin = 816.9451
				xmax = 817.2059
				text = ""
			intervals [2319]:
				xmin = 817.2059
				xmax = 817.6459
				text = "hotel"
			intervals [2320]:
				xmin = 817.6459
				xmax = 818.5659
				text = "reservations"
			intervals [2321]:
				xmin = 818.5659
				xmax = 821.2175
				text = ""
			intervals [2322]:
				xmin = 821.2175
				xmax = 821.4275
				text = "uh"
			intervals [2323]:
				xmin = 821.4275
				xmax = 822.0675
				text = "yes"
			intervals [2324]:
				xmin = 822.0675
				xmax = 822.6311
				text = ""
			intervals [2325]:
				xmin = 822.6311
				xmax = 823.0811
				text = "um"
			intervals [2326]:
				xmin = 823.0811
				xmax = 823.6369
				text = ""
			intervals [2327]:
				xmin = 823.6369
				xmax = 823.9969
				text = "after"
			intervals [2328]:
				xmin = 823.9969
				xmax = 824.1269
				text = "the"
			intervals [2329]:
				xmin = 824.1269
				xmax = 824.7169
				text = "wedding"
			intervals [2330]:
				xmin = 824.7169
				xmax = 825.8358
				text = ""
			intervals [2331]:
				xmin = 825.8358
				xmax = 826.0358
				text = "we"
			intervals [2332]:
				xmin = 826.0358
				xmax = 826.0658
				text = ""
			intervals [2333]:
				xmin = 826.0658
				xmax = 826.1258
				text = "c"
			intervals [2334]:
				xmin = 826.1258
				xmax = 826.3158
				text = ""
			intervals [2335]:
				xmin = 826.3158
				xmax = 826.5058
				text = "went"
			intervals [2336]:
				xmin = 826.5058
				xmax = 826.6958
				text = "over"
			intervals [2337]:
				xmin = 826.6958
				xmax = 826.8458
				text = "to"
			intervals [2338]:
				xmin = 826.8458
				xmax = 827.2558
				text = "my"
			intervals [2339]:
				xmin = 827.2558
				xmax = 827.7158
				text = "uh"
			intervals [2340]:
				xmin = 827.7158
				xmax = 827.9758
				text = "in"
			intervals [2341]:
				xmin = 827.9758
				xmax = 828.3858
				text = "laws"
			intervals [2342]:
				xmin = 828.3858
				xmax = 828.6358
				text = "for"
			intervals [2343]:
				xmin = 828.6358
				xmax = 829.3158
				text = "reception"
			intervals [2344]:
				xmin = 829.3158
				xmax = 830.0918
				text = ""
			intervals [2345]:
				xmin = 830.0918
				xmax = 830.2318
				text = "and"
			intervals [2346]:
				xmin = 830.2318
				xmax = 830.3718
				text = "then"
			intervals [2347]:
				xmin = 830.3718
				xmax = 830.6618
				text = "after"
			intervals [2348]:
				xmin = 830.6618
				xmax = 830.9018
				text = "about"
			intervals [2349]:
				xmin = 830.9018
				xmax = 830.9318
				text = "a"
			intervals [2350]:
				xmin = 830.9318
				xmax = 831.3918
				text = "hour"
			intervals [2351]:
				xmin = 831.3918
				xmax = 831.5818
				text = "went"
			intervals [2352]:
				xmin = 831.5818
				xmax = 831.6718
				text = "to"
			intervals [2353]:
				xmin = 831.6718
				xmax = 831.7418
				text = "the"
			intervals [2354]:
				xmin = 831.7418
				xmax = 832.5118
				text = "airport"
			intervals [2355]:
				xmin = 832.5118
				xmax = 832.8531
				text = ""
			intervals [2356]:
				xmin = 832.8531
				xmax = 832.9231
				text = "and"
			intervals [2357]:
				xmin = 832.9231
				xmax = 833.0331
				text = "we"
			intervals [2358]:
				xmin = 833.0331
				xmax = 833.1531
				text = "had"
			intervals [2359]:
				xmin = 833.1531
				xmax = 833.1831
				text = "a"
			intervals [2360]:
				xmin = 833.1831
				xmax = 833.5331
				text = "hour"
			intervals [2361]:
				xmin = 833.5331
				xmax = 833.7431
				text = "wait"
			intervals [2362]:
				xmin = 833.7431
				xmax = 833.8831
				text = "for"
			intervals [2363]:
				xmin = 833.8831
				xmax = 833.9831
				text = "the"
			intervals [2364]:
				xmin = 833.9831
				xmax = 834.4431
				text = "plane"
			intervals [2365]:
				xmin = 834.4431
				xmax = 834.8608
				text = ""
			intervals [2366]:
				xmin = 834.8608
				xmax = 835.0508
				text = "so"
			intervals [2367]:
				xmin = 835.0508
				xmax = 835.5208
				text = "while"
			intervals [2368]:
				xmin = 835.5208
				xmax = 835.5808
				text = ""
			intervals [2369]:
				xmin = 835.5808
				xmax = 835.8808
				text = "i"
			intervals [2370]:
				xmin = 835.8808
				xmax = 835.9108
				text = ""
			intervals [2371]:
				xmin = 835.9108
				xmax = 836.0608
				text = "my"
			intervals [2372]:
				xmin = 836.0608
				xmax = 836.3708
				text = "wife"
			intervals [2373]:
				xmin = 836.3708
				xmax = 836.4508
				text = "and"
			intervals [2374]:
				xmin = 836.4508
				xmax = 836.6108
				text = "i"
			intervals [2375]:
				xmin = 836.6108
				xmax = 836.9008
				text = "weren't"
			intervals [2376]:
				xmin = 836.9008
				xmax = 837.2808
				text = "looking"
			intervals [2377]:
				xmin = 837.2808
				xmax = 837.4508
				text = "they"
			intervals [2378]:
				xmin = 837.4508
				xmax = 837.4908
				text = ""
			intervals [2379]:
				xmin = 837.4908
				xmax = 837.9908
				text = "filled"
			intervals [2380]:
				xmin = 837.9908
				xmax = 838.3208
				text = "both"
			intervals [2381]:
				xmin = 838.3208
				xmax = 839.5179
				text = ""
			intervals [2382]:
				xmin = 839.5179
				xmax = 839.8979
				text = "bags"
			intervals [2383]:
				xmin = 839.8979
				xmax = 840.1279
				text = "full"
			intervals [2384]:
				xmin = 840.1279
				xmax = 840.1879
				text = "of"
			intervals [2385]:
				xmin = 840.1879
				xmax = 840.6779
				text = "rice"
			intervals [2386]:
				xmin = 840.6779
				xmax = 840.9379
				text = "both"
			intervals [2387]:
				xmin = 840.9379
				xmax = 841.0279
				text = "our"
			intervals [2388]:
				xmin = 841.0279
				xmax = 841.6679
				text = "suitcases"
			intervals [2389]:
				xmin = 841.6679
				xmax = 841.9479
				text = "full"
			intervals [2390]:
				xmin = 841.9479
				xmax = 842.0079
				text = "of"
			intervals [2391]:
				xmin = 842.0079
				xmax = 842.5579
				text = "rice"
			intervals [2392]:
				xmin = 842.5579
				xmax = 843.6959
				text = ""
			intervals [2393]:
				xmin = 843.6959
				xmax = 844.0859
				text = "and"
			intervals [2394]:
				xmin = 844.0859
				xmax = 844.1159
				text = ""
			intervals [2395]:
				xmin = 844.1159
				xmax = 844.2659
				text = "we"
			intervals [2396]:
				xmin = 844.2659
				xmax = 844.5059
				text = "didn't"
			intervals [2397]:
				xmin = 844.5059
				xmax = 844.6459
				text = "know"
			intervals [2398]:
				xmin = 844.6459
				xmax = 844.9659
				text = "until"
			intervals [2399]:
				xmin = 844.9659
				xmax = 845.0959
				text = "we"
			intervals [2400]:
				xmin = 845.0959
				xmax = 845.3659
				text = "got"
			intervals [2401]:
				xmin = 845.3659
				xmax = 845.5059
				text = "to"
			intervals [2402]:
				xmin = 845.5059
				xmax = 845.6659
				text = "new"
			intervals [2403]:
				xmin = 845.6659
				xmax = 846.0659
				text = "york"
			intervals [2404]:
				xmin = 846.0659
				xmax = 846.1859
				text = "and"
			intervals [2405]:
				xmin = 846.1859
				xmax = 846.2759
				text = "we"
			intervals [2406]:
				xmin = 846.2759
				xmax = 846.5559
				text = "opened"
			intervals [2407]:
				xmin = 846.5559
				xmax = 846.6959
				text = "up"
			intervals [2408]:
				xmin = 846.6959
				xmax = 846.7659
				text = "the"
			intervals [2409]:
				xmin = 846.7659
				xmax = 847.6259
				text = "suitcases"
			intervals [2410]:
				xmin = 847.6259
				xmax = 848.0386
				text = ""
			intervals [2411]:
				xmin = 848.0386
				xmax = 848.3686
				text = "rice"
			intervals [2412]:
				xmin = 848.3686
				xmax = 848.5986
				text = "fell"
			intervals [2413]:
				xmin = 848.5986
				xmax = 848.7686
				text = "out"
			intervals [2414]:
				xmin = 848.7686
				xmax = 849.0186
				text = "all"
			intervals [2415]:
				xmin = 849.0186
				xmax = 849.2786
				text = "over"
			intervals [2416]:
				xmin = 849.2786
				xmax = 849.4286
				text = "the"
			intervals [2417]:
				xmin = 849.4286
				xmax = 850.0086
				text = "place"
			intervals [2418]:
				xmin = 850.0086
				xmax = 850.6113
				text = ""
			intervals [2419]:
				xmin = 850.6113
				xmax = 850.8713
				text = "matter"
			intervals [2420]:
				xmin = 850.8713
				xmax = 850.9313
				text = "of"
			intervals [2421]:
				xmin = 850.9313
				xmax = 851.2413
				text = "fact"
			intervals [2422]:
				xmin = 851.2413
				xmax = 851.3313
				text = "there"
			intervals [2423]:
				xmin = 851.3313
				xmax = 851.3713
				text = "s"
			intervals [2424]:
				xmin = 851.3713
				xmax = 851.6913
				text = "still"
			intervals [2425]:
				xmin = 851.6913
				xmax = 851.9113
				text = "some"
			intervals [2426]:
				xmin = 851.9113
				xmax = 852.2813
				text = "rice"
			intervals [2427]:
				xmin = 852.2813
				xmax = 852.3813
				text = "in"
			intervals [2428]:
				xmin = 852.3813
				xmax = 852.5713
				text = "my"
			intervals [2429]:
				xmin = 852.5713
				xmax = 852.8113
				text = "bags"
			intervals [2430]:
				xmin = 852.8113
				xmax = 853.2613
				text = ""
			intervals [2431]:
				xmin = 853.2613
				xmax = 853.6013
				text = "now"
			intervals [2432]:
				xmin = 853.6013
				xmax = 861.2477
				text = ""
			intervals [2433]:
				xmin = 861.2477
				xmax = 861.3077
				text = "my"
			intervals [2434]:
				xmin = 861.3077
				xmax = 861.4177
				text = ""
			intervals [2435]:
				xmin = 861.4177
				xmax = 861.9677
				text = "college"
			intervals [2436]:
				xmin = 861.9677
				xmax = 864.4626
				text = ""
			intervals [2437]:
				xmin = 864.4626
				xmax = 864.6526
				text = "mm"
			intervals [2438]:
				xmin = 864.6526
				xmax = 865.7556
				text = ""
			intervals [2439]:
				xmin = 865.7556
				xmax = 866.1156
				text = "<unk>"
			intervals [2440]:
				xmin = 866.1156
				xmax = 866.5395
				text = ""
			intervals [2441]:
				xmin = 866.5395
				xmax = 866.8195
				text = "well"
			intervals [2442]:
				xmin = 866.8195
				xmax = 867.1795
				text = "in"
			intervals [2443]:
				xmin = 867.1795
				xmax = 867.7845
				text = ""
			intervals [2444]:
				xmin = 867.7845
				xmax = 868.0645
				text = "high"
			intervals [2445]:
				xmin = 868.0645
				xmax = 868.6745
				text = "school"
			intervals [2446]:
				xmin = 868.6745
				xmax = 869.2122
				text = ""
			intervals [2447]:
				xmin = 869.2122
				xmax = 869.3522
				text = "i"
			intervals [2448]:
				xmin = 869.3522
				xmax = 869.9022
				text = "studied"
			intervals [2449]:
				xmin = 869.9022
				xmax = 870.6463
				text = ""
			intervals [2450]:
				xmin = 870.6463
				xmax = 870.7763
				text = "the"
			intervals [2451]:
				xmin = 870.7763
				xmax = 871.2763
				text = "regular"
			intervals [2452]:
				xmin = 871.2763
				xmax = 871.8863
				text = "courses"
			intervals [2453]:
				xmin = 871.8863
				xmax = 872.3363
				text = "math"
			intervals [2454]:
				xmin = 872.3363
				xmax = 873.0763
				text = "english"
			intervals [2455]:
				xmin = 873.0763
				xmax = 873.9783
				text = ""
			intervals [2456]:
				xmin = 873.9783
				xmax = 874.2383
				text = "i"
			intervals [2457]:
				xmin = 874.2383
				xmax = 874.4283
				text = "i"
			intervals [2458]:
				xmin = 874.4283
				xmax = 874.7283
				text = "like"
			intervals [2459]:
				xmin = 874.7283
				xmax = 875.1683
				text = "math"
			intervals [2460]:
				xmin = 875.1683
				xmax = 875.3083
				text = "and"
			intervals [2461]:
				xmin = 875.3083
				xmax = 876.1883
				text = "science"
			intervals [2462]:
				xmin = 876.1883
				xmax = 876.8608
				text = ""
			intervals [2463]:
				xmin = 876.8608
				xmax = 877.1208
				text = "and"
			intervals [2464]:
				xmin = 877.1208
				xmax = 877.5608
				text = "social"
			intervals [2465]:
				xmin = 877.5608
				xmax = 878.2008
				text = "science"
			intervals [2466]:
				xmin = 878.2008
				xmax = 878.4708
				text = "uh"
			intervals [2467]:
				xmin = 878.4708
				xmax = 878.8705
				text = ""
			intervals [2468]:
				xmin = 878.8705
				xmax = 879.0605
				text = "my"
			intervals [2469]:
				xmin = 879.0605
				xmax = 879.3605
				text = "best"
			intervals [2470]:
				xmin = 879.3605
				xmax = 879.8005
				text = "courses"
			intervals [2471]:
				xmin = 879.8005
				xmax = 879.9205
				text = "i"
			intervals [2472]:
				xmin = 879.9205
				xmax = 880.2305
				text = "guess"
			intervals [2473]:
				xmin = 880.2305
				xmax = 880.5105
				text = "were"
			intervals [2474]:
				xmin = 880.5105
				xmax = 880.5505
				text = ""
			intervals [2475]:
				xmin = 880.5505
				xmax = 881.2805
				text = "algebra"
			intervals [2476]:
				xmin = 881.2805
				xmax = 881.9323
				text = ""
			intervals [2477]:
				xmin = 881.9323
				xmax = 882.0523
				text = "and"
			intervals [2478]:
				xmin = 882.0523
				xmax = 882.8623
				text = "geometry"
			intervals [2479]:
				xmin = 882.8623
				xmax = 883.0523
				text = "and"
			intervals [2480]:
				xmin = 883.0523
				xmax = 883.3305
				text = ""
			intervals [2481]:
				xmin = 883.3305
				xmax = 883.6005
				text = "and"
			intervals [2482]:
				xmin = 883.6005
				xmax = 883.9105
				text = "uh"
			intervals [2483]:
				xmin = 883.9105
				xmax = 884.0918
				text = ""
			intervals [2484]:
				xmin = 884.0918
				xmax = 884.4318
				text = "little"
			intervals [2485]:
				xmin = 884.4318
				xmax = 884.8618
				text = "trig"
			intervals [2486]:
				xmin = 884.8618
				xmax = 885.6766
				text = ""
			intervals [2487]:
				xmin = 885.6766
				xmax = 885.7966
				text = "as"
			intervals [2488]:
				xmin = 885.7966
				xmax = 886.0466
				text = "far"
			intervals [2489]:
				xmin = 886.0466
				xmax = 886.1466
				text = "as"
			intervals [2490]:
				xmin = 886.1466
				xmax = 886.5366
				text = "math"
			intervals [2491]:
				xmin = 886.5366
				xmax = 886.6266
				text = "was"
			intervals [2492]:
				xmin = 886.6266
				xmax = 887.0166
				text = "concerned"
			intervals [2493]:
				xmin = 887.0166
				xmax = 887.1266
				text = "but"
			intervals [2494]:
				xmin = 887.1266
				xmax = 887.2466
				text = "i"
			intervals [2495]:
				xmin = 887.2466
				xmax = 887.5866
				text = "wasn't"
			intervals [2496]:
				xmin = 887.5866
				xmax = 887.9915
				text = ""
			intervals [2497]:
				xmin = 887.9915
				xmax = 888.2715
				text = "my"
			intervals [2498]:
				xmin = 888.2715
				xmax = 888.3915
				text = ""
			intervals [2499]:
				xmin = 888.3915
				xmax = 889.1015
				text = "my"
			intervals [2500]:
				xmin = 889.1015
				xmax = 889.7141
				text = ""
			intervals [2501]:
				xmin = 889.7141
				xmax = 889.8141
				text = "the"
			intervals [2502]:
				xmin = 889.8141
				xmax = 890.2141
				text = "courses"
			intervals [2503]:
				xmin = 890.2141
				xmax = 890.3441
				text = "i"
			intervals [2504]:
				xmin = 890.3441
				xmax = 890.6241
				text = "really"
			intervals [2505]:
				xmin = 890.6241
				xmax = 890.7741
				text = "did"
			intervals [2506]:
				xmin = 890.7741
				xmax = 890.8941
				text = "the"
			intervals [2507]:
				xmin = 890.8941
				xmax = 891.1741
				text = "best"
			intervals [2508]:
				xmin = 891.1741
				xmax = 891.2641
				text = "in"
			intervals [2509]:
				xmin = 891.2641
				xmax = 891.3941
				text = "were"
			intervals [2510]:
				xmin = 891.3941
				xmax = 891.8441
				text = "social"
			intervals [2511]:
				xmin = 891.8441
				xmax = 892.3641
				text = "science"
			intervals [2512]:
				xmin = 892.3641
				xmax = 893.0441
				text = "history"
			intervals [2513]:
				xmin = 893.0441
				xmax = 893.5879
				text = ""
			intervals [2514]:
				xmin = 893.5879
				xmax = 893.9379
				text = "united"
			intervals [2515]:
				xmin = 893.9379
				xmax = 894.2279
				text = "states"
			intervals [2516]:
				xmin = 894.2279
				xmax = 894.8279
				text = "history"
			intervals [2517]:
				xmin = 894.8279
				xmax = 894.8779
				text = ""
			intervals [2518]:
				xmin = 894.8779
				xmax = 895.5079
				text = "government"
			intervals [2519]:
				xmin = 895.5079
				xmax = 895.5379
				text = ""
			intervals [2520]:
				xmin = 895.5379
				xmax = 895.7679
				text = "and"
			intervals [2521]:
				xmin = 895.7679
				xmax = 896.6479
				text = "economics"
			intervals [2522]:
				xmin = 896.6479
				xmax = 901.6336
				text = ""
			intervals [2523]:
				xmin = 901.6336
				xmax = 902.1136
				text = "well"
			intervals [2524]:
				xmin = 902.1136
				xmax = 902.1436
				text = ""
			intervals [2525]:
				xmin = 902.1436
				xmax = 902.6436
				text = "um"
			intervals [2526]:
				xmin = 902.6436
				xmax = 903.143
				text = ""
			intervals [2527]:
				xmin = 903.143
				xmax = 903.703
				text = "<unk>"
			intervals [2528]:
				xmin = 903.703
				xmax = 904.5492
				text = ""
			intervals [2529]:
				xmin = 904.5492
				xmax = 905.2392
				text = "history"
			intervals [2530]:
				xmin = 905.2392
				xmax = 905.887
				text = ""
			intervals [2531]:
				xmin = 905.887
				xmax = 906.327
				text = "gave"
			intervals [2532]:
				xmin = 906.327
				xmax = 906.527
				text = "me"
			intervals [2533]:
				xmin = 906.527
				xmax = 906.877
				text = "uh"
			intervals [2534]:
				xmin = 906.877
				xmax = 907.4151
				text = ""
			intervals [2535]:
				xmin = 907.4151
				xmax = 907.4851
				text = "<unk>"
			intervals [2536]:
				xmin = 907.4851
				xmax = 907.5151
				text = ""
			intervals [2537]:
				xmin = 907.5151
				xmax = 907.8051
				text = "better"
			intervals [2538]:
				xmin = 907.8051
				xmax = 908.3051
				text = "knowledge"
			intervals [2539]:
				xmin = 908.3051
				xmax = 908.4351
				text = "of"
			intervals [2540]:
				xmin = 908.4351
				xmax = 908.684
				text = ""
			intervals [2541]:
				xmin = 908.684
				xmax = 908.844
				text = "of"
			intervals [2542]:
				xmin = 908.844
				xmax = 908.944
				text = "the"
			intervals [2543]:
				xmin = 908.944
				xmax = 909.354
				text = "country"
			intervals [2544]:
				xmin = 909.354
				xmax = 909.484
				text = "i"
			intervals [2545]:
				xmin = 909.484
				xmax = 909.804
				text = "live"
			intervals [2546]:
				xmin = 909.804
				xmax = 910.154
				text = "in"
			intervals [2547]:
				xmin = 910.154
				xmax = 911.1203
				text = ""
			intervals [2548]:
				xmin = 911.1203
				xmax = 911.4503
				text = "and"
			intervals [2549]:
				xmin = 911.4503
				xmax = 911.8603
				text = "uh"
			intervals [2550]:
				xmin = 911.8603
				xmax = 911.9803
				text = ""
			intervals [2551]:
				xmin = 911.9803
				xmax = 912.2103
				text = "what"
			intervals [2552]:
				xmin = 912.2103
				xmax = 912.4603
				text = "brought"
			intervals [2553]:
				xmin = 912.4603
				xmax = 912.6003
				text = "it"
			intervals [2554]:
				xmin = 912.6003
				xmax = 913.1003
				text = "about"
			intervals [2555]:
				xmin = 913.1003
				xmax = 914.2258
				text = ""
			intervals [2556]:
				xmin = 914.2258
				xmax = 914.6758
				text = "uh"
			intervals [2557]:
				xmin = 914.6758
				xmax = 914.7558
				text = ""
			intervals [2558]:
				xmin = 914.7558
				xmax = 914.8558
				text = "the"
			intervals [2559]:
				xmin = 914.8558
				xmax = 915.1858
				text = "men"
			intervals [2560]:
				xmin = 915.1858
				xmax = 915.3858
				text = "who"
			intervals [2561]:
				xmin = 915.3858
				xmax = 915.5158
				text = "were"
			intervals [2562]:
				xmin = 915.5158
				xmax = 916.4458
				text = "responsible"
			intervals [2563]:
				xmin = 916.4458
				xmax = 916.7758
				text = "for"
			intervals [2564]:
				xmin = 916.7758
				xmax = 916.9558
				text = "it"
			intervals [2565]:
				xmin = 916.9558
				xmax = 917.2129
				text = ""
			intervals [2566]:
				xmin = 917.2129
				xmax = 917.6629
				text = "what"
			intervals [2567]:
				xmin = 917.6629
				xmax = 918.5429
				text = "ordeals"
			intervals [2568]:
				xmin = 918.5429
				xmax = 920.1411
				text = ""
			intervals [2569]:
				xmin = 920.1411
				xmax = 920.3211
				text = "our"
			intervals [2570]:
				xmin = 920.3211
				xmax = 920.9411
				text = "ancestors"
			intervals [2571]:
				xmin = 920.9411
				xmax = 921.1911
				text = "had"
			intervals [2572]:
				xmin = 921.1911
				xmax = 921.2711
				text = "to"
			intervals [2573]:
				xmin = 921.2711
				xmax = 921.5311
				text = "go"
			intervals [2574]:
				xmin = 921.5311
				xmax = 921.8711
				text = "through"
			intervals [2575]:
				xmin = 921.8711
				xmax = 921.9511
				text = "to"
			intervals [2576]:
				xmin = 921.9511
				xmax = 922.2111
				text = "make"
			intervals [2577]:
				xmin = 922.2111
				xmax = 922.3311
				text = "the"
			intervals [2578]:
				xmin = 922.3311
				xmax = 922.3711
				text = ""
			intervals [2579]:
				xmin = 922.3711
				xmax = 922.7411
				text = "country"
			intervals [2580]:
				xmin = 922.7411
				xmax = 922.9411
				text = "what"
			intervals [2581]:
				xmin = 922.9411
				xmax = 923.1011
				text = "it"
			intervals [2582]:
				xmin = 923.1011
				xmax = 923.3411
				text = "is"
			intervals [2583]:
				xmin = 923.3411
				xmax = 923.8911
				text = "today"
			intervals [2584]:
				xmin = 923.8911
				xmax = 924.9141
				text = ""
			intervals [2585]:
				xmin = 924.9141
				xmax = 925.1641
				text = "and"
			intervals [2586]:
				xmin = 925.1641
				xmax = 925.7141
				text = "government"
			intervals [2587]:
				xmin = 925.7141
				xmax = 926.0641
				text = "gave"
			intervals [2588]:
				xmin = 926.0641
				xmax = 926.3041
				text = "me"
			intervals [2589]:
				xmin = 926.3041
				xmax = 926.6141
				text = "a"
			intervals [2590]:
				xmin = 926.6141
				xmax = 927.3262
				text = ""
			intervals [2591]:
				xmin = 927.3262
				xmax = 927.5962
				text = "better"
			intervals [2592]:
				xmin = 927.5962
				xmax = 928.0662
				text = "idea"
			intervals [2593]:
				xmin = 928.0662
				xmax = 928.4462
				text = "of"
			intervals [2594]:
				xmin = 928.4462
				xmax = 928.4762
				text = ""
			intervals [2595]:
				xmin = 928.4762
				xmax = 928.9162
				text = "how"
			intervals [2596]:
				xmin = 928.9162
				xmax = 929.4967
				text = ""
			intervals [2597]:
				xmin = 929.4967
				xmax = 929.6367
				text = "<unk>"
			intervals [2598]:
				xmin = 929.6367
				xmax = 930.0282
				text = ""
			intervals [2599]:
				xmin = 930.0282
				xmax = 930.0882
				text = "h"
			intervals [2600]:
				xmin = 930.0882
				xmax = 930.1182
				text = ""
			intervals [2601]:
				xmin = 930.1182
				xmax = 930.8082
				text = "how"
			intervals [2602]:
				xmin = 930.8082
				xmax = 930.9482
				text = "s"
			intervals [2603]:
				xmin = 930.9482
				xmax = 931.2525
				text = ""
			intervals [2604]:
				xmin = 931.2525
				xmax = 931.6725
				text = "the"
			intervals [2605]:
				xmin = 931.6725
				xmax = 932.0073
				text = ""
			intervals [2606]:
				xmin = 932.0073
				xmax = 932.8773
				text = "institution"
			intervals [2607]:
				xmin = 932.8773
				xmax = 933.5973
				text = "works"
			intervals [2608]:
				xmin = 933.5973
				xmax = 934.4579
				text = ""
			intervals [2609]:
				xmin = 934.4579
				xmax = 934.9079
				text = "um"
			intervals [2610]:
				xmin = 934.9079
				xmax = 935.5412
				text = ""
			intervals [2611]:
				xmin = 935.5412
				xmax = 935.8812
				text = "what"
			intervals [2612]:
				xmin = 935.8812
				xmax = 936.0075
				text = ""
			intervals [2613]:
				xmin = 936.0075
				xmax = 936.5575
				text = "laws"
			intervals [2614]:
				xmin = 936.5575
				xmax = 936.8675
				text = "have"
			intervals [2615]:
				xmin = 936.8675
				xmax = 936.9975
				text = "to"
			intervals [2616]:
				xmin = 936.9975
				xmax = 937.2875
				text = "go"
			intervals [2617]:
				xmin = 937.2875
				xmax = 937.5475
				text = "through"
			intervals [2618]:
				xmin = 937.5475
				xmax = 937.6575
				text = "to"
			intervals [2619]:
				xmin = 937.6575
				xmax = 937.9575
				text = "get"
			intervals [2620]:
				xmin = 937.9575
				xmax = 938.6975
				text = "passed"
			intervals [2621]:
				xmin = 938.6975
				xmax = 939.5766
				text = ""
			intervals [2622]:
				xmin = 939.5766
				xmax = 940.0166
				text = "how"
			intervals [2623]:
				xmin = 940.0166
				xmax = 940.0466
				text = ""
			intervals [2624]:
				xmin = 940.0466
				xmax = 940.7466
				text = "um"
			intervals [2625]:
				xmin = 940.7466
				xmax = 942.1174
				text = ""
			intervals [2626]:
				xmin = 942.1174
				xmax = 942.4274
				text = "say"
			intervals [2627]:
				xmin = 942.4274
				xmax = 942.4974
				text = ""
			intervals [2628]:
				xmin = 942.4974
				xmax = 943.3574
				text = "taxation"
			intervals [2629]:
				xmin = 943.3574
				xmax = 943.7874
				text = "bills"
			intervals [2630]:
				xmin = 943.7874
				xmax = 944.1474
				text = "are"
			intervals [2631]:
				xmin = 944.1474
				xmax = 944.2474
				text = ""
			intervals [2632]:
				xmin = 944.2474
				xmax = 944.5374
				text = "brought"
			intervals [2633]:
				xmin = 944.5374
				xmax = 945.1374
				text = "forth"
			intervals [2634]:
				xmin = 945.1374
				xmax = 945.6352
				text = ""
			intervals [2635]:
				xmin = 945.6352
				xmax = 945.8752
				text = "what"
			intervals [2636]:
				xmin = 945.8752
				xmax = 945.9052
				text = ""
			intervals [2637]:
				xmin = 945.9052
				xmax = 946.3552
				text = "powers"
			intervals [2638]:
				xmin = 946.3552
				xmax = 946.4652
				text = "the"
			intervals [2639]:
				xmin = 946.4652
				xmax = 947.0752
				text = "president"
			intervals [2640]:
				xmin = 947.0752
				xmax = 947.1952
				text = "the"
			intervals [2641]:
				xmin = 947.1952
				xmax = 948.0152
				text = "legislative"
			intervals [2642]:
				xmin = 948.0152
				xmax = 948.1752
				text = "and"
			intervals [2643]:
				xmin = 948.1752
				xmax = 948.2652
				text = "the"
			intervals [2644]:
				xmin = 948.2652
				xmax = 948.7852
				text = "executive"
			intervals [2645]:
				xmin = 948.7852
				xmax = 948.8652
				text = ""
			intervals [2646]:
				xmin = 948.8652
				xmax = 949.3452
				text = "um"
			intervals [2647]:
				xmin = 949.3452
				xmax = 950.339
				text = ""
			intervals [2648]:
				xmin = 950.339
				xmax = 950.419
				text = "the"
			intervals [2649]:
				xmin = 950.419
				xmax = 950.969
				text = "judicial"
			intervals [2650]:
				xmin = 950.969
				xmax = 951.009
				text = ""
			intervals [2651]:
				xmin = 951.009
				xmax = 951.379
				text = "body"
			intervals [2652]:
				xmin = 951.379
				xmax = 951.719
				text = "have"
			intervals [2653]:
				xmin = 951.719
				xmax = 953.3248
				text = ""
			intervals [2654]:
				xmin = 953.3248
				xmax = 953.7148
				text = "and"
			intervals [2655]:
				xmin = 953.7148
				xmax = 954.1748
				text = "um"
			intervals [2656]:
				xmin = 954.1748
				xmax = 954.5411
				text = ""
			intervals [2657]:
				xmin = 954.5411
				xmax = 954.8211
				text = "just"
			intervals [2658]:
				xmin = 954.8211
				xmax = 954.8511
				text = ""
			intervals [2659]:
				xmin = 954.8511
				xmax = 955.0011
				text = "a"
			intervals [2660]:
				xmin = 955.0011
				xmax = 955.4111
				text = "general"
			intervals [2661]:
				xmin = 955.4111
				xmax = 956.0911
				text = "knowledge"
			intervals [2662]:
				xmin = 956.0911
				xmax = 956.3796
				text = ""
			intervals [2663]:
				xmin = 956.3796
				xmax = 956.5896
				text = "uh"
			intervals [2664]:
				xmin = 956.5896
				xmax = 956.8226
				text = ""
			intervals [2665]:
				xmin = 956.8226
				xmax = 957.0326
				text = "of"
			intervals [2666]:
				xmin = 957.0326
				xmax = 957.3326
				text = "our"
			intervals [2667]:
				xmin = 957.3326
				xmax = 957.5187
				text = ""
			intervals [2668]:
				xmin = 957.5187
				xmax = 957.9487
				text = "government"
			intervals [2669]:
				xmin = 957.9487
				xmax = 958.3987
				text = "today"
			intervals [2670]:
				xmin = 958.3987
				xmax = 958.8651
				text = ""
			intervals [2671]:
				xmin = 958.8651
				xmax = 959.0451
				text = "well"
			intervals [2672]:
				xmin = 959.0451
				xmax = 960.1851
				text = "economics"
			intervals [2673]:
				xmin = 960.1851
				xmax = 960.805
				text = ""
			intervals [2674]:
				xmin = 960.805
				xmax = 960.925
				text = "it"
			intervals [2675]:
				xmin = 960.925
				xmax = 961.145
				text = "taught"
			intervals [2676]:
				xmin = 961.145
				xmax = 961.235
				text = "me"
			intervals [2677]:
				xmin = 961.235
				xmax = 961.605
				text = "how"
			intervals [2678]:
				xmin = 961.605
				xmax = 961.8354
				text = ""
			intervals [2679]:
				xmin = 961.8354
				xmax = 962.3354
				text = "business"
			intervals [2680]:
				xmin = 962.3354
				xmax = 962.5154
				text = "is"
			intervals [2681]:
				xmin = 962.5154
				xmax = 962.9654
				text = "run"
			intervals [2682]:
				xmin = 962.9654
				xmax = 963.1254
				text = ""
			intervals [2683]:
				xmin = 963.1254
				xmax = 963.3354
				text = "how"
			intervals [2684]:
				xmin = 963.3354
				xmax = 963.9454
				text = "government"
			intervals [2685]:
				xmin = 963.9454
				xmax = 964.3895
				text = ""
			intervals [2686]:
				xmin = 964.3895
				xmax = 965.1595
				text = "controls"
			intervals [2687]:
				xmin = 965.1595
				xmax = 965.9095
				text = "business"
			intervals [2688]:
				xmin = 965.9095
				xmax = 966.6117
				text = ""
			intervals [2689]:
				xmin = 966.6117
				xmax = 967.3517
				text = "um"
			intervals [2690]:
				xmin = 967.3517
				xmax = 967.7421
				text = ""
			intervals [2691]:
				xmin = 967.7421
				xmax = 968.1121
				text = "how"
			intervals [2692]:
				xmin = 968.1121
				xmax = 968.3521
				text = "a"
			intervals [2693]:
				xmin = 968.3521
				xmax = 968.3821
				text = ""
			intervals [2694]:
				xmin = 968.3821
				xmax = 968.6221
				text = "s"
			intervals [2695]:
				xmin = 968.6221
				xmax = 968.8006
				text = ""
			intervals [2696]:
				xmin = 968.8006
				xmax = 969.4006
				text = "person"
			intervals [2697]:
				xmin = 969.4006
				xmax = 970.4315
				text = ""
			intervals [2698]:
				xmin = 970.4315
				xmax = 970.4615
				text = "wh-"
			intervals [2699]:
				xmin = 970.4615
				xmax = 970.7415
				text = ""
			intervals [2700]:
				xmin = 970.7415
				xmax = 971.0915
				text = "maybe"
			intervals [2701]:
				xmin = 971.0915
				xmax = 971.3115
				text = "who"
			intervals [2702]:
				xmin = 971.3115
				xmax = 971.3715
				text = "s"
			intervals [2703]:
				xmin = 971.3715
				xmax = 971.6015
				text = "not"
			intervals [2704]:
				xmin = 971.6015
				xmax = 971.8215
				text = "so"
			intervals [2705]:
				xmin = 971.8215
				xmax = 972.0715
				text = "rich"
			intervals [2706]:
				xmin = 972.0715
				xmax = 972.5271
				text = ""
			intervals [2707]:
				xmin = 972.5271
				xmax = 973.1371
				text = "can"
			intervals [2708]:
				xmin = 973.1371
				xmax = 973.461
				text = ""
			intervals [2709]:
				xmin = 973.461
				xmax = 973.751
				text = "use"
			intervals [2710]:
				xmin = 973.751
				xmax = 973.931
				text = "his"
			intervals [2711]:
				xmin = 973.931
				xmax = 974.251
				text = "money"
			intervals [2712]:
				xmin = 974.251
				xmax = 974.361
				text = "to"
			intervals [2713]:
				xmin = 974.361
				xmax = 974.491
				text = "the"
			intervals [2714]:
				xmin = 974.491
				xmax = 974.851
				text = "best"
			intervals [2715]:
				xmin = 974.851
				xmax = 974.931
				text = "of"
			intervals [2716]:
				xmin = 974.931
				xmax = 975.141
				text = "his"
			intervals [2717]:
				xmin = 975.141
				xmax = 975.751
				text = "ability"
			intervals [2718]:
				xmin = 975.751
				xmax = 985.3318
				text = ""
			intervals [2719]:
				xmin = 985.3318
				xmax = 985.6618
				text = "well"
			intervals [2720]:
				xmin = 985.6618
				xmax = 985.9413
				text = ""
			intervals [2721]:
				xmin = 985.9413
				xmax = 986.1113
				text = "<unk>"
			intervals [2722]:
				xmin = 986.1113
				xmax = 987.155
				text = ""
			intervals [2723]:
				xmin = 987.155
				xmax = 987.325
				text = "when"
			intervals [2724]:
				xmin = 987.325
				xmax = 987.465
				text = "i"
			intervals [2725]:
				xmin = 987.465
				xmax = 987.665
				text = "was"
			intervals [2726]:
				xmin = 987.665
				xmax = 988.035
				text = "in"
			intervals [2727]:
				xmin = 988.035
				xmax = 988.4635
				text = ""
			intervals [2728]:
				xmin = 988.4635
				xmax = 988.7835
				text = "grade"
			intervals [2729]:
				xmin = 988.7835
				xmax = 989.2835
				text = "school"
			intervals [2730]:
				xmin = 989.2835
				xmax = 990.4725
				text = ""
			intervals [2731]:
				xmin = 990.4725
				xmax = 990.5825
				text = "i"
			intervals [2732]:
				xmin = 990.5825
				xmax = 990.7925
				text = "used"
			intervals [2733]:
				xmin = 990.7925
				xmax = 990.8725
				text = "to"
			intervals [2734]:
				xmin = 990.8725
				xmax = 991.0325
				text = "have"
			intervals [2735]:
				xmin = 991.0325
				xmax = 991.1225
				text = "to"
			intervals [2736]:
				xmin = 991.1225
				xmax = 991.3525
				text = "come"
			intervals [2737]:
				xmin = 991.3525
				xmax = 991.7025
				text = "home"
			intervals [2738]:
				xmin = 991.7025
				xmax = 992.0525
				text = "every"
			intervals [2739]:
				xmin = 992.0525
				xmax = 992.3125
				text = "day"
			intervals [2740]:
				xmin = 992.3125
				xmax = 992.4025
				text = "and"
			intervals [2741]:
				xmin = 992.4025
				xmax = 992.5025
				text = "be"
			intervals [2742]:
				xmin = 992.5025
				xmax = 992.7825
				text = "home"
			intervals [2743]:
				xmin = 992.7825
				xmax = 992.9725
				text = "by"
			intervals [2744]:
				xmin = 992.9725
				xmax = 993.3025
				text = "three"
			intervals [2745]:
				xmin = 993.3025
				xmax = 993.7825
				text = "thirty"
			intervals [2746]:
				xmin = 993.7825
				xmax = 994.4781
				text = ""
			intervals [2747]:
				xmin = 994.4781
				xmax = 994.6581
				text = "and"
			intervals [2748]:
				xmin = 994.6581
				xmax = 994.9381
				text = "then"
			intervals [2749]:
				xmin = 994.9381
				xmax = 995.0881
				text = "i"
			intervals [2750]:
				xmin = 995.0881
				xmax = 995.2481
				text = "get"
			intervals [2751]:
				xmin = 995.2481
				xmax = 995.6981
				text = "permission"
			intervals [2752]:
				xmin = 995.6981
				xmax = 995.8681
				text = "from"
			intervals [2753]:
				xmin = 995.8681
				xmax = 995.9981
				text = "my"
			intervals [2754]:
				xmin = 995.9981
				xmax = 996.5281
				text = "grandmother"
			intervals [2755]:
				xmin = 996.5281
				xmax = 996.6481
				text = "to"
			intervals [2756]:
				xmin = 996.6481
				xmax = 996.8581
				text = "go"
			intervals [2757]:
				xmin = 996.8581
				xmax = 997.1581
				text = "out"
			intervals [2758]:
				xmin = 997.1581
				xmax = 998.4797
				text = ""
			intervals [2759]:
				xmin = 998.4797
				xmax = 998.5297
				text = "i"
			intervals [2760]:
				xmin = 998.5297
				xmax = 998.6797
				text = "don't"
			intervals [2761]:
				xmin = 998.6797
				xmax = 998.8739
				text = ""
			intervals [2762]:
				xmin = 998.8739
				xmax = 999.0239
				text = "we"
			intervals [2763]:
				xmin = 999.0239
				xmax = 999.4339
				text = "usually"
			intervals [2764]:
				xmin = 999.4339
				xmax = 999.8439
				text = "shot"
			intervals [2765]:
				xmin = 999.8439
				xmax = 1000.6839
				text = "marbles"
			intervals [2766]:
				xmin = 1000.6839
				xmax = 1000.9583
				text = ""
			intervals [2767]:
				xmin = 1000.9583
				xmax = 1001.3483
				text = "played"
			intervals [2768]:
				xmin = 1001.3483
				xmax = 1002.1083
				text = "football"
			intervals [2769]:
				xmin = 1002.1083
				xmax = 1002.9447
				text = ""
			intervals [2770]:
				xmin = 1002.9447
				xmax = 1003.3047
				text = "or"
			intervals [2771]:
				xmin = 1003.3047
				xmax = 1003.9247
				text = "maybe"
			intervals [2772]:
				xmin = 1003.9247
				xmax = 1004.1647
				text = "i"
			intervals [2773]:
				xmin = 1004.1647
				xmax = 1004.1947
				text = ""
			intervals [2774]:
				xmin = 1004.1947
				xmax = 1004.3847
				text = "get"
			intervals [2775]:
				xmin = 1004.3847
				xmax = 1004.5547
				text = "my"
			intervals [2776]:
				xmin = 1004.5547
				xmax = 1004.9647
				text = "scooter"
			intervals [2777]:
				xmin = 1004.9647
				xmax = 1005.1647
				text = "out"
			intervals [2778]:
				xmin = 1005.1647
				xmax = 1005.2647
				text = "or"
			intervals [2779]:
				xmin = 1005.2647
				xmax = 1005.4447
				text = "my"
			intervals [2780]:
				xmin = 1005.4447
				xmax = 1005.9547
				text = "wagon"
			intervals [2781]:
				xmin = 1005.9547
				xmax = 1006.2247
				text = "just"
			intervals [2782]:
				xmin = 1006.2247
				xmax = 1006.5447
				text = "ride"
			intervals [2783]:
				xmin = 1006.5447
				xmax = 1006.9547
				text = "around"
			intervals [2784]:
				xmin = 1006.9547
				xmax = 1007.5739
				text = ""
			intervals [2785]:
				xmin = 1007.5739
				xmax = 1007.6939
				text = "but"
			intervals [2786]:
				xmin = 1007.6939
				xmax = 1007.8739
				text = "when"
			intervals [2787]:
				xmin = 1007.8739
				xmax = 1007.9939
				text = "i"
			intervals [2788]:
				xmin = 1007.9939
				xmax = 1008.3439
				text = "got"
			intervals [2789]:
				xmin = 1008.3439
				xmax = 1008.7443
				text = ""
			intervals [2790]:
				xmin = 1008.7443
				xmax = 1008.9743
				text = "about"
			intervals [2791]:
				xmin = 1008.9743
				xmax = 1009.0843
				text = "the"
			intervals [2792]:
				xmin = 1009.0843
				xmax = 1009.4043
				text = "sixth"
			intervals [2793]:
				xmin = 1009.4043
				xmax = 1009.7643
				text = "grade"
			intervals [2794]:
				xmin = 1009.7643
				xmax = 1010.0143
				text = "or"
			intervals [2795]:
				xmin = 1010.0143
				xmax = 1011.3409
				text = ""
			intervals [2796]:
				xmin = 1011.3409
				xmax = 1011.5809
				text = "i"
			intervals [2797]:
				xmin = 1011.5809
				xmax = 1011.947
				text = ""
			intervals [2798]:
				xmin = 1011.947
				xmax = 1012.377
				text = "first"
			intervals [2799]:
				xmin = 1012.377
				xmax = 1012.667
				text = "year"
			intervals [2800]:
				xmin = 1012.667
				xmax = 1012.757
				text = "in"
			intervals [2801]:
				xmin = 1012.757
				xmax = 1013.067
				text = "junior"
			intervals [2802]:
				xmin = 1013.067
				xmax = 1013.327
				text = "high"
			intervals [2803]:
				xmin = 1013.327
				xmax = 1013.717
				text = "school"
			intervals [2804]:
				xmin = 1013.717
				xmax = 1014.1101
				text = ""
			intervals [2805]:
				xmin = 1014.1101
				xmax = 1014.2001
				text = "we"
			intervals [2806]:
				xmin = 1014.2001
				xmax = 1014.5701
				text = "started"
			intervals [2807]:
				xmin = 1014.5701
				xmax = 1014.8401
				text = "playing"
			intervals [2808]:
				xmin = 1014.8401
				xmax = 1015.3701
				text = "football"
			intervals [2809]:
				xmin = 1015.3701
				xmax = 1015.5701
				text = "just"
			intervals [2810]:
				xmin = 1015.5701
				xmax = 1015.8201
				text = "about"
			intervals [2811]:
				xmin = 1015.8201
				xmax = 1016.0901
				text = "every"
			intervals [2812]:
				xmin = 1016.0901
				xmax = 1016.3301
				text = "day"
			intervals [2813]:
				xmin = 1016.3301
				xmax = 1016.7401
				text = "after"
			intervals [2814]:
				xmin = 1016.7401
				xmax = 1017.2201
				text = "school"
			intervals [2815]:
				xmin = 1017.2201
				xmax = 1017.4534
				text = ""
			intervals [2816]:
				xmin = 1017.4534
				xmax = 1017.8934
				text = "and"
			intervals [2817]:
				xmin = 1017.8934
				xmax = 1017.9834
				text = "f"
			intervals [2818]:
				xmin = 1017.9834
				xmax = 1018.0134
				text = ""
			intervals [2819]:
				xmin = 1018.0134
				xmax = 1018.5734
				text = "from"
			intervals [2820]:
				xmin = 1018.5734
				xmax = 1018.6834
				text = ""
			intervals [2821]:
				xmin = 1018.6834
				xmax = 1019.3634
				text = "september"
			intervals [2822]:
				xmin = 1019.3634
				xmax = 1019.7134
				text = "through"
			intervals [2823]:
				xmin = 1019.7134
				xmax = 1020.8002
				text = ""
			intervals [2824]:
				xmin = 1020.8002
				xmax = 1021.4302
				text = "april"
			intervals [2825]:
				xmin = 1021.4302
				xmax = 1021.7234
				text = ""
			intervals [2826]:
				xmin = 1021.7234
				xmax = 1021.8934
				text = "and"
			intervals [2827]:
				xmin = 1021.8934
				xmax = 1022.2534
				text = "then"
			intervals [2828]:
				xmin = 1022.2534
				xmax = 1023.0664
				text = ""
			intervals [2829]:
				xmin = 1023.0664
				xmax = 1023.1864
				text = "when"
			intervals [2830]:
				xmin = 1023.1864
				xmax = 1023.2664
				text = "the"
			intervals [2831]:
				xmin = 1023.2664
				xmax = 1023.8264
				text = "baseball"
			intervals [2832]:
				xmin = 1023.8264
				xmax = 1024.1464
				text = "season"
			intervals [2833]:
				xmin = 1024.1464
				xmax = 1024.3964
				text = "really"
			intervals [2834]:
				xmin = 1024.3964
				xmax = 1024.6164
				text = "got"
			intervals [2835]:
				xmin = 1024.6164
				xmax = 1024.8964
				text = "under"
			intervals [2836]:
				xmin = 1024.8964
				xmax = 1025.2264
				text = "way"
			intervals [2837]:
				xmin = 1025.2264
				xmax = 1025.5945
				text = ""
			intervals [2838]:
				xmin = 1025.5945
				xmax = 1025.7145
				text = "we"
			intervals [2839]:
				xmin = 1025.7145
				xmax = 1025.7445
				text = "d"
			intervals [2840]:
				xmin = 1025.7445
				xmax = 1025.9345
				text = "go"
			intervals [2841]:
				xmin = 1025.9345
				xmax = 1026.1845
				text = "down"
			intervals [2842]:
				xmin = 1026.1845
				xmax = 1026.2645
				text = "to"
			intervals [2843]:
				xmin = 1026.2645
				xmax = 1026.4445
				text = "the"
			intervals [2844]:
				xmin = 1026.4445
				xmax = 1026.4945
				text = ""
			intervals [2845]:
				xmin = 1026.4945
				xmax = 1026.9645
				text = "playground"
			intervals [2846]:
				xmin = 1026.9645
				xmax = 1027.0545
				text = "and"
			intervals [2847]:
				xmin = 1027.0545
				xmax = 1027.4445
				text = "play"
			intervals [2848]:
				xmin = 1027.4445
				xmax = 1027.4945
				text = ""
			intervals [2849]:
				xmin = 1027.4945
				xmax = 1028.3945
				text = "softball"
			intervals [2850]:
				xmin = 1028.3945
				xmax = 1030.2601
				text = ""
			intervals [2851]:
				xmin = 1030.2601
				xmax = 1030.3801
				text = "but"
			intervals [2852]:
				xmin = 1030.3801
				xmax = 1030.4401
				text = "it"
			intervals [2853]:
				xmin = 1030.4401
				xmax = 1030.6501
				text = "w"
			intervals [2854]:
				xmin = 1030.6501
				xmax = 1031.0323
				text = ""
			intervals [2855]:
				xmin = 1031.0323
				xmax = 1031.1223
				text = "<unk>"
			intervals [2856]:
				xmin = 1031.1223
				xmax = 1031.5123
				text = "wasn't"
			intervals [2857]:
				xmin = 1031.5123
				xmax = 1031.6523
				text = "too"
			intervals [2858]:
				xmin = 1031.6523
				xmax = 1031.9023
				text = "much"
			intervals [2859]:
				xmin = 1031.9023
				xmax = 1032.4423
				text = "homework"
			intervals [2860]:
				xmin = 1032.4423
				xmax = 1032.5423
				text = "to"
			intervals [2861]:
				xmin = 1032.5423
				xmax = 1032.8823
				text = "do"
			intervals [2862]:
				xmin = 1032.8823
				xmax = 1033.5863
				text = ""
			intervals [2863]:
				xmin = 1033.5863
				xmax = 1033.8363
				text = "cause"
			intervals [2864]:
				xmin = 1033.8363
				xmax = 1034.2563
				text = "usually"
			intervals [2865]:
				xmin = 1034.2563
				xmax = 1034.3363
				text = "i"
			intervals [2866]:
				xmin = 1034.3363
				xmax = 1034.6563
				text = "tried"
			intervals [2867]:
				xmin = 1034.6563
				xmax = 1034.7763
				text = "to"
			intervals [2868]:
				xmin = 1034.7763
				xmax = 1034.9363
				text = "do"
			intervals [2869]:
				xmin = 1034.9363
				xmax = 1035.0563
				text = "it"
			intervals [2870]:
				xmin = 1035.0563
				xmax = 1035.4763
				text = "before"
			intervals [2871]:
				xmin = 1035.4763
				xmax = 1035.5263
				text = "i"
			intervals [2872]:
				xmin = 1035.5263
				xmax = 1035.7863
				text = "went"
			intervals [2873]:
				xmin = 1035.7863
				xmax = 1036.0263
				text = "out"
			intervals [2874]:
				xmin = 1036.0263
				xmax = 1036.3063
				text = "if"
			intervals [2875]:
				xmin = 1036.3063
				xmax = 1036.3663
				text = "it"
			intervals [2876]:
				xmin = 1036.3663
				xmax = 1036.5463
				text = "was"
			intervals [2877]:
				xmin = 1036.5463
				xmax = 1036.5863
				text = "a"
			intervals [2878]:
				xmin = 1036.5863
				xmax = 1036.8563
				text = "whole"
			intervals [2879]:
				xmin = 1036.8563
				xmax = 1037.1063
				text = "lot"
			intervals [2880]:
				xmin = 1037.1063
				xmax = 1037.5459
				text = ""
			intervals [2881]:
				xmin = 1037.5459
				xmax = 1037.6959
				text = "i"
			intervals [2882]:
				xmin = 1037.6959
				xmax = 1037.7659
				text = "d"
			intervals [2883]:
				xmin = 1037.7659
				xmax = 1037.9259
				text = "go"
			intervals [2884]:
				xmin = 1037.9259
				xmax = 1038.1659
				text = "out"
			intervals [2885]:
				xmin = 1038.1659
				xmax = 1038.5159
				text = "because"
			intervals [2886]:
				xmin = 1038.5159
				xmax = 1038.5859
				text = "i"
			intervals [2887]:
				xmin = 1038.5859
				xmax = 1038.6659
				text = "d"
			intervals [2888]:
				xmin = 1038.6659
				xmax = 1038.8659
				text = "been"
			intervals [2889]:
				xmin = 1038.8659
				xmax = 1039.1659
				text = "sitting"
			intervals [2890]:
				xmin = 1039.1659
				xmax = 1039.4359
				text = "down"
			intervals [2891]:
				xmin = 1039.4359
				xmax = 1039.6759
				text = "all"
			intervals [2892]:
				xmin = 1039.6759
				xmax = 1039.8159
				text = "day"
			intervals [2893]:
				xmin = 1039.8159
				xmax = 1039.9259
				text = "and"
			intervals [2894]:
				xmin = 1039.9259
				xmax = 1040.0459
				text = "i"
			intervals [2895]:
				xmin = 1040.0459
				xmax = 1040.2159
				text = "didn't"
			intervals [2896]:
				xmin = 1040.2159
				xmax = 1040.3959
				text = "feel"
			intervals [2897]:
				xmin = 1040.3959
				xmax = 1040.6259
				text = "like"
			intervals [2898]:
				xmin = 1040.6259
				xmax = 1040.8459
				text = "doing"
			intervals [2899]:
				xmin = 1040.8459
				xmax = 1040.9459
				text = "any"
			intervals [2900]:
				xmin = 1040.9459
				xmax = 1041.4259
				text = "homework"
			intervals [2901]:
				xmin = 1041.4259
				xmax = 1041.5459
				text = "when"
			intervals [2902]:
				xmin = 1041.5459
				xmax = 1041.7059
				text = "i"
			intervals [2903]:
				xmin = 1041.7059
				xmax = 1042.0949
				text = ""
			intervals [2904]:
				xmin = 1042.0949
				xmax = 1042.3849
				text = "came"
			intervals [2905]:
				xmin = 1042.3849
				xmax = 1042.5349
				text = "d"
			intervals [2906]:
				xmin = 1042.5349
				xmax = 1042.6949
				text = ""
			intervals [2907]:
				xmin = 1042.6949
				xmax = 1042.9749
				text = "home"
			intervals [2908]:
				xmin = 1042.9749
				xmax = 1043.1749
				text = "from"
			intervals [2909]:
				xmin = 1043.1749
				xmax = 1043.5249
				text = "school"
			intervals [2910]:
				xmin = 1043.5249
				xmax = 1043.6649
				text = "so"
			intervals [2911]:
				xmin = 1043.6649
				xmax = 1043.7949
				text = "i"
			intervals [2912]:
				xmin = 1043.7949
				xmax = 1044.3179
				text = ""
			intervals [2913]:
				xmin = 1044.3179
				xmax = 1044.4179
				text = "go"
			intervals [2914]:
				xmin = 1044.4179
				xmax = 1044.5779
				text = "out"
			intervals [2915]:
				xmin = 1044.5779
				xmax = 1044.6779
				text = "and"
			intervals [2916]:
				xmin = 1044.6779
				xmax = 1045.4879
				text = "exercise"
			intervals [2917]:
				xmin = 1045.4879
				xmax = 1045.7879
				text = "play"
			intervals [2918]:
				xmin = 1045.7879
				xmax = 1045.9579
				text = "for"
			intervals [2919]:
				xmin = 1045.9579
				xmax = 1045.9979
				text = "a"
			intervals [2920]:
				xmin = 1045.9979
				xmax = 1046.2979
				text = "couple"
			intervals [2921]:
				xmin = 1046.2979
				xmax = 1046.5979
				text = "hours"
			intervals [2922]:
				xmin = 1046.5979
				xmax = 1046.7379
				text = "then"
			intervals [2923]:
				xmin = 1046.7379
				xmax = 1046.9979
				text = "come"
			intervals [2924]:
				xmin = 1046.9979
				xmax = 1047.2479
				text = "back"
			intervals [2925]:
				xmin = 1047.2479
				xmax = 1047.5647
				text = ""
			intervals [2926]:
				xmin = 1047.5647
				xmax = 1047.7447
				text = "eat"
			intervals [2927]:
				xmin = 1047.7447
				xmax = 1047.7747
				text = ""
			intervals [2928]:
				xmin = 1047.7747
				xmax = 1048.0447
				text = "dinner"
			intervals [2929]:
				xmin = 1048.0447
				xmax = 1048.1147
				text = "and"
			intervals [2930]:
				xmin = 1048.1147
				xmax = 1048.2647
				text = "then"
			intervals [2931]:
				xmin = 1048.2647
				xmax = 1048.4447
				text = "do"
			intervals [2932]:
				xmin = 1048.4447
				xmax = 1048.5747
				text = "my"
			intervals [2933]:
				xmin = 1048.5747
				xmax = 1049.0047
				text = "homework"
			intervals [2934]:
				xmin = 1049.0047
				xmax = 1049.2747
				text = "later"
			intervals [2935]:
				xmin = 1049.2747
				xmax = 1056.3386
				text = ""
			intervals [2936]:
				xmin = 1056.3386
				xmax = 1056.5686
				text = "we"
			intervals [2937]:
				xmin = 1056.5686
				xmax = 1056.8986
				text = "never"
			intervals [2938]:
				xmin = 1056.8986
				xmax = 1057.3386
				text = "had"
			intervals [2939]:
				xmin = 1057.3386
				xmax = 1058.2118
				text = ""
			intervals [2940]:
				xmin = 1058.2118
				xmax = 1058.5118
				text = "any"
			intervals [2941]:
				xmin = 1058.5118
				xmax = 1058.8218
				text = "that"
			intervals [2942]:
				xmin = 1058.8218
				xmax = 1058.8518
				text = ""
			intervals [2943]:
				xmin = 1058.8518
				xmax = 1059.8818
				text = "hollered"
			intervals [2944]:
				xmin = 1059.8818
				xmax = 1061.021
				text = ""
			intervals [2945]:
				xmin = 1061.021
				xmax = 1061.261
				text = "least"
			intervals [2946]:
				xmin = 1061.261
				xmax = 1061.421
				text = "i"
			intervals [2947]:
				xmin = 1061.421
				xmax = 1061.871
				text = "didn't"
			intervals [2948]:
				xmin = 1061.871
				xmax = 1062.111
				text = "but"
			intervals [2949]:
				xmin = 1062.111
				xmax = 1062.341
				text = "uh"
			intervals [2950]:
				xmin = 1062.341
				xmax = 1062.9701
				text = ""
			intervals [2951]:
				xmin = 1062.9701
				xmax = 1063.0701
				text = "we"
			intervals [2952]:
				xmin = 1063.0701
				xmax = 1063.3001
				text = "had"
			intervals [2953]:
				xmin = 1063.3001
				xmax = 1063.3901
				text = "a"
			intervals [2954]:
				xmin = 1063.3901
				xmax = 1063.6601
				text = "few"
			intervals [2955]:
				xmin = 1063.6601
				xmax = 1063.7701
				text = "that"
			intervals [2956]:
				xmin = 1063.7701
				xmax = 1064.0101
				text = "used"
			intervals [2957]:
				xmin = 1064.0101
				xmax = 1064.1101
				text = "to"
			intervals [2958]:
				xmin = 1064.1101
				xmax = 1064.3001
				text = "get"
			intervals [2959]:
				xmin = 1064.3001
				xmax = 1064.4901
				text = "on"
			intervals [2960]:
				xmin = 1064.4901
				xmax = 1064.6201
				text = "your"
			intervals [2961]:
				xmin = 1064.6201
				xmax = 1065.2201
				text = "nerves"
			intervals [2962]:
				xmin = 1065.2201
				xmax = 1065.7698
				text = ""
			intervals [2963]:
				xmin = 1065.7698
				xmax = 1065.9498
				text = "like"
			intervals [2964]:
				xmin = 1065.9498
				xmax = 1066.0498
				text = "i"
			intervals [2965]:
				xmin = 1066.0498
				xmax = 1066.2698
				text = "was"
			intervals [2966]:
				xmin = 1066.2698
				xmax = 1066.6698
				text = "always"
			intervals [2967]:
				xmin = 1066.6698
				xmax = 1066.8198
				text = "the"
			intervals [2968]:
				xmin = 1066.8198
				xmax = 1067.2098
				text = "trouble"
			intervals [2969]:
				xmin = 1067.2098
				xmax = 1067.5798
				text = "maker"
			intervals [2970]:
				xmin = 1067.5798
				xmax = 1067.6598
				text = "in"
			intervals [2971]:
				xmin = 1067.6598
				xmax = 1067.7398
				text = "the"
			intervals [2972]:
				xmin = 1067.7398
				xmax = 1068.4298
				text = "classroom"
			intervals [2973]:
				xmin = 1068.4298
				xmax = 1069.3951
				text = ""
			intervals [2974]:
				xmin = 1069.3951
				xmax = 1069.7151
				text = "and"
			intervals [2975]:
				xmin = 1069.7151
				xmax = 1070.0551
				text = "uh"
			intervals [2976]:
				xmin = 1070.0551
				xmax = 1070.3977
				text = ""
			intervals [2977]:
				xmin = 1070.3977
				xmax = 1070.7077
				text = "whenever"
			intervals [2978]:
				xmin = 1070.7077
				xmax = 1071.1677
				text = "anything"
			intervals [2979]:
				xmin = 1071.1677
				xmax = 1071.5077
				text = "happened"
			intervals [2980]:
				xmin = 1071.5077
				xmax = 1071.6077
				text = "the"
			intervals [2981]:
				xmin = 1071.6077
				xmax = 1071.9277
				text = "teacher"
			intervals [2982]:
				xmin = 1071.9277
				xmax = 1072.0177
				text = "would"
			intervals [2983]:
				xmin = 1072.0177
				xmax = 1072.7177
				text = "automatically"
			intervals [2984]:
				xmin = 1072.7177
				xmax = 1073.0877
				text = "call"
			intervals [2985]:
				xmin = 1073.0877
				xmax = 1073.2977
				text = "on"
			intervals [2986]:
				xmin = 1073.2977
				xmax = 1073.6277
				text = "me"
			intervals [2987]:
				xmin = 1073.6277
				xmax = 1074.4412
				text = ""
			intervals [2988]:
				xmin = 1074.4412
				xmax = 1074.6612
				text = "well"
			intervals [2989]:
				xmin = 1074.6612
				xmax = 1074.9312
				text = "one"
			intervals [2990]:
				xmin = 1074.9312
				xmax = 1075.2712
				text = "day"
			intervals [2991]:
				xmin = 1075.2712
				xmax = 1075.966
				text = ""
			intervals [2992]:
				xmin = 1075.966
				xmax = 1076.086
				text = "i"
			intervals [2993]:
				xmin = 1076.086
				xmax = 1076.246
				text = "was"
			intervals [2994]:
				xmin = 1076.246
				xmax = 1076.686
				text = "sitting"
			intervals [2995]:
				xmin = 1076.686
				xmax = 1077.4987
				text = ""
			intervals [2996]:
				xmin = 1077.4987
				xmax = 1077.8387
				text = "last"
			intervals [2997]:
				xmin = 1077.8387
				xmax = 1078.1887
				text = "person"
			intervals [2998]:
				xmin = 1078.1887
				xmax = 1078.2587
				text = "in"
			intervals [2999]:
				xmin = 1078.2587
				xmax = 1078.3787
				text = "the"
			intervals [3000]:
				xmin = 1078.3787
				xmax = 1078.7387
				text = "row"
			intervals [3001]:
				xmin = 1078.7387
				xmax = 1079.456
				text = ""
			intervals [3002]:
				xmin = 1079.456
				xmax = 1079.586
				text = "and"
			intervals [3003]:
				xmin = 1079.586
				xmax = 1079.966
				text = "someone"
			intervals [3004]:
				xmin = 1079.966
				xmax = 1080.156
				text = "was"
			intervals [3005]:
				xmin = 1080.156
				xmax = 1080.606
				text = "talking"
			intervals [3006]:
				xmin = 1080.606
				xmax = 1080.676
				text = "and"
			intervals [3007]:
				xmin = 1080.676
				xmax = 1080.896
				text = "she"
			intervals [3008]:
				xmin = 1080.896
				xmax = 1081.626
				text = "automatically"
			intervals [3009]:
				xmin = 1081.626
				xmax = 1082.086
				text = "accused"
			intervals [3010]:
				xmin = 1082.086
				xmax = 1082.286
				text = "me"
			intervals [3011]:
				xmin = 1082.286
				xmax = 1082.366
				text = "and"
			intervals [3012]:
				xmin = 1082.366
				xmax = 1082.566
				text = "she"
			intervals [3013]:
				xmin = 1082.566
				xmax = 1082.876
				text = "hadn't"
			intervals [3014]:
				xmin = 1082.876
				xmax = 1083.216
				text = "even"
			intervals [3015]:
				xmin = 1083.216
				xmax = 1083.426
				text = ""
			intervals [3016]:
				xmin = 1083.426
				xmax = 1083.726
				text = "looked"
			intervals [3017]:
				xmin = 1083.726
				xmax = 1084.2861
				text = ""
			intervals [3018]:
				xmin = 1084.2861
				xmax = 1084.6961
				text = "around"
			intervals [3019]:
				xmin = 1084.6961
				xmax = 1084.7861
				text = "to"
			intervals [3020]:
				xmin = 1084.7861
				xmax = 1085.0161
				text = "see"
			intervals [3021]:
				xmin = 1085.0161
				xmax = 1085.2061
				text = "who"
			intervals [3022]:
				xmin = 1085.2061
				xmax = 1085.3461
				text = "it"
			intervals [3023]:
				xmin = 1085.3461
				xmax = 1085.8961
				text = "was"
			intervals [3024]:
				xmin = 1085.8961
				xmax = 1087.1639
				text = ""
			intervals [3025]:
				xmin = 1087.1639
				xmax = 1087.4039
				text = "so"
			intervals [3026]:
				xmin = 1087.4039
				xmax = 1087.6439
				text = "she"
			intervals [3027]:
				xmin = 1087.6439
				xmax = 1087.9939
				text = "told"
			intervals [3028]:
				xmin = 1087.9939
				xmax = 1088.2239
				text = "me"
			intervals [3029]:
				xmin = 1088.2239
				xmax = 1088.5639
				text = "how"
			intervals [3030]:
				xmin = 1088.5639
				xmax = 1088.5939
				text = ""
			intervals [3031]:
				xmin = 1088.5939
				xmax = 1089.3239
				text = "impolite"
			intervals [3032]:
				xmin = 1089.3239
				xmax = 1089.4739
				text = "i"
			intervals [3033]:
				xmin = 1089.4739
				xmax = 1089.8139
				text = "was"
			intervals [3034]:
				xmin = 1089.8139
				xmax = 1089.9139
				text = "and"
			intervals [3035]:
				xmin = 1089.9139
				xmax = 1090.0339
				text = "i"
			intervals [3036]:
				xmin = 1090.0339
				xmax = 1090.2939
				text = "told"
			intervals [3037]:
				xmin = 1090.2939
				xmax = 1090.3539
				text = "her"
			intervals [3038]:
				xmin = 1090.3539
				xmax = 1090.4439
				text = "that"
			intervals [3039]:
				xmin = 1090.4439
				xmax = 1090.6839
				text = "she"
			intervals [3040]:
				xmin = 1090.6839
				xmax = 1090.8839
				text = "was"
			intervals [3041]:
				xmin = 1090.8839
				xmax = 1091.4739
				text = "impolite"
			intervals [3042]:
				xmin = 1091.4739
				xmax = 1091.6639
				text = "for"
			intervals [3043]:
				xmin = 1091.6639
				xmax = 1092.1839
				text = "accu-"
			intervals [3044]:
				xmin = 1092.1839
				xmax = 1092.4272
				text = ""
			intervals [3045]:
				xmin = 1092.4272
				xmax = 1092.6672
				text = "for"
			intervals [3046]:
				xmin = 1092.6672
				xmax = 1093.3272
				text = "accusing"
			intervals [3047]:
				xmin = 1093.3272
				xmax = 1093.5372
				text = "me"
			intervals [3048]:
				xmin = 1093.5372
				xmax = 1093.6872
				text = "of"
			intervals [3049]:
				xmin = 1093.6872
				xmax = 1094.2672
				text = "talking"
			intervals [3050]:
				xmin = 1094.2672
				xmax = 1094.6747
				text = ""
			intervals [3051]:
				xmin = 1094.6747
				xmax = 1095.0447
				text = "without"
			intervals [3052]:
				xmin = 1095.0447
				xmax = 1095.6047
				text = "even"
			intervals [3053]:
				xmin = 1095.6047
				xmax = 1095.9523
				text = ""
			intervals [3054]:
				xmin = 1095.9523
				xmax = 1096.3623
				text = "turning"
			intervals [3055]:
				xmin = 1096.3623
				xmax = 1096.6823
				text = "around"
			intervals [3056]:
				xmin = 1096.6823
				xmax = 1096.7923
				text = "to"
			intervals [3057]:
				xmin = 1096.7923
				xmax = 1096.9723
				text = "see"
			intervals [3058]:
				xmin = 1096.9723
				xmax = 1097.1423
				text = "if"
			intervals [3059]:
				xmin = 1097.1423
				xmax = 1097.2023
				text = "it"
			intervals [3060]:
				xmin = 1097.2023
				xmax = 1097.4323
				text = "was"
			intervals [3061]:
				xmin = 1097.4323
				xmax = 1097.7923
				text = "me"
			intervals [3062]:
				xmin = 1097.7923
				xmax = 1097.9749
				text = ""
			intervals [3063]:
				xmin = 1097.9749
				xmax = 1098.1849
				text = "it"
			intervals [3064]:
				xmin = 1098.1849
				xmax = 1098.3949
				text = "just"
			intervals [3065]:
				xmin = 1098.3949
				xmax = 1098.6349
				text = "happened"
			intervals [3066]:
				xmin = 1098.6349
				xmax = 1098.6949
				text = "to"
			intervals [3067]:
				xmin = 1098.6949
				xmax = 1098.8249
				text = "be"
			intervals [3068]:
				xmin = 1098.8249
				xmax = 1099.0549
				text = "one"
			intervals [3069]:
				xmin = 1099.0549
				xmax = 1099.1149
				text = "of"
			intervals [3070]:
				xmin = 1099.1149
				xmax = 1099.1749
				text = "the"
			intervals [3071]:
				xmin = 1099.1749
				xmax = 1099.3449
				text = "those"
			intervals [3072]:
				xmin = 1099.3449
				xmax = 1099.7149
				text = "times"
			intervals [3073]:
				xmin = 1099.7149
				xmax = 1099.8749
				text = "when"
			intervals [3074]:
				xmin = 1099.8749
				xmax = 1100.0049
				text = "i"
			intervals [3075]:
				xmin = 1100.0049
				xmax = 1100.4449
				text = "wasn't"
			intervals [3076]:
				xmin = 1100.4449
				xmax = 1100.4849
				text = ""
			intervals [3077]:
				xmin = 1100.4849
				xmax = 1100.8449
				text = "talking"
			intervals [3078]:
				xmin = 1100.8449
				xmax = 1101.1037
				text = ""
			intervals [3079]:
				xmin = 1101.1037
				xmax = 1101.4237
				text = "so"
			intervals [3080]:
				xmin = 1101.4237
				xmax = 1102.7171
				text = ""
			intervals [3081]:
				xmin = 1102.7171
				xmax = 1102.8771
				text = "i"
			intervals [3082]:
				xmin = 1102.8771
				xmax = 1103.1171
				text = "got"
			intervals [3083]:
				xmin = 1103.1171
				xmax = 1103.2371
				text = "up"
			intervals [3084]:
				xmin = 1103.2371
				xmax = 1103.2971
				text = "and"
			intervals [3085]:
				xmin = 1103.2971
				xmax = 1103.5971
				text = "moved"
			intervals [3086]:
				xmin = 1103.5971
				xmax = 1103.7171
				text = "to"
			intervals [3087]:
				xmin = 1103.7171
				xmax = 1103.8271
				text = "the"
			intervals [3088]:
				xmin = 1103.8271
				xmax = 1104.1971
				text = "back"
			intervals [3089]:
				xmin = 1104.1971
				xmax = 1104.2571
				text = "of"
			intervals [3090]:
				xmin = 1104.2571
				xmax = 1104.3271
				text = "the"
			intervals [3091]:
				xmin = 1104.3271
				xmax = 1104.7771
				text = "room"
			intervals [3092]:
				xmin = 1104.7771
				xmax = 1105.6489
				text = ""
			intervals [3093]:
				xmin = 1105.6489
				xmax = 1105.7589
				text = "but"
			intervals [3094]:
				xmin = 1105.7589
				xmax = 1105.8489
				text = "that"
			intervals [3095]:
				xmin = 1105.8489
				xmax = 1105.9389
				text = "was"
			intervals [3096]:
				xmin = 1105.9389
				xmax = 1105.9989
				text = "the"
			intervals [3097]:
				xmin = 1105.9989
				xmax = 1106.3289
				text = "only"
			intervals [3098]:
				xmin = 1106.3289
				xmax = 1106.8389
				text = "teacher"
			intervals [3099]:
				xmin = 1106.8389
				xmax = 1106.8989
				text = "it"
			intervals [3100]:
				xmin = 1106.8989
				xmax = 1107.0189
				text = "was"
			intervals [3101]:
				xmin = 1107.0189
				xmax = 1107.0489
				text = ""
			intervals [3102]:
				xmin = 1107.0489
				xmax = 1107.2689
				text = "my"
			intervals [3103]:
				xmin = 1107.2689
				xmax = 1107.6089
				text = "french"
			intervals [3104]:
				xmin = 1107.6089
				xmax = 1107.8889
				text = "teacher"
			intervals [3105]:
				xmin = 1107.8889
				xmax = 1108.0489
				text = "that"
			intervals [3106]:
				xmin = 1108.0489
				xmax = 1108.1089
				text = "i"
			intervals [3107]:
				xmin = 1108.1089
				xmax = 1108.3689
				text = "really"
			intervals [3108]:
				xmin = 1108.3689
				xmax = 1108.5489
				text = "had"
			intervals [3109]:
				xmin = 1108.5489
				xmax = 1108.7889
				text = "any"
			intervals [3110]:
				xmin = 1108.7889
				xmax = 1109.2589
				text = "trouble"
			intervals [3111]:
				xmin = 1109.2589
				xmax = 1109.3989
				text = "with"
			intervals [3112]:
				xmin = 1109.3989
				xmax = 1111.5696
				text = ""
			intervals [3113]:
				xmin = 1111.5696
				xmax = 1111.6796
				text = "i"
			intervals [3114]:
				xmin = 1111.6796
				xmax = 1111.9396
				text = "don't"
			intervals [3115]:
				xmin = 1111.9396
				xmax = 1112.1496
				text = "think"
			intervals [3116]:
				xmin = 1112.1496
				xmax = 1112.3296
				text = "she"
			intervals [3117]:
				xmin = 1112.3296
				xmax = 1112.6596
				text = "was"
			intervals [3118]:
				xmin = 1112.6596
				xmax = 1112.8996
				text = "fair"
			intervals [3119]:
				xmin = 1112.8996
				xmax = 1112.9796
				text = "i"
			intervals [3120]:
				xmin = 1112.9796
				xmax = 1113.1896
				text = "mean"
			intervals [3121]:
				xmin = 1113.1896
				xmax = 1113.4396
				text = "just"
			intervals [3122]:
				xmin = 1113.4396
				xmax = 1114.0796
				text = "because"
			intervals [3123]:
				xmin = 1114.0796
				xmax = 1114.5739
				text = ""
			intervals [3124]:
				xmin = 1114.5739
				xmax = 1114.6339
				text = "a"
			intervals [3125]:
				xmin = 1114.6339
				xmax = 1115.0739
				text = "person"
			intervals [3126]:
				xmin = 1115.0739
				xmax = 1115.4039
				text = "has"
			intervals [3127]:
				xmin = 1115.4039
				xmax = 1115.4839
				text = "a"
			intervals [3128]:
				xmin = 1115.4839
				xmax = 1115.8539
				text = "record"
			intervals [3129]:
				xmin = 1115.8539
				xmax = 1116.2339
				text = "i"
			intervals [3130]:
				xmin = 1116.2339
				xmax = 1116.4439
				text = "i"
			intervals [3131]:
				xmin = 1116.4439
				xmax = 1116.8439
				text = "know"
			intervals [3132]:
				xmin = 1116.8439
				xmax = 1117.2339
				text = "now"
			intervals [3133]:
				xmin = 1117.2339
				xmax = 1117.4539
				text = "that"
			intervals [3134]:
				xmin = 1117.4539
				xmax = 1118.1851
				text = ""
			intervals [3135]:
				xmin = 1118.1851
				xmax = 1118.4351
				text = "they"
			intervals [3136]:
				xmin = 1118.4351
				xmax = 1118.9051
				text = "uh"
			intervals [3137]:
				xmin = 1118.9051
				xmax = 1119.7451
				text = "automatically"
			intervals [3138]:
				xmin = 1119.7451
				xmax = 1120.0751
				text = "come"
			intervals [3139]:
				xmin = 1120.0751
				xmax = 1120.1451
				text = "to"
			intervals [3140]:
				xmin = 1120.1451
				xmax = 1120.5151
				text = "you"
			intervals [3141]:
				xmin = 1120.5151
				xmax = 1121.2335
				text = ""
			intervals [3142]:
				xmin = 1121.2335
				xmax = 1121.3435
				text = "but"
			intervals [3143]:
				xmin = 1121.3435
				xmax = 1121.4335
				text = "i"
			intervals [3144]:
				xmin = 1121.4335
				xmax = 1121.7135
				text = "think"
			intervals [3145]:
				xmin = 1121.7135
				xmax = 1121.8035
				text = "you"
			intervals [3146]:
				xmin = 1121.8035
				xmax = 1121.8635
				text = "ought"
			intervals [3147]:
				xmin = 1121.8635
				xmax = 1121.9335
				text = "to"
			intervals [3148]:
				xmin = 1121.9335
				xmax = 1122.0935
				text = "give"
			intervals [3149]:
				xmin = 1122.0935
				xmax = 1122.1535
				text = "a"
			intervals [3150]:
				xmin = 1122.1535
				xmax = 1122.5735
				text = "person"
			intervals [3151]:
				xmin = 1122.5735
				xmax = 1123.0135
				text = "benefit"
			intervals [3152]:
				xmin = 1123.0135
				xmax = 1123.0735
				text = "of"
			intervals [3153]:
				xmin = 1123.0735
				xmax = 1123.2035
				text = "the"
			intervals [3154]:
				xmin = 1123.2035
				xmax = 1123.5335
				text = "doubt"
			intervals [3155]:
				xmin = 1123.5335
				xmax = 1123.6835
				text = "and"
			intervals [3156]:
				xmin = 1123.6835
				xmax = 1123.7135
				text = ""
			intervals [3157]:
				xmin = 1123.7135
				xmax = 1124.1335
				text = "least"
			intervals [3158]:
				xmin = 1124.1335
				xmax = 1124.3535
				text = "look"
			intervals [3159]:
				xmin = 1124.3535
				xmax = 1124.7735
				text = "around"
			intervals [3160]:
				xmin = 1124.7735
				xmax = 1124.8735
				text = "and"
			intervals [3161]:
				xmin = 1124.8735
				xmax = 1125.2135
				text = "see"
			intervals [3162]:
				xmin = 1125.2135
				xmax = 1125.4035
				text = "who"
			intervals [3163]:
				xmin = 1125.4035
				xmax = 1125.5535
				text = "it"
			intervals [3164]:
				xmin = 1125.5535
				xmax = 1125.7935
				text = "is"
			intervals [3165]:
				xmin = 1125.7935
				xmax = 1126.1035
				text = "before"
			intervals [3166]:
				xmin = 1126.1035
				xmax = 1126.2435
				text = "you"
			intervals [3167]:
				xmin = 1126.2435
				xmax = 1126.5135
				text = "come"
			intervals [3168]:
				xmin = 1126.5135
				xmax = 1127.0835
				text = "accusing"
			intervals [3169]:
				xmin = 1127.0835
				xmax = 1127.7735
				text = "blindly"
			intervals [3170]:
				xmin = 1127.7735
				xmax = 1135.5963
				text = ""
			intervals [3171]:
				xmin = 1135.5963
				xmax = 1135.7563
				text = "mm"
			intervals [3172]:
				xmin = 1135.7563
				xmax = 1136.0405
				text = ""
			intervals [3173]:
				xmin = 1136.0405
				xmax = 1136.1805
				text = "the"
			intervals [3174]:
				xmin = 1136.1805
				xmax = 1136.4605
				text = "best"
			intervals [3175]:
				xmin = 1136.4605
				xmax = 1136.7405
				text = "teacher"
			intervals [3176]:
				xmin = 1136.7405
				xmax = 1136.7705
				text = "i"
			intervals [3177]:
				xmin = 1136.7705
				xmax = 1136.9605
				text = "ever"
			intervals [3178]:
				xmin = 1136.9605
				xmax = 1137.2205
				text = "had"
			intervals [3179]:
				xmin = 1137.2205
				xmax = 1137.4905
				text = "was"
			intervals [3180]:
				xmin = 1137.4905
				xmax = 1137.9205
				text = "my"
			intervals [3181]:
				xmin = 1137.9205
				xmax = 1138.0875
				text = ""
			intervals [3182]:
				xmin = 1138.0875
				xmax = 1138.4875
				text = "history"
			intervals [3183]:
				xmin = 1138.4875
				xmax = 1138.9775
				text = "government"
			intervals [3184]:
				xmin = 1138.9775
				xmax = 1139.5775
				text = "economics"
			intervals [3185]:
				xmin = 1139.5775
				xmax = 1139.6075
				text = ""
			intervals [3186]:
				xmin = 1139.6075
				xmax = 1139.8575
				text = "teacher"
			intervals [3187]:
				xmin = 1139.8575
				xmax = 1140.2675
				text = "mrs"
			intervals [3188]:
				xmin = 1140.2675
				xmax = 1141.0275
				text = "rdx"
			intervals [3189]:
				xmin = 1141.0275
				xmax = 1141.7654
				text = ""
			intervals [3190]:
				xmin = 1141.7654
				xmax = 1142.3854
				text = "she"
			intervals [3191]:
				xmin = 1142.3854
				xmax = 1143.0305
				text = ""
			intervals [3192]:
				xmin = 1143.0305
				xmax = 1143.1605
				text = "well"
			intervals [3193]:
				xmin = 1143.1605
				xmax = 1143.3605
				text = "she"
			intervals [3194]:
				xmin = 1143.3605
				xmax = 1143.7305
				text = "taught"
			intervals [3195]:
				xmin = 1143.7305
				xmax = 1144.2405
				text = "well"
			intervals [3196]:
				xmin = 1144.2405
				xmax = 1144.5505
				text = "she"
			intervals [3197]:
				xmin = 1144.5505
				xmax = 1145.1005
				text = "encouraged"
			intervals [3198]:
				xmin = 1145.1005
				xmax = 1145.3205
				text = "you"
			intervals [3199]:
				xmin = 1145.3205
				xmax = 1145.3505
				text = ""
			intervals [3200]:
				xmin = 1145.3505
				xmax = 1145.5805
				text = "to"
			intervals [3201]:
				xmin = 1145.5805
				xmax = 1145.9982
				text = ""
			intervals [3202]:
				xmin = 1145.9982
				xmax = 1146.3082
				text = "think"
			intervals [3203]:
				xmin = 1146.3082
				xmax = 1146.4682
				text = "for"
			intervals [3204]:
				xmin = 1146.4682
				xmax = 1147.0182
				text = "yourself"
			intervals [3205]:
				xmin = 1147.0182
				xmax = 1147.6322
				text = ""
			intervals [3206]:
				xmin = 1147.6322
				xmax = 1147.7622
				text = "and"
			intervals [3207]:
				xmin = 1147.7622
				xmax = 1147.8922
				text = "she"
			intervals [3208]:
				xmin = 1147.8922
				xmax = 1147.9922
				text = "was"
			intervals [3209]:
				xmin = 1147.9922
				xmax = 1148.0622
				text = "the"
			intervals [3210]:
				xmin = 1148.0622
				xmax = 1148.4522
				text = "only"
			intervals [3211]:
				xmin = 1148.4522
				xmax = 1148.5522
				text = ""
			intervals [3212]:
				xmin = 1148.5522
				xmax = 1148.9522
				text = "teacher"
			intervals [3213]:
				xmin = 1148.9522
				xmax = 1148.9822
				text = "i"
			intervals [3214]:
				xmin = 1148.9822
				xmax = 1149.2422
				text = "ever"
			intervals [3215]:
				xmin = 1149.2422
				xmax = 1149.5522
				text = "had"
			intervals [3216]:
				xmin = 1149.5522
				xmax = 1149.7822
				text = "that"
			intervals [3217]:
				xmin = 1149.7822
				xmax = 1151.1262
				text = ""
			intervals [3218]:
				xmin = 1151.1262
				xmax = 1151.7962
				text = "commanded"
			intervals [3219]:
				xmin = 1151.7962
				xmax = 1151.9462
				text = "the"
			intervals [3220]:
				xmin = 1151.9462
				xmax = 1152.3762
				text = "room"
			intervals [3221]:
				xmin = 1152.3762
				xmax = 1152.6062
				text = "she"
			intervals [3222]:
				xmin = 1152.6062
				xmax = 1152.9562
				text = "had"
			intervals [3223]:
				xmin = 1152.9562
				xmax = 1153.0062
				text = ""
			intervals [3224]:
				xmin = 1153.0062
				xmax = 1153.4462
				text = "complete"
			intervals [3225]:
				xmin = 1153.4462
				xmax = 1154.1262
				text = "respect"
			intervals [3226]:
				xmin = 1154.1262
				xmax = 1154.7027
				text = ""
			intervals [3227]:
				xmin = 1154.7027
				xmax = 1154.9627
				text = "if"
			intervals [3228]:
				xmin = 1154.9627
				xmax = 1155.2927
				text = "someone"
			intervals [3229]:
				xmin = 1155.2927
				xmax = 1155.4927
				text = "was"
			intervals [3230]:
				xmin = 1155.4927
				xmax = 1155.8727
				text = "talking"
			intervals [3231]:
				xmin = 1155.8727
				xmax = 1156.0627
				text = "she"
			intervals [3232]:
				xmin = 1156.0627
				xmax = 1156.1827
				text = "would"
			intervals [3233]:
				xmin = 1156.1827
				xmax = 1156.4927
				text = "never"
			intervals [3234]:
				xmin = 1156.4927
				xmax = 1156.8027
				text = "holler"
			intervals [3235]:
				xmin = 1156.8027
				xmax = 1156.9927
				text = "only"
			intervals [3236]:
				xmin = 1156.9927
				xmax = 1157.1427
				text = "thing"
			intervals [3237]:
				xmin = 1157.1427
				xmax = 1157.3427
				text = "she"
			intervals [3238]:
				xmin = 1157.3427
				xmax = 1157.4827
				text = "would"
			intervals [3239]:
				xmin = 1157.4827
				xmax = 1157.5127
				text = ""
			intervals [3240]:
				xmin = 1157.5127
				xmax = 1157.7027
				text = "do"
			intervals [3241]:
				xmin = 1157.7027
				xmax = 1157.9627
				text = "was"
			intervals [3242]:
				xmin = 1157.9627
				xmax = 1158.2527
				text = "tap"
			intervals [3243]:
				xmin = 1158.2527
				xmax = 1158.3427
				text = "the"
			intervals [3244]:
				xmin = 1158.3427
				xmax = 1158.8627
				text = "eraser"
			intervals [3245]:
				xmin = 1158.8627
				xmax = 1159.0227
				text = "on"
			intervals [3246]:
				xmin = 1159.0227
				xmax = 1159.1327
				text = "the"
			intervals [3247]:
				xmin = 1159.1327
				xmax = 1159.4327
				text = "desk"
			intervals [3248]:
				xmin = 1159.4327
				xmax = 1159.5527
				text = "now"
			intervals [3249]:
				xmin = 1159.5527
				xmax = 1159.7327
				text = "you"
			intervals [3250]:
				xmin = 1159.7327
				xmax = 1159.8927
				text = "know"
			intervals [3251]:
				xmin = 1159.8927
				xmax = 1160.1027
				text = "how"
			intervals [3252]:
				xmin = 1160.1027
				xmax = 1160.6527
				text = "quiet"
			intervals [3253]:
				xmin = 1160.6527
				xmax = 1160.9227
				text = "that"
			intervals [3254]:
				xmin = 1160.9227
				xmax = 1161.2127
				text = "is"
			intervals [3255]:
				xmin = 1161.2127
				xmax = 1161.4907
				text = ""
			intervals [3256]:
				xmin = 1161.4907
				xmax = 1161.6207
				text = "but"
			intervals [3257]:
				xmin = 1161.6207
				xmax = 1161.7507
				text = "the"
			intervals [3258]:
				xmin = 1161.7507
				xmax = 1162.1107
				text = "room"
			intervals [3259]:
				xmin = 1162.1107
				xmax = 1162.2807
				text = "would"
			intervals [3260]:
				xmin = 1162.2807
				xmax = 1162.7852
				text = ""
			intervals [3261]:
				xmin = 1162.7852
				xmax = 1163.4752
				text = "instantly"
			intervals [3262]:
				xmin = 1163.4752
				xmax = 1163.805
				text = ""
			intervals [3263]:
				xmin = 1163.805
				xmax = 1164.465
				text = "sounds"
			intervals [3264]:
				xmin = 1164.465
				xmax = 1164.855
				text = "down"
			intervals [3265]:
				xmin = 1164.855
				xmax = 1165.4763
				text = ""
			intervals [3266]:
				xmin = 1165.4763
				xmax = 1165.7463
				text = "and"
			intervals [3267]:
				xmin = 1165.7463
				xmax = 1165.9363
				text = "she"
			intervals [3268]:
				xmin = 1165.9363
				xmax = 1166.0663
				text = "could"
			intervals [3269]:
				xmin = 1166.0663
				xmax = 1166.1763
				text = "go"
			intervals [3270]:
				xmin = 1166.1763
				xmax = 1166.4563
				text = "on"
			intervals [3271]:
				xmin = 1166.4563
				xmax = 1166.6263
				text = "with"
			intervals [3272]:
				xmin = 1166.6263
				xmax = 1166.7663
				text = "her"
			intervals [3273]:
				xmin = 1166.7663
				xmax = 1167.3063
				text = "lessons"
			intervals [3274]:
				xmin = 1167.3063
				xmax = 1167.3363
				text = ""
			intervals [3275]:
				xmin = 1167.3363
				xmax = 1167.9263
				text = "everybody"
			intervals [3276]:
				xmin = 1167.9263
				xmax = 1168.0363
				text = "in"
			intervals [3277]:
				xmin = 1168.0363
				xmax = 1168.1363
				text = "the"
			intervals [3278]:
				xmin = 1168.1363
				xmax = 1168.6663
				text = "classroom"
			intervals [3279]:
				xmin = 1168.6663
				xmax = 1168.8563
				text = "had"
			intervals [3280]:
				xmin = 1168.8563
				xmax = 1169.2963
				text = "respect"
			intervals [3281]:
				xmin = 1169.2963
				xmax = 1169.4363
				text = "for"
			intervals [3282]:
				xmin = 1169.4363
				xmax = 1169.6463
				text = "her"
			intervals [3283]:
				xmin = 1169.6463
				xmax = 1174.7532
				text = ""
			intervals [3284]:
				xmin = 1174.7532
				xmax = 1174.9132
				text = "i"
			intervals [3285]:
				xmin = 1174.9132
				xmax = 1175.0032
				text = "don't"
			intervals [3286]:
				xmin = 1175.0032
				xmax = 1175.0632
				text = "know"
			intervals [3287]:
				xmin = 1175.0632
				xmax = 1175.4532
				text = "she"
			intervals [3288]:
				xmin = 1175.4532
				xmax = 1175.7132
				text = "s"
			intervals [3289]:
				xmin = 1175.7132
				xmax = 1176.5378
				text = ""
			intervals [3290]:
				xmin = 1176.5378
				xmax = 1176.9378
				text = "uh"
			intervals [3291]:
				xmin = 1176.9378
				xmax = 1177.2478
				text = "unlike"
			intervals [3292]:
				xmin = 1177.2478
				xmax = 1177.5178
				text = "most"
			intervals [3293]:
				xmin = 1177.5178
				xmax = 1177.9078
				text = "teachers"
			intervals [3294]:
				xmin = 1177.9078
				xmax = 1178.3078
				text = "today"
			intervals [3295]:
				xmin = 1178.3078
				xmax = 1178.5978
				text = "she"
			intervals [3296]:
				xmin = 1178.5978
				xmax = 1178.8478
				text = "seemed"
			intervals [3297]:
				xmin = 1178.8478
				xmax = 1178.9278
				text = "to"
			intervals [3298]:
				xmin = 1178.9278
				xmax = 1179.2978
				text = "have"
			intervals [3299]:
				xmin = 1179.2978
				xmax = 1179.5778
				text = "a"
			intervals [3300]:
				xmin = 1179.5778
				xmax = 1179.7932
				text = ""
			intervals [3301]:
				xmin = 1179.7932
				xmax = 1180.3332
				text = "genuine"
			intervals [3302]:
				xmin = 1180.3332
				xmax = 1180.3632
				text = ""
			intervals [3303]:
				xmin = 1180.3632
				xmax = 1180.9732
				text = "interest"
			intervals [3304]:
				xmin = 1180.9732
				xmax = 1181.0932
				text = "in"
			intervals [3305]:
				xmin = 1181.0932
				xmax = 1181.2232
				text = "the"
			intervals [3306]:
				xmin = 1181.2232
				xmax = 1181.6032
				text = "kid"
			intervals [3307]:
				xmin = 1181.6032
				xmax = 1182.0476
				text = ""
			intervals [3308]:
				xmin = 1182.0476
				xmax = 1182.2176
				text = "she"
			intervals [3309]:
				xmin = 1182.2176
				xmax = 1182.2476
				text = ""
			intervals [3310]:
				xmin = 1182.2476
				xmax = 1182.5776
				text = "wanted"
			intervals [3311]:
				xmin = 1182.5776
				xmax = 1182.7576
				text = "them"
			intervals [3312]:
				xmin = 1182.7576
				xmax = 1182.8676
				text = "to"
			intervals [3313]:
				xmin = 1182.8676
				xmax = 1183.6676
				text = "learn"
			intervals [3314]:
				xmin = 1183.6676
				xmax = 1183.8354
				text = ""
			intervals [3315]:
				xmin = 1183.8354
				xmax = 1183.9754
				text = "to"
			intervals [3316]:
				xmin = 1183.9754
				xmax = 1184.8154
				text = "understand"
			intervals [3317]:
				xmin = 1184.8154
				xmax = 1184.9954
				text = "and"
			intervals [3318]:
				xmin = 1184.9954
				xmax = 1185.1354
				text = "then"
			intervals [3319]:
				xmin = 1185.1354
				xmax = 1185.2454
				text = "<unk>"
			intervals [3320]:
				xmin = 1185.2454
				xmax = 1185.2754
				text = "uh"
			intervals [3321]:
				xmin = 1185.2754
				xmax = 1185.3554
				text = ""
			intervals [3322]:
				xmin = 1185.3554
				xmax = 1186.5354
				text = "communicate"
			intervals [3323]:
				xmin = 1186.5354
				xmax = 1187.6565
				text = ""
			intervals [3324]:
				xmin = 1187.6565
				xmax = 1187.7765
				text = "to"
			intervals [3325]:
				xmin = 1187.7765
				xmax = 1187.9465
				text = "the"
			intervals [3326]:
				xmin = 1187.9465
				xmax = 1188.3665
				text = "other"
			intervals [3327]:
				xmin = 1188.3665
				xmax = 1189.0274
				text = ""
			intervals [3328]:
				xmin = 1189.0274
				xmax = 1189.4574
				text = "pupils"
			intervals [3329]:
				xmin = 1189.4574
				xmax = 1189.5574
				text = "in"
			intervals [3330]:
				xmin = 1189.5574
				xmax = 1189.6674
				text = "the"
			intervals [3331]:
				xmin = 1189.6674
				xmax = 1190.0674
				text = "room"
			intervals [3332]:
				xmin = 1190.0674
				xmax = 1190.5874
				text = "uh"
			intervals [3333]:
				xmin = 1190.5874
				xmax = 1190.9226
				text = ""
			intervals [3334]:
				xmin = 1190.9226
				xmax = 1190.9826
				text = "<unk>"
			intervals [3335]:
				xmin = 1190.9826
				xmax = 1191.0526
				text = ""
			intervals [3336]:
				xmin = 1191.0526
				xmax = 1191.2626
				text = "what"
			intervals [3337]:
				xmin = 1191.2626
				xmax = 1191.4626
				text = "they"
			intervals [3338]:
				xmin = 1191.4626
				xmax = 1191.8726
				text = "knew"
			intervals [3339]:
				xmin = 1191.8726
				xmax = 1192.9424
				text = ""
			intervals [3340]:
				xmin = 1192.9424
				xmax = 1193.6224
				text = "thereby"
			intervals [3341]:
				xmin = 1193.6224
				xmax = 1194.1724
				text = "uh"
			intervals [3342]:
				xmin = 1194.1724
				xmax = 1196.2544
				text = ""
			intervals [3343]:
				xmin = 1196.2544
				xmax = 1196.8144
				text = "maybe"
			intervals [3344]:
				xmin = 1196.8144
				xmax = 1197.7678
				text = ""
			intervals [3345]:
				xmin = 1197.7678
				xmax = 1198.0378
				text = "other"
			intervals [3346]:
				xmin = 1198.0378
				xmax = 1198.3278
				text = "people"
			intervals [3347]:
				xmin = 1198.3278
				xmax = 1198.4778
				text = "would"
			intervals [3348]:
				xmin = 1198.4778
				xmax = 1199.1178
				text = "understand"
			intervals [3349]:
				xmin = 1199.1178
				xmax = 1199.5878
				text = "something"
			intervals [3350]:
				xmin = 1199.5878
				xmax = 1199.7878
				text = "b"
			intervals [3351]:
				xmin = 1199.7878
				xmax = 1200.2406
				text = ""
			intervals [3352]:
				xmin = 1200.2406
				xmax = 1200.4306
				text = "that"
			intervals [3353]:
				xmin = 1200.4306
				xmax = 1200.8206
				text = "might've"
			intervals [3354]:
				xmin = 1200.8206
				xmax = 1201.0007
				text = ""
			intervals [3355]:
				xmin = 1201.0007
				xmax = 1201.1407
				text = "they"
			intervals [3356]:
				xmin = 1201.1407
				xmax = 1201.4207
				text = "might"
			intervals [3357]:
				xmin = 1201.4207
				xmax = 1201.4807
				text = ""
			intervals [3358]:
				xmin = 1201.4807
				xmax = 1201.7407
				text = "not"
			intervals [3359]:
				xmin = 1201.7407
				xmax = 1201.9507
				text = "ev-"
			intervals [3360]:
				xmin = 1201.9507
				xmax = 1202.0107
				text = ""
			intervals [3361]:
				xmin = 1202.0107
				xmax = 1202.2707
				text = "have"
			intervals [3362]:
				xmin = 1202.2707
				xmax = 1202.5307
				text = "even"
			intervals [3363]:
				xmin = 1202.5307
				xmax = 1202.8207
				text = "thought"
			intervals [3364]:
				xmin = 1202.8207
				xmax = 1202.9907
				text = "of"
			intervals [3365]:
				xmin = 1202.9907
				xmax = 1204.534
				text = ""
			intervals [3366]:
				xmin = 1204.534
				xmax = 1204.684
				text = "and"
			intervals [3367]:
				xmin = 1204.684
				xmax = 1204.844
				text = "that"
			intervals [3368]:
				xmin = 1204.844
				xmax = 1204.934
				text = "s"
			intervals [3369]:
				xmin = 1204.934
				xmax = 1205.084
				text = "what"
			intervals [3370]:
				xmin = 1205.084
				xmax = 1205.114
				text = ""
			intervals [3371]:
				xmin = 1205.114
				xmax = 1205.354
				text = "made"
			intervals [3372]:
				xmin = 1205.354
				xmax = 1205.654
				text = "her"
			intervals [3373]:
				xmin = 1205.654
				xmax = 1205.764
				text = "a"
			intervals [3374]:
				xmin = 1205.764
				xmax = 1206.004
				text = "real"
			intervals [3375]:
				xmin = 1206.004
				xmax = 1206.074
				text = "a"
			intervals [3376]:
				xmin = 1206.074
				xmax = 1206.404
				text = "really"
			intervals [3377]:
				xmin = 1206.404
				xmax = 1206.674
				text = "good"
			intervals [3378]:
				xmin = 1206.674
				xmax = 1207.154
				text = "teacher"
			intervals [3379]:
				xmin = 1207.154
				xmax = 1207.7634
				text = ""
			intervals [3380]:
				xmin = 1207.7634
				xmax = 1207.8934
				text = "uh"
			intervals [3381]:
				xmin = 1207.8934
				xmax = 1208.1034
				text = "when"
			intervals [3382]:
				xmin = 1208.1034
				xmax = 1208.2434
				text = "i"
			intervals [3383]:
				xmin = 1208.2434
				xmax = 1208.3634
				text = "was"
			intervals [3384]:
				xmin = 1208.3634
				xmax = 1208.4434
				text = "in"
			intervals [3385]:
				xmin = 1208.4434
				xmax = 1208.5134
				text = "the"
			intervals [3386]:
				xmin = 1208.5134
				xmax = 1209.0734
				text = "army"
			intervals [3387]:
				xmin = 1209.0734
				xmax = 1209.1034
				text = ""
			intervals [3388]:
				xmin = 1209.1034
				xmax = 1209.3734
				text = "i"
			intervals [3389]:
				xmin = 1209.3734
				xmax = 1209.4134
				text = ""
			intervals [3390]:
				xmin = 1209.4134
				xmax = 1209.7734
				text = "found"
			intervals [3391]:
				xmin = 1209.7734
				xmax = 1209.9734
				text = "i"
			intervals [3392]:
				xmin = 1209.9734
				xmax = 1210.1734
				text = "heard"
			intervals [3393]:
				xmin = 1210.1734
				xmax = 1210.2834
				text = "an"
			intervals [3394]:
				xmin = 1210.2834
				xmax = 1210.8334
				text = "expression"
			intervals [3395]:
				xmin = 1210.8334
				xmax = 1210.9434
				text = "that"
			intervals [3396]:
				xmin = 1210.9434
				xmax = 1211.2434
				text = "she"
			intervals [3397]:
				xmin = 1211.2434
				xmax = 1211.6534
				text = "often"
			intervals [3398]:
				xmin = 1211.6534
				xmax = 1212.0834
				text = "used"
			intervals [3399]:
				xmin = 1212.0834
				xmax = 1212.5085
				text = ""
			intervals [3400]:
				xmin = 1212.5085
				xmax = 1213.0385
				text = "um"
			intervals [3401]:
				xmin = 1213.0385
				xmax = 1213.1085
				text = ""
			intervals [3402]:
				xmin = 1213.1085
				xmax = 1213.1985
				text = "the"
			intervals [3403]:
				xmin = 1213.1985
				xmax = 1213.4885
				text = "only"
			intervals [3404]:
				xmin = 1213.4885
				xmax = 1214.1185
				text = "question"
			intervals [3405]:
				xmin = 1214.1185
				xmax = 1214.5768
				text = ""
			intervals [3406]:
				xmin = 1214.5768
				xmax = 1214.7668
				text = "that"
			intervals [3407]:
				xmin = 1214.7668
				xmax = 1214.8568
				text = "s"
			intervals [3408]:
				xmin = 1214.8568
				xmax = 1214.9168
				text = "a"
			intervals [3409]:
				xmin = 1214.9168
				xmax = 1215.2668
				text = "dumb"
			intervals [3410]:
				xmin = 1215.2668
				xmax = 1215.6568
				text = "question"
			intervals [3411]:
				xmin = 1215.6568
				xmax = 1215.8068
				text = "is"
			intervals [3412]:
				xmin = 1215.8068
				xmax = 1215.8768
				text = "a"
			intervals [3413]:
				xmin = 1215.8768
				xmax = 1216.2968
				text = "question"
			intervals [3414]:
				xmin = 1216.2968
				xmax = 1216.4768
				text = "that"
			intervals [3415]:
				xmin = 1216.4768
				xmax = 1216.5968
				text = "is"
			intervals [3416]:
				xmin = 1216.5968
				xmax = 1216.8868
				text = "not"
			intervals [3417]:
				xmin = 1216.8868
				xmax = 1217.3868
				text = "asked"
			intervals [3418]:
				xmin = 1217.3868
				xmax = 1227.0411
				text = ""
			intervals [3419]:
				xmin = 1227.0411
				xmax = 1227.2111
				text = "i've"
			intervals [3420]:
				xmin = 1227.2111
				xmax = 1227.7011
				text = "had"
			intervals [3421]:
				xmin = 1227.7011
				xmax = 1228.2411
				text = "several"
			intervals [3422]:
				xmin = 1228.2411
				xmax = 1228.9411
				text = "<unk>"
			intervals [3423]:
				xmin = 1228.9411
				xmax = 1233.500
				text = ""
			intervals [3424]:
				xmin = 1233.500
				xmax = 1233.660
				text = "i"
			intervals [3425]:
				xmin = 1233.660
				xmax = 1233.750
				text = "don't"
			intervals [3426]:
				xmin = 1233.750
				xmax = 1233.850
				text = "know"
			intervals [3427]:
				xmin = 1233.850
				xmax = 1234.030
				text = "they"
			intervals [3428]:
				xmin = 1234.030
				xmax = 1234.450
				text = "just"
			intervals [3429]:
				xmin = 1234.450
				xmax = 1234.510
				text = ""
			intervals [3430]:
				xmin = 1234.510
				xmax = 1234.670
				text = "they"
			intervals [3431]:
				xmin = 1234.670
				xmax = 1235.010
				text = "seemed"
			intervals [3432]:
				xmin = 1235.010
				xmax = 1235.090
				text = "to"
			intervals [3433]:
				xmin = 1235.090
				xmax = 1235.260
				text = "be"
			intervals [3434]:
				xmin = 1235.260
				xmax = 1235.860
				text = "hostile"
			intervals [3435]:
				xmin = 1235.860
				xmax = 1236.040
				text = "they"
			intervals [3436]:
				xmin = 1236.040
				xmax = 1236.380
				text = "uh"
			intervals [3437]:
				xmin = 1236.380
				xmax = 1236.440
				text = ""
			intervals [3438]:
				xmin = 1236.440
				xmax = 1237.060
				text = "conveyed"
			intervals [3439]:
				xmin = 1237.060
				xmax = 1237.090
				text = ""
			intervals [3440]:
				xmin = 1237.090
				xmax = 1237.320
				text = "the"
			intervals [3441]:
				xmin = 1237.320
				xmax = 1237.770
				text = "uh"
			intervals [3442]:
				xmin = 1237.770
				xmax = 1238.5055
				text = ""
			intervals [3443]:
				xmin = 1238.5055
				xmax = 1238.9955
				text = "idea"
			intervals [3444]:
				xmin = 1238.9955
				xmax = 1239.1955
				text = "that"
			intervals [3445]:
				xmin = 1239.1955
				xmax = 1239.5155
				text = "they"
			intervals [3446]:
				xmin = 1239.5155
				xmax = 1239.8355
				text = "had"
			intervals [3447]:
				xmin = 1239.8355
				xmax = 1240.3655
				text = "theirs"
			intervals [3448]:
				xmin = 1240.3655
				xmax = 1240.4555
				text = "and"
			intervals [3449]:
				xmin = 1240.4555
				xmax = 1240.6055
				text = "you"
			intervals [3450]:
				xmin = 1240.6055
				xmax = 1240.8855
				text = "have"
			intervals [3451]:
				xmin = 1240.8855
				xmax = 1241.0355
				text = "to"
			intervals [3452]:
				xmin = 1241.0355
				xmax = 1241.3655
				text = "get"
			intervals [3453]:
				xmin = 1241.3655
				xmax = 1242.0255
				text = "yours"
			intervals [3454]:
				xmin = 1242.0255
				xmax = 1242.0555
				text = ""
			intervals [3455]:
				xmin = 1242.0555
				xmax = 1242.5755
				text = "instead"
			intervals [3456]:
				xmin = 1242.5755
				xmax = 1242.6855
				text = "of"
			intervals [3457]:
				xmin = 1242.6855
				xmax = 1242.9255
				text = ""
			intervals [3458]:
				xmin = 1242.9255
				xmax = 1243.0555
				text = "it"
			intervals [3459]:
				xmin = 1243.0555
				xmax = 1243.2455
				text = "didn't"
			intervals [3460]:
				xmin = 1243.2455
				xmax = 1243.4555
				text = "seem"
			intervals [3461]:
				xmin = 1243.4555
				xmax = 1243.5255
				text = "to"
			intervals [3462]:
				xmin = 1243.5255
				xmax = 1243.7955
				text = "have"
			intervals [3463]:
				xmin = 1243.7955
				xmax = 1243.8655
				text = "an"
			intervals [3464]:
				xmin = 1243.8655
				xmax = 1244.3655
				text = "interest"
			intervals [3465]:
				xmin = 1244.3655
				xmax = 1244.4555
				text = "it"
			intervals [3466]:
				xmin = 1244.4555
				xmax = 1244.6855
				text = "seemed"
			intervals [3467]:
				xmin = 1244.6855
				xmax = 1244.8055
				text = "like"
			intervals [3468]:
				xmin = 1244.8055
				xmax = 1244.8655
				text = "it"
			intervals [3469]:
				xmin = 1244.8655
				xmax = 1244.9855
				text = "was"
			intervals [3470]:
				xmin = 1244.9855
				xmax = 1245.3055
				text = "just"
			intervals [3471]:
				xmin = 1245.3055
				xmax = 1245.3555
				text = "a"
			intervals [3472]:
				xmin = 1245.3555
				xmax = 1245.7755
				text = "job"
			intervals [3473]:
				xmin = 1245.7755
				xmax = 1245.8655
				text = "to"
			intervals [3474]:
				xmin = 1245.8655
				xmax = 1246.1255
				text = "them"
			intervals [3475]:
				xmin = 1246.1255
				xmax = 1246.2355
				text = "to"
			intervals [3476]:
				xmin = 1246.2355
				xmax = 1246.4955
				text = "come"
			intervals [3477]:
				xmin = 1246.4955
				xmax = 1246.7255
				text = "from"
			intervals [3478]:
				xmin = 1246.7255
				xmax = 1247.1055
				text = "nine"
			intervals [3479]:
				xmin = 1247.1055
				xmax = 1247.2355
				text = "to"
			intervals [3480]:
				xmin = 1247.2355
				xmax = 1247.6855
				text = "three"
			intervals [3481]:
				xmin = 1247.6855
				xmax = 1247.8755
				text = "or"
			intervals [3482]:
				xmin = 1247.8755
				xmax = 1248.0655
				text = "from"
			intervals [3483]:
				xmin = 1248.0655
				xmax = 1248.2655
				text = "eight"
			intervals [3484]:
				xmin = 1248.2655
				xmax = 1248.5355
				text = "thirty"
			intervals [3485]:
				xmin = 1248.5355
				xmax = 1248.6255
				text = "to"
			intervals [3486]:
				xmin = 1248.6255
				xmax = 1248.8955
				text = "three"
			intervals [3487]:
				xmin = 1248.8955
				xmax = 1249.1455
				text = "thirty"
			intervals [3488]:
				xmin = 1249.1455
				xmax = 1249.4355
				text = "whatever"
			intervals [3489]:
				xmin = 1249.4355
				xmax = 1249.4655
				text = ""
			intervals [3490]:
				xmin = 1249.4655
				xmax = 1249.5955
				text = "the"
			intervals [3491]:
				xmin = 1249.5955
				xmax = 1250.0055
				text = "time"
			intervals [3492]:
				xmin = 1250.0055
				xmax = 1250.3655
				text = "was"
			intervals [3493]:
				xmin = 1250.3655
				xmax = 1250.8492
				text = ""
			intervals [3494]:
				xmin = 1250.8492
				xmax = 1251.1292
				text = "and"
			intervals [3495]:
				xmin = 1251.1292
				xmax = 1251.4292
				text = "uh"
			intervals [3496]:
				xmin = 1251.4292
				xmax = 1252.6879
				text = ""
			intervals [3497]:
				xmin = 1252.6879
				xmax = 1252.8379
				text = "they"
			intervals [3498]:
				xmin = 1252.8379
				xmax = 1253.0379
				text = "didn't"
			intervals [3499]:
				xmin = 1253.0379
				xmax = 1253.2679
				text = "really"
			intervals [3500]:
				xmin = 1253.2679
				xmax = 1253.5079
				text = "give"
			intervals [3501]:
				xmin = 1253.5079
				xmax = 1253.5779
				text = "a"
			intervals [3502]:
				xmin = 1253.5779
				xmax = 1253.7979
				text = "damn"
			intervals [3503]:
				xmin = 1253.7979
				xmax = 1254.0795
				text = ""
			intervals [3504]:
				xmin = 1254.0795
				xmax = 1254.7795
				text = "<unk>"
			intervals [3505]:
				xmin = 1254.7795
				xmax = 1256.9099
				text = ""
			intervals [3506]:
				xmin = 1256.9099
				xmax = 1257.4199
				text = "about"
			intervals [3507]:
				xmin = 1257.4199
				xmax = 1257.9599
				text = "uh"
			intervals [3508]:
				xmin = 1257.9599
				xmax = 1258.5647
				text = ""
			intervals [3509]:
				xmin = 1258.5647
				xmax = 1258.7047
				text = "the"
			intervals [3510]:
				xmin = 1258.7047
				xmax = 1259.1547
				text = "students"
			intervals [3511]:
				xmin = 1259.1547
				xmax = 1259.3347
				text = "as"
			intervals [3512]:
				xmin = 1259.3347
				xmax = 1259.5747
				text = "such"
			intervals [3513]:
				xmin = 1259.5747
				xmax = 1259.7347
				text = "they"
			intervals [3514]:
				xmin = 1259.7347
				xmax = 1259.8247
				text = "were"
			intervals [3515]:
				xmin = 1259.8247
				xmax = 1260.1547
				text = "there"
			intervals [3516]:
				xmin = 1260.1547
				xmax = 1260.2847
				text = "to"
			intervals [3517]:
				xmin = 1260.2847
				xmax = 1260.4947
				text = "do"
			intervals [3518]:
				xmin = 1260.4947
				xmax = 1260.7347
				text = "their"
			intervals [3519]:
				xmin = 1260.7347
				xmax = 1261.3247
				text = "job"
			intervals [3520]:
				xmin = 1261.3247
				xmax = 1262.3296
				text = ""
			intervals [3521]:
				xmin = 1262.3296
				xmax = 1262.5096
				text = "and"
			intervals [3522]:
				xmin = 1262.5096
				xmax = 1262.7496
				text = "that"
			intervals [3523]:
				xmin = 1262.7496
				xmax = 1262.9696
				text = "was"
			intervals [3524]:
				xmin = 1262.9696
				xmax = 1263.2596
				text = "it"
			intervals [3525]:
				xmin = 1263.2596
				xmax = 1263.6259
				text = ""
			intervals [3526]:
				xmin = 1263.6259
				xmax = 1263.8159
				text = "and"
			intervals [3527]:
				xmin = 1263.8159
				xmax = 1264.0659
				text = "you"
			intervals [3528]:
				xmin = 1264.0659
				xmax = 1264.2628
				text = ""
			intervals [3529]:
				xmin = 1264.2628
				xmax = 1264.3928
				text = "it"
			intervals [3530]:
				xmin = 1264.3928
				xmax = 1264.4928
				text = "u"
			intervals [3531]:
				xmin = 1264.4928
				xmax = 1264.5728
				text = ""
			intervals [3532]:
				xmin = 1264.5728
				xmax = 1265.1728
				text = "several"
			intervals [3533]:
				xmin = 1265.1728
				xmax = 1265.2328
				text = "of"
			intervals [3534]:
				xmin = 1265.2328
				xmax = 1265.3428
				text = "the"
			intervals [3535]:
				xmin = 1265.3428
				xmax = 1265.7628
				text = "teachers"
			intervals [3536]:
				xmin = 1265.7628
				xmax = 1265.9028
				text = "i"
			intervals [3537]:
				xmin = 1265.9028
				xmax = 1266.2128
				text = "had"
			intervals [3538]:
				xmin = 1266.2128
				xmax = 1266.2428
				text = ""
			intervals [3539]:
				xmin = 1266.2428
				xmax = 1266.4028
				text = "it"
			intervals [3540]:
				xmin = 1266.4028
				xmax = 1266.6228
				text = "didn't"
			intervals [3541]:
				xmin = 1266.6228
				xmax = 1267.0728
				text = "matter"
			intervals [3542]:
				xmin = 1267.0728
				xmax = 1267.495
				text = ""
			intervals [3543]:
				xmin = 1267.495
				xmax = 1267.775
				text = "your"
			intervals [3544]:
				xmin = 1267.775
				xmax = 1268.105
				text = "work"
			intervals [3545]:
				xmin = 1268.105
				xmax = 1268.8313
				text = ""
			intervals [3546]:
				xmin = 1268.8313
				xmax = 1269.0713
				text = "not"
			intervals [3547]:
				xmin = 1269.0713
				xmax = 1269.1813
				text = "the"
			intervals [3548]:
				xmin = 1269.1813
				xmax = 1269.7713
				text = "quality"
			intervals [3549]:
				xmin = 1269.7713
				xmax = 1269.8713
				text = "of"
			intervals [3550]:
				xmin = 1269.8713
				xmax = 1270.0313
				text = "the"
			intervals [3551]:
				xmin = 1270.0313
				xmax = 1270.3213
				text = "work"
			intervals [3552]:
				xmin = 1270.3213
				xmax = 1270.4213
				text = "it"
			intervals [3553]:
				xmin = 1270.4213
				xmax = 1270.8213
				text = "mattered"
			intervals [3554]:
				xmin = 1270.8213
				xmax = 1270.9913
				text = "if"
			intervals [3555]:
				xmin = 1270.9913
				xmax = 1271.2413
				text = "you"
			intervals [3556]:
				xmin = 1271.2413
				xmax = 1271.793
				text = ""
			intervals [3557]:
				xmin = 1271.793
				xmax = 1272.253
				text = "talked"
			intervals [3558]:
				xmin = 1272.253
				xmax = 1272.403
				text = "in"
			intervals [3559]:
				xmin = 1272.403
				xmax = 1272.903
				text = "class"
			intervals [3560]:
				xmin = 1272.903
				xmax = 1272.963
				text = "or"
			intervals [3561]:
				xmin = 1272.963
				xmax = 1273.333
				text = "didn't"
			intervals [3562]:
				xmin = 1273.333
				xmax = 1273.673
				text = "talk"
			intervals [3563]:
				xmin = 1273.673
				xmax = 1273.773
				text = "in"
			intervals [3564]:
				xmin = 1273.773
				xmax = 1274.233
				text = "class"
			intervals [3565]:
				xmin = 1274.233
				xmax = 1274.6121
				text = ""
			intervals [3566]:
				xmin = 1274.6121
				xmax = 1274.6921
				text = "and"
			intervals [3567]:
				xmin = 1274.6921
				xmax = 1274.8221
				text = "to"
			intervals [3568]:
				xmin = 1274.8221
				xmax = 1274.9821
				text = "me"
			intervals [3569]:
				xmin = 1274.9821
				xmax = 1275.1921
				text = "that"
			intervals [3570]:
				xmin = 1275.1921
				xmax = 1275.4821
				text = "doesn't"
			intervals [3571]:
				xmin = 1275.4821
				xmax = 1275.6821
				text = "have"
			intervals [3572]:
				xmin = 1275.6821
				xmax = 1276.0621
				text = "anything"
			intervals [3573]:
				xmin = 1276.0621
				xmax = 1276.1721
				text = "to"
			intervals [3574]:
				xmin = 1276.1721
				xmax = 1276.3821
				text = "do"
			intervals [3575]:
				xmin = 1276.3821
				xmax = 1276.5421
				text = "with"
			intervals [3576]:
				xmin = 1276.5421
				xmax = 1276.7621
				text = "your"
			intervals [3577]:
				xmin = 1276.7621
				xmax = 1277.4121
				text = "education"
			intervals [3578]:
				xmin = 1277.4121
				xmax = 1277.5421
				text = "if"
			intervals [3579]:
				xmin = 1277.5421
				xmax = 1277.6621
				text = "you"
			intervals [3580]:
				xmin = 1277.6621
				xmax = 1277.8421
				text = "get"
			intervals [3581]:
				xmin = 1277.8421
				xmax = 1277.8821
				text = "a"
			intervals [3582]:
				xmin = 1277.8821
				xmax = 1278.4121
				text = "a"
			intervals [3583]:
				xmin = 1278.4121
				xmax = 1279.3478
				text = ""
			intervals [3584]:
				xmin = 1279.3478
				xmax = 1279.4978
				text = "if"
			intervals [3585]:
				xmin = 1279.4978
				xmax = 1279.6578
				text = "you"
			intervals [3586]:
				xmin = 1279.6578
				xmax = 1279.8778
				text = "a"
			intervals [3587]:
				xmin = 1279.8778
				xmax = 1279.9678
				text = "a"
			intervals [3588]:
				xmin = 1279.9678
				xmax = 1280.5778
				text = "student"
			intervals [3589]:
				xmin = 1280.5778
				xmax = 1281.3995
				text = ""
			intervals [3590]:
				xmin = 1281.3995
				xmax = 1281.5395
				text = "as"
			intervals [3591]:
				xmin = 1281.5395
				xmax = 1281.7095
				text = "i"
			intervals [3592]:
				xmin = 1281.7095
				xmax = 1281.9295
				text = "was"
			intervals [3593]:
				xmin = 1281.9295
				xmax = 1282.0495
				text = "in"
			intervals [3594]:
				xmin = 1282.0495
				xmax = 1282.2695
				text = "one"
			intervals [3595]:
				xmin = 1282.2695
				xmax = 1282.6395
				text = "class"
			intervals [3596]:
				xmin = 1282.6395
				xmax = 1282.7195
				text = "and"
			intervals [3597]:
				xmin = 1282.7195
				xmax = 1282.8495
				text = "you"
			intervals [3598]:
				xmin = 1282.8495
				xmax = 1283.2295
				text = "talked"
			intervals [3599]:
				xmin = 1283.2295
				xmax = 1283.2895
				text = "a"
			intervals [3600]:
				xmin = 1283.2895
				xmax = 1283.6195
				text = "lot"
			intervals [3601]:
				xmin = 1283.6195
				xmax = 1284.0755
				text = ""
			intervals [3602]:
				xmin = 1284.0755
				xmax = 1284.2155
				text = "so"
			intervals [3603]:
				xmin = 1284.2155
				xmax = 1284.4155
				text = "she"
			intervals [3604]:
				xmin = 1284.4155
				xmax = 1284.7055
				text = "gives"
			intervals [3605]:
				xmin = 1284.7055
				xmax = 1284.8955
				text = "you"
			intervals [3606]:
				xmin = 1284.8955
				xmax = 1284.9955
				text = "a"
			intervals [3607]:
				xmin = 1284.9955
				xmax = 1285.3755
				text = "b"
			intervals [3608]:
				xmin = 1285.3755
				xmax = 1285.9167
				text = ""
			intervals [3609]:
				xmin = 1285.9167
				xmax = 1286.0767
				text = "that"
			intervals [3610]:
				xmin = 1286.0767
				xmax = 1286.3967
				text = "doesn't"
			intervals [3611]:
				xmin = 1286.3967
				xmax = 1286.6467
				text = "give"
			intervals [3612]:
				xmin = 1286.6467
				xmax = 1287.0067
				text = "anyone"
			intervals [3613]:
				xmin = 1287.0067
				xmax = 1287.2067
				text = "any"
			intervals [3614]:
				xmin = 1287.2067
				xmax = 1287.8167
				text = "incentive"
			intervals [3615]:
				xmin = 1287.8167
				xmax = 1288.2088
				text = ""
			intervals [3616]:
				xmin = 1288.2088
				xmax = 1288.3288
				text = "m-"
			intervals [3617]:
				xmin = 1288.3288
				xmax = 1288.8811
				text = ""
			intervals [3618]:
				xmin = 1288.8811
				xmax = 1289.0611
				text = "in"
			intervals [3619]:
				xmin = 1289.0611
				xmax = 1289.4211
				text = "my"
			intervals [3620]:
				xmin = 1289.4211
				xmax = 1289.5832
				text = ""
			intervals [3621]:
				xmin = 1289.5832
				xmax = 1289.7832
				text = "one"
			intervals [3622]:
				xmin = 1289.7832
				xmax = 1289.8432
				text = "of"
			intervals [3623]:
				xmin = 1289.8432
				xmax = 1289.9632
				text = "my"
			intervals [3624]:
				xmin = 1289.9632
				xmax = 1290.3932
				text = "classes"
			intervals [3625]:
				xmin = 1290.3932
				xmax = 1290.5032
				text = "in"
			intervals [3626]:
				xmin = 1290.5032
				xmax = 1290.7932
				text = "junior"
			intervals [3627]:
				xmin = 1290.7932
				xmax = 1291.0032
				text = "high"
			intervals [3628]:
				xmin = 1291.0032
				xmax = 1291.2132
				text = "school"
			intervals [3629]:
				xmin = 1291.2132
				xmax = 1291.2632
				text = "i"
			intervals [3630]:
				xmin = 1291.2632
				xmax = 1291.4532
				text = "had"
			intervals [3631]:
				xmin = 1291.4532
				xmax = 1291.5432
				text = "a"
			intervals [3632]:
				xmin = 1291.5432
				xmax = 1291.8532
				text = "straight"
			intervals [3633]:
				xmin = 1291.8532
				xmax = 1292.0432
				text = "a"
			intervals [3634]:
				xmin = 1292.0432
				xmax = 1292.6332
				text = "average"
			intervals [3635]:
				xmin = 1292.6332
				xmax = 1293.1397
				text = ""
			intervals [3636]:
				xmin = 1293.1397
				xmax = 1293.2597
				text = "in"
			intervals [3637]:
				xmin = 1293.2597
				xmax = 1293.7297
				text = "history"
			intervals [3638]:
				xmin = 1293.7297
				xmax = 1293.8597
				text = "but"
			intervals [3639]:
				xmin = 1293.8597
				xmax = 1294.0197
				text = "she"
			intervals [3640]:
				xmin = 1294.0197
				xmax = 1294.2897
				text = "gave"
			intervals [3641]:
				xmin = 1294.2897
				xmax = 1294.3897
				text = "me"
			intervals [3642]:
				xmin = 1294.3897
				xmax = 1294.5197
				text = "a"
			intervals [3643]:
				xmin = 1294.5197
				xmax = 1294.7397
				text = "b"
			intervals [3644]:
				xmin = 1294.7397
				xmax = 1295.1597
				text = "because"
			intervals [3645]:
				xmin = 1295.1597
				xmax = 1295.2897
				text = "i"
			intervals [3646]:
				xmin = 1295.2897
				xmax = 1295.6697
				text = "talked"
			intervals [3647]:
				xmin = 1295.6697
				xmax = 1295.8197
				text = "too"
			intervals [3648]:
				xmin = 1295.8197
				xmax = 1296.1697
				text = "much"
			intervals [3649]:
				xmin = 1296.1697
				xmax = 1296.5884
				text = ""
			intervals [3650]:
				xmin = 1296.5884
				xmax = 1296.8184
				text = "yet"
			intervals [3651]:
				xmin = 1296.8184
				xmax = 1296.9284
				text = "there"
			intervals [3652]:
				xmin = 1296.9284
				xmax = 1296.9984
				text = "s"
			intervals [3653]:
				xmin = 1296.9984
				xmax = 1297.3284
				text = "another"
			intervals [3654]:
				xmin = 1297.3284
				xmax = 1297.6184
				text = "side"
			intervals [3655]:
				xmin = 1297.6184
				xmax = 1297.7084
				text = "of"
			intervals [3656]:
				xmin = 1297.7084
				xmax = 1298.1584
				text = "report"
			intervals [3657]:
				xmin = 1298.1584
				xmax = 1298.5184
				text = "card"
			intervals [3658]:
				xmin = 1298.5184
				xmax = 1298.7084
				text = "that"
			intervals [3659]:
				xmin = 1298.7084
				xmax = 1299.1884
				text = "says"
			intervals [3660]:
				xmin = 1299.1884
				xmax = 1299.458
				text = ""
			intervals [3661]:
				xmin = 1299.458
				xmax = 1300.038
				text = "conduct"
			intervals [3662]:
				xmin = 1300.038
				xmax = 1300.158
				text = "in"
			intervals [3663]:
				xmin = 1300.158
				xmax = 1300.598
				text = "class"
			intervals [3664]:
				xmin = 1300.598
				xmax = 1300.718
				text = "and"
			intervals [3665]:
				xmin = 1300.718
				xmax = 1300.818
				text = "you"
			intervals [3666]:
				xmin = 1300.818
				xmax = 1301.0283
				text = ""
			intervals [3667]:
				xmin = 1301.0283
				xmax = 1301.2283
				text = "and"
			intervals [3668]:
				xmin = 1301.2283
				xmax = 1301.3683
				text = "she"
			intervals [3669]:
				xmin = 1301.3683
				xmax = 1301.7183
				text = "marked"
			intervals [3670]:
				xmin = 1301.7183
				xmax = 1301.8283
				text = "me"
			intervals [3671]:
				xmin = 1301.8283
				xmax = 1302.1183
				text = "down"
			intervals [3672]:
				xmin = 1302.1183
				xmax = 1302.2383
				text = "for"
			intervals [3673]:
				xmin = 1302.2383
				xmax = 1302.4883
				text = "that"
			intervals [3674]:
				xmin = 1302.4883
				xmax = 1302.6383
				text = "too"
			intervals [3675]:
				xmin = 1302.6383
				xmax = 1302.7983
				text = "it"
			intervals [3676]:
				xmin = 1302.7983
				xmax = 1303.0883
				text = "seems"
			intervals [3677]:
				xmin = 1303.0883
				xmax = 1303.3083
				text = "like"
			intervals [3678]:
				xmin = 1303.3083
				xmax = 1303.7561
				text = ""
			intervals [3679]:
				xmin = 1303.7561
				xmax = 1303.8761
				text = "if"
			intervals [3680]:
				xmin = 1303.8761
				xmax = 1304.0661
				text = "she"
			intervals [3681]:
				xmin = 1304.0661
				xmax = 1304.2561
				text = "was"
			intervals [3682]:
				xmin = 1304.2561
				xmax = 1304.4661
				text = "gonna"
			intervals [3683]:
				xmin = 1304.4661
				xmax = 1304.8161
				text = "mark"
			intervals [3684]:
				xmin = 1304.8161
				xmax = 1304.9361
				text = "me"
			intervals [3685]:
				xmin = 1304.9361
				xmax = 1305.3061
				text = "fairly"
			intervals [3686]:
				xmin = 1305.3061
				xmax = 1305.4661
				text = "she"
			intervals [3687]:
				xmin = 1305.4661
				xmax = 1305.6761
				text = "woulda"
			intervals [3688]:
				xmin = 1305.6761
				xmax = 1306.0061
				text = "given"
			intervals [3689]:
				xmin = 1306.0061
				xmax = 1306.0961
				text = "me"
			intervals [3690]:
				xmin = 1306.0961
				xmax = 1306.2461
				text = "a"
			intervals [3691]:
				xmin = 1306.2461
				xmax = 1306.5161
				text = "a"
			intervals [3692]:
				xmin = 1306.5161
				xmax = 1306.6161
				text = "and"
			intervals [3693]:
				xmin = 1306.6161
				xmax = 1306.7461
				text = "then"
			intervals [3694]:
				xmin = 1306.7461
				xmax = 1307.1261
				text = "marked"
			intervals [3695]:
				xmin = 1307.1261
				xmax = 1307.2561
				text = "me"
			intervals [3696]:
				xmin = 1307.2561
				xmax = 1307.5561
				text = "down"
			intervals [3697]:
				xmin = 1307.5561
				xmax = 1307.6561
				text = "on"
			intervals [3698]:
				xmin = 1307.6561
				xmax = 1307.7661
				text = "the"
			intervals [3699]:
				xmin = 1307.7661
				xmax = 1307.9961
				text = "other"
			intervals [3700]:
				xmin = 1307.9961
				xmax = 1308.2861
				text = "side"
			intervals [3701]:
				xmin = 1308.2861
				xmax = 1308.3761
				text = "but"
			intervals [3702]:
				xmin = 1308.3761
				xmax = 1308.5561
				text = "she"
			intervals [3703]:
				xmin = 1308.5561
				xmax = 1308.7861
				text = "did"
			intervals [3704]:
				xmin = 1308.7861
				xmax = 1308.8161
				text = ""
			intervals [3705]:
				xmin = 1308.8161
				xmax = 1309.0961
				text = "both"
			intervals [3706]:
				xmin = 1309.0961
				xmax = 1317.3435
				text = ""
			intervals [3707]:
				xmin = 1317.3435
				xmax = 1317.5635
				text = "oh"
			intervals [3708]:
				xmin = 1317.5635
				xmax = 1317.9435
				text = "yes"
			intervals [3709]:
				xmin = 1317.9435
				xmax = 1318.0235
				text = "we"
			intervals [3710]:
				xmin = 1318.0235
				xmax = 1318.2335
				text = "used"
			intervals [3711]:
				xmin = 1318.2335
				xmax = 1318.4335
				text = "to"
			intervals [3712]:
				xmin = 1318.4335
				xmax = 1318.7845
				text = ""
			intervals [3713]:
				xmin = 1318.7845
				xmax = 1318.9345
				text = "the"
			intervals [3714]:
				xmin = 1318.9345
				xmax = 1319.3345
				text = "teachers"
			intervals [3715]:
				xmin = 1319.3345
				xmax = 1319.4645
				text = "we"
			intervals [3716]:
				xmin = 1319.4645
				xmax = 1319.7645
				text = "didn't"
			intervals [3717]:
				xmin = 1319.7645
				xmax = 1320.0745
				text = "like"
			intervals [3718]:
				xmin = 1320.0745
				xmax = 1320.2045
				text = "we"
			intervals [3719]:
				xmin = 1320.2045
				xmax = 1320.5545
				text = "pulled"
			intervals [3720]:
				xmin = 1320.5545
				xmax = 1320.7845
				text = "some"
			intervals [3721]:
				xmin = 1320.7845
				xmax = 1321.2045
				text = "rotten"
			intervals [3722]:
				xmin = 1321.2045
				xmax = 1321.6145
				text = "tricks"
			intervals [3723]:
				xmin = 1321.6145
				xmax = 1321.8145
				text = "on"
			intervals [3724]:
				xmin = 1321.8145
				xmax = 1321.8945
				text = "'em"
			intervals [3725]:
				xmin = 1321.8945
				xmax = 1322.3436
				text = ""
			intervals [3726]:
				xmin = 1322.3436
				xmax = 1322.6336
				text = "one"
			intervals [3727]:
				xmin = 1322.6336
				xmax = 1322.8036
				text = "day"
			intervals [3728]:
				xmin = 1322.8036
				xmax = 1322.9036
				text = "i"
			intervals [3729]:
				xmin = 1322.9036
				xmax = 1323.2636
				text = "remember"
			intervals [3730]:
				xmin = 1323.2636
				xmax = 1323.3236
				text = "it"
			intervals [3731]:
				xmin = 1323.3236
				xmax = 1323.4436
				text = "was"
			intervals [3732]:
				xmin = 1323.4436
				xmax = 1323.5236
				text = "the"
			intervals [3733]:
				xmin = 1323.5236
				xmax = 1323.9736
				text = "last"
			intervals [3734]:
				xmin = 1323.9736
				xmax = 1324.1436
				text = "day"
			intervals [3735]:
				xmin = 1324.1436
				xmax = 1324.2736
				text = "of"
			intervals [3736]:
				xmin = 1324.2736
				xmax = 1324.7336
				text = "school"
			intervals [3737]:
				xmin = 1324.7336
				xmax = 1325.4787
				text = ""
			intervals [3738]:
				xmin = 1325.4787
				xmax = 1325.7287
				text = "this"
			intervals [3739]:
				xmin = 1325.7287
				xmax = 1325.9187
				text = "was"
			intervals [3740]:
				xmin = 1325.9187
				xmax = 1326.1187
				text = "in"
			intervals [3741]:
				xmin = 1326.1187
				xmax = 1326.4687
				text = "grade"
			intervals [3742]:
				xmin = 1326.4687
				xmax = 1326.8787
				text = "school"
			intervals [3743]:
				xmin = 1326.8787
				xmax = 1327.6255
				text = ""
			intervals [3744]:
				xmin = 1327.6255
				xmax = 1328.0655
				text = "and"
			intervals [3745]:
				xmin = 1328.0655
				xmax = 1329.7292
				text = ""
			intervals [3746]:
				xmin = 1329.7292
				xmax = 1329.8492
				text = "the"
			intervals [3747]:
				xmin = 1329.8492
				xmax = 1330.1892
				text = "teacher"
			intervals [3748]:
				xmin = 1330.1892
				xmax = 1330.5792
				text = "came"
			intervals [3749]:
				xmin = 1330.5792
				xmax = 1330.8392
				text = "in"
			intervals [3750]:
				xmin = 1330.8392
				xmax = 1331.0792
				text = "late"
			intervals [3751]:
				xmin = 1331.0792
				xmax = 1331.2392
				text = "she"
			intervals [3752]:
				xmin = 1331.2392
				xmax = 1331.3292
				text = "was"
			intervals [3753]:
				xmin = 1331.3292
				xmax = 1331.6492
				text = "about"
			intervals [3754]:
				xmin = 1331.6492
				xmax = 1331.6792
				text = ""
			intervals [3755]:
				xmin = 1331.6792
				xmax = 1331.8092
				text = "it"
			intervals [3756]:
				xmin = 1331.8092
				xmax = 1331.8992
				text = "was"
			intervals [3757]:
				xmin = 1331.8992
				xmax = 1332.1392
				text = "about"
			intervals [3758]:
				xmin = 1332.1392
				xmax = 1332.3492
				text = "ten"
			intervals [3759]:
				xmin = 1332.3492
				xmax = 1332.6992
				text = "after"
			intervals [3760]:
				xmin = 1332.6992
				xmax = 1333.1092
				text = "nine"
			intervals [3761]:
				xmin = 1333.1092
				xmax = 1333.2392
				text = "when"
			intervals [3762]:
				xmin = 1333.2392
				xmax = 1333.3992
				text = "she"
			intervals [3763]:
				xmin = 1333.3992
				xmax = 1333.7792
				text = "came"
			intervals [3764]:
				xmin = 1333.7792
				xmax = 1334.0092
				text = "in"
			intervals [3765]:
				xmin = 1334.0092
				xmax = 1334.6967
				text = ""
			intervals [3766]:
				xmin = 1334.6967
				xmax = 1334.8267
				text = "so"
			intervals [3767]:
				xmin = 1334.8267
				xmax = 1334.9767
				text = "we"
			intervals [3768]:
				xmin = 1334.9767
				xmax = 1335.4467
				text = "decided"
			intervals [3769]:
				xmin = 1335.4467
				xmax = 1335.5667
				text = "we"
			intervals [3770]:
				xmin = 1335.5667
				xmax = 1335.6367
				text = "were"
			intervals [3771]:
				xmin = 1335.6367
				xmax = 1335.8367
				text = "gonna"
			intervals [3772]:
				xmin = 1335.8367
				xmax = 1336.0267
				text = "put"
			intervals [3773]:
				xmin = 1336.0267
				xmax = 1336.1267
				text = "a"
			intervals [3774]:
				xmin = 1336.1267
				xmax = 1336.5267
				text = "tack"
			intervals [3775]:
				xmin = 1336.5267
				xmax = 1336.6167
				text = "in"
			intervals [3776]:
				xmin = 1336.6167
				xmax = 1336.7467
				text = "her"
			intervals [3777]:
				xmin = 1336.7467
				xmax = 1337.1967
				text = "chair"
			intervals [3778]:
				xmin = 1337.1967
				xmax = 1337.933
				text = ""
			intervals [3779]:
				xmin = 1337.933
				xmax = 1338.233
				text = "<unk>"
			intervals [3780]:
				xmin = 1338.233
				xmax = 1339.0687
				text = ""
			intervals [3781]:
				xmin = 1339.0687
				xmax = 1339.1787
				text = "and"
			intervals [3782]:
				xmin = 1339.1787
				xmax = 1339.3487
				text = "she"
			intervals [3783]:
				xmin = 1339.3487
				xmax = 1339.7987
				text = "came"
			intervals [3784]:
				xmin = 1339.7987
				xmax = 1340.0087
				text = "in"
			intervals [3785]:
				xmin = 1340.0087
				xmax = 1340.2787
				text = "all"
			intervals [3786]:
				xmin = 1340.2787
				xmax = 1340.7287
				text = "upset"
			intervals [3787]:
				xmin = 1340.7287
				xmax = 1341.0687
				text = "sat"
			intervals [3788]:
				xmin = 1341.0687
				xmax = 1341.3887
				text = "right"
			intervals [3789]:
				xmin = 1341.3887
				xmax = 1341.8287
				text = "down"
			intervals [3790]:
				xmin = 1341.8287
				xmax = 1342.0378
				text = ""
			intervals [3791]:
				xmin = 1342.0378
				xmax = 1342.1278
				text = "and"
			intervals [3792]:
				xmin = 1342.1278
				xmax = 1342.4278
				text = "got"
			intervals [3793]:
				xmin = 1342.4278
				xmax = 1342.5478
				text = "right"
			intervals [3794]:
				xmin = 1342.5478
				xmax = 1343.0578
				text = ""
			intervals [3795]:
				xmin = 1343.0578
				xmax = 1343.1478
				text = "back"
			intervals [3796]:
				xmin = 1343.1478
				xmax = 1343.2578
				text = ""
			intervals [3797]:
				xmin = 1343.2578
				xmax = 1343.4978
				text = "up"
			intervals [3798]:
				xmin = 1343.4978
				xmax = 1346.5255
				text = ""
			intervals [3799]:
				xmin = 1346.5255
				xmax = 1346.7755
				text = "she"
			intervals [3800]:
				xmin = 1346.7755
				xmax = 1347.0555
				text = "couldn't"
			intervals [3801]:
				xmin = 1347.0555
				xmax = 1347.4155
				text = "catch"
			intervals [3802]:
				xmin = 1347.4155
				xmax = 1347.9955
				text = "anybody"
			intervals [3803]:
				xmin = 1347.9955
				xmax = 1348.2455
				text = "but"
			intervals [3804]:
				xmin = 1348.2455
				xmax = 1348.6355
				text = "uh"
			intervals [3805]:
				xmin = 1348.6355
				xmax = 1349.0769
				text = ""
			intervals [3806]:
				xmin = 1349.0769
				xmax = 1349.2269
				text = "<unk>"
			intervals [3807]:
				xmin = 1349.2269
				xmax = 1349.3069
				text = ""
			intervals [3808]:
				xmin = 1349.3069
				xmax = 1349.5869
				text = "she"
			intervals [3809]:
				xmin = 1349.5869
				xmax = 1349.9569
				text = "gave"
			intervals [3810]:
				xmin = 1349.9569
				xmax = 1350.0469
				text = "the"
			intervals [3811]:
				xmin = 1350.0469
				xmax = 1350.4169
				text = "trouble"
			intervals [3812]:
				xmin = 1350.4169
				xmax = 1350.7869
				text = "makers"
			intervals [3813]:
				xmin = 1350.7869
				xmax = 1350.8769
				text = "in"
			intervals [3814]:
				xmin = 1350.8769
				xmax = 1350.9769
				text = "the"
			intervals [3815]:
				xmin = 1350.9769
				xmax = 1351.6369
				text = "classroom"
			intervals [3816]:
				xmin = 1351.6369
				xmax = 1351.7069
				text = "a"
			intervals [3817]:
				xmin = 1351.7069
				xmax = 1351.9569
				text = "stiff"
			intervals [3818]:
				xmin = 1351.9569
				xmax = 1352.6169
				text = "warning"
			intervals [3819]:
				xmin = 1352.6169
				xmax = 1358.1179
				text = ""
			intervals [3820]:
				xmin = 1358.1179
				xmax = 1358.1979
				text = "i"
			intervals [3821]:
				xmin = 1358.1979
				xmax = 1358.4479
				text = "got"
			intervals [3822]:
				xmin = 1358.4479
				xmax = 1358.7579
				text = "caught"
			intervals [3823]:
				xmin = 1358.7579
				xmax = 1359.1079
				text = "plenty"
			intervals [3824]:
				xmin = 1359.1079
				xmax = 1359.1979
				text = "of"
			intervals [3825]:
				xmin = 1359.1979
				xmax = 1359.6679
				text = "times"
			intervals [3826]:
				xmin = 1359.6679
				xmax = 1360.2279
				text = "especially"
			intervals [3827]:
				xmin = 1360.2279
				xmax = 1360.3579
				text = "in"
			intervals [3828]:
				xmin = 1360.3579
				xmax = 1360.7179
				text = "grade"
			intervals [3829]:
				xmin = 1360.7179
				xmax = 1361.1579
				text = "school"
			intervals [3830]:
				xmin = 1361.1579
				xmax = 1361.5479
				text = "because"
			intervals [3831]:
				xmin = 1361.5479
				xmax = 1361.7079
				text = "from"
			intervals [3832]:
				xmin = 1361.7079
				xmax = 1361.8079
				text = "the"
			intervals [3833]:
				xmin = 1361.8079
				xmax = 1362.1879
				text = "first"
			intervals [3834]:
				xmin = 1362.1879
				xmax = 1362.3079
				text = "through"
			intervals [3835]:
				xmin = 1362.3079
				xmax = 1362.4279
				text = "the"
			intervals [3836]:
				xmin = 1362.4279
				xmax = 1362.7179
				text = "fifth"
			intervals [3837]:
				xmin = 1362.7179
				xmax = 1363.0479
				text = "grade"
			intervals [3838]:
				xmin = 1363.0479
				xmax = 1363.1779
				text = "i"
			intervals [3839]:
				xmin = 1363.1779
				xmax = 1363.3479
				text = "was"
			intervals [3840]:
				xmin = 1363.3479
				xmax = 1363.4679
				text = "in"
			intervals [3841]:
				xmin = 1363.4679
				xmax = 1364.2179
				text = "classrooms"
			intervals [3842]:
				xmin = 1364.2179
				xmax = 1364.4879
				text = "with"
			intervals [3843]:
				xmin = 1364.4879
				xmax = 1364.6028
				text = ""
			intervals [3844]:
				xmin = 1364.6028
				xmax = 1365.0228
				text = "teachers"
			intervals [3845]:
				xmin = 1365.0228
				xmax = 1365.2428
				text = "that"
			intervals [3846]:
				xmin = 1365.2428
				xmax = 1365.4228
				text = ""
			intervals [3847]:
				xmin = 1365.4228
				xmax = 1365.6528
				text = "knew"
			intervals [3848]:
				xmin = 1365.6528
				xmax = 1365.8928
				text = "my"
			intervals [3849]:
				xmin = 1365.8928
				xmax = 1366.0228
				text = ""
			intervals [3850]:
				xmin = 1366.0228
				xmax = 1366.5628
				text = "mother"
			intervals [3851]:
				xmin = 1366.5628
				xmax = 1367.0963
				text = ""
			intervals [3852]:
				xmin = 1367.0963
				xmax = 1367.4063
				text = "because"
			intervals [3853]:
				xmin = 1367.4063
				xmax = 1367.5163
				text = "my"
			intervals [3854]:
				xmin = 1367.5163
				xmax = 1367.8663
				text = "mother"
			intervals [3855]:
				xmin = 1367.8663
				xmax = 1368.0763
				text = "went"
			intervals [3856]:
				xmin = 1368.0763
				xmax = 1368.1663
				text = "to"
			intervals [3857]:
				xmin = 1368.1663
				xmax = 1368.6363
				text = "dc"
			intervals [3858]:
				xmin = 1368.6363
				xmax = 1369.0663
				text = "teachers"
			intervals [3859]:
				xmin = 1369.0663
				xmax = 1369.1663
				text = "and"
			intervals [3860]:
				xmin = 1369.1663
				xmax = 1369.5163
				text = "most"
			intervals [3861]:
				xmin = 1369.5163
				xmax = 1369.5763
				text = "of"
			intervals [3862]:
				xmin = 1369.5763
				xmax = 1369.8063
				text = "them"
			intervals [3863]:
				xmin = 1369.8063
				xmax = 1370.0263
				text = "did"
			intervals [3864]:
				xmin = 1370.0263
				xmax = 1370.0663
				text = ""
			intervals [3865]:
				xmin = 1370.0663
				xmax = 1370.3663
				text = "too"
			intervals [3866]:
				xmin = 1370.3663
				xmax = 1371.5746
				text = ""
			intervals [3867]:
				xmin = 1371.5746
				xmax = 1371.7746
				text = "so"
			intervals [3868]:
				xmin = 1371.7746
				xmax = 1371.9446
				text = "they"
			intervals [3869]:
				xmin = 1371.9446
				xmax = 1372.1046
				text = "used"
			intervals [3870]:
				xmin = 1372.1046
				xmax = 1372.3246
				text = "to"
			intervals [3871]:
				xmin = 1372.3246
				xmax = 1373.1309
				text = ""
			intervals [3872]:
				xmin = 1373.1309
				xmax = 1373.4609
				text = "try"
			intervals [3873]:
				xmin = 1373.4609
				xmax = 1373.6409
				text = "to"
			intervals [3874]:
				xmin = 1373.6409
				xmax = 1374.1309
				text = "correct"
			intervals [3875]:
				xmin = 1374.1309
				xmax = 1374.4809
				text = "me"
			intervals [3876]:
				xmin = 1374.4809
				xmax = 1374.6509
				text = "and"
			intervals [3877]:
				xmin = 1374.6509
				xmax = 1374.9309
				text = "make"
			intervals [3878]:
				xmin = 1374.9309
				xmax = 1375.0709
				text = "me"
			intervals [3879]:
				xmin = 1375.0709
				xmax = 1375.1809
				text = "the"
			intervals [3880]:
				xmin = 1375.1809
				xmax = 1375.7509
				text = "model"
			intervals [3881]:
				xmin = 1375.7509
				xmax = 1376.6814
				text = ""
			intervals [3882]:
				xmin = 1376.6814
				xmax = 1377.2214
				text = "student"
			intervals [3883]:
				xmin = 1377.2214
				xmax = 1377.3414
				text = "in"
			intervals [3884]:
				xmin = 1377.3414
				xmax = 1377.4314
				text = "the"
			intervals [3885]:
				xmin = 1377.4314
				xmax = 1378.3314
				text = "classroom"
			intervals [3886]:
				xmin = 1378.3314
				xmax = 1378.6459
				text = ""
			intervals [3887]:
				xmin = 1378.6459
				xmax = 1378.8059
				text = "and"
			intervals [3888]:
				xmin = 1378.8059
				xmax = 1379.0159
				text = "i"
			intervals [3889]:
				xmin = 1379.0159
				xmax = 1379.2659
				text = "wouldn't"
			intervals [3890]:
				xmin = 1379.2659
				xmax = 1379.5459
				text = "have"
			intervals [3891]:
				xmin = 1379.5459
				xmax = 1379.7159
				text = "any"
			intervals [3892]:
				xmin = 1379.7159
				xmax = 1380.1759
				text = "part"
			intervals [3893]:
				xmin = 1380.1759
				xmax = 1380.2759
				text = "of"
			intervals [3894]:
				xmin = 1380.2759
				xmax = 1380.3259
				text = ""
			intervals [3895]:
				xmin = 1380.3259
				xmax = 1380.3859
				text = "it"
			intervals [3896]:
				xmin = 1380.3859
				xmax = 1381.5463
				text = ""
			intervals [3897]:
				xmin = 1381.5463
				xmax = 1381.5763
				text = "i"
			intervals [3898]:
				xmin = 1381.5763
				xmax = 1381.8363
				text = "mean"
			intervals [3899]:
				xmin = 1381.8363
				xmax = 1381.9163
				text = "you"
			intervals [3900]:
				xmin = 1381.9163
				xmax = 1382.0563
				text = "know"
			intervals [3901]:
				xmin = 1382.0563
				xmax = 1382.1963
				text = ""
			intervals [3902]:
				xmin = 1382.1963
				xmax = 1382.5363
				text = "kids"
			intervals [3903]:
				xmin = 1382.5363
				xmax = 1382.7363
				text = "that"
			intervals [3904]:
				xmin = 1382.7363
				xmax = 1382.9863
				text = "age"
			intervals [3905]:
				xmin = 1382.9863
				xmax = 1383.1763
				text = "they're"
			intervals [3906]:
				xmin = 1383.1763
				xmax = 1384.0263
				text = "mischievous"
			intervals [3907]:
				xmin = 1384.0263
				xmax = 1384.2295
				text = ""
			intervals [3908]:
				xmin = 1384.2295
				xmax = 1384.4495
				text = "i"
			intervals [3909]:
				xmin = 1384.4495
				xmax = 1384.6595
				text = "was"
			intervals [3910]:
				xmin = 1384.6595
				xmax = 1384.8995
				text = "one"
			intervals [3911]:
				xmin = 1384.8995
				xmax = 1385.1295
				text = "of"
			intervals [3912]:
				xmin = 1385.1295
				xmax = 1385.4395
				text = "'em"
			intervals [3913]:
				xmin = 1385.4395
				xmax = 1385.7095
				text = "maybe"
			intervals [3914]:
				xmin = 1385.7095
				xmax = 1385.7395
				text = "a"
			intervals [3915]:
				xmin = 1385.7395
				xmax = 1385.9895
				text = "little"
			intervals [3916]:
				xmin = 1385.9895
				xmax = 1386.0795
				text = "bit"
			intervals [3917]:
				xmin = 1386.0795
				xmax = 1386.2395
				text = "more"
			intervals [3918]:
				xmin = 1386.2395
				xmax = 1386.7895
				text = "mischievous"
			intervals [3919]:
				xmin = 1386.7895
				xmax = 1386.9495
				text = "than"
			intervals [3920]:
				xmin = 1386.9495
				xmax = 1387.0895
				text = "the"
			intervals [3921]:
				xmin = 1387.0895
				xmax = 1387.4995
				text = "rest"
			intervals [3922]:
				xmin = 1387.4995
				xmax = 1387.7195
				text = "but"
			intervals [3923]:
				xmin = 1387.7195
				xmax = 1389.2243
				text = ""
			intervals [3924]:
				xmin = 1389.2243
				xmax = 1389.3643
				text = "<unk>"
			intervals [3925]:
				xmin = 1389.3643
				xmax = 1389.570
				text = ""
			intervals [3926]:
				xmin = 1389.570
				xmax = 1389.780
				text = "that"
			intervals [3927]:
				xmin = 1389.780
				xmax = 1390.000
				text = "s"
			intervals [3928]:
				xmin = 1390.000
				xmax = 1391.4667
				text = ""
			intervals [3929]:
				xmin = 1391.4667
				xmax = 1391.9467
				text = "life"
			intervals [3930]:
				xmin = 1391.9467
				xmax = 1391.9767
				text = ""
			intervals [3931]:
				xmin = 1391.9767
				xmax = 1393.3667
				text = "<unk>"
			intervals [3932]:
				xmin = 1393.3667
				xmax = 1400.740
				text = ""
			intervals [3933]:
				xmin = 1400.740
				xmax = 1401.250
				text = "well"
			intervals [3934]:
				xmin = 1401.250
				xmax = 1401.280
				text = ""
			intervals [3935]:
				xmin = 1401.280
				xmax = 1401.820
				text = "um"
			intervals [3936]:
				xmin = 1401.820
				xmax = 1402.1843
				text = ""
			intervals [3937]:
				xmin = 1402.1843
				xmax = 1402.5643
				text = "now"
			intervals [3938]:
				xmin = 1402.5643
				xmax = 1402.6543
				text = "that"
			intervals [3939]:
				xmin = 1402.6543
				xmax = 1402.7843
				text = "i'm"
			intervals [3940]:
				xmin = 1402.7843
				xmax = 1403.4643
				text = "married"
			intervals [3941]:
				xmin = 1403.4643
				xmax = 1403.4943
				text = ""
			intervals [3942]:
				xmin = 1403.4943
				xmax = 1403.5243
				text = "th-"
			intervals [3943]:
				xmin = 1403.5243
				xmax = 1403.6691
				text = ""
			intervals [3944]:
				xmin = 1403.6691
				xmax = 1404.0591
				text = "the"
			intervals [3945]:
				xmin = 1404.0591
				xmax = 1404.0991
				text = ""
			intervals [3946]:
				xmin = 1404.0991
				xmax = 1404.3891
				text = "group"
			intervals [3947]:
				xmin = 1404.3891
				xmax = 1404.5991
				text = "has"
			intervals [3948]:
				xmin = 1404.5991
				xmax = 1404.8091
				text = "cut"
			intervals [3949]:
				xmin = 1404.8091
				xmax = 1404.8391
				text = ""
			intervals [3950]:
				xmin = 1404.8391
				xmax = 1405.2291
				text = "down"
			intervals [3951]:
				xmin = 1405.2291
				xmax = 1405.5491
				text = "some"
			intervals [3952]:
				xmin = 1405.5491
				xmax = 1405.7291
				text = "but"
			intervals [3953]:
				xmin = 1405.7291
				xmax = 1405.9892
				text = ""
			intervals [3954]:
				xmin = 1405.9892
				xmax = 1406.6592
				text = "before"
			intervals [3955]:
				xmin = 1406.6592
				xmax = 1407.2948
				text = ""
			intervals [3956]:
				xmin = 1407.2948
				xmax = 1408.6048
				text = "rdx"
			intervals [3957]:
				xmin = 1408.6048
				xmax = 1408.8948
				text = "and"
			intervals [3958]:
				xmin = 1408.8948
				xmax = 1409.1848
				text = "uh"
			intervals [3959]:
				xmin = 1409.1848
				xmax = 1409.4899
				text = ""
			intervals [3960]:
				xmin = 1409.4899
				xmax = 1410.2199
				text = "rdx"
			intervals [3961]:
				xmin = 1410.2199
				xmax = 1410.2699
				text = "i"
			intervals [3962]:
				xmin = 1410.2699
				xmax = 1410.4799
				text = "used"
			intervals [3963]:
				xmin = 1410.4799
				xmax = 1410.5999
				text = "to"
			intervals [3964]:
				xmin = 1410.5999
				xmax = 1410.8399
				text = "hang"
			intervals [3965]:
				xmin = 1410.8399
				xmax = 1411.1299
				text = "around"
			intervals [3966]:
				xmin = 1411.1299
				xmax = 1411.3399
				text = "with"
			intervals [3967]:
				xmin = 1411.3399
				xmax = 1411.4299
				text = "a"
			intervals [3968]:
				xmin = 1411.4299
				xmax = 1411.7099
				text = "lot"
			intervals [3969]:
				xmin = 1411.7099
				xmax = 1411.9053
				text = ""
			intervals [3970]:
				xmin = 1411.9053
				xmax = 1412.2153
				text = "rdx"
			intervals [3971]:
				xmin = 1412.2153
				xmax = 1412.4153
				text = "was"
			intervals [3972]:
				xmin = 1412.4153
				xmax = 1412.5953
				text = "my"
			intervals [3973]:
				xmin = 1412.5953
				xmax = 1412.9653
				text = "best"
			intervals [3974]:
				xmin = 1412.9653
				xmax = 1413.1953
				text = "man"
			intervals [3975]:
				xmin = 1413.1953
				xmax = 1413.2653
				text = "at"
			intervals [3976]:
				xmin = 1413.2653
				xmax = 1413.3953
				text = "my"
			intervals [3977]:
				xmin = 1413.3953
				xmax = 1413.4453
				text = ""
			intervals [3978]:
				xmin = 1413.4453
				xmax = 1414.0053
				text = "wedding"
			intervals [3979]:
				xmin = 1414.0053
				xmax = 1414.9657
				text = ""
			intervals [3980]:
				xmin = 1414.9657
				xmax = 1415.4957
				text = "and"
			intervals [3981]:
				xmin = 1415.4957
				xmax = 1416.3479
				text = ""
			intervals [3982]:
				xmin = 1416.3479
				xmax = 1416.8279
				text = "well"
			intervals [3983]:
				xmin = 1416.8279
				xmax = 1416.8679
				text = ""
			intervals [3984]:
				xmin = 1416.8679
				xmax = 1417.0479
				text = "we"
			intervals [3985]:
				xmin = 1417.0479
				xmax = 1417.2279
				text = "didn't"
			intervals [3986]:
				xmin = 1417.2279
				xmax = 1417.4879
				text = "see"
			intervals [3987]:
				xmin = 1417.4879
				xmax = 1417.6279
				text = "too"
			intervals [3988]:
				xmin = 1417.6279
				xmax = 1417.8879
				text = "much"
			intervals [3989]:
				xmin = 1417.8879
				xmax = 1418.0079
				text = "of"
			intervals [3990]:
				xmin = 1418.0079
				xmax = 1418.1379
				text = "each"
			intervals [3991]:
				xmin = 1418.1379
				xmax = 1418.3979
				text = "other"
			intervals [3992]:
				xmin = 1418.3979
				xmax = 1418.8579
				text = "during"
			intervals [3993]:
				xmin = 1418.8579
				xmax = 1419.4281
				text = ""
			intervals [3994]:
				xmin = 1419.4281
				xmax = 1420.2281
				text = "school"
			intervals [3995]:
				xmin = 1420.2281
				xmax = 1420.2881
				text = "i"
			intervals [3996]:
				xmin = 1420.2881
				xmax = 1420.8181
				text = "mean"
			intervals [3997]:
				xmin = 1420.8181
				xmax = 1421.3481
				text = ""
			intervals [3998]:
				xmin = 1421.3481
				xmax = 1421.8781
				text = "after"
			intervals [3999]:
				xmin = 1421.8781
				xmax = 1422.2781
				text = "school"
			intervals [4000]:
				xmin = 1422.2781
				xmax = 1422.8795
				text = ""
			intervals [4001]:
				xmin = 1422.8795
				xmax = 1423.2295
				text = "because"
			intervals [4002]:
				xmin = 1423.2295
				xmax = 1423.3395
				text = "we"
			intervals [4003]:
				xmin = 1423.3395
				xmax = 1423.6095
				text = "had"
			intervals [4004]:
				xmin = 1423.6095
				xmax = 1423.7695
				text = "our"
			intervals [4005]:
				xmin = 1423.7695
				xmax = 1424.0295
				text = "work"
			intervals [4006]:
				xmin = 1424.0295
				xmax = 1424.1295
				text = "to"
			intervals [4007]:
				xmin = 1424.1295
				xmax = 1424.2995
				text = "do"
			intervals [4008]:
				xmin = 1424.2995
				xmax = 1424.3695
				text = ""
			intervals [4009]:
				xmin = 1424.3695
				xmax = 1424.7695
				text = "rdx"
			intervals [4010]:
				xmin = 1424.7695
				xmax = 1424.8695
				text = "was"
			intervals [4011]:
				xmin = 1424.8695
				xmax = 1425.1095
				text = "more"
			intervals [4012]:
				xmin = 1425.1095
				xmax = 1425.2095
				text = "of"
			intervals [4013]:
				xmin = 1425.2095
				xmax = 1425.2895
				text = "a"
			intervals [4014]:
				xmin = 1425.2895
				xmax = 1425.5995
				text = "book"
			intervals [4015]:
				xmin = 1425.5995
				xmax = 1425.9095
				text = "worm"
			intervals [4016]:
				xmin = 1425.9095
				xmax = 1426.0695
				text = "than"
			intervals [4017]:
				xmin = 1426.0695
				xmax = 1426.2895
				text = "i"
			intervals [4018]:
				xmin = 1426.2895
				xmax = 1426.6995
				text = "was"
			intervals [4019]:
				xmin = 1426.6995
				xmax = 1427.434
				text = ""
			intervals [4020]:
				xmin = 1427.434
				xmax = 1427.684
				text = "but"
			intervals [4021]:
				xmin = 1427.684
				xmax = 1427.744
				text = ""
			intervals [4022]:
				xmin = 1427.744
				xmax = 1428.174
				text = "during"
			intervals [4023]:
				xmin = 1428.174
				xmax = 1428.284
				text = "the"
			intervals [4024]:
				xmin = 1428.284
				xmax = 1428.864
				text = "summer"
			intervals [4025]:
				xmin = 1428.864
				xmax = 1429.080
				text = ""
			intervals [4026]:
				xmin = 1429.080
				xmax = 1429.440
				text = "rdx"
			intervals [4027]:
				xmin = 1429.440
				xmax = 1429.510
				text = "and"
			intervals [4028]:
				xmin = 1429.510
				xmax = 1429.670
				text = "i"
			intervals [4029]:
				xmin = 1429.670
				xmax = 1430.150
				text = "especially"
			intervals [4030]:
				xmin = 1430.150
				xmax = 1430.270
				text = "we"
			intervals [4031]:
				xmin = 1430.270
				xmax = 1430.410
				text = "used"
			intervals [4032]:
				xmin = 1430.410
				xmax = 1430.550
				text = "to"
			intervals [4033]:
				xmin = 1430.550
				xmax = 1430.790
				text = "hang"
			intervals [4034]:
				xmin = 1430.790
				xmax = 1431.070
				text = "out"
			intervals [4035]:
				xmin = 1431.070
				xmax = 1431.7378
				text = ""
			intervals [4036]:
				xmin = 1431.7378
				xmax = 1431.9778
				text = "and"
			intervals [4037]:
				xmin = 1431.9778
				xmax = 1432.0778
				text = "we"
			intervals [4038]:
				xmin = 1432.0778
				xmax = 1432.2978
				text = "used"
			intervals [4039]:
				xmin = 1432.2978
				xmax = 1432.5478
				text = "to"
			intervals [4040]:
				xmin = 1432.5478
				xmax = 1432.8896
				text = ""
			intervals [4041]:
				xmin = 1432.8896
				xmax = 1433.0996
				text = "go"
			intervals [4042]:
				xmin = 1433.0996
				xmax = 1433.2196
				text = "to"
			intervals [4043]:
				xmin = 1433.2196
				xmax = 1433.3096
				text = "the"
			intervals [4044]:
				xmin = 1433.3096
				xmax = 1433.7396
				text = "pool"
			intervals [4045]:
				xmin = 1433.7396
				xmax = 1433.7696
				text = "a"
			intervals [4046]:
				xmin = 1433.7696
				xmax = 1434.0696
				text = "lot"
			intervals [4047]:
				xmin = 1434.0696
				xmax = 1434.0996
				text = ""
			intervals [4048]:
				xmin = 1434.0996
				xmax = 1434.3996
				text = "with"
			intervals [4049]:
				xmin = 1434.3996
				xmax = 1434.6496
				text = "uh"
			intervals [4050]:
				xmin = 1434.6496
				xmax = 1434.7796
				text = ""
			intervals [4051]:
				xmin = 1434.7796
				xmax = 1434.9696
				text = "two"
			intervals [4052]:
				xmin = 1434.9696
				xmax = 1435.2296
				text = "other"
			intervals [4053]:
				xmin = 1435.2296
				xmax = 1435.7496
				text = "friends"
			intervals [4054]:
				xmin = 1435.7496
				xmax = 1435.9706
				text = ""
			intervals [4055]:
				xmin = 1435.9706
				xmax = 1436.1906
				text = "boy"
			intervals [4056]:
				xmin = 1436.1906
				xmax = 1436.6006
				text = "named"
			intervals [4057]:
				xmin = 1436.6006
				xmax = 1437.1806
				text = "rdx"
			intervals [4058]:
				xmin = 1437.1806
				xmax = 1439.1396
				text = ""
			intervals [4059]:
				xmin = 1439.1396
				xmax = 1439.2696
				text = "and"
			intervals [4060]:
				xmin = 1439.2696
				xmax = 1439.3296
				text = "we"
			intervals [4061]:
				xmin = 1439.3296
				xmax = 1439.4596
				text = "used"
			intervals [4062]:
				xmin = 1439.4596
				xmax = 1439.5396
				text = "to"
			intervals [4063]:
				xmin = 1439.5396
				xmax = 1439.7196
				text = "go"
			intervals [4064]:
				xmin = 1439.7196
				xmax = 1439.8396
				text = "up"
			intervals [4065]:
				xmin = 1439.8396
				xmax = 1440.0696
				text = "there"
			intervals [4066]:
				xmin = 1440.0696
				xmax = 1440.5796
				text = "every"
			intervals [4067]:
				xmin = 1440.5796
				xmax = 1440.7862
				text = ""
			intervals [4068]:
				xmin = 1440.7862
				xmax = 1441.1362
				text = "every"
			intervals [4069]:
				xmin = 1441.1362
				xmax = 1441.3662
				text = "day"
			intervals [4070]:
				xmin = 1441.3662
				xmax = 1441.5862
				text = "until"
			intervals [4071]:
				xmin = 1441.5862
				xmax = 1441.6662
				text = "we"
			intervals [4072]:
				xmin = 1441.6662
				xmax = 1442.0362
				text = "found"
			intervals [4073]:
				xmin = 1442.0362
				xmax = 1442.1862
				text = "out"
			intervals [4074]:
				xmin = 1442.1862
				xmax = 1442.3162
				text = "what"
			intervals [4075]:
				xmin = 1442.3162
				xmax = 1442.3462
				text = ""
			intervals [4076]:
				xmin = 1442.3462
				xmax = 1442.5862
				text = "day"
			intervals [4077]:
				xmin = 1442.5862
				xmax = 1442.6962
				text = "the"
			intervals [4078]:
				xmin = 1442.6962
				xmax = 1443.0862
				text = "girls"
			intervals [4079]:
				xmin = 1443.0862
				xmax = 1443.3262
				text = "came"
			intervals [4080]:
				xmin = 1443.3262
				xmax = 1443.5262
				text = "up"
			intervals [4081]:
				xmin = 1443.5262
				xmax = 1443.7862
				text = "there"
			intervals [4082]:
				xmin = 1443.7862
				xmax = 1444.1216
				text = ""
			intervals [4083]:
				xmin = 1444.1216
				xmax = 1444.2116
				text = "and"
			intervals [4084]:
				xmin = 1444.2116
				xmax = 1444.3916
				text = "then"
			intervals [4085]:
				xmin = 1444.3916
				xmax = 1444.4916
				text = "we"
			intervals [4086]:
				xmin = 1444.4916
				xmax = 1444.5916
				text = "would"
			intervals [4087]:
				xmin = 1444.5916
				xmax = 1444.8616
				text = "only"
			intervals [4088]:
				xmin = 1444.8616
				xmax = 1445.0816
				text = "come"
			intervals [4089]:
				xmin = 1445.0816
				xmax = 1445.2316
				text = "on"
			intervals [4090]:
				xmin = 1445.2316
				xmax = 1445.5516
				text = "those"
			intervals [4091]:
				xmin = 1445.5516
				xmax = 1446.0516
				text = "days"
			intervals [4092]:
				xmin = 1446.0516
				xmax = 1447.8214
				text = ""
			intervals [4093]:
				xmin = 1447.8214
				xmax = 1447.8914
				text = "it"
			intervals [4094]:
				xmin = 1447.8914
				xmax = 1448.2514
				text = "was"
			intervals [4095]:
				xmin = 1448.2514
				xmax = 1449.3122
				text = ""
			intervals [4096]:
				xmin = 1449.3122
				xmax = 1449.6622
				text = "no"
			intervals [4097]:
				xmin = 1449.6622
				xmax = 1449.7722
				text = "i"
			intervals [4098]:
				xmin = 1449.7722
				xmax = 1449.9822
				text = "met"
			intervals [4099]:
				xmin = 1449.9822
				xmax = 1450.1122
				text = "my"
			intervals [4100]:
				xmin = 1450.1122
				xmax = 1450.5022
				text = "wife"
			intervals [4101]:
				xmin = 1450.5022
				xmax = 1450.6222
				text = "at"
			intervals [4102]:
				xmin = 1450.6222
				xmax = 1450.7022
				text = "a"
			intervals [4103]:
				xmin = 1450.7022
				xmax = 1451.2622
				text = "party"
			intervals [4104]:
				xmin = 1451.2622
				xmax = 1452.4912
				text = ""
			intervals [4105]:
				xmin = 1452.4912
				xmax = 1452.8212
				text = "mm"
			intervals [4106]:
				xmin = 1452.8212
				xmax = 1454.2783
				text = ""
			intervals [4107]:
				xmin = 1454.2783
				xmax = 1454.6283
				text = "well"
			intervals [4108]:
				xmin = 1454.6283
				xmax = 1455.1183
				text = "um"
			intervals [4109]:
				xmin = 1455.1183
				xmax = 1455.4768
				text = ""
			intervals [4110]:
				xmin = 1455.4768
				xmax = 1455.6768
				text = "<unk>"
			intervals [4111]:
				xmin = 1455.6768
				xmax = 1456.0931
				text = ""
			intervals [4112]:
				xmin = 1456.0931
				xmax = 1456.2031
				text = "i"
			intervals [4113]:
				xmin = 1456.2031
				xmax = 1456.3831
				text = "was"
			intervals [4114]:
				xmin = 1456.3831
				xmax = 1456.6531
				text = "going"
			intervals [4115]:
				xmin = 1456.6531
				xmax = 1456.7831
				text = "with"
			intervals [4116]:
				xmin = 1456.7831
				xmax = 1456.9931
				text = "this"
			intervals [4117]:
				xmin = 1456.9931
				xmax = 1457.2531
				text = "other"
			intervals [4118]:
				xmin = 1457.2531
				xmax = 1457.6431
				text = "girl"
			intervals [4119]:
				xmin = 1457.6431
				xmax = 1457.7931
				text = "at"
			intervals [4120]:
				xmin = 1457.7931
				xmax = 1457.8731
				text = "the"
			intervals [4121]:
				xmin = 1457.8731
				xmax = 1458.2231
				text = ""
			intervals [4122]:
				xmin = 1458.2231
				xmax = 1458.6431
				text = "time"
			intervals [4123]:
				xmin = 1458.6431
				xmax = 1460.1132
				text = ""
			intervals [4124]:
				xmin = 1460.1132
				xmax = 1460.3832
				text = "and"
			intervals [4125]:
				xmin = 1460.3832
				xmax = 1460.7232
				text = "uh"
			intervals [4126]:
				xmin = 1460.7232
				xmax = 1461.3415
				text = ""
			intervals [4127]:
				xmin = 1461.3415
				xmax = 1461.5315
				text = "she"
			intervals [4128]:
				xmin = 1461.5315
				xmax = 1461.6715
				text = "had"
			intervals [4129]:
				xmin = 1461.6715
				xmax = 1462.0115
				text = "called"
			intervals [4130]:
				xmin = 1462.0115
				xmax = 1462.1015
				text = "me"
			intervals [4131]:
				xmin = 1462.1015
				xmax = 1462.2915
				text = "up"
			intervals [4132]:
				xmin = 1462.2915
				xmax = 1462.6215
				text = "about"
			intervals [4133]:
				xmin = 1462.6215
				xmax = 1462.8515
				text = "this"
			intervals [4134]:
				xmin = 1462.8515
				xmax = 1463.3915
				text = "party"
			intervals [4135]:
				xmin = 1463.3915
				xmax = 1464.1361
				text = ""
			intervals [4136]:
				xmin = 1464.1361
				xmax = 1464.3261
				text = "out"
			intervals [4137]:
				xmin = 1464.3261
				xmax = 1464.5261
				text = "on"
			intervals [4138]:
				xmin = 1464.5261
				xmax = 1464.8461
				text = "cook"
			intervals [4139]:
				xmin = 1464.8461
				xmax = 1465.2261
				text = "street"
			intervals [4140]:
				xmin = 1465.2261
				xmax = 1465.4903
				text = ""
			intervals [4141]:
				xmin = 1465.4903
				xmax = 1465.6503
				text = "but"
			intervals [4142]:
				xmin = 1465.6503
				xmax = 1465.6803
				text = "i"
			intervals [4143]:
				xmin = 1465.6803
				xmax = 1465.8403
				text = "had"
			intervals [4144]:
				xmin = 1465.8403
				xmax = 1466.2203
				text = "already"
			intervals [4145]:
				xmin = 1466.2203
				xmax = 1466.5003
				text = "been"
			intervals [4146]:
				xmin = 1466.5003
				xmax = 1466.5803
				text = ""
			intervals [4147]:
				xmin = 1466.5803
				xmax = 1467.2303
				text = "invited"
			intervals [4148]:
				xmin = 1467.2303
				xmax = 1467.8138
				text = ""
			intervals [4149]:
				xmin = 1467.8138
				xmax = 1467.9238
				text = "to"
			intervals [4150]:
				xmin = 1467.9238
				xmax = 1467.9938
				text = "a"
			intervals [4151]:
				xmin = 1467.9938
				xmax = 1468.3538
				text = "party"
			intervals [4152]:
				xmin = 1468.3538
				xmax = 1468.6238
				text = "given"
			intervals [4153]:
				xmin = 1468.6238
				xmax = 1468.6838
				text = "to"
			intervals [4154]:
				xmin = 1468.6838
				xmax = 1468.7638
				text = "m-"
			intervals [4155]:
				xmin = 1468.7638
				xmax = 1469.0396
				text = ""
			intervals [4156]:
				xmin = 1469.0396
				xmax = 1469.3396
				text = "given"
			intervals [4157]:
				xmin = 1469.3396
				xmax = 1469.5396
				text = "by"
			intervals [4158]:
				xmin = 1469.5396
				xmax = 1469.5996
				text = "an"
			intervals [4159]:
				xmin = 1469.5996
				xmax = 1469.8496
				text = "ex"
			intervals [4160]:
				xmin = 1469.8496
				xmax = 1470.3296
				text = "girlfriend"
			intervals [4161]:
				xmin = 1470.3296
				xmax = 1470.3996
				text = "of"
			intervals [4162]:
				xmin = 1470.3996
				xmax = 1470.7196
				text = "mine"
			intervals [4163]:
				xmin = 1470.7196
				xmax = 1471.3224
				text = ""
			intervals [4164]:
				xmin = 1471.3224
				xmax = 1471.4124
				text = "and"
			intervals [4165]:
				xmin = 1471.4124
				xmax = 1471.5024
				text = "i"
			intervals [4166]:
				xmin = 1471.5024
				xmax = 1471.6724
				text = "was"
			intervals [4167]:
				xmin = 1471.6724
				xmax = 1471.9724
				text = "going"
			intervals [4168]:
				xmin = 1471.9724
				xmax = 1472.0624
				text = "to"
			intervals [4169]:
				xmin = 1472.0624
				xmax = 1472.3624
				text = "that"
			intervals [4170]:
				xmin = 1472.3624
				xmax = 1472.6024
				text = "one"
			intervals [4171]:
				xmin = 1472.6024
				xmax = 1473.5187
				text = ""
			intervals [4172]:
				xmin = 1473.5187
				xmax = 1473.8287
				text = "so"
			intervals [4173]:
				xmin = 1473.8287
				xmax = 1474.2336
				text = ""
			intervals [4174]:
				xmin = 1474.2336
				xmax = 1474.3336
				text = "it"
			intervals [4175]:
				xmin = 1474.3336
				xmax = 1474.4436
				text = "was"
			intervals [4176]:
				xmin = 1474.4436
				xmax = 1474.5836
				text = "on"
			intervals [4177]:
				xmin = 1474.5836
				xmax = 1475.0636
				text = "macarthur"
			intervals [4178]:
				xmin = 1475.0636
				xmax = 1475.1436
				text = ""
			intervals [4179]:
				xmin = 1475.1436
				xmax = 1475.8236
				text = "boulevard"
			intervals [4180]:
				xmin = 1475.8236
				xmax = 1476.5558
				text = ""
			intervals [4181]:
				xmin = 1476.5558
				xmax = 1476.6758
				text = "so"
			intervals [4182]:
				xmin = 1476.6758
				xmax = 1476.7558
				text = "i"
			intervals [4183]:
				xmin = 1476.7558
				xmax = 1477.0058
				text = "went"
			intervals [4184]:
				xmin = 1477.0058
				xmax = 1477.1858
				text = "out"
			intervals [4185]:
				xmin = 1477.1858
				xmax = 1477.2958
				text = "there"
			intervals [4186]:
				xmin = 1477.2958
				xmax = 1477.3758
				text = "and"
			intervals [4187]:
				xmin = 1477.3758
				xmax = 1477.4558
				text = "i"
			intervals [4188]:
				xmin = 1477.4558
				xmax = 1477.7358
				text = "couldn't"
			intervals [4189]:
				xmin = 1477.7358
				xmax = 1478.0358
				text = "find"
			intervals [4190]:
				xmin = 1478.0358
				xmax = 1478.1058
				text = "the"
			intervals [4191]:
				xmin = 1478.1058
				xmax = 1478.4658
				text = "place"
			intervals [4192]:
				xmin = 1478.4658
				xmax = 1478.5458
				text = "the"
			intervals [4193]:
				xmin = 1478.5458
				xmax = 1478.8958
				text = "first"
			intervals [4194]:
				xmin = 1478.8958
				xmax = 1479.3258
				text = "time"
			intervals [4195]:
				xmin = 1479.3258
				xmax = 1479.5839
				text = ""
			intervals [4196]:
				xmin = 1479.5839
				xmax = 1479.6839
				text = "and"
			intervals [4197]:
				xmin = 1479.6839
				xmax = 1479.8039
				text = "i"
			intervals [4198]:
				xmin = 1479.8039
				xmax = 1480.2239
				text = "drove"
			intervals [4199]:
				xmin = 1480.2239
				xmax = 1480.4439
				text = "all"
			intervals [4200]:
				xmin = 1480.4439
				xmax = 1480.5039
				text = "the"
			intervals [4201]:
				xmin = 1480.5039
				xmax = 1480.6339
				text = "way"
			intervals [4202]:
				xmin = 1480.6339
				xmax = 1481.0439
				text = "past"
			intervals [4203]:
				xmin = 1481.0439
				xmax = 1481.5739
				text = "macarthur"
			intervals [4204]:
				xmin = 1481.5739
				xmax = 1481.7639
				text = "out"
			intervals [4205]:
				xmin = 1481.7639
				xmax = 1481.8839
				text = "to"
			intervals [4206]:
				xmin = 1481.8839
				xmax = 1482.1439
				text = "glen"
			intervals [4207]:
				xmin = 1482.1439
				xmax = 1482.5539
				text = "echo"
			intervals [4208]:
				xmin = 1482.5539
				xmax = 1483.5769
				text = ""
			intervals [4209]:
				xmin = 1483.5769
				xmax = 1483.7869
				text = "i"
			intervals [4210]:
				xmin = 1483.7869
				xmax = 1484.0169
				text = "said"
			intervals [4211]:
				xmin = 1484.0169
				xmax = 1484.1569
				text = "i'm"
			intervals [4212]:
				xmin = 1484.1569
				xmax = 1484.3569
				text = "not"
			intervals [4213]:
				xmin = 1484.3569
				xmax = 1484.6869
				text = "giving"
			intervals [4214]:
				xmin = 1484.6869
				xmax = 1484.9269
				text = "up"
			intervals [4215]:
				xmin = 1484.9269
				xmax = 1485.0169
				text = "on"
			intervals [4216]:
				xmin = 1485.0169
				xmax = 1485.2269
				text = "this"
			intervals [4217]:
				xmin = 1485.2269
				xmax = 1485.3569
				text = "one"
			intervals [4218]:
				xmin = 1485.3569
				xmax = 1485.4469
				text = "i"
			intervals [4219]:
				xmin = 1485.4469
				xmax = 1485.7569
				text = "turned"
			intervals [4220]:
				xmin = 1485.7569
				xmax = 1486.1169
				text = "around"
			intervals [4221]:
				xmin = 1486.1169
				xmax = 1486.2769
				text = "and"
			intervals [4222]:
				xmin = 1486.2769
				xmax = 1486.3169
				text = ""
			intervals [4223]:
				xmin = 1486.3169
				xmax = 1486.7669
				text = "found"
			intervals [4224]:
				xmin = 1486.7669
				xmax = 1486.8669
				text = "the"
			intervals [4225]:
				xmin = 1486.8669
				xmax = 1487.2769
				text = "party"
			intervals [4226]:
				xmin = 1487.2769
				xmax = 1488.0355
				text = ""
			intervals [4227]:
				xmin = 1488.0355
				xmax = 1488.2855
				text = "and"
			intervals [4228]:
				xmin = 1488.2855
				xmax = 1488.5855
				text = "uh"
			intervals [4229]:
				xmin = 1488.5855
				xmax = 1488.6455
				text = ""
			intervals [4230]:
				xmin = 1488.6455
				xmax = 1488.7955
				text = "when"
			intervals [4231]:
				xmin = 1488.7955
				xmax = 1488.8755
				text = "i"
			intervals [4232]:
				xmin = 1488.8755
				xmax = 1489.1555
				text = "came"
			intervals [4233]:
				xmin = 1489.1555
				xmax = 1489.2155
				text = "in"
			intervals [4234]:
				xmin = 1489.2155
				xmax = 1489.3555
				text = "the"
			intervals [4235]:
				xmin = 1489.3555
				xmax = 1489.7955
				text = "door"
			intervals [4236]:
				xmin = 1489.7955
				xmax = 1489.8855
				text = ""
			intervals [4237]:
				xmin = 1489.8855
				xmax = 1490.4755
				text = "rdx"
			intervals [4238]:
				xmin = 1490.4755
				xmax = 1490.8073
				text = ""
			intervals [4239]:
				xmin = 1490.8073
				xmax = 1490.9673
				text = "my"
			intervals [4240]:
				xmin = 1490.9673
				xmax = 1491.3973
				text = "wife"
			intervals [4241]:
				xmin = 1491.3973
				xmax = 1491.5173
				text = "was"
			intervals [4242]:
				xmin = 1491.5173
				xmax = 1492.0273
				text = "sitting"
			intervals [4243]:
				xmin = 1492.0273
				xmax = 1493.1889
				text = ""
			intervals [4244]:
				xmin = 1493.1889
				xmax = 1493.4789
				text = "right"
			intervals [4245]:
				xmin = 1493.4789
				xmax = 1493.8989
				text = "there"
			intervals [4246]:
				xmin = 1493.8989
				xmax = 1494.0089
				text = ""
			intervals [4247]:
				xmin = 1494.0089
				xmax = 1494.2389
				text = "as"
			intervals [4248]:
				xmin = 1494.2389
				xmax = 1494.3289
				text = "you"
			intervals [4249]:
				xmin = 1494.3289
				xmax = 1494.5889
				text = "come"
			intervals [4250]:
				xmin = 1494.5889
				xmax = 1494.7489
				text = "in"
			intervals [4251]:
				xmin = 1494.7489
				xmax = 1494.8689
				text = "you"
			intervals [4252]:
				xmin = 1494.8689
				xmax = 1494.9189
				text = ""
			intervals [4253]:
				xmin = 1494.9189
				xmax = 1495.2589
				text = "make"
			intervals [4254]:
				xmin = 1495.2589
				xmax = 1495.2989
				text = "a"
			intervals [4255]:
				xmin = 1495.2989
				xmax = 1495.5589
				text = "little"
			intervals [4256]:
				xmin = 1495.5589
				xmax = 1495.8789
				text = "right"
			intervals [4257]:
				xmin = 1495.8789
				xmax = 1496.0719
				text = ""
			intervals [4258]:
				xmin = 1496.0719
				xmax = 1496.1919
				text = "that"
			intervals [4259]:
				xmin = 1496.1919
				xmax = 1496.2219
				text = "s"
			intervals [4260]:
				xmin = 1496.2219
				xmax = 1496.2819
				text = "the"
			intervals [4261]:
				xmin = 1496.2819
				xmax = 1496.5719
				text = "first"
			intervals [4262]:
				xmin = 1496.5719
				xmax = 1496.9319
				text = "person"
			intervals [4263]:
				xmin = 1496.9319
				xmax = 1497.0619
				text = "i"
			intervals [4264]:
				xmin = 1497.0619
				xmax = 1497.4119
				text = "saw"
			intervals [4265]:
				xmin = 1497.4119
				xmax = 1498.2469
				text = ""
			intervals [4266]:
				xmin = 1498.2469
				xmax = 1498.4269
				text = "and"
			intervals [4267]:
				xmin = 1498.4269
				xmax = 1498.5869
				text = "i"
			intervals [4268]:
				xmin = 1498.5869
				xmax = 1498.7469
				text = "was"
			intervals [4269]:
				xmin = 1498.7469
				xmax = 1499.2569
				text = "introduced"
			intervals [4270]:
				xmin = 1499.2569
				xmax = 1499.3269
				text = "to"
			intervals [4271]:
				xmin = 1499.3269
				xmax = 1499.4669
				text = "her"
			intervals [4272]:
				xmin = 1499.4669
				xmax = 1499.6069
				text = "by"
			intervals [4273]:
				xmin = 1499.6069
				xmax = 1500.2169
				text = "my"
			intervals [4274]:
				xmin = 1500.2169
				xmax = 1500.2469
				text = ""
			intervals [4275]:
				xmin = 1500.2469
				xmax = 1500.2769
				text = "uh"
			intervals [4276]:
				xmin = 1500.2769
				xmax = 1500.5269
				text = "ex"
			intervals [4277]:
				xmin = 1500.5269
				xmax = 1501.0769
				text = "girlfriend"
			intervals [4278]:
				xmin = 1501.0769
				xmax = 1503.2876
				text = ""
			intervals [4279]:
				xmin = 1503.2876
				xmax = 1503.6476
				text = "and"
			intervals [4280]:
				xmin = 1503.6476
				xmax = 1504.0751
				text = ""
			intervals [4281]:
				xmin = 1504.0751
				xmax = 1504.1151
				text = "i"
			intervals [4282]:
				xmin = 1504.1151
				xmax = 1504.4151
				text = "went"
			intervals [4283]:
				xmin = 1504.4151
				xmax = 1505.2751
				text = "downstairs"
			intervals [4284]:
				xmin = 1505.2751
				xmax = 1505.3051
				text = ""
			intervals [4285]:
				xmin = 1505.3051
				xmax = 1505.4751
				text = "and"
			intervals [4286]:
				xmin = 1505.4751
				xmax = 1506.4066
				text = ""
			intervals [4287]:
				xmin = 1506.4066
				xmax = 1506.5266
				text = "d"
			intervals [4288]:
				xmin = 1506.5266
				xmax = 1506.7903
				text = ""
			intervals [4289]:
				xmin = 1506.7903
				xmax = 1506.8803
				text = "to"
			intervals [4290]:
				xmin = 1506.8803
				xmax = 1507.0103
				text = "the"
			intervals [4291]:
				xmin = 1507.0103
				xmax = 1507.5503
				text = "party"
			intervals [4292]:
				xmin = 1507.5503
				xmax = 1508.5748
				text = ""
			intervals [4293]:
				xmin = 1508.5748
				xmax = 1508.8048
				text = "once"
			intervals [4294]:
				xmin = 1508.8048
				xmax = 1508.9248
				text = "it"
			intervals [4295]:
				xmin = 1508.9248
				xmax = 1509.3348
				text = "started"
			intervals [4296]:
				xmin = 1509.3348
				xmax = 1509.4548
				text = "s"
			intervals [4297]:
				xmin = 1509.4548
				xmax = 1509.5148
				text = "b"
			intervals [4298]:
				xmin = 1509.5148
				xmax = 1509.5448
				text = ""
			intervals [4299]:
				xmin = 1509.5448
				xmax = 1509.6948
				text = "see"
			intervals [4300]:
				xmin = 1509.6948
				xmax = 1510.0448
				text = "before"
			intervals [4301]:
				xmin = 1510.0448
				xmax = 1510.2148
				text = "that"
			intervals [4302]:
				xmin = 1510.2148
				xmax = 1510.3248
				text = "there"
			intervals [4303]:
				xmin = 1510.3248
				xmax = 1510.5048
				text = "was"
			intervals [4304]:
				xmin = 1510.5048
				xmax = 1510.8848
				text = "another"
			intervals [4305]:
				xmin = 1510.8848
				xmax = 1511.2248
				text = "party"
			intervals [4306]:
				xmin = 1511.2248
				xmax = 1511.5348
				text = "going"
			intervals [4307]:
				xmin = 1511.5348
				xmax = 1511.6448
				text = "on"
			intervals [4308]:
				xmin = 1511.6448
				xmax = 1511.8148
				text = "for"
			intervals [4309]:
				xmin = 1511.8148
				xmax = 1511.8748
				text = "the"
			intervals [4310]:
				xmin = 1511.8748
				xmax = 1512.2548
				text = "little"
			intervals [4311]:
				xmin = 1512.2548
				xmax = 1512.4548
				text = "kids"
			intervals [4312]:
				xmin = 1512.4548
				xmax = 1512.5248
				text = "it"
			intervals [4313]:
				xmin = 1512.5248
				xmax = 1512.6648
				text = "was"
			intervals [4314]:
				xmin = 1512.6648
				xmax = 1513.2648
				text = "halloween"
			intervals [4315]:
				xmin = 1513.2648
				xmax = 1513.8887
				text = ""
			intervals [4316]:
				xmin = 1513.8887
				xmax = 1514.4987
				text = "weekend"
			intervals [4317]:
				xmin = 1514.4987
				xmax = 1515.2389
				text = ""
			intervals [4318]:
				xmin = 1515.2389
				xmax = 1515.4689
				text = "and"
			intervals [4319]:
				xmin = 1515.4689
				xmax = 1515.7289
				text = "so"
			intervals [4320]:
				xmin = 1515.7289
				xmax = 1515.8889
				text = ""
			intervals [4321]:
				xmin = 1515.8889
				xmax = 1515.9989
				text = "i"
			intervals [4322]:
				xmin = 1515.9989
				xmax = 1516.3289
				text = "started"
			intervals [4323]:
				xmin = 1516.3289
				xmax = 1516.7889
				text = "talking"
			intervals [4324]:
				xmin = 1516.7889
				xmax = 1516.9089
				text = "to"
			intervals [4325]:
				xmin = 1516.9089
				xmax = 1517.2189
				text = "her"
			intervals [4326]:
				xmin = 1517.2189
				xmax = 1517.6845
				text = ""
			intervals [4327]:
				xmin = 1517.6845
				xmax = 1518.0145
				text = "asked"
			intervals [4328]:
				xmin = 1518.0145
				xmax = 1518.1845
				text = "her"
			intervals [4329]:
				xmin = 1518.1845
				xmax = 1518.3045
				text = "her"
			intervals [4330]:
				xmin = 1518.3045
				xmax = 1518.4445
				text = ""
			intervals [4331]:
				xmin = 1518.4445
				xmax = 1519.0845
				text = "name"
			intervals [4332]:
				xmin = 1519.0845
				xmax = 1519.7945
				text = "address"
			intervals [4333]:
				xmin = 1519.7945
				xmax = 1519.8345
				text = ""
			intervals [4334]:
				xmin = 1519.8345
				xmax = 1520.4545
				text = "telephone"
			intervals [4335]:
				xmin = 1520.4545
				xmax = 1520.7445
				text = "number"
			intervals [4336]:
				xmin = 1520.7445
				xmax = 1521.987
				text = ""
			intervals [4337]:
				xmin = 1521.987
				xmax = 1522.347
				text = "and"
			intervals [4338]:
				xmin = 1522.347
				xmax = 1522.517
				text = "she"
			intervals [4339]:
				xmin = 1522.517
				xmax = 1522.697
				text = "didn't"
			intervals [4340]:
				xmin = 1522.697
				xmax = 1522.857
				text = "have"
			intervals [4341]:
				xmin = 1522.857
				xmax = 1522.927
				text = "a"
			intervals [4342]:
				xmin = 1522.927
				xmax = 1523.247
				text = "ride"
			intervals [4343]:
				xmin = 1523.247
				xmax = 1523.557
				text = "home"
			intervals [4344]:
				xmin = 1523.557
				xmax = 1523.747
				text = "that"
			intervals [4345]:
				xmin = 1523.747
				xmax = 1524.047
				text = "night"
			intervals [4346]:
				xmin = 1524.047
				xmax = 1524.197
				text = ""
			intervals [4347]:
				xmin = 1524.197
				xmax = 1524.467
				text = "so"
			intervals [4348]:
				xmin = 1524.467
				xmax = 1524.717
				text = "i"
			intervals [4349]:
				xmin = 1524.717
				xmax = 1525.2732
				text = ""
			intervals [4350]:
				xmin = 1525.2732
				xmax = 1525.6532
				text = "said"
			intervals [4351]:
				xmin = 1525.6532
				xmax = 1525.9532
				text = "i"
			intervals [4352]:
				xmin = 1525.9532
				xmax = 1526.0632
				text = "i"
			intervals [4353]:
				xmin = 1526.0632
				xmax = 1526.1032
				text = ""
			intervals [4354]:
				xmin = 1526.1032
				xmax = 1526.3232
				text = "told"
			intervals [4355]:
				xmin = 1526.3232
				xmax = 1526.3832
				text = "her"
			intervals [4356]:
				xmin = 1526.3832
				xmax = 1526.4632
				text = "i"
			intervals [4357]:
				xmin = 1526.4632
				xmax = 1526.5332
				text = "d"
			intervals [4358]:
				xmin = 1526.5332
				xmax = 1526.7832
				text = "take"
			intervals [4359]:
				xmin = 1526.7832
				xmax = 1526.8732
				text = "her"
			intervals [4360]:
				xmin = 1526.8732
				xmax = 1527.2132
				text = "home"
			intervals [4361]:
				xmin = 1527.2132
				xmax = 1528.1155
				text = ""
			intervals [4362]:
				xmin = 1528.1155
				xmax = 1528.3655
				text = "but"
			intervals [4363]:
				xmin = 1528.3655
				xmax = 1528.6555
				text = "uh"
			intervals [4364]:
				xmin = 1528.6555
				xmax = 1529.1449
				text = ""
			intervals [4365]:
				xmin = 1529.1449
				xmax = 1529.3849
				text = "she"
			intervals [4366]:
				xmin = 1529.3849
				xmax = 1529.6849
				text = "wouldn't"
			intervals [4367]:
				xmin = 1529.6849
				xmax = 1529.9449
				text = "go"
			intervals [4368]:
				xmin = 1529.9449
				xmax = 1530.6749
				text = "because"
			intervals [4369]:
				xmin = 1530.6749
				xmax = 1530.8915
				text = ""
			intervals [4370]:
				xmin = 1530.8915
				xmax = 1531.1815
				text = "after"
			intervals [4371]:
				xmin = 1531.1815
				xmax = 1531.3615
				text = "all"
			intervals [4372]:
				xmin = 1531.3615
				xmax = 1531.4315
				text = "i"
			intervals [4373]:
				xmin = 1531.4315
				xmax = 1531.6615
				text = "was"
			intervals [4374]:
				xmin = 1531.6615
				xmax = 1531.7115
				text = "a"
			intervals [4375]:
				xmin = 1531.7115
				xmax = 1532.3215
				text = "stranger"
			intervals [4376]:
				xmin = 1532.3215
				xmax = 1532.5615
				text = "to"
			intervals [4377]:
				xmin = 1532.5615
				xmax = 1532.6515
				text = "her"
			intervals [4378]:
				xmin = 1532.6515
				xmax = 1533.7312
				text = ""
			intervals [4379]:
				xmin = 1533.7312
				xmax = 1533.9712
				text = "s"
			intervals [4380]:
				xmin = 1533.9712
				xmax = 1534.1012
				text = ""
			intervals [4381]:
				xmin = 1534.1012
				xmax = 1534.5212
				text = "so"
			intervals [4382]:
				xmin = 1534.5212
				xmax = 1534.7412
				text = "uh"
			intervals [4383]:
				xmin = 1534.7412
				xmax = 1535.1262
				text = ""
			intervals [4384]:
				xmin = 1535.1262
				xmax = 1535.3662
				text = "she"
			intervals [4385]:
				xmin = 1535.3662
				xmax = 1535.6262
				text = "got"
			intervals [4386]:
				xmin = 1535.6262
				xmax = 1535.7762
				text = "one"
			intervals [4387]:
				xmin = 1535.7762
				xmax = 1535.8362
				text = "of"
			intervals [4388]:
				xmin = 1535.8362
				xmax = 1535.8962
				text = "the"
			intervals [4389]:
				xmin = 1535.8962
				xmax = 1536.5262
				text = "girlfriends"
			intervals [4390]:
				xmin = 1536.5262
				xmax = 1536.7862
				text = "there"
			intervals [4391]:
				xmin = 1536.7862
				xmax = 1536.9162
				text = "to"
			intervals [4392]:
				xmin = 1536.9162
				xmax = 1537.1592
				text = ""
			intervals [4393]:
				xmin = 1537.1592
				xmax = 1537.4392
				text = "come"
			intervals [4394]:
				xmin = 1537.4392
				xmax = 1537.7092
				text = "with"
			intervals [4395]:
				xmin = 1537.7092
				xmax = 1537.9392
				text = "us"
			intervals [4396]:
				xmin = 1537.9392
				xmax = 1538.0492
				text = "and"
			intervals [4397]:
				xmin = 1538.0492
				xmax = 1538.1992
				text = "sh-"
			intervals [4398]:
				xmin = 1538.1992
				xmax = 1538.5022
				text = ""
			intervals [4399]:
				xmin = 1538.5022
				xmax = 1538.6222
				text = "her"
			intervals [4400]:
				xmin = 1538.6222
				xmax = 1539.0822
				text = "girlfriend"
			intervals [4401]:
				xmin = 1539.0822
				xmax = 1539.3122
				text = "had"
			intervals [4402]:
				xmin = 1539.3122
				xmax = 1539.3922
				text = "a"
			intervals [4403]:
				xmin = 1539.3922
				xmax = 1539.6722
				text = "date"
			intervals [4404]:
				xmin = 1539.6722
				xmax = 1540.4701
				text = ""
			intervals [4405]:
				xmin = 1540.4701
				xmax = 1540.8501
				text = "so"
			intervals [4406]:
				xmin = 1540.8501
				xmax = 1541.0501
				text = "i"
			intervals [4407]:
				xmin = 1541.0501
				xmax = 1541.2701
				text = "took"
			intervals [4408]:
				xmin = 1541.2701
				xmax = 1541.3901
				text = "her"
			intervals [4409]:
				xmin = 1541.3901
				xmax = 1541.7801
				text = "home"
			intervals [4410]:
				xmin = 1541.7801
				xmax = 1542.5678
				text = ""
			intervals [4411]:
				xmin = 1542.5678
				xmax = 1542.6778
				text = "and"
			intervals [4412]:
				xmin = 1542.6778
				xmax = 1542.9678
				text = "asked"
			intervals [4413]:
				xmin = 1542.9678
				xmax = 1543.0478
				text = "her"
			intervals [4414]:
				xmin = 1543.0478
				xmax = 1543.2378
				text = "could"
			intervals [4415]:
				xmin = 1543.2378
				xmax = 1543.3278
				text = "i"
			intervals [4416]:
				xmin = 1543.3278
				xmax = 1543.7178
				text = "call"
			intervals [4417]:
				xmin = 1543.7178
				xmax = 1543.7778
				text = "her"
			intervals [4418]:
				xmin = 1543.7778
				xmax = 1543.8378
				text = "the"
			intervals [4419]:
				xmin = 1543.8378
				xmax = 1544.2378
				text = "next"
			intervals [4420]:
				xmin = 1544.2378
				xmax = 1544.5278
				text = "day"
			intervals [4421]:
				xmin = 1544.5278
				xmax = 1545.6373
				text = ""
			intervals [4422]:
				xmin = 1545.6373
				xmax = 1545.7273
				text = "and"
			intervals [4423]:
				xmin = 1545.7273
				xmax = 1545.8873
				text = "she"
			intervals [4424]:
				xmin = 1545.8873
				xmax = 1546.2273
				text = "said"
			intervals [4425]:
				xmin = 1546.2273
				xmax = 1546.7173
				text = "yes"
			intervals [4426]:
				xmin = 1546.7173
				xmax = 1547.0283
				text = ""
			intervals [4427]:
				xmin = 1547.0283
				xmax = 1547.1983
				text = "and"
			intervals [4428]:
				xmin = 1547.1983
				xmax = 1547.2983
				text = "i"
			intervals [4429]:
				xmin = 1547.2983
				xmax = 1547.5883
				text = "did"
			intervals [4430]:
				xmin = 1547.5883
				xmax = 1547.7283
				text = "i'm"
			intervals [4431]:
				xmin = 1547.7283
				xmax = 1547.8483
				text = "been"
			intervals [4432]:
				xmin = 1547.8483
				xmax = 1548.1783
				text = "going"
			intervals [4433]:
				xmin = 1548.1783
				xmax = 1548.3283
				text = "with"
			intervals [4434]:
				xmin = 1548.3283
				xmax = 1548.4083
				text = "her"
			intervals [4435]:
				xmin = 1548.4083
				xmax = 1548.6683
				text = "ever"
			intervals [4436]:
				xmin = 1548.6683
				xmax = 1549.1683
				text = "since"
			intervals [4437]:
				xmin = 1549.1683
				xmax = 1552.3436
				text = ""
			intervals [4438]:
				xmin = 1552.3436
				xmax = 1552.5236
				text = "yeah"
			intervals [4439]:
				xmin = 1552.5236
				xmax = 1552.6136
				text = ""
			intervals [4440]:
				xmin = 1552.6136
				xmax = 1552.9836
				text = "left"
			intervals [4441]:
				xmin = 1552.9836
				xmax = 1553.1236
				text = "out"
			intervals [4442]:
				xmin = 1553.1236
				xmax = 1553.3136
				text = "some"
			intervals [4443]:
				xmin = 1553.3136
				xmax = 1553.7336
				text = "part"
			intervals [4444]:
				xmin = 1553.7336
				xmax = 1554.8602
				text = ""
			intervals [4445]:
				xmin = 1554.8602
				xmax = 1554.9302
				text = "yeah"
			intervals [4446]:
				xmin = 1554.9302
				xmax = 1555.1602
				text = ""
			intervals [4447]:
				xmin = 1555.1602
				xmax = 1555.4602
				text = "left"
			intervals [4448]:
				xmin = 1555.4602
				xmax = 1555.6002
				text = "out"
			intervals [4449]:
				xmin = 1555.6002
				xmax = 1555.6602
				text = ""
			intervals [4450]:
				xmin = 1555.6602
				xmax = 1555.7902
				text = "some"
			intervals [4451]:
				xmin = 1555.7902
				xmax = 1555.8502
				text = "of"
			intervals [4452]:
				xmin = 1555.8502
				xmax = 1555.8802
				text = ""
			intervals [4453]:
				xmin = 1555.8802
				xmax = 1555.9802
				text = "the"
			intervals [4454]:
				xmin = 1555.9802
				xmax = 1556.0402
				text = ""
			intervals [4455]:
				xmin = 1556.0402
				xmax = 1556.2202
				text = "good"
			intervals [4456]:
				xmin = 1556.2202
				xmax = 1556.3702
				text = ""
			intervals [4457]:
				xmin = 1556.3702
				xmax = 1556.6202
				text = "parts"
			intervals [4458]:
				xmin = 1556.6202
				xmax = 1556.8202
				text = ""
			intervals [4459]:
				xmin = 1556.8202
				xmax = 1556.9202
				text = "too"
			intervals [4460]:
				xmin = 1556.9202
				xmax = 1557.0202
				text = ""
			intervals [4461]:
				xmin = 1557.0202
				xmax = 1557.5502
				text = "<unk>"
			intervals [4462]:
				xmin = 1557.5502
				xmax = 1559.035
				text = ""
			intervals [4463]:
				xmin = 1559.035
				xmax = 1559.225
				text = "shut"
			intervals [4464]:
				xmin = 1559.225
				xmax = 1559.595
				text = ""
			intervals [4465]:
				xmin = 1559.595
				xmax = 1559.715
				text = "up"
			intervals [4466]:
				xmin = 1559.715
				xmax = 1571.7038
				text = ""
			intervals [4467]:
				xmin = 1571.7038
				xmax = 1571.9838
				text = "um"
			intervals [4468]:
				xmin = 1571.9838
				xmax = 1572.2738
				text = "not"
			intervals [4469]:
				xmin = 1572.2738
				xmax = 1572.3538
				text = "to"
			intervals [4470]:
				xmin = 1572.3538
				xmax = 1572.5538
				text = "my"
			intervals [4471]:
				xmin = 1572.5538
				xmax = 1573.1338
				text = "knowing"
			intervals [4472]:
				xmin = 1573.1338
				xmax = 1573.1838
				text = ""
			intervals [4473]:
				xmin = 1573.1838
				xmax = 1573.5738
				text = "uh"
			intervals [4474]:
				xmin = 1573.5738
				xmax = 1573.6838
				text = ""
			intervals [4475]:
				xmin = 1573.6838
				xmax = 1574.1938
				text = "most"
			intervals [4476]:
				xmin = 1574.1938
				xmax = 1574.3238
				text = "of"
			intervals [4477]:
				xmin = 1574.3238
				xmax = 1574.5538
				text = "the"
			intervals [4478]:
				xmin = 1574.5538
				xmax = 1575.1829
				text = ""
			intervals [4479]:
				xmin = 1575.1829
				xmax = 1575.5529
				text = "people"
			intervals [4480]:
				xmin = 1575.5529
				xmax = 1575.7829
				text = "like"
			intervals [4481]:
				xmin = 1575.7829
				xmax = 1576.2929
				text = "rdx"
			intervals [4482]:
				xmin = 1576.2929
				xmax = 1576.9729
				text = ""
			intervals [4483]:
				xmin = 1576.9729
				xmax = 1577.2129
				text = "are"
			intervals [4484]:
				xmin = 1577.2129
				xmax = 1577.3929
				text = "in"
			intervals [4485]:
				xmin = 1577.3929
				xmax = 1577.7029
				text = "uh"
			intervals [4486]:
				xmin = 1577.7029
				xmax = 1577.8529
				text = ""
			intervals [4487]:
				xmin = 1577.8529
				xmax = 1578.6529
				text = "engineering"
			intervals [4488]:
				xmin = 1578.6529
				xmax = 1579.6789
				text = ""
			intervals [4489]:
				xmin = 1579.6789
				xmax = 1580.1289
				text = "and"
			intervals [4490]:
				xmin = 1580.1289
				xmax = 1580.1589
				text = ""
			intervals [4491]:
				xmin = 1580.1589
				xmax = 1580.3289
				text = "they"
			intervals [4492]:
				xmin = 1580.3289
				xmax = 1580.5189
				text = "didn't"
			intervals [4493]:
				xmin = 1580.5189
				xmax = 1580.7189
				text = "have"
			intervals [4494]:
				xmin = 1580.7189
				xmax = 1580.7889
				text = "to"
			intervals [4495]:
				xmin = 1580.7889
				xmax = 1580.8189
				text = ""
			intervals [4496]:
				xmin = 1580.8189
				xmax = 1581.1189
				text = "take"
			intervals [4497]:
				xmin = 1581.1189
				xmax = 1581.2789
				text = "any"
			intervals [4498]:
				xmin = 1581.2789
				xmax = 1581.6889
				text = "foreign"
			intervals [4499]:
				xmin = 1581.6889
				xmax = 1582.3589
				text = "languages"
			intervals [4500]:
				xmin = 1582.3589
				xmax = 1582.3889
				text = ""
			intervals [4501]:
				xmin = 1582.3889
				xmax = 1582.4689
				text = "or"
			intervals [4502]:
				xmin = 1582.4689
				xmax = 1582.9489
				text = "such"
			intervals [4503]:
				xmin = 1582.9489
				xmax = 1590.7489
				text = ""
			intervals [4504]:
				xmin = 1590.7489
				xmax = 1591.1889
				text = "well"
			intervals [4505]:
				xmin = 1591.1889
				xmax = 1591.4789
				text = "uh"
			intervals [4506]:
				xmin = 1591.4789
				xmax = 1591.9813
				text = ""
			intervals [4507]:
				xmin = 1591.9813
				xmax = 1592.1413
				text = "let"
			intervals [4508]:
				xmin = 1592.1413
				xmax = 1592.1813
				text = "s"
			intervals [4509]:
				xmin = 1592.1813
				xmax = 1592.3913
				text = "see"
			intervals [4510]:
				xmin = 1592.3913
				xmax = 1593.087
				text = ""
			intervals [4511]:
				xmin = 1593.087
				xmax = 1593.337
				text = "at"
			intervals [4512]:
				xmin = 1593.337
				xmax = 1593.407
				text = "o"
			intervals [4513]:
				xmin = 1593.407
				xmax = 1593.467
				text = "at"
			intervals [4514]:
				xmin = 1593.467
				xmax = 1593.507
				text = ""
			intervals [4515]:
				xmin = 1593.507
				xmax = 1593.617
				text = "the"
			intervals [4516]:
				xmin = 1593.617
				xmax = 1594.037
				text = "office"
			intervals [4517]:
				xmin = 1594.037
				xmax = 1594.227
				text = "there"
			intervals [4518]:
				xmin = 1594.227
				xmax = 1594.377
				text = "s"
			intervals [4519]:
				xmin = 1594.377
				xmax = 1594.607
				text = "uh"
			intervals [4520]:
				xmin = 1594.607
				xmax = 1595.107
				text = "rdx"
			intervals [4521]:
				xmin = 1595.107
				xmax = 1595.197
				text = "i"
			intervals [4522]:
				xmin = 1595.197
				xmax = 1595.427
				text = "think"
			intervals [4523]:
				xmin = 1595.427
				xmax = 1595.597
				text = "she"
			intervals [4524]:
				xmin = 1595.597
				xmax = 1596.027
				text = "speaks"
			intervals [4525]:
				xmin = 1596.027
				xmax = 1596.077
				text = "a"
			intervals [4526]:
				xmin = 1596.077
				xmax = 1596.297
				text = "few"
			intervals [4527]:
				xmin = 1596.297
				xmax = 1596.827
				text = "african"
			intervals [4528]:
				xmin = 1596.827
				xmax = 1597.547
				text = "dialects"
			intervals [4529]:
				xmin = 1597.547
				xmax = 1598.8073
				text = ""
			intervals [4530]:
				xmin = 1598.8073
				xmax = 1599.2073
				text = "and"
			intervals [4531]:
				xmin = 1599.2073
				xmax = 1599.6073
				text = "um"
			intervals [4532]:
				xmin = 1599.6073
				xmax = 1600.8931
				text = ""
			intervals [4533]:
				xmin = 1600.8931
				xmax = 1601.0831
				text = "let"
			intervals [4534]:
				xmin = 1601.0831
				xmax = 1601.1131
				text = "s"
			intervals [4535]:
				xmin = 1601.1131
				xmax = 1601.4331
				text = "see"
			intervals [4536]:
				xmin = 1601.4331
				xmax = 1601.5331
				text = ""
			intervals [4537]:
				xmin = 1601.5331
				xmax = 1601.6131
				text = "rdx"
			intervals [4538]:
				xmin = 1601.6131
				xmax = 1602.1031
				text = ""
			intervals [4539]:
				xmin = 1602.1031
				xmax = 1602.3031
				text = "he"
			intervals [4540]:
				xmin = 1602.3031
				xmax = 1602.5231
				text = "speaks"
			intervals [4541]:
				xmin = 1602.5231
				xmax = 1602.8831
				text = "<unk>"
			intervals [4542]:
				xmin = 1602.8831
				xmax = 1603.7374
				text = ""
			intervals [4543]:
				xmin = 1603.7374
				xmax = 1603.8374
				text = "what"
			intervals [4544]:
				xmin = 1603.8374
				xmax = 1603.9274
				text = "does"
			intervals [4545]:
				xmin = 1603.9274
				xmax = 1603.9874
				text = "he"
			intervals [4546]:
				xmin = 1603.9874
				xmax = 1604.2574
				text = "speak"
			intervals [4547]:
				xmin = 1604.2574
				xmax = 1604.8174
				text = "spanish"
			intervals [4548]:
				xmin = 1604.8174
				xmax = 1605.4534
				text = ""
			intervals [4549]:
				xmin = 1605.4534
				xmax = 1605.5534
				text = "he"
			intervals [4550]:
				xmin = 1605.5534
				xmax = 1605.8834
				text = "speaks"
			intervals [4551]:
				xmin = 1605.8834
				xmax = 1606.6634
				text = "spanish"
			intervals [4552]:
				xmin = 1606.6634
				xmax = 1607.9496
				text = ""
			intervals [4553]:
				xmin = 1607.9496
				xmax = 1608.0896
				text = "and"
			intervals [4554]:
				xmin = 1608.0896
				xmax = 1608.2096
				text = "i'm"
			intervals [4555]:
				xmin = 1608.2096
				xmax = 1608.4196
				text = "not"
			intervals [4556]:
				xmin = 1608.4196
				xmax = 1608.5696
				text = "too"
			intervals [4557]:
				xmin = 1608.5696
				xmax = 1608.8996
				text = "sure"
			intervals [4558]:
				xmin = 1608.8996
				xmax = 1609.2396
				text = "about"
			intervals [4559]:
				xmin = 1609.2396
				xmax = 1609.3596
				text = "the"
			intervals [4560]:
				xmin = 1609.3596
				xmax = 1609.6996
				text = "rest"
			intervals [4561]:
				xmin = 1609.6996
				xmax = 1609.8496
				text = "of"
			intervals [4562]:
				xmin = 1609.8496
				xmax = 1609.9396
				text = "'em"
			intervals [4563]:
				xmin = 1609.9396
				xmax = 1610.1496
				text = "but"
			intervals [4564]:
				xmin = 1610.1496
				xmax = 1610.3596
				text = "i"
			intervals [4565]:
				xmin = 1610.3596
				xmax = 1610.5055
				text = ""
			intervals [4566]:
				xmin = 1610.5055
				xmax = 1610.6355
				text = "i"
			intervals [4567]:
				xmin = 1610.6355
				xmax = 1610.9655
				text = "think"
			intervals [4568]:
				xmin = 1610.9655
				xmax = 1611.6119
				text = ""
			intervals [4569]:
				xmin = 1611.6119
				xmax = 1611.9119
				text = "yeah"
			intervals [4570]:
				xmin = 1611.9119
				xmax = 1612.5319
				text = "rdx"
			intervals [4571]:
				xmin = 1612.5319
				xmax = 1612.6819
				text = "he"
			intervals [4572]:
				xmin = 1612.6819
				xmax = 1612.8319
				text = "s"
			intervals [4573]:
				xmin = 1612.8319
				xmax = 1612.9919
				text = "a"
			intervals [4574]:
				xmin = 1612.9919
				xmax = 1613.3707
				text = ""
			intervals [4575]:
				xmin = 1613.3707
				xmax = 1613.6207
				text = "works"
			intervals [4576]:
				xmin = 1613.6207
				xmax = 1613.7607
				text = "down"
			intervals [4577]:
				xmin = 1613.7607
				xmax = 1613.8207
				text = "at"
			intervals [4578]:
				xmin = 1613.8207
				xmax = 1613.8807
				text = "the"
			intervals [4579]:
				xmin = 1613.8807
				xmax = 1614.1907
				text = "office"
			intervals [4580]:
				xmin = 1614.1907
				xmax = 1614.4107
				text = "with"
			intervals [4581]:
				xmin = 1614.4107
				xmax = 1614.5007
				text = "my"
			intervals [4582]:
				xmin = 1614.5007
				xmax = 1614.9307
				text = "wife"
			intervals [4583]:
				xmin = 1614.9307
				xmax = 1615.481
				text = ""
			intervals [4584]:
				xmin = 1615.481
				xmax = 1615.581
				text = "i"
			intervals [4585]:
				xmin = 1615.581
				xmax = 1615.731
				text = "know"
			intervals [4586]:
				xmin = 1615.731
				xmax = 1615.891
				text = "he"
			intervals [4587]:
				xmin = 1615.891
				xmax = 1616.301
				text = "speaks"
			intervals [4588]:
				xmin = 1616.301
				xmax = 1616.371
				text = "a"
			intervals [4589]:
				xmin = 1616.371
				xmax = 1616.661
				text = "couple"
			intervals [4590]:
				xmin = 1616.661
				xmax = 1616.721
				text = "of"
			intervals [4591]:
				xmin = 1616.721
				xmax = 1617.091
				text = "foreign"
			intervals [4592]:
				xmin = 1617.091
				xmax = 1617.501
				text = "languages"
			intervals [4593]:
				xmin = 1617.501
				xmax = 1617.601
				text = "i'm"
			intervals [4594]:
				xmin = 1617.601
				xmax = 1617.771
				text = "not"
			intervals [4595]:
				xmin = 1617.771
				xmax = 1618.271
				text = "sure"
			intervals [4596]:
				xmin = 1618.271
				xmax = 1618.311
				text = "wh-"
			intervals [4597]:
				xmin = 1618.311
				xmax = 1618.481
				text = "what"
			intervals [4598]:
				xmin = 1618.481
				xmax = 1618.651
				text = "they"
			intervals [4599]:
				xmin = 1618.651
				xmax = 1618.911
				text = "are"
			intervals [4600]:
				xmin = 1618.911
				xmax = 1632.2127
				text = ""
			intervals [4601]:
				xmin = 1632.2127
				xmax = 1632.5227
				text = "well"
			intervals [4602]:
				xmin = 1632.5227
				xmax = 1632.7627
				text = "not"
			intervals [4603]:
				xmin = 1632.7627
				xmax = 1633.7748
				text = ""
			intervals [4604]:
				xmin = 1633.7748
				xmax = 1634.0448
				text = "not"
			intervals [4605]:
				xmin = 1634.0448
				xmax = 1634.0748
				text = ""
			intervals [4606]:
				xmin = 1634.0748
				xmax = 1634.8448
				text = "usually"
			intervals [4607]:
				xmin = 1634.8448
				xmax = 1635.1748
				text = "um"
			intervals [4608]:
				xmin = 1635.1748
				xmax = 1636.3322
				text = ""
			intervals [4609]:
				xmin = 1636.3322
				xmax = 1637.0922
				text = "sometimes"
			intervals [4610]:
				xmin = 1637.0922
				xmax = 1637.1222
				text = ""
			intervals [4611]:
				xmin = 1637.1222
				xmax = 1637.4122
				text = "who"
			intervals [4612]:
				xmin = 1637.4122
				xmax = 1637.6811
				text = ""
			intervals [4613]:
				xmin = 1637.6811
				xmax = 1638.0211
				text = "whoever"
			intervals [4614]:
				xmin = 1638.0211
				xmax = 1638.2911
				text = "has"
			intervals [4615]:
				xmin = 1638.2911
				xmax = 1638.4311
				text = "the"
			intervals [4616]:
				xmin = 1638.4311
				xmax = 1638.7611
				text = "best"
			intervals [4617]:
				xmin = 1638.7611
				xmax = 1639.3811
				text = "ideas"
			intervals [4618]:
				xmin = 1639.3811
				xmax = 1639.5411
				text = "that"
			intervals [4619]:
				xmin = 1639.5411
				xmax = 1639.6111
				text = "s"
			intervals [4620]:
				xmin = 1639.6111
				xmax = 1639.7111
				text = "what"
			intervals [4621]:
				xmin = 1639.7111
				xmax = 1639.8811
				text = "we"
			intervals [4622]:
				xmin = 1639.8811
				xmax = 1640.2911
				text = "do"
			intervals [4623]:
				xmin = 1640.2911
				xmax = 1640.5111
				text = "when"
			intervals [4624]:
				xmin = 1640.5111
				xmax = 1640.7911
				text = "we"
			intervals [4625]:
				xmin = 1640.7911
				xmax = 1641.1711
				text = "uh"
			intervals [4626]:
				xmin = 1641.1711
				xmax = 1641.2711
				text = ""
			intervals [4627]:
				xmin = 1641.2711
				xmax = 1641.6011
				text = "meet"
			intervals [4628]:
				xmin = 1641.6011
				xmax = 1641.7411
				text = ""
			intervals [4629]:
				xmin = 1641.7411
				xmax = 1642.1111
				text = "uh"
			intervals [4630]:
				xmin = 1642.1111
				xmax = 1642.1411
				text = ""
			intervals [4631]:
				xmin = 1642.1411
				xmax = 1642.2511
				text = "there"
			intervals [4632]:
				xmin = 1642.2511
				xmax = 1642.3111
				text = "s"
			intervals [4633]:
				xmin = 1642.3111
				xmax = 1642.5111
				text = "no"
			intervals [4634]:
				xmin = 1642.5111
				xmax = 1642.7411
				text = "one"
			intervals [4635]:
				xmin = 1642.7411
				xmax = 1642.8611
				text = "that"
			intervals [4636]:
				xmin = 1642.8611
				xmax = 1643.1029
				text = ""
			intervals [4637]:
				xmin = 1643.1029
				xmax = 1643.2629
				text = "you"
			intervals [4638]:
				xmin = 1643.2629
				xmax = 1643.3229
				text = ""
			intervals [4639]:
				xmin = 1643.3229
				xmax = 1643.5129
				text = "could"
			intervals [4640]:
				xmin = 1643.5129
				xmax = 1643.7929
				text = "say"
			intervals [4641]:
				xmin = 1643.7929
				xmax = 1644.0029
				text = "was"
			intervals [4642]:
				xmin = 1644.0029
				xmax = 1644.4529
				text = "actually"
			intervals [4643]:
				xmin = 1644.4529
				xmax = 1644.6829
				text = "the"
			intervals [4644]:
				xmin = 1644.6829
				xmax = 1645.0629
				text = "leader"
			intervals [4645]:
				xmin = 1645.0629
				xmax = 1656.4924
				text = ""
			intervals [4646]:
				xmin = 1656.4924
				xmax = 1656.6324
				text = "well"
			intervals [4647]:
				xmin = 1656.6324
				xmax = 1657.2712
				text = ""
			intervals [4648]:
				xmin = 1657.2712
				xmax = 1657.4412
				text = "it"
			intervals [4649]:
				xmin = 1657.4412
				xmax = 1657.5712
				text = "would"
			intervals [4650]:
				xmin = 1657.5712
				xmax = 1658.0712
				text = "depend"
			intervals [4651]:
				xmin = 1658.0712
				xmax = 1658.2912
				text = "on"
			intervals [4652]:
				xmin = 1658.2912
				xmax = 1658.6312
				text = "you"
			intervals [4653]:
				xmin = 1658.6312
				xmax = 1658.8012
				text = "i"
			intervals [4654]:
				xmin = 1658.8012
				xmax = 1659.1512
				text = "mean"
			intervals [4655]:
				xmin = 1659.1512
				xmax = 1659.4712
				text = "uh"
			intervals [4656]:
				xmin = 1659.4712
				xmax = 1660.8625
				text = ""
			intervals [4657]:
				xmin = 1660.8625
				xmax = 1661.0425
				text = "we"
			intervals [4658]:
				xmin = 1661.0425
				xmax = 1661.3925
				text = "like"
			intervals [4659]:
				xmin = 1661.3925
				xmax = 1661.4225
				text = ""
			intervals [4660]:
				xmin = 1661.4225
				xmax = 1661.5825
				text = "we"
			intervals [4661]:
				xmin = 1661.5825
				xmax = 1661.8325
				text = "like"
			intervals [4662]:
				xmin = 1661.8325
				xmax = 1662.1025
				text = "people"
			intervals [4663]:
				xmin = 1662.1025
				xmax = 1662.2725
				text = "who"
			intervals [4664]:
				xmin = 1662.2725
				xmax = 1662.3425
				text = "are"
			intervals [4665]:
				xmin = 1662.3425
				xmax = 1662.6325
				text = "full"
			intervals [4666]:
				xmin = 1662.6325
				xmax = 1662.7025
				text = "of"
			intervals [4667]:
				xmin = 1662.7025
				xmax = 1663.2125
				text = "fun"
			intervals [4668]:
				xmin = 1663.2125
				xmax = 1663.964
				text = ""
			intervals [4669]:
				xmin = 1663.964
				xmax = 1664.074
				text = "you"
			intervals [4670]:
				xmin = 1664.074
				xmax = 1664.394
				text = "know"
			intervals [4671]:
				xmin = 1664.394
				xmax = 1664.474
				text = ""
			intervals [4672]:
				xmin = 1664.474
				xmax = 1664.834
				text = "like"
			intervals [4673]:
				xmin = 1664.834
				xmax = 1664.954
				text = "to"
			intervals [4674]:
				xmin = 1664.954
				xmax = 1665.354
				text = "laugh"
			intervals [4675]:
				xmin = 1665.354
				xmax = 1665.474
				text = "and"
			intervals [4676]:
				xmin = 1665.474
				xmax = 1665.784
				text = "joke"
			intervals [4677]:
				xmin = 1665.784
				xmax = 1665.944
				text = ""
			intervals [4678]:
				xmin = 1665.944
				xmax = 1666.164
				text = "kid"
			intervals [4679]:
				xmin = 1666.164
				xmax = 1666.694
				text = "around"
			intervals [4680]:
				xmin = 1666.694
				xmax = 1668.0762
				text = ""
			intervals [4681]:
				xmin = 1668.0762
				xmax = 1668.2662
				text = "yet"
			intervals [4682]:
				xmin = 1668.2662
				xmax = 1668.4262
				text = "we"
			intervals [4683]:
				xmin = 1668.4262
				xmax = 1668.6362
				text = "don't"
			intervals [4684]:
				xmin = 1668.6362
				xmax = 1669.0062
				text = "want"
			intervals [4685]:
				xmin = 1669.0062
				xmax = 1669.4937
				text = ""
			intervals [4686]:
				xmin = 1669.4937
				xmax = 1669.7837
				text = "any"
			intervals [4687]:
				xmin = 1669.7837
				xmax = 1670.2637
				text = "fool"
			intervals [4688]:
				xmin = 1670.2637
				xmax = 1670.4737
				text = "get"
			intervals [4689]:
				xmin = 1670.4737
				xmax = 1670.8537
				text = "into"
			intervals [4690]:
				xmin = 1670.8537
				xmax = 1670.9837
				text = "the"
			intervals [4691]:
				xmin = 1670.9837
				xmax = 1671.2837
				text = "group"
			intervals [4692]:
				xmin = 1671.2837
				xmax = 1671.7037
				text = "somebody"
			intervals [4693]:
				xmin = 1671.7037
				xmax = 1671.9637
				text = "has"
			intervals [4694]:
				xmin = 1671.9637
				xmax = 1672.0037
				text = "a"
			intervals [4695]:
				xmin = 1672.0037
				xmax = 1672.2137
				text = "little"
			intervals [4696]:
				xmin = 1672.2137
				xmax = 1672.4279
				text = ""
			intervals [4697]:
				xmin = 1672.4279
				xmax = 1672.6179
				text = "you"
			intervals [4698]:
				xmin = 1672.6179
				xmax = 1672.7779
				text = "know"
			intervals [4699]:
				xmin = 1672.7779
				xmax = 1672.9979
				text = "some"
			intervals [4700]:
				xmin = 1672.9979
				xmax = 1673.4479
				text = "common"
			intervals [4701]:
				xmin = 1673.4479
				xmax = 1673.9479
				text = "sense"
			intervals [4702]:
				xmin = 1673.9479
				xmax = 1674.8049
				text = ""
			intervals [4703]:
				xmin = 1674.8049
				xmax = 1675.0349
				text = "they"
			intervals [4704]:
				xmin = 1675.0349
				xmax = 1675.3224
				text = ""
			intervals [4705]:
				xmin = 1675.3224
				xmax = 1675.6924
				text = "most"
			intervals [4706]:
				xmin = 1675.6924
				xmax = 1675.7924
				text = "of"
			intervals [4707]:
				xmin = 1675.7924
				xmax = 1676.1124
				text = "the"
			intervals [4708]:
				xmin = 1676.1124
				xmax = 1676.5855
				text = ""
			intervals [4709]:
				xmin = 1676.5855
				xmax = 1676.9255
				text = "people"
			intervals [4710]:
				xmin = 1676.9255
				xmax = 1677.2355
				text = "that"
			intervals [4711]:
				xmin = 1677.2355
				xmax = 1677.5447
				text = ""
			intervals [4712]:
				xmin = 1677.5447
				xmax = 1677.6747
				text = "i"
			intervals [4713]:
				xmin = 1677.6747
				xmax = 1678.0247
				text = ""
			intervals [4714]:
				xmin = 1678.0247
				xmax = 1678.1147
				text = "hang"
			intervals [4715]:
				xmin = 1678.1147
				xmax = 1678.2847
				text = "around"
			intervals [4716]:
				xmin = 1678.2847
				xmax = 1678.4547
				text = "with"
			intervals [4717]:
				xmin = 1678.4547
				xmax = 1678.8884
				text = ""
			intervals [4718]:
				xmin = 1678.8884
				xmax = 1679.3084
				text = "well"
			intervals [4719]:
				xmin = 1679.3084
				xmax = 1680.236
				text = ""
			intervals [4720]:
				xmin = 1680.236
				xmax = 1680.426
				text = "that"
			intervals [4721]:
				xmin = 1680.426
				xmax = 1680.466
				text = "i"
			intervals [4722]:
				xmin = 1680.466
				xmax = 1680.786
				text = "still"
			intervals [4723]:
				xmin = 1680.786
				xmax = 1681.466
				text = "associate"
			intervals [4724]:
				xmin = 1681.466
				xmax = 1681.696
				text = "with"
			intervals [4725]:
				xmin = 1681.696
				xmax = 1682.3643
				text = ""
			intervals [4726]:
				xmin = 1682.3643
				xmax = 1682.9943
				text = "uh"
			intervals [4727]:
				xmin = 1682.9943
				xmax = 1683.7992
				text = ""
			intervals [4728]:
				xmin = 1683.7992
				xmax = 1683.8792
				text = "<unk>"
			intervals [4729]:
				xmin = 1683.8792
				xmax = 1684.0392
				text = "are"
			intervals [4730]:
				xmin = 1684.0392
				xmax = 1684.3292
				text = "fun"
			intervals [4731]:
				xmin = 1684.3292
				xmax = 1684.6492
				text = "loving"
			intervals [4732]:
				xmin = 1684.6492
				xmax = 1685.2592
				text = "people"
			intervals [4733]:
				xmin = 1685.2592
				xmax = 1685.2892
				text = ""
			intervals [4734]:
				xmin = 1685.2892
				xmax = 1685.4592
				text = "i"
			intervals [4735]:
				xmin = 1685.4592
				xmax = 1685.6792
				text = "mean"
			intervals [4736]:
				xmin = 1685.6792
				xmax = 1685.9722
				text = ""
			intervals [4737]:
				xmin = 1685.9722
				xmax = 1686.1122
				text = "they"
			intervals [4738]:
				xmin = 1686.1122
				xmax = 1686.3822
				text = "like"
			intervals [4739]:
				xmin = 1686.3822
				xmax = 1686.4722
				text = ""
			intervals [4740]:
				xmin = 1686.4722
				xmax = 1686.6622
				text = "they"
			intervals [4741]:
				xmin = 1686.6622
				xmax = 1686.8822
				text = "have"
			intervals [4742]:
				xmin = 1686.8822
				xmax = 1686.9922
				text = "to"
			intervals [4743]:
				xmin = 1686.9922
				xmax = 1687.4522
				text = "work"
			intervals [4744]:
				xmin = 1687.4522
				xmax = 1687.6922
				text = "and"
			intervals [4745]:
				xmin = 1687.6922
				xmax = 1688.3576
				text = ""
			intervals [4746]:
				xmin = 1688.3576
				xmax = 1688.5176
				text = "but"
			intervals [4747]:
				xmin = 1688.5176
				xmax = 1688.6576
				text = "when"
			intervals [4748]:
				xmin = 1688.6576
				xmax = 1688.6876
				text = ""
			intervals [4749]:
				xmin = 1688.6876
				xmax = 1689.0776
				text = "after"
			intervals [4750]:
				xmin = 1689.0776
				xmax = 1689.4176
				text = "work"
			intervals [4751]:
				xmin = 1689.4176
				xmax = 1689.5076
				text = "you"
			intervals [4752]:
				xmin = 1689.5076
				xmax = 1689.6476
				text = "know"
			intervals [4753]:
				xmin = 1689.6476
				xmax = 1689.7676
				text = "we"
			intervals [4754]:
				xmin = 1689.7676
				xmax = 1690.0576
				text = "ready"
			intervals [4755]:
				xmin = 1690.0576
				xmax = 1690.1676
				text = "to"
			intervals [4756]:
				xmin = 1690.1676
				xmax = 1690.7976
				text = "party"
			intervals [4757]:
				xmin = 1690.7976
				xmax = 1691.0676
				text = ""
			intervals [4758]:
				xmin = 1691.0676
				xmax = 1691.2176
				text = "go"
			intervals [4759]:
				xmin = 1691.2176
				xmax = 1691.4076
				text = "out"
			intervals [4760]:
				xmin = 1691.4076
				xmax = 1691.4676
				text = "and"
			intervals [4761]:
				xmin = 1691.4676
				xmax = 1691.7676
				text = "have"
			intervals [4762]:
				xmin = 1691.7676
				xmax = 1691.8276
				text = "a"
			intervals [4763]:
				xmin = 1691.8276
				xmax = 1692.1176
				text = "good"
			intervals [4764]:
				xmin = 1692.1176
				xmax = 1692.1576
				text = ""
			intervals [4765]:
				xmin = 1692.1576
				xmax = 1692.5376
				text = "time"
			intervals [4766]:
				xmin = 1692.5376
				xmax = 1694.1372
				text = ""
			intervals [4767]:
				xmin = 1694.1372
				xmax = 1694.2072
				text = "we"
			intervals [4768]:
				xmin = 1694.2072
				xmax = 1694.5072
				text = "never"
			intervals [4769]:
				xmin = 1694.5072
				xmax = 1694.6772
				text = "want"
			intervals [4770]:
				xmin = 1694.6772
				xmax = 1694.7472
				text = "to"
			intervals [4771]:
				xmin = 1694.7472
				xmax = 1694.9472
				text = "sit"
			intervals [4772]:
				xmin = 1694.9472
				xmax = 1695.4872
				text = "around"
			intervals [4773]:
				xmin = 1695.4872
				xmax = 1696.0176
				text = ""
			intervals [4774]:
				xmin = 1696.0176
				xmax = 1696.2076
				text = "well"
			intervals [4775]:
				xmin = 1696.2076
				xmax = 1696.7276
				text = "sometimes"
			intervals [4776]:
				xmin = 1696.7276
				xmax = 1696.8376
				text = "we"
			intervals [4777]:
				xmin = 1696.8376
				xmax = 1697.0276
				text = "do"
			intervals [4778]:
				xmin = 1697.0276
				xmax = 1697.2076
				text = "sit"
			intervals [4779]:
				xmin = 1697.2076
				xmax = 1697.5876
				text = "around"
			intervals [4780]:
				xmin = 1697.5876
				xmax = 1698.2176
				text = "discuss"
			intervals [4781]:
				xmin = 1698.2176
				xmax = 1698.6276
				text = "things"
			intervals [4782]:
				xmin = 1698.6276
				xmax = 1698.7876
				text = "but"
			intervals [4783]:
				xmin = 1698.7876
				xmax = 1698.8176
				text = ""
			intervals [4784]:
				xmin = 1698.8176
				xmax = 1699.2176
				text = "most"
			intervals [4785]:
				xmin = 1699.2176
				xmax = 1699.2876
				text = "of"
			intervals [4786]:
				xmin = 1699.2876
				xmax = 1699.3476
				text = "the"
			intervals [4787]:
				xmin = 1699.3476
				xmax = 1699.4276
				text = ""
			intervals [4788]:
				xmin = 1699.4276
				xmax = 1699.5176
				text = "time"
			intervals [4789]:
				xmin = 1699.5176
				xmax = 1699.5876
				text = "we"
			intervals [4790]:
				xmin = 1699.5876
				xmax = 1699.7076
				text = "want"
			intervals [4791]:
				xmin = 1699.7076
				xmax = 1699.7676
				text = "to"
			intervals [4792]:
				xmin = 1699.7676
				xmax = 1699.8876
				text = "get"
			intervals [4793]:
				xmin = 1699.8876
				xmax = 1700.1776
				text = "out"
			intervals [4794]:
				xmin = 1700.1776
				xmax = 1700.3809
				text = ""
			intervals [4795]:
				xmin = 1700.3809
				xmax = 1700.5209
				text = "you"
			intervals [4796]:
				xmin = 1700.5209
				xmax = 1700.7809
				text = "know"
			intervals [4797]:
				xmin = 1700.7809
				xmax = 1700.8509
				text = ""
			intervals [4798]:
				xmin = 1700.8509
				xmax = 1701.0109
				text = "go"
			intervals [4799]:
				xmin = 1701.0109
				xmax = 1701.3109
				text = "where"
			intervals [4800]:
				xmin = 1701.3109
				xmax = 1701.3909
				text = "the"
			intervals [4801]:
				xmin = 1701.3909
				xmax = 1701.9309
				text = "action"
			intervals [4802]:
				xmin = 1701.9309
				xmax = 1701.9609
				text = ""
			intervals [4803]:
				xmin = 1701.9609
				xmax = 1702.3609
				text = "is"
			intervals [4804]:
				xmin = 1702.3609
				xmax = 1707.0178
				text = ""
			intervals [4805]:
				xmin = 1707.0178
				xmax = 1707.5178
				text = "uh"
			intervals [4806]:
				xmin = 1707.5178
				xmax = 1707.7818
				text = ""
			intervals [4807]:
				xmin = 1707.7818
				xmax = 1708.1518
				text = "mostly"
			intervals [4808]:
				xmin = 1708.1518
				xmax = 1708.6018
				text = "just"
			intervals [4809]:
				xmin = 1708.6018
				xmax = 1708.8371
				text = ""
			intervals [4810]:
				xmin = 1708.8371
				xmax = 1709.1671
				text = "uh"
			intervals [4811]:
				xmin = 1709.1671
				xmax = 1709.5371
				text = "couple"
			intervals [4812]:
				xmin = 1709.5371
				xmax = 1709.5971
				text = "of"
			intervals [4813]:
				xmin = 1709.5971
				xmax = 1709.8471
				text = "new"
			intervals [4814]:
				xmin = 1709.8471
				xmax = 1710.1271
				text = "ones"
			intervals [4815]:
				xmin = 1710.1271
				xmax = 1710.3171
				text = "out"
			intervals [4816]:
				xmin = 1710.3171
				xmax = 1710.4571
				text = "that"
			intervals [4817]:
				xmin = 1710.4571
				xmax = 1710.6671
				text = "i"
			intervals [4818]:
				xmin = 1710.6671
				xmax = 1710.7071
				text = ""
			intervals [4819]:
				xmin = 1710.7071
				xmax = 1711.0571
				text = "don't"
			intervals [4820]:
				xmin = 1711.0571
				xmax = 1711.2471
				text = "know"
			intervals [4821]:
				xmin = 1711.2471
				xmax = 1711.5571
				text = "about"
			intervals [4822]:
				xmin = 1711.5571
				xmax = 1711.6971
				text = "but"
			intervals [4823]:
				xmin = 1711.6971
				xmax = 1711.8571
				text = "i"
			intervals [4824]:
				xmin = 1711.8571
				xmax = 1711.9571
				text = ""
			intervals [4825]:
				xmin = 1711.9571
				xmax = 1712.3471
				text = "since"
			intervals [4826]:
				xmin = 1712.3471
				xmax = 1712.4371
				text = "i've"
			intervals [4827]:
				xmin = 1712.4371
				xmax = 1712.4671
				text = ""
			intervals [4828]:
				xmin = 1712.4671
				xmax = 1712.6971
				text = "come"
			intervals [4829]:
				xmin = 1712.6971
				xmax = 1713.0271
				text = "back"
			intervals [4830]:
				xmin = 1713.0271
				xmax = 1713.1471
				text = "i"
			intervals [4831]:
				xmin = 1713.1471
				xmax = 1713.5866
				text = ""
			intervals [4832]:
				xmin = 1713.5866
				xmax = 1713.7966
				text = "i've"
			intervals [4833]:
				xmin = 1713.7966
				xmax = 1714.0966
				text = "picked"
			intervals [4834]:
				xmin = 1714.0966
				xmax = 1714.2666
				text = "up"
			intervals [4835]:
				xmin = 1714.2666
				xmax = 1714.5566
				text = "the"
			intervals [4836]:
				xmin = 1714.5566
				xmax = 1714.6566
				text = ""
			intervals [4837]:
				xmin = 1714.6566
				xmax = 1714.9766
				text = "ones"
			intervals [4838]:
				xmin = 1714.9766
				xmax = 1715.2666
				text = "uh"
			intervals [4839]:
				xmin = 1715.2666
				xmax = 1716.0655
				text = ""
			intervals [4840]:
				xmin = 1716.0655
				xmax = 1716.2455
				text = "that"
			intervals [4841]:
				xmin = 1716.2455
				xmax = 1716.3855
				text = "are"
			intervals [4842]:
				xmin = 1716.3855
				xmax = 1716.9955
				text = "currently"
			intervals [4843]:
				xmin = 1716.9955
				xmax = 1717.0255
				text = ""
			intervals [4844]:
				xmin = 1717.0255
				xmax = 1717.1655
				text = "the"
			intervals [4845]:
				xmin = 1717.1655
				xmax = 1718.1011
				text = ""
			intervals [4846]:
				xmin = 1718.1011
				xmax = 1718.3011
				text = "the"
			intervals [4847]:
				xmin = 1718.3011
				xmax = 1718.6911
				text = "rage"
			intervals [4848]:
				xmin = 1718.6911
				xmax = 1719.1511
				text = "around"
			intervals [4849]:
				xmin = 1719.1511
				xmax = 1719.5111
				text = "town"
			intervals [4850]:
				xmin = 1719.5111
				xmax = 1720.7311
				text = ""
			intervals [4851]:
				xmin = 1720.7311
				xmax = 1720.7911
				text = "the"
			intervals [4852]:
				xmin = 1720.7911
				xmax = 1721.4611
				text = "african"
			intervals [4853]:
				xmin = 1721.4611
				xmax = 1721.4911
				text = ""
			intervals [4854]:
				xmin = 1721.4911
				xmax = 1722.0911
				text = "twist"
			intervals [4855]:
				xmin = 1722.0911
				xmax = 1722.2611
				text = "and"
			intervals [4856]:
				xmin = 1722.2611
				xmax = 1724.2444
				text = ""
			intervals [4857]:
				xmin = 1724.2444
				xmax = 1724.6244
				text = "funky"
			intervals [4858]:
				xmin = 1724.6244
				xmax = 1725.0444
				text = "broad"
			intervals [4859]:
				xmin = 1725.0444
				xmax = 1725.2944
				text = "well"
			intervals [4860]:
				xmin = 1725.2944
				xmax = 1725.6344
				text = "funky"
			intervals [4861]:
				xmin = 1725.6344
				xmax = 1726.1444
				text = "broadway"
			intervals [4862]:
				xmin = 1726.1444
				xmax = 1726.2744
				text = "is"
			intervals [4863]:
				xmin = 1726.2744
				xmax = 1726.5344
				text = "kind"
			intervals [4864]:
				xmin = 1726.5344
				xmax = 1726.6044
				text = "of"
			intervals [4865]:
				xmin = 1726.6044
				xmax = 1727.0644
				text = "old"
			intervals [4866]:
				xmin = 1727.0644
				xmax = 1727.3314
				text = ""
			intervals [4867]:
				xmin = 1727.3314
				xmax = 1727.8914
				text = "now"
			intervals [4868]:
				xmin = 1727.8914
				xmax = 1728.1361
				text = ""
			intervals [4869]:
				xmin = 1728.1361
				xmax = 1728.3761
				text = "even"
			intervals [4870]:
				xmin = 1728.3761
				xmax = 1728.4761
				text = "though"
			intervals [4871]:
				xmin = 1728.4761
				xmax = 1728.6161
				text = "it"
			intervals [4872]:
				xmin = 1728.6161
				xmax = 1728.6861
				text = "s"
			intervals [4873]:
				xmin = 1728.6861
				xmax = 1728.8061
				text = "not"
			intervals [4874]:
				xmin = 1728.8061
				xmax = 1728.9561
				text = "<unk>"
			intervals [4875]:
				xmin = 1728.9561
				xmax = 1729.1961
				text = "not"
			intervals [4876]:
				xmin = 1729.1961
				xmax = 1729.4361
				text = "even"
			intervals [4877]:
				xmin = 1729.4361
				xmax = 1729.7361
				text = "about"
			intervals [4878]:
				xmin = 1729.7361
				xmax = 1730.1061
				text = "nine"
			intervals [4879]:
				xmin = 1730.1061
				xmax = 1730.3961
				text = "months"
			intervals [4880]:
				xmin = 1730.3961
				xmax = 1730.6761
				text = "old"
			intervals [4881]:
				xmin = 1730.6761
				xmax = 1730.8261
				text = "but"
			intervals [4882]:
				xmin = 1730.8261
				xmax = 1730.9361
				text = "it"
			intervals [4883]:
				xmin = 1730.9361
				xmax = 1730.9861
				text = "s"
			intervals [4884]:
				xmin = 1730.9861
				xmax = 1731.2261
				text = "kind"
			intervals [4885]:
				xmin = 1731.2261
				xmax = 1731.3061
				text = "of"
			intervals [4886]:
				xmin = 1731.3061
				xmax = 1731.6561
				text = "old"
			intervals [4887]:
				xmin = 1731.6561
				xmax = 1731.6961
				text = ""
			intervals [4888]:
				xmin = 1731.6961
				xmax = 1731.8461
				text = "now"
			intervals [4889]:
				xmin = 1731.8461
				xmax = 1732.9531
				text = ""
			intervals [4890]:
				xmin = 1732.9531
				xmax = 1733.0231
				text = "and"
			intervals [4891]:
				xmin = 1733.0231
				xmax = 1733.2531
				text = "<unk>"
			intervals [4892]:
				xmin = 1733.2531
				xmax = 1733.3531
				text = "a"
			intervals [4893]:
				xmin = 1733.3531
				xmax = 1733.9131
				text = "<unk>"
			intervals [4894]:
				xmin = 1733.9131
				xmax = 1735.2405
				text = ""
			intervals [4895]:
				xmin = 1735.2405
				xmax = 1735.4005
				text = "it"
			intervals [4896]:
				xmin = 1735.4005
				xmax = 1735.5805
				text = "s"
			intervals [4897]:
				xmin = 1735.5805
				xmax = 1735.9905
				text = "getting"
			intervals [4898]:
				xmin = 1735.9905
				xmax = 1736.3205
				text = "old"
			intervals [4899]:
				xmin = 1736.3205
				xmax = 1736.5205
				text = "but"
			intervals [4900]:
				xmin = 1736.5205
				xmax = 1736.8205
				text = "uh"
			intervals [4901]:
				xmin = 1736.8205
				xmax = 1736.8505
				text = ""
			intervals [4902]:
				xmin = 1736.8505
				xmax = 1737.0305
				text = "when"
			intervals [4903]:
				xmin = 1737.0305
				xmax = 1737.1505
				text = "i"
			intervals [4904]:
				xmin = 1737.1505
				xmax = 1737.5005
				text = "came"
			intervals [4905]:
				xmin = 1737.5005
				xmax = 1737.8205
				text = "back"
			intervals [4906]:
				xmin = 1737.8205
				xmax = 1737.9005
				text = "it"
			intervals [4907]:
				xmin = 1737.9005
				xmax = 1738.2005
				text = "was"
			intervals [4908]:
				xmin = 1738.2005
				xmax = 1738.8005
				text = "relatively"
			intervals [4909]:
				xmin = 1738.8005
				xmax = 1739.1105
				text = "new"
			intervals [4910]:
				xmin = 1739.1105
				xmax = 1739.2105
				text = "i"
			intervals [4911]:
				xmin = 1739.2105
				xmax = 1739.4905
				text = "picked"
			intervals [4912]:
				xmin = 1739.4905
				xmax = 1739.8105
				text = "that"
			intervals [4913]:
				xmin = 1739.8105
				xmax = 1739.9805
				text = "up"
			intervals [4914]:
				xmin = 1739.9805
				xmax = 1741.3818
				text = ""
			intervals [4915]:
				xmin = 1741.3818
				xmax = 1741.5518
				text = "and"
			intervals [4916]:
				xmin = 1741.5518
				xmax = 1741.6818
				text = "the"
			intervals [4917]:
				xmin = 1741.6818
				xmax = 1742.5518
				text = "sophisticated"
			intervals [4918]:
				xmin = 1742.5518
				xmax = 1743.1318
				text = "sissy"
			intervals [4919]:
				xmin = 1743.1318
				xmax = 1744.6411
				text = ""
			intervals [4920]:
				xmin = 1744.6411
				xmax = 1744.7711
				text = "it"
			intervals [4921]:
				xmin = 1744.7711
				xmax = 1744.9011
				text = "s"
			intervals [4922]:
				xmin = 1744.9011
				xmax = 1745.1911
				text = ""
			intervals [4923]:
				xmin = 1745.1911
				xmax = 1745.2511
				text = "c"
			intervals [4924]:
				xmin = 1745.2511
				xmax = 1745.3311
				text = ""
			intervals [4925]:
				xmin = 1745.3311
				xmax = 1745.7211
				text = "odd"
			intervals [4926]:
				xmin = 1745.7211
				xmax = 1746.2011
				text = "name"
			intervals [4927]:
				xmin = 1746.2011
				xmax = 1746.2311
				text = ""
			intervals [4928]:
				xmin = 1746.2311
				xmax = 1746.4511
				text = "but"
			intervals [4929]:
				xmin = 1746.4511
				xmax = 1746.4811
				text = ""
			intervals [4930]:
				xmin = 1746.4811
				xmax = 1746.7311
				text = "uh"
			intervals [4931]:
				xmin = 1746.7311
				xmax = 1747.186
				text = ""
			intervals [4932]:
				xmin = 1747.186
				xmax = 1747.276
				text = "it"
			intervals [4933]:
				xmin = 1747.276
				xmax = 1747.366
				text = "s"
			intervals [4934]:
				xmin = 1747.366
				xmax = 1747.406
				text = "a"
			intervals [4935]:
				xmin = 1747.406
				xmax = 1747.736
				text = "nice"
			intervals [4936]:
				xmin = 1747.736
				xmax = 1748.126
				text = "dance"
			intervals [4937]:
				xmin = 1748.126
				xmax = 1752.0402
				text = ""
			intervals [4938]:
				xmin = 1752.0402
				xmax = 1752.2002
				text = "that"
			intervals [4939]:
				xmin = 1752.2002
				xmax = 1752.2902
				text = "s"
			intervals [4940]:
				xmin = 1752.2902
				xmax = 1752.3602
				text = "a"
			intervals [4941]:
				xmin = 1752.3602
				xmax = 1752.6202
				text = "good"
			intervals [4942]:
				xmin = 1752.6202
				xmax = 1753.0402
				text = "question"
			intervals [4943]:
				xmin = 1753.0402
				xmax = 1753.1902
				text = "i've"
			intervals [4944]:
				xmin = 1753.1902
				xmax = 1753.4402
				text = "never"
			intervals [4945]:
				xmin = 1753.4402
				xmax = 1753.7302
				text = "seen"
			intervals [4946]:
				xmin = 1753.7302
				xmax = 1753.8302
				text = "the"
			intervals [4947]:
				xmin = 1753.8302
				xmax = 1754.3202
				text = "regular"
			intervals [4948]:
				xmin = 1754.3202
				xmax = 1754.6902
				text = "sissy"
			intervals [4949]:
				xmin = 1754.6902
				xmax = 1754.9402
				text = "that"
			intervals [4950]:
				xmin = 1754.9402
				xmax = 1755.3555
				text = ""
			intervals [4951]:
				xmin = 1755.3555
				xmax = 1756.2355
				text = "differentiate"
			intervals [4952]:
				xmin = 1756.2355
				xmax = 1756.7155
				text = "between"
			intervals [4953]:
				xmin = 1756.7155
				xmax = 1756.8155
				text = "the"
			intervals [4954]:
				xmin = 1756.8155
				xmax = 1757.0455
				text = "two"
			intervals [4955]:
				xmin = 1757.0455
				xmax = 1764.0575
				text = ""
			intervals [4956]:
				xmin = 1764.0575
				xmax = 1764.6975
				text = "<unk>"
			intervals [4957]:
				xmin = 1764.6975
				xmax = 1777.4064
				text = ""
			intervals [4958]:
				xmin = 1777.4064
				xmax = 1777.9064
				text = "well"
			intervals [4959]:
				xmin = 1777.9064
				xmax = 1780.370
				text = ""
			intervals [4960]:
				xmin = 1780.370
				xmax = 1780.550
				text = "as"
			intervals [4961]:
				xmin = 1780.550
				xmax = 1780.840
				text = "far"
			intervals [4962]:
				xmin = 1780.840
				xmax = 1781.270
				text = "as"
			intervals [4963]:
				xmin = 1781.270
				xmax = 1781.7417
				text = ""
			intervals [4964]:
				xmin = 1781.7417
				xmax = 1782.3217
				text = "being"
			intervals [4965]:
				xmin = 1782.3217
				xmax = 1782.7323
				text = ""
			intervals [4966]:
				xmin = 1782.7323
				xmax = 1783.0723
				text = "wanting"
			intervals [4967]:
				xmin = 1783.0723
				xmax = 1783.1923
				text = "to"
			intervals [4968]:
				xmin = 1783.1923
				xmax = 1783.5323
				text = "be"
			intervals [4969]:
				xmin = 1783.5323
				xmax = 1784.7014
				text = ""
			intervals [4970]:
				xmin = 1784.7014
				xmax = 1785.1314
				text = "uh"
			intervals [4971]:
				xmin = 1785.1314
				xmax = 1785.6726
				text = ""
			intervals [4972]:
				xmin = 1785.6726
				xmax = 1785.7426
				text = "<unk>"
			intervals [4973]:
				xmin = 1785.7426
				xmax = 1785.8854
				text = ""
			intervals [4974]:
				xmin = 1785.8854
				xmax = 1785.9554
				text = "a"
			intervals [4975]:
				xmin = 1785.9554
				xmax = 1786.6354
				text = "programmer"
			intervals [4976]:
				xmin = 1786.6354
				xmax = 1786.8954
				text = "or"
			intervals [4977]:
				xmin = 1786.8954
				xmax = 1787.1354
				text = "a"
			intervals [4978]:
				xmin = 1787.1354
				xmax = 1788.0988
				text = ""
			intervals [4979]:
				xmin = 1788.0988
				xmax = 1788.5088
				text = "data"
			intervals [4980]:
				xmin = 1788.5088
				xmax = 1788.8388
				text = "uh"
			intervals [4981]:
				xmin = 1788.8388
				xmax = 1788.8888
				text = ""
			intervals [4982]:
				xmin = 1788.8888
				xmax = 1789.5288
				text = "processing"
			intervals [4983]:
				xmin = 1789.5288
				xmax = 1790.3488
				text = "analysis"
			intervals [4984]:
				xmin = 1790.3488
				xmax = 1790.5088
				text = "i"
			intervals [4985]:
				xmin = 1790.5088
				xmax = 1790.8688
				text = "wouldn't"
			intervals [4986]:
				xmin = 1790.8688
				xmax = 1793.0165
				text = ""
			intervals [4987]:
				xmin = 1793.0165
				xmax = 1793.1865
				text = "i"
			intervals [4988]:
				xmin = 1793.1865
				xmax = 1793.4665
				text = "would"
			intervals [4989]:
				xmin = 1793.4665
				xmax = 1793.7165
				text = "have"
			intervals [4990]:
				xmin = 1793.7165
				xmax = 1794.6065
				text = "studied"
			intervals [4991]:
				xmin = 1794.6065
				xmax = 1794.9965
				text = "harder"
			intervals [4992]:
				xmin = 1794.9965
				xmax = 1795.509
				text = ""
			intervals [4993]:
				xmin = 1795.509
				xmax = 1795.709
				text = "when"
			intervals [4994]:
				xmin = 1795.709
				xmax = 1795.839
				text = "i"
			intervals [4995]:
				xmin = 1795.839
				xmax = 1795.999
				text = "was"
			intervals [4996]:
				xmin = 1795.999
				xmax = 1796.119
				text = "in"
			intervals [4997]:
				xmin = 1796.119
				xmax = 1796.439
				text = "high"
			intervals [4998]:
				xmin = 1796.439
				xmax = 1796.779
				text = "school"
			intervals [4999]:
				xmin = 1796.779
				xmax = 1796.899
				text = "and"
			intervals [5000]:
				xmin = 1796.899
				xmax = 1797.389
				text = "especially"
			intervals [5001]:
				xmin = 1797.389
				xmax = 1797.529
				text = "when"
			intervals [5002]:
				xmin = 1797.529
				xmax = 1797.689
				text = "i"
			intervals [5003]:
				xmin = 1797.689
				xmax = 1797.849
				text = "was"
			intervals [5004]:
				xmin = 1797.849
				xmax = 1797.969
				text = "in"
			intervals [5005]:
				xmin = 1797.969
				xmax = 1798.019
				text = ""
			intervals [5006]:
				xmin = 1798.019
				xmax = 1798.709
				text = "college"
			intervals [5007]:
				xmin = 1798.709
				xmax = 1800.5644
				text = ""
			intervals [5008]:
				xmin = 1800.5644
				xmax = 1800.9544
				text = "uh"
			intervals [5009]:
				xmin = 1800.9544
				xmax = 1802.6055
				text = ""
			intervals [5010]:
				xmin = 1802.6055
				xmax = 1802.7055
				text = "i"
			intervals [5011]:
				xmin = 1802.7055
				xmax = 1803.0855
				text = "think"
			intervals [5012]:
				xmin = 1803.0855
				xmax = 1803.5047
				text = ""
			intervals [5013]:
				xmin = 1803.5047
				xmax = 1803.6647
				text = "i"
			intervals [5014]:
				xmin = 1803.6647
				xmax = 1803.9947
				text = "wouldn't"
			intervals [5015]:
				xmin = 1803.9947
				xmax = 1804.1747
				text = "have"
			intervals [5016]:
				xmin = 1804.1747
				xmax = 1804.6647
				text = "been"
			intervals [5017]:
				xmin = 1804.6647
				xmax = 1804.8447
				text = ""
			intervals [5018]:
				xmin = 1804.8447
				xmax = 1804.9147
				text = "uh"
			intervals [5019]:
				xmin = 1804.9147
				xmax = 1805.2708
				text = ""
			intervals [5020]:
				xmin = 1805.2708
				xmax = 1805.4208
				text = "the"
			intervals [5021]:
				xmin = 1805.4208
				xmax = 1805.8708
				text = "party"
			intervals [5022]:
				xmin = 1805.8708
				xmax = 1806.1208
				text = "boy"
			intervals [5023]:
				xmin = 1806.1208
				xmax = 1806.2708
				text = "that"
			intervals [5024]:
				xmin = 1806.2708
				xmax = 1806.3708
				text = "i"
			intervals [5025]:
				xmin = 1806.3708
				xmax = 1806.9108
				text = "was"
			intervals [5026]:
				xmin = 1806.9108
				xmax = 1807.0608
				text = "when"
			intervals [5027]:
				xmin = 1807.0608
				xmax = 1807.1908
				text = "i"
			intervals [5028]:
				xmin = 1807.1908
				xmax = 1807.5508
				text = "was"
			intervals [5029]:
				xmin = 1807.5508
				xmax = 1807.5808
				text = ""
			intervals [5030]:
				xmin = 1807.5808
				xmax = 1807.7208
				text = "in"
			intervals [5031]:
				xmin = 1807.7208
				xmax = 1807.9208
				text = "my"
			intervals [5032]:
				xmin = 1807.9208
				xmax = 1807.9508
				text = ""
			intervals [5033]:
				xmin = 1807.9508
				xmax = 1808.5708
				text = "teens"
			intervals [5034]:
				xmin = 1808.5708
				xmax = 1809.1783
				text = ""
			intervals [5035]:
				xmin = 1809.1783
				xmax = 1809.4083
				text = "because"
			intervals [5036]:
				xmin = 1809.4083
				xmax = 1809.5883
				text = "i've"
			intervals [5037]:
				xmin = 1809.5883
				xmax = 1809.7883
				text = "come"
			intervals [5038]:
				xmin = 1809.7883
				xmax = 1809.8683
				text = "to"
			intervals [5039]:
				xmin = 1809.8683
				xmax = 1810.4883
				text = "realize"
			intervals [5040]:
				xmin = 1810.4883
				xmax = 1810.7283
				text = "that"
			intervals [5041]:
				xmin = 1810.7283
				xmax = 1811.1096
				text = ""
			intervals [5042]:
				xmin = 1811.1096
				xmax = 1811.8296
				text = "studying"
			intervals [5043]:
				xmin = 1811.8296
				xmax = 1811.8896
				text = "and"
			intervals [5044]:
				xmin = 1811.8896
				xmax = 1812.1796
				text = "getting"
			intervals [5045]:
				xmin = 1812.1796
				xmax = 1812.2896
				text = "a"
			intervals [5046]:
				xmin = 1812.2896
				xmax = 1812.4996
				text = "good"
			intervals [5047]:
				xmin = 1812.4996
				xmax = 1812.5296
				text = ""
			intervals [5048]:
				xmin = 1812.5296
				xmax = 1813.1196
				text = "job"
			intervals [5049]:
				xmin = 1813.1196
				xmax = 1813.5676
				text = ""
			intervals [5050]:
				xmin = 1813.5676
				xmax = 1813.6476
				text = "are"
			intervals [5051]:
				xmin = 1813.6476
				xmax = 1813.9276
				text = "more"
			intervals [5052]:
				xmin = 1813.9276
				xmax = 1814.5276
				text = "important"
			intervals [5053]:
				xmin = 1814.5276
				xmax = 1814.6576
				text = "than"
			intervals [5054]:
				xmin = 1814.6576
				xmax = 1814.6976
				text = ""
			intervals [5055]:
				xmin = 1814.6976
				xmax = 1815.2476
				text = "partying"
			intervals [5056]:
				xmin = 1815.2476
				xmax = 1815.2776
				text = ""
			intervals [5057]:
				xmin = 1815.2776
				xmax = 1815.4676
				text = "cause"
			intervals [5058]:
				xmin = 1815.4676
				xmax = 1815.5876
				text = "you"
			intervals [5059]:
				xmin = 1815.5876
				xmax = 1815.7876
				text = "can"
			intervals [5060]:
				xmin = 1815.7876
				xmax = 1816.1976
				text = "party"
			intervals [5061]:
				xmin = 1816.1976
				xmax = 1816.9276
				text = "anytime"
			intervals [5062]:
				xmin = 1816.9276
				xmax = 1817.5839
				text = ""
			intervals [5063]:
				xmin = 1817.5839
				xmax = 1817.8939
				text = "but"
			intervals [5064]:
				xmin = 1817.8939
				xmax = 1818.0339
				text = "you"
			intervals [5065]:
				xmin = 1818.0339
				xmax = 1818.3239
				text = "can't"
			intervals [5066]:
				xmin = 1818.3239
				xmax = 1818.5139
				text = "go"
			intervals [5067]:
				xmin = 1818.5139
				xmax = 1818.6339
				text = "to"
			intervals [5068]:
				xmin = 1818.6339
				xmax = 1819.0939
				text = "school"
			intervals [5069]:
				xmin = 1819.0939
				xmax = 1819.1839
				text = "and"
			intervals [5070]:
				xmin = 1819.1839
				xmax = 1819.4139
				text = "get"
			intervals [5071]:
				xmin = 1819.4139
				xmax = 1819.5839
				text = "a"
			intervals [5072]:
				xmin = 1819.5839
				xmax = 1820.3139
				text = "education"
			intervals [5073]:
				xmin = 1820.3139
				xmax = 1820.7613
				text = ""
			intervals [5074]:
				xmin = 1820.7613
				xmax = 1820.8813
				text = "at"
			intervals [5075]:
				xmin = 1820.8813
				xmax = 1821.1413
				text = "any"
			intervals [5076]:
				xmin = 1821.1413
				xmax = 1821.5213
				text = "time"
			intervals [5077]:
				xmin = 1821.5213
				xmax = 1822.0313
				text = "because"
			intervals [5078]:
				xmin = 1822.0313
				xmax = 1822.7566
				text = ""
			intervals [5079]:
				xmin = 1822.7566
				xmax = 1823.0066
				text = "once"
			intervals [5080]:
				xmin = 1823.0066
				xmax = 1823.0866
				text = "you"
			intervals [5081]:
				xmin = 1823.0866
				xmax = 1823.3266
				text = "get"
			intervals [5082]:
				xmin = 1823.3266
				xmax = 1824.0166
				text = "married"
			intervals [5083]:
				xmin = 1824.0166
				xmax = 1824.5111
				text = ""
			intervals [5084]:
				xmin = 1824.5111
				xmax = 1824.6211
				text = "you"
			intervals [5085]:
				xmin = 1824.6211
				xmax = 1824.7911
				text = "have"
			intervals [5086]:
				xmin = 1824.7911
				xmax = 1824.9111
				text = "to"
			intervals [5087]:
				xmin = 1824.9111
				xmax = 1825.2211
				text = "think"
			intervals [5088]:
				xmin = 1825.2211
				xmax = 1825.5711
				text = "about"
			intervals [5089]:
				xmin = 1825.5711
[truncated: 1,693,049 more chars]
