# Supplementary material for: Considering Performance in the Automated and Manual Coding of Sociolinguistic Variables: Lessons From Variable (ING)
Source: Front Artif Intell. 2021 Apr 29;4:648543. doi: 10.3389/frai.2021.648543 (PMC8117961; doi:10.3389/frai.2021.648543)
Supplement: Supplementary file 5 [file Data_Sheet_5.ZIP › CORAAL_VARAligned_as_TextGrids_p1/DCA_se3_ag1_f_04_1.TextGrid]

File type = "ooTextFile"
Object class = "TextGrid"

xmin = 0.0
xmax = 2119.999886621315
tiers? <exists>
size = 4
item []:
	item [1]:
		class = "IntervalTier"
		name = "DCA_int_03 - words"
		xmin = 0.0
		xmax = 2119.999886621315
		intervals: size = 2808
			intervals [1]:
				xmin = 0.0
				xmax = 0.5577
				text = ""
			intervals [2]:
				xmin = 0.5577
				xmax = 0.8177
				text = "first"
			intervals [3]:
				xmin = 0.8177
				xmax = 0.8777
				text = "of"
			intervals [4]:
				xmin = 0.8777
				xmax = 0.9677
				text = "all"
			intervals [5]:
				xmin = 0.9677
				xmax = 0.9977
				text = ""
			intervals [6]:
				xmin = 0.9977
				xmax = 1.1077
				text = "what"
			intervals [7]:
				xmin = 1.1077
				xmax = 1.5021
				text = ""
			intervals [8]:
				xmin = 1.5021
				xmax = 2.0121
				text = "uh"
			intervals [9]:
				xmin = 2.0121
				xmax = 2.1924
				text = ""
			intervals [10]:
				xmin = 2.1924
				xmax = 2.4524
				text = "kind"
			intervals [11]:
				xmin = 2.4524
				xmax = 2.5224
				text = "of"
			intervals [12]:
				xmin = 2.5224
				xmax = 2.5924
				text = ""
			intervals [13]:
				xmin = 2.5924
				xmax = 3.2124
				text = "games"
			intervals [14]:
				xmin = 3.2124
				xmax = 3.2524
				text = ""
			intervals [15]:
				xmin = 3.2524
				xmax = 3.3424
				text = "do"
			intervals [16]:
				xmin = 3.3424
				xmax = 3.4924
				text = "you"
			intervals [17]:
				xmin = 3.4924
				xmax = 3.5324
				text = ""
			intervals [18]:
				xmin = 3.5324
				xmax = 3.7724
				text = "play"
			intervals [19]:
				xmin = 3.7724
				xmax = 5.0512
				text = ""
			intervals [20]:
				xmin = 5.0512
				xmax = 5.2712
				text = "say"
			intervals [21]:
				xmin = 5.2712
				xmax = 5.5012
				text = "after"
			intervals [22]:
				xmin = 5.5012
				xmax = 5.5312
				text = ""
			intervals [23]:
				xmin = 5.5312
				xmax = 6.0912
				text = "school"
			intervals [24]:
				xmin = 6.0912
				xmax = 11.0457
				text = ""
			intervals [25]:
				xmin = 11.0457
				xmax = 11.2057
				text = "four"
			intervals [26]:
				xmin = 11.2057
				xmax = 11.7157
				text = "corners"
			intervals [27]:
				xmin = 11.7157
				xmax = 12.0002
				text = ""
			intervals [28]:
				xmin = 12.0002
				xmax = 12.1302
				text = "how"
			intervals [29]:
				xmin = 12.1302
				xmax = 12.2002
				text = "do"
			intervals [30]:
				xmin = 12.2002
				xmax = 12.2602
				text = "you"
			intervals [31]:
				xmin = 12.2602
				xmax = 12.3802
				text = "play"
			intervals [32]:
				xmin = 12.3802
				xmax = 12.5102
				text = ""
			intervals [33]:
				xmin = 12.5102
				xmax = 12.6702
				text = "four"
			intervals [34]:
				xmin = 12.6702
				xmax = 12.7402
				text = ""
			intervals [35]:
				xmin = 12.7402
				xmax = 12.9902
				text = "corners"
			intervals [36]:
				xmin = 12.9902
				xmax = 32.1234
				text = ""
			intervals [37]:
				xmin = 32.1234
				xmax = 32.3334
				text = "are"
			intervals [38]:
				xmin = 32.3334
				xmax = 32.6634
				text = ""
			intervals [39]:
				xmin = 32.6634
				xmax = 32.7634
				text = "there"
			intervals [40]:
				xmin = 32.7634
				xmax = 32.9634
				text = "any"
			intervals [41]:
				xmin = 32.9634
				xmax = 32.9934
				text = ""
			intervals [42]:
				xmin = 32.9934
				xmax = 33.5134
				text = "particular"
			intervals [43]:
				xmin = 33.5134
				xmax = 33.5834
				text = ""
			intervals [44]:
				xmin = 33.5834
				xmax = 33.8334
				text = "kind"
			intervals [45]:
				xmin = 33.8334
				xmax = 33.8934
				text = "of"
			intervals [46]:
				xmin = 33.8934
				xmax = 35.6545
				text = ""
			intervals [47]:
				xmin = 35.6545
				xmax = 35.7745
				text = "rules"
			intervals [48]:
				xmin = 35.7745
				xmax = 35.8045
				text = ""
			intervals [49]:
				xmin = 35.8045
				xmax = 35.8945
				text = "that"
			intervals [50]:
				xmin = 35.8945
				xmax = 35.9245
				text = ""
			intervals [51]:
				xmin = 35.9245
				xmax = 36.2545
				text = "uh"
			intervals [52]:
				xmin = 36.2545
				xmax = 38.6323
				text = ""
			intervals [53]:
				xmin = 38.6323
				xmax = 39.1123
				text = "mm-hm"
			intervals [54]:
				xmin = 39.1123
				xmax = 41.0308
				text = ""
			intervals [55]:
				xmin = 41.0308
				xmax = 41.5008
				text = "mm"
			intervals [56]:
				xmin = 41.5008
				xmax = 42.1773
				text = ""
			intervals [57]:
				xmin = 42.1773
				xmax = 42.3773
				text = "what"
			intervals [58]:
				xmin = 42.3773
				xmax = 42.7373
				text = "about"
			intervals [59]:
				xmin = 42.7373
				xmax = 42.8456
				text = ""
			intervals [60]:
				xmin = 42.8456
				xmax = 43.7156
				text = "uh"
			intervals [61]:
				xmin = 43.7156
				xmax = 44.3817
				text = ""
			intervals [62]:
				xmin = 44.3817
				xmax = 44.6917
				text = "uh"
			intervals [63]:
				xmin = 44.6917
				xmax = 44.7917
				text = "what"
			intervals [64]:
				xmin = 44.7917
				xmax = 45.0217
				text = "was"
			intervals [65]:
				xmin = 45.0217
				xmax = 45.0517
				text = ""
			intervals [66]:
				xmin = 45.0517
				xmax = 45.2417
				text = "that"
			intervals [67]:
				xmin = 45.2417
				xmax = 45.7317
				text = "kickball"
			intervals [68]:
				xmin = 45.7317
				xmax = 45.8017
				text = "you"
			intervals [69]:
				xmin = 45.8017
				xmax = 45.8517
				text = ""
			intervals [70]:
				xmin = 45.8517
				xmax = 46.1517
				text = "said"
			intervals [71]:
				xmin = 46.1517
				xmax = 47.0444
				text = ""
			intervals [72]:
				xmin = 47.0444
				xmax = 47.4444
				text = "and"
			intervals [73]:
				xmin = 47.4444
				xmax = 47.5058
				text = ""
			intervals [74]:
				xmin = 47.5058
				xmax = 47.6658
				text = "what"
			intervals [75]:
				xmin = 47.6658
				xmax = 47.8658
				text = "was"
			intervals [76]:
				xmin = 47.8658
				xmax = 47.9458
				text = ""
			intervals [77]:
				xmin = 47.9458
				xmax = 48.1458
				text = "four"
			intervals [78]:
				xmin = 48.1458
				xmax = 48.2058
				text = ""
			intervals [79]:
				xmin = 48.2058
				xmax = 48.4058
				text = "corners"
			intervals [80]:
				xmin = 48.4058
				xmax = 63.8287
				text = ""
			intervals [81]:
				xmin = 63.8287
				xmax = 64.3087
				text = "oh"
			intervals [82]:
				xmin = 64.3087
				xmax = 64.625
				text = ""
			intervals [83]:
				xmin = 64.625
				xmax = 64.815
				text = "oh"
			intervals [84]:
				xmin = 64.815
				xmax = 64.965
				text = "cause"
			intervals [85]:
				xmin = 64.965
				xmax = 65.095
				text = ""
			intervals [86]:
				xmin = 65.095
				xmax = 65.195
				text = "i"
			intervals [87]:
				xmin = 65.195
				xmax = 65.395
				text = "know"
			intervals [88]:
				xmin = 65.395
				xmax = 65.455
				text = "i"
			intervals [89]:
				xmin = 65.455
				xmax = 65.655
				text = "used"
			intervals [90]:
				xmin = 65.655
				xmax = 65.685
				text = ""
			intervals [91]:
				xmin = 65.685
				xmax = 65.745
				text = "to"
			intervals [92]:
				xmin = 65.745
				xmax = 65.895
				text = "play"
			intervals [93]:
				xmin = 65.895
				xmax = 65.995
				text = ""
			intervals [94]:
				xmin = 65.995
				xmax = 66.275
				text = "kickball"
			intervals [95]:
				xmin = 66.275
				xmax = 67.015
				text = "<unk>"
			intervals [96]:
				xmin = 67.015
				xmax = 67.5644
				text = ""
			intervals [97]:
				xmin = 67.5644
				xmax = 67.9544
				text = "um"
			intervals [98]:
				xmin = 67.9544
				xmax = 68.8464
				text = ""
			intervals [99]:
				xmin = 68.8464
				xmax = 69.0464
				text = "are"
			intervals [100]:
				xmin = 69.0464
				xmax = 69.1464
				text = "there"
			intervals [101]:
				xmin = 69.1464
				xmax = 69.3364
				text = "any"
			intervals [102]:
				xmin = 69.3364
				xmax = 69.6064
				text = "other"
			intervals [103]:
				xmin = 69.6064
				xmax = 70.1109
				text = ""
			intervals [104]:
				xmin = 70.1109
				xmax = 70.7209
				text = "uh"
			intervals [105]:
				xmin = 70.7209
				xmax = 71.4849
				text = ""
			intervals [106]:
				xmin = 71.4849
				xmax = 71.5149
				text = "<unk>"
			intervals [107]:
				xmin = 71.5149
				xmax = 74.3082
				text = ""
			intervals [108]:
				xmin = 74.3082
				xmax = 74.5782
				text = "are"
			intervals [109]:
				xmin = 74.5782
				xmax = 74.6682
				text = "there"
			intervals [110]:
				xmin = 74.6682
				xmax = 74.8282
				text = "any"
			intervals [111]:
				xmin = 74.8282
				xmax = 75.1582
				text = "other"
			intervals [112]:
				xmin = 75.1582
				xmax = 75.3337
				text = ""
			intervals [113]:
				xmin = 75.3337
				xmax = 75.7637
				text = "games"
			intervals [114]:
				xmin = 75.7637
				xmax = 76.9983
				text = ""
			intervals [115]:
				xmin = 76.9983
				xmax = 77.0783
				text = "you"
			intervals [116]:
				xmin = 77.0783
				xmax = 77.2383
				text = "play"
			intervals [117]:
				xmin = 77.2383
				xmax = 77.4907
				text = ""
			intervals [118]:
				xmin = 77.4907
				xmax = 77.8707
				text = "oh"
			intervals [119]:
				xmin = 77.8707
				xmax = 78.0207
				text = "what"
			intervals [120]:
				xmin = 78.0207
				xmax = 78.0807
				text = "now"
			intervals [121]:
				xmin = 78.0807
				xmax = 78.4707
				text = ""
			intervals [122]:
				xmin = 78.4707
				xmax = 78.5907
				text = "tell"
			intervals [123]:
				xmin = 78.5907
				xmax = 78.6907
				text = "me"
			intervals [124]:
				xmin = 78.6907
				xmax = 78.9607
				text = "about"
			intervals [125]:
				xmin = 78.9607
				xmax = 79.1007
				text = "your"
			intervals [126]:
				xmin = 79.1007
				xmax = 79.1507
				text = ""
			intervals [127]:
				xmin = 79.1507
				xmax = 79.5207
				text = "dances"
			intervals [128]:
				xmin = 79.5207
				xmax = 79.5507
				text = ""
			intervals [129]:
				xmin = 79.5507
				xmax = 79.6507
				text = "and"
			intervals [130]:
				xmin = 79.6507
				xmax = 79.9007
				text = ""
			intervals [131]:
				xmin = 79.9007
				xmax = 80.1507
				text = "things"
			intervals [132]:
				xmin = 80.1507
				xmax = 85.6317
				text = ""
			intervals [133]:
				xmin = 85.6317
				xmax = 85.9517
				text = "oh"
			intervals [134]:
				xmin = 85.9517
				xmax = 88.0747
				text = ""
			intervals [135]:
				xmin = 88.0747
				xmax = 88.3047
				text = "well"
			intervals [136]:
				xmin = 88.3047
				xmax = 88.4547
				text = "what"
			intervals [137]:
				xmin = 88.4547
				xmax = 88.6647
				text = "kind"
			intervals [138]:
				xmin = 88.6647
				xmax = 88.7247
				text = "of"
			intervals [139]:
				xmin = 88.7247
				xmax = 89.1047
				text = "dances"
			intervals [140]:
				xmin = 89.1047
				xmax = 89.1847
				text = ""
			intervals [141]:
				xmin = 89.1847
				xmax = 89.2447
				text = "do"
			intervals [142]:
				xmin = 89.2447
				xmax = 89.3747
				text = "you"
			intervals [143]:
				xmin = 89.3747
				xmax = 89.4747
				text = ""
			intervals [144]:
				xmin = 89.4747
				xmax = 89.5747
				text = "do"
			intervals [145]:
				xmin = 89.5747
				xmax = 98.9934
				text = ""
			intervals [146]:
				xmin = 98.9934
				xmax = 99.0934
				text = "the"
			intervals [147]:
				xmin = 99.0934
				xmax = 99.8434
				text = "alligator"
			intervals [148]:
				xmin = 99.8434
				xmax = 100.3081
				text = ""
			intervals [149]:
				xmin = 100.3081
				xmax = 100.4681
				text = "what"
			intervals [150]:
				xmin = 100.4681
				xmax = 100.5081
				text = ""
			intervals [151]:
				xmin = 100.5081
				xmax = 100.8581
				text = "uh"
			intervals [152]:
				xmin = 100.8581
				xmax = 101.0681
				text = "what"
			intervals [153]:
				xmin = 101.0681
				xmax = 101.4281
				text = ""
			intervals [154]:
				xmin = 101.4281
				xmax = 101.6081
				text = "what"
			intervals [155]:
				xmin = 101.6081
				xmax = 101.6381
				text = "s"
			intervals [156]:
				xmin = 101.6381
				xmax = 101.7081
				text = ""
			intervals [157]:
				xmin = 101.7081
				xmax = 101.7781
				text = "the"
			intervals [158]:
				xmin = 101.7781
				xmax = 102.2481
				text = "alligator"
			intervals [159]:
				xmin = 102.2481
				xmax = 102.4681
				text = "look"
			intervals [160]:
				xmin = 102.4681
				xmax = 102.6881
				text = "like"
			intervals [161]:
				xmin = 102.6881
				xmax = 107.7307
				text = ""
			intervals [162]:
				xmin = 107.7307
				xmax = 108.2707
				text = "uh-huh"
			intervals [163]:
				xmin = 108.2707
				xmax = 109.3675
				text = ""
			intervals [164]:
				xmin = 109.3675
				xmax = 109.6975
				text = "um"
			intervals [165]:
				xmin = 109.6975
				xmax = 110.2888
				text = ""
			intervals [166]:
				xmin = 110.2888
				xmax = 110.4588
				text = "so"
			intervals [167]:
				xmin = 110.4588
				xmax = 110.6188
				text = "the"
			intervals [168]:
				xmin = 110.6188
				xmax = 110.7888
				text = "only"
			intervals [169]:
				xmin = 110.7888
				xmax = 110.8288
				text = ""
			intervals [170]:
				xmin = 110.8288
				xmax = 111.0688
				text = "games"
			intervals [171]:
				xmin = 111.0688
				xmax = 111.1788
				text = "you"
			intervals [172]:
				xmin = 111.1788
				xmax = 111.2388
				text = ""
			intervals [173]:
				xmin = 111.2388
				xmax = 111.4488
				text = "play"
			intervals [174]:
				xmin = 111.4488
				xmax = 111.4788
				text = ""
			intervals [175]:
				xmin = 111.4788
				xmax = 111.5088
				text = "are"
			intervals [176]:
				xmin = 111.5088
				xmax = 112.1988
				text = "kickball"
			intervals [177]:
				xmin = 112.1988
				xmax = 112.3388
				text = ""
			intervals [178]:
				xmin = 112.3388
				xmax = 112.5588
				text = "and"
			intervals [179]:
				xmin = 112.5588
				xmax = 114.3466
				text = ""
			intervals [180]:
				xmin = 114.3466
				xmax = 114.4666
				text = "you"
			intervals [181]:
				xmin = 114.4666
				xmax = 114.6666
				text = "go"
			intervals [182]:
				xmin = 114.6666
				xmax = 120.6474
				text = ""
			intervals [183]:
				xmin = 120.6474
				xmax = 120.8774
				text = "what"
			intervals [184]:
				xmin = 120.8774
				xmax = 121.0474
				text = "what"
			intervals [185]:
				xmin = 121.0474
				xmax = 121.2874
				text = "kind"
			intervals [186]:
				xmin = 121.2874
				xmax = 121.3674
				text = "of"
			intervals [187]:
				xmin = 121.3674
				xmax = 121.6074
				text = "games"
			intervals [188]:
				xmin = 121.6074
				xmax = 121.6374
				text = ""
			intervals [189]:
				xmin = 121.6374
				xmax = 121.7574
				text = "did"
			intervals [190]:
				xmin = 121.7574
				xmax = 121.8274
				text = "you"
			intervals [191]:
				xmin = 121.8274
				xmax = 122.0274
				text = "play"
			intervals [192]:
				xmin = 122.0274
				xmax = 122.1674
				text = "with"
			intervals [193]:
				xmin = 122.1674
				xmax = 122.1974
				text = ""
			intervals [194]:
				xmin = 122.1974
				xmax = 122.2874
				text = "you"
			intervals [195]:
				xmin = 122.2874
				xmax = 122.3974
				text = "were"
			intervals [196]:
				xmin = 122.3974
				xmax = 122.4474
				text = ""
			intervals [197]:
				xmin = 122.4474
				xmax = 122.6674
				text = "little"
			intervals [198]:
				xmin = 122.6674
				xmax = 124.8432
				text = ""
			intervals [199]:
				xmin = 124.8432
				xmax = 125.0732
				text = "none"
			intervals [200]:
				xmin = 125.0732
				xmax = 125.1632
				text = "of"
			intervals [201]:
				xmin = 125.1632
				xmax = 125.2832
				text = "'em"
			intervals [202]:
				xmin = 125.2832
				xmax = 128.0376
				text = ""
			intervals [203]:
				xmin = 128.0376
				xmax = 128.3576
				text = "oh"
			intervals [204]:
				xmin = 128.3576
				xmax = 128.5276
				text = "tell"
			intervals [205]:
				xmin = 128.5276
				xmax = 128.6476
				text = "me"
			intervals [206]:
				xmin = 128.6476
				xmax = 128.8576
				text = "about"
			intervals [207]:
				xmin = 128.8576
				xmax = 128.9276
				text = ""
			intervals [208]:
				xmin = 128.9276
				xmax = 129.0976
				text = "that"
			intervals [209]:
				xmin = 129.0976
				xmax = 142.751
				text = ""
			intervals [210]:
				xmin = 142.751
				xmax = 142.951
				text = "oh"
			intervals [211]:
				xmin = 142.951
				xmax = 143.321
				text = "really"
			intervals [212]:
				xmin = 143.321
				xmax = 144.294
				text = ""
			intervals [213]:
				xmin = 144.294
				xmax = 144.484
				text = "that"
			intervals [214]:
				xmin = 144.484
				xmax = 144.544
				text = ""
			intervals [215]:
				xmin = 144.544
				xmax = 144.804
				text = "sounds"
			intervals [216]:
				xmin = 144.804
				xmax = 145.304
				text = "interesting"
			intervals [217]:
				xmin = 145.304
				xmax = 145.464
				text = "what"
			intervals [218]:
				xmin = 145.464
				xmax = 145.804
				text = "about"
			intervals [219]:
				xmin = 145.804
				xmax = 145.834
				text = ""
			intervals [220]:
				xmin = 145.834
				xmax = 146.104
				text = "hide"
			intervals [221]:
				xmin = 146.104
				xmax = 146.164
				text = "and"
			intervals [222]:
				xmin = 146.164
				xmax = 146.334
				text = ""
			intervals [223]:
				xmin = 146.334
				xmax = 146.634
				text = "seek"
			intervals [224]:
				xmin = 146.634
				xmax = 161.7006
				text = ""
			intervals [225]:
				xmin = 161.7006
				xmax = 162.3406
				text = "mm-hm"
			intervals [226]:
				xmin = 162.3406
				xmax = 165.2887
				text = ""
			intervals [227]:
				xmin = 165.2887
				xmax = 165.8287
				text = "mm-hm"
			intervals [228]:
				xmin = 165.8287
				xmax = 166.4052
				text = ""
			intervals [229]:
				xmin = 166.4052
				xmax = 166.6152
				text = "so"
			intervals [230]:
				xmin = 166.6152
				xmax = 166.7652
				text = "when"
			intervals [231]:
				xmin = 166.7652
				xmax = 166.8352
				text = "the"
			intervals [232]:
				xmin = 166.8352
				xmax = 167.1252
				text = "person"
			intervals [233]:
				xmin = 167.1252
				xmax = 167.2752
				text = "that"
			intervals [234]:
				xmin = 167.2752
				xmax = 167.3052
				text = ""
			intervals [235]:
				xmin = 167.3052
				xmax = 167.3352
				text = "s"
			intervals [236]:
				xmin = 167.3352
				xmax = 167.4852
				text = "it"
			intervals [237]:
				xmin = 167.4852
				xmax = 167.8452
				text = "has"
			intervals [238]:
				xmin = 167.8452
				xmax = 167.9652
				text = "to"
			intervals [239]:
				xmin = 167.9652
				xmax = 168.0852
				text = "go"
			intervals [240]:
				xmin = 168.0852
				xmax = 168.1552
				text = ""
			intervals [241]:
				xmin = 168.1552
				xmax = 168.3352
				text = "do"
			intervals [242]:
				xmin = 168.3352
				xmax = 168.4852
				text = ""
			intervals [243]:
				xmin = 168.4852
				xmax = 168.9352
				text = "something"
			intervals [244]:
				xmin = 168.9352
				xmax = 169.4289
				text = ""
			intervals [245]:
				xmin = 169.4289
				xmax = 169.6889
				text = "uh"
			intervals [246]:
				xmin = 169.6889
				xmax = 169.7789
				text = ""
			intervals [247]:
				xmin = 169.7789
				xmax = 169.8589
				text = "do"
			intervals [248]:
				xmin = 169.8589
				xmax = 169.9189
				text = "you"
			intervals [249]:
				xmin = 169.9189
				xmax = 170.0089
				text = "ever"
			intervals [250]:
				xmin = 170.0089
				xmax = 170.0589
				text = ""
			intervals [251]:
				xmin = 170.0589
				xmax = 170.2689
				text = "play"
			intervals [252]:
				xmin = 170.2689
				xmax = 170.2989
				text = ""
			intervals [253]:
				xmin = 170.2989
				xmax = 170.4789
				text = "jump"
			intervals [254]:
				xmin = 170.4789
				xmax = 170.5489
				text = ""
			intervals [255]:
				xmin = 170.5489
				xmax = 170.8489
				text = "rope"
			intervals [256]:
				xmin = 170.8489
				xmax = 171.668
				text = ""
			intervals [257]:
				xmin = 171.668
				xmax = 171.758
				text = "did"
			intervals [258]:
				xmin = 171.758
				xmax = 171.818
				text = "you"
			intervals [259]:
				xmin = 171.818
				xmax = 171.908
				text = "ever"
			intervals [260]:
				xmin = 171.908
				xmax = 172.098
				text = "have"
			intervals [261]:
				xmin = 172.098
				xmax = 172.498
				text = "chants"
			intervals [262]:
				xmin = 172.498
				xmax = 172.568
				text = ""
			intervals [263]:
				xmin = 172.568
				xmax = 173.528
				text = "<unk>"
			intervals [264]:
				xmin = 173.528
				xmax = 173.798
				text = "like"
			intervals [265]:
				xmin = 173.798
				xmax = 173.968
				text = "what"
			intervals [266]:
				xmin = 173.968
				xmax = 182.1895
				text = ""
			intervals [267]:
				xmin = 182.1895
				xmax = 182.3795
				text = "what"
			intervals [268]:
				xmin = 182.3795
				xmax = 182.4395
				text = "s"
			intervals [269]:
				xmin = 182.4395
				xmax = 182.4695
				text = ""
			intervals [270]:
				xmin = 182.4695
				xmax = 182.5295
				text = "the"
			intervals [271]:
				xmin = 182.5295
				xmax = 182.8495
				text = "difference"
			intervals [272]:
				xmin = 182.8495
				xmax = 183.2595
				text = "between"
			intervals [273]:
				xmin = 183.2595
				xmax = 183.5495
				text = "double"
			intervals [274]:
				xmin = 183.5495
				xmax = 183.7695
				text = "dutch"
			intervals [275]:
				xmin = 183.7695
				xmax = 183.9695
				text = "and"
			intervals [276]:
				xmin = 183.9695
				xmax = 183.9995
				text = ""
			intervals [277]:
				xmin = 183.9995
				xmax = 184.2895
				text = "single"
			intervals [278]:
				xmin = 184.2895
				xmax = 191.6182
				text = ""
			intervals [279]:
				xmin = 191.6182
				xmax = 191.8682
				text = "turn"
			intervals [280]:
				xmin = 191.8682
				xmax = 191.9882
				text = "the"
			intervals [281]:
				xmin = 191.9882
				xmax = 192.1882
				text = "rope"
			intervals [282]:
				xmin = 192.1882
				xmax = 192.2682
				text = ""
			intervals [283]:
				xmin = 192.2682
				xmax = 192.3982
				text = "that"
			intervals [284]:
				xmin = 192.3982
				xmax = 192.4582
				text = "way"
			intervals [285]:
				xmin = 192.4582
				xmax = 193.9811
				text = ""
			intervals [286]:
				xmin = 193.9811
				xmax = 194.3911
				text = "um"
			intervals [287]:
				xmin = 194.3911
				xmax = 195.746
				text = ""
			intervals [288]:
				xmin = 195.746
				xmax = 195.966
				text = "did"
			intervals [289]:
				xmin = 195.966
				xmax = 196.336
				text = "you"
			intervals [290]:
				xmin = 196.336
				xmax = 196.616
				text = "ever"
			intervals [291]:
				xmin = 196.616
				xmax = 197.106
				text = "play"
			intervals [292]:
				xmin = 197.106
				xmax = 197.646
				text = "uh"
			intervals [293]:
				xmin = 197.646
				xmax = 198.4201
				text = ""
			intervals [294]:
				xmin = 198.4201
				xmax = 198.4901
				text = "uh"
			intervals [295]:
				xmin = 198.4901
				xmax = 198.8601
				text = "may"
			intervals [296]:
				xmin = 198.8601
				xmax = 199.1501
				text = "i"
			intervals [297]:
				xmin = 199.1501
				xmax = 202.7625
				text = ""
			intervals [298]:
				xmin = 202.7625
				xmax = 202.9425
				text = "well"
			intervals [299]:
				xmin = 202.9425
				xmax = 202.9925
				text = ""
			intervals [300]:
				xmin = 202.9925
				xmax = 203.1125
				text = "tell"
			intervals [301]:
				xmin = 203.1125
				xmax = 203.2425
				text = "me"
			intervals [302]:
				xmin = 203.2425
				xmax = 203.5025
				text = "about"
			intervals [303]:
				xmin = 203.5025
				xmax = 203.8325
				text = "that"
			intervals [304]:
				xmin = 203.8325
				xmax = 211.0676
				text = ""
			intervals [305]:
				xmin = 211.0676
				xmax = 211.8276
				text = "mm-hm"
			intervals [306]:
				xmin = 211.8276
				xmax = 230.9162
				text = ""
			intervals [307]:
				xmin = 230.9162
				xmax = 231.4762
				text = "mm-hm"
			intervals [308]:
				xmin = 231.4762
				xmax = 232.5649
				text = ""
			intervals [309]:
				xmin = 232.5649
				xmax = 232.9049
				text = "uh"
			intervals [310]:
				xmin = 232.9049
				xmax = 233.0049
				text = "g-"
			intervals [311]:
				xmin = 233.0049
				xmax = 233.5249
				text = "getting"
			intervals [312]:
				xmin = 233.5249
				xmax = 233.8349
				text = "back"
			intervals [313]:
				xmin = 233.8349
				xmax = 234.3817
				text = ""
			intervals [314]:
				xmin = 234.3817
				xmax = 234.5917
				text = "get"
			intervals [315]:
				xmin = 234.5917
				xmax = 234.8617
				text = "back"
			intervals [316]:
				xmin = 234.8617
				xmax = 235.2219
				text = ""
			intervals [317]:
				xmin = 235.2219
				xmax = 235.3919
				text = "to"
			intervals [318]:
				xmin = 235.3919
				xmax = 235.6819
				text = "the"
			intervals [319]:
				xmin = 235.6819
				xmax = 235.8919
				text = "uh"
			intervals [320]:
				xmin = 235.8919
				xmax = 235.9219
				text = ""
			intervals [321]:
				xmin = 235.9219
				xmax = 236.4019
				text = "chants"
			intervals [322]:
				xmin = 236.4019
				xmax = 236.6619
				text = "that"
			intervals [323]:
				xmin = 236.6619
				xmax = 236.6919
				text = ""
			intervals [324]:
				xmin = 236.6919
				xmax = 236.8719
				text = "you"
			intervals [325]:
				xmin = 236.8719
				xmax = 237.409
				text = ""
			intervals [326]:
				xmin = 237.409
				xmax = 237.759
				text = "said"
			intervals [327]:
				xmin = 237.759
				xmax = 237.9673
				text = ""
			intervals [328]:
				xmin = 237.9673
				xmax = 238.3773
				text = "um"
			intervals [329]:
				xmin = 238.3773
				xmax = 239.1227
				text = ""
			intervals [330]:
				xmin = 239.1227
				xmax = 239.5227
				text = "in"
			intervals [331]:
				xmin = 239.5227
				xmax = 239.839
				text = ""
			intervals [332]:
				xmin = 239.839
				xmax = 240.419
				text = "jumping"
			intervals [333]:
				xmin = 240.419
				xmax = 240.549
				text = "rope"
			intervals [334]:
				xmin = 240.549
				xmax = 240.979
				text = "yeah"
			intervals [335]:
				xmin = 240.979
				xmax = 248.859
				text = ""
			intervals [336]:
				xmin = 248.859
				xmax = 248.949
				text = "what"
			intervals [337]:
				xmin = 248.949
				xmax = 249.009
				text = "do"
			intervals [338]:
				xmin = 249.009
				xmax = 249.069
				text = "you"
			intervals [339]:
				xmin = 249.069
				xmax = 249.159
				text = "mean"
			intervals [340]:
				xmin = 249.159
				xmax = 256.7669
				text = ""
			intervals [341]:
				xmin = 256.7669
				xmax = 257.1969
				text = "mm-hm"
			intervals [342]:
				xmin = 257.1969
				xmax = 257.7094
				text = ""
			intervals [343]:
				xmin = 257.7094
				xmax = 257.8294
				text = "is"
			intervals [344]:
				xmin = 257.8294
				xmax = 257.8594
				text = ""
			intervals [345]:
				xmin = 257.8594
				xmax = 258.0194
				text = "there"
			intervals [346]:
				xmin = 258.0194
				xmax = 258.1694
				text = "any"
			intervals [347]:
				xmin = 258.1694
				xmax = 258.3594
				text = "other"
			intervals [348]:
				xmin = 258.3594
				xmax = 258.5894
				text = "type"
			intervals [349]:
				xmin = 258.5894
				xmax = 258.6594
				text = "of"
			intervals [350]:
				xmin = 258.6594
				xmax = 258.7194
				text = ""
			intervals [351]:
				xmin = 258.7194
				xmax = 258.9394
				text = "thing"
			intervals [352]:
				xmin = 258.9394
				xmax = 259.0694
				text = "that"
			intervals [353]:
				xmin = 259.0694
				xmax = 259.1294
				text = "you"
			intervals [354]:
				xmin = 259.1294
				xmax = 259.2994
				text = ""
			intervals [355]:
				xmin = 259.2994
				xmax = 259.4894
				text = "said"
			intervals [356]:
				xmin = 259.4894
				xmax = 259.5494
				text = ""
			intervals [357]:
				xmin = 259.5494
				xmax = 259.7694
				text = "while"
			intervals [358]:
				xmin = 259.7694
				xmax = 259.8894
				text = "you"
			intervals [359]:
				xmin = 259.8894
				xmax = 267.8111
				text = ""
			intervals [360]:
				xmin = 267.8111
				xmax = 268.3311
				text = "uh-huh"
			intervals [361]:
				xmin = 268.3311
				xmax = 273.9274
				text = ""
			intervals [362]:
				xmin = 273.9274
				xmax = 274.3374
				text = "mm-hm"
			intervals [363]:
				xmin = 274.3374
				xmax = 277.6071
				text = ""
			intervals [364]:
				xmin = 277.6071
				xmax = 278.1571
				text = "uh-huh"
			intervals [365]:
				xmin = 278.1571
				xmax = 279.2361
				text = ""
			intervals [366]:
				xmin = 279.2361
				xmax = 279.5061
				text = "uh"
			intervals [367]:
				xmin = 279.5061
				xmax = 279.6604
				text = ""
			intervals [368]:
				xmin = 279.6604
				xmax = 279.7804
				text = "can"
			intervals [369]:
				xmin = 279.7804
				xmax = 279.9604
				text = "you"
			intervals [370]:
				xmin = 279.9604
				xmax = 280.0704
				text = ""
			intervals [371]:
				xmin = 280.0704
				xmax = 280.2804
				text = "think"
			intervals [372]:
				xmin = 280.2804
				xmax = 280.4204
				text = "of"
			intervals [373]:
				xmin = 280.4204
				xmax = 280.6404
				text = "any"
			intervals [374]:
				xmin = 280.6404
				xmax = 280.7604
				text = "more"
			intervals [375]:
				xmin = 280.7604
				xmax = 280.9404
				text = "those"
			intervals [376]:
				xmin = 280.9404
				xmax = 281.2504
				text = ""
			intervals [377]:
				xmin = 281.2504
				xmax = 281.4104
				text = "ones"
			intervals [378]:
				xmin = 281.4104
				xmax = 288.3336
				text = ""
			intervals [379]:
				xmin = 288.3336
				xmax = 288.5736
				text = "oh"
			intervals [380]:
				xmin = 288.5736
				xmax = 288.7698
				text = ""
			intervals [381]:
				xmin = 288.7698
				xmax = 288.9198
				text = "how"
			intervals [382]:
				xmin = 288.9198
				xmax = 289.0698
				text = "does"
			intervals [383]:
				xmin = 289.0698
				xmax = 289.2498
				text = "that"
			intervals [384]:
				xmin = 289.2498
				xmax = 289.3698
				text = "go"
			intervals [385]:
				xmin = 289.3698
				xmax = 296.8123
				text = ""
			intervals [386]:
				xmin = 296.8123
				xmax = 297.1423
				text = "ah"
			intervals [387]:
				xmin = 297.1423
				xmax = 298.8371
				text = ""
			intervals [388]:
				xmin = 298.8371
				xmax = 298.9771
				text = "i"
			intervals [389]:
				xmin = 298.9771
				xmax = 299.3971
				text = "remember"
			intervals [390]:
				xmin = 299.3971
				xmax = 299.4271
				text = ""
			intervals [391]:
				xmin = 299.4271
				xmax = 299.7871
				text = "that"
			intervals [392]:
				xmin = 299.7871
				xmax = 299.8171
				text = ""
			intervals [393]:
				xmin = 299.8171
				xmax = 299.9171
				text = "one"
			intervals [394]:
				xmin = 299.9171
				xmax = 300.0471
				text = ""
			intervals [395]:
				xmin = 300.0471
				xmax = 300.2371
				text = "myself"
			intervals [396]:
				xmin = 300.2371
				xmax = 301.1141
				text = ""
			intervals [397]:
				xmin = 301.1141
				xmax = 301.5541
				text = "um"
			intervals [398]:
				xmin = 301.5541
				xmax = 304.1385
				text = ""
			intervals [399]:
				xmin = 304.1385
				xmax = 304.4585
				text = "did"
			intervals [400]:
				xmin = 304.4585
				xmax = 304.5267
				text = ""
			intervals [401]:
				xmin = 304.5267
				xmax = 304.7667
				text = "did"
			intervals [402]:
				xmin = 304.7667
				xmax = 304.9467
				text = "you"
			intervals [403]:
				xmin = 304.9467
				xmax = 305.5467
				text = "ever"
			intervals [404]:
				xmin = 305.5467
				xmax = 305.9067
				text = "uh"
			intervals [405]:
				xmin = 305.9067
				xmax = 306.3629
				text = ""
			intervals [406]:
				xmin = 306.3629
				xmax = 306.5229
				text = "how"
			intervals [407]:
				xmin = 306.5229
				xmax = 306.6329
				text = "did"
			intervals [408]:
				xmin = 306.6329
				xmax = 306.6929
				text = "you"
			intervals [409]:
				xmin = 306.6929
				xmax = 306.7829
				text = "how"
			intervals [410]:
				xmin = 306.7829
				xmax = 306.9029
				text = "do"
			intervals [411]:
				xmin = 306.9029
				xmax = 307.0629
				text = "you"
			intervals [412]:
				xmin = 307.0629
				xmax = 307.4429
				text = "choose"
			intervals [413]:
				xmin = 307.4429
				xmax = 307.6429
				text = "up"
			intervals [414]:
				xmin = 307.6429
				xmax = 307.8196
				text = ""
			intervals [415]:
				xmin = 307.8196
				xmax = 308.3296
				text = "sides"
			intervals [416]:
				xmin = 308.3296
				xmax = 308.3596
				text = ""
			intervals [417]:
				xmin = 308.3596
				xmax = 308.4796
				text = "when"
			intervals [418]:
				xmin = 308.4796
				xmax = 308.5496
				text = "you"
			intervals [419]:
				xmin = 308.5496
				xmax = 308.6596
				text = ""
			intervals [420]:
				xmin = 308.6596
				xmax = 308.9696
				text = "played"
			intervals [421]:
				xmin = 308.9696
				xmax = 309.8493
				text = ""
			intervals [422]:
				xmin = 309.8493
				xmax = 309.9793
				text = "games"
			intervals [423]:
				xmin = 309.9793
				xmax = 310.0493
				text = ""
			intervals [424]:
				xmin = 310.0493
				xmax = 310.2393
				text = "and"
			intervals [425]:
				xmin = 310.2393
				xmax = 310.3793
				text = ""
			intervals [426]:
				xmin = 310.3793
				xmax = 310.4993
				text = "things"
			intervals [427]:
				xmin = 310.4993
				xmax = 319.2335
				text = ""
			intervals [428]:
				xmin = 319.2335
				xmax = 319.3935
				text = "how"
			intervals [429]:
				xmin = 319.3935
				xmax = 319.5035
				text = "did"
			intervals [430]:
				xmin = 319.5035
				xmax = 319.6035
				text = "you"
			intervals [431]:
				xmin = 319.6035
				xmax = 319.8435
				text = "<unk>"
			intervals [432]:
				xmin = 319.8435
				xmax = 320.1335
				text = "these"
			intervals [433]:
				xmin = 320.1335
				xmax = 320.3535
				text = ""
			intervals [434]:
				xmin = 320.3535
				xmax = 320.5435
				text = "choosers"
			intervals [435]:
				xmin = 320.5435
				xmax = 334.5406
				text = ""
			intervals [436]:
				xmin = 334.5406
				xmax = 334.9206
				text = "mm-hm"
			intervals [437]:
				xmin = 334.9206
				xmax = 335.1829
				text = ""
			intervals [438]:
				xmin = 335.1829
				xmax = 335.4229
				text = "like"
			intervals [439]:
				xmin = 335.4229
				xmax = 335.5229
				text = "what"
			intervals [440]:
				xmin = 335.5229
				xmax = 335.6729
				text = "kind"
			intervals [441]:
				xmin = 335.6729
				xmax = 335.7629
				text = "of"
			intervals [442]:
				xmin = 335.7629
				xmax = 335.8329
				text = ""
			intervals [443]:
				xmin = 335.8329
				xmax = 336.0029
				text = "poem"
			intervals [444]:
				xmin = 336.0029
				xmax = 336.0929
				text = "would"
			intervals [445]:
				xmin = 336.0929
				xmax = 336.1629
				text = ""
			intervals [446]:
				xmin = 336.1629
				xmax = 336.2929
				text = "you"
			intervals [447]:
				xmin = 336.2929
				xmax = 336.3829
				text = ""
			intervals [448]:
				xmin = 336.3829
				xmax = 336.5829
				text = "say"
			intervals [449]:
				xmin = 336.5829
				xmax = 336.7729
				text = "with"
			intervals [450]:
				xmin = 336.7729
				xmax = 336.8729
				text = "your"
			intervals [451]:
				xmin = 336.8729
				xmax = 354.1131
				text = ""
			intervals [452]:
				xmin = 354.1131
				xmax = 354.6731
				text = "mm-hm"
			intervals [453]:
				xmin = 354.6731
				xmax = 355.2977
				text = ""
			intervals [454]:
				xmin = 355.2977
				xmax = 355.6077
				text = "oh"
			intervals [455]:
				xmin = 355.6077
				xmax = 355.7477
				text = "well"
			intervals [456]:
				xmin = 355.7477
				xmax = 355.8877
				text = "that"
			intervals [457]:
				xmin = 355.8877
				xmax = 355.9377
				text = ""
			intervals [458]:
				xmin = 355.9377
				xmax = 355.9877
				text = "s"
			intervals [459]:
				xmin = 355.9877
				xmax = 356.3777
				text = "very"
			intervals [460]:
				xmin = 356.3777
				xmax = 356.9177
				text = "interesting"
			intervals [461]:
				xmin = 356.9177
				xmax = 357.6377
				text = ""
			intervals [462]:
				xmin = 357.6377
				xmax = 358.0677
				text = "um"
			intervals [463]:
				xmin = 358.0677
				xmax = 359.7896
				text = ""
			intervals [464]:
				xmin = 359.7896
				xmax = 360.0796
				text = "okay"
			intervals [465]:
				xmin = 360.0796
				xmax = 360.2096
				text = "let"
			intervals [466]:
				xmin = 360.2096
				xmax = 360.3296
				text = "s"
			intervals [467]:
				xmin = 360.3296
				xmax = 360.3596
				text = ""
			intervals [468]:
				xmin = 360.3596
				xmax = 360.6496
				text = "talk"
			intervals [469]:
				xmin = 360.6496
				xmax = 361.0196
				text = "about"
			intervals [470]:
				xmin = 361.0196
				xmax = 361.3177
				text = ""
			intervals [471]:
				xmin = 361.3177
				xmax = 361.7977
				text = "uh"
			intervals [472]:
				xmin = 361.7977
				xmax = 361.8277
				text = ""
			intervals [473]:
				xmin = 361.8277
				xmax = 362.3077
				text = "tv"
			intervals [474]:
				xmin = 362.3077
				xmax = 362.5383
				text = ""
			intervals [475]:
				xmin = 362.5383
				xmax = 363.2483
				text = "programs"
			intervals [476]:
				xmin = 363.2483
				xmax = 363.5227
				text = ""
			intervals [477]:
				xmin = 363.5227
				xmax = 363.6027
				text = "do"
			intervals [478]:
				xmin = 363.6027
				xmax = 363.6827
				text = "you"
			intervals [479]:
				xmin = 363.6827
				xmax = 363.7127
				text = ""
			intervals [480]:
				xmin = 363.7127
				xmax = 364.0127
				text = "watch"
			intervals [481]:
				xmin = 364.0127
				xmax = 364.5327
				text = "television"
			intervals [482]:
				xmin = 364.5327
				xmax = 365.0915
				text = ""
			intervals [483]:
				xmin = 365.0915
				xmax = 365.5015
				text = "uh-huh"
			intervals [484]:
				xmin = 365.5015
				xmax = 365.6126
				text = ""
			intervals [485]:
				xmin = 365.6126
				xmax = 365.7126
				text = "do"
			intervals [486]:
				xmin = 365.7126
				xmax = 365.8126
				text = "you"
			intervals [487]:
				xmin = 365.8126
				xmax = 366.0826
				text = "have"
			intervals [488]:
				xmin = 366.0826
				xmax = 366.2826
				text = "any"
			intervals [489]:
				xmin = 366.2826
				xmax = 366.3426
				text = ""
			intervals [490]:
				xmin = 366.3426
				xmax = 366.7226
				text = "favorite"
			intervals [491]:
				xmin = 366.7226
				xmax = 366.8026
				text = ""
			intervals [492]:
				xmin = 366.8026
				xmax = 367.0026
				text = "shows"
			intervals [493]:
				xmin = 367.0026
				xmax = 371.1806
				text = ""
			intervals [494]:
				xmin = 371.1806
				xmax = 371.5306
				text = "oh"
			intervals [495]:
				xmin = 371.5306
				xmax = 374.1098
				text = ""
			intervals [496]:
				xmin = 374.1098
				xmax = 374.1698
				text = "hey"
			intervals [497]:
				xmin = 374.1698
				xmax = 374.2898
				text = "i"
			intervals [498]:
				xmin = 374.2898
				xmax = 374.5498
				text = "wish"
			intervals [499]:
				xmin = 374.5498
				xmax = 374.6298
				text = "i"
			intervals [500]:
				xmin = 374.6298
				xmax = 374.7098
				text = ""
			intervals [501]:
				xmin = 374.7098
				xmax = 374.7998
				text = "could"
			intervals [502]:
				xmin = 374.7998
				xmax = 374.9198
				text = "get"
			intervals [503]:
				xmin = 374.9198
				xmax = 375.0898
				text = "home"
			intervals [504]:
				xmin = 375.0898
				xmax = 375.1598
				text = ""
			intervals [505]:
				xmin = 375.1598
				xmax = 375.2498
				text = "by"
			intervals [506]:
				xmin = 375.2498
				xmax = 375.3498
				text = ""
			intervals [507]:
				xmin = 375.3498
				xmax = 375.4798
				text = "supper"
			intervals [508]:
				xmin = 375.4798
				xmax = 375.6498
				text = ""
			intervals [509]:
				xmin = 375.6498
				xmax = 375.7198
				text = "to"
			intervals [510]:
				xmin = 375.7198
				xmax = 375.8298
				text = ""
			intervals [511]:
				xmin = 375.8298
				xmax = 376.0198
				text = "uh"
			intervals [512]:
				xmin = 376.0198
				xmax = 379.2215
				text = ""
			intervals [513]:
				xmin = 379.2215
				xmax = 379.6315
				text = "well"
			intervals [514]:
				xmin = 379.6315
				xmax = 379.9153
				text = ""
			intervals [515]:
				xmin = 379.9153
				xmax = 380.1853
				text = "what"
			intervals [516]:
				xmin = 380.1853
				xmax = 380.2153
				text = ""
			intervals [517]:
				xmin = 380.2153
				xmax = 380.4953
				text = "about"
			intervals [518]:
				xmin = 380.4953
				xmax = 380.6253
				text = ""
			intervals [519]:
				xmin = 380.6253
				xmax = 380.8053
				text = "in"
			intervals [520]:
				xmin = 380.8053
				xmax = 381.0453
				text = ""
			intervals [521]:
				xmin = 381.0453
				xmax = 381.5353
				text = "particular"
			intervals [522]:
				xmin = 381.5353
				xmax = 381.5953
				text = ""
			intervals [523]:
				xmin = 381.5953
				xmax = 381.7153
				text = "what"
			intervals [524]:
				xmin = 381.7153
				xmax = 381.7453
				text = ""
			intervals [525]:
				xmin = 381.7453
				xmax = 381.7953
				text = "s"
			intervals [526]:
				xmin = 381.7953
				xmax = 381.8953
				text = "your"
			intervals [527]:
				xmin = 381.8953
				xmax = 381.9253
				text = ""
			intervals [528]:
				xmin = 381.9253
				xmax = 382.0453
				text = "what"
			intervals [529]:
				xmin = 382.0453
				xmax = 382.2653
				text = "which"
			intervals [530]:
				xmin = 382.2653
				xmax = 382.3853
				text = "one"
			intervals [531]:
				xmin = 382.3853
				xmax = 382.4153
				text = "s"
			intervals [532]:
				xmin = 382.4153
				xmax = 382.5053
				text = ""
			intervals [533]:
				xmin = 382.5053
				xmax = 382.6153
				text = "your"
			intervals [534]:
				xmin = 382.6153
				xmax = 382.9853
				text = "favorite"
			intervals [535]:
				xmin = 382.9853
				xmax = 384.7113
				text = ""
			intervals [536]:
				xmin = 384.7113
				xmax = 384.8813
				text = "and"
			intervals [537]:
				xmin = 384.8813
				xmax = 385.0313
				text = "what"
			intervals [538]:
				xmin = 385.0313
				xmax = 385.1013
				text = "is"
			intervals [539]:
				xmin = 385.1013
				xmax = 385.1313
				text = ""
			intervals [540]:
				xmin = 385.1313
				xmax = 385.3813
				text = "that"
			intervals [541]:
				xmin = 385.3813
				xmax = 385.5957
				text = ""
			intervals [542]:
				xmin = 385.5957
				xmax = 385.9857
				text = "about"
			intervals [543]:
				xmin = 385.9857
				xmax = 386.0944
				text = ""
			intervals [544]:
				xmin = 386.0944
				xmax = 386.2344
				text = "what"
			intervals [545]:
				xmin = 386.2344
				xmax = 386.3044
				text = "is"
			intervals [546]:
				xmin = 386.3044
				xmax = 386.3344
				text = ""
			intervals [547]:
				xmin = 386.3344
				xmax = 386.4444
				text = "that"
			intervals [548]:
				xmin = 386.4444
				xmax = 386.7044
				text = ""
			intervals [549]:
				xmin = 386.7044
				xmax = 386.8244
				text = "about"
			intervals [550]:
				xmin = 386.8244
				xmax = 388.1529
				text = ""
			intervals [551]:
				xmin = 388.1529
				xmax = 388.2729
				text = "what"
			intervals [552]:
				xmin = 388.2729
				xmax = 388.4029
				text = "is"
			intervals [553]:
				xmin = 388.4029
				xmax = 388.4429
				text = ""
			intervals [554]:
				xmin = 388.4429
				xmax = 388.5329
				text = "it"
			intervals [555]:
				xmin = 388.5329
				xmax = 388.8429
				text = "about"
			intervals [556]:
				xmin = 388.8429
				xmax = 399.2635
				text = ""
			intervals [557]:
				xmin = 399.2635
				xmax = 399.8135
				text = "mm-hm"
			intervals [558]:
				xmin = 399.8135
				xmax = 409.4752
				text = ""
			intervals [559]:
				xmin = 409.4752
				xmax = 409.8852
				text = "mm-hm"
			intervals [560]:
				xmin = 409.8852
				xmax = 431.3383
				text = ""
			intervals [561]:
				xmin = 431.3383
				xmax = 431.4583
				text = "what"
			intervals [562]:
				xmin = 431.4583
				xmax = 436.0009
				text = ""
			intervals [563]:
				xmin = 436.0009
				xmax = 436.2109
				text = "what"
			intervals [564]:
				xmin = 436.2109
				xmax = 436.5609
				text = "time"
			intervals [565]:
				xmin = 436.5609
				xmax = 436.5909
				text = ""
			intervals [566]:
				xmin = 436.5909
				xmax = 436.6809
				text = "does"
			intervals [567]:
				xmin = 436.6809
				xmax = 436.7409
				text = "it"
			intervals [568]:
				xmin = 436.7409
				xmax = 436.8609
				text = "come"
			intervals [569]:
				xmin = 436.8609
				xmax = 437.1809
				text = "on"
			intervals [570]:
				xmin = 437.1809
				xmax = 442.4612
				text = ""
			intervals [571]:
				xmin = 442.4612
				xmax = 442.6712
				text = "what"
			intervals [572]:
				xmin = 442.6712
				xmax = 442.7112
				text = ""
			intervals [573]:
				xmin = 442.7112
				xmax = 442.7812
				text = "the"
			intervals [574]:
				xmin = 442.7812
				xmax = 442.8712
				text = ""
			intervals [575]:
				xmin = 442.8712
				xmax = 443.2012
				text = "same"
			intervals [576]:
				xmin = 443.2012
				xmax = 443.7212
				text = "episode"
			intervals [577]:
				xmin = 443.7212
				xmax = 444.1398
				text = ""
			intervals [578]:
				xmin = 444.1398
				xmax = 444.6698
				text = "uh"
			intervals [579]:
				xmin = 444.6698
				xmax = 445.0117
				text = ""
			intervals [580]:
				xmin = 445.0117
				xmax = 445.1317
				text = "what"
			intervals [581]:
				xmin = 445.1317
				xmax = 445.3717
				text = "about"
			intervals [582]:
				xmin = 445.3717
				xmax = 445.6617
				text = "another"
			intervals [583]:
				xmin = 445.6617
				xmax = 445.8217
				text = "one"
			intervals [584]:
				xmin = 445.8217
				xmax = 445.8917
				text = "of"
			intervals [585]:
				xmin = 445.8917
				xmax = 445.9217
				text = ""
			intervals [586]:
				xmin = 445.9217
				xmax = 446.1417
				text = "those"
			intervals [587]:
				xmin = 446.1417
				xmax = 446.2917
				text = ""
			intervals [588]:
				xmin = 446.2917
				xmax = 446.3917
				text = "well"
			intervals [589]:
				xmin = 446.3917
				xmax = 446.4517
				text = "we"
			intervals [590]:
				xmin = 446.4517
				xmax = 446.4817
				text = ""
			intervals [591]:
				xmin = 446.4817
				xmax = 446.5417
				text = "d"
			intervals [592]:
				xmin = 446.5417
				xmax = 446.7717
				text = "call"
			intervals [593]:
				xmin = 446.7717
				xmax = 446.8217
				text = ""
			intervals [594]:
				xmin = 446.8217
				xmax = 446.9117
				text = "them"
			intervals [595]:
				xmin = 446.9117
				xmax = 446.9517
				text = ""
			intervals [596]:
				xmin = 446.9517
				xmax = 447.1717
				text = "soap"
			intervals [597]:
				xmin = 447.1717
				xmax = 447.4917
				text = "operas"
			intervals [598]:
				xmin = 447.4917
				xmax = 449.4895
				text = ""
			intervals [599]:
				xmin = 449.4895
				xmax = 449.9395
				text = "uh"
			intervals [600]:
				xmin = 449.9395
				xmax = 453.3664
				text = ""
			intervals [601]:
				xmin = 453.3664
				xmax = 453.4364
				text = "um"
			intervals [602]:
				xmin = 453.4364
				xmax = 454.6848
				text = ""
			intervals [603]:
				xmin = 454.6848
				xmax = 454.8848
				text = "uh"
			intervals [604]:
				xmin = 454.8848
				xmax = 456.5146
				text = ""
			intervals [605]:
				xmin = 456.5146
				xmax = 456.6146
				text = "do"
			intervals [606]:
				xmin = 456.6146
				xmax = 456.6746
				text = "you"
			intervals [607]:
				xmin = 456.6746
				xmax = 456.8646
				text = "have"
			intervals [608]:
				xmin = 456.8646
				xmax = 457.0646
				text = "any"
			intervals [609]:
				xmin = 457.0646
				xmax = 457.3346
				text = "other"
			intervals [610]:
				xmin = 457.3346
				xmax = 457.3746
				text = ""
			intervals [611]:
				xmin = 457.3746
				xmax = 457.7246
				text = "favorite"
			intervals [612]:
				xmin = 457.7246
				xmax = 457.8646
				text = ""
			intervals [613]:
				xmin = 457.8646
				xmax = 458.1146
				text = "tv"
			intervals [614]:
				xmin = 458.1146
				xmax = 458.2346
				text = ""
			intervals [615]:
				xmin = 458.2346
				xmax = 458.4446
				text = "shows"
			intervals [616]:
				xmin = 458.4446
				xmax = 458.5046
				text = ""
			intervals [617]:
				xmin = 458.5046
				xmax = 458.5946
				text = "that"
			intervals [618]:
				xmin = 458.5946
				xmax = 458.6746
				text = ""
			intervals [619]:
				xmin = 458.6746
				xmax = 458.7646
				text = "you"
			intervals [620]:
				xmin = 458.7646
				xmax = 458.7946
				text = ""
			intervals [621]:
				xmin = 458.7946
				xmax = 458.8946
				text = "like"
			intervals [622]:
				xmin = 458.8946
				xmax = 461.7568
				text = ""
			intervals [623]:
				xmin = 461.7568
				xmax = 461.9668
				text = "night"
			intervals [624]:
				xmin = 461.9668
				xmax = 462.0168
				text = ""
			intervals [625]:
				xmin = 462.0168
				xmax = 462.3768
				text = "time"
			intervals [626]:
				xmin = 462.3768
				xmax = 462.4568
				text = ""
			intervals [627]:
				xmin = 462.4568
				xmax = 462.6968
				text = "shows"
			intervals [628]:
				xmin = 462.6968
				xmax = 465.8186
				text = ""
			intervals [629]:
				xmin = 465.8186
				xmax = 465.8986
				text = "oh"
			intervals [630]:
				xmin = 465.8986
				xmax = 466.0986
				text = "what"
			intervals [631]:
				xmin = 466.0986
				xmax = 466.1386
				text = ""
			intervals [632]:
				xmin = 466.1386
				xmax = 466.1686
				text = "s"
			intervals [633]:
				xmin = 466.1686
				xmax = 466.1986
				text = ""
			intervals [634]:
				xmin = 466.1986
				xmax = 466.4486
				text = "going"
			intervals [635]:
				xmin = 466.4486
				xmax = 466.5486
				text = "on"
			intervals [636]:
				xmin = 466.5486
				xmax = 466.6086
				text = "in"
			intervals [637]:
				xmin = 466.6086
				xmax = 466.8286
				text = "peyton"
			intervals [638]:
				xmin = 466.8286
				xmax = 466.9886
				text = "place"
			intervals [639]:
				xmin = 466.9886
				xmax = 467.9765
				text = ""
			intervals [640]:
				xmin = 467.9765
				xmax = 468.1765
				text = "tell"
			intervals [641]:
				xmin = 468.1765
				xmax = 468.3365
				text = "me"
			intervals [642]:
				xmin = 468.3365
				xmax = 468.5565
				text = "about"
			intervals [643]:
				xmin = 468.5565
				xmax = 468.5865
				text = ""
			intervals [644]:
				xmin = 468.5865
				xmax = 468.7365
				text = "peyton"
			intervals [645]:
				xmin = 468.7365
				xmax = 468.8565
				text = "place"
			intervals [646]:
				xmin = 468.8565
				xmax = 468.8865
				text = ""
			intervals [647]:
				xmin = 468.8865
				xmax = 469.0365
				text = "i"
			intervals [648]:
				xmin = 469.0365
				xmax = 469.0865
				text = ""
			intervals [649]:
				xmin = 469.0865
				xmax = 469.4665
				text = "haven't"
			intervals [650]:
				xmin = 469.4665
				xmax = 469.5265
				text = ""
			intervals [651]:
				xmin = 469.5265
				xmax = 469.6265
				text = "seen"
			intervals [652]:
				xmin = 469.6265
				xmax = 469.6965
				text = "it"
			intervals [653]:
				xmin = 469.6965
				xmax = 471.0865
				text = "<unk>"
			intervals [654]:
				xmin = 471.0865
				xmax = 471.7497
				text = ""
			intervals [655]:
				xmin = 471.7497
				xmax = 472.6197
				text = "<unk>"
			intervals [656]:
				xmin = 472.6197
				xmax = 472.7697
				text = ""
			intervals [657]:
				xmin = 472.7697
				xmax = 473.6897
				text = "<unk>"
			intervals [658]:
				xmin = 473.6897
				xmax = 474.2968
				text = ""
			intervals [659]:
				xmin = 474.2968
				xmax = 475.1868
				text = "<unk>"
			intervals [660]:
				xmin = 475.1868
				xmax = 479.1814
				text = ""
			intervals [661]:
				xmin = 479.1814
				xmax = 479.3014
				text = "well"
			intervals [662]:
				xmin = 479.3014
				xmax = 479.5814
				text = "what"
			intervals [663]:
				xmin = 479.5814
				xmax = 479.7514
				text = "s"
			intervals [664]:
				xmin = 479.7514
				xmax = 480.0214
				text = ""
			intervals [665]:
				xmin = 480.0214
				xmax = 480.1514
				text = "going"
			intervals [666]:
				xmin = 480.1514
				xmax = 486.1138
				text = ""
			intervals [667]:
				xmin = 486.1138
				xmax = 486.2938
				text = "and"
			intervals [668]:
				xmin = 486.2938
				xmax = 486.3238
				text = ""
			intervals [669]:
				xmin = 486.3238
				xmax = 486.5038
				text = "so"
			intervals [670]:
				xmin = 486.5038
				xmax = 486.7938
				text = "what"
			intervals [671]:
				xmin = 486.7938
				xmax = 487.0238
				text = "else"
			intervals [672]:
				xmin = 487.0238
				xmax = 487.0538
				text = ""
			intervals [673]:
				xmin = 487.0538
				xmax = 487.2438
				text = "what"
			intervals [674]:
				xmin = 487.2438
				xmax = 487.3538
				text = "else"
			intervals [675]:
				xmin = 487.3538
				xmax = 487.4038
				text = ""
			intervals [676]:
				xmin = 487.4038
				xmax = 487.4738
				text = "is"
			intervals [677]:
				xmin = 487.4738
				xmax = 487.5738
				text = ""
			intervals [678]:
				xmin = 487.5738
				xmax = 487.8138
				text = "going"
			intervals [679]:
				xmin = 487.8138
				xmax = 488.1138
				text = "on"
			intervals [680]:
				xmin = 488.1138
				xmax = 503.1258
				text = ""
			intervals [681]:
				xmin = 503.1258
				xmax = 503.5258
				text = "mm-hm"
			intervals [682]:
				xmin = 503.5258
				xmax = 505.1518
				text = ""
			intervals [683]:
				xmin = 505.1518
				xmax = 505.6618
				text = "<unk>"
			intervals [684]:
				xmin = 505.6618
				xmax = 528.1226
				text = ""
			intervals [685]:
				xmin = 528.1226
				xmax = 528.8426
				text = "<unk>"
			intervals [686]:
				xmin = 528.8426
				xmax = 529.5522
				text = ""
			intervals [687]:
				xmin = 529.5522
				xmax = 530.2622
				text = "mm-hm"
			intervals [688]:
				xmin = 530.2622
				xmax = 534.1017
				text = ""
			intervals [689]:
				xmin = 534.1017
				xmax = 534.3217
				text = "uh"
			intervals [690]:
				xmin = 534.3217
				xmax = 534.5317
				text = "re-"
			intervals [691]:
				xmin = 534.5317
				xmax = 535.3903
				text = ""
			intervals [692]:
				xmin = 535.3903
				xmax = 535.5003
				text = "do"
			intervals [693]:
				xmin = 535.5003
				xmax = 535.7003
				text = "you"
			intervals [694]:
				xmin = 535.7003
				xmax = 536.7003
				text = "remember"
			intervals [695]:
				xmin = 536.7003
				xmax = 536.8334
				text = ""
			intervals [696]:
				xmin = 536.8334
				xmax = 537.0334
				text = "say"
			intervals [697]:
				xmin = 537.0334
				xmax = 537.2834
				text = "a"
			intervals [698]:
				xmin = 537.2834
				xmax = 537.4434
				text = ""
			intervals [699]:
				xmin = 537.4434
				xmax = 537.5634
				text = "a"
			intervals [700]:
				xmin = 537.5634
				xmax = 537.5934
				text = ""
			intervals [701]:
				xmin = 537.5934
				xmax = 537.7734
				text = "good"
			intervals [702]:
				xmin = 537.7734
				xmax = 538.4334
				text = "episode"
			intervals [703]:
				xmin = 538.4334
				xmax = 538.6134
				text = "in"
			intervals [704]:
				xmin = 538.6134
				xmax = 538.7034
				text = "a"
			intervals [705]:
				xmin = 538.7034
				xmax = 539.0834
				text = "movie"
			intervals [706]:
				xmin = 539.0834
				xmax = 540.2613
				text = ""
			intervals [707]:
				xmin = 540.2613
				xmax = 540.3613
				text = "what"
			intervals [708]:
				xmin = 540.3613
				xmax = 540.4313
				text = ""
			intervals [709]:
				xmin = 540.4313
				xmax = 540.6313
				text = "was"
			intervals [710]:
				xmin = 540.6313
				xmax = 540.8313
				text = "the"
			intervals [711]:
				xmin = 540.8313
				xmax = 541.1313
				text = "last"
			intervals [712]:
				xmin = 541.1313
				xmax = 541.2513
				text = "movie"
			intervals [713]:
				xmin = 541.2513
				xmax = 541.2813
				text = ""
			intervals [714]:
				xmin = 541.2813
				xmax = 541.3413
				text = "you"
			intervals [715]:
				xmin = 541.3413
				xmax = 541.3713
				text = ""
			intervals [716]:
				xmin = 541.3713
				xmax = 541.5413
				text = "saw"
			intervals [717]:
				xmin = 541.5413
				xmax = 541.5713
				text = ""
			intervals [718]:
				xmin = 541.5713
				xmax = 541.6613
				text = "oh"
			intervals [719]:
				xmin = 541.6613
				xmax = 541.9513
				text = ""
			intervals [720]:
				xmin = 541.9513
				xmax = 542.2313
				text = "really"
			intervals [721]:
				xmin = 542.2313
				xmax = 543.1847
				text = ""
			intervals [722]:
				xmin = 543.1847
				xmax = 543.4647
				text = "oh"
			intervals [723]:
				xmin = 543.4647
				xmax = 543.5747
				text = "<unk>"
			intervals [724]:
				xmin = 543.5747
				xmax = 543.6147
				text = "i"
			intervals [725]:
				xmin = 543.6147
				xmax = 543.9047
				text = "haven't"
			intervals [726]:
				xmin = 543.9047
				xmax = 544.4647
				text = ""
			intervals [727]:
				xmin = 544.4647
				xmax = 544.6147
				text = "seen"
			intervals [728]:
				xmin = 544.6147
				xmax = 544.8747
				text = "that"
			intervals [729]:
				xmin = 544.8747
				xmax = 551.9389
				text = ""
			intervals [730]:
				xmin = 551.9389
				xmax = 552.2789
				text = "mm-hm"
			intervals [731]:
				xmin = 552.2789
				xmax = 568.3441
				text = ""
			intervals [732]:
				xmin = 568.3441
				xmax = 568.7741
				text = "yeah"
			intervals [733]:
				xmin = 568.7741
				xmax = 568.8041
				text = "i"
			intervals [734]:
				xmin = 568.8041
				xmax = 568.9741
				text = "bet"
			intervals [735]:
				xmin = 568.9741
				xmax = 569.0341
				text = "it"
			intervals [736]:
				xmin = 569.0341
				xmax = 569.1241
				text = "did"
			intervals [737]:
				xmin = 569.1241
				xmax = 569.6041
				text = "<unk>"
			intervals [738]:
				xmin = 569.6041
				xmax = 585.2775
				text = ""
			intervals [739]:
				xmin = 585.2775
				xmax = 585.7675
				text = "mm-hm"
			intervals [740]:
				xmin = 585.7675
				xmax = 586.8054
				text = ""
			intervals [741]:
				xmin = 586.8054
				xmax = 587.2654
				text = "um"
			intervals [742]:
				xmin = 587.2654
				xmax = 590.1025
				text = ""
			intervals [743]:
				xmin = 590.1025
				xmax = 590.1625
				text = "you"
			intervals [744]:
				xmin = 590.1625
				xmax = 590.2525
				text = "have"
			intervals [745]:
				xmin = 590.2525
				xmax = 590.3325
				text = ""
			intervals [746]:
				xmin = 590.3325
				xmax = 590.5225
				text = "something"
			intervals [747]:
				xmin = 590.5225
				xmax = 590.5825
				text = "to"
			intervals [748]:
				xmin = 590.5825
				xmax = 590.6525
				text = ""
			intervals [749]:
				xmin = 590.6525
				xmax = 590.7725
				text = "say"
			intervals [750]:
				xmin = 590.7725
				xmax = 591.255
				text = ""
			intervals [751]:
				xmin = 591.255
				xmax = 591.415
				text = "oh"
			intervals [752]:
				xmin = 591.415
				xmax = 592.1088
				text = ""
			intervals [753]:
				xmin = 592.1088
				xmax = 592.5588
				text = "um"
			intervals [754]:
				xmin = 592.5588
				xmax = 595.3263
				text = ""
			intervals [755]:
				xmin = 595.3263
				xmax = 595.4063
				text = "do"
			intervals [756]:
				xmin = 595.4063
				xmax = 595.5363
				text = "you"
			intervals [757]:
				xmin = 595.5363
				xmax = 595.6763
				text = "have"
			intervals [758]:
				xmin = 595.6763
				xmax = 595.8063
				text = "any"
			intervals [759]:
				xmin = 595.8063
				xmax = 595.8563
				text = ""
			intervals [760]:
				xmin = 595.8563
				xmax = 596.2163
				text = "pets"
			intervals [761]:
				xmin = 596.2163
				xmax = 596.2663
				text = ""
			intervals [762]:
				xmin = 596.2663
				xmax = 596.3463
				text = "at"
			intervals [763]:
				xmin = 596.3463
				xmax = 596.7663
				text = "home"
			intervals [764]:
				xmin = 596.7663
				xmax = 597.6963
				text = ""
			intervals [765]:
				xmin = 597.6963
				xmax = 597.7963
				text = "you"
			intervals [766]:
				xmin = 597.7963
				xmax = 598.0263
				text = "ever"
			intervals [767]:
				xmin = 598.0263
				xmax = 598.1163
				text = "have"
			intervals [768]:
				xmin = 598.1163
				xmax = 598.2363
				text = "any"
			intervals [769]:
				xmin = 598.2363
				xmax = 598.3463
				text = ""
			intervals [770]:
				xmin = 598.3463
				xmax = 598.5363
				text = "pets"
			intervals [771]:
				xmin = 598.5363
				xmax = 598.6163
				text = ""
			intervals [772]:
				xmin = 598.6163
				xmax = 599.1063
				text = "<unk>"
			intervals [773]:
				xmin = 599.1063
				xmax = 601.1302
				text = ""
			intervals [774]:
				xmin = 601.1302
				xmax = 601.2202
				text = "what"
			intervals [775]:
				xmin = 601.2202
				xmax = 601.2602
				text = ""
			intervals [776]:
				xmin = 601.2602
				xmax = 601.4602
				text = "kind"
			intervals [777]:
				xmin = 601.4602
				xmax = 601.5502
				text = "of"
			intervals [778]:
				xmin = 601.5502
				xmax = 601.5902
				text = ""
			intervals [779]:
				xmin = 601.5902
				xmax = 601.8202
				text = "dog"
			intervals [780]:
				xmin = 601.8202
				xmax = 607.7616
				text = ""
			intervals [781]:
				xmin = 607.7616
				xmax = 608.4816
				text = "<unk>"
			intervals [782]:
				xmin = 608.4816
				xmax = 608.5448
				text = ""
			intervals [783]:
				xmin = 608.5448
				xmax = 608.6648
				text = "what"
			intervals [784]:
				xmin = 608.6648
				xmax = 608.7348
				text = "do"
			intervals [785]:
				xmin = 608.7348
				xmax = 608.7948
				text = "you"
			intervals [786]:
				xmin = 608.7948
				xmax = 608.8548
				text = ""
			intervals [787]:
				xmin = 608.8548
				xmax = 609.0848
				text = "call"
			intervals [788]:
				xmin = 609.0848
				xmax = 609.1448
				text = "a"
			intervals [789]:
				xmin = 609.1448
				xmax = 609.1748
				text = ""
			intervals [790]:
				xmin = 609.1748
				xmax = 609.3748
				text = "dog"
			intervals [791]:
				xmin = 609.3748
				xmax = 609.4048
				text = ""
			intervals [792]:
				xmin = 609.4048
				xmax = 609.5548
				text = "that"
			intervals [793]:
				xmin = 609.5548
				xmax = 609.5848
				text = ""
			intervals [794]:
				xmin = 609.5848
				xmax = 609.6148
				text = "s"
			intervals [795]:
				xmin = 609.6148
				xmax = 609.6448
				text = ""
			intervals [796]:
				xmin = 609.6448
				xmax = 609.9148
				text = "mixed"
			intervals [797]:
				xmin = 609.9148
				xmax = 611.5833
				text = ""
			intervals [798]:
				xmin = 611.5833
				xmax = 612.5033
				text = "<unk>"
			intervals [799]:
				xmin = 612.5033
				xmax = 614.1685
				text = ""
			intervals [800]:
				xmin = 614.1685
				xmax = 614.5985
				text = "uh-huh"
			intervals [801]:
				xmin = 614.5985
				xmax = 616.6185
				text = ""
			intervals [802]:
				xmin = 616.6185
				xmax = 616.7785
				text = "did"
			intervals [803]:
				xmin = 616.7785
				xmax = 616.8785
				text = "he"
			intervals [804]:
				xmin = 616.8785
				xmax = 616.9385
				text = ""
			intervals [805]:
				xmin = 616.9385
				xmax = 617.1085
				text = "do"
			intervals [806]:
				xmin = 617.1085
				xmax = 617.2685
				text = "any"
			intervals [807]:
				xmin = 617.2685
				xmax = 617.3585
				text = ""
			intervals [808]:
				xmin = 617.3585
				xmax = 617.6285
				text = "funny"
			intervals [809]:
				xmin = 617.6285
				xmax = 617.6985
				text = ""
			intervals [810]:
				xmin = 617.6985
				xmax = 618.0485
				text = "things"
			intervals [811]:
				xmin = 618.0485
				xmax = 619.881
				text = ""
			intervals [812]:
				xmin = 619.881
				xmax = 619.981
				text = "tell"
			intervals [813]:
				xmin = 619.981
				xmax = 620.091
				text = "me"
			intervals [814]:
				xmin = 620.091
				xmax = 620.131
				text = "a"
			intervals [815]:
				xmin = 620.131
				xmax = 620.221
				text = ""
			intervals [816]:
				xmin = 620.221
				xmax = 620.501
				text = "story"
			intervals [817]:
				xmin = 620.501
				xmax = 620.621
				text = "about"
			intervals [818]:
				xmin = 620.621
				xmax = 620.741
				text = "just"
			intervals [819]:
				xmin = 620.741
				xmax = 621.251
				text = ""
			intervals [820]:
				xmin = 621.251
				xmax = 621.481
				text = "something"
			intervals [821]:
				xmin = 621.481
				xmax = 621.671
				text = "that"
			intervals [822]:
				xmin = 621.671
				xmax = 622.151
				text = "happened"
			intervals [823]:
				xmin = 622.151
				xmax = 622.241
				text = "with"
			intervals [824]:
				xmin = 622.241
				xmax = 622.301
				text = "the"
			intervals [825]:
				xmin = 622.301
				xmax = 622.631
				text = "dog"
			intervals [826]:
				xmin = 622.631
				xmax = 632.4309
				text = ""
			intervals [827]:
				xmin = 632.4309
				xmax = 632.6109
				text = "what"
			intervals [828]:
				xmin = 632.6109
				xmax = 632.6409
				text = "d"
			intervals [829]:
				xmin = 632.6409
				xmax = 632.8009
				text = "he"
			intervals [830]:
				xmin = 632.8009
				xmax = 633.1809
				text = "do"
			intervals [831]:
				xmin = 633.1809
				xmax = 635.0849
				text = ""
			intervals [832]:
				xmin = 635.0849
				xmax = 635.1849
				text = "what"
			intervals [833]:
				xmin = 635.1849
				xmax = 635.2749
				text = "did"
			intervals [834]:
				xmin = 635.2749
				xmax = 635.3349
				text = "he"
			intervals [835]:
				xmin = 635.3349
				xmax = 635.7949
				text = "do"
			intervals [836]:
				xmin = 635.7949
				xmax = 644.4556
				text = ""
			intervals [837]:
				xmin = 644.4556
				xmax = 645.0556
				text = "oh"
			intervals [838]:
				xmin = 645.0556
				xmax = 645.1156
				text = ""
			intervals [839]:
				xmin = 645.1156
				xmax = 645.1456
				text = "<unk>"
			intervals [840]:
				xmin = 645.1456
				xmax = 645.7262
				text = ""
			intervals [841]:
				xmin = 645.7262
				xmax = 645.9062
				text = "did"
			intervals [842]:
				xmin = 645.9062
				xmax = 645.9662
				text = "he"
			intervals [843]:
				xmin = 645.9662
				xmax = 646.1762
				text = "ever"
			intervals [844]:
				xmin = 646.1762
				xmax = 646.3162
				text = "do"
			intervals [845]:
				xmin = 646.3162
				xmax = 646.4962
				text = "any"
			intervals [846]:
				xmin = 646.4962
				xmax = 646.7262
				text = "good"
			intervals [847]:
				xmin = 646.7262
				xmax = 646.7562
				text = ""
			intervals [848]:
				xmin = 646.7562
				xmax = 647.0862
				text = "things"
			intervals [849]:
				xmin = 647.0862
				xmax = 657.2931
				text = ""
			intervals [850]:
				xmin = 657.2931
				xmax = 657.8231
				text = "mm-hm"
			intervals [851]:
				xmin = 657.8231
				xmax = 660.7717
				text = ""
			intervals [852]:
				xmin = 660.7717
				xmax = 661.1917
				text = "mm-hm"
			intervals [853]:
				xmin = 661.1917
				xmax = 666.1589
				text = ""
			intervals [854]:
				xmin = 666.1589
				xmax = 666.4389
				text = "mm"
			intervals [855]:
				xmin = 666.4389
				xmax = 668.9562
				text = ""
			intervals [856]:
				xmin = 668.9562
				xmax = 669.0862
				text = "well"
			intervals [857]:
				xmin = 669.0862
				xmax = 669.2762
				text = "that"
			intervals [858]:
				xmin = 669.2762
				xmax = 669.3062
				text = ""
			intervals [859]:
				xmin = 669.3062
				xmax = 669.3462
				text = "s"
			intervals [860]:
				xmin = 669.3462
				xmax = 669.3762
				text = ""
			intervals [861]:
				xmin = 669.3762
				xmax = 669.7962
				text = "good"
			intervals [862]:
				xmin = 669.7962
				xmax = 670.1148
				text = ""
			intervals [863]:
				xmin = 670.1148
				xmax = 670.2948
				text = "that"
			intervals [864]:
				xmin = 670.2948
				xmax = 670.3248
				text = ""
			intervals [865]:
				xmin = 670.3248
				xmax = 670.3548
				text = "s"
			intervals [866]:
				xmin = 670.3548
				xmax = 670.3848
				text = ""
			intervals [867]:
				xmin = 670.3848
				xmax = 670.5648
				text = "good"
			intervals [868]:
				xmin = 670.5648
				xmax = 670.7911
				text = ""
			intervals [869]:
				xmin = 670.7911
				xmax = 670.9511
				text = "what"
			intervals [870]:
				xmin = 670.9511
				xmax = 671.1511
				text = "ever"
			intervals [871]:
				xmin = 671.1511
				xmax = 671.5311
				text = "happened"
			intervals [872]:
				xmin = 671.5311
				xmax = 671.5611
				text = ""
			intervals [873]:
				xmin = 671.5611
				xmax = 671.6411
				text = "to"
			intervals [874]:
				xmin = 671.6411
				xmax = 671.7311
				text = "him"
			intervals [875]:
				xmin = 671.7311
				xmax = 678.4833
				text = ""
			intervals [876]:
				xmin = 678.4833
				xmax = 678.7233
				text = "mm-hm"
			intervals [877]:
				xmin = 678.7233
				xmax = 680.2161
				text = ""
			intervals [878]:
				xmin = 680.2161
				xmax = 680.3761
				text = "were"
			intervals [879]:
				xmin = 680.3761
				xmax = 680.4861
				text = "you"
			intervals [880]:
				xmin = 680.4861
				xmax = 680.6261
				text = ""
			intervals [881]:
				xmin = 680.6261
				xmax = 680.9761
				text = "sad"
			intervals [882]:
				xmin = 680.9761
				xmax = 682.338
				text = ""
			intervals [883]:
				xmin = 682.338
				xmax = 682.648
				text = "no"
			intervals [884]:
				xmin = 682.648
				xmax = 683.4875
				text = ""
			intervals [885]:
				xmin = 683.4875
				xmax = 684.1175
				text = "uh-huh"
			intervals [886]:
				xmin = 684.1175
				xmax = 685.1362
				text = ""
			intervals [887]:
				xmin = 685.1362
				xmax = 685.5062
				text = "um"
			intervals [888]:
				xmin = 685.5062
				xmax = 687.3742
				text = ""
			intervals [889]:
				xmin = 687.3742
				xmax = 687.5342
				text = "what"
			intervals [890]:
				xmin = 687.5342
				xmax = 687.8642
				text = "about"
			intervals [891]:
				xmin = 687.8642
				xmax = 687.9742
				text = ""
			intervals [892]:
				xmin = 687.9742
				xmax = 688.4842
				text = "school"
			intervals [893]:
				xmin = 688.4842
				xmax = 688.8293
				text = ""
			intervals [894]:
				xmin = 688.8293
				xmax = 688.9793
				text = "what"
			intervals [895]:
				xmin = 688.9793
				xmax = 689.0593
				text = ""
			intervals [896]:
				xmin = 689.0593
				xmax = 689.3093
				text = "school"
			intervals [897]:
				xmin = 689.3093
				xmax = 689.3693
				text = "do"
			intervals [898]:
				xmin = 689.3693
				xmax = 689.5493
				text = "you"
			intervals [899]:
				xmin = 689.5493
				xmax = 689.5793
				text = ""
			intervals [900]:
				xmin = 689.5793
				xmax = 689.7493
				text = "go"
			intervals [901]:
				xmin = 689.7493
				xmax = 689.8993
				text = ""
			intervals [902]:
				xmin = 689.8993
				xmax = 690.0193
				text = "to"
			intervals [903]:
				xmin = 690.0193
				xmax = 692.1383
				text = ""
			intervals [904]:
				xmin = 692.1383
				xmax = 693.3083
				text = "rdx"
			intervals [905]:
				xmin = 693.3083
				xmax = 693.4344
				text = ""
			intervals [906]:
				xmin = 693.4344
				xmax = 693.8144
				text = "oh"
			intervals [907]:
				xmin = 693.8144
				xmax = 693.9944
				text = "what"
			intervals [908]:
				xmin = 693.9944
				xmax = 694.0544
				text = "do"
			intervals [909]:
				xmin = 694.0544
				xmax = 694.2244
				text = "you"
			intervals [910]:
				xmin = 694.2244
				xmax = 694.4244
				text = "take"
			intervals [911]:
				xmin = 694.4244
				xmax = 694.4744
				text = ""
			intervals [912]:
				xmin = 694.4744
				xmax = 694.6044
				text = "there"
			intervals [913]:
				xmin = 694.6044
				xmax = 697.423
				text = ""
			intervals [914]:
				xmin = 697.423
				xmax = 697.863
				text = "oh"
			intervals [915]:
				xmin = 697.863
				xmax = 698.0453
				text = ""
			intervals [916]:
				xmin = 698.0453
				xmax = 698.1653
				text = "well"
			intervals [917]:
				xmin = 698.1653
				xmax = 698.4253
				text = "where"
			intervals [918]:
				xmin = 698.4253
				xmax = 698.6153
				text = "did"
			intervals [919]:
				xmin = 698.6153
				xmax = 698.7053
				text = "you"
			intervals [920]:
				xmin = 698.7053
				xmax = 699.0353
				text = "go"
			intervals [921]:
				xmin = 699.0353
				xmax = 701.1982
				text = ""
			intervals [922]:
				xmin = 701.1982
				xmax = 701.7482
				text = "uh-huh"
			intervals [923]:
				xmin = 701.7482
				xmax = 703.0255
				text = ""
			intervals [924]:
				xmin = 703.0255
				xmax = 703.3055
				text = "mm-hm"
			intervals [925]:
				xmin = 703.3055
				xmax = 704.6562
				text = ""
			intervals [926]:
				xmin = 704.6562
				xmax = 705.1062
				text = "um"
			intervals [927]:
				xmin = 705.1062
				xmax = 706.7032
				text = ""
			intervals [928]:
				xmin = 706.7032
				xmax = 706.8532
				text = "what"
			intervals [929]:
				xmin = 706.8532
				xmax = 707.0032
				text = "did"
			intervals [930]:
				xmin = 707.0032
				xmax = 707.1232
				text = "you"
			intervals [931]:
				xmin = 707.1232
				xmax = 707.1932
				text = ""
			intervals [932]:
				xmin = 707.1932
				xmax = 707.5232
				text = "study"
			intervals [933]:
				xmin = 707.5232
				xmax = 717.2111
				text = ""
			intervals [934]:
				xmin = 717.2111
				xmax = 717.3211
				text = "mm-hm"
			intervals [935]:
				xmin = 717.3211
				xmax = 718.0685
				text = ""
			intervals [936]:
				xmin = 718.0685
				xmax = 718.2485
				text = "well"
			intervals [937]:
				xmin = 718.2485
				xmax = 718.4785
				text = "what"
			intervals [938]:
				xmin = 718.4785
				xmax = 718.5685
				text = ""
			intervals [939]:
				xmin = 718.5685
				xmax = 719.0485
				text = "uh"
			intervals [940]:
				xmin = 719.0485
				xmax = 719.3491
				text = ""
			intervals [941]:
				xmin = 719.3491
				xmax = 719.5791
				text = "what"
			intervals [942]:
				xmin = 719.5791
				xmax = 719.7391
				text = "what"
			intervals [943]:
				xmin = 719.7391
				xmax = 719.8391
				text = "was"
			intervals [944]:
				xmin = 719.8391
				xmax = 719.9591
				text = ""
			intervals [945]:
				xmin = 719.9591
				xmax = 720.0891
				text = "which"
			intervals [946]:
				xmin = 720.0891
				xmax = 720.1591
				text = ""
			intervals [947]:
				xmin = 720.1591
				xmax = 720.2891
				text = "one"
			intervals [948]:
				xmin = 720.2891
				xmax = 720.3191
				text = ""
			intervals [949]:
				xmin = 720.3191
				xmax = 720.4091
				text = "was"
			intervals [950]:
				xmin = 720.4091
				xmax = 720.4391
				text = ""
			intervals [951]:
				xmin = 720.4391
				xmax = 720.5291
				text = "your"
			intervals [952]:
				xmin = 720.5291
				xmax = 720.6191
				text = ""
			intervals [953]:
				xmin = 720.6191
				xmax = 721.0191
				text = "favorite"
			intervals [954]:
				xmin = 721.0191
				xmax = 723.0062
				text = ""
			intervals [955]:
				xmin = 723.0062
				xmax = 723.3662
				text = "why"
			intervals [956]:
				xmin = 723.3662
				xmax = 728.0463
				text = ""
			intervals [957]:
				xmin = 728.0463
				xmax = 728.2063
				text = "well"
			intervals [958]:
				xmin = 728.2063
				xmax = 728.2863
				text = "is"
			intervals [959]:
				xmin = 728.2863
				xmax = 728.3863
				text = "this"
			intervals [960]:
				xmin = 728.3863
				xmax = 728.4763
				text = ""
			intervals [961]:
				xmin = 728.4763
				xmax = 728.9063
				text = "about"
			intervals [962]:
				xmin = 728.9063
				xmax = 728.9763
				text = ""
			intervals [963]:
				xmin = 728.9763
				xmax = 729.2663
				text = "being"
			intervals [964]:
				xmin = 729.2663
				xmax = 729.3463
				text = "the"
			intervals [965]:
				xmin = 729.3463
				xmax = 729.7863
				text = "hardest"
			intervals [966]:
				xmin = 729.7863
				xmax = 729.8663
				text = ""
			intervals [967]:
				xmin = 729.8663
				xmax = 730.2563
				text = "subject"
			intervals [968]:
				xmin = 730.2563
				xmax = 730.3063
				text = ""
			intervals [969]:
				xmin = 730.3063
				xmax = 730.4263
				text = "that"
			intervals [970]:
				xmin = 730.4263
				xmax = 730.4863
				text = ""
			intervals [971]:
				xmin = 730.4863
				xmax = 730.6663
				text = "you"
			intervals [972]:
				xmin = 730.6663
				xmax = 730.6963
				text = ""
			intervals [973]:
				xmin = 730.6963
				xmax = 730.8763
				text = "like"
			intervals [974]:
				xmin = 730.8763
				xmax = 731.8259
				text = ""
			intervals [975]:
				xmin = 731.8259
				xmax = 731.9859
				text = "what"
			intervals [976]:
				xmin = 731.9859
				xmax = 732.0459
				text = "is"
			intervals [977]:
				xmin = 732.0459
				xmax = 732.1259
				text = ""
			intervals [978]:
				xmin = 732.1259
				xmax = 732.2659
				text = "it"
			intervals [979]:
				xmin = 732.2659
				xmax = 732.3159
				text = ""
			intervals [980]:
				xmin = 732.3159
				xmax = 732.4259
				text = "i"
			intervals [981]:
				xmin = 732.4259
				xmax = 732.4559
				text = ""
			intervals [982]:
				xmin = 732.4559
				xmax = 732.5459
				text = "mean"
			intervals [983]:
				xmin = 732.5459
				xmax = 732.5759
				text = ""
			intervals [984]:
				xmin = 732.5759
				xmax = 732.8659
				text = "i"
			intervals [985]:
				xmin = 732.8659
				xmax = 732.8959
				text = ""
			intervals [986]:
				xmin = 732.8959
				xmax = 733.0059
				text = "why"
			intervals [987]:
				xmin = 733.0059
				xmax = 733.1059
				text = "do"
			intervals [988]:
				xmin = 733.1059
				xmax = 733.2359
				text = "you"
			intervals [989]:
				xmin = 733.2359
				xmax = 733.3059
				text = ""
			intervals [990]:
				xmin = 733.3059
				xmax = 733.4759
				text = "think"
			intervals [991]:
				xmin = 733.4759
				xmax = 733.5059
				text = ""
			intervals [992]:
				xmin = 733.5059
				xmax = 733.6659
				text = "that"
			intervals [993]:
				xmin = 733.6659
				xmax = 733.6959
				text = ""
			intervals [994]:
				xmin = 733.6959
				xmax = 733.7259
				text = "s"
			intervals [995]:
				xmin = 733.7259
				xmax = 733.8159
				text = ""
			intervals [996]:
				xmin = 733.8159
				xmax = 733.9559
				text = "so"
			intervals [997]:
				xmin = 733.9559
				xmax = 738.6534
				text = ""
			intervals [998]:
				xmin = 738.6534
				xmax = 738.9634
				text = "oh"
			intervals [999]:
				xmin = 738.9634
				xmax = 738.9934
				text = ""
			intervals [1000]:
				xmin = 738.9934
				xmax = 739.0634
				text = "do"
			intervals [1001]:
				xmin = 739.0634
				xmax = 739.1634
				text = "you"
			intervals [1002]:
				xmin = 739.1634
				xmax = 739.2634
				text = ""
			intervals [1003]:
				xmin = 739.2634
				xmax = 739.4534
				text = "think"
			intervals [1004]:
				xmin = 739.4534
				xmax = 739.4834
				text = ""
			intervals [1005]:
				xmin = 739.4834
				xmax = 739.7334
				text = "that"
			intervals [1006]:
				xmin = 739.7334
				xmax = 739.7934
				text = ""
			intervals [1007]:
				xmin = 739.7934
				xmax = 740.1934
				text = "uh"
			intervals [1008]:
				xmin = 740.1934
				xmax = 741.0945
				text = ""
			intervals [1009]:
				xmin = 741.0945
				xmax = 741.4945
				text = "maybe"
			intervals [1010]:
				xmin = 741.4945
				xmax = 741.5245
				text = ""
			intervals [1011]:
				xmin = 741.5245
				xmax = 741.6545
				text = "you"
			intervals [1012]:
				xmin = 741.6545
				xmax = 741.6845
				text = ""
			intervals [1013]:
				xmin = 741.6845
				xmax = 741.7145
				text = "<unk>"
			intervals [1014]:
				xmin = 741.7145
				xmax = 741.7445
				text = ""
			intervals [1015]:
				xmin = 741.7445
				xmax = 741.8345
				text = "use"
			intervals [1016]:
				xmin = 741.8345
				xmax = 741.8945
				text = "it"
			intervals [1017]:
				xmin = 741.8945
				xmax = 742.2345
				text = "later"
			intervals [1018]:
				xmin = 742.2345
				xmax = 742.4645
				text = "on"
			intervals [1019]:
				xmin = 742.4645
				xmax = 742.5045
				text = ""
			intervals [1020]:
				xmin = 742.5045
				xmax = 742.5345
				text = "or"
			intervals [1021]:
				xmin = 742.5345
				xmax = 742.5645
				text = ""
			intervals [1022]:
				xmin = 742.5645
				xmax = 742.8945
				text = "something"
			intervals [1023]:
				xmin = 742.8945
				xmax = 743.323
				text = ""
			intervals [1024]:
				xmin = 743.323
				xmax = 743.923
				text = "uh-huh"
			intervals [1025]:
				xmin = 743.923
				xmax = 744.6576
				text = ""
			intervals [1026]:
				xmin = 744.6576
				xmax = 745.0376
				text = "um"
			intervals [1027]:
				xmin = 745.0376
				xmax = 746.3157
				text = ""
			intervals [1028]:
				xmin = 746.3157
				xmax = 746.6457
				text = "which"
			intervals [1029]:
				xmin = 746.6457
				xmax = 746.8657
				text = "was"
			intervals [1030]:
				xmin = 746.8657
				xmax = 746.9357
				text = ""
			intervals [1031]:
				xmin = 746.9357
				xmax = 747.0757
				text = "which"
			intervals [1032]:
				xmin = 747.0757
				xmax = 747.3557
				text = ""
			intervals [1033]:
				xmin = 747.3557
				xmax = 747.5657
				text = "was"
			intervals [1034]:
				xmin = 747.5657
				xmax = 747.6257
				text = ""
			intervals [1035]:
				xmin = 747.6257
				xmax = 747.7757
				text = "the"
			intervals [1036]:
				xmin = 747.7757
				xmax = 747.8057
				text = ""
			intervals [1037]:
				xmin = 747.8057
				xmax = 748.0957
				text = "course"
			intervals [1038]:
				xmin = 748.0957
				xmax = 748.1457
				text = ""
			intervals [1039]:
				xmin = 748.1457
				xmax = 748.2457
				text = "that"
			intervals [1040]:
				xmin = 748.2457
				xmax = 748.2857
				text = ""
			intervals [1041]:
				xmin = 748.2857
				xmax = 748.4357
				text = "you"
			intervals [1042]:
				xmin = 748.4357
				xmax = 748.6757
				text = "liked"
			intervals [1043]:
				xmin = 748.6757
				xmax = 748.7657
				text = ""
			intervals [1044]:
				xmin = 748.7657
				xmax = 749.0057
				text = "that"
			intervals [1045]:
				xmin = 749.0057
				xmax = 749.0657
				text = ""
			intervals [1046]:
				xmin = 749.0657
				xmax = 749.1857
				text = "you"
			intervals [1047]:
				xmin = 749.1857
				xmax = 749.6557
				text = "disliked"
			intervals [1048]:
				xmin = 749.6557
				xmax = 749.7457
				text = ""
			intervals [1049]:
				xmin = 749.7457
				xmax = 749.8357
				text = "the"
			intervals [1050]:
				xmin = 749.8357
				xmax = 750.0057
				text = "most"
			intervals [1051]:
				xmin = 750.0057
				xmax = 753.892
				text = ""
			intervals [1052]:
				xmin = 753.892
				xmax = 754.272
				text = "why"
			intervals [1053]:
				xmin = 754.272
				xmax = 761.0266
				text = ""
			intervals [1054]:
				xmin = 761.0266
				xmax = 761.5866
				text = "<unk>"
			intervals [1055]:
				xmin = 761.5866
				xmax = 762.6634
				text = ""
			intervals [1056]:
				xmin = 762.6634
				xmax = 762.7734
				text = "what"
			intervals [1057]:
				xmin = 762.7734
				xmax = 762.8334
				text = "do"
			intervals [1058]:
				xmin = 762.8334
				xmax = 762.8934
				text = "you"
			intervals [1059]:
				xmin = 762.8934
				xmax = 763.0934
				text = "mean"
			intervals [1060]:
				xmin = 763.0934
				xmax = 763.2534
				text = "all"
			intervals [1061]:
				xmin = 763.2534
				xmax = 763.4834
				text = ""
			intervals [1062]:
				xmin = 763.4834
				xmax = 763.8034
				text = "parts"
			intervals [1063]:
				xmin = 763.8034
				xmax = 763.8334
				text = ""
			intervals [1064]:
				xmin = 763.8334
				xmax = 763.9034
				text = "of"
			intervals [1065]:
				xmin = 763.9034
				xmax = 763.9734
				text = ""
			intervals [1066]:
				xmin = 763.9734
				xmax = 764.0634
				text = "it"
			intervals [1067]:
				xmin = 764.0634
				xmax = 767.5034
				text = ""
			intervals [1068]:
				xmin = 767.5034
				xmax = 767.5934
				text = "you"
			intervals [1069]:
				xmin = 767.5934
				xmax = 767.7134
				text = "had"
			intervals [1070]:
				xmin = 767.7134
				xmax = 767.7934
				text = "to"
			intervals [1071]:
				xmin = 767.7934
				xmax = 767.8234
				text = ""
			intervals [1072]:
				xmin = 767.8234
				xmax = 768.0134
				text = "learn"
			intervals [1073]:
				xmin = 768.0134
				xmax = 768.0934
				text = "the"
			intervals [1074]:
				xmin = 768.0934
				xmax = 768.6334
				text = "muscles"
			intervals [1075]:
				xmin = 768.6334
				xmax = 769.4604
				text = ""
			intervals [1076]:
				xmin = 769.4604
				xmax = 769.6704
				text = "oh"
			intervals [1077]:
				xmin = 769.6704
				xmax = 769.8404
				text = ""
			intervals [1078]:
				xmin = 769.8404
				xmax = 770.0704
				text = "goodness"
			intervals [1079]:
				xmin = 770.0704
				xmax = 771.3201
				text = ""
			intervals [1080]:
				xmin = 771.3201
				xmax = 771.9101
				text = "uh-huh"
			intervals [1081]:
				xmin = 771.9101
				xmax = 772.7548
				text = ""
			intervals [1082]:
				xmin = 772.7548
				xmax = 773.1548
				text = "um"
			intervals [1083]:
				xmin = 773.1548
				xmax = 773.8923
				text = ""
			intervals [1084]:
				xmin = 773.8923
				xmax = 774.1323
				text = "did"
			intervals [1085]:
				xmin = 774.1323
				xmax = 774.2323
				text = "you"
			intervals [1086]:
				xmin = 774.2323
				xmax = 774.4123
				text = "ever"
			intervals [1087]:
				xmin = 774.4123
				xmax = 774.6223
				text = "have"
			intervals [1088]:
				xmin = 774.6223
				xmax = 774.7023
				text = "a"
			intervals [1089]:
				xmin = 774.7023
				xmax = 774.7523
				text = ""
			intervals [1090]:
				xmin = 774.7523
				xmax = 775.1723
				text = "teacher"
			intervals [1091]:
				xmin = 775.1723
				xmax = 775.4423
				text = "that"
			intervals [1092]:
				xmin = 775.4423
				xmax = 776.1127
				text = ""
			intervals [1093]:
				xmin = 776.1127
				xmax = 776.5427
				text = "hollered"
			intervals [1094]:
				xmin = 776.5427
				xmax = 776.6827
				text = "a"
			intervals [1095]:
				xmin = 776.6827
				xmax = 776.7127
				text = ""
			intervals [1096]:
				xmin = 776.7127
				xmax = 776.9627
				text = "lot"
			intervals [1097]:
				xmin = 776.9627
				xmax = 780.8998
				text = ""
			intervals [1098]:
				xmin = 780.8998
				xmax = 781.0598
				text = "what"
			intervals [1099]:
				xmin = 781.0598
				xmax = 781.1698
				text = "did"
			intervals [1100]:
				xmin = 781.1698
				xmax = 781.2298
				text = ""
			intervals [1101]:
				xmin = 781.2298
				xmax = 781.4198
				text = "she"
			intervals [1102]:
				xmin = 781.4198
				xmax = 781.4498
				text = ""
			intervals [1103]:
				xmin = 781.4498
				xmax = 781.8098
				text = "holler"
			intervals [1104]:
				xmin = 781.8098
				xmax = 782.1798
				text = "about"
			intervals [1105]:
				xmin = 782.1798
				xmax = 783.3924
				text = ""
			intervals [1106]:
				xmin = 783.3924
				xmax = 783.6424
				text = "why"
			intervals [1107]:
				xmin = 783.6424
				xmax = 783.7124
				text = ""
			intervals [1108]:
				xmin = 783.7124
				xmax = 783.8524
				text = "did"
			intervals [1109]:
				xmin = 783.8524
				xmax = 783.9124
				text = "she"
			intervals [1110]:
				xmin = 783.9124
				xmax = 784.0324
				text = "holler"
			intervals [1111]:
				xmin = 784.0324
				xmax = 794.9214
				text = ""
			intervals [1112]:
				xmin = 794.9214
				xmax = 795.3214
				text = "mm-hm"
			intervals [1113]:
				xmin = 795.3214
				xmax = 797.7105
				text = ""
			intervals [1114]:
				xmin = 797.7105
				xmax = 797.7905
				text = "oh"
			intervals [1115]:
				xmin = 797.7905
				xmax = 798.3405
				text = "really"
			intervals [1116]:
				xmin = 798.3405
				xmax = 799.4414
				text = ""
			intervals [1117]:
				xmin = 799.4414
				xmax = 799.5214
				text = "do"
			intervals [1118]:
				xmin = 799.5214
				xmax = 799.6414
				text = "you"
			intervals [1119]:
				xmin = 799.6414
				xmax = 799.8414
				text = "think"
			intervals [1120]:
				xmin = 799.8414
				xmax = 800.0214
				text = "that"
			intervals [1121]:
				xmin = 800.0214
				xmax = 800.2397
				text = ""
			intervals [1122]:
				xmin = 800.2397
				xmax = 800.4497
				text = "that"
			intervals [1123]:
				xmin = 800.4497
				xmax = 800.4797
				text = ""
			intervals [1124]:
				xmin = 800.4797
				xmax = 800.5197
				text = "s"
			intervals [1125]:
				xmin = 800.5197
				xmax = 800.814
				text = ""
			intervals [1126]:
				xmin = 800.814
				xmax = 801.044
				text = "that"
			intervals [1127]:
				xmin = 801.044
				xmax = 801.074
				text = ""
			intervals [1128]:
				xmin = 801.074
				xmax = 801.104
				text = "s"
			intervals [1129]:
				xmin = 801.104
				xmax = 801.374
				text = "right"
			intervals [1130]:
				xmin = 801.374
				xmax = 802.7023
				text = ""
			intervals [1131]:
				xmin = 802.7023
				xmax = 803.0323
				text = "why"
			intervals [1132]:
				xmin = 803.0323
				xmax = 810.1929
				text = ""
			intervals [1133]:
				xmin = 810.1929
				xmax = 810.4129
				text = "well"
			intervals [1134]:
				xmin = 810.4129
				xmax = 810.8529
				text = "um"
			intervals [1135]:
				xmin = 810.8529
				xmax = 814.0281
				text = ""
			intervals [1136]:
				xmin = 814.0281
				xmax = 814.2881
				text = "like"
			intervals [1137]:
				xmin = 814.2881
				xmax = 814.4181
				text = "what"
			intervals [1138]:
				xmin = 814.4181
				xmax = 814.5081
				text = "what"
			intervals [1139]:
				xmin = 814.5081
				xmax = 814.6081
				text = "did"
			intervals [1140]:
				xmin = 814.6081
				xmax = 814.6681
				text = "she"
			intervals [1141]:
				xmin = 814.6681
				xmax = 815.3281
				text = ""
			intervals [1142]:
				xmin = 815.3281
				xmax = 815.3881
				text = "do"
			intervals [1143]:
				xmin = 815.3881
				xmax = 821.9661
				text = ""
			intervals [1144]:
				xmin = 821.9661
				xmax = 821.9961
				text = "<unk>"
			intervals [1145]:
				xmin = 821.9961
				xmax = 831.1176
				text = ""
			intervals [1146]:
				xmin = 831.1176
				xmax = 831.5876
				text = "oh"
			intervals [1147]:
				xmin = 831.5876
				xmax = 836.835
				text = ""
			intervals [1148]:
				xmin = 836.835
				xmax = 837.265
				text = "um"
			intervals [1149]:
				xmin = 837.265
				xmax = 837.4393
				text = ""
			intervals [1150]:
				xmin = 837.4393
				xmax = 837.6093
				text = "did"
			intervals [1151]:
				xmin = 837.6093
				xmax = 837.7193
				text = "you"
			intervals [1152]:
				xmin = 837.7193
				xmax = 837.9393
				text = "ever"
			intervals [1153]:
				xmin = 837.9393
				xmax = 838.0793
				text = "get"
			intervals [1154]:
				xmin = 838.0793
				xmax = 838.4093
				text = "called"
			intervals [1155]:
				xmin = 838.4093
				xmax = 838.5593
				text = "in"
			intervals [1156]:
				xmin = 838.5593
				xmax = 841.5551
				text = ""
			intervals [1157]:
				xmin = 841.5551
				xmax = 841.5851
				text = "<unk>"
			intervals [1158]:
				xmin = 841.5851
				xmax = 843.2599
				text = ""
			intervals [1159]:
				xmin = 843.2599
				xmax = 843.8599
				text = "really"
			intervals [1160]:
				xmin = 843.8599
				xmax = 849.966
				text = ""
			intervals [1161]:
				xmin = 849.966
				xmax = 850.086
				text = "that"
			intervals [1162]:
				xmin = 850.086
				xmax = 850.126
				text = "s"
			intervals [1163]:
				xmin = 850.126
				xmax = 850.186
				text = ""
			intervals [1164]:
				xmin = 850.186
				xmax = 850.276
				text = "nice"
			intervals [1165]:
				xmin = 850.276
				xmax = 850.346
				text = ""
			intervals [1166]:
				xmin = 850.346
				xmax = 850.456
				text = "that"
			intervals [1167]:
				xmin = 850.456
				xmax = 850.516
				text = "s"
			intervals [1168]:
				xmin = 850.516
				xmax = 850.756
				text = "really"
			intervals [1169]:
				xmin = 850.756
				xmax = 850.796
				text = ""
			intervals [1170]:
				xmin = 850.796
				xmax = 851.226
				text = "good"
			intervals [1171]:
				xmin = 851.226
				xmax = 851.8236
				text = ""
			intervals [1172]:
				xmin = 851.8236
				xmax = 852.2336
				text = "huh"
			intervals [1173]:
				xmin = 852.2336
				xmax = 854.007
				text = ""
			intervals [1174]:
				xmin = 854.007
				xmax = 854.617
				text = "uh-huh"
			intervals [1175]:
				xmin = 854.617
				xmax = 854.647
				text = ""
			intervals [1176]:
				xmin = 854.647
				xmax = 854.777
				text = "that"
			intervals [1177]:
				xmin = 854.777
				xmax = 854.807
				text = "s"
			intervals [1178]:
				xmin = 854.807
				xmax = 854.917
				text = ""
			intervals [1179]:
				xmin = 854.917
				xmax = 855.257
				text = "very"
			intervals [1180]:
				xmin = 855.257
				xmax = 855.557
				text = "nice"
			intervals [1181]:
				xmin = 855.557
				xmax = 856.4195
				text = ""
			intervals [1182]:
				xmin = 856.4195
				xmax = 856.6995
				text = "well"
			intervals [1183]:
				xmin = 856.6995
				xmax = 856.7295
				text = ""
			intervals [1184]:
				xmin = 856.7295
				xmax = 856.8595
				text = "so"
			intervals [1185]:
				xmin = 856.8595
				xmax = 857.1195
				text = "you've"
			intervals [1186]:
				xmin = 857.1195
				xmax = 857.3795
				text = "never"
			intervals [1187]:
				xmin = 857.3795
				xmax = 857.5495
				text = "been"
			intervals [1188]:
				xmin = 857.5495
				xmax = 857.9195
				text = "hollered"
			intervals [1189]:
				xmin = 857.9195
				xmax = 857.9995
				text = "at"
			intervals [1190]:
				xmin = 857.9995
				xmax = 858.1195
				text = ""
			intervals [1191]:
				xmin = 858.1195
				xmax = 858.2195
				text = "so"
			intervals [1192]:
				xmin = 858.2195
				xmax = 858.3495
				text = "you"
			intervals [1193]:
				xmin = 858.3495
				xmax = 858.3795
				text = ""
			intervals [1194]:
				xmin = 858.3795
				xmax = 858.5595
				text = "must"
			intervals [1195]:
				xmin = 858.5595
				xmax = 858.6495
				text = "have"
			intervals [1196]:
				xmin = 858.6495
				xmax = 858.7895
				text = "been"
			intervals [1197]:
				xmin = 858.7895
				xmax = 858.9395
				text = "like"
			intervals [1198]:
				xmin = 858.9395
				xmax = 858.9695
				text = ""
			intervals [1199]:
				xmin = 858.9695
				xmax = 859.0595
				text = "a"
			intervals [1200]:
				xmin = 859.0595
				xmax = 859.0895
				text = ""
			intervals [1201]:
				xmin = 859.0895
				xmax = 859.3795
				text = "a"
			intervals [1202]:
				xmin = 859.3795
				xmax = 859.4395
				text = ""
			intervals [1203]:
				xmin = 859.4395
				xmax = 859.6295
				text = "pet"
			intervals [1204]:
				xmin = 859.6295
				xmax = 865.0768
				text = ""
			intervals [1205]:
				xmin = 865.0768
				xmax = 865.3068
				text = "really"
			intervals [1206]:
				xmin = 865.3068
				xmax = 870.113
				text = ""
			intervals [1207]:
				xmin = 870.113
				xmax = 870.543
				text = "mm-hm"
			intervals [1208]:
				xmin = 870.543
				xmax = 877.0125
				text = ""
			intervals [1209]:
				xmin = 877.0125
				xmax = 877.5525
				text = "mm-hm"
			intervals [1210]:
				xmin = 877.5525
				xmax = 878.1019
				text = ""
			intervals [1211]:
				xmin = 878.1019
				xmax = 878.3019
				text = "what"
			intervals [1212]:
				xmin = 878.3019
				xmax = 878.3419
				text = ""
			intervals [1213]:
				xmin = 878.3419
				xmax = 878.5719
				text = "type"
			intervals [1214]:
				xmin = 878.5719
				xmax = 878.6519
				text = "of"
			intervals [1215]:
				xmin = 878.6519
				xmax = 879.5019
				text = "responsibilities"
			intervals [1216]:
				xmin = 879.5019
				xmax = 879.5419
				text = ""
			intervals [1217]:
				xmin = 879.5419
				xmax = 879.6719
				text = "did"
			intervals [1218]:
				xmin = 879.6719
				xmax = 879.7019
				text = ""
			intervals [1219]:
				xmin = 879.7019
				xmax = 879.7719
				text = "you"
			intervals [1220]:
				xmin = 879.7719
				xmax = 880.0119
				text = "have"
			intervals [1221]:
				xmin = 880.0119
				xmax = 880.0819
				text = "as"
			intervals [1222]:
				xmin = 880.0819
				xmax = 880.2619
				text = ""
			intervals [1223]:
				xmin = 880.2619
				xmax = 880.7719
				text = "president"
			intervals [1224]:
				xmin = 880.7719
				xmax = 890.0072
				text = ""
			intervals [1225]:
				xmin = 890.0072
				xmax = 890.6472
				text = "mm-hm"
			intervals [1226]:
				xmin = 890.6472
				xmax = 892.7414
				text = ""
			intervals [1227]:
				xmin = 892.7414
				xmax = 893.4914
				text = "mm-hm"
			intervals [1228]:
				xmin = 893.4914
				xmax = 898.8169
				text = ""
			intervals [1229]:
				xmin = 898.8169
				xmax = 899.2669
				text = "ooh"
			intervals [1230]:
				xmin = 899.2669
				xmax = 900.6592
				text = ""
			intervals [1231]:
				xmin = 900.6592
				xmax = 900.8292
				text = "you"
			intervals [1232]:
				xmin = 900.8292
				xmax = 900.9192
				text = ""
			intervals [1233]:
				xmin = 900.9192
				xmax = 901.1092
				text = "sound"
			intervals [1234]:
				xmin = 901.1092
				xmax = 901.2792
				text = "like"
			intervals [1235]:
				xmin = 901.2792
				xmax = 901.3092
				text = ""
			intervals [1236]:
				xmin = 901.3092
				xmax = 901.3492
				text = "a"
			intervals [1237]:
				xmin = 901.3492
				xmax = 901.3892
				text = ""
			intervals [1238]:
				xmin = 901.3892
				xmax = 901.6592
				text = "very"
			intervals [1239]:
				xmin = 901.6592
				xmax = 901.7192
				text = ""
			intervals [1240]:
				xmin = 901.7192
				xmax = 902.1292
				text = "intelligent"
			intervals [1241]:
				xmin = 902.1292
				xmax = 902.1592
				text = ""
			intervals [1242]:
				xmin = 902.1592
				xmax = 902.3292
				text = "young"
			intervals [1243]:
				xmin = 902.3292
				xmax = 902.3692
				text = ""
			intervals [1244]:
				xmin = 902.3692
				xmax = 902.7492
				text = "lady"
			intervals [1245]:
				xmin = 902.7492
				xmax = 903.4725
				text = ""
			intervals [1246]:
				xmin = 903.4725
				xmax = 903.7325
				text = "yeah"
			intervals [1247]:
				xmin = 903.7325
				xmax = 903.8725
				text = "that"
			intervals [1248]:
				xmin = 903.8725
				xmax = 904.2625
				text = "s"
			intervals [1249]:
				xmin = 904.2625
				xmax = 904.5925
				text = "good"
			intervals [1250]:
				xmin = 904.5925
				xmax = 905.1927
				text = ""
			intervals [1251]:
				xmin = 905.1927
				xmax = 905.5527
				text = "um"
			intervals [1252]:
				xmin = 905.5527
				xmax = 906.6433
				text = ""
			intervals [1253]:
				xmin = 906.6433
				xmax = 906.9433
				text = "uh"
			intervals [1254]:
				xmin = 906.9433
				xmax = 907.1533
				text = "could"
			intervals [1255]:
				xmin = 907.1533
				xmax = 907.3933
				text = "you"
			intervals [1256]:
				xmin = 907.3933
				xmax = 907.4233
				text = ""
			intervals [1257]:
				xmin = 907.4233
				xmax = 907.6433
				text = "who"
			intervals [1258]:
				xmin = 907.6433
				xmax = 907.7333
				text = "was"
			intervals [1259]:
				xmin = 907.7333
				xmax = 907.9133
				text = "your"
			intervals [1260]:
				xmin = 907.9133
				xmax = 908.3133
				text = "favorite"
			intervals [1261]:
				xmin = 908.3133
				xmax = 908.3833
				text = ""
			intervals [1262]:
				xmin = 908.3833
				xmax = 908.5533
				text = "teacher"
			intervals [1263]:
				xmin = 908.5533
				xmax = 917.8887
				text = ""
			intervals [1264]:
				xmin = 917.8887
				xmax = 918.0287
				text = "her"
			intervals [1265]:
				xmin = 918.0287
				xmax = 918.3087
				text = "name"
			intervals [1266]:
				xmin = 918.3087
				xmax = 918.3687
				text = "is"
			intervals [1267]:
				xmin = 918.3687
				xmax = 918.4887
				text = ""
			intervals [1268]:
				xmin = 918.4887
				xmax = 918.7587
				text = "familiar"
			intervals [1269]:
				xmin = 918.7587
				xmax = 919.7896
				text = ""
			intervals [1270]:
				xmin = 919.7896
				xmax = 920.1896
				text = "um"
			intervals [1271]:
				xmin = 920.1896
				xmax = 921.2682
				text = ""
			intervals [1272]:
				xmin = 921.2682
				xmax = 921.4782
				text = "you"
			intervals [1273]:
				xmin = 921.4782
				xmax = 921.7482
				text = "never"
			intervals [1274]:
				xmin = 921.7482
				xmax = 922.0082
				text = "had"
			intervals [1275]:
				xmin = 922.0082
				xmax = 922.1982
				text = "her"
			intervals [1276]:
				xmin = 922.1982
				xmax = 922.9109
				text = ""
			intervals [1277]:
				xmin = 922.9109
				xmax = 923.0009
				text = "well"
			intervals [1278]:
				xmin = 923.0009
				xmax = 923.1409
				text = "how"
			intervals [1279]:
				xmin = 923.1409
				xmax = 923.2409
				text = "could"
			intervals [1280]:
				xmin = 923.2409
				xmax = 923.2909
				text = ""
			intervals [1281]:
				xmin = 923.2909
				xmax = 923.4009
				text = "she"
			intervals [1282]:
				xmin = 923.4009
				xmax = 923.5709
				text = "be"
			intervals [1283]:
				xmin = 923.5709
				xmax = 923.7009
				text = "your"
			intervals [1284]:
				xmin = 923.7009
				xmax = 923.7509
				text = ""
			intervals [1285]:
				xmin = 923.7509
				xmax = 924.1409
				text = "favorite"
			intervals [1286]:
				xmin = 924.1409
				xmax = 929.7769
				text = ""
			intervals [1287]:
				xmin = 929.7769
				xmax = 930.0969
				text = "um"
			intervals [1288]:
				xmin = 930.0969
				xmax = 933.0053
				text = ""
			intervals [1289]:
				xmin = 933.0053
				xmax = 933.2453
				text = "what"
			intervals [1290]:
				xmin = 933.2453
				xmax = 933.4953
				text = "about"
			intervals [1291]:
				xmin = 933.4953
				xmax = 933.5453
				text = "a"
			intervals [1292]:
				xmin = 933.5453
				xmax = 933.6153
				text = ""
			intervals [1293]:
				xmin = 933.6153
				xmax = 933.9253
				text = "teacher"
			intervals [1294]:
				xmin = 933.9253
				xmax = 934.0953
				text = "that"
			intervals [1295]:
				xmin = 934.0953
				xmax = 934.1753
				text = ""
			intervals [1296]:
				xmin = 934.1753
				xmax = 934.4153
				text = "you"
			intervals [1297]:
				xmin = 934.4153
				xmax = 934.4453
				text = ""
			intervals [1298]:
				xmin = 934.4453
				xmax = 934.5753
				text = "that"
			intervals [1299]:
				xmin = 934.5753
				xmax = 934.6153
				text = ""
			intervals [1300]:
				xmin = 934.6153
				xmax = 934.7253
				text = "you"
			intervals [1301]:
				xmin = 934.7253
				xmax = 934.7553
				text = ""
			intervals [1302]:
				xmin = 934.7553
				xmax = 935.3353
				text = "actually"
			intervals [1303]:
				xmin = 935.3353
				xmax = 935.5953
				text = "had"
			intervals [1304]:
				xmin = 935.5953
				xmax = 935.7153
				text = "who"
			intervals [1305]:
				xmin = 935.7153
				xmax = 935.8353
				text = "was"
			intervals [1306]:
				xmin = 935.8353
				xmax = 936.0153
				text = "your"
			intervals [1307]:
				xmin = 936.0153
				xmax = 936.0453
				text = ""
			intervals [1308]:
				xmin = 936.0453
				xmax = 936.2453
				text = "best"
			intervals [1309]:
				xmin = 936.2453
				xmax = 936.3453
				text = ""
			intervals [1310]:
				xmin = 936.3453
				xmax = 936.5353
				text = "teacher"
			intervals [1311]:
				xmin = 936.5353
				xmax = 939.8392
				text = ""
			intervals [1312]:
				xmin = 939.8392
				xmax = 940.0592
				text = "what"
			intervals [1313]:
				xmin = 940.0592
				xmax = 940.2192
				text = "was"
			intervals [1314]:
				xmin = 940.2192
				xmax = 940.3092
				text = "it"
			intervals [1315]:
				xmin = 940.3092
				xmax = 940.6192
				text = "about"
			intervals [1316]:
				xmin = 940.6192
				xmax = 940.8092
				text = "her"
			intervals [1317]:
				xmin = 940.8092
				xmax = 940.9092
				text = "that"
			intervals [1318]:
				xmin = 940.9092
				xmax = 941.1392
				text = "made"
			intervals [1319]:
				xmin = 941.1392
				xmax = 941.2692
				text = "her"
			intervals [1320]:
				xmin = 941.2692
				xmax = 941.3392
				text = ""
			intervals [1321]:
				xmin = 941.3392
				xmax = 941.4792
				text = "that"
			intervals [1322]:
				xmin = 941.4792
				xmax = 941.6892
				text = "made"
			intervals [1323]:
				xmin = 941.6892
				xmax = 941.7192
				text = ""
			intervals [1324]:
				xmin = 941.7192
				xmax = 941.8492
				text = "you"
			intervals [1325]:
				xmin = 941.8492
				xmax = 942.0792
				text = "like"
			intervals [1326]:
				xmin = 942.0792
				xmax = 942.2592
				text = "her"
			intervals [1327]:
				xmin = 942.2592
				xmax = 944.3612
				text = ""
			intervals [1328]:
				xmin = 944.3612
				xmax = 944.4912
				text = "what"
			intervals [1329]:
				xmin = 944.4912
				xmax = 944.5812
				text = "does"
			intervals [1330]:
				xmin = 944.5812
				xmax = 944.6112
				text = ""
			intervals [1331]:
				xmin = 944.6112
				xmax = 944.8312
				text = "that"
			intervals [1332]:
				xmin = 944.8312
				xmax = 944.9912
				text = "mean"
			intervals [1333]:
				xmin = 944.9912
				xmax = 950.8801
				text = ""
			intervals [1334]:
				xmin = 950.8801
				xmax = 951.5401
				text = "mm-hm"
			intervals [1335]:
				xmin = 951.5401
				xmax = 959.884
				text = ""
			intervals [1336]:
				xmin = 959.884
				xmax = 959.994
				text = "how"
			intervals [1337]:
				xmin = 959.994
				xmax = 960.114
				text = "did"
			intervals [1338]:
				xmin = 960.114
				xmax = 960.174
				text = "it"
			intervals [1339]:
				xmin = 960.174
				xmax = 960.364
				text = "make"
			intervals [1340]:
				xmin = 960.364
				xmax = 960.474
				text = "you"
			intervals [1341]:
				xmin = 960.474
				xmax = 960.554
				text = ""
			intervals [1342]:
				xmin = 960.554
				xmax = 960.974
				text = "feel"
			intervals [1343]:
				xmin = 960.974
				xmax = 975.8903
				text = ""
			intervals [1344]:
				xmin = 975.8903
				xmax = 977.0903
				text = "<unk>"
			intervals [1345]:
				xmin = 977.0903
				xmax = 977.6631
				text = ""
			intervals [1346]:
				xmin = 977.6631
				xmax = 978.0831
				text = "um"
			intervals [1347]:
				xmin = 978.0831
				xmax = 978.6906
				text = ""
			intervals [1348]:
				xmin = 978.6906
				xmax = 978.8106
				text = "did"
			intervals [1349]:
				xmin = 978.8106
				xmax = 978.8706
				text = ""
			intervals [1350]:
				xmin = 978.8706
				xmax = 978.9406
				text = "you"
			intervals [1351]:
				xmin = 978.9406
				xmax = 979.3206
				text = "ever"
			intervals [1352]:
				xmin = 979.3206
				xmax = 979.4306
				text = "have"
			intervals [1353]:
				xmin = 979.4306
				xmax = 979.4606
				text = "a"
			intervals [1354]:
				xmin = 979.4606
				xmax = 979.5806
				text = "teacher"
			intervals [1355]:
				xmin = 979.5806
				xmax = 979.6406
				text = "you"
			intervals [1356]:
				xmin = 979.6406
				xmax = 979.8006
				text = ""
			intervals [1357]:
				xmin = 979.8006
				xmax = 979.9806
				text = "just"
			intervals [1358]:
				xmin = 979.9806
				xmax = 980.0506
				text = ""
			intervals [1359]:
				xmin = 980.0506
				xmax = 980.4506
				text = "couldn't"
			intervals [1360]:
				xmin = 980.4506
				xmax = 980.5506
				text = ""
			intervals [1361]:
				xmin = 980.5506
				xmax = 981.1706
				text = "stand"
			intervals [1362]:
				xmin = 981.1706
				xmax = 981.7009
				text = ""
			intervals [1363]:
				xmin = 981.7009
				xmax = 981.7309
				text = "<unk>"
			intervals [1364]:
				xmin = 981.7309
				xmax = 981.7609
				text = ""
			intervals [1365]:
				xmin = 981.7609
				xmax = 981.8209
				text = "the"
			intervals [1366]:
				xmin = 981.8209
				xmax = 982.0509
				text = "complete"
			intervals [1367]:
				xmin = 982.0509
				xmax = 983.2709
				text = ""
			intervals [1368]:
				xmin = 983.2709
				xmax = 983.5709
				text = "opposite"
			intervals [1369]:
				xmin = 983.5709
				xmax = 983.6609
				text = "of"
			intervals [1370]:
				xmin = 983.6609
				xmax = 983.7309
				text = "the"
			intervals [1371]:
				xmin = 983.7309
				xmax = 983.8909
				text = "woman"
			intervals [1372]:
				xmin = 983.8909
				xmax = 984.0209
				text = "that"
			intervals [1373]:
				xmin = 984.0209
				xmax = 984.0509
				text = ""
			intervals [1374]:
				xmin = 984.0509
				xmax = 984.1709
				text = "you"
			intervals [1375]:
				xmin = 984.1709
				xmax = 984.2409
				text = ""
			intervals [1376]:
				xmin = 984.2409
				xmax = 984.3909
				text = "liked"
			intervals [1377]:
				xmin = 984.3909
				xmax = 1000.1735
				text = ""
			intervals [1378]:
				xmin = 1000.1735
				xmax = 1000.6535
				text = "mm-hm"
			intervals [1379]:
				xmin = 1000.6535
				xmax = 1008.6566
				text = ""
			intervals [1380]:
				xmin = 1008.6566
				xmax = 1009.0566
				text = "mm-mm"
			intervals [1381]:
				xmin = 1009.0566
				xmax = 1010.2543
				text = ""
			intervals [1382]:
				xmin = 1010.2543
				xmax = 1010.6843
				text = "mm-hm"
			intervals [1383]:
				xmin = 1010.6843
				xmax = 1012.412
				text = ""
			intervals [1384]:
				xmin = 1012.412
				xmax = 1012.722
				text = "<unk>"
			intervals [1385]:
				xmin = 1012.722
				xmax = 1014.6682
				text = ""
			intervals [1386]:
				xmin = 1014.6682
				xmax = 1014.9682
				text = "uh"
			intervals [1387]:
				xmin = 1014.9682
				xmax = 1015.2482
				text = "did"
			intervals [1388]:
				xmin = 1015.2482
				xmax = 1015.3182
				text = "you"
			intervals [1389]:
				xmin = 1015.3182
				xmax = 1015.5282
				text = "ever"
			intervals [1390]:
				xmin = 1015.5282
				xmax = 1015.7582
				text = "play"
			intervals [1391]:
				xmin = 1015.7582
				xmax = 1016.0082
				text = "tricks"
			intervals [1392]:
				xmin = 1016.0082
				xmax = 1016.0782
				text = ""
			intervals [1393]:
				xmin = 1016.0782
				xmax = 1016.2382
				text = "on"
			intervals [1394]:
				xmin = 1016.2382
				xmax = 1016.2782
				text = "a"
			intervals [1395]:
				xmin = 1016.2782
				xmax = 1016.3382
				text = ""
			intervals [1396]:
				xmin = 1016.3382
				xmax = 1016.5982
				text = "teacher"
			intervals [1397]:
				xmin = 1016.5982
				xmax = 1026.8065
				text = ""
			intervals [1398]:
				xmin = 1026.8065
				xmax = 1026.9365
				text = "well"
			intervals [1399]:
				xmin = 1026.9365
				xmax = 1027.1065
				text = "where"
			intervals [1400]:
				xmin = 1027.1065
				xmax = 1027.1365
				text = "d"
			intervals [1401]:
				xmin = 1027.1365
				xmax = 1027.2865
				text = "you"
			intervals [1402]:
				xmin = 1027.2865
				xmax = 1027.3765
				text = "get"
			intervals [1403]:
				xmin = 1027.3765
				xmax = 1027.4265
				text = ""
			intervals [1404]:
				xmin = 1027.4265
				xmax = 1027.4965
				text = "the"
			intervals [1405]:
				xmin = 1027.4965
				xmax = 1027.7165
				text = "frog"
			intervals [1406]:
				xmin = 1027.7165
				xmax = 1027.8265
				text = ""
			intervals [1407]:
				xmin = 1027.8265
				xmax = 1027.9965
				text = "from"
			intervals [1408]:
				xmin = 1027.9965
				xmax = 1043.9784
				text = ""
			intervals [1409]:
				xmin = 1043.9784
				xmax = 1044.2184
				text = "oh"
			intervals [1410]:
				xmin = 1044.2184
				xmax = 1044.2584
				text = ""
			intervals [1411]:
				xmin = 1044.2584
				xmax = 1044.4984
				text = "my"
			intervals [1412]:
				xmin = 1044.4984
				xmax = 1044.6284
				text = ""
			intervals [1413]:
				xmin = 1044.6284
				xmax = 1044.8084
				text = "goodness"
			intervals [1414]:
				xmin = 1044.8084
				xmax = 1045.5001
				text = ""
			intervals [1415]:
				xmin = 1045.5001
				xmax = 1045.7101
				text = "uh"
			intervals [1416]:
				xmin = 1045.7101
				xmax = 1053.8597
				text = ""
			intervals [1417]:
				xmin = 1053.8597
				xmax = 1054.1097
				text = "why"
			intervals [1418]:
				xmin = 1054.1097
				xmax = 1054.2997
				text = "is"
			intervals [1419]:
				xmin = 1054.2997
				xmax = 1054.3297
				text = ""
			intervals [1420]:
				xmin = 1054.3297
				xmax = 1054.6197
				text = "that"
			intervals [1421]:
				xmin = 1054.6197
				xmax = 1062.4784
				text = ""
			intervals [1422]:
				xmin = 1062.4784
				xmax = 1063.0784
				text = "<unk>"
			intervals [1423]:
				xmin = 1063.0784
				xmax = 1064.0645
				text = ""
			intervals [1424]:
				xmin = 1064.0645
				xmax = 1064.2745
				text = "is"
			intervals [1425]:
				xmin = 1064.2745
				xmax = 1064.3145
				text = ""
			intervals [1426]:
				xmin = 1064.3145
				xmax = 1064.5545
				text = "there"
			intervals [1427]:
				xmin = 1064.5545
				xmax = 1064.7145
				text = "a"
			intervals [1428]:
				xmin = 1064.7145
				xmax = 1064.7645
				text = ""
			intervals [1429]:
				xmin = 1064.7645
				xmax = 1064.9945
				text = "group"
			intervals [1430]:
				xmin = 1064.9945
				xmax = 1065.0645
				text = "of"
			intervals [1431]:
				xmin = 1065.0645
				xmax = 1065.8145
				text = "uh"
			intervals [1432]:
				xmin = 1065.8145
				xmax = 1065.9045
				text = ""
			intervals [1433]:
				xmin = 1065.9045
				xmax = 1066.1945
				text = "kids"
			intervals [1434]:
				xmin = 1066.1945
				xmax = 1066.2245
				text = ""
			intervals [1435]:
				xmin = 1066.2245
				xmax = 1066.3345
				text = "that"
			intervals [1436]:
				xmin = 1066.3345
				xmax = 1066.4045
				text = ""
			intervals [1437]:
				xmin = 1066.4045
				xmax = 1066.5145
				text = "you"
			intervals [1438]:
				xmin = 1066.5145
				xmax = 1066.5445
				text = ""
			intervals [1439]:
				xmin = 1066.5445
				xmax = 1066.7145
				text = "hang"
			intervals [1440]:
				xmin = 1066.7145
				xmax = 1067.0645
				text = "around"
			intervals [1441]:
				xmin = 1067.0645
				xmax = 1067.1845
				text = "with"
			intervals [1442]:
				xmin = 1067.1845
				xmax = 1067.2145
				text = ""
			intervals [1443]:
				xmin = 1067.2145
				xmax = 1067.2745
				text = "all"
			intervals [1444]:
				xmin = 1067.2745
				xmax = 1067.3045
				text = ""
			intervals [1445]:
				xmin = 1067.3045
				xmax = 1067.5745
				text = "the"
			intervals [1446]:
				xmin = 1067.5745
				xmax = 1067.6545
				text = ""
			intervals [1447]:
				xmin = 1067.6545
				xmax = 1067.7945
				text = "time"
			intervals [1448]:
				xmin = 1067.7945
				xmax = 1080.5877
				text = ""
			intervals [1449]:
				xmin = 1080.5877
				xmax = 1080.9977
				text = "mm-hm"
			intervals [1450]:
				xmin = 1080.9977
				xmax = 1081.132
				text = ""
			intervals [1451]:
				xmin = 1081.132
				xmax = 1081.272
				text = "that"
			intervals [1452]:
				xmin = 1081.272
				xmax = 1081.302
				text = ""
			intervals [1453]:
				xmin = 1081.302
				xmax = 1081.332
				text = "s"
			intervals [1454]:
				xmin = 1081.332
				xmax = 1081.392
				text = ""
			intervals [1455]:
				xmin = 1081.392
				xmax = 1081.702
				text = "very"
			intervals [1456]:
				xmin = 1081.702
				xmax = 1081.822
				text = "nice"
			intervals [1457]:
				xmin = 1081.822
				xmax = 1082.082
				text = ""
			intervals [1458]:
				xmin = 1082.082
				xmax = 1082.242
				text = "what"
			intervals [1459]:
				xmin = 1082.242
				xmax = 1082.312
				text = "do"
			intervals [1460]:
				xmin = 1082.312
				xmax = 1082.382
				text = "you"
			intervals [1461]:
				xmin = 1082.382
				xmax = 1082.462
				text = ""
			intervals [1462]:
				xmin = 1082.462
				xmax = 1082.722
				text = "call"
			intervals [1463]:
				xmin = 1082.722
				xmax = 1083.142
				text = "yourself"
			intervals [1464]:
				xmin = 1083.142
				xmax = 1090.9698
				text = ""
			intervals [1465]:
				xmin = 1090.9698
				xmax = 1091.1298
				text = "well"
			intervals [1466]:
				xmin = 1091.1298
				xmax = 1091.3698
				text = "what"
			intervals [1467]:
				xmin = 1091.3698
				xmax = 1091.4698
				text = "is"
			intervals [1468]:
				xmin = 1091.4698
				xmax = 1091.5398
				text = "it"
			intervals [1469]:
				xmin = 1091.5398
				xmax = 1091.8498
				text = "about"
			intervals [1470]:
				xmin = 1091.8498
				xmax = 1091.9898
				text = "these"
			intervals [1471]:
				xmin = 1091.9898
				xmax = 1092.0398
				text = ""
			intervals [1472]:
				xmin = 1092.0398
				xmax = 1092.3398
				text = "girls"
			intervals [1473]:
				xmin = 1092.3398
				xmax = 1092.3998
				text = ""
			intervals [1474]:
				xmin = 1092.3998
				xmax = 1092.4898
				text = "that"
			intervals [1475]:
				xmin = 1092.4898
				xmax = 1092.5198
				text = ""
			intervals [1476]:
				xmin = 1092.5198
				xmax = 1092.7598
				text = "make"
			intervals [1477]:
				xmin = 1092.7598
				xmax = 1092.7998
				text = ""
			intervals [1478]:
				xmin = 1092.7998
				xmax = 1093.0298
				text = "you"
			intervals [1479]:
				xmin = 1093.0298
				xmax = 1093.5699
				text = ""
			intervals [1480]:
				xmin = 1093.5699
				xmax = 1093.6599
				text = "make"
			intervals [1481]:
				xmin = 1093.6599
				xmax = 1094.3599
				text = ""
			intervals [1482]:
				xmin = 1094.3599
				xmax = 1094.4199
				text = "you"
			intervals [1483]:
				xmin = 1094.4199
				xmax = 1094.6199
				text = "wanna"
			intervals [1484]:
				xmin = 1094.6199
				xmax = 1094.6799
				text = "be"
			intervals [1485]:
				xmin = 1094.6799
				xmax = 1094.8999
				text = "friends"
			intervals [1486]:
				xmin = 1094.8999
				xmax = 1097.2506
				text = ""
			intervals [1487]:
				xmin = 1097.2506
				xmax = 1097.4306
				text = "what"
			intervals [1488]:
				xmin = 1097.4306
				xmax = 1097.5206
				text = "is"
			intervals [1489]:
				xmin = 1097.5206
				xmax = 1097.5906
				text = ""
			intervals [1490]:
				xmin = 1097.5906
				xmax = 1098.0506
				text = "fun"
			intervals [1491]:
				xmin = 1098.0506
				xmax = 1114.5365
				text = ""
			intervals [1492]:
				xmin = 1114.5365
				xmax = 1115.3265
				text = "mm-hm"
			intervals [1493]:
				xmin = 1115.3265
				xmax = 1117.8629
				text = ""
			intervals [1494]:
				xmin = 1117.8629
				xmax = 1118.0829
				text = "mm"
			intervals [1495]:
				xmin = 1118.0829
				xmax = 1120.3861
				text = ""
			intervals [1496]:
				xmin = 1120.3861
				xmax = 1120.4761
				text = "so"
			intervals [1497]:
				xmin = 1120.4761
				xmax = 1120.7461
				text = "you"
			intervals [1498]:
				xmin = 1120.7461
				xmax = 1121.0061
				text = "have"
			intervals [1499]:
				xmin = 1121.0061
				xmax = 1121.0561
				text = "a"
			intervals [1500]:
				xmin = 1121.0561
				xmax = 1121.6161
				text = "that"
			intervals [1501]:
				xmin = 1121.6161
				xmax = 1121.6461
				text = ""
			intervals [1502]:
				xmin = 1121.6461
				xmax = 1121.6761
				text = "s"
			intervals [1503]:
				xmin = 1121.6761
				xmax = 1121.7061
				text = ""
			intervals [1504]:
				xmin = 1121.7061
				xmax = 1121.8761
				text = "that"
			intervals [1505]:
				xmin = 1121.8761
				xmax = 1121.9161
				text = ""
			intervals [1506]:
				xmin = 1121.9161
				xmax = 1121.9461
				text = "s"
			intervals [1507]:
				xmin = 1121.9461
				xmax = 1121.9761
				text = ""
			intervals [1508]:
				xmin = 1121.9761
				xmax = 1122.2261
				text = "good"
			intervals [1509]:
				xmin = 1122.2261
				xmax = 1122.3461
				text = "you"
			intervals [1510]:
				xmin = 1122.3461
				xmax = 1122.5461
				text = "have"
			intervals [1511]:
				xmin = 1122.5461
				xmax = 1122.6061
				text = "a"
			intervals [1512]:
				xmin = 1122.6061
				xmax = 1122.6561
				text = ""
			intervals [1513]:
				xmin = 1122.6561
				xmax = 1122.8361
				text = "group"
			intervals [1514]:
				xmin = 1122.8361
				xmax = 1122.8661
				text = ""
			intervals [1515]:
				xmin = 1122.8661
				xmax = 1123.0261
				text = "of"
			intervals [1516]:
				xmin = 1123.0261
				xmax = 1123.2961
				text = "kids"
			intervals [1517]:
				xmin = 1123.2961
				xmax = 1123.3461
				text = ""
			intervals [1518]:
				xmin = 1123.3461
				xmax = 1123.5761
				text = "like"
			intervals [1519]:
				xmin = 1123.5761
				xmax = 1123.6361
				text = ""
			intervals [1520]:
				xmin = 1123.6361
				xmax = 1123.9061
				text = "that"
			intervals [1521]:
				xmin = 1123.9061
				xmax = 1124.3207
				text = ""
			intervals [1522]:
				xmin = 1124.3207
				xmax = 1124.6707
				text = "um"
			intervals [1523]:
				xmin = 1124.6707
				xmax = 1125.8854
				text = ""
			intervals [1524]:
				xmin = 1125.8854
				xmax = 1126.2554
				text = "what"
			intervals [1525]:
				xmin = 1126.2554
				xmax = 1126.2954
				text = ""
			intervals [1526]:
				xmin = 1126.2954
				xmax = 1126.5654
				text = "uh"
			intervals [1527]:
				xmin = 1126.5654
				xmax = 1126.5954
				text = ""
			intervals [1528]:
				xmin = 1126.5954
				xmax = 1126.7754
				text = "what"
			intervals [1529]:
				xmin = 1126.7754
				xmax = 1126.8054
				text = ""
			intervals [1530]:
				xmin = 1126.8054
				xmax = 1126.8354
				text = "s"
			intervals [1531]:
				xmin = 1126.8354
				xmax = 1126.8854
				text = "a"
			intervals [1532]:
				xmin = 1126.8854
				xmax = 1126.9654
				text = ""
			intervals [1533]:
				xmin = 1126.9654
				xmax = 1127.4354
				text = "typical"
			intervals [1534]:
				xmin = 1127.4354
				xmax = 1127.4754
				text = ""
			intervals [1535]:
				xmin = 1127.4754
				xmax = 1127.7254
				text = "day"
			intervals [1536]:
				xmin = 1127.7254
				xmax = 1127.8354
				text = ""
			intervals [1537]:
				xmin = 1127.8354
				xmax = 1127.9054
				text = "for"
			intervals [1538]:
				xmin = 1127.9054
				xmax = 1128.1054
				text = "you"
			intervals [1539]:
				xmin = 1128.1054
				xmax = 1128.2354
				text = ""
			intervals [1540]:
				xmin = 1128.2354
				xmax = 1128.4154
				text = "say"
			intervals [1541]:
				xmin = 1128.4154
				xmax = 1128.6554
				text = "after"
			intervals [1542]:
				xmin = 1128.6554
				xmax = 1128.7154
				text = "you"
			intervals [1543]:
				xmin = 1128.7154
				xmax = 1128.8254
				text = "get"
			intervals [1544]:
				xmin = 1128.8254
				xmax = 1128.8854
				text = "out"
			intervals [1545]:
				xmin = 1128.8854
				xmax = 1129.0054
				text = "of"
			intervals [1546]:
				xmin = 1129.0054
				xmax = 1129.0554
				text = ""
			intervals [1547]:
				xmin = 1129.0554
				xmax = 1129.5954
				text = "school"
			intervals [1548]:
				xmin = 1129.5954
				xmax = 1130.0147
				text = ""
			intervals [1549]:
				xmin = 1130.0147
				xmax = 1130.1347
				text = "you"
			intervals [1550]:
				xmin = 1130.1347
				xmax = 1130.3147
				text = "know"
			intervals [1551]:
				xmin = 1130.3147
				xmax = 1130.535
				text = ""
			intervals [1552]:
				xmin = 1130.535
				xmax = 1130.725
				text = "what"
			intervals [1553]:
				xmin = 1130.725
				xmax = 1132.0766
				text = ""
			intervals [1554]:
				xmin = 1132.0766
				xmax = 1132.5866
				text = "<unk>"
			intervals [1555]:
				xmin = 1132.5866
				xmax = 1135.5296
				text = ""
			intervals [1556]:
				xmin = 1135.5296
				xmax = 1135.6896
				text = "what"
			intervals [1557]:
				xmin = 1135.6896
				xmax = 1135.9196
				text = "what"
			intervals [1558]:
				xmin = 1135.9196
				xmax = 1136.1496
				text = "kind"
			intervals [1559]:
				xmin = 1136.1496
				xmax = 1136.2196
				text = "of"
			intervals [1560]:
				xmin = 1136.2196
				xmax = 1136.2696
				text = ""
			intervals [1561]:
				xmin = 1136.2696
				xmax = 1136.5796
				text = "parties"
			intervals [1562]:
				xmin = 1136.5796
				xmax = 1136.6196
				text = ""
			intervals [1563]:
				xmin = 1136.6196
				xmax = 1136.8496
				text = "what"
			intervals [1564]:
				xmin = 1136.8496
				xmax = 1136.9896
				text = "do"
			intervals [1565]:
				xmin = 1136.9896
				xmax = 1137.1496
				text = "you"
			intervals [1566]:
				xmin = 1137.1496
				xmax = 1137.2696
				text = "do"
			intervals [1567]:
				xmin = 1137.2696
				xmax = 1139.1291
				text = ""
			intervals [1568]:
				xmin = 1139.1291
				xmax = 1139.5991
				text = "mm-hm"
			intervals [1569]:
				xmin = 1139.5991
				xmax = 1142.2675
				text = ""
			intervals [1570]:
				xmin = 1142.2675
				xmax = 1142.7475
				text = "mm-hm"
			intervals [1571]:
				xmin = 1142.7475
				xmax = 1150.4165
				text = ""
			intervals [1572]:
				xmin = 1150.4165
				xmax = 1150.4965
				text = "is"
			intervals [1573]:
				xmin = 1150.4965
				xmax = 1150.5265
				text = ""
			intervals [1574]:
				xmin = 1150.5265
				xmax = 1150.7065
				text = "that"
			intervals [1575]:
				xmin = 1150.7065
				xmax = 1151.1765
				text = "outside"
			intervals [1576]:
				xmin = 1151.1765
				xmax = 1153.5589
				text = ""
			intervals [1577]:
				xmin = 1153.5589
				xmax = 1154.1389
				text = "huh"
			intervals [1578]:
				xmin = 1154.1389
				xmax = 1154.7275
				text = ""
			intervals [1579]:
				xmin = 1154.7275
				xmax = 1155.2775
				text = "uh"
			intervals [1580]:
				xmin = 1155.2775
				xmax = 1156.5123
				text = ""
			intervals [1581]:
				xmin = 1156.5123
				xmax = 1156.7223
				text = "is"
			intervals [1582]:
				xmin = 1156.7223
				xmax = 1156.9023
				text = "there"
			intervals [1583]:
				xmin = 1156.9023
				xmax = 1157.1523
				text = "any"
			intervals [1584]:
				xmin = 1157.1523
				xmax = 1157.1823
				text = ""
			intervals [1585]:
				xmin = 1157.1823
				xmax = 1157.7523
				text = "particular"
			intervals [1586]:
				xmin = 1157.7523
				xmax = 1158.1223
				text = "one"
			intervals [1587]:
				xmin = 1158.1223
				xmax = 1158.1523
				text = ""
			intervals [1588]:
				xmin = 1158.1523
				xmax = 1158.3223
				text = "of"
			intervals [1589]:
				xmin = 1158.3223
				xmax = 1158.3723
				text = ""
			intervals [1590]:
				xmin = 1158.3723
				xmax = 1158.7123
				text = "you"
			intervals [1591]:
				xmin = 1158.7123
				xmax = 1158.9023
				text = "in"
			intervals [1592]:
				xmin = 1158.9023
				xmax = 1158.9323
				text = ""
			intervals [1593]:
				xmin = 1158.9323
				xmax = 1159.1123
				text = "in"
			intervals [1594]:
				xmin = 1159.1123
				xmax = 1159.2323
				text = "your"
			intervals [1595]:
				xmin = 1159.2323
				xmax = 1159.3023
				text = ""
			intervals [1596]:
				xmin = 1159.3023
				xmax = 1159.7623
				text = "club"
			intervals [1597]:
				xmin = 1159.7623
				xmax = 1160.1583
				text = ""
			intervals [1598]:
				xmin = 1160.1583
				xmax = 1160.4683
				text = "who"
			intervals [1599]:
				xmin = 1160.4683
				xmax = 1160.6205
				text = ""
			intervals [1600]:
				xmin = 1160.6205
				xmax = 1160.8905
				text = "say"
			intervals [1601]:
				xmin = 1160.8905
				xmax = 1161.0405
				text = "is"
			intervals [1602]:
				xmin = 1161.0405
				xmax = 1161.1505
				text = ""
			intervals [1603]:
				xmin = 1161.1505
				xmax = 1161.3005
				text = "the"
			intervals [1604]:
				xmin = 1161.3005
				xmax = 1161.3405
				text = ""
			intervals [1605]:
				xmin = 1161.3405
				xmax = 1161.8905
				text = "leader"
			intervals [1606]:
				xmin = 1161.8905
				xmax = 1172.8128
				text = ""
			intervals [1607]:
				xmin = 1172.8128
				xmax = 1172.9928
				text = "mm-hm"
			intervals [1608]:
				xmin = 1172.9928
				xmax = 1176.2033
				text = ""
			intervals [1609]:
				xmin = 1176.2033
				xmax = 1176.5133
				text = "what"
			intervals [1610]:
				xmin = 1176.5133
				xmax = 1176.9733
				text = "what"
			intervals [1611]:
				xmin = 1176.9733
				xmax = 1177.3933
				text = "uh"
			intervals [1612]:
				xmin = 1177.3933
				xmax = 1177.961
				text = ""
			intervals [1613]:
				xmin = 1177.961
				xmax = 1178.101
				text = "well"
			intervals [1614]:
				xmin = 1178.101
				xmax = 1178.351
				text = "what"
			intervals [1615]:
				xmin = 1178.351
				xmax = 1178.511
				text = "is"
			intervals [1616]:
				xmin = 1178.511
				xmax = 1178.571
				text = ""
			intervals [1617]:
				xmin = 1178.571
				xmax = 1178.811
				text = "there"
			intervals [1618]:
				xmin = 1178.811
				xmax = 1179.211
				text = "about"
			intervals [1619]:
				xmin = 1179.211
				xmax = 1179.241
				text = ""
			intervals [1620]:
				xmin = 1179.241
				xmax = 1179.351
				text = "you"
			intervals [1621]:
				xmin = 1179.351
				xmax = 1179.451
				text = "do"
			intervals [1622]:
				xmin = 1179.451
				xmax = 1179.541
				text = ""
			intervals [1623]:
				xmin = 1179.541
				xmax = 1179.811
				text = "you"
			intervals [1624]:
				xmin = 1179.811
				xmax = 1179.891
				text = ""
			intervals [1625]:
				xmin = 1179.891
				xmax = 1180.121
				text = "think"
			intervals [1626]:
				xmin = 1180.121
				xmax = 1180.241
				text = ""
			intervals [1627]:
				xmin = 1180.241
				xmax = 1180.411
				text = "that"
			intervals [1628]:
				xmin = 1180.411
				xmax = 1199.3848
				text = ""
			intervals [1629]:
				xmin = 1199.3848
				xmax = 1199.5548
				text = "that"
			intervals [1630]:
				xmin = 1199.5548
				xmax = 1199.6048
				text = ""
			intervals [1631]:
				xmin = 1199.6048
				xmax = 1199.6348
				text = "s"
			intervals [1632]:
				xmin = 1199.6348
				xmax = 1199.6948
				text = ""
			intervals [1633]:
				xmin = 1199.6948
				xmax = 1199.8748
				text = "pretty"
			intervals [1634]:
				xmin = 1199.8748
				xmax = 1199.9248
				text = ""
			intervals [1635]:
				xmin = 1199.9248
				xmax = 1200.2348
				text = "good"
			intervals [1636]:
				xmin = 1200.2348
				xmax = 1200.5863
				text = ""
			intervals [1637]:
				xmin = 1200.5863
				xmax = 1200.7563
				text = "well"
			intervals [1638]:
				xmin = 1200.7563
				xmax = 1200.9763
				text = "why"
			intervals [1639]:
				xmin = 1200.9763
				xmax = 1201.2463
				text = "what"
			intervals [1640]:
				xmin = 1201.2463
				xmax = 1201.4263
				text = "what"
			intervals [1641]:
				xmin = 1201.4263
				xmax = 1201.5463
				text = "is"
			intervals [1642]:
				xmin = 1201.5463
				xmax = 1201.6163
				text = ""
			intervals [1643]:
				xmin = 1201.6163
				xmax = 1201.8863
				text = "it"
			intervals [1644]:
				xmin = 1201.8863
				xmax = 1201.9163
				text = ""
			intervals [1645]:
				xmin = 1201.9163
				xmax = 1202.4763
				text = "uh"
			intervals [1646]:
				xmin = 1202.4763
				xmax = 1202.7178
				text = ""
			intervals [1647]:
				xmin = 1202.7178
				xmax = 1202.9678
				text = "why"
			intervals [1648]:
				xmin = 1202.9678
				xmax = 1203.0278
				text = "do"
			intervals [1649]:
				xmin = 1203.0278
				xmax = 1203.2278
				text = "they"
			intervals [1650]:
				xmin = 1203.2278
				xmax = 1203.4278
				text = "listen"
			intervals [1651]:
				xmin = 1203.4278
				xmax = 1203.4678
				text = ""
			intervals [1652]:
				xmin = 1203.4678
				xmax = 1203.5678
				text = "to"
			intervals [1653]:
				xmin = 1203.5678
				xmax = 1203.6878
				text = ""
			intervals [1654]:
				xmin = 1203.6878
				xmax = 1203.9678
				text = "you"
			intervals [1655]:
				xmin = 1203.9678
				xmax = 1204.1633
				text = ""
			intervals [1656]:
				xmin = 1204.1633
				xmax = 1204.2633
				text = "what"
			intervals [1657]:
				xmin = 1204.2633
				xmax = 1204.3533
				text = "is"
			intervals [1658]:
				xmin = 1204.3533
				xmax = 1204.4433
				text = "it"
			intervals [1659]:
				xmin = 1204.4433
				xmax = 1204.5933
				text = ""
			intervals [1660]:
				xmin = 1204.5933
				xmax = 1204.7133
				text = "they"
			intervals [1661]:
				xmin = 1204.7133
				xmax = 1204.9233
				text = "listen"
			intervals [1662]:
				xmin = 1204.9233
				xmax = 1204.9533
				text = ""
			intervals [1663]:
				xmin = 1204.9533
				xmax = 1205.0433
				text = "to"
			intervals [1664]:
				xmin = 1205.0433
				xmax = 1205.1633
				text = ""
			intervals [1665]:
				xmin = 1205.1633
				xmax = 1205.4233
				text = "you"
			intervals [1666]:
				xmin = 1205.4233
				xmax = 1210.3041
				text = ""
			intervals [1667]:
				xmin = 1210.3041
				xmax = 1210.5341
				text = "what"
			intervals [1668]:
				xmin = 1210.5341
				xmax = 1210.7441
				text = "else"
			intervals [1669]:
				xmin = 1210.7441
				xmax = 1210.7741
				text = ""
			intervals [1670]:
				xmin = 1210.7741
				xmax = 1210.8441
				text = "is"
			intervals [1671]:
				xmin = 1210.8441
				xmax = 1210.9041
				text = "it"
			intervals [1672]:
				xmin = 1210.9041
				xmax = 1210.9341
				text = ""
			intervals [1673]:
				xmin = 1210.9341
				xmax = 1211.2741
				text = "about"
			intervals [1674]:
				xmin = 1211.2741
				xmax = 1211.4141
				text = ""
			intervals [1675]:
				xmin = 1211.4141
				xmax = 1211.4841
				text = "you"
			intervals [1676]:
				xmin = 1211.4841
				xmax = 1211.5541
				text = ""
			intervals [1677]:
				xmin = 1211.5541
				xmax = 1211.7641
				text = "huh"
			intervals [1678]:
				xmin = 1211.7641
				xmax = 1212.0098
				text = ""
			intervals [1679]:
				xmin = 1212.0098
				xmax = 1212.1998
				text = "think"
			intervals [1680]:
				xmin = 1212.1998
				xmax = 1212.6698
				text = "about"
			intervals [1681]:
				xmin = 1212.6698
				xmax = 1212.7298
				text = "it"
			intervals [1682]:
				xmin = 1212.7298
				xmax = 1214.752
				text = ""
			intervals [1683]:
				xmin = 1214.752
				xmax = 1214.902
				text = "what"
			intervals [1684]:
				xmin = 1214.902
				xmax = 1215.062
				text = "does"
			intervals [1685]:
				xmin = 1215.062
				xmax = 1215.122
				text = "it"
			intervals [1686]:
				xmin = 1215.122
				xmax = 1215.212
				text = ""
			intervals [1687]:
				xmin = 1215.212
				xmax = 1215.422
				text = "take"
			intervals [1688]:
				xmin = 1215.422
				xmax = 1215.452
				text = ""
			intervals [1689]:
				xmin = 1215.452
				xmax = 1215.512
				text = "to"
			intervals [1690]:
				xmin = 1215.512
				xmax = 1215.562
				text = ""
			intervals [1691]:
				xmin = 1215.562
				xmax = 1215.802
				text = "be"
			intervals [1692]:
				xmin = 1215.802
				xmax = 1215.842
				text = "a"
			intervals [1693]:
				xmin = 1215.842
				xmax = 1216.182
				text = "leader"
			intervals [1694]:
				xmin = 1216.182
				xmax = 1237.1762
				text = ""
			intervals [1695]:
				xmin = 1237.1762
				xmax = 1237.5862
				text = "mm-hm"
			intervals [1696]:
				xmin = 1237.5862
				xmax = 1245.0451
				text = ""
			intervals [1697]:
				xmin = 1245.0451
				xmax = 1245.4551
				text = "mm-hm"
			intervals [1698]:
				xmin = 1245.4551
				xmax = 1252.5883
				text = ""
			intervals [1699]:
				xmin = 1252.5883
				xmax = 1253.0283
				text = "mm-hm"
			intervals [1700]:
				xmin = 1253.0283
				xmax = 1253.7328
				text = ""
			intervals [1701]:
				xmin = 1253.7328
				xmax = 1253.9628
				text = "well"
			intervals [1702]:
				xmin = 1253.9628
				xmax = 1253.9928
				text = ""
			intervals [1703]:
				xmin = 1253.9928
				xmax = 1254.0328
				text = "i"
			intervals [1704]:
				xmin = 1254.0328
				xmax = 1254.1128
				text = ""
			intervals [1705]:
				xmin = 1254.1128
				xmax = 1254.2828
				text = "is"
			intervals [1706]:
				xmin = 1254.2828
				xmax = 1255.5337
				text = ""
			intervals [1707]:
				xmin = 1255.5337
				xmax = 1256.0037
				text = "oh"
			intervals [1708]:
				xmin = 1256.0037
				xmax = 1256.0603
				text = ""
			intervals [1709]:
				xmin = 1256.0603
				xmax = 1256.1703
				text = "do"
			intervals [1710]:
				xmin = 1256.1703
				xmax = 1256.3103
				text = "you"
			intervals [1711]:
				xmin = 1256.3103
				xmax = 1256.5003
				text = "ever"
			intervals [1712]:
				xmin = 1256.5003
				xmax = 1256.5303
				text = ""
			intervals [1713]:
				xmin = 1256.5303
				xmax = 1256.9503
				text = "consider"
			intervals [1714]:
				xmin = 1256.9503
				xmax = 1257.3275
				text = ""
			intervals [1715]:
				xmin = 1257.3275
				xmax = 1257.7475
				text = "having"
			intervals [1716]:
				xmin = 1257.7475
				xmax = 1257.7775
				text = ""
			intervals [1717]:
				xmin = 1257.7775
				xmax = 1258.0575
				text = "uh"
			intervals [1718]:
				xmin = 1258.0575
				xmax = 1258.3039
				text = ""
			intervals [1719]:
				xmin = 1258.3039
				xmax = 1258.4039
				text = "a"
			intervals [1720]:
				xmin = 1258.4039
				xmax = 1258.4339
				text = ""
			intervals [1721]:
				xmin = 1258.4339
				xmax = 1258.7139
				text = "new"
			intervals [1722]:
				xmin = 1258.7139
				xmax = 1259.1639
				text = "girl"
			intervals [1723]:
				xmin = 1259.1639
				xmax = 1259.2339
				text = ""
			intervals [1724]:
				xmin = 1259.2339
				xmax = 1259.4239
				text = "for"
			intervals [1725]:
				xmin = 1259.4239
				xmax = 1259.6239
				text = ""
			intervals [1726]:
				xmin = 1259.6239
				xmax = 1259.8339
				text = "instance"
			intervals [1727]:
				xmin = 1259.8339
				xmax = 1260.4918
				text = ""
			intervals [1728]:
				xmin = 1260.4918
				xmax = 1260.5718
				text = "you"
			intervals [1729]:
				xmin = 1260.5718
				xmax = 1260.6918
				text = "know"
			intervals [1730]:
				xmin = 1260.6918
				xmax = 1260.7318
				text = "a"
			intervals [1731]:
				xmin = 1260.7318
				xmax = 1260.9918
				text = "new"
			intervals [1732]:
				xmin = 1260.9918
				xmax = 1261.0818
				text = ""
			intervals [1733]:
				xmin = 1261.0818
				xmax = 1261.3518
				text = "friend"
			intervals [1734]:
				xmin = 1261.3518
				xmax = 1261.4218
				text = "to"
			intervals [1735]:
				xmin = 1261.4218
				xmax = 1261.4618
				text = ""
			intervals [1736]:
				xmin = 1261.4618
				xmax = 1261.6818
				text = "come"
			intervals [1737]:
				xmin = 1261.6818
				xmax = 1261.9518
				text = "into"
			intervals [1738]:
				xmin = 1261.9518
				xmax = 1261.9818
				text = ""
			intervals [1739]:
				xmin = 1261.9818
				xmax = 1262.0918
				text = "your"
			intervals [1740]:
				xmin = 1262.0918
				xmax = 1262.1718
				text = ""
			intervals [1741]:
				xmin = 1262.1718
				xmax = 1262.4918
				text = "group"
			intervals [1742]:
				xmin = 1262.4918
				xmax = 1266.2473
				text = ""
			intervals [1743]:
				xmin = 1266.2473
				xmax = 1266.6573
				text = "mm-hm"
			intervals [1744]:
				xmin = 1266.6573
				xmax = 1271.4151
				text = ""
			intervals [1745]:
				xmin = 1271.4151
				xmax = 1271.5751
				text = "what"
			intervals [1746]:
				xmin = 1271.5751
				xmax = 1271.6651
				text = "do"
			intervals [1747]:
				xmin = 1271.6651
				xmax = 1271.8951
				text = "what"
			intervals [1748]:
				xmin = 1271.8951
				xmax = 1271.9651
				text = "do"
			intervals [1749]:
				xmin = 1271.9651
				xmax = 1272.0251
				text = "you"
			intervals [1750]:
				xmin = 1272.0251
				xmax = 1272.2151
				text = "have"
			intervals [1751]:
				xmin = 1272.2151
				xmax = 1272.2851
				text = "to"
			intervals [1752]:
				xmin = 1272.2851
				xmax = 1272.3251
				text = ""
			intervals [1753]:
				xmin = 1272.3251
				xmax = 1272.4551
				text = "do"
			intervals [1754]:
				xmin = 1272.4551
				xmax = 1272.7051
				text = "what"
			intervals [1755]:
				xmin = 1272.7051
				xmax = 1272.8351
				text = "does"
			intervals [1756]:
				xmin = 1272.8351
				xmax = 1272.8951
				text = "it"
			intervals [1757]:
				xmin = 1272.8951
				xmax = 1273.0151
				text = ""
			intervals [1758]:
				xmin = 1273.0151
				xmax = 1273.2451
				text = "take"
			intervals [1759]:
				xmin = 1273.2451
				xmax = 1273.3851
				text = ""
			intervals [1760]:
				xmin = 1273.3851
				xmax = 1273.4751
				text = "to"
			intervals [1761]:
				xmin = 1273.4751
				xmax = 1273.9171
				text = ""
			intervals [1762]:
				xmin = 1273.9171
				xmax = 1274.0371
				text = "like"
			intervals [1763]:
				xmin = 1274.0371
				xmax = 1274.1771
				text = ""
			intervals [1764]:
				xmin = 1274.1771
				xmax = 1274.5071
				text = "to"
			intervals [1765]:
				xmin = 1274.5071
				xmax = 1275.0486
				text = ""
			intervals [1766]:
				xmin = 1275.0486
				xmax = 1275.2386
				text = "be"
			intervals [1767]:
				xmin = 1275.2386
				xmax = 1275.2686
				text = ""
			intervals [1768]:
				xmin = 1275.2686
				xmax = 1275.7986
				text = "accepted"
			intervals [1769]:
				xmin = 1275.7986
				xmax = 1275.9186
				text = ""
			intervals [1770]:
				xmin = 1275.9186
				xmax = 1276.0586
				text = "into"
			intervals [1771]:
				xmin = 1276.0586
				xmax = 1276.2386
				text = "your"
			intervals [1772]:
				xmin = 1276.2386
				xmax = 1276.3386
				text = ""
			intervals [1773]:
				xmin = 1276.3386
				xmax = 1276.4786
				text = "group"
			intervals [1774]:
				xmin = 1276.4786
				xmax = 1288.0012
				text = ""
			intervals [1775]:
				xmin = 1288.0012
				xmax = 1288.4712
				text = "mm-hm"
			intervals [1776]:
				xmin = 1288.4712
				xmax = 1289.4548
				text = ""
			intervals [1777]:
				xmin = 1289.4548
				xmax = 1289.6248
				text = "what"
			intervals [1778]:
				xmin = 1289.6248
				xmax = 1289.7048
				text = "do"
			intervals [1779]:
				xmin = 1289.7048
				xmax = 1289.8648
				text = "you"
			intervals [1780]:
				xmin = 1289.8648
				xmax = 1290.1348
				text = "like"
			intervals [1781]:
				xmin = 1290.1348
				xmax = 1290.2748
				text = "in"
			intervals [1782]:
				xmin = 1290.2748
				xmax = 1290.3348
				text = ""
			intervals [1783]:
				xmin = 1290.3348
				xmax = 1290.6548
				text = "people"
			intervals [1784]:
				xmin = 1290.6548
				xmax = 1290.9015
				text = ""
			intervals [1785]:
				xmin = 1290.9015
				xmax = 1292.2415
				text = "<unk>"
			intervals [1786]:
				xmin = 1292.2415
				xmax = 1298.0652
				text = ""
			intervals [1787]:
				xmin = 1298.0652
				xmax = 1298.2352
				text = "what"
			intervals [1788]:
				xmin = 1298.2352
				xmax = 1298.2652
				text = ""
			intervals [1789]:
				xmin = 1298.2652
				xmax = 1298.2952
				text = "s"
			intervals [1790]:
				xmin = 1298.2952
				xmax = 1298.3452
				text = ""
			intervals [1791]:
				xmin = 1298.3452
				xmax = 1299.0852
				text = "personality"
			intervals [1792]:
				xmin = 1299.0852
				xmax = 1312.7035
				text = ""
			intervals [1793]:
				xmin = 1312.7035
				xmax = 1313.0135
				text = "mm-hm"
			intervals [1794]:
				xmin = 1313.0135
				xmax = 1315.3096
				text = ""
			intervals [1795]:
				xmin = 1315.3096
				xmax = 1315.7196
				text = "uh"
			intervals [1796]:
				xmin = 1315.7196
				xmax = 1316.1841
				text = ""
			intervals [1797]:
				xmin = 1316.1841
				xmax = 1316.4041
				text = "what"
			intervals [1798]:
				xmin = 1316.4041
				xmax = 1316.4841
				text = "is"
			intervals [1799]:
				xmin = 1316.4841
				xmax = 1316.5641
				text = ""
			intervals [1800]:
				xmin = 1316.5641
				xmax = 1316.6641
				text = "it"
			intervals [1801]:
				xmin = 1316.6641
				xmax = 1316.6941
				text = ""
			intervals [1802]:
				xmin = 1316.6941
				xmax = 1316.8041
				text = "that"
			intervals [1803]:
				xmin = 1316.8041
				xmax = 1316.8441
				text = ""
			intervals [1804]:
				xmin = 1316.8441
				xmax = 1317.0841
				text = "you"
			intervals [1805]:
				xmin = 1317.0841
				xmax = 1317.1141
				text = ""
			intervals [1806]:
				xmin = 1317.1141
				xmax = 1317.2641
				text = "wanna"
			intervals [1807]:
				xmin = 1317.2641
				xmax = 1317.3741
				text = ""
			intervals [1808]:
				xmin = 1317.3741
				xmax = 1317.7041
				text = "be"
			intervals [1809]:
				xmin = 1317.7041
				xmax = 1317.8841
				text = "in"
			intervals [1810]:
				xmin = 1317.8841
				xmax = 1317.9141
				text = ""
			intervals [1811]:
				xmin = 1317.9141
				xmax = 1318.0141
				text = "life"
			intervals [1812]:
				xmin = 1318.0141
				xmax = 1319.5459
				text = ""
			intervals [1813]:
				xmin = 1319.5459
				xmax = 1319.9559
				text = "why"
			intervals [1814]:
				xmin = 1319.9559
				xmax = 1326.6295
				text = ""
			intervals [1815]:
				xmin = 1326.6295
				xmax = 1326.6595
				text = "a"
			intervals [1816]:
				xmin = 1326.6595
				xmax = 1326.8495
				text = ""
			intervals [1817]:
				xmin = 1326.8495
				xmax = 1326.9395
				text = "nurse"
			intervals [1818]:
				xmin = 1326.9395
				xmax = 1326.9895
				text = "a"
			intervals [1819]:
				xmin = 1326.9895
				xmax = 1327.3395
				text = ""
			intervals [1820]:
				xmin = 1327.3395
				xmax = 1327.5395
				text = "nurse"
			intervals [1821]:
				xmin = 1327.5395
				xmax = 1327.5695
				text = ""
			intervals [1822]:
				xmin = 1327.5695
				xmax = 1327.7895
				text = "or"
			intervals [1823]:
				xmin = 1327.7895
				xmax = 1327.8195
				text = "a"
			intervals [1824]:
				xmin = 1327.8195
				xmax = 1328.0695
				text = ""
			intervals [1825]:
				xmin = 1328.0695
				xmax = 1328.3095
				text = "doctor"
			intervals [1826]:
				xmin = 1328.3095
				xmax = 1336.4002
				text = ""
			intervals [1827]:
				xmin = 1336.4002
				xmax = 1336.9402
				text = "mm-hm"
			intervals [1828]:
				xmin = 1336.9402
				xmax = 1337.5387
				text = ""
			intervals [1829]:
				xmin = 1337.5387
				xmax = 1337.6387
				text = "that"
			intervals [1830]:
				xmin = 1337.6387
				xmax = 1337.6687
				text = ""
			intervals [1831]:
				xmin = 1337.6687
				xmax = 1337.6987
				text = "s"
			intervals [1832]:
				xmin = 1337.6987
				xmax = 1337.8087
				text = ""
			intervals [1833]:
				xmin = 1337.8087
				xmax = 1338.1387
				text = "good"
			intervals [1834]:
				xmin = 1338.1387
				xmax = 1338.2887
				text = "that"
			intervals [1835]:
				xmin = 1338.2887
				xmax = 1338.3387
				text = ""
			intervals [1836]:
				xmin = 1338.3387
				xmax = 1338.3687
				text = "s"
			intervals [1837]:
				xmin = 1338.3687
				xmax = 1338.3987
				text = ""
			intervals [1838]:
				xmin = 1338.3987
				xmax = 1338.4287
				text = "a"
			intervals [1839]:
				xmin = 1338.4287
				xmax = 1338.6687
				text = "good"
			intervals [1840]:
				xmin = 1338.6687
				xmax = 1339.0387
				text = "aspiration"
			intervals [1841]:
				xmin = 1339.0387
				xmax = 1339.3136
				text = ""
			intervals [1842]:
				xmin = 1339.3136
				xmax = 1339.5236
				text = "what"
			intervals [1843]:
				xmin = 1339.5236
				xmax = 1339.6136
				text = "is"
			intervals [1844]:
				xmin = 1339.6136
				xmax = 1339.6436
				text = ""
			intervals [1845]:
				xmin = 1339.6436
				xmax = 1339.7636
				text = "it"
			intervals [1846]:
				xmin = 1339.7636
				xmax = 1339.9236
				text = "that"
			intervals [1847]:
				xmin = 1339.9236
				xmax = 1339.9536
				text = ""
			intervals [1848]:
				xmin = 1339.9536
				xmax = 1340.0736
				text = "you"
			intervals [1849]:
				xmin = 1340.0736
				xmax = 1340.1036
				text = ""
			intervals [1850]:
				xmin = 1340.1036
				xmax = 1340.2336
				text = "think"
			intervals [1851]:
				xmin = 1340.2336
				xmax = 1340.3136
				text = ""
			intervals [1852]:
				xmin = 1340.3136
				xmax = 1340.4536
				text = "you"
			intervals [1853]:
				xmin = 1340.4536
				xmax = 1340.5936
				text = "well"
			intervals [1854]:
				xmin = 1340.5936
				xmax = 1340.7936
				text = "what"
			intervals [1855]:
				xmin = 1340.7936
				xmax = 1340.9136
				text = "is"
			intervals [1856]:
				xmin = 1340.9136
				xmax = 1340.9936
				text = "it"
			intervals [1857]:
				xmin = 1340.9936
				xmax = 1341.1536
				text = "that"
			intervals [1858]:
				xmin = 1341.1536
				xmax = 1341.2536
				text = "you"
			intervals [1859]:
				xmin = 1341.2536
				xmax = 1341.4036
				text = "have"
			intervals [1860]:
				xmin = 1341.4036
				xmax = 1341.4736
				text = "to"
			intervals [1861]:
				xmin = 1341.4736
				xmax = 1341.5936
				text = ""
			intervals [1862]:
				xmin = 1341.5936
				xmax = 1341.9136
				text = "do"
			intervals [1863]:
				xmin = 1341.9136
				xmax = 1341.9436
				text = ""
			intervals [1864]:
				xmin = 1341.9436
				xmax = 1342.0236
				text = "in"
			intervals [1865]:
				xmin = 1342.0236
				xmax = 1342.2436
				text = "order"
			intervals [1866]:
				xmin = 1342.2436
				xmax = 1342.3436
				text = ""
			intervals [1867]:
				xmin = 1342.3436
				xmax = 1342.5036
				text = "to"
			intervals [1868]:
				xmin = 1342.5036
				xmax = 1343.0596
				text = ""
			intervals [1869]:
				xmin = 1343.0596
				xmax = 1343.2696
				text = "say"
			intervals [1870]:
				xmin = 1343.2696
				xmax = 1343.5038
				text = ""
			intervals [1871]:
				xmin = 1343.5038
				xmax = 1343.7338
				text = "reach"
			intervals [1872]:
				xmin = 1343.7338
				xmax = 1343.8538
				text = ""
			intervals [1873]:
				xmin = 1343.8538
				xmax = 1344.0038
				text = "that"
			intervals [1874]:
				xmin = 1344.0038
				xmax = 1344.1038
				text = ""
			intervals [1875]:
				xmin = 1344.1038
				xmax = 1344.2738
				text = "goal"
			intervals [1876]:
				xmin = 1344.2738
				xmax = 1344.4838
				text = "of"
			intervals [1877]:
				xmin = 1344.4838
				xmax = 1344.6238
				text = ""
			intervals [1878]:
				xmin = 1344.6238
				xmax = 1344.8538
				text = "being"
			intervals [1879]:
				xmin = 1344.8538
				xmax = 1344.8838
				text = ""
			intervals [1880]:
				xmin = 1344.8838
				xmax = 1344.9838
				text = "a"
			intervals [1881]:
				xmin = 1344.9838
				xmax = 1345.0138
				text = ""
			intervals [1882]:
				xmin = 1345.0138
				xmax = 1345.4438
				text = "doctor"
			intervals [1883]:
				xmin = 1345.4438
				xmax = 1352.8774
				text = ""
			intervals [1884]:
				xmin = 1352.8774
				xmax = 1353.2774
				text = "mm-hm"
			intervals [1885]:
				xmin = 1353.2774
				xmax = 1359.873
				text = ""
			intervals [1886]:
				xmin = 1359.873
				xmax = 1360.273
				text = "mm-hm"
			intervals [1887]:
				xmin = 1360.273
				xmax = 1361.4251
				text = ""
			intervals [1888]:
				xmin = 1361.4251
				xmax = 1361.8851
				text = "well"
			intervals [1889]:
				xmin = 1361.8851
				xmax = 1362.3651
				text = "um"
			intervals [1890]:
				xmin = 1362.3651
				xmax = 1363.9903
				text = ""
			intervals [1891]:
				xmin = 1363.9903
				xmax = 1364.2303
				text = "what"
			intervals [1892]:
				xmin = 1364.2303
				xmax = 1364.2803
				text = ""
			intervals [1893]:
				xmin = 1364.2803
				xmax = 1364.4703
				text = "l-"
			intervals [1894]:
				xmin = 1364.4703
				xmax = 1364.6903
				text = "what"
			intervals [1895]:
				xmin = 1364.6903
				xmax = 1364.7203
				text = ""
			intervals [1896]:
				xmin = 1364.7203
				xmax = 1364.9303
				text = "type"
			intervals [1897]:
				xmin = 1364.9303
				xmax = 1365.0003
				text = "of"
			intervals [1898]:
				xmin = 1365.0003
				xmax = 1365.0603
				text = ""
			intervals [1899]:
				xmin = 1365.0603
				xmax = 1365.3603
				text = "things"
			intervals [1900]:
				xmin = 1365.3603
				xmax = 1365.5103
				text = ""
			intervals [1901]:
				xmin = 1365.5103
				xmax = 1365.9003
				text = "uh"
			intervals [1902]:
				xmin = 1365.9003
				xmax = 1366.1177
				text = ""
			intervals [1903]:
				xmin = 1366.1177
				xmax = 1366.1977
				text = "do"
			intervals [1904]:
				xmin = 1366.1977
				xmax = 1366.4177
				text = "you"
			intervals [1905]:
				xmin = 1366.4177
				xmax = 1366.863
				text = ""
			intervals [1906]:
				xmin = 1366.863
				xmax = 1366.943
				text = "do"
			intervals [1907]:
				xmin = 1366.943
				xmax = 1367.243
				text = "you"
			intervals [1908]:
				xmin = 1367.243
				xmax = 1367.273
				text = ""
			intervals [1909]:
				xmin = 1367.273
				xmax = 1367.523
				text = "know"
			intervals [1910]:
				xmin = 1367.523
				xmax = 1367.643
				text = ""
			intervals [1911]:
				xmin = 1367.643
				xmax = 1367.753
				text = "for"
			intervals [1912]:
				xmin = 1367.753
				xmax = 1368.263
				text = "yourself"
			intervals [1913]:
				xmin = 1368.263
				xmax = 1368.303
				text = ""
			intervals [1914]:
				xmin = 1368.303
				xmax = 1368.443
				text = "that"
			intervals [1915]:
				xmin = 1368.443
				xmax = 1368.563
				text = ""
			intervals [1916]:
				xmin = 1368.563
				xmax = 1368.623
				text = "you"
			intervals [1917]:
				xmin = 1368.623
				xmax = 1368.653
				text = ""
			intervals [1918]:
				xmin = 1368.653
				xmax = 1368.743
				text = "have"
			intervals [1919]:
				xmin = 1368.743
				xmax = 1368.973
				text = ""
			intervals [1920]:
				xmin = 1368.973
				xmax = 1369.033
				text = "to"
			intervals [1921]:
				xmin = 1369.033
				xmax = 1369.373
				text = "take"
			intervals [1922]:
				xmin = 1369.373
				xmax = 1369.7132
				text = ""
			intervals [1923]:
				xmin = 1369.7132
				xmax = 1369.9032
				text = "for"
			intervals [1924]:
				xmin = 1369.9032
				xmax = 1369.9932
				text = ""
			intervals [1925]:
				xmin = 1369.9932
				xmax = 1370.2532
				text = "instance"
			intervals [1926]:
				xmin = 1370.2532
				xmax = 1374.4893
				text = ""
			intervals [1927]:
				xmin = 1374.4893
				xmax = 1374.5493
				text = "now"
			intervals [1928]:
				xmin = 1374.5493
				xmax = 1374.7693
				text = "you"
			intervals [1929]:
				xmin = 1374.7693
				xmax = 1374.7993
				text = ""
			intervals [1930]:
				xmin = 1374.7993
				xmax = 1375.0993
				text = "mentioned"
			intervals [1931]:
				xmin = 1375.0993
				xmax = 1375.1293
				text = ""
			intervals [1932]:
				xmin = 1375.1293
				xmax = 1375.4493
				text = "about"
			intervals [1933]:
				xmin = 1375.4493
				xmax = 1375.6859
				text = ""
			intervals [1934]:
				xmin = 1375.6859
				xmax = 1376.0559
				text = "uh"
			intervals [1935]:
				xmin = 1376.0559
				xmax = 1376.2659
				text = ""
			intervals [1936]:
				xmin = 1376.2659
				xmax = 1376.5259
				text = "cutting"
			intervals [1937]:
				xmin = 1376.5259
				xmax = 1376.7559
				text = "up"
			intervals [1938]:
				xmin = 1376.7559
				xmax = 1377.2259
				text = "animals"
			intervals [1939]:
				xmin = 1377.2259
				xmax = 1377.2559
				text = ""
			intervals [1940]:
				xmin = 1377.2559
				xmax = 1377.3459
				text = "and"
			intervals [1941]:
				xmin = 1377.3459
				xmax = 1377.4459
				text = ""
			intervals [1942]:
				xmin = 1377.4459
				xmax = 1377.7059
				text = "things"
			intervals [1943]:
				xmin = 1377.7059
				xmax = 1377.7359
				text = ""
			intervals [1944]:
				xmin = 1377.7359
				xmax = 1377.8359
				text = "don't"
			intervals [1945]:
				xmin = 1377.8359
				xmax = 1377.8959
				text = ""
			intervals [1946]:
				xmin = 1377.8959
				xmax = 1377.9859
				text = "you"
			intervals [1947]:
				xmin = 1377.9859
				xmax = 1378.0659
				text = ""
			intervals [1948]:
				xmin = 1378.0659
				xmax = 1378.2059
				text = "think"
			intervals [1949]:
				xmin = 1378.2059
				xmax = 1378.2359
				text = ""
			intervals [1950]:
				xmin = 1378.2359
				xmax = 1378.3259
				text = "you"
			intervals [1951]:
				xmin = 1378.3259
				xmax = 1378.3559
				text = "d"
			intervals [1952]:
				xmin = 1378.3559
				xmax = 1378.5059
				text = "have"
			intervals [1953]:
				xmin = 1378.5059
				xmax = 1378.5659
				text = "to"
			intervals [1954]:
				xmin = 1378.5659
				xmax = 1378.6759
				text = ""
			intervals [1955]:
				xmin = 1378.6759
				xmax = 1378.7859
				text = "do"
			intervals [1956]:
				xmin = 1378.7859
				xmax = 1379.0659
				text = "more"
			intervals [1957]:
				xmin = 1379.0659
				xmax = 1379.1259
				text = "of"
			intervals [1958]:
				xmin = 1379.1259
				xmax = 1379.1759
				text = ""
			intervals [1959]:
				xmin = 1379.1759
				xmax = 1379.3059
				text = "that"
			intervals [1960]:
				xmin = 1379.3059
				xmax = 1379.8881
				text = ""
			intervals [1961]:
				xmin = 1379.8881
				xmax = 1379.9581
				text = "if"
			intervals [1962]:
				xmin = 1379.9581
				xmax = 1380.0981
				text = "you're"
			intervals [1963]:
				xmin = 1380.0981
				xmax = 1380.3481
				text = "gonna"
			intervals [1964]:
				xmin = 1380.3481
				xmax = 1380.3881
				text = ""
			intervals [1965]:
				xmin = 1380.3881
				xmax = 1380.5681
				text = "be"
			intervals [1966]:
				xmin = 1380.5681
				xmax = 1380.5981
				text = "a"
			intervals [1967]:
				xmin = 1380.5981
				xmax = 1380.9981
				text = "doctor"
			intervals [1968]:
				xmin = 1380.9981
				xmax = 1390.9539
				text = ""
			intervals [1969]:
				xmin = 1390.9539
				xmax = 1391.5439
				text = "mm-hm"
			intervals [1970]:
				xmin = 1391.5439
				xmax = 1394.1163
				text = ""
			intervals [1971]:
				xmin = 1394.1163
				xmax = 1394.4263
				text = "you"
			intervals [1972]:
				xmin = 1394.4263
				xmax = 1394.4763
				text = ""
			intervals [1973]:
				xmin = 1394.4763
				xmax = 1394.7663
				text = "okay"
			intervals [1974]:
				xmin = 1394.7663
				xmax = 1396.0572
				text = ""
			intervals [1975]:
				xmin = 1396.0572
				xmax = 1396.2672
				text = "uh"
			intervals [1976]:
				xmin = 1396.2672
				xmax = 1396.3672
				text = "how"
			intervals [1977]:
				xmin = 1396.3672
				xmax = 1396.7272
				text = "long"
			intervals [1978]:
				xmin = 1396.7272
				xmax = 1396.7872
				text = "do"
			intervals [1979]:
				xmin = 1396.7872
				xmax = 1396.8972
				text = "you"
			intervals [1980]:
				xmin = 1396.8972
				xmax = 1397.0472
				text = "think"
			intervals [1981]:
				xmin = 1397.0472
				xmax = 1397.1272
				text = "it"
			intervals [1982]:
				xmin = 1397.1272
				xmax = 1397.1772
				text = ""
			intervals [1983]:
				xmin = 1397.1772
				xmax = 1397.2072
				text = "s"
			intervals [1984]:
				xmin = 1397.2072
				xmax = 1397.2372
				text = ""
			intervals [1985]:
				xmin = 1397.2372
				xmax = 1397.3972
				text = "gonna"
			intervals [1986]:
				xmin = 1397.3972
				xmax = 1397.4772
				text = ""
			intervals [1987]:
				xmin = 1397.4772
				xmax = 1397.7872
				text = "take"
			intervals [1988]:
				xmin = 1397.7872
				xmax = 1403.3978
				text = ""
			intervals [1989]:
				xmin = 1403.3978
				xmax = 1403.4878
				text = "eight"
			intervals [1990]:
				xmin = 1403.4878
				xmax = 1403.5778
				text = "years"
			intervals [1991]:
				xmin = 1403.5778
				xmax = 1405.0155
				text = ""
			intervals [1992]:
				xmin = 1405.0155
				xmax = 1405.4155
				text = "mm-hm"
			intervals [1993]:
				xmin = 1405.4155
				xmax = 1406.4942
				text = ""
			intervals [1994]:
				xmin = 1406.4942
				xmax = 1406.6142
				text = "what"
			intervals [1995]:
				xmin = 1406.6142
				xmax = 1406.7442
				text = "did"
			intervals [1996]:
				xmin = 1406.7442
				xmax = 1406.8142
				text = ""
			intervals [1997]:
				xmin = 1406.8142
				xmax = 1406.9542
				text = "you"
			intervals [1998]:
				xmin = 1406.9542
				xmax = 1407.0042
				text = ""
			intervals [1999]:
				xmin = 1407.0042
				xmax = 1407.3042
				text = "what"
			intervals [2000]:
				xmin = 1407.3042
				xmax = 1407.3642
				text = "do"
			intervals [2001]:
				xmin = 1407.3642
				xmax = 1407.4842
				text = "you"
			intervals [2002]:
				xmin = 1407.4842
				xmax = 1407.6642
				text = "think"
			intervals [2003]:
				xmin = 1407.6642
				xmax = 1407.8242
				text = "the"
			intervals [2004]:
				xmin = 1407.8242
				xmax = 1408.0142
				text = "life"
			intervals [2005]:
				xmin = 1408.0142
				xmax = 1408.0942
				text = ""
			intervals [2006]:
				xmin = 1408.0942
				xmax = 1408.2342
				text = "of"
			intervals [2007]:
				xmin = 1408.2342
				xmax = 1408.2642
				text = "a"
			intervals [2008]:
				xmin = 1408.2642
				xmax = 1408.3442
				text = ""
			intervals [2009]:
				xmin = 1408.3442
				xmax = 1408.8642
				text = "doctor"
			intervals [2010]:
				xmin = 1408.8642
				xmax = 1408.9942
				text = ""
			intervals [2011]:
				xmin = 1408.9942
				xmax = 1409.1442
				text = "a"
			intervals [2012]:
				xmin = 1409.1442
				xmax = 1409.1742
				text = ""
			intervals [2013]:
				xmin = 1409.1742
				xmax = 1409.4742
				text = "woman"
			intervals [2014]:
				xmin = 1409.4742
				xmax = 1409.5142
				text = ""
			intervals [2015]:
				xmin = 1409.5142
				xmax = 1409.9042
				text = "doctor"
			intervals [2016]:
				xmin = 1409.9042
				xmax = 1409.9442
				text = ""
			intervals [2017]:
				xmin = 1409.9442
				xmax = 1410.1242
				text = "would"
			intervals [2018]:
				xmin = 1410.1242
				xmax = 1410.2342
				text = "be"
			intervals [2019]:
				xmin = 1410.2342
				xmax = 1410.2642
				text = ""
			intervals [2020]:
				xmin = 1410.2642
				xmax = 1410.4242
				text = "in"
			intervals [2021]:
				xmin = 1410.4242
				xmax = 1410.4942
				text = ""
			intervals [2022]:
				xmin = 1410.4942
				xmax = 1410.6642
				text = "a"
			intervals [2023]:
				xmin = 1410.6642
				xmax = 1410.7142
				text = ""
			intervals [2024]:
				xmin = 1410.7142
				xmax = 1411.0542
				text = "hospital"
			intervals [2025]:
				xmin = 1411.0542
				xmax = 1413.7438
				text = ""
			intervals [2026]:
				xmin = 1413.7438
				xmax = 1414.0038
				text = "mm"
			intervals [2027]:
				xmin = 1414.0038
				xmax = 1419.2587
				text = ""
			intervals [2028]:
				xmin = 1419.2587
				xmax = 1419.4487
				text = "what"
			intervals [2029]:
				xmin = 1419.4487
				xmax = 1419.5787
				text = "is"
			intervals [2030]:
				xmin = 1419.5787
				xmax = 1419.6087
				text = ""
			intervals [2031]:
				xmin = 1419.6087
				xmax = 1419.7187
				text = "it"
			intervals [2032]:
				xmin = 1419.7187
				xmax = 1419.8787
				text = "that"
			intervals [2033]:
				xmin = 1419.8787
				xmax = 1419.9087
				text = ""
			intervals [2034]:
				xmin = 1419.9087
				xmax = 1419.9987
				text = "you"
			intervals [2035]:
				xmin = 1419.9987
				xmax = 1420.0287
				text = ""
			intervals [2036]:
				xmin = 1420.0287
				xmax = 1420.1387
				text = "know"
			intervals [2037]:
				xmin = 1420.1387
				xmax = 1420.3687
				text = "about"
			intervals [2038]:
				xmin = 1420.3687
				xmax = 1420.4387
				text = ""
			intervals [2039]:
				xmin = 1420.4387
				xmax = 1420.8387
				text = "doctors"
			intervals [2040]:
				xmin = 1420.8387
				xmax = 1428.5072
				text = ""
			intervals [2041]:
				xmin = 1428.5072
				xmax = 1428.9672
				text = "<unk>"
			intervals [2042]:
				xmin = 1428.9672
				xmax = 1430.5941
				text = ""
			intervals [2043]:
				xmin = 1430.5941
				xmax = 1430.7441
				text = "now"
			intervals [2044]:
				xmin = 1430.7441
				xmax = 1430.7741
				text = "i"
			intervals [2045]:
				xmin = 1430.7741
				xmax = 1430.8041
				text = ""
			intervals [2046]:
				xmin = 1430.8041
				xmax = 1431.0141
				text = "think"
			intervals [2047]:
				xmin = 1431.0141
				xmax = 1431.4941
				text = "you"
			intervals [2048]:
				xmin = 1431.4941
				xmax = 1431.9841
				text = "misunderstand"
			intervals [2049]:
				xmin = 1431.9841
				xmax = 1432.0741
				text = "me"
			intervals [2050]:
				xmin = 1432.0741
				xmax = 1432.3999
				text = ""
			intervals [2051]:
				xmin = 1432.3999
				xmax = 1432.5999
				text = "what"
			intervals [2052]:
				xmin = 1432.5999
				xmax = 1432.6999
				text = "is"
			intervals [2053]:
				xmin = 1432.6999
				xmax = 1432.7899
				text = ""
			intervals [2054]:
				xmin = 1432.7899
				xmax = 1432.9099
				text = "it"
			intervals [2055]:
				xmin = 1432.9099
				xmax = 1432.9899
				text = ""
			intervals [2056]:
				xmin = 1432.9899
				xmax = 1433.3699
				text = "about"
			intervals [2057]:
				xmin = 1433.3699
				xmax = 1433.4699
				text = ""
			intervals [2058]:
				xmin = 1433.4699
				xmax = 1433.7099
				text = "being"
			intervals [2059]:
				xmin = 1433.7099
				xmax = 1433.7999
				text = "a"
			intervals [2060]:
				xmin = 1433.7999
				xmax = 1433.8499
				text = ""
			intervals [2061]:
				xmin = 1433.8499
				xmax = 1434.3699
				text = "doctor"
			intervals [2062]:
				xmin = 1434.3699
				xmax = 1434.6579
				text = ""
			intervals [2063]:
				xmin = 1434.6579
				xmax = 1434.8779
				text = "that"
			intervals [2064]:
				xmin = 1434.8779
				xmax = 1435.1279
				text = "makes"
			intervals [2065]:
				xmin = 1435.1279
				xmax = 1435.1679
				text = ""
			intervals [2066]:
				xmin = 1435.1679
				xmax = 1435.5779
				text = "you"
			intervals [2067]:
				xmin = 1435.5779
				xmax = 1435.7279
				text = "want"
			intervals [2068]:
				xmin = 1435.7279
				xmax = 1435.8279
				text = ""
			intervals [2069]:
				xmin = 1435.8279
				xmax = 1435.9279
				text = "to"
			intervals [2070]:
				xmin = 1435.9279
				xmax = 1435.9879
				text = ""
			intervals [2071]:
				xmin = 1435.9879
				xmax = 1436.2379
				text = "become"
			intervals [2072]:
				xmin = 1436.2379
				xmax = 1436.2779
				text = "a"
			intervals [2073]:
				xmin = 1436.2779
				xmax = 1436.3579
				text = ""
			intervals [2074]:
				xmin = 1436.3579
				xmax = 1436.8779
				text = "doctor"
			intervals [2075]:
				xmin = 1436.8779
				xmax = 1441.2117
				text = ""
			intervals [2076]:
				xmin = 1441.2117
				xmax = 1441.5917
				text = "mm"
			intervals [2077]:
				xmin = 1441.5917
				xmax = 1448.900
				text = ""
			intervals [2078]:
				xmin = 1448.900
				xmax = 1448.930
				text = "<unk>"
			intervals [2079]:
				xmin = 1448.930
				xmax = 1450.9189
				text = ""
			intervals [2080]:
				xmin = 1450.9189
				xmax = 1451.1189
				text = "running"
			intervals [2081]:
				xmin = 1451.1189
				xmax = 1451.1789
				text = "out"
			intervals [2082]:
				xmin = 1451.1789
				xmax = 1451.2089
				text = ""
			intervals [2083]:
				xmin = 1451.2089
				xmax = 1451.3489
				text = "of"
			intervals [2084]:
				xmin = 1451.3489
				xmax = 1451.3889
				text = ""
			intervals [2085]:
				xmin = 1451.3889
				xmax = 1451.6989
				text = "questions"
			intervals [2086]:
				xmin = 1451.6989
				xmax = 1452.3285
				text = ""
			intervals [2087]:
				xmin = 1452.3285
				xmax = 1452.8485
				text = "uh"
			intervals [2088]:
				xmin = 1452.8485
				xmax = 1453.6256
				text = ""
			intervals [2089]:
				xmin = 1453.6256
				xmax = 1453.7756
				text = "oh"
			intervals [2090]:
				xmin = 1453.7756
				xmax = 1453.9056
				text = "let"
			intervals [2091]:
				xmin = 1453.9056
				xmax = 1453.9356
				text = "s"
			intervals [2092]:
				xmin = 1453.9356
				xmax = 1453.9956
				text = ""
			intervals [2093]:
				xmin = 1453.9956
				xmax = 1454.2256
				text = "talk"
			intervals [2094]:
				xmin = 1454.2256
				xmax = 1454.4156
				text = "about"
			intervals [2095]:
				xmin = 1454.4156
				xmax = 1454.4456
				text = ""
			intervals [2096]:
				xmin = 1454.4456
				xmax = 1455.1056
				text = "holidays"
			intervals [2097]:
				xmin = 1455.1056
				xmax = 1456.1857
				text = ""
			intervals [2098]:
				xmin = 1456.1857
				xmax = 1456.3257
				text = "which"
			intervals [2099]:
				xmin = 1456.3257
				xmax = 1456.4557
				text = "one"
			intervals [2100]:
				xmin = 1456.4557
				xmax = 1456.5757
				text = "is"
			intervals [2101]:
				xmin = 1456.5757
				xmax = 1456.6657
				text = "your"
			intervals [2102]:
				xmin = 1456.6657
				xmax = 1456.7557
				text = ""
			intervals [2103]:
				xmin = 1456.7557
				xmax = 1457.1057
				text = "favorite"
			intervals [2104]:
				xmin = 1457.1057
				xmax = 1457.1957
				text = ""
			intervals [2105]:
				xmin = 1457.1957
				xmax = 1457.4657
				text = "holiday"
			intervals [2106]:
				xmin = 1457.4657
				xmax = 1462.638
				text = ""
			intervals [2107]:
				xmin = 1462.638
				xmax = 1462.808
				text = "oh"
			intervals [2108]:
				xmin = 1462.808
				xmax = 1462.838
				text = ""
			intervals [2109]:
				xmin = 1462.838
				xmax = 1462.948
				text = "yeah"
			intervals [2110]:
				xmin = 1462.948
				xmax = 1463.028
				text = ""
			intervals [2111]:
				xmin = 1463.028
				xmax = 1463.148
				text = "where"
			intervals [2112]:
				xmin = 1463.148
				xmax = 1463.208
				text = ""
			intervals [2113]:
				xmin = 1463.208
				xmax = 1463.238
				text = "s"
			intervals [2114]:
				xmin = 1463.238
				xmax = 1463.268
				text = ""
			intervals [2115]:
				xmin = 1463.268
				xmax = 1463.428
				text = "that"
			intervals [2116]:
				xmin = 1463.428
				xmax = 1467.5892
				text = ""
			intervals [2117]:
				xmin = 1467.5892
				xmax = 1467.7192
				text = "mm-hm"
			intervals [2118]:
				xmin = 1467.7192
				xmax = 1470.9277
				text = ""
			intervals [2119]:
				xmin = 1470.9277
				xmax = 1471.0877
				text = "who"
			intervals [2120]:
				xmin = 1471.0877
				xmax = 1471.1177
				text = "s"
			intervals [2121]:
				xmin = 1471.1177
				xmax = 1471.1777
				text = ""
			intervals [2122]:
				xmin = 1471.1777
				xmax = 1471.3677
				text = "we"
			intervals [2123]:
				xmin = 1471.3677
				xmax = 1476.1504
				text = ""
			intervals [2124]:
				xmin = 1476.1504
				xmax = 1476.6904
				text = "mm-hm"
			intervals [2125]:
				xmin = 1476.6904
				xmax = 1478.2893
				text = ""
			intervals [2126]:
				xmin = 1478.2893
				xmax = 1478.6593
				text = "mm-hm"
			intervals [2127]:
				xmin = 1478.6593
				xmax = 1479.6754
				text = ""
			intervals [2128]:
				xmin = 1479.6754
				xmax = 1479.7854
				text = "and"
			intervals [2129]:
				xmin = 1479.7854
				xmax = 1479.9454
				text = "what"
			intervals [2130]:
				xmin = 1479.9454
				xmax = 1480.0054
				text = "do"
			intervals [2131]:
				xmin = 1480.0054
				xmax = 1480.0954
				text = "you"
			intervals [2132]:
				xmin = 1480.0954
				xmax = 1480.1554
				text = ""
			intervals [2133]:
				xmin = 1480.1554
				xmax = 1480.3754
				text = "do"
			intervals [2134]:
				xmin = 1480.3754
				xmax = 1480.4054
				text = ""
			intervals [2135]:
				xmin = 1480.4054
				xmax = 1480.4954
				text = "when"
			intervals [2136]:
				xmin = 1480.4954
				xmax = 1480.5554
				text = "you"
			intervals [2137]:
				xmin = 1480.5554
				xmax = 1480.5854
				text = ""
			intervals [2138]:
				xmin = 1480.5854
				xmax = 1480.7854
				text = "go"
			intervals [2139]:
				xmin = 1480.7854
				xmax = 1480.8554
				text = ""
			intervals [2140]:
				xmin = 1480.8554
				xmax = 1480.9754
				text = "out"
			intervals [2141]:
				xmin = 1480.9754
				xmax = 1491.295
				text = ""
			intervals [2142]:
				xmin = 1491.295
				xmax = 1491.895
				text = "uh-huh"
			intervals [2143]:
				xmin = 1491.895
				xmax = 1492.0483
				text = ""
			intervals [2144]:
				xmin = 1492.0483
				xmax = 1492.1683
				text = "you"
			intervals [2145]:
				xmin = 1492.1683
				xmax = 1492.1983
				text = ""
			intervals [2146]:
				xmin = 1492.1983
				xmax = 1492.5083
				text = "go"
			intervals [2147]:
				xmin = 1492.5083
				xmax = 1492.6183
				text = ""
			intervals [2148]:
				xmin = 1492.6183
				xmax = 1492.7083
				text = "be"
			intervals [2149]:
				xmin = 1492.7083
				xmax = 1494.1183
				text = "<unk>"
			intervals [2150]:
				xmin = 1494.1183
				xmax = 1496.0655
				text = ""
			intervals [2151]:
				xmin = 1496.0655
				xmax = 1496.5555
				text = "uh-huh"
			intervals [2152]:
				xmin = 1496.5555
				xmax = 1498.1865
				text = ""
			intervals [2153]:
				xmin = 1498.1865
				xmax = 1498.3265
				text = "that"
			intervals [2154]:
				xmin = 1498.3265
				xmax = 1498.3565
				text = "s"
			intervals [2155]:
				xmin = 1498.3565
				xmax = 1498.4265
				text = ""
			intervals [2156]:
				xmin = 1498.4265
				xmax = 1498.7965
				text = "good"
			intervals [2157]:
				xmin = 1498.7965
				xmax = 1498.8965
				text = ""
			intervals [2158]:
				xmin = 1498.8965
				xmax = 1499.1765
				text = "um"
			intervals [2159]:
				xmin = 1499.1765
				xmax = 1501.1472
				text = ""
			intervals [2160]:
				xmin = 1501.1472
				xmax = 1501.4072
				text = "good"
			intervals [2161]:
				xmin = 1501.4072
				xmax = 1501.4772
				text = ""
			intervals [2162]:
				xmin = 1501.4772
				xmax = 1501.5772
				text = "do"
			intervals [2163]:
				xmin = 1501.5772
				xmax = 1501.8772
				text = "you"
			intervals [2164]:
				xmin = 1501.8772
				xmax = 1502.3772
				text = "believe"
			intervals [2165]:
				xmin = 1502.3772
				xmax = 1502.5808
				text = ""
			intervals [2166]:
				xmin = 1502.5808
				xmax = 1502.9708
				text = "in"
			intervals [2167]:
				xmin = 1502.9708
				xmax = 1503.0008
				text = ""
			intervals [2168]:
				xmin = 1503.0008
				xmax = 1503.5408
				text = "uh"
			intervals [2169]:
				xmin = 1503.5408
				xmax = 1503.6013
				text = ""
			intervals [2170]:
				xmin = 1503.6013
				xmax = 1503.8213
				text = "w"
			intervals [2171]:
				xmin = 1503.8213
				xmax = 1503.9013
				text = "you"
			intervals [2172]:
				xmin = 1503.9013
				xmax = 1503.9613
				text = "know"
			intervals [2173]:
				xmin = 1503.9613
				xmax = 1503.9913
				text = ""
			intervals [2174]:
				xmin = 1503.9913
				xmax = 1504.2813
				text = "whatever"
			intervals [2175]:
				xmin = 1504.2813
				xmax = 1504.3613
				text = "is"
			intervals [2176]:
				xmin = 1504.3613
				xmax = 1504.4813
				text = ""
			intervals [2177]:
				xmin = 1504.4813
				xmax = 1504.7313
				text = "gonna"
			intervals [2178]:
				xmin = 1504.7313
				xmax = 1504.7613
				text = ""
			intervals [2179]:
				xmin = 1504.7613
				xmax = 1505.0313
				text = "happen"
			intervals [2180]:
				xmin = 1505.0313
				xmax = 1505.0613
				text = ""
			intervals [2181]:
				xmin = 1505.0613
				xmax = 1505.2113
				text = "is"
			intervals [2182]:
				xmin = 1505.2113
				xmax = 1505.4013
				text = ""
			intervals [2183]:
				xmin = 1505.4013
				xmax = 1505.6213
				text = "gonna"
			intervals [2184]:
				xmin = 1505.6213
				xmax = 1505.6613
				text = ""
			intervals [2185]:
				xmin = 1505.6613
				xmax = 1505.8313
				text = "happen"
			intervals [2186]:
				xmin = 1505.8313
				xmax = 1506.5621
				text = ""
			intervals [2187]:
				xmin = 1506.5621
				xmax = 1506.6321
				text = "you"
			intervals [2188]:
				xmin = 1506.6321
				xmax = 1506.6921
				text = "know"
			intervals [2189]:
				xmin = 1506.6921
				xmax = 1506.7921
				text = "do"
			intervals [2190]:
				xmin = 1506.7921
				xmax = 1506.8521
				text = ""
			intervals [2191]:
				xmin = 1506.8521
				xmax = 1506.9921
				text = "you"
			intervals [2192]:
				xmin = 1506.9921
				xmax = 1507.0421
				text = ""
			intervals [2193]:
				xmin = 1507.0421
				xmax = 1507.2721
				text = "believe"
			intervals [2194]:
				xmin = 1507.2721
				xmax = 1507.3321
				text = "in"
			intervals [2195]:
				xmin = 1507.3321
				xmax = 1507.5121
				text = ""
			intervals [2196]:
				xmin = 1507.5121
				xmax = 1507.6821
				text = "fate"
			intervals [2197]:
				xmin = 1507.6821
				xmax = 1528.6742
				text = ""
			intervals [2198]:
				xmin = 1528.6742
				xmax = 1528.8442
				text = "have"
			intervals [2199]:
				xmin = 1528.8442
				xmax = 1529.0442
				text = "you"
			intervals [2200]:
				xmin = 1529.0442
				xmax = 1529.2842
				text = "ever"
			intervals [2201]:
				xmin = 1529.2842
				xmax = 1529.4342
				text = "been"
			intervals [2202]:
				xmin = 1529.4342
				xmax = 1529.6642
				text = "in"
			intervals [2203]:
				xmin = 1529.6642
				xmax = 1529.7342
				text = "a"
			intervals [2204]:
				xmin = 1529.7342
				xmax = 1530.2343
				text = ""
			intervals [2205]:
				xmin = 1530.2343
				xmax = 1530.4943
				text = "uh"
			intervals [2206]:
				xmin = 1530.4943
				xmax = 1530.6043
				text = ""
			intervals [2207]:
				xmin = 1530.6043
				xmax = 1531.1843
				text = "situation"
			intervals [2208]:
				xmin = 1531.1843
				xmax = 1531.3143
				text = "where"
			intervals [2209]:
				xmin = 1531.3143
				xmax = 1531.3543
				text = ""
			intervals [2210]:
				xmin = 1531.3543
				xmax = 1531.4743
				text = "you"
			intervals [2211]:
				xmin = 1531.4743
				xmax = 1531.5643
				text = ""
			intervals [2212]:
				xmin = 1531.5643
				xmax = 1531.7543
				text = "thought"
			intervals [2213]:
				xmin = 1531.7543
				xmax = 1531.7843
				text = "uh"
			intervals [2214]:
				xmin = 1531.7843
				xmax = 1532.2743
				text = "oh"
			intervals [2215]:
				xmin = 1532.2743
				xmax = 1532.9125
				text = ""
			intervals [2216]:
				xmin = 1532.9125
				xmax = 1533.0925
				text = "that"
			intervals [2217]:
				xmin = 1533.0925
				xmax = 1533.1725
				text = ""
			intervals [2218]:
				xmin = 1533.1725
				xmax = 1533.2725
				text = "this"
			intervals [2219]:
				xmin = 1533.2725
				xmax = 1533.3125
				text = ""
			intervals [2220]:
				xmin = 1533.3125
				xmax = 1533.5325
				text = "might"
			intervals [2221]:
				xmin = 1533.5325
				xmax = 1533.6925
				text = "be"
			intervals [2222]:
				xmin = 1533.6925
				xmax = 1533.8725
				text = "the"
			intervals [2223]:
				xmin = 1533.8725
				xmax = 1534.0025
				text = "end"
			intervals [2224]:
				xmin = 1534.0025
				xmax = 1534.0925
				text = "of"
			intervals [2225]:
				xmin = 1534.0925
				xmax = 1534.2925
				text = "me"
			intervals [2226]:
				xmin = 1534.2925
				xmax = 1536.1369
				text = ""
			intervals [2227]:
				xmin = 1536.1369
				xmax = 1536.6169
				text = "<unk>"
			intervals [2228]:
				xmin = 1536.6169
				xmax = 1555.4753
				text = ""
			intervals [2229]:
				xmin = 1555.4753
				xmax = 1555.5753
				text = "did"
			intervals [2230]:
				xmin = 1555.5753
				xmax = 1555.6553
				text = "you"
			intervals [2231]:
				xmin = 1555.6553
				xmax = 1555.9853
				text = "really"
			intervals [2232]:
				xmin = 1555.9853
				xmax = 1556.0153
				text = ""
			intervals [2233]:
				xmin = 1556.0153
				xmax = 1556.2253
				text = "think"
			intervals [2234]:
				xmin = 1556.2253
				xmax = 1556.3553
				text = "that"
			intervals [2235]:
				xmin = 1556.3553
				xmax = 1556.3853
				text = ""
			intervals [2236]:
				xmin = 1556.3853
				xmax = 1556.5353
				text = "your"
			intervals [2237]:
				xmin = 1556.5353
				xmax = 1556.7753
				text = "life"
			intervals [2238]:
				xmin = 1556.7753
				xmax = 1556.9153
				text = "was"
			intervals [2239]:
				xmin = 1556.9153
				xmax = 1557.0853
				text = "in"
			intervals [2240]:
				xmin = 1557.0853
				xmax = 1557.4553
				text = "danger"
			intervals [2241]:
				xmin = 1557.4553
				xmax = 1562.5784
				text = ""
			intervals [2242]:
				xmin = 1562.5784
				xmax = 1563.1784
				text = "<unk>"
			intervals [2243]:
				xmin = 1563.1784
				xmax = 1566.9888
				text = ""
			intervals [2244]:
				xmin = 1566.9888
				xmax = 1567.0788
				text = "just"
			intervals [2245]:
				xmin = 1567.0788
				xmax = 1567.5088
				text = "yesterday"
			intervals [2246]:
				xmin = 1567.5088
				xmax = 1567.6488
				text = "you"
			intervals [2247]:
				xmin = 1567.6488
				xmax = 1567.8188
				text = "thought"
			intervals [2248]:
				xmin = 1567.8188
				xmax = 1567.8488
				text = ""
			intervals [2249]:
				xmin = 1567.8488
				xmax = 1567.9088
				text = "you"
			intervals [2250]:
				xmin = 1567.9088
				xmax = 1567.9988
				text = "were"
			intervals [2251]:
				xmin = 1567.9988
				xmax = 1568.1988
				text = "gonna"
			intervals [2252]:
				xmin = 1568.1988
				xmax = 1568.2288
				text = ""
			intervals [2253]:
				xmin = 1568.2288
				xmax = 1568.5088
				text = "die"
			intervals [2254]:
				xmin = 1568.5088
				xmax = 1568.7788
				text = "huh"
			intervals [2255]:
				xmin = 1568.7788
				xmax = 1569.3488
				text = "<unk>"
			intervals [2256]:
				xmin = 1569.3488
				xmax = 1570.124
				text = ""
			intervals [2257]:
				xmin = 1570.124
				xmax = 1570.214
				text = "was"
			intervals [2258]:
				xmin = 1570.214
				xmax = 1570.304
				text = "there"
			intervals [2259]:
				xmin = 1570.304
				xmax = 1570.394
				text = "any"
			intervals [2260]:
				xmin = 1570.394
				xmax = 1570.524
				text = "other"
			intervals [2261]:
				xmin = 1570.524
				xmax = 1570.714
				text = ""
			intervals [2262]:
				xmin = 1570.714
				xmax = 1570.804
				text = "time"
			intervals [2263]:
				xmin = 1570.804
				xmax = 1570.884
				text = "you"
			intervals [2264]:
				xmin = 1570.884
				xmax = 1570.914
				text = ""
			intervals [2265]:
				xmin = 1570.914
				xmax = 1571.074
				text = "thought"
			intervals [2266]:
				xmin = 1571.074
				xmax = 1571.144
				text = ""
			intervals [2267]:
				xmin = 1571.144
				xmax = 1571.214
				text = "you"
			intervals [2268]:
				xmin = 1571.214
				xmax = 1571.244
				text = ""
			intervals [2269]:
				xmin = 1571.244
				xmax = 1571.474
				text = "maybe"
			intervals [2270]:
				xmin = 1571.474
				xmax = 1571.504
				text = ""
			intervals [2271]:
				xmin = 1571.504
				xmax = 1571.744
				text = "you"
			intervals [2272]:
				xmin = 1571.744
				xmax = 1571.774
				text = ""
			intervals [2273]:
				xmin = 1571.774
				xmax = 1571.984
				text = "were"
			intervals [2274]:
				xmin = 1571.984
				xmax = 1572.024
				text = ""
			intervals [2275]:
				xmin = 1572.024
				xmax = 1572.344
				text = "gonna"
			intervals [2276]:
				xmin = 1572.344
				xmax = 1572.414
				text = "die"
			intervals [2277]:
				xmin = 1572.414
				xmax = 1582.6236
				text = ""
			intervals [2278]:
				xmin = 1582.6236
				xmax = 1582.7436
				text = "mm-hm"
			intervals [2279]:
				xmin = 1582.7436
				xmax = 1588.538
				text = ""
			intervals [2280]:
				xmin = 1588.538
				xmax = 1588.738
				text = "not"
			intervals [2281]:
				xmin = 1588.738
				xmax = 1588.828
				text = "for"
			intervals [2282]:
				xmin = 1588.828
				xmax = 1589.008
				text = "a"
			intervals [2283]:
				xmin = 1589.008
				xmax = 1589.1765
				text = ""
			intervals [2284]:
				xmin = 1589.1765
				xmax = 1589.3865
				text = "not"
			intervals [2285]:
				xmin = 1589.3865
				xmax = 1589.4865
				text = ""
			intervals [2286]:
				xmin = 1589.4865
				xmax = 1589.8665
				text = "for"
			intervals [2287]:
				xmin = 1589.8665
				xmax = 1589.8965
				text = ""
			intervals [2288]:
				xmin = 1589.8965
				xmax = 1590.0165
				text = "a"
			intervals [2289]:
				xmin = 1590.0165
				xmax = 1590.0465
				text = ""
			intervals [2290]:
				xmin = 1590.0465
				xmax = 1590.2465
				text = "d"
			intervals [2291]:
				xmin = 1590.2465
				xmax = 1590.2765
				text = "i"
			intervals [2292]:
				xmin = 1590.2765
				xmax = 1590.3365
				text = ""
			intervals [2293]:
				xmin = 1590.3365
				xmax = 1590.4665
				text = "hope"
			intervals [2294]:
				xmin = 1590.4665
				xmax = 1594.6078
				text = ""
			intervals [2295]:
				xmin = 1594.6078
				xmax = 1595.0078
				text = "mm-hm"
			intervals [2296]:
				xmin = 1595.0078
				xmax = 1596.5527
				text = ""
			intervals [2297]:
				xmin = 1596.5527
				xmax = 1596.9127
				text = "okay"
			intervals [2298]:
				xmin = 1596.9127
				xmax = 1596.9927
				text = ""
			intervals [2299]:
				xmin = 1596.9927
				xmax = 1597.3527
				text = "um"
			intervals [2300]:
				xmin = 1597.3527
				xmax = 1598.1413
				text = ""
			intervals [2301]:
				xmin = 1598.1413
				xmax = 1598.4313
				text = "what"
			intervals [2302]:
				xmin = 1598.4313
				xmax = 1598.4613
				text = ""
			intervals [2303]:
				xmin = 1598.4613
				xmax = 1598.4913
				text = "s"
			intervals [2304]:
				xmin = 1598.4913
				xmax = 1598.5213
				text = ""
			intervals [2305]:
				xmin = 1598.5213
				xmax = 1598.8813
				text = "another"
			intervals [2306]:
				xmin = 1598.8813
				xmax = 1599.2513
				text = "movie"
			intervals [2307]:
				xmin = 1599.2513
				xmax = 1599.2913
				text = ""
			intervals [2308]:
				xmin = 1599.2913
				xmax = 1599.4513
				text = "that"
			intervals [2309]:
				xmin = 1599.4513
				xmax = 1599.5513
				text = ""
			intervals [2310]:
				xmin = 1599.5513
				xmax = 1599.6713
				text = "you've"
			intervals [2311]:
				xmin = 1599.6713
				xmax = 1599.7813
				text = ""
			intervals [2312]:
				xmin = 1599.7813
				xmax = 1600.0513
				text = "seen"
			intervals [2313]:
				xmin = 1600.0513
				xmax = 1600.4013
				text = ""
			intervals [2314]:
				xmin = 1600.4013
				xmax = 1600.6613
				text = "recently"
			intervals [2315]:
				xmin = 1600.6613
				xmax = 1607.6949
				text = ""
			intervals [2316]:
				xmin = 1607.6949
				xmax = 1608.0849
				text = "mm"
			intervals [2317]:
				xmin = 1608.0849
				xmax = 1616.7749
				text = ""
			intervals [2318]:
				xmin = 1616.7749
				xmax = 1617.1149
				text = "murderer"
			intervals [2319]:
				xmin = 1617.1149
				xmax = 1617.1449
				text = ""
			intervals [2320]:
				xmin = 1617.1449
				xmax = 1617.1749
				text = "s"
			intervals [2321]:
				xmin = 1617.1749
				xmax = 1617.2549
				text = ""
			intervals [2322]:
				xmin = 1617.2549
				xmax = 1617.6049
				text = "row"
			intervals [2323]:
				xmin = 1617.6049
				xmax = 1618.1275
				text = ""
			intervals [2324]:
				xmin = 1618.1275
				xmax = 1618.5675
				text = "mm-hm"
			intervals [2325]:
				xmin = 1618.5675
				xmax = 1621.3404
				text = ""
			intervals [2326]:
				xmin = 1621.3404
				xmax = 1621.9104
				text = "mm-hm"
			intervals [2327]:
				xmin = 1621.9104
				xmax = 1623.5073
				text = ""
			intervals [2328]:
				xmin = 1623.5073
				xmax = 1623.9373
				text = "mm-hm"
			intervals [2329]:
				xmin = 1623.9373
				xmax = 1624.5733
				text = ""
			intervals [2330]:
				xmin = 1624.5733
				xmax = 1624.7933
				text = "well"
			intervals [2331]:
				xmin = 1624.7933
				xmax = 1625.0133
				text = "is"
			intervals [2332]:
				xmin = 1625.0133
				xmax = 1625.0935
				text = ""
			intervals [2333]:
				xmin = 1625.0935
				xmax = 1625.2235
				text = "is"
			intervals [2334]:
				xmin = 1625.2235
				xmax = 1625.2935
				text = ""
			intervals [2335]:
				xmin = 1625.2935
				xmax = 1625.4835
				text = "there"
			intervals [2336]:
				xmin = 1625.4835
				xmax = 1625.7835
				text = "one"
			intervals [2337]:
				xmin = 1625.7835
				xmax = 1625.8135
				text = ""
			intervals [2338]:
				xmin = 1625.8135
				xmax = 1626.1135
				text = "uh"
			intervals [2339]:
				xmin = 1626.1135
				xmax = 1626.3935
				text = "another"
			intervals [2340]:
				xmin = 1626.3935
				xmax = 1626.5235
				text = "one"
			intervals [2341]:
				xmin = 1626.5235
				xmax = 1626.6435
				text = "that"
			intervals [2342]:
				xmin = 1626.6435
				xmax = 1626.7235
				text = ""
			intervals [2343]:
				xmin = 1626.7235
				xmax = 1626.8235
				text = "you've"
			intervals [2344]:
				xmin = 1626.8235
				xmax = 1626.9135
				text = ""
			intervals [2345]:
				xmin = 1626.9135
				xmax = 1627.0735
				text = "seen"
			intervals [2346]:
				xmin = 1627.0735
				xmax = 1627.1635
				text = ""
			intervals [2347]:
				xmin = 1627.1635
				xmax = 1627.3835
				text = "say"
			intervals [2348]:
				xmin = 1627.3835
				xmax = 1627.4435
				text = "on"
			intervals [2349]:
				xmin = 1627.4435
				xmax = 1627.5235
				text = ""
			intervals [2350]:
				xmin = 1627.5235
				xmax = 1628.0935
				text = "television"
			intervals [2351]:
				xmin = 1628.0935
				xmax = 1629.4508
				text = ""
			intervals [2352]:
				xmin = 1629.4508
				xmax = 1629.6308
				text = "that"
			intervals [2353]:
				xmin = 1629.6308
				xmax = 1629.6908
				text = "you"
			intervals [2354]:
				xmin = 1629.6908
				xmax = 1629.9508
				text = "liked"
			intervals [2355]:
				xmin = 1629.9508
				xmax = 1630.7124
				text = ""
			intervals [2356]:
				xmin = 1630.7124
				xmax = 1630.8924
				text = "tell"
			intervals [2357]:
				xmin = 1630.8924
				xmax = 1630.9924
				text = "me"
			intervals [2358]:
				xmin = 1630.9924
				xmax = 1631.2524
				text = "about"
			intervals [2359]:
				xmin = 1631.2524
				xmax = 1631.5124
				text = ""
			intervals [2360]:
				xmin = 1631.5124
				xmax = 1631.8124
				text = "that"
			intervals [2361]:
				xmin = 1631.8124
				xmax = 1631.8724
				text = "i"
			intervals [2362]:
				xmin = 1631.8724
				xmax = 1632.0624
				text = "missed"
			intervals [2363]:
				xmin = 1632.0624
				xmax = 1632.2224
				text = "that"
			intervals [2364]:
				xmin = 1632.2224
				xmax = 1633.0295
				text = ""
			intervals [2365]:
				xmin = 1633.0295
				xmax = 1633.1895
				text = "what"
			intervals [2366]:
				xmin = 1633.1895
				xmax = 1633.3195
				text = ""
			intervals [2367]:
				xmin = 1633.3195
				xmax = 1633.4395
				text = "was"
			intervals [2368]:
				xmin = 1633.4395
				xmax = 1633.5495
				text = "it"
			intervals [2369]:
				xmin = 1633.5495
				xmax = 1633.8795
				text = "about"
			intervals [2370]:
				xmin = 1633.8795
				xmax = 1643.5901
				text = ""
			intervals [2371]:
				xmin = 1643.5901
				xmax = 1644.1101
				text = "mm-hm"
			intervals [2372]:
				xmin = 1644.1101
				xmax = 1660.697
				text = ""
			intervals [2373]:
				xmin = 1660.697
				xmax = 1661.217
				text = "mm-hm"
			intervals [2374]:
				xmin = 1661.217
				xmax = 1667.6229
				text = ""
			intervals [2375]:
				xmin = 1667.6229
				xmax = 1668.0429
				text = "mm-hm"
			intervals [2376]:
				xmin = 1668.0429
				xmax = 1676.1312
				text = ""
			intervals [2377]:
				xmin = 1676.1312
				xmax = 1676.5012
				text = "mm-hm"
			intervals [2378]:
				xmin = 1676.5012
				xmax = 1686.6683
				text = ""
			intervals [2379]:
				xmin = 1686.6683
				xmax = 1687.0783
				text = "finger"
			intervals [2380]:
				xmin = 1687.0783
				xmax = 1687.3435
				text = ""
			intervals [2381]:
				xmin = 1687.3435
				xmax = 1687.4535
				text = "who"
			intervals [2382]:
				xmin = 1687.4535
				xmax = 1687.5435
				text = ""
			intervals [2383]:
				xmin = 1687.5435
				xmax = 1687.6035
				text = "s"
			intervals [2384]:
				xmin = 1687.6035
				xmax = 1687.8835
				text = "erik"
			intervals [2385]:
				xmin = 1687.8835
				xmax = 1688.1435
				text = "van"
			intervals [2386]:
				xmin = 1688.1435
				xmax = 1688.1735
				text = ""
			intervals [2387]:
				xmin = 1688.1735
				xmax = 1688.4335
				text = "zipper"
			intervals [2388]:
				xmin = 1688.4335
				xmax = 1692.8428
				text = ""
			intervals [2389]:
				xmin = 1692.8428
				xmax = 1693.2228
				text = "oh"
			intervals [2390]:
				xmin = 1693.2228
				xmax = 1693.2628
				text = ""
			intervals [2391]:
				xmin = 1693.2628
				xmax = 1693.5728
				text = "okay"
			intervals [2392]:
				xmin = 1693.5728
				xmax = 1694.5276
				text = ""
			intervals [2393]:
				xmin = 1694.5276
				xmax = 1694.9476
				text = "mm-hm"
			intervals [2394]:
				xmin = 1694.9476
				xmax = 1703.9112
				text = ""
			intervals [2395]:
				xmin = 1703.9112
				xmax = 1704.1912
				text = "oh"
			intervals [2396]:
				xmin = 1704.1912
				xmax = 1704.6212
				text = ""
			intervals [2397]:
				xmin = 1704.6212
				xmax = 1704.6612
				text = "<unk>"
			intervals [2398]:
				xmin = 1704.6612
				xmax = 1705.719
				text = ""
			intervals [2399]:
				xmin = 1705.719
				xmax = 1705.849
				text = "give"
			intervals [2400]:
				xmin = 1705.849
				xmax = 1705.899
				text = ""
			intervals [2401]:
				xmin = 1705.899
				xmax = 1706.399
				text = "me"
			intervals [2402]:
				xmin = 1706.399
				xmax = 1706.589
				text = "a"
			intervals [2403]:
				xmin = 1706.589
				xmax = 1706.619
				text = ""
			intervals [2404]:
				xmin = 1706.619
				xmax = 1707.139
				text = "description"
			intervals [2405]:
				xmin = 1707.139
				xmax = 1707.179
				text = ""
			intervals [2406]:
				xmin = 1707.179
				xmax = 1707.259
				text = "of"
			intervals [2407]:
				xmin = 1707.259
				xmax = 1707.429
				text = "your"
			intervals [2408]:
				xmin = 1707.429
				xmax = 1707.669
				text = "house"
			intervals [2409]:
				xmin = 1707.669
				xmax = 1707.976
				text = ""
			intervals [2410]:
				xmin = 1707.976
				xmax = 1708.126
				text = "your"
			intervals [2411]:
				xmin = 1708.126
				xmax = 1708.236
				text = ""
			intervals [2412]:
				xmin = 1708.236
				xmax = 1708.796
				text = "future"
			intervals [2413]:
				xmin = 1708.796
				xmax = 1708.896
				text = "house"
			intervals [2414]:
				xmin = 1708.896
				xmax = 1723.1575
				text = ""
			intervals [2415]:
				xmin = 1723.1575
				xmax = 1723.6175
				text = "mm-hm"
			intervals [2416]:
				xmin = 1723.6175
				xmax = 1725.8412
				text = ""
			intervals [2417]:
				xmin = 1725.8412
				xmax = 1726.3912
				text = "mm-hm"
			intervals [2418]:
				xmin = 1726.3912
				xmax = 1728.7565
				text = ""
			intervals [2419]:
				xmin = 1728.7565
				xmax = 1728.9565
				text = "what"
			intervals [2420]:
				xmin = 1728.9565
				xmax = 1729.1065
				text = "else"
			intervals [2421]:
				xmin = 1729.1065
				xmax = 1729.2165
				text = ""
			intervals [2422]:
				xmin = 1729.2165
				xmax = 1729.2865
				text = "do"
			intervals [2423]:
				xmin = 1729.2865
				xmax = 1729.4965
				text = "you"
			intervals [2424]:
				xmin = 1729.4965
				xmax = 1729.6765
				text = "want"
			intervals [2425]:
				xmin = 1729.6765
				xmax = 1729.7365
				text = "in"
			intervals [2426]:
				xmin = 1729.7365
				xmax = 1729.7665
				text = ""
			intervals [2427]:
				xmin = 1729.7665
				xmax = 1729.9365
				text = "your"
			intervals [2428]:
				xmin = 1729.9365
				xmax = 1729.9665
				text = ""
			intervals [2429]:
				xmin = 1729.9665
				xmax = 1730.1465
				text = "house"
			intervals [2430]:
				xmin = 1730.1465
				xmax = 1742.0272
				text = ""
			intervals [2431]:
				xmin = 1742.0272
				xmax = 1742.6572
				text = "uh-huh"
			intervals [2432]:
				xmin = 1742.6572
				xmax = 1749.9842
				text = ""
			intervals [2433]:
				xmin = 1749.9842
				xmax = 1750.5242
				text = "mm-hm"
			intervals [2434]:
				xmin = 1750.5242
				xmax = 1756.9428
				text = ""
			intervals [2435]:
				xmin = 1756.9428
				xmax = 1757.1928
				text = "if"
			intervals [2436]:
				xmin = 1757.1928
				xmax = 1757.4928
				text = "you"
			intervals [2437]:
				xmin = 1757.4928
				xmax = 1757.7828
				text = "had"
			intervals [2438]:
				xmin = 1757.7828
				xmax = 1758.4349
				text = ""
			intervals [2439]:
				xmin = 1758.4349
				xmax = 1758.7449
				text = "all"
			intervals [2440]:
				xmin = 1758.7449
				xmax = 1759.3713
				text = ""
			intervals [2441]:
				xmin = 1759.3713
				xmax = 1759.4613
				text = "let"
			intervals [2442]:
				xmin = 1759.4613
				xmax = 1759.4913
				text = ""
			intervals [2443]:
				xmin = 1759.4913
				xmax = 1759.5313
				text = "s"
			intervals [2444]:
				xmin = 1759.5313
				xmax = 1759.5613
				text = ""
			intervals [2445]:
				xmin = 1759.5613
				xmax = 1759.6413
				text = "say"
			intervals [2446]:
				xmin = 1759.6413
				xmax = 1759.7113
				text = "if"
			intervals [2447]:
				xmin = 1759.7113
				xmax = 1759.7813
				text = ""
			intervals [2448]:
				xmin = 1759.7813
				xmax = 1759.8513
				text = "you"
			intervals [2449]:
				xmin = 1759.8513
				xmax = 1760.0113
				text = "had"
			intervals [2450]:
				xmin = 1760.0113
				xmax = 1760.0913
				text = "a"
			intervals [2451]:
				xmin = 1760.0913
				xmax = 1760.5613
				text = "million"
			intervals [2452]:
				xmin = 1760.5613
				xmax = 1760.6013
				text = ""
			intervals [2453]:
				xmin = 1760.6013
				xmax = 1760.8313
				text = "dollars"
			intervals [2454]:
				xmin = 1760.8313
				xmax = 1760.8913
				text = ""
			intervals [2455]:
				xmin = 1760.8913
				xmax = 1760.9813
				text = "what"
			intervals [2456]:
				xmin = 1760.9813
				xmax = 1761.1913
				text = ""
			intervals [2457]:
				xmin = 1761.1913
				xmax = 1761.3213
				text = "would"
			intervals [2458]:
				xmin = 1761.3213
				xmax = 1761.3513
				text = ""
			intervals [2459]:
				xmin = 1761.3513
				xmax = 1761.4113
				text = "you"
			intervals [2460]:
				xmin = 1761.4113
				xmax = 1761.6913
				text = ""
			intervals [2461]:
				xmin = 1761.6913
				xmax = 1761.8013
				text = "do"
			intervals [2462]:
				xmin = 1761.8013
				xmax = 1761.8913
				text = ""
			intervals [2463]:
				xmin = 1761.8913
				xmax = 1762.0013
				text = "with"
			intervals [2464]:
				xmin = 1762.0013
				xmax = 1762.1113
				text = "it"
			intervals [2465]:
				xmin = 1762.1113
				xmax = 1782.1222
				text = ""
			intervals [2466]:
				xmin = 1782.1222
				xmax = 1782.4322
				text = "yeah"
			intervals [2467]:
				xmin = 1782.4322
				xmax = 1782.6944
				text = ""
			intervals [2468]:
				xmin = 1782.6944
				xmax = 1782.8044
				text = "what"
			intervals [2469]:
				xmin = 1782.8044
				xmax = 1782.8344
				text = ""
			intervals [2470]:
				xmin = 1782.8344
				xmax = 1782.9844
				text = "would"
			intervals [2471]:
				xmin = 1782.9844
				xmax = 1783.1544
				text = "you"
			intervals [2472]:
				xmin = 1783.1544
				xmax = 1783.2044
				text = ""
			intervals [2473]:
				xmin = 1783.2044
				xmax = 1783.4044
				text = "want"
			intervals [2474]:
				xmin = 1783.4044
				xmax = 1783.7144
				text = "what"
			intervals [2475]:
				xmin = 1783.7144
				xmax = 1785.0805
				text = ""
			intervals [2476]:
				xmin = 1785.0805
				xmax = 1785.5505
				text = "huh"
			intervals [2477]:
				xmin = 1785.5505
				xmax = 1787.1973
				text = ""
			intervals [2478]:
				xmin = 1787.1973
				xmax = 1787.5373
				text = "right"
			intervals [2479]:
				xmin = 1787.5373
				xmax = 1788.784
				text = ""
			intervals [2480]:
				xmin = 1788.784
				xmax = 1788.904
				text = "well"
			intervals [2481]:
				xmin = 1788.904
				xmax = 1789.144
				text = "you"
			intervals [2482]:
				xmin = 1789.144
				xmax = 1789.304
				text = "got"
			intervals [2483]:
				xmin = 1789.304
				xmax = 1789.344
				text = "a"
			intervals [2484]:
				xmin = 1789.344
				xmax = 1789.834
				text = "million"
			intervals [2485]:
				xmin = 1789.834
				xmax = 1789.864
				text = ""
			intervals [2486]:
				xmin = 1789.864
				xmax = 1790.314
				text = "dollars"
			intervals [2487]:
				xmin = 1790.314
				xmax = 1790.344
				text = ""
			intervals [2488]:
				xmin = 1790.344
				xmax = 1790.414
				text = "so"
			intervals [2489]:
				xmin = 1790.414
				xmax = 1790.624
				text = "you"
			intervals [2490]:
				xmin = 1790.624
				xmax = 1790.654
				text = ""
			intervals [2491]:
				xmin = 1790.654
				xmax = 1790.764
				text = "can"
			intervals [2492]:
				xmin = 1790.764
				xmax = 1790.794
				text = ""
			intervals [2493]:
				xmin = 1790.794
				xmax = 1790.884
				text = "do"
			intervals [2494]:
				xmin = 1790.884
				xmax = 1791.114
				text = "anything"
			intervals [2495]:
				xmin = 1791.114
				xmax = 1791.174
				text = "you"
			intervals [2496]:
				xmin = 1791.174
				xmax = 1791.934
				text = "want"
			intervals [2497]:
				xmin = 1791.934
				xmax = 1792.044
				text = "now"
			intervals [2498]:
				xmin = 1792.044
				xmax = 1792.074
				text = ""
			intervals [2499]:
				xmin = 1792.074
				xmax = 1792.214
				text = "what"
			intervals [2500]:
				xmin = 1792.214
				xmax = 1792.324
				text = ""
			intervals [2501]:
				xmin = 1792.324
				xmax = 1792.574
				text = "type"
			intervals [2502]:
				xmin = 1792.574
				xmax = 1792.674
				text = "of"
			intervals [2503]:
				xmin = 1792.674
				xmax = 1792.714
				text = ""
			intervals [2504]:
				xmin = 1792.714
				xmax = 1792.854
				text = "things"
			intervals [2505]:
				xmin = 1792.854
				xmax = 1792.954
				text = "would"
			intervals [2506]:
				xmin = 1792.954
				xmax = 1793.004
				text = ""
			intervals [2507]:
				xmin = 1793.004
				xmax = 1793.104
				text = "you"
			intervals [2508]:
				xmin = 1793.104
				xmax = 1793.344
				text = ""
			intervals [2509]:
				xmin = 1793.344
				xmax = 1793.734
				text = "do"
			intervals [2510]:
				xmin = 1793.734
				xmax = 1793.8082
				text = ""
			intervals [2511]:
				xmin = 1793.8082
				xmax = 1793.9982
				text = "what"
			intervals [2512]:
				xmin = 1793.9982
				xmax = 1794.0482
				text = ""
			intervals [2513]:
				xmin = 1794.0482
				xmax = 1794.1382
				text = "what"
			intervals [2514]:
				xmin = 1794.1382
				xmax = 1794.2682
				text = "would"
			intervals [2515]:
				xmin = 1794.2682
				xmax = 1794.3782
				text = "you"
			intervals [2516]:
				xmin = 1794.3782
				xmax = 1794.5482
				text = ""
			intervals [2517]:
				xmin = 1794.5482
				xmax = 1794.7282
				text = "do"
			intervals [2518]:
				xmin = 1794.7282
				xmax = 1812.3187
				text = ""
			intervals [2519]:
				xmin = 1812.3187
				xmax = 1812.8487
				text = "<unk>"
			intervals [2520]:
				xmin = 1812.8487
				xmax = 1817.8166
				text = ""
			intervals [2521]:
				xmin = 1817.8166
				xmax = 1818.2266
				text = "mm-hm"
			intervals [2522]:
				xmin = 1818.2266
				xmax = 1844.7253
				text = ""
			intervals [2523]:
				xmin = 1844.7253
				xmax = 1844.8353
				text = "no"
			intervals [2524]:
				xmin = 1844.8353
				xmax = 1844.9353
				text = "not"
			intervals [2525]:
				xmin = 1844.9353
				xmax = 1845.3753
				text = ""
			intervals [2526]:
				xmin = 1845.3753
				xmax = 1845.4753
				text = "all"
			intervals [2527]:
				xmin = 1845.4753
				xmax = 1845.6453
				text = "girls"
			intervals [2528]:
				xmin = 1845.6453
				xmax = 1846.3053
				text = ""
			intervals [2529]:
				xmin = 1846.3053
				xmax = 1846.4053
				text = "not"
			intervals [2530]:
				xmin = 1846.4053
				xmax = 1846.4853
				text = "all"
			intervals [2531]:
				xmin = 1846.4853
				xmax = 1846.6253
				text = "girls"
			intervals [2532]:
				xmin = 1846.6253
				xmax = 1897.5712
				text = ""
			intervals [2533]:
				xmin = 1897.5712
				xmax = 1897.8712
				text = "<unk>"
			intervals [2534]:
				xmin = 1897.8712
				xmax = 1908.1679
				text = ""
			intervals [2535]:
				xmin = 1908.1679
				xmax = 1908.4579
				text = "well"
			intervals [2536]:
				xmin = 1908.4579
				xmax = 1908.6779
				text = "that"
			intervals [2537]:
				xmin = 1908.6779
				xmax = 1908.7079
				text = ""
			intervals [2538]:
				xmin = 1908.7079
				xmax = 1908.9579
				text = "sounds"
			intervals [2539]:
				xmin = 1908.9579
				xmax = 1908.9879
				text = ""
			intervals [2540]:
				xmin = 1908.9879
				xmax = 1909.1679
				text = "like"
			intervals [2541]:
				xmin = 1909.1679
				xmax = 1909.1979
				text = ""
			intervals [2542]:
				xmin = 1909.1979
				xmax = 1909.2779
				text = "a"
			intervals [2543]:
				xmin = 1909.2779
				xmax = 1909.3779
				text = "lot"
			intervals [2544]:
				xmin = 1909.3779
				xmax = 1909.5079
				text = "of"
			intervals [2545]:
				xmin = 1909.5079
				xmax = 1909.6179
				text = ""
			intervals [2546]:
				xmin = 1909.6179
				xmax = 1909.7879
				text = "fun"
			intervals [2547]:
				xmin = 1909.7879
				xmax = 1910.0096
				text = ""
			intervals [2548]:
				xmin = 1910.0096
				xmax = 1910.2496
				text = "it"
			intervals [2549]:
				xmin = 1910.2496
				xmax = 1910.5596
				text = "really"
			intervals [2550]:
				xmin = 1910.5596
				xmax = 1910.5896
				text = ""
			intervals [2551]:
				xmin = 1910.5896
				xmax = 1910.9196
				text = "does"
			intervals [2552]:
				xmin = 1910.9196
				xmax = 1911.5964
				text = ""
			intervals [2553]:
				xmin = 1911.5964
				xmax = 1912.0364
				text = "um"
			intervals [2554]:
				xmin = 1912.0364
				xmax = 1913.8653
				text = ""
			intervals [2555]:
				xmin = 1913.8653
				xmax = 1914.0953
				text = "what"
			intervals [2556]:
				xmin = 1914.0953
				xmax = 1914.1253
				text = ""
			intervals [2557]:
				xmin = 1914.1253
				xmax = 1914.4253
				text = "kind"
			intervals [2558]:
				xmin = 1914.4253
				xmax = 1914.5453
				text = "of"
			intervals [2559]:
				xmin = 1914.5453
				xmax = 1914.6653
				text = "what"
			intervals [2560]:
				xmin = 1914.6653
				xmax = 1914.9153
				text = "kind"
			intervals [2561]:
				xmin = 1914.9153
				xmax = 1915.0053
				text = "of"
			intervals [2562]:
				xmin = 1915.0053
				xmax = 1915.0353
				text = ""
			intervals [2563]:
				xmin = 1915.0353
				xmax = 1915.3553
				text = "fellows"
			intervals [2564]:
				xmin = 1915.3553
				xmax = 1915.4453
				text = ""
			intervals [2565]:
				xmin = 1915.4453
				xmax = 1915.5153
				text = "do"
			intervals [2566]:
				xmin = 1915.5153
				xmax = 1915.6553
				text = "you"
			intervals [2567]:
				xmin = 1915.6553
				xmax = 1915.7053
				text = ""
			intervals [2568]:
				xmin = 1915.7053
				xmax = 1915.8653
				text = "like"
			intervals [2569]:
				xmin = 1915.8653
				xmax = 1921.9974
				text = ""
			intervals [2570]:
				xmin = 1921.9974
				xmax = 1922.1374
				text = "who"
			intervals [2571]:
				xmin = 1922.1374
				xmax = 1922.1974
				text = "do"
			intervals [2572]:
				xmin = 1922.1974
				xmax = 1922.3474
				text = "they"
			intervals [2573]:
				xmin = 1922.3474
				xmax = 1922.3774
				text = ""
			intervals [2574]:
				xmin = 1922.3774
				xmax = 1922.5474
				text = "have"
			intervals [2575]:
				xmin = 1922.5474
				xmax = 1922.5974
				text = ""
			intervals [2576]:
				xmin = 1922.5974
				xmax = 1922.6574
				text = "to"
			intervals [2577]:
				xmin = 1922.6574
				xmax = 1922.7374
				text = ""
			intervals [2578]:
				xmin = 1922.7374
				xmax = 1922.9174
				text = "be"
			intervals [2579]:
				xmin = 1922.9174
				xmax = 1923.0074
				text = ""
			intervals [2580]:
				xmin = 1923.0074
				xmax = 1923.0674
				text = "for"
			intervals [2581]:
				xmin = 1923.0674
				xmax = 1923.2174
				text = "you"
			intervals [2582]:
				xmin = 1923.2174
				xmax = 1923.3474
				text = "to"
			intervals [2583]:
				xmin = 1923.3474
				xmax = 1923.3774
				text = ""
			intervals [2584]:
				xmin = 1923.3774
				xmax = 1923.4974
				text = "go"
			intervals [2585]:
				xmin = 1923.4974
				xmax = 1923.7374
				text = "with"
			intervals [2586]:
				xmin = 1923.7374
				xmax = 1923.7874
				text = ""
			intervals [2587]:
				xmin = 1923.7874
				xmax = 1923.8874
				text = "them"
			intervals [2588]:
				xmin = 1923.8874
				xmax = 1933.9659
				text = ""
			intervals [2589]:
				xmin = 1933.9659
				xmax = 1934.1859
				text = "mm"
			intervals [2590]:
				xmin = 1934.1859
				xmax = 1936.7587
				text = ""
			intervals [2591]:
				xmin = 1936.7587
				xmax = 1937.1687
				text = "mm-hm"
			intervals [2592]:
				xmin = 1937.1687
				xmax = 1942.6488
				text = ""
			intervals [2593]:
				xmin = 1942.6488
				xmax = 1943.1488
				text = "mm-hm"
			intervals [2594]:
				xmin = 1943.1488
				xmax = 1946.3699
				text = ""
			intervals [2595]:
				xmin = 1946.3699
				xmax = 1946.4899
				text = "what"
			intervals [2596]:
				xmin = 1946.4899
				xmax = 1946.5499
				text = "do"
			intervals [2597]:
				xmin = 1946.5499
				xmax = 1946.7799
				text = "you"
			intervals [2598]:
				xmin = 1946.7799
				xmax = 1946.9399
				text = "mean"
			intervals [2599]:
				xmin = 1946.9399
				xmax = 1947.0499
				text = ""
			intervals [2600]:
				xmin = 1947.0499
				xmax = 1947.1499
				text = "when"
			intervals [2601]:
				xmin = 1947.1499
				xmax = 1947.2099
				text = "you"
			intervals [2602]:
				xmin = 1947.2099
				xmax = 1947.3099
				text = "say"
			intervals [2603]:
				xmin = 1947.3099
				xmax = 1947.3899
				text = "they"
			intervals [2604]:
				xmin = 1947.3899
				xmax = 1947.4999
				text = "don't"
			intervals [2605]:
				xmin = 1947.4999
				xmax = 1947.5499
				text = ""
			intervals [2606]:
				xmin = 1947.5499
				xmax = 1947.7099
				text = "have"
			intervals [2607]:
				xmin = 1947.7099
				xmax = 1947.8499
				text = ""
			intervals [2608]:
				xmin = 1947.8499
				xmax = 1947.9899
				text = "to"
			intervals [2609]:
				xmin = 1947.9899
				xmax = 1948.0699
				text = ""
			intervals [2610]:
				xmin = 1948.0699
				xmax = 1948.3499
				text = "be"
			intervals [2611]:
				xmin = 1948.3499
				xmax = 1948.3799
				text = ""
			intervals [2612]:
				xmin = 1948.3799
				xmax = 1948.5599
				text = "fancy"
			intervals [2613]:
				xmin = 1948.5599
				xmax = 1957.0961
				text = ""
			intervals [2614]:
				xmin = 1957.0961
				xmax = 1957.7361
				text = "mm-hm"
			intervals [2615]:
				xmin = 1957.7361
				xmax = 1958.3897
				text = ""
			intervals [2616]:
				xmin = 1958.3897
				xmax = 1958.5597
				text = "mm-hm"
			intervals [2617]:
				xmin = 1958.5597
				xmax = 1959.380
				text = ""
			intervals [2618]:
				xmin = 1959.380
				xmax = 1959.500
				text = "how"
			intervals [2619]:
				xmin = 1959.500
				xmax = 1959.730
				text = "old"
			intervals [2620]:
				xmin = 1959.730
				xmax = 1959.770
				text = "are"
			intervals [2621]:
				xmin = 1959.770
				xmax = 1960.050
				text = "you"
			intervals [2622]:
				xmin = 1960.050
				xmax = 1960.080
				text = ""
			intervals [2623]:
				xmin = 1960.080
				xmax = 1960.140
				text = "now"
			intervals [2624]:
				xmin = 1960.140
				xmax = 1961.529
				text = ""
			intervals [2625]:
				xmin = 1961.529
				xmax = 1962.159
				text = "mm-hm"
			intervals [2626]:
				xmin = 1962.159
				xmax = 1963.851
				text = ""
			intervals [2627]:
				xmin = 1963.851
				xmax = 1964.381
				text = "mm-hm"
			intervals [2628]:
				xmin = 1964.381
				xmax = 1965.0115
				text = ""
			intervals [2629]:
				xmin = 1965.0115
				xmax = 1965.2615
				text = "how"
			intervals [2630]:
				xmin = 1965.2615
				xmax = 1965.3415
				text = "is"
			intervals [2631]:
				xmin = 1965.3415
				xmax = 1965.3715
				text = ""
			intervals [2632]:
				xmin = 1965.3715
				xmax = 1965.4815
				text = "it"
			intervals [2633]:
				xmin = 1965.4815
				xmax = 1965.5615
				text = ""
			intervals [2634]:
				xmin = 1965.5615
				xmax = 1965.8415
				text = "being"
			intervals [2635]:
				xmin = 1965.8415
				xmax = 1965.9015
				text = ""
			intervals [2636]:
				xmin = 1965.9015
				xmax = 1966.4315
				text = "fifteen"
			intervals [2637]:
				xmin = 1966.4315
				xmax = 1966.5515
				text = ""
			intervals [2638]:
				xmin = 1966.5515
				xmax = 1967.0115
				text = "fourteen"
			intervals [2639]:
				xmin = 1967.0115
				xmax = 1968.9067
				text = ""
			intervals [2640]:
				xmin = 1968.9067
				xmax = 1969.0567
				text = "what"
			intervals [2641]:
				xmin = 1969.0567
				xmax = 1969.0867
				text = "s"
			intervals [2642]:
				xmin = 1969.0867
				xmax = 1969.1167
				text = ""
			intervals [2643]:
				xmin = 1969.1167
				xmax = 1969.2067
				text = "it"
			intervals [2644]:
				xmin = 1969.2067
				xmax = 1969.2367
				text = ""
			intervals [2645]:
				xmin = 1969.2367
				xmax = 1969.5167
				text = "like"
			intervals [2646]:
				xmin = 1969.5167
				xmax = 1975.7086
				text = ""
			intervals [2647]:
				xmin = 1975.7086
				xmax = 1976.0186
				text = "really"
			intervals [2648]:
				xmin = 1976.0186
				xmax = 1976.1286
				text = "is"
			intervals [2649]:
				xmin = 1976.1286
				xmax = 1976.1686
				text = ""
			intervals [2650]:
				xmin = 1976.1686
				xmax = 1976.3086
				text = "it"
			intervals [2651]:
				xmin = 1976.3086
				xmax = 1976.4686
				text = "just"
			intervals [2652]:
				xmin = 1976.4686
				xmax = 1976.5086
				text = ""
			intervals [2653]:
				xmin = 1976.5086
				xmax = 1976.6886
				text = "like"
			intervals [2654]:
				xmin = 1976.6886
				xmax = 1976.9486
				text = ""
			intervals [2655]:
				xmin = 1976.9486
				xmax = 1977.0686
				text = "being"
			intervals [2656]:
				xmin = 1977.0686
				xmax = 1978.1886
				text = "<unk>"
			intervals [2657]:
				xmin = 1978.1886
				xmax = 1979.5983
				text = ""
			intervals [2658]:
				xmin = 1979.5983
				xmax = 1979.8283
				text = "w"
			intervals [2659]:
				xmin = 1979.8283
				xmax = 1980.3083
				text = "w"
			intervals [2660]:
				xmin = 1980.3083
				xmax = 1980.3583
				text = ""
			intervals [2661]:
				xmin = 1980.3583
				xmax = 1980.4783
				text = "what"
			intervals [2662]:
				xmin = 1980.4783
				xmax = 1980.6983
				text = "s"
			intervals [2663]:
				xmin = 1980.6983
				xmax = 1980.7683
				text = ""
			intervals [2664]:
				xmin = 1980.7683
				xmax = 1980.8683
				text = "the"
			intervals [2665]:
				xmin = 1980.8683
				xmax = 1981.1183
				text = "difference"
			intervals [2666]:
				xmin = 1981.1183
				xmax = 1981.3683
				text = "between"
			intervals [2667]:
				xmin = 1981.3683
				xmax = 1981.4883
				text = "being"
			intervals [2668]:
				xmin = 1981.4883
				xmax = 1981.7683
				text = "ten"
			intervals [2669]:
				xmin = 1981.7683
				xmax = 1981.9683
				text = "years"
			intervals [2670]:
				xmin = 1981.9683
				xmax = 1982.0083
				text = ""
			intervals [2671]:
				xmin = 1982.0083
				xmax = 1982.2583
				text = "old"
			intervals [2672]:
				xmin = 1982.2583
				xmax = 1982.7767
				text = ""
			intervals [2673]:
				xmin = 1982.7767
				xmax = 1983.0267
				text = "and"
			intervals [2674]:
				xmin = 1983.0267
				xmax = 1983.0567
				text = ""
			intervals [2675]:
				xmin = 1983.0567
				xmax = 1983.2667
				text = "fourteen"
			intervals [2676]:
				xmin = 1983.2667
				xmax = 1983.4067
				text = ""
			intervals [2677]:
				xmin = 1983.4067
				xmax = 1983.8767
				text = "years"
			intervals [2678]:
				xmin = 1983.8767
				xmax = 1984.0567
				text = "old"
			intervals [2679]:
				xmin = 1984.0567
				xmax = 2011.0895
				text = ""
			intervals [2680]:
				xmin = 2011.0895
				xmax = 2011.2995
				text = "what"
			intervals [2681]:
				xmin = 2011.2995
				xmax = 2011.4795
				text = "are"
			intervals [2682]:
				xmin = 2011.4795
				xmax = 2011.5495
				text = "the"
			intervals [2683]:
				xmin = 2011.5495
				xmax = 2011.6795
				text = ""
			intervals [2684]:
				xmin = 2011.6795
				xmax = 2011.9895
				text = "facts"
			intervals [2685]:
				xmin = 2011.9895
				xmax = 2015.4424
				text = ""
			intervals [2686]:
				xmin = 2015.4424
				xmax = 2015.8924
				text = "<unk>"
			intervals [2687]:
				xmin = 2015.8924
				xmax = 2022.3923
				text = ""
			intervals [2688]:
				xmin = 2022.3923
				xmax = 2025.3423
				text = "<unk>"
			intervals [2689]:
				xmin = 2025.3423
				xmax = 2025.8669
				text = ""
			intervals [2690]:
				xmin = 2025.8669
				xmax = 2025.9869
				text = "that"
			intervals [2691]:
				xmin = 2025.9869
				xmax = 2026.0469
				text = ""
			intervals [2692]:
				xmin = 2026.0469
				xmax = 2026.0769
				text = "s"
			intervals [2693]:
				xmin = 2026.0769
				xmax = 2026.1469
				text = ""
			intervals [2694]:
				xmin = 2026.1469
				xmax = 2026.3369
				text = "nice"
			intervals [2695]:
				xmin = 2026.3369
				xmax = 2027.1714
				text = ""
			intervals [2696]:
				xmin = 2027.1714
				xmax = 2027.3114
				text = "that"
			intervals [2697]:
				xmin = 2027.3114
				xmax = 2027.4214
				text = ""
			intervals [2698]:
				xmin = 2027.4214
				xmax = 2027.4514
				text = "s"
			intervals [2699]:
				xmin = 2027.4514
				xmax = 2027.4914
				text = ""
			intervals [2700]:
				xmin = 2027.4914
				xmax = 2027.7814
				text = "good"
			intervals [2701]:
				xmin = 2027.7814
				xmax = 2028.9412
				text = ""
			intervals [2702]:
				xmin = 2028.9412
				xmax = 2029.0312
				text = "do"
			intervals [2703]:
				xmin = 2029.0312
				xmax = 2029.1512
				text = "you"
			intervals [2704]:
				xmin = 2029.1512
				xmax = 2029.3512
				text = "have"
			intervals [2705]:
				xmin = 2029.3512
				xmax = 2029.5312
				text = "any"
			intervals [2706]:
				xmin = 2029.5312
				xmax = 2029.7212
				text = "other"
			intervals [2707]:
				xmin = 2029.7212
				xmax = 2029.7512
				text = ""
			intervals [2708]:
				xmin = 2029.7512
				xmax = 2030.1212
				text = "brothers"
			intervals [2709]:
				xmin = 2030.1212
				xmax = 2030.1512
				text = ""
			intervals [2710]:
				xmin = 2030.1512
				xmax = 2030.3112
				text = "well"
			intervals [2711]:
				xmin = 2030.3112
				xmax = 2030.4012
				text = "how"
			intervals [2712]:
				xmin = 2030.4012
				xmax = 2030.5712
				text = "many"
			intervals [2713]:
				xmin = 2030.5712
				xmax = 2030.8612
				text = "brothers"
			intervals [2714]:
				xmin = 2030.8612
				xmax = 2030.9912
				text = ""
			intervals [2715]:
				xmin = 2030.9912
				xmax = 2031.0712
				text = "and"
			intervals [2716]:
				xmin = 2031.0712
				xmax = 2031.1112
				text = ""
			intervals [2717]:
				xmin = 2031.1112
				xmax = 2031.3412
				text = "sisters"
			intervals [2718]:
				xmin = 2031.3412
				xmax = 2031.3712
				text = ""
			intervals [2719]:
				xmin = 2031.3712
				xmax = 2031.4412
				text = "do"
			intervals [2720]:
				xmin = 2031.4412
				xmax = 2031.6412
				text = "you"
			intervals [2721]:
				xmin = 2031.6412
				xmax = 2031.6712
				text = ""
			intervals [2722]:
				xmin = 2031.6712
				xmax = 2031.7612
				text = "have"
			intervals [2723]:
				xmin = 2031.7612
				xmax = 2035.6782
				text = ""
			intervals [2724]:
				xmin = 2035.6782
				xmax = 2036.2782
				text = "uh-huh"
			intervals [2725]:
				xmin = 2036.2782
				xmax = 2036.7941
				text = ""
			intervals [2726]:
				xmin = 2036.7941
				xmax = 2036.9041
				text = "that"
			intervals [2727]:
				xmin = 2036.9041
				xmax = 2037.1041
				text = ""
			intervals [2728]:
				xmin = 2037.1041
				xmax = 2037.1341
				text = "s"
			intervals [2729]:
				xmin = 2037.1341
				xmax = 2037.2141
				text = ""
			intervals [2730]:
				xmin = 2037.2141
				xmax = 2037.3841
				text = "nice"
			intervals [2731]:
				xmin = 2037.3841
				xmax = 2037.4441
				text = ""
			intervals [2732]:
				xmin = 2037.4441
				xmax = 2037.5641
				text = "that"
			intervals [2733]:
				xmin = 2037.5641
				xmax = 2037.6341
				text = "s"
			intervals [2734]:
				xmin = 2037.6341
				xmax = 2038.0141
				text = "good"
			intervals [2735]:
				xmin = 2038.0141
				xmax = 2041.4716
				text = ""
			intervals [2736]:
				xmin = 2041.4716
				xmax = 2041.7916
				text = "why"
			intervals [2737]:
				xmin = 2041.7916
				xmax = 2051.9732
				text = ""
			intervals [2738]:
				xmin = 2051.9732
				xmax = 2052.2132
				text = "mm-hm"
			intervals [2739]:
				xmin = 2052.2132
				xmax = 2054.8045
				text = ""
			intervals [2740]:
				xmin = 2054.8045
				xmax = 2055.3245
				text = "uh-huh"
			intervals [2741]:
				xmin = 2055.3245
				xmax = 2068.2198
				text = ""
			intervals [2742]:
				xmin = 2068.2198
				xmax = 2068.9498
				text = "mm-hm"
			intervals [2743]:
				xmin = 2068.9498
				xmax = 2070.8304
				text = ""
			intervals [2744]:
				xmin = 2070.8304
				xmax = 2070.9004
				text = "it"
			intervals [2745]:
				xmin = 2070.9004
				xmax = 2070.9304
				text = ""
			intervals [2746]:
				xmin = 2070.9304
				xmax = 2070.9704
				text = "s"
			intervals [2747]:
				xmin = 2070.9704
				xmax = 2071.1704
				text = "kind"
			intervals [2748]:
				xmin = 2071.1704
				xmax = 2071.2504
				text = "of"
			intervals [2749]:
				xmin = 2071.2504
				xmax = 2071.5204
				text = "nice"
			intervals [2750]:
				xmin = 2071.5204
				xmax = 2071.5504
				text = ""
			intervals [2751]:
				xmin = 2071.5504
				xmax = 2071.7404
				text = "being"
			intervals [2752]:
				xmin = 2071.7404
				xmax = 2071.8104
				text = "the"
			intervals [2753]:
				xmin = 2071.8104
				xmax = 2072.2404
				text = "odd"
			intervals [2754]:
				xmin = 2072.2404
				xmax = 2072.3304
				text = "one"
			intervals [2755]:
				xmin = 2072.3304
				xmax = 2072.5204
				text = "then"
			intervals [2756]:
				xmin = 2072.5204
				xmax = 2072.6104
				text = "if"
			intervals [2757]:
				xmin = 2072.6104
				xmax = 2072.7404
				text = ""
			intervals [2758]:
				xmin = 2072.7404
				xmax = 2072.8604
				text = "you're"
			intervals [2759]:
				xmin = 2072.8604
				xmax = 2073.0904
				text = "gonna"
			intervals [2760]:
				xmin = 2073.0904
				xmax = 2073.3595
				text = ""
			intervals [2761]:
				xmin = 2073.3595
				xmax = 2073.5895
				text = "have"
			intervals [2762]:
				xmin = 2073.5895
				xmax = 2073.7795
				text = "all"
			intervals [2763]:
				xmin = 2073.7795
				xmax = 2073.8095
				text = ""
			intervals [2764]:
				xmin = 2073.8095
				xmax = 2073.9795
				text = "good"
			intervals [2765]:
				xmin = 2073.9795
				xmax = 2074.0195
				text = ""
			intervals [2766]:
				xmin = 2074.0195
				xmax = 2074.5195
				text = "qualities"
			intervals [2767]:
				xmin = 2074.5195
				xmax = 2076.1682
				text = ""
			intervals [2768]:
				xmin = 2076.1682
				xmax = 2076.4082
				text = "really"
			intervals [2769]:
				xmin = 2076.4082
				xmax = 2077.2942
				text = ""
			intervals [2770]:
				xmin = 2077.2942
				xmax = 2077.8442
				text = "uh-huh"
			intervals [2771]:
				xmin = 2077.8442
				xmax = 2078.2566
				text = ""
			intervals [2772]:
				xmin = 2078.2566
				xmax = 2078.3966
				text = "are"
			intervals [2773]:
				xmin = 2078.3966
				xmax = 2078.6166
				text = "you"
			intervals [2774]:
				xmin = 2078.6166
				xmax = 2078.6766
				text = ""
			intervals [2775]:
				xmin = 2078.6766
				xmax = 2078.7466
				text = "the"
			intervals [2776]:
				xmin = 2078.7466
				xmax = 2078.9166
				text = "pet"
			intervals [2777]:
				xmin = 2078.9166
				xmax = 2080.1275
				text = ""
			intervals [2778]:
				xmin = 2080.1275
				xmax = 2080.2475
				text = "no"
			intervals [2779]:
				xmin = 2080.2475
				xmax = 2084.2602
				text = ""
			intervals [2780]:
				xmin = 2084.2602
				xmax = 2084.6702
				text = "who"
			intervals [2781]:
				xmin = 2084.6702
				xmax = 2094.7558
				text = ""
			intervals [2782]:
				xmin = 2094.7558
				xmax = 2095.0658
				text = "w"
			intervals [2783]:
				xmin = 2095.0658
				xmax = 2095.1558
				text = "what"
			intervals [2784]:
				xmin = 2095.1558
				xmax = 2095.2458
				text = "kind"
			intervals [2785]:
				xmin = 2095.2458
				xmax = 2095.3358
				text = "of"
			intervals [2786]:
				xmin = 2095.3358
				xmax = 2095.8058
				text = "housework"
			intervals [2787]:
				xmin = 2095.8058
				xmax = 2095.8758
				text = ""
			intervals [2788]:
				xmin = 2095.8758
				xmax = 2096.0158
				text = "do"
			intervals [2789]:
				xmin = 2096.0158
				xmax = 2096.1058
				text = "they"
			intervals [2790]:
				xmin = 2096.1058
				xmax = 2096.2158
				text = "make"
			intervals [2791]:
				xmin = 2096.2158
				xmax = 2096.2958
				text = ""
			intervals [2792]:
				xmin = 2096.2958
				xmax = 2096.3758
				text = "you"
			intervals [2793]:
				xmin = 2096.3758
				xmax = 2096.4258
				text = ""
			intervals [2794]:
				xmin = 2096.4258
				xmax = 2096.5058
				text = "do"
			intervals [2795]:
				xmin = 2096.5058
				xmax = 2103.8947
				text = ""
			intervals [2796]:
				xmin = 2103.8947
				xmax = 2104.4147
				text = "mm-hm"
			intervals [2797]:
				xmin = 2104.4147
				xmax = 2108.0515
				text = ""
			intervals [2798]:
				xmin = 2108.0515
				xmax = 2108.2315
				text = "mm-hm"
			intervals [2799]:
				xmin = 2108.2315
				xmax = 2112.3819
				text = ""
			intervals [2800]:
				xmin = 2112.3819
				xmax = 2112.7919
				text = "mm-hm"
			intervals [2801]:
				xmin = 2112.7919
				xmax = 2117.7217
				text = ""
			intervals [2802]:
				xmin = 2117.7217
				xmax = 2118.1517
				text = "okay"
			intervals [2803]:
				xmin = 2118.1517
				xmax = 2118.3717
				text = "well"
			intervals [2804]:
				xmin = 2118.3717
				xmax = 2118.4017
				text = "i"
			intervals [2805]:
				xmin = 2118.4017
				xmax = 2118.8117
				text = "appreciate"
			intervals [2806]:
				xmin = 2118.8117
				xmax = 2119.3617
				text = ""
			intervals [2807]:
				xmin = 2119.3617
				xmax = 2119.4217
				text = "you"
			intervals [2808]:
				xmin = 2119.4217
				xmax = 2119.999886621315
				text = ""
	item [2]:
		class = "IntervalTier"
		name = "DCA_int_03 - phones"
		xmin = 0.0
		xmax = 2119.999886621315
		intervals: size = 6311
			intervals [1]:
				xmin = 0.0
				xmax = 0.4777
				text = ""
			intervals [2]:
				xmin = 0.4777
				xmax = 0.5577
				text = "sil"
			intervals [3]:
				xmin = 0.5577
				xmax = 0.6077
				text = "F"
			intervals [4]:
				xmin = 0.6077
				xmax = 0.6977
				text = "ER1"
			intervals [5]:
				xmin = 0.6977
				xmax = 0.7777
				text = "S"
			intervals [6]:
				xmin = 0.7777
				xmax = 0.8177
				text = "T"
			intervals [7]:
				xmin = 0.8177
				xmax = 0.8477
				text = "AH0"
			intervals [8]:
				xmin = 0.8477
				xmax = 0.8777
				text = "V"
			intervals [9]:
				xmin = 0.8777
				xmax = 0.9377
				text = "AO1"
			intervals [10]:
				xmin = 0.9377
				xmax = 0.9677
				text = "L"
			intervals [11]:
				xmin = 0.9677
				xmax = 0.9977
				text = "sp"
			intervals [12]:
				xmin = 0.9977
				xmax = 1.0377
				text = "W"
			intervals [13]:
				xmin = 1.0377
				xmax = 1.0777
				text = "AH1"
			intervals [14]:
				xmin = 1.0777
				xmax = 1.1077
				text = "T"
			intervals [15]:
				xmin = 1.1077
				xmax = 1.5021
				text = "sp"
			intervals [16]:
				xmin = 1.5021
				xmax = 2.0121
				text = "AH1"
			intervals [17]:
				xmin = 2.0121
				xmax = 2.1624
				text = ""
			intervals [18]:
				xmin = 2.1624
				xmax = 2.1924
				text = "sil"
			intervals [19]:
				xmin = 2.1924
				xmax = 2.2924
				text = "K"
			intervals [20]:
				xmin = 2.2924
				xmax = 2.3924
				text = "AY1"
			intervals [21]:
				xmin = 2.3924
				xmax = 2.4524
				text = "N"
			intervals [22]:
				xmin = 2.4524
				xmax = 2.4824
				text = "AH0"
			intervals [23]:
				xmin = 2.4824
				xmax = 2.5224
				text = "V"
			intervals [24]:
				xmin = 2.5224
				xmax = 2.5924
				text = "sp"
			intervals [25]:
				xmin = 2.5924
				xmax = 2.7024
				text = "G"
			intervals [26]:
				xmin = 2.7024
				xmax = 2.8124
				text = "EY1"
			intervals [27]:
				xmin = 2.8124
				xmax = 3.1224
				text = "M"
			intervals [28]:
				xmin = 3.1224
				xmax = 3.2124
				text = "Z"
			intervals [29]:
				xmin = 3.2124
				xmax = 3.2524
				text = "sp"
			intervals [30]:
				xmin = 3.2524
				xmax = 3.2924
				text = "D"
			intervals [31]:
				xmin = 3.2924
				xmax = 3.3424
				text = "UW1"
			intervals [32]:
				xmin = 3.3424
				xmax = 3.4324
				text = "Y"
			intervals [33]:
				xmin = 3.4324
				xmax = 3.4924
				text = "UW1"
			intervals [34]:
				xmin = 3.4924
				xmax = 3.5324
				text = "sp"
			intervals [35]:
				xmin = 3.5324
				xmax = 3.6324
				text = "P"
			intervals [36]:
				xmin = 3.6324
				xmax = 3.7224
				text = "L"
			intervals [37]:
				xmin = 3.7224
				xmax = 3.7724
				text = "EY1"
			intervals [38]:
				xmin = 3.7724
				xmax = 3.9224
				text = "sp"
			intervals [39]:
				xmin = 3.9224
				xmax = 5.0512
				text = ""
			intervals [40]:
				xmin = 5.0512
				xmax = 5.1412
				text = "S"
			intervals [41]:
				xmin = 5.1412
				xmax = 5.2712
				text = "EY1"
			intervals [42]:
				xmin = 5.2712
				xmax = 5.3412
				text = "AE1"
			intervals [43]:
				xmin = 5.3412
				xmax = 5.4412
				text = "F"
			intervals [44]:
				xmin = 5.4412
				xmax = 5.4712
				text = "T"
			intervals [45]:
				xmin = 5.4712
				xmax = 5.5012
				text = "ER0"
			intervals [46]:
				xmin = 5.5012
				xmax = 5.5312
				text = "sp"
			intervals [47]:
				xmin = 5.5312
				xmax = 5.7312
				text = "S"
			intervals [48]:
				xmin = 5.7312
				xmax = 5.7712
				text = "K"
			intervals [49]:
				xmin = 5.7712
				xmax = 5.8312
				text = "UW1"
			intervals [50]:
				xmin = 5.8312
				xmax = 6.0912
				text = "L"
			intervals [51]:
				xmin = 6.0912
				xmax = 11.0457
				text = "sp"
			intervals [52]:
				xmin = 11.0457
				xmax = 11.0757
				text = "F"
			intervals [53]:
				xmin = 11.0757
				xmax = 11.1057
				text = "AO1"
			intervals [54]:
				xmin = 11.1057
				xmax = 11.2057
				text = "R"
			intervals [55]:
				xmin = 11.2057
				xmax = 11.2557
				text = "K"
			intervals [56]:
				xmin = 11.2557
				xmax = 11.3657
				text = "AO1"
			intervals [57]:
				xmin = 11.3657
				xmax = 11.4357
				text = "R"
			intervals [58]:
				xmin = 11.4357
				xmax = 11.5657
				text = "N"
			intervals [59]:
				xmin = 11.5657
				xmax = 11.6157
				text = "ER0"
			intervals [60]:
				xmin = 11.6157
				xmax = 11.7157
				text = "Z"
			intervals [61]:
				xmin = 11.7157
				xmax = 11.7457
				text = "sp"
			intervals [62]:
				xmin = 11.7457
				xmax = 12.0002
				text = ""
			intervals [63]:
				xmin = 12.0002
				xmax = 12.0902
				text = "HH"
			intervals [64]:
				xmin = 12.0902
				xmax = 12.1302
				text = "AW1"
			intervals [65]:
				xmin = 12.1302
				xmax = 12.1602
				text = "D"
			intervals [66]:
				xmin = 12.1602
				xmax = 12.2002
				text = "UW1"
			intervals [67]:
				xmin = 12.2002
				xmax = 12.2302
				text = "Y"
			intervals [68]:
				xmin = 12.2302
				xmax = 12.2602
				text = "UW1"
			intervals [69]:
				xmin = 12.2602
				xmax = 12.3002
				text = "P"
			intervals [70]:
				xmin = 12.3002
				xmax = 12.3302
				text = "L"
			intervals [71]:
				xmin = 12.3302
				xmax = 12.3802
				text = "EY1"
			intervals [72]:
				xmin = 12.3802
				xmax = 12.5102
				text = "sp"
			intervals [73]:
				xmin = 12.5102
				xmax = 12.5402
				text = "F"
			intervals [74]:
				xmin = 12.5402
				xmax = 12.5702
				text = "AO1"
			intervals [75]:
				xmin = 12.5702
				xmax = 12.6702
				text = "R"
			intervals [76]:
				xmin = 12.6702
				xmax = 12.7402
				text = "sp"
			intervals [77]:
				xmin = 12.7402
				xmax = 12.8002
				text = "K"
			intervals [78]:
				xmin = 12.8002
				xmax = 12.8302
				text = "AO1"
			intervals [79]:
				xmin = 12.8302
				xmax = 12.8602
				text = "R"
			intervals [80]:
				xmin = 12.8602
				xmax = 12.9302
				text = "N"
			intervals [81]:
				xmin = 12.9302
				xmax = 12.9602
				text = "ER0"
			intervals [82]:
				xmin = 12.9602
				xmax = 12.9902
				text = "Z"
			intervals [83]:
				xmin = 12.9902
				xmax = 13.0702
				text = "sp"
			intervals [84]:
				xmin = 13.0702
				xmax = 32.1234
				text = ""
			intervals [85]:
				xmin = 32.1234
				xmax = 32.2934
				text = "AA1"
			intervals [86]:
				xmin = 32.2934
				xmax = 32.3334
				text = "R"
			intervals [87]:
				xmin = 32.3334
				xmax = 32.6634
				text = "sp"
			intervals [88]:
				xmin = 32.6634
				xmax = 32.6934
				text = "DH"
			intervals [89]:
				xmin = 32.6934
				xmax = 32.7334
				text = "EH1"
			intervals [90]:
				xmin = 32.7334
				xmax = 32.7634
				text = "R"
			intervals [91]:
				xmin = 32.7634
				xmax = 32.9034
				text = "EH1"
			intervals [92]:
				xmin = 32.9034
				xmax = 32.9334
				text = "N"
			intervals [93]:
				xmin = 32.9334
				xmax = 32.9634
				text = "IY0"
			intervals [94]:
				xmin = 32.9634
				xmax = 32.9934
				text = "sp"
			intervals [95]:
				xmin = 32.9934
				xmax = 33.0534
				text = "P"
			intervals [96]:
				xmin = 33.0534
				xmax = 33.1134
				text = "AA2"
			intervals [97]:
				xmin = 33.1134
				xmax = 33.2034
				text = "T"
			intervals [98]:
				xmin = 33.2034
				xmax = 33.3034
				text = "IH1"
			intervals [99]:
				xmin = 33.3034
				xmax = 33.3634
				text = "K"
			intervals [100]:
				xmin = 33.3634
				xmax = 33.4034
				text = "Y"
			intervals [101]:
				xmin = 33.4034
				xmax = 33.4434
				text = "AH0"
			intervals [102]:
				xmin = 33.4434
				xmax = 33.4834
				text = "L"
			intervals [103]:
				xmin = 33.4834
				xmax = 33.5134
				text = "ER0"
			intervals [104]:
				xmin = 33.5134
				xmax = 33.5834
				text = "sp"
			intervals [105]:
				xmin = 33.5834
				xmax = 33.6534
				text = "K"
			intervals [106]:
				xmin = 33.6534
				xmax = 33.7634
				text = "AY1"
			intervals [107]:
				xmin = 33.7634
				xmax = 33.8334
				text = "N"
			intervals [108]:
				xmin = 33.8334
				xmax = 33.8634
				text = "AH0"
			intervals [109]:
				xmin = 33.8634
				xmax = 33.8934
				text = "V"
			intervals [110]:
				xmin = 33.8934
				xmax = 35.6545
				text = "sp"
			intervals [111]:
				xmin = 35.6545
				xmax = 35.6845
				text = "R"
			intervals [112]:
				xmin = 35.6845
				xmax = 35.7145
				text = "UW1"
			intervals [113]:
				xmin = 35.7145
				xmax = 35.7445
				text = "L"
			intervals [114]:
				xmin = 35.7445
				xmax = 35.7745
				text = "Z"
			intervals [115]:
				xmin = 35.7745
				xmax = 35.8045
				text = "sp"
			intervals [116]:
				xmin = 35.8045
				xmax = 35.8345
				text = "DH"
			intervals [117]:
				xmin = 35.8345
				xmax = 35.8645
				text = "AH0"
			intervals [118]:
				xmin = 35.8645
				xmax = 35.8945
				text = "T"
			intervals [119]:
				xmin = 35.8945
				xmax = 35.9245
				text = "sp"
			intervals [120]:
				xmin = 35.9245
				xmax = 36.2545
				text = "AH1"
			intervals [121]:
				xmin = 36.2545
				xmax = 38.6323
				text = ""
			intervals [122]:
				xmin = 38.6323
				xmax = 38.9223
				text = "M"
			intervals [123]:
				xmin = 38.9223
				xmax = 38.9523
				text = "HH"
			intervals [124]:
				xmin = 38.9523
				xmax = 39.1123
				text = "M"
			intervals [125]:
				xmin = 39.1123
				xmax = 40.9608
				text = ""
			intervals [126]:
				xmin = 40.9608
				xmax = 41.0308
				text = "sil"
			intervals [127]:
				xmin = 41.0308
				xmax = 41.5008
				text = "M"
			intervals [128]:
				xmin = 41.5008
				xmax = 42.1773
				text = ""
			intervals [129]:
				xmin = 42.1773
				xmax = 42.2173
				text = "HH"
			intervals [130]:
				xmin = 42.2173
				xmax = 42.2773
				text = "W"
			intervals [131]:
				xmin = 42.2773
				xmax = 42.3473
				text = "AH1"
			intervals [132]:
				xmin = 42.3473
				xmax = 42.3773
				text = "T"
			intervals [133]:
				xmin = 42.3773
				xmax = 42.4473
				text = "AH0"
			intervals [134]:
				xmin = 42.4473
				xmax = 42.4873
				text = "B"
			intervals [135]:
				xmin = 42.4873
				xmax = 42.6273
				text = "AW1"
			intervals [136]:
				xmin = 42.6273
				xmax = 42.7373
				text = "T"
			intervals [137]:
				xmin = 42.7373
				xmax = 42.8056
				text = ""
			intervals [138]:
				xmin = 42.8056
				xmax = 42.8456
				text = "sil"
			intervals [139]:
				xmin = 42.8456
				xmax = 43.7156
				text = "AH1"
			intervals [140]:
				xmin = 43.7156
				xmax = 44.2817
				text = ""
			intervals [141]:
				xmin = 44.2817
				xmax = 44.3817
				text = "sil"
			intervals [142]:
				xmin = 44.3817
				xmax = 44.6917
				text = "AH1"
			intervals [143]:
				xmin = 44.6917
				xmax = 44.7217
				text = "W"
			intervals [144]:
				xmin = 44.7217
				xmax = 44.7517
				text = "AH1"
			intervals [145]:
				xmin = 44.7517
				xmax = 44.7917
				text = "T"
			intervals [146]:
				xmin = 44.7917
				xmax = 44.9417
				text = "W"
			intervals [147]:
				xmin = 44.9417
				xmax = 44.9717
				text = "AO1"
			intervals [148]:
				xmin = 44.9717
				xmax = 45.0217
				text = "Z"
			intervals [149]:
				xmin = 45.0217
				xmax = 45.0517
				text = "sp"
			intervals [150]:
				xmin = 45.0517
				xmax = 45.0917
				text = "DH"
			intervals [151]:
				xmin = 45.0917
				xmax = 45.1517
				text = "AE1"
			intervals [152]:
				xmin = 45.1517
				xmax = 45.2417
				text = "T"
			intervals [153]:
				xmin = 45.2417
				xmax = 45.3217
				text = "K"
			intervals [154]:
				xmin = 45.3217
				xmax = 45.4217
				text = "IH1"
			intervals [155]:
				xmin = 45.4217
				xmax = 45.5017
				text = "K"
			intervals [156]:
				xmin = 45.5017
				xmax = 45.5317
				text = "B"
			intervals [157]:
				xmin = 45.5317
				xmax = 45.5817
				text = "AH0"
			intervals [158]:
				xmin = 45.5817
				xmax = 45.7317
				text = "L"
			intervals [159]:
				xmin = 45.7317
				xmax = 45.7617
				text = "Y"
			intervals [160]:
				xmin = 45.7617
				xmax = 45.8017
				text = "UW1"
			intervals [161]:
				xmin = 45.8017
				xmax = 45.8517
				text = "sp"
			intervals [162]:
				xmin = 45.8517
				xmax = 45.9917
				text = "S"
			intervals [163]:
				xmin = 45.9917
				xmax = 46.0317
				text = "EH1"
			intervals [164]:
				xmin = 46.0317
				xmax = 46.1517
				text = "D"
			intervals [165]:
				xmin = 46.1517
				xmax = 47.0444
				text = "sp"
			intervals [166]:
				xmin = 47.0444
				xmax = 47.2444
				text = "AE1"
			intervals [167]:
				xmin = 47.2444
				xmax = 47.4444
				text = "N"
			intervals [168]:
				xmin = 47.4444
				xmax = 47.5058
				text = ""
			intervals [169]:
				xmin = 47.5058
				xmax = 47.5458
				text = "W"
			intervals [170]:
				xmin = 47.5458
				xmax = 47.5758
				text = "AH1"
			intervals [171]:
				xmin = 47.5758
				xmax = 47.6658
				text = "T"
			intervals [172]:
				xmin = 47.6658
				xmax = 47.6958
				text = "W"
			intervals [173]:
				xmin = 47.6958
				xmax = 47.7258
				text = "AO1"
			intervals [174]:
				xmin = 47.7258
				xmax = 47.8658
				text = "Z"
			intervals [175]:
				xmin = 47.8658
				xmax = 47.9458
				text = "sp"
			intervals [176]:
				xmin = 47.9458
				xmax = 48.0058
				text = "F"
			intervals [177]:
				xmin = 48.0058
				xmax = 48.0458
				text = "AO1"
			intervals [178]:
				xmin = 48.0458
				xmax = 48.1458
				text = "R"
			intervals [179]:
				xmin = 48.1458
				xmax = 48.2058
				text = "sp"
			intervals [180]:
				xmin = 48.2058
				xmax = 48.2458
				text = "K"
			intervals [181]:
				xmin = 48.2458
				xmax = 48.2858
				text = "AO1"
			intervals [182]:
				xmin = 48.2858
				xmax = 48.3158
				text = "R"
			intervals [183]:
				xmin = 48.3158
				xmax = 48.3458
				text = "N"
			intervals [184]:
				xmin = 48.3458
				xmax = 48.3758
				text = "ER0"
			intervals [185]:
				xmin = 48.3758
				xmax = 48.4058
				text = "Z"
			intervals [186]:
				xmin = 48.4058
				xmax = 48.6958
				text = "sp"
			intervals [187]:
				xmin = 48.6958
				xmax = 63.8287
				text = ""
			intervals [188]:
				xmin = 63.8287
				xmax = 64.3087
				text = "OW1"
			intervals [189]:
				xmin = 64.3087
				xmax = 64.585
				text = ""
			intervals [190]:
				xmin = 64.585
				xmax = 64.625
				text = "sil"
			intervals [191]:
				xmin = 64.625
				xmax = 64.815
				text = "OW1"
			intervals [192]:
				xmin = 64.815
				xmax = 64.855
				text = "K"
			intervals [193]:
				xmin = 64.855
				xmax = 64.905
				text = "AA1"
			intervals [194]:
				xmin = 64.905
				xmax = 64.965
				text = "Z"
			intervals [195]:
				xmin = 64.965
				xmax = 65.095
				text = "sp"
			intervals [196]:
				xmin = 65.095
				xmax = 65.195
				text = "AY1"
			intervals [197]:
				xmin = 65.195
				xmax = 65.295
				text = "N"
			intervals [198]:
				xmin = 65.295
				xmax = 65.395
				text = "OW1"
			intervals [199]:
				xmin = 65.395
				xmax = 65.455
				text = "AY1"
			intervals [200]:
				xmin = 65.455
				xmax = 65.535
				text = "Y"
			intervals [201]:
				xmin = 65.535
				xmax = 65.585
				text = "UW1"
			intervals [202]:
				xmin = 65.585
				xmax = 65.615
				text = "Z"
			intervals [203]:
				xmin = 65.615
				xmax = 65.655
				text = "D"
			intervals [204]:
				xmin = 65.655
				xmax = 65.685
				text = "sp"
			intervals [205]:
				xmin = 65.685
				xmax = 65.715
				text = "T"
			intervals [206]:
				xmin = 65.715
				xmax = 65.745
				text = "AH0"
			intervals [207]:
				xmin = 65.745
				xmax = 65.795
				text = "P"
			intervals [208]:
				xmin = 65.795
				xmax = 65.865
				text = "L"
			intervals [209]:
				xmin = 65.865
				xmax = 65.895
				text = "EY1"
			intervals [210]:
				xmin = 65.895
				xmax = 65.995
				text = "sp"
			intervals [211]:
				xmin = 65.995
				xmax = 66.025
				text = "K"
			intervals [212]:
				xmin = 66.025
				xmax = 66.065
				text = "IH1"
			intervals [213]:
				xmin = 66.065
				xmax = 66.175
				text = "K"
			intervals [214]:
				xmin = 66.175
				xmax = 66.205
				text = "B"
			intervals [215]:
				xmin = 66.205
				xmax = 66.235
				text = "AH0"
			intervals [216]:
				xmin = 66.235
				xmax = 66.275
				text = "L"
			intervals [217]:
				xmin = 66.275
				xmax = 67.015
				text = "spn"
			intervals [218]:
				xmin = 67.015
				xmax = 67.5344
				text = ""
			intervals [219]:
				xmin = 67.5344
				xmax = 67.5644
				text = "sil"
			intervals [220]:
				xmin = 67.5644
				xmax = 67.8444
				text = "AH1"
			intervals [221]:
				xmin = 67.8444
				xmax = 67.9544
				text = "M"
			intervals [222]:
				xmin = 67.9544
				xmax = 68.0244
				text = "sp"
			intervals [223]:
				xmin = 68.0244
				xmax = 68.8464
				text = ""
			intervals [224]:
				xmin = 68.8464
				xmax = 69.0164
				text = "AA1"
			intervals [225]:
				xmin = 69.0164
				xmax = 69.0464
				text = "R"
			intervals [226]:
				xmin = 69.0464
				xmax = 69.0864
				text = "DH"
			intervals [227]:
				xmin = 69.0864
				xmax = 69.1164
				text = "EH1"
			intervals [228]:
				xmin = 69.1164
				xmax = 69.1464
				text = "R"
			intervals [229]:
				xmin = 69.1464
				xmax = 69.1764
				text = "EH1"
			intervals [230]:
				xmin = 69.1764
				xmax = 69.2264
				text = "N"
			intervals [231]:
				xmin = 69.2264
				xmax = 69.3364
				text = "IY0"
			intervals [232]:
				xmin = 69.3364
				xmax = 69.3764
				text = "AH1"
			intervals [233]:
				xmin = 69.3764
				xmax = 69.4364
				text = "DH"
			intervals [234]:
				xmin = 69.4364
				xmax = 69.6064
				text = "ER0"
			intervals [235]:
				xmin = 69.6064
				xmax = 70.1109
				text = "sp"
			intervals [236]:
				xmin = 70.1109
				xmax = 70.7209
				text = "AH1"
			intervals [237]:
				xmin = 70.7209
				xmax = 71.4149
				text = ""
			intervals [238]:
				xmin = 71.4149
				xmax = 71.4849
				text = "sil"
			intervals [239]:
				xmin = 71.4849
				xmax = 71.5149
				text = "spn"
			intervals [240]:
				xmin = 71.5149
				xmax = 74.3082
				text = "sp"
			intervals [241]:
				xmin = 74.3082
				xmax = 74.3482
				text = "AA1"
			intervals [242]:
				xmin = 74.3482
				xmax = 74.5782
				text = "R"
			intervals [243]:
				xmin = 74.5782
				xmax = 74.6082
				text = "DH"
			intervals [244]:
				xmin = 74.6082
				xmax = 74.6382
				text = "EH1"
			intervals [245]:
				xmin = 74.6382
				xmax = 74.6682
				text = "R"
			intervals [246]:
				xmin = 74.6682
				xmax = 74.7382
				text = "EH1"
			intervals [247]:
				xmin = 74.7382
				xmax = 74.7682
				text = "N"
			intervals [248]:
				xmin = 74.7682
				xmax = 74.8282
				text = "IY0"
			intervals [249]:
				xmin = 74.8282
				xmax = 74.8682
				text = "AH1"
			intervals [250]:
				xmin = 74.8682
				xmax = 74.9082
				text = "DH"
			intervals [251]:
				xmin = 74.9082
				xmax = 75.1582
				text = "ER0"
			intervals [252]:
				xmin = 75.1582
				xmax = 75.3337
				text = "sp"
			intervals [253]:
				xmin = 75.3337
				xmax = 75.4037
				text = "G"
			intervals [254]:
				xmin = 75.4037
				xmax = 75.5537
				text = "EY1"
			intervals [255]:
				xmin = 75.5537
				xmax = 75.6137
				text = "M"
			intervals [256]:
				xmin = 75.6137
				xmax = 75.7637
				text = "Z"
			intervals [257]:
				xmin = 75.7637
				xmax = 76.9983
				text = "sp"
			intervals [258]:
				xmin = 76.9983
				xmax = 77.0483
				text = "Y"
			intervals [259]:
				xmin = 77.0483
				xmax = 77.0783
				text = "UW1"
			intervals [260]:
				xmin = 77.0783
				xmax = 77.1083
				text = "P"
			intervals [261]:
				xmin = 77.1083
				xmax = 77.1483
				text = "L"
			intervals [262]:
				xmin = 77.1483
				xmax = 77.2383
				text = "EY1"
			intervals [263]:
				xmin = 77.2383
				xmax = 77.3583
				text = "sp"
			intervals [264]:
				xmin = 77.3583
				xmax = 77.4907
				text = ""
			intervals [265]:
				xmin = 77.4907
				xmax = 77.8707
				text = "OW1"
			intervals [266]:
				xmin = 77.8707
				xmax = 77.9307
				text = "W"
			intervals [267]:
				xmin = 77.9307
				xmax = 77.9907
				text = "AH1"
			intervals [268]:
				xmin = 77.9907
				xmax = 78.0207
				text = "T"
			intervals [269]:
				xmin = 78.0207
				xmax = 78.0507
				text = "N"
			intervals [270]:
				xmin = 78.0507
				xmax = 78.0807
				text = "AW1"
			intervals [271]:
				xmin = 78.0807
				xmax = 78.4707
				text = "sp"
			intervals [272]:
				xmin = 78.4707
				xmax = 78.5007
				text = "T"
			intervals [273]:
				xmin = 78.5007
				xmax = 78.5507
				text = "EH1"
			intervals [274]:
				xmin = 78.5507
				xmax = 78.5907
				text = "L"
			intervals [275]:
				xmin = 78.5907
				xmax = 78.6607
				text = "M"
			intervals [276]:
				xmin = 78.6607
				xmax = 78.6907
				text = "IY1"
			intervals [277]:
				xmin = 78.6907
				xmax = 78.7707
				text = "AH0"
			intervals [278]:
				xmin = 78.7707
				xmax = 78.8107
				text = "B"
			intervals [279]:
				xmin = 78.8107
				xmax = 78.9007
				text = "AW1"
			intervals [280]:
				xmin = 78.9007
				xmax = 78.9607
				text = "T"
			intervals [281]:
				xmin = 78.9607
				xmax = 79.0307
				text = "Y"
			intervals [282]:
				xmin = 79.0307
				xmax = 79.0607
				text = "UH1"
			intervals [283]:
				xmin = 79.0607
				xmax = 79.1007
				text = "R"
			intervals [284]:
				xmin = 79.1007
				xmax = 79.1507
				text = "sp"
			intervals [285]:
				xmin = 79.1507
				xmax = 79.2107
				text = "D"
			intervals [286]:
				xmin = 79.2107
				xmax = 79.3807
				text = "AE1"
			intervals [287]:
				xmin = 79.3807
				xmax = 79.4307
				text = "N"
			intervals [288]:
				xmin = 79.4307
				xmax = 79.4607
				text = "S"
			intervals [289]:
				xmin = 79.4607
				xmax = 79.4907
				text = "AH0"
			intervals [290]:
				xmin = 79.4907
				xmax = 79.5207
				text = "Z"
			intervals [291]:
				xmin = 79.5207
				xmax = 79.5507
				text = "sp"
			intervals [292]:
				xmin = 79.5507
				xmax = 79.6207
				text = "AH0"
			intervals [293]:
				xmin = 79.6207
				xmax = 79.6507
				text = "N"
			intervals [294]:
				xmin = 79.6507
				xmax = 79.9007
				text = "sp"
			intervals [295]:
				xmin = 79.9007
				xmax = 79.9407
				text = "TH"
			intervals [296]:
				xmin = 79.9407
				xmax = 80.0107
				text = "IH1"
			intervals [297]:
				xmin = 80.0107
				xmax = 80.1007
				text = "NG"
			intervals [298]:
				xmin = 80.1007
				xmax = 80.1507
				text = "Z"
			intervals [299]:
				xmin = 80.1507
				xmax = 85.6317
				text = "sp"
			intervals [300]:
				xmin = 85.6317
				xmax = 85.9517
				text = "OW1"
			intervals [301]:
				xmin = 85.9517
				xmax = 88.0747
				text = ""
			intervals [302]:
				xmin = 88.0747
				xmax = 88.1247
				text = "W"
			intervals [303]:
				xmin = 88.1247
				xmax = 88.2547
				text = "EH1"
			intervals [304]:
				xmin = 88.2547
				xmax = 88.3047
				text = "L"
			intervals [305]:
				xmin = 88.3047
				xmax = 88.3647
				text = "HH"
			intervals [306]:
				xmin = 88.3647
				xmax = 88.3947
				text = "W"
			intervals [307]:
				xmin = 88.3947
				xmax = 88.4247
				text = "AH1"
			intervals [308]:
				xmin = 88.4247
				xmax = 88.4547
				text = "T"
			intervals [309]:
				xmin = 88.4547
				xmax = 88.5547
				text = "K"
			intervals [310]:
				xmin = 88.5547
				xmax = 88.6347
				text = "AY1"
			intervals [311]:
				xmin = 88.6347
				xmax = 88.6647
				text = "N"
			intervals [312]:
				xmin = 88.6647
				xmax = 88.6947
				text = "AH0"
			intervals [313]:
				xmin = 88.6947
				xmax = 88.7247
				text = "V"
			intervals [314]:
				xmin = 88.7247
				xmax = 88.7747
				text = "D"
			intervals [315]:
				xmin = 88.7747
				xmax = 88.8947
				text = "AE1"
			intervals [316]:
				xmin = 88.8947
				xmax = 89.0047
				text = "N"
			intervals [317]:
				xmin = 89.0047
				xmax = 89.0347
				text = "S"
			intervals [318]:
				xmin = 89.0347
				xmax = 89.0647
				text = "IH0"
			intervals [319]:
				xmin = 89.0647
				xmax = 89.1047
				text = "Z"
			intervals [320]:
				xmin = 89.1047
				xmax = 89.1847
				text = "sp"
			intervals [321]:
				xmin = 89.1847
				xmax = 89.2147
				text = "D"
			intervals [322]:
				xmin = 89.2147
				xmax = 89.2447
				text = "UW1"
			intervals [323]:
				xmin = 89.2447
				xmax = 89.2747
				text = "Y"
			intervals [324]:
				xmin = 89.2747
				xmax = 89.3747
				text = "UW1"
			intervals [325]:
				xmin = 89.3747
				xmax = 89.4747
				text = "sp"
			intervals [326]:
				xmin = 89.4747
				xmax = 89.5147
				text = "D"
			intervals [327]:
				xmin = 89.5147
				xmax = 89.5747
				text = "UW1"
			intervals [328]:
				xmin = 89.5747
				xmax = 98.9934
				text = "sp"
			intervals [329]:
				xmin = 98.9934
				xmax = 99.0334
				text = "DH"
			intervals [330]:
				xmin = 99.0334
				xmax = 99.0934
				text = "AH1"
			intervals [331]:
				xmin = 99.0934
				xmax = 99.3334
				text = "AE1"
			intervals [332]:
				xmin = 99.3334
				xmax = 99.4534
				text = "L"
			intervals [333]:
				xmin = 99.4534
				xmax = 99.5334
				text = "AH0"
			intervals [334]:
				xmin = 99.5334
				xmax = 99.5834
				text = "G"
			intervals [335]:
				xmin = 99.5834
				xmax = 99.7834
				text = "EY2"
			intervals [336]:
				xmin = 99.7834
				xmax = 99.8134
				text = "T"
			intervals [337]:
				xmin = 99.8134
				xmax = 99.8434
				text = "ER0"
			intervals [338]:
				xmin = 99.8434
				xmax = 100.3081
				text = ""
			intervals [339]:
				xmin = 100.3081
				xmax = 100.3481
				text = "HH"
			intervals [340]:
				xmin = 100.3481
				xmax = 100.3781
				text = "W"
			intervals [341]:
				xmin = 100.3781
				xmax = 100.4381
				text = "AH1"
			intervals [342]:
				xmin = 100.4381
				xmax = 100.4681
				text = "T"
			intervals [343]:
				xmin = 100.4681
				xmax = 100.5081
				text = "sp"
			intervals [344]:
				xmin = 100.5081
				xmax = 100.8581
				text = "AH1"
			intervals [345]:
				xmin = 100.8581
				xmax = 100.8981
				text = "HH"
			intervals [346]:
				xmin = 100.8981
				xmax = 100.9381
				text = "W"
			intervals [347]:
				xmin = 100.9381
				xmax = 100.9781
				text = "AH1"
			intervals [348]:
				xmin = 100.9781
				xmax = 101.0681
				text = "T"
			intervals [349]:
				xmin = 101.0681
				xmax = 101.4281
				text = "sp"
			intervals [350]:
				xmin = 101.4281
				xmax = 101.4881
				text = "W"
			intervals [351]:
				xmin = 101.4881
				xmax = 101.5681
				text = "AH1"
			intervals [352]:
				xmin = 101.5681
				xmax = 101.6081
				text = "T"
			intervals [353]:
				xmin = 101.6081
				xmax = 101.6381
				text = "Z"
			intervals [354]:
				xmin = 101.6381
				xmax = 101.7081
				text = "sp"
			intervals [355]:
				xmin = 101.7081
				xmax = 101.7481
				text = "DH"
			intervals [356]:
				xmin = 101.7481
				xmax = 101.7781
				text = "AH0"
			intervals [357]:
				xmin = 101.7781
				xmax = 101.8781
				text = "AE1"
			intervals [358]:
				xmin = 101.8781
				xmax = 101.9581
				text = "L"
			intervals [359]:
				xmin = 101.9581
				xmax = 102.0181
				text = "AH0"
			intervals [360]:
				xmin = 102.0181
				xmax = 102.0681
				text = "G"
			intervals [361]:
				xmin = 102.0681
				xmax = 102.1181
				text = "EY2"
			intervals [362]:
				xmin = 102.1181
				xmax = 102.1881
				text = "T"
			intervals [363]:
				xmin = 102.1881
				xmax = 102.2481
				text = "ER0"
			intervals [364]:
				xmin = 102.2481
				xmax = 102.2881
				text = "L"
			intervals [365]:
				xmin = 102.2881
				xmax = 102.3181
				text = "UH1"
			intervals [366]:
				xmin = 102.3181
				xmax = 102.4681
				text = "K"
			intervals [367]:
				xmin = 102.4681
				xmax = 102.5181
				text = "L"
			intervals [368]:
				xmin = 102.5181
				xmax = 102.5481
				text = "AY1"
			intervals [369]:
				xmin = 102.5481
				xmax = 102.6881
				text = "K"
			intervals [370]:
				xmin = 102.6881
				xmax = 107.7307
				text = "sp"
			intervals [371]:
				xmin = 107.7307
				xmax = 107.9207
				text = "AH1"
			intervals [372]:
				xmin = 107.9207
				xmax = 107.9907
				text = "HH"
			intervals [373]:
				xmin = 107.9907
				xmax = 108.2707
				text = "AH1"
			intervals [374]:
				xmin = 108.2707
				xmax = 109.3375
				text = ""
			intervals [375]:
				xmin = 109.3375
				xmax = 109.3675
				text = "sil"
			intervals [376]:
				xmin = 109.3675
				xmax = 109.6275
				text = "AH1"
			intervals [377]:
				xmin = 109.6275
				xmax = 109.6975
				text = "M"
			intervals [378]:
				xmin = 109.6975
				xmax = 110.2888
				text = "sp"
			intervals [379]:
				xmin = 110.2888
				xmax = 110.3388
				text = "S"
			intervals [380]:
				xmin = 110.3388
				xmax = 110.4588
				text = "OW1"
			intervals [381]:
				xmin = 110.4588
				xmax = 110.5488
				text = "DH"
			intervals [382]:
				xmin = 110.5488
				xmax = 110.6188
				text = "IY0"
			intervals [383]:
				xmin = 110.6188
				xmax = 110.6788
				text = "OW1"
			intervals [384]:
				xmin = 110.6788
				xmax = 110.7088
				text = "N"
			intervals [385]:
				xmin = 110.7088
				xmax = 110.7388
				text = "L"
			intervals [386]:
				xmin = 110.7388
				xmax = 110.7888
				text = "IY0"
			intervals [387]:
				xmin = 110.7888
				xmax = 110.8288
				text = "sp"
			intervals [388]:
				xmin = 110.8288
				xmax = 110.8788
				text = "G"
			intervals [389]:
				xmin = 110.8788
				xmax = 110.9488
				text = "EY1"
			intervals [390]:
				xmin = 110.9488
				xmax = 111.0388
				text = "M"
			intervals [391]:
				xmin = 111.0388
				xmax = 111.0688
				text = "Z"
			intervals [392]:
				xmin = 111.0688
				xmax = 111.0988
				text = "Y"
			intervals [393]:
				xmin = 111.0988
				xmax = 111.1788
				text = "UW1"
			intervals [394]:
				xmin = 111.1788
				xmax = 111.2388
				text = "sp"
			intervals [395]:
				xmin = 111.2388
				xmax = 111.2788
				text = "P"
			intervals [396]:
				xmin = 111.2788
				xmax = 111.3188
				text = "L"
			intervals [397]:
				xmin = 111.3188
				xmax = 111.4488
				text = "EY1"
			intervals [398]:
				xmin = 111.4488
				xmax = 111.4788
				text = "sp"
			intervals [399]:
				xmin = 111.4788
				xmax = 111.5088
				text = "ER0"
			intervals [400]:
				xmin = 111.5088
				xmax = 111.5788
				text = "K"
			intervals [401]:
				xmin = 111.5788
				xmax = 111.6288
				text = "IH1"
			intervals [402]:
				xmin = 111.6288
				xmax = 111.6688
				text = "K"
			intervals [403]:
				xmin = 111.6688
				xmax = 111.7088
				text = "B"
			intervals [404]:
				xmin = 111.7088
				xmax = 111.9188
				text = "AH0"
			intervals [405]:
				xmin = 111.9188
				xmax = 112.1988
				text = "L"
			intervals [406]:
				xmin = 112.1988
				xmax = 112.3388
				text = "sp"
			intervals [407]:
				xmin = 112.3388
				xmax = 112.4888
				text = "AH0"
			intervals [408]:
				xmin = 112.4888
				xmax = 112.5188
				text = "N"
			intervals [409]:
				xmin = 112.5188
				xmax = 112.5588
				text = "D"
			intervals [410]:
				xmin = 112.5588
				xmax = 114.3466
				text = "sp"
			intervals [411]:
				xmin = 114.3466
				xmax = 114.3966
				text = "Y"
			intervals [412]:
				xmin = 114.3966
				xmax = 114.4666
				text = "UW1"
			intervals [413]:
				xmin = 114.4666
				xmax = 114.5266
				text = "G"
			intervals [414]:
				xmin = 114.5266
				xmax = 114.6666
				text = "OW1"
			intervals [415]:
				xmin = 114.6666
				xmax = 120.6474
				text = ""
			intervals [416]:
				xmin = 120.6474
				xmax = 120.6974
				text = "HH"
			intervals [417]:
				xmin = 120.6974
				xmax = 120.7374
				text = "W"
			intervals [418]:
				xmin = 120.7374
				xmax = 120.8474
				text = "AH1"
			intervals [419]:
				xmin = 120.8474
				xmax = 120.8774
				text = "T"
			intervals [420]:
				xmin = 120.8774
				xmax = 120.9174
				text = "W"
			intervals [421]:
				xmin = 120.9174
				xmax = 120.9574
				text = "AH1"
			intervals [422]:
				xmin = 120.9574
				xmax = 121.0474
				text = "T"
			intervals [423]:
				xmin = 121.0474
				xmax = 121.1574
				text = "K"
			intervals [424]:
				xmin = 121.1574
				xmax = 121.2174
				text = "AY1"
			intervals [425]:
				xmin = 121.2174
				xmax = 121.2874
				text = "N"
			intervals [426]:
				xmin = 121.2874
				xmax = 121.3274
				text = "AH0"
			intervals [427]:
				xmin = 121.3274
				xmax = 121.3674
				text = "V"
			intervals [428]:
				xmin = 121.3674
				xmax = 121.4274
				text = "G"
			intervals [429]:
				xmin = 121.4274
				xmax = 121.4874
				text = "EY1"
			intervals [430]:
				xmin = 121.4874
				xmax = 121.5774
				text = "M"
			intervals [431]:
				xmin = 121.5774
				xmax = 121.6074
				text = "Z"
			intervals [432]:
				xmin = 121.6074
				xmax = 121.6374
				text = "sp"
			intervals [433]:
				xmin = 121.6374
				xmax = 121.6674
				text = "D"
			intervals [434]:
				xmin = 121.6674
				xmax = 121.6974
				text = "IH0"
			intervals [435]:
				xmin = 121.6974
				xmax = 121.7574
				text = "D"
			intervals [436]:
				xmin = 121.7574
				xmax = 121.7974
				text = "Y"
			intervals [437]:
				xmin = 121.7974
				xmax = 121.8274
				text = "UW1"
			intervals [438]:
				xmin = 121.8274
				xmax = 121.9474
				text = "P"
			intervals [439]:
				xmin = 121.9474
				xmax = 121.9774
				text = "L"
			intervals [440]:
				xmin = 121.9774
				xmax = 122.0274
				text = "EY1"
			intervals [441]:
				xmin = 122.0274
				xmax = 122.0774
				text = "W"
			intervals [442]:
				xmin = 122.0774
				xmax = 122.1074
				text = "IH0"
			intervals [443]:
				xmin = 122.1074
				xmax = 122.1674
				text = "DH"
			intervals [444]:
				xmin = 122.1674
				xmax = 122.1974
				text = "sp"
			intervals [445]:
				xmin = 122.1974
				xmax = 122.2474
				text = "Y"
			intervals [446]:
				xmin = 122.2474
				xmax = 122.2874
				text = "UW1"
			intervals [447]:
				xmin = 122.2874
				xmax = 122.3174
				text = "W"
			intervals [448]:
				xmin = 122.3174
				xmax = 122.3974
				text = "ER0"
			intervals [449]:
				xmin = 122.3974
				xmax = 122.4474
				text = "sp"
			intervals [450]:
				xmin = 122.4474
				xmax = 122.4974
				text = "L"
			intervals [451]:
				xmin = 122.4974
				xmax = 122.5274
				text = "IH1"
			intervals [452]:
				xmin = 122.5274
				xmax = 122.5574
				text = "T"
			intervals [453]:
				xmin = 122.5574
				xmax = 122.5874
				text = "AH0"
			intervals [454]:
				xmin = 122.5874
				xmax = 122.6674
				text = "L"
			intervals [455]:
				xmin = 122.6674
				xmax = 124.8432
				text = ""
			intervals [456]:
				xmin = 124.8432
				xmax = 124.9432
				text = "N"
			intervals [457]:
				xmin = 124.9432
				xmax = 125.0132
				text = "AH1"
			intervals [458]:
				xmin = 125.0132
				xmax = 125.0732
				text = "N"
			intervals [459]:
				xmin = 125.0732
				xmax = 125.1032
				text = "AH1"
			intervals [460]:
				xmin = 125.1032
				xmax = 125.1632
				text = "V"
			intervals [461]:
				xmin = 125.1632
				xmax = 125.2532
				text = "EH1"
			intervals [462]:
				xmin = 125.2532
				xmax = 125.2832
				text = "M"
			intervals [463]:
				xmin = 125.2832
				xmax = 128.0376
				text = "sp"
			intervals [464]:
				xmin = 128.0376
				xmax = 128.3576
				text = "OW1"
			intervals [465]:
				xmin = 128.3576
				xmax = 128.4576
				text = "T"
			intervals [466]:
				xmin = 128.4576
				xmax = 128.4876
				text = "EH1"
			intervals [467]:
				xmin = 128.4876
				xmax = 128.5276
				text = "L"
			intervals [468]:
				xmin = 128.5276
				xmax = 128.6076
				text = "M"
			intervals [469]:
				xmin = 128.6076
				xmax = 128.6476
				text = "IY1"
			intervals [470]:
				xmin = 128.6476
				xmax = 128.6776
				text = "AH0"
			intervals [471]:
				xmin = 128.6776
				xmax = 128.7676
				text = "B"
			intervals [472]:
				xmin = 128.7676
				xmax = 128.8176
				text = "AW1"
			intervals [473]:
				xmin = 128.8176
				xmax = 128.8576
				text = "T"
			intervals [474]:
				xmin = 128.8576
				xmax = 128.9276
				text = "sp"
			intervals [475]:
				xmin = 128.9276
				xmax = 128.9576
				text = "DH"
			intervals [476]:
				xmin = 128.9576
				xmax = 128.9976
				text = "AE1"
			intervals [477]:
				xmin = 128.9976
				xmax = 129.0976
				text = "T"
			intervals [478]:
				xmin = 129.0976
				xmax = 142.701
				text = ""
			intervals [479]:
				xmin = 142.701
				xmax = 142.751
				text = "sil"
			intervals [480]:
				xmin = 142.751
				xmax = 142.951
				text = "OW1"
			intervals [481]:
				xmin = 142.951
				xmax = 143.001
				text = "R"
			intervals [482]:
				xmin = 143.001
				xmax = 143.081
				text = "IY1"
			intervals [483]:
				xmin = 143.081
				xmax = 143.241
				text = "L"
			intervals [484]:
				xmin = 143.241
				xmax = 143.321
				text = "IY0"
			intervals [485]:
				xmin = 143.321
				xmax = 143.381
				text = "sp"
			intervals [486]:
				xmin = 143.381
				xmax = 144.294
				text = ""
			intervals [487]:
				xmin = 144.294
				xmax = 144.364
				text = "DH"
			intervals [488]:
				xmin = 144.364
				xmax = 144.414
				text = "AE1"
			intervals [489]:
				xmin = 144.414
				xmax = 144.484
				text = "T"
			intervals [490]:
				xmin = 144.484
				xmax = 144.544
				text = "sp"
			intervals [491]:
				xmin = 144.544
				xmax = 144.594
				text = "S"
			intervals [492]:
				xmin = 144.594
				xmax = 144.684
				text = "AW1"
			intervals [493]:
				xmin = 144.684
				xmax = 144.724
				text = "N"
			intervals [494]:
				xmin = 144.724
				xmax = 144.754
				text = "D"
			intervals [495]:
				xmin = 144.754
				xmax = 144.804
				text = "Z"
			intervals [496]:
				xmin = 144.804
				xmax = 144.854
				text = "IH1"
			intervals [497]:
				xmin = 144.854
				xmax = 144.904
				text = "N"
			intervals [498]:
				xmin = 144.904
				xmax = 144.944
				text = "T"
			intervals [499]:
				xmin = 144.944
				xmax = 145.014
				text = "R"
			intervals [500]:
				xmin = 145.014
				xmax = 145.044
				text = "IH0"
			intervals [501]:
				xmin = 145.044
				xmax = 145.154
				text = "S"
			intervals [502]:
				xmin = 145.154
				xmax = 145.194
				text = "T"
			intervals [503]:
				xmin = 145.194
				xmax = 145.224
				text = "IH0"
			intervals [504]:
				xmin = 145.224
				xmax = 145.304
				text = "NG"
			intervals [505]:
				xmin = 145.304
				xmax = 145.354
				text = "HH"
			intervals [506]:
				xmin = 145.354
				xmax = 145.384
				text = "W"
			intervals [507]:
				xmin = 145.384
				xmax = 145.434
				text = "AH1"
			intervals [508]:
				xmin = 145.434
				xmax = 145.464
				text = "T"
			intervals [509]:
				xmin = 145.464
				xmax = 145.554
				text = "AH0"
			intervals [510]:
				xmin = 145.554
				xmax = 145.624
				text = "B"
			intervals [511]:
				xmin = 145.624
				xmax = 145.734
				text = "AW1"
			intervals [512]:
				xmin = 145.734
				xmax = 145.804
				text = "T"
			intervals [513]:
				xmin = 145.804
				xmax = 145.834
				text = "sp"
			intervals [514]:
				xmin = 145.834
				xmax = 145.934
				text = "HH"
			intervals [515]:
				xmin = 145.934
				xmax = 146.044
				text = "AY1"
			intervals [516]:
				xmin = 146.044
				xmax = 146.104
				text = "D"
			intervals [517]:
				xmin = 146.104
				xmax = 146.134
				text = "AH0"
			intervals [518]:
				xmin = 146.134
				xmax = 146.164
				text = "N"
			intervals [519]:
				xmin = 146.164
				xmax = 146.334
				text = "sp"
			intervals [520]:
				xmin = 146.334
				xmax = 146.364
				text = "S"
			intervals [521]:
				xmin = 146.364
				xmax = 146.444
				text = "IY1"
			intervals [522]:
				xmin = 146.444
				xmax = 146.634
				text = "K"
			intervals [523]:
				xmin = 146.634
				xmax = 161.7006
				text = ""
			intervals [524]:
				xmin = 161.7006
				xmax = 161.7706
				text = "M"
			intervals [525]:
				xmin = 161.7706
				xmax = 161.8406
				text = "HH"
			intervals [526]:
				xmin = 161.8406
				xmax = 162.3406
				text = "M"
			intervals [527]:
				xmin = 162.3406
				xmax = 165.2887
				text = ""
			intervals [528]:
				xmin = 165.2887
				xmax = 165.3187
				text = "M"
			intervals [529]:
				xmin = 165.3187
				xmax = 165.3687
				text = "HH"
			intervals [530]:
				xmin = 165.3687
				xmax = 165.8287
				text = "M"
			intervals [531]:
				xmin = 165.8287
				xmax = 166.4052
				text = "sp"
			intervals [532]:
				xmin = 166.4052
				xmax = 166.4452
				text = "S"
			intervals [533]:
				xmin = 166.4452
				xmax = 166.6152
				text = "OW1"
			intervals [534]:
				xmin = 166.6152
				xmax = 166.6652
				text = "HH"
			intervals [535]:
				xmin = 166.6652
				xmax = 166.6952
				text = "W"
			intervals [536]:
				xmin = 166.6952
				xmax = 166.7352
				text = "IH1"
			intervals [537]:
				xmin = 166.7352
				xmax = 166.7652
				text = "N"
			intervals [538]:
				xmin = 166.7652
				xmax = 166.7952
				text = "DH"
			intervals [539]:
				xmin = 166.7952
				xmax = 166.8352
				text = "AH0"
			intervals [540]:
				xmin = 166.8352
				xmax = 166.9152
				text = "P"
			intervals [541]:
				xmin = 166.9152
				xmax = 167.0052
				text = "ER1"
			intervals [542]:
				xmin = 167.0052
				xmax = 167.0352
				text = "S"
			intervals [543]:
				xmin = 167.0352
				xmax = 167.0652
				text = "AH0"
			intervals [544]:
				xmin = 167.0652
				xmax = 167.1252
				text = "N"
			intervals [545]:
				xmin = 167.1252
				xmax = 167.1652
				text = "DH"
			intervals [546]:
				xmin = 167.1652
				xmax = 167.2152
				text = "AH0"
			intervals [547]:
				xmin = 167.2152
				xmax = 167.2752
				text = "T"
			intervals [548]:
				xmin = 167.2752
				xmax = 167.3052
				text = "sp"
			intervals [549]:
				xmin = 167.3052
				xmax = 167.3352
				text = "Z"
			intervals [550]:
				xmin = 167.3352
				xmax = 167.4052
				text = "IH0"
			intervals [551]:
				xmin = 167.4052
				xmax = 167.4852
				text = "T"
			intervals [552]:
				xmin = 167.4852
				xmax = 167.5252
				text = "HH"
			intervals [553]:
				xmin = 167.5252
				xmax = 167.8152
				text = "AH0"
			intervals [554]:
				xmin = 167.8152
				xmax = 167.8452
				text = "Z"
			intervals [555]:
				xmin = 167.8452
				xmax = 167.9152
				text = "T"
			intervals [556]:
				xmin = 167.9152
				xmax = 167.9652
				text = "AH0"
			intervals [557]:
				xmin = 167.9652
				xmax = 167.9952
				text = "G"
			intervals [558]:
				xmin = 167.9952
				xmax = 168.0852
				text = "OW1"
			intervals [559]:
				xmin = 168.0852
				xmax = 168.1552
				text = "sp"
			intervals [560]:
				xmin = 168.1552
				xmax = 168.1952
				text = "D"
			intervals [561]:
				xmin = 168.1952
				xmax = 168.3352
				text = "UW1"
			intervals [562]:
				xmin = 168.3352
				xmax = 168.4852
				text = "sp"
			intervals [563]:
				xmin = 168.4852
				xmax = 168.5152
				text = "S"
			intervals [564]:
				xmin = 168.5152
				xmax = 168.5552
				text = "AH1"
			intervals [565]:
				xmin = 168.5552
				xmax = 168.5952
				text = "M"
			intervals [566]:
				xmin = 168.5952
				xmax = 168.8352
				text = "TH"
			intervals [567]:
				xmin = 168.8352
				xmax = 168.8652
				text = "IH0"
			intervals [568]:
				xmin = 168.8652
				xmax = 168.9352
				text = "N"
			intervals [569]:
				xmin = 168.9352
				xmax = 169.4289
				text = "sp"
			intervals [570]:
				xmin = 169.4289
				xmax = 169.6889
				text = "AH1"
			intervals [571]:
				xmin = 169.6889
				xmax = 169.7789
				text = "sp"
			intervals [572]:
				xmin = 169.7789
				xmax = 169.8289
				text = "D"
			intervals [573]:
				xmin = 169.8289
				xmax = 169.8589
				text = "UW1"
			intervals [574]:
				xmin = 169.8589
				xmax = 169.8889
				text = "Y"
			intervals [575]:
				xmin = 169.8889
				xmax = 169.9189
				text = "UW1"
			intervals [576]:
				xmin = 169.9189
				xmax = 169.9489
				text = "EH1"
			intervals [577]:
				xmin = 169.9489
				xmax = 169.9789
				text = "V"
			intervals [578]:
				xmin = 169.9789
				xmax = 170.0089
				text = "ER0"
			intervals [579]:
				xmin = 170.0089
				xmax = 170.0589
				text = "sp"
			intervals [580]:
				xmin = 170.0589
				xmax = 170.1089
				text = "P"
			intervals [581]:
				xmin = 170.1089
				xmax = 170.1589
				text = "L"
			intervals [582]:
				xmin = 170.1589
				xmax = 170.2689
				text = "EY1"
			intervals [583]:
				xmin = 170.2689
				xmax = 170.2989
				text = "sp"
			intervals [584]:
				xmin = 170.2989
				xmax = 170.3589
				text = "JH"
			intervals [585]:
				xmin = 170.3589
				xmax = 170.4089
				text = "AH1"
			intervals [586]:
				xmin = 170.4089
				xmax = 170.4489
				text = "M"
			intervals [587]:
				xmin = 170.4489
				xmax = 170.4789
				text = "P"
			intervals [588]:
				xmin = 170.4789
				xmax = 170.5489
				text = "sp"
			intervals [589]:
				xmin = 170.5489
				xmax = 170.7489
				text = "R"
			intervals [590]:
				xmin = 170.7489
				xmax = 170.8089
				text = "OW1"
			intervals [591]:
				xmin = 170.8089
				xmax = 170.8489
				text = "P"
			intervals [592]:
				xmin = 170.8489
				xmax = 171.668
				text = ""
			intervals [593]:
				xmin = 171.668
				xmax = 171.698
				text = "D"
			intervals [594]:
				xmin = 171.698
				xmax = 171.728
				text = "IH0"
			intervals [595]:
				xmin = 171.728
				xmax = 171.758
				text = "D"
			intervals [596]:
				xmin = 171.758
				xmax = 171.788
				text = "Y"
			intervals [597]:
				xmin = 171.788
				xmax = 171.818
				text = "UW1"
			intervals [598]:
				xmin = 171.818
				xmax = 171.848
				text = "EH1"
			intervals [599]:
				xmin = 171.848
				xmax = 171.878
				text = "V"
			intervals [600]:
				xmin = 171.878
				xmax = 171.908
				text = "ER0"
			intervals [601]:
				xmin = 171.908
				xmax = 171.958
				text = "HH"
			intervals [602]:
				xmin = 171.958
				xmax = 171.988
				text = "AE1"
			intervals [603]:
				xmin = 171.988
				xmax = 172.098
				text = "V"
			intervals [604]:
				xmin = 172.098
				xmax = 172.218
				text = "CH"
			intervals [605]:
				xmin = 172.218
				xmax = 172.398
				text = "AE1"
			intervals [606]:
				xmin = 172.398
				xmax = 172.438
				text = "N"
			intervals [607]:
				xmin = 172.438
				xmax = 172.468
				text = "T"
			intervals [608]:
				xmin = 172.468
				xmax = 172.498
				text = "S"
			intervals [609]:
				xmin = 172.498
				xmax = 172.568
				text = "sp"
			intervals [610]:
				xmin = 172.568
				xmax = 173.528
				text = "spn"
			intervals [611]:
				xmin = 173.528
				xmax = 173.618
				text = "L"
			intervals [612]:
				xmin = 173.618
				xmax = 173.688
				text = "AY1"
			intervals [613]:
				xmin = 173.688
				xmax = 173.798
				text = "K"
			intervals [614]:
				xmin = 173.798
				xmax = 173.828
				text = "W"
			intervals [615]:
				xmin = 173.828
				xmax = 173.938
				text = "AH1"
			intervals [616]:
				xmin = 173.938
				xmax = 173.968
				text = "T"
			intervals [617]:
				xmin = 173.968
				xmax = 174.408
				text = "sp"
			intervals [618]:
				xmin = 174.408
				xmax = 182.1895
				text = ""
			intervals [619]:
				xmin = 182.1895
				xmax = 182.2595
				text = "HH"
			intervals [620]:
				xmin = 182.2595
				xmax = 182.2995
				text = "W"
			intervals [621]:
				xmin = 182.2995
				xmax = 182.3395
				text = "AH1"
			intervals [622]:
				xmin = 182.3395
				xmax = 182.3795
				text = "T"
			intervals [623]:
				xmin = 182.3795
				xmax = 182.4095
				text = "EH1"
			intervals [624]:
				xmin = 182.4095
				xmax = 182.4395
				text = "S"
			intervals [625]:
				xmin = 182.4395
				xmax = 182.4695
				text = "sp"
			intervals [626]:
				xmin = 182.4695
				xmax = 182.4995
				text = "DH"
			intervals [627]:
				xmin = 182.4995
				xmax = 182.5295
				text = "AH0"
			intervals [628]:
				xmin = 182.5295
				xmax = 182.5695
				text = "D"
			intervals [629]:
				xmin = 182.5695
				xmax = 182.6195
				text = "IH1"
			intervals [630]:
				xmin = 182.6195
				xmax = 182.6995
				text = "F"
			intervals [631]:
				xmin = 182.6995
				xmax = 182.7495
				text = "ER0"
			intervals [632]:
				xmin = 182.7495
				xmax = 182.7795
				text = "AH0"
			intervals [633]:
				xmin = 182.7795
				xmax = 182.8195
				text = "N"
			intervals [634]:
				xmin = 182.8195
				xmax = 182.8495
				text = "S"
			intervals [635]:
				xmin = 182.8495
				xmax = 182.9095
				text = "B"
			intervals [636]:
				xmin = 182.9095
				xmax = 182.9795
				text = "IY0"
			intervals [637]:
				xmin = 182.9795
				xmax = 183.0295
				text = "T"
			intervals [638]:
				xmin = 183.0295
				xmax = 183.0695
				text = "W"
			intervals [639]:
				xmin = 183.0695
				xmax = 183.2195
				text = "IY1"
			intervals [640]:
				xmin = 183.2195
				xmax = 183.2595
				text = "N"
			intervals [641]:
				xmin = 183.2595
				xmax = 183.3195
				text = "D"
			intervals [642]:
				xmin = 183.3195
				xmax = 183.3895
				text = "AH1"
			intervals [643]:
				xmin = 183.3895
				xmax = 183.4795
				text = "B"
			intervals [644]:
				xmin = 183.4795
				xmax = 183.5095
				text = "AH0"
			intervals [645]:
				xmin = 183.5095
				xmax = 183.5495
				text = "L"
			intervals [646]:
				xmin = 183.5495
				xmax = 183.5895
				text = "D"
			intervals [647]:
				xmin = 183.5895
				xmax = 183.6895
				text = "AH1"
			intervals [648]:
				xmin = 183.6895
				xmax = 183.7695
				text = "CH"
			intervals [649]:
				xmin = 183.7695
				xmax = 183.8395
				text = "AH0"
			intervals [650]:
				xmin = 183.8395
				xmax = 183.9695
				text = "N"
			intervals [651]:
				xmin = 183.9695
				xmax = 183.9995
				text = "sp"
			intervals [652]:
				xmin = 183.9995
				xmax = 184.0295
				text = "S"
			intervals [653]:
				xmin = 184.0295
				xmax = 184.1495
				text = "IH1"
			intervals [654]:
				xmin = 184.1495
				xmax = 184.1795
				text = "NG"
			intervals [655]:
				xmin = 184.1795
				xmax = 184.2295
				text = "G"
			intervals [656]:
				xmin = 184.2295
				xmax = 184.2595
				text = "AH0"
			intervals [657]:
				xmin = 184.2595
				xmax = 184.2895
				text = "L"
			intervals [658]:
				xmin = 184.2895
				xmax = 184.3395
				text = "sp"
			intervals [659]:
				xmin = 184.3395
				xmax = 191.6182
				text = ""
			intervals [660]:
				xmin = 191.6182
				xmax = 191.6882
				text = "T"
			intervals [661]:
				xmin = 191.6882
				xmax = 191.8282
				text = "ER1"
			intervals [662]:
				xmin = 191.8282
				xmax = 191.8682
				text = "N"
			intervals [663]:
				xmin = 191.8682
				xmax = 191.9282
				text = "DH"
			intervals [664]:
				xmin = 191.9282
				xmax = 191.9882
				text = "AH0"
			intervals [665]:
				xmin = 191.9882
				xmax = 192.0482
				text = "R"
			intervals [666]:
				xmin = 192.0482
				xmax = 192.1582
				text = "OW1"
			intervals [667]:
				xmin = 192.1582
				xmax = 192.1882
				text = "P"
			intervals [668]:
				xmin = 192.1882
				xmax = 192.2682
				text = "sp"
			intervals [669]:
				xmin = 192.2682
				xmax = 192.3182
				text = "DH"
			intervals [670]:
				xmin = 192.3182
				xmax = 192.3682
				text = "AE1"
			intervals [671]:
				xmin = 192.3682
				xmax = 192.3982
				text = "T"
			intervals [672]:
				xmin = 192.3982
				xmax = 192.4282
				text = "W"
			intervals [673]:
				xmin = 192.4282
				xmax = 192.4582
				text = "EY1"
			intervals [674]:
				xmin = 192.4582
				xmax = 193.9811
				text = "sp"
			intervals [675]:
				xmin = 193.9811
				xmax = 194.2211
				text = "AH1"
			intervals [676]:
				xmin = 194.2211
				xmax = 194.3911
				text = "M"
			intervals [677]:
				xmin = 194.3911
				xmax = 194.4511
				text = "sp"
			intervals [678]:
				xmin = 194.4511
				xmax = 195.746
				text = ""
			intervals [679]:
				xmin = 195.746
				xmax = 195.846
				text = "D"
			intervals [680]:
				xmin = 195.846
				xmax = 195.886
				text = "IH1"
			intervals [681]:
				xmin = 195.886
				xmax = 195.966
				text = "D"
			intervals [682]:
				xmin = 195.966
				xmax = 196.036
				text = "Y"
			intervals [683]:
				xmin = 196.036
				xmax = 196.336
				text = "UW1"
			intervals [684]:
				xmin = 196.336
				xmax = 196.416
				text = "EH1"
			intervals [685]:
				xmin = 196.416
				xmax = 196.486
				text = "V"
			intervals [686]:
				xmin = 196.486
				xmax = 196.616
				text = "ER0"
			intervals [687]:
				xmin = 196.616
				xmax = 196.716
				text = "P"
			intervals [688]:
				xmin = 196.716
				xmax = 196.806
				text = "L"
			intervals [689]:
				xmin = 196.806
				xmax = 197.106
				text = "EY1"
			intervals [690]:
				xmin = 197.106
				xmax = 197.646
				text = "AH1"
			intervals [691]:
				xmin = 197.646
				xmax = 198.4201
				text = "sp"
			intervals [692]:
				xmin = 198.4201
				xmax = 198.4901
				text = "AH1"
			intervals [693]:
				xmin = 198.4901
				xmax = 198.6701
				text = "M"
			intervals [694]:
				xmin = 198.6701
				xmax = 198.8601
				text = "EY1"
			intervals [695]:
				xmin = 198.8601
				xmax = 199.1501
				text = "AY1"
			intervals [696]:
				xmin = 199.1501
				xmax = 199.3201
				text = "sp"
			intervals [697]:
				xmin = 199.3201
				xmax = 202.7625
				text = ""
			intervals [698]:
				xmin = 202.7625
				xmax = 202.8825
				text = "W"
			intervals [699]:
				xmin = 202.8825
				xmax = 202.9125
				text = "EH1"
			intervals [700]:
				xmin = 202.9125
				xmax = 202.9425
				text = "L"
			intervals [701]:
				xmin = 202.9425
				xmax = 202.9925
				text = "sp"
			intervals [702]:
				xmin = 202.9925
				xmax = 203.0325
				text = "T"
			intervals [703]:
				xmin = 203.0325
				xmax = 203.0825
				text = "EH1"
			intervals [704]:
				xmin = 203.0825
				xmax = 203.1125
				text = "L"
			intervals [705]:
				xmin = 203.1125
				xmax = 203.2125
				text = "M"
			intervals [706]:
				xmin = 203.2125
				xmax = 203.2425
				text = "IY1"
			intervals [707]:
				xmin = 203.2425
				xmax = 203.2725
				text = "AH0"
			intervals [708]:
				xmin = 203.2725
				xmax = 203.3125
				text = "B"
			intervals [709]:
				xmin = 203.3125
				xmax = 203.4125
				text = "AW1"
			intervals [710]:
				xmin = 203.4125
				xmax = 203.5025
				text = "T"
			intervals [711]:
				xmin = 203.5025
				xmax = 203.5425
				text = "DH"
			intervals [712]:
				xmin = 203.5425
				xmax = 203.5725
				text = "AE1"
			intervals [713]:
				xmin = 203.5725
				xmax = 203.8325
				text = "T"
			intervals [714]:
				xmin = 203.8325
				xmax = 211.0676
				text = ""
			intervals [715]:
				xmin = 211.0676
				xmax = 211.3476
				text = "M"
			intervals [716]:
				xmin = 211.3476
				xmax = 211.3976
				text = "HH"
			intervals [717]:
				xmin = 211.3976
				xmax = 211.8276
				text = "M"
			intervals [718]:
				xmin = 211.8276
				xmax = 230.9162
				text = ""
			intervals [719]:
				xmin = 230.9162
				xmax = 230.9462
				text = "M"
			intervals [720]:
				xmin = 230.9462
				xmax = 230.9762
				text = "HH"
			intervals [721]:
				xmin = 230.9762
				xmax = 231.4762
				text = "M"
			intervals [722]:
				xmin = 231.4762
				xmax = 232.5649
				text = "sp"
			intervals [723]:
				xmin = 232.5649
				xmax = 232.9049
				text = "AH1"
			intervals [724]:
				xmin = 232.9049
				xmax = 233.0049
				text = "G"
			intervals [725]:
				xmin = 233.0049
				xmax = 233.1149
				text = "G"
			intervals [726]:
				xmin = 233.1149
				xmax = 233.2449
				text = "EH1"
			intervals [727]:
				xmin = 233.2449
				xmax = 233.2949
				text = "T"
			intervals [728]:
				xmin = 233.2949
				xmax = 233.3549
				text = "IH0"
			intervals [729]:
				xmin = 233.3549
				xmax = 233.5249
				text = "NG"
			intervals [730]:
				xmin = 233.5249
				xmax = 233.5849
				text = "B"
			intervals [731]:
				xmin = 233.5849
				xmax = 233.6449
				text = "AE1"
			intervals [732]:
				xmin = 233.6449
				xmax = 233.8349
				text = "K"
			intervals [733]:
				xmin = 233.8349
				xmax = 234.3817
				text = "sp"
			intervals [734]:
				xmin = 234.3817
				xmax = 234.4817
				text = "G"
			intervals [735]:
				xmin = 234.4817
				xmax = 234.5117
				text = "EH1"
			intervals [736]:
				xmin = 234.5117
				xmax = 234.5917
				text = "T"
			intervals [737]:
				xmin = 234.5917
				xmax = 234.6317
				text = "B"
			intervals [738]:
				xmin = 234.6317
				xmax = 234.7317
				text = "AE1"
			intervals [739]:
				xmin = 234.7317
				xmax = 234.8617
				text = "K"
			intervals [740]:
				xmin = 234.8617
				xmax = 235.2219
				text = "sp"
			intervals [741]:
				xmin = 235.2219
				xmax = 235.2519
				text = "T"
			intervals [742]:
				xmin = 235.2519
				xmax = 235.3919
				text = "UW1"
			intervals [743]:
				xmin = 235.3919
				xmax = 235.4219
				text = "DH"
			intervals [744]:
				xmin = 235.4219
				xmax = 235.6819
				text = "IY0"
			intervals [745]:
				xmin = 235.6819
				xmax = 235.8919
				text = "AH1"
			intervals [746]:
				xmin = 235.8919
				xmax = 235.9219
				text = "sp"
			intervals [747]:
				xmin = 235.9219
				xmax = 236.0519
				text = "CH"
			intervals [748]:
				xmin = 236.0519
				xmax = 236.3119
				text = "AE1"
			intervals [749]:
				xmin = 236.3119
				xmax = 236.3419
				text = "N"
			intervals [750]:
				xmin = 236.3419
				xmax = 236.3719
				text = "T"
			intervals [751]:
				xmin = 236.3719
				xmax = 236.4019
				text = "S"
			intervals [752]:
				xmin = 236.4019
				xmax = 236.4319
				text = "DH"
			intervals [753]:
				xmin = 236.4319
				xmax = 236.5719
				text = "AH0"
			intervals [754]:
				xmin = 236.5719
				xmax = 236.6619
				text = "T"
			intervals [755]:
				xmin = 236.6619
				xmax = 236.6919
				text = "sp"
			intervals [756]:
				xmin = 236.6919
				xmax = 236.7519
				text = "Y"
			intervals [757]:
				xmin = 236.7519
				xmax = 236.8719
				text = "UW1"
			intervals [758]:
				xmin = 236.8719
				xmax = 236.9119
				text = "sp"
			intervals [759]:
				xmin = 236.9119
				xmax = 237.409
				text = ""
			intervals [760]:
				xmin = 237.409
				xmax = 237.539
				text = "S"
			intervals [761]:
				xmin = 237.539
				xmax = 237.689
				text = "EH1"
			intervals [762]:
				xmin = 237.689
				xmax = 237.759
				text = "D"
			intervals [763]:
				xmin = 237.759
				xmax = 237.9673
				text = "sp"
			intervals [764]:
				xmin = 237.9673
				xmax = 238.1373
				text = "AH1"
			intervals [765]:
				xmin = 238.1373
				xmax = 238.3773
				text = "M"
			intervals [766]:
				xmin = 238.3773
				xmax = 239.1227
				text = ""
			intervals [767]:
				xmin = 239.1227
				xmax = 239.2627
				text = "IH0"
			intervals [768]:
				xmin = 239.2627
				xmax = 239.5227
				text = "N"
			intervals [769]:
				xmin = 239.5227
				xmax = 239.7927
				text = "sp"
			intervals [770]:
				xmin = 239.7927
				xmax = 239.839
				text = ""
			intervals [771]:
				xmin = 239.839
				xmax = 239.879
				text = "JH"
			intervals [772]:
				xmin = 239.879
				xmax = 240.159
				text = "AH1"
			intervals [773]:
				xmin = 240.159
				xmax = 240.229
				text = "M"
			intervals [774]:
				xmin = 240.229
				xmax = 240.279
				text = "P"
			intervals [775]:
				xmin = 240.279
				xmax = 240.309
				text = "IH0"
			intervals [776]:
				xmin = 240.309
				xmax = 240.419
				text = "NG"
			intervals [777]:
				xmin = 240.419
				xmax = 240.449
				text = "R"
			intervals [778]:
				xmin = 240.449
				xmax = 240.479
				text = "OW1"
			intervals [779]:
				xmin = 240.479
				xmax = 240.549
				text = "P"
			intervals [780]:
				xmin = 240.549
				xmax = 240.669
				text = "Y"
			intervals [781]:
				xmin = 240.669
				xmax = 240.979
				text = "AE1"
			intervals [782]:
				xmin = 240.979
				xmax = 241.009
				text = "sp"
			intervals [783]:
				xmin = 241.009
				xmax = 248.859
				text = ""
			intervals [784]:
				xmin = 248.859
				xmax = 248.889
				text = "W"
			intervals [785]:
				xmin = 248.889
				xmax = 248.919
				text = "AH1"
			intervals [786]:
				xmin = 248.919
				xmax = 248.949
				text = "T"
			intervals [787]:
				xmin = 248.949
				xmax = 248.979
				text = "D"
			intervals [788]:
				xmin = 248.979
				xmax = 249.009
				text = "UW1"
			intervals [789]:
				xmin = 249.009
				xmax = 249.039
				text = "Y"
			intervals [790]:
				xmin = 249.039
				xmax = 249.069
				text = "UW1"
			intervals [791]:
				xmin = 249.069
				xmax = 249.099
				text = "M"
			intervals [792]:
				xmin = 249.099
				xmax = 249.129
				text = "IY1"
			intervals [793]:
				xmin = 249.129
				xmax = 249.159
				text = "N"
			intervals [794]:
				xmin = 249.159
				xmax = 249.559
				text = "sp"
			intervals [795]:
				xmin = 249.559
				xmax = 256.7669
				text = ""
			intervals [796]:
				xmin = 256.7669
				xmax = 257.0569
				text = "M"
			intervals [797]:
				xmin = 257.0569
				xmax = 257.0869
				text = "HH"
			intervals [798]:
				xmin = 257.0869
				xmax = 257.1969
				text = "M"
			intervals [799]:
				xmin = 257.1969
				xmax = 257.7094
				text = "sp"
			intervals [800]:
				xmin = 257.7094
				xmax = 257.7594
				text = "IH1"
			intervals [801]:
				xmin = 257.7594
				xmax = 257.8294
				text = "Z"
			intervals [802]:
				xmin = 257.8294
				xmax = 257.8594
				text = "sp"
			intervals [803]:
				xmin = 257.8594
				xmax = 257.8994
				text = "DH"
			intervals [804]:
				xmin = 257.8994
				xmax = 257.9594
				text = "EH1"
			intervals [805]:
				xmin = 257.9594
				xmax = 258.0194
				text = "R"
			intervals [806]:
				xmin = 258.0194
				xmax = 258.0494
				text = "EH1"
			intervals [807]:
				xmin = 258.0494
				xmax = 258.0794
				text = "N"
			intervals [808]:
				xmin = 258.0794
				xmax = 258.1694
				text = "IY0"
			intervals [809]:
				xmin = 258.1694
				xmax = 258.2094
				text = "AH1"
			intervals [810]:
				xmin = 258.2094
				xmax = 258.2394
				text = "DH"
			intervals [811]:
				xmin = 258.2394
				xmax = 258.3594
				text = "ER0"
			intervals [812]:
				xmin = 258.3594
				xmax = 258.4194
				text = "T"
			intervals [813]:
				xmin = 258.4194
				xmax = 258.4994
				text = "AY1"
			intervals [814]:
				xmin = 258.4994
				xmax = 258.5894
				text = "P"
			intervals [815]:
				xmin = 258.5894
				xmax = 258.6194
				text = "AH0"
			intervals [816]:
				xmin = 258.6194
				xmax = 258.6594
				text = "V"
			intervals [817]:
				xmin = 258.6594
				xmax = 258.7194
				text = "sp"
			intervals [818]:
				xmin = 258.7194
				xmax = 258.7494
				text = "TH"
			intervals [819]:
				xmin = 258.7494
				xmax = 258.8194
				text = "IH1"
			intervals [820]:
				xmin = 258.8194
				xmax = 258.9394
				text = "NG"
			intervals [821]:
				xmin = 258.9394
				xmax = 258.9694
				text = "DH"
			intervals [822]:
				xmin = 258.9694
				xmax = 258.9994
				text = "AH0"
			intervals [823]:
				xmin = 258.9994
				xmax = 259.0694
				text = "T"
			intervals [824]:
				xmin = 259.0694
				xmax = 259.0994
				text = "Y"
			intervals [825]:
				xmin = 259.0994
				xmax = 259.1294
				text = "UW1"
			intervals [826]:
				xmin = 259.1294
				xmax = 259.2994
				text = "sp"
			intervals [827]:
				xmin = 259.2994
				xmax = 259.3294
				text = "S"
			intervals [828]:
				xmin = 259.3294
				xmax = 259.4494
				text = "EH1"
			intervals [829]:
				xmin = 259.4494
				xmax = 259.4894
				text = "D"
			intervals [830]:
				xmin = 259.4894
				xmax = 259.5494
				text = "sp"
			intervals [831]:
				xmin = 259.5494
				xmax = 259.5894
				text = "HH"
			intervals [832]:
				xmin = 259.5894
				xmax = 259.6194
				text = "W"
			intervals [833]:
				xmin = 259.6194
				xmax = 259.6794
				text = "AY1"
			intervals [834]:
				xmin = 259.6794
				xmax = 259.7694
				text = "L"
			intervals [835]:
				xmin = 259.7694
				xmax = 259.8294
				text = "Y"
			intervals [836]:
				xmin = 259.8294
				xmax = 259.8894
				text = "UW1"
			intervals [837]:
				xmin = 259.8894
				xmax = 267.7711
				text = ""
			intervals [838]:
				xmin = 267.7711
				xmax = 267.8111
				text = "sil"
			intervals [839]:
				xmin = 267.8111
				xmax = 268.0611
				text = "AH1"
			intervals [840]:
				xmin = 268.0611
				xmax = 268.1311
				text = "HH"
			intervals [841]:
				xmin = 268.1311
				xmax = 268.3311
				text = "AH1"
			intervals [842]:
				xmin = 268.3311
				xmax = 273.8874
				text = ""
			intervals [843]:
				xmin = 273.8874
				xmax = 273.9274
				text = "sil"
			intervals [844]:
				xmin = 273.9274
				xmax = 274.1374
				text = "M"
			intervals [845]:
				xmin = 274.1374
				xmax = 274.1674
				text = "HH"
			intervals [846]:
				xmin = 274.1674
				xmax = 274.3374
				text = "M"
			intervals [847]:
				xmin = 274.3374
				xmax = 277.6071
				text = "sp"
			intervals [848]:
				xmin = 277.6071
				xmax = 277.7671
				text = "AH1"
			intervals [849]:
				xmin = 277.7671
				xmax = 277.9071
				text = "HH"
			intervals [850]:
				xmin = 277.9071
				xmax = 278.1571
				text = "AH1"
			intervals [851]:
				xmin = 278.1571
				xmax = 279.1961
				text = ""
			intervals [852]:
				xmin = 279.1961
				xmax = 279.2361
				text = "sil"
			intervals [853]:
				xmin = 279.2361
				xmax = 279.5061
				text = "AH1"
			intervals [854]:
				xmin = 279.5061
				xmax = 279.5761
				text = "sp"
			intervals [855]:
				xmin = 279.5761
				xmax = 279.6604
				text = ""
			intervals [856]:
				xmin = 279.6604
				xmax = 279.7204
				text = "K"
			intervals [857]:
				xmin = 279.7204
				xmax = 279.7504
				text = "AH0"
			intervals [858]:
				xmin = 279.7504
				xmax = 279.7804
				text = "N"
			intervals [859]:
				xmin = 279.7804
				xmax = 279.8304
				text = "Y"
			intervals [860]:
				xmin = 279.8304
				xmax = 279.9604
				text = "UW1"
			intervals [861]:
				xmin = 279.9604
				xmax = 280.0704
				text = "sp"
			intervals [862]:
				xmin = 280.0704
				xmax = 280.1104
				text = "TH"
			intervals [863]:
				xmin = 280.1104
				xmax = 280.1504
				text = "IH1"
			intervals [864]:
				xmin = 280.1504
				xmax = 280.1904
				text = "NG"
			intervals [865]:
				xmin = 280.1904
				xmax = 280.2804
				text = "K"
			intervals [866]:
				xmin = 280.2804
				xmax = 280.3104
				text = "AH0"
			intervals [867]:
				xmin = 280.3104
				xmax = 280.4204
				text = "V"
			intervals [868]:
				xmin = 280.4204
				xmax = 280.5404
				text = "EH1"
			intervals [869]:
				xmin = 280.5404
				xmax = 280.6104
				text = "N"
			intervals [870]:
				xmin = 280.6104
				xmax = 280.6404
				text = "IY0"
			intervals [871]:
				xmin = 280.6404
				xmax = 280.6704
				text = "M"
			intervals [872]:
				xmin = 280.6704
				xmax = 280.7004
				text = "AO1"
			intervals [873]:
				xmin = 280.7004
				xmax = 280.7604
				text = "R"
			intervals [874]:
				xmin = 280.7604
				xmax = 280.8204
				text = "DH"
			intervals [875]:
				xmin = 280.8204
				xmax = 280.8904
				text = "OW1"
			intervals [876]:
				xmin = 280.8904
				xmax = 280.9404
				text = "Z"
			intervals [877]:
				xmin = 280.9404
				xmax = 281.2504
				text = "sp"
			intervals [878]:
				xmin = 281.2504
				xmax = 281.2804
				text = "W"
			intervals [879]:
				xmin = 281.2804
				xmax = 281.3304
				text = "AH1"
			intervals [880]:
				xmin = 281.3304
				xmax = 281.3704
				text = "N"
			intervals [881]:
				xmin = 281.3704
				xmax = 281.4104
				text = "Z"
			intervals [882]:
				xmin = 281.4104
				xmax = 288.2936
				text = ""
			intervals [883]:
				xmin = 288.2936
				xmax = 288.3336
				text = "sil"
			intervals [884]:
				xmin = 288.3336
				xmax = 288.5736
				text = "OW1"
			intervals [885]:
				xmin = 288.5736
				xmax = 288.6336
				text = "sp"
			intervals [886]:
				xmin = 288.6336
				xmax = 288.7698
				text = ""
			intervals [887]:
				xmin = 288.7698
				xmax = 288.8398
				text = "HH"
			intervals [888]:
				xmin = 288.8398
				xmax = 288.9198
				text = "AW1"
			intervals [889]:
				xmin = 288.9198
				xmax = 288.9498
				text = "D"
			intervals [890]:
				xmin = 288.9498
				xmax = 289.0398
				text = "AH1"
			intervals [891]:
				xmin = 289.0398
				xmax = 289.0698
				text = "Z"
			intervals [892]:
				xmin = 289.0698
				xmax = 289.1098
				text = "DH"
			intervals [893]:
				xmin = 289.1098
				xmax = 289.1998
				text = "AH0"
			intervals [894]:
				xmin = 289.1998
				xmax = 289.2498
				text = "T"
			intervals [895]:
				xmin = 289.2498
				xmax = 289.2998
				text = "G"
			intervals [896]:
				xmin = 289.2998
				xmax = 289.3698
				text = "OW1"
			intervals [897]:
				xmin = 289.3698
				xmax = 296.7723
				text = ""
			intervals [898]:
				xmin = 296.7723
				xmax = 296.8123
				text = "sil"
			intervals [899]:
				xmin = 296.8123
				xmax = 297.1423
				text = "AA1"
			intervals [900]:
				xmin = 297.1423
				xmax = 298.8371
				text = "sp"
			intervals [901]:
				xmin = 298.8371
				xmax = 298.9771
				text = "AY1"
			intervals [902]:
				xmin = 298.9771
				xmax = 299.2071
				text = "R"
			intervals [903]:
				xmin = 299.2071
				xmax = 299.2371
				text = "IH0"
			intervals [904]:
				xmin = 299.2371
				xmax = 299.2671
				text = "M"
			intervals [905]:
				xmin = 299.2671
				xmax = 299.2971
				text = "EH1"
			intervals [906]:
				xmin = 299.2971
				xmax = 299.3271
				text = "M"
			intervals [907]:
				xmin = 299.3271
				xmax = 299.3571
				text = "B"
			intervals [908]:
				xmin = 299.3571
				xmax = 299.3971
				text = "ER0"
			intervals [909]:
				xmin = 299.3971
				xmax = 299.4271
				text = "sp"
			intervals [910]:
				xmin = 299.4271
				xmax = 299.4871
				text = "DH"
			intervals [911]:
				xmin = 299.4871
				xmax = 299.5971
				text = "AE1"
			intervals [912]:
				xmin = 299.5971
				xmax = 299.7871
				text = "T"
			intervals [913]:
				xmin = 299.7871
				xmax = 299.8171
				text = "sp"
			intervals [914]:
				xmin = 299.8171
				xmax = 299.8471
				text = "W"
			intervals [915]:
				xmin = 299.8471
				xmax = 299.8771
				text = "AH1"
			intervals [916]:
				xmin = 299.8771
				xmax = 299.9171
				text = "N"
			intervals [917]:
				xmin = 299.9171
				xmax = 300.0471
				text = "sp"
			intervals [918]:
				xmin = 300.0471
				xmax = 300.0771
				text = "M"
			intervals [919]:
				xmin = 300.0771
				xmax = 300.1071
				text = "AY2"
			intervals [920]:
				xmin = 300.1071
				xmax = 300.1371
				text = "S"
			intervals [921]:
				xmin = 300.1371
				xmax = 300.1771
				text = "EH1"
			intervals [922]:
				xmin = 300.1771
				xmax = 300.2071
				text = "L"
			intervals [923]:
				xmin = 300.2071
				xmax = 300.2371
				text = "F"
			intervals [924]:
				xmin = 300.2371
				xmax = 301.1141
				text = "sp"
			intervals [925]:
				xmin = 301.1141
				xmax = 301.3441
				text = "AH1"
			intervals [926]:
				xmin = 301.3441
				xmax = 301.5541
				text = "M"
			intervals [927]:
				xmin = 301.5541
				xmax = 301.6341
				text = "sp"
			intervals [928]:
				xmin = 301.6341
				xmax = 304.1385
				text = ""
			intervals [929]:
				xmin = 304.1385
				xmax = 304.2185
				text = "D"
			intervals [930]:
				xmin = 304.2185
				xmax = 304.2485
				text = "IH1"
			intervals [931]:
				xmin = 304.2485
				xmax = 304.4585
				text = "D"
			intervals [932]:
				xmin = 304.4585
				xmax = 304.5267
				text = ""
			intervals [933]:
				xmin = 304.5267
				xmax = 304.5967
				text = "D"
			intervals [934]:
				xmin = 304.5967
				xmax = 304.6467
				text = "IH0"
			intervals [935]:
				xmin = 304.6467
				xmax = 304.7667
				text = "D"
			intervals [936]:
				xmin = 304.7667
				xmax = 304.8067
				text = "Y"
			intervals [937]:
				xmin = 304.8067
				xmax = 304.9467
				text = "UW1"
			intervals [938]:
				xmin = 304.9467
				xmax = 305.0267
				text = "EH1"
			intervals [939]:
				xmin = 305.0267
				xmax = 305.1767
				text = "V"
			intervals [940]:
				xmin = 305.1767
				xmax = 305.5467
				text = "ER0"
			intervals [941]:
				xmin = 305.5467
				xmax = 305.9067
				text = "AH1"
			intervals [942]:
				xmin = 305.9067
				xmax = 306.3629
				text = "sp"
			intervals [943]:
				xmin = 306.3629
				xmax = 306.4529
				text = "HH"
			intervals [944]:
				xmin = 306.4529
				xmax = 306.5229
				text = "AW1"
			intervals [945]:
				xmin = 306.5229
				xmax = 306.5729
				text = "D"
			intervals [946]:
				xmin = 306.5729
				xmax = 306.6029
				text = "IH0"
			intervals [947]:
				xmin = 306.6029
				xmax = 306.6329
				text = "D"
			intervals [948]:
				xmin = 306.6329
				xmax = 306.6629
				text = "Y"
			intervals [949]:
				xmin = 306.6629
				xmax = 306.6929
				text = "UW1"
			intervals [950]:
				xmin = 306.6929
				xmax = 306.7529
				text = "HH"
			intervals [951]:
				xmin = 306.7529
				xmax = 306.7829
				text = "AW1"
			intervals [952]:
				xmin = 306.7829
				xmax = 306.8729
				text = "D"
			intervals [953]:
				xmin = 306.8729
				xmax = 306.9029
				text = "UW1"
			intervals [954]:
				xmin = 306.9029
				xmax = 306.9329
				text = "Y"
			intervals [955]:
				xmin = 306.9329
				xmax = 307.0629
				text = "UW1"
			intervals [956]:
				xmin = 307.0629
				xmax = 307.1529
				text = "CH"
			intervals [957]:
				xmin = 307.1529
				xmax = 307.3229
				text = "UW1"
			intervals [958]:
				xmin = 307.3229
				xmax = 307.4429
				text = "Z"
			intervals [959]:
				xmin = 307.4429
				xmax = 307.5029
				text = "AH1"
			intervals [960]:
				xmin = 307.5029
				xmax = 307.6429
				text = "P"
			intervals [961]:
				xmin = 307.6429
				xmax = 307.8196
				text = ""
			intervals [962]:
				xmin = 307.8196
				xmax = 307.9496
				text = "S"
			intervals [963]:
				xmin = 307.9496
				xmax = 308.2396
				text = "AY1"
			intervals [964]:
				xmin = 308.2396
				xmax = 308.2996
				text = "D"
			intervals [965]:
				xmin = 308.2996
				xmax = 308.3296
				text = "Z"
			intervals [966]:
				xmin = 308.3296
				xmax = 308.3596
				text = "sp"
			intervals [967]:
				xmin = 308.3596
				xmax = 308.3996
				text = "W"
			intervals [968]:
				xmin = 308.3996
				xmax = 308.4296
				text = "EH1"
			intervals [969]:
				xmin = 308.4296
				xmax = 308.4796
				text = "N"
			intervals [970]:
				xmin = 308.4796
				xmax = 308.5196
				text = "Y"
			intervals [971]:
				xmin = 308.5196
				xmax = 308.5496
				text = "UW1"
			intervals [972]:
				xmin = 308.5496
				xmax = 308.6596
				text = "sp"
			intervals [973]:
				xmin = 308.6596
				xmax = 308.6996
				text = "P"
			intervals [974]:
				xmin = 308.6996
				xmax = 308.7996
				text = "L"
			intervals [975]:
				xmin = 308.7996
				xmax = 308.8896
				text = "EY1"
			intervals [976]:
				xmin = 308.8896
				xmax = 308.9696
				text = "D"
			intervals [977]:
				xmin = 308.9696
				xmax = 309.4493
				text = ""
			intervals [978]:
				xmin = 309.4493
				xmax = 309.8493
				text = "sil"
			intervals [979]:
				xmin = 309.8493
				xmax = 309.8793
				text = "G"
			intervals [980]:
				xmin = 309.8793
				xmax = 309.9093
				text = "EY1"
			intervals [981]:
				xmin = 309.9093
				xmax = 309.9393
				text = "M"
			intervals [982]:
				xmin = 309.9393
				xmax = 309.9793
				text = "Z"
			intervals [983]:
				xmin = 309.9793
				xmax = 310.0493
				text = "sp"
			intervals [984]:
				xmin = 310.0493
				xmax = 310.1293
				text = "AH0"
			intervals [985]:
				xmin = 310.1293
				xmax = 310.2393
				text = "N"
			intervals [986]:
				xmin = 310.2393
				xmax = 310.3793
				text = "sp"
			intervals [987]:
				xmin = 310.3793
				xmax = 310.4093
				text = "TH"
			intervals [988]:
				xmin = 310.4093
				xmax = 310.4393
				text = "IH1"
			intervals [989]:
				xmin = 310.4393
				xmax = 310.4693
				text = "NG"
			intervals [990]:
				xmin = 310.4693
				xmax = 310.4993
				text = "Z"
			intervals [991]:
				xmin = 310.4993
				xmax = 310.5493
				text = "sp"
			intervals [992]:
				xmin = 310.5493
				xmax = 319.2335
				text = ""
			intervals [993]:
				xmin = 319.2335
				xmax = 319.3235
				text = "HH"
			intervals [994]:
				xmin = 319.3235
				xmax = 319.3935
				text = "AW1"
			intervals [995]:
				xmin = 319.3935
				xmax = 319.4435
				text = "D"
			intervals [996]:
				xmin = 319.4435
				xmax = 319.4735
				text = "IH0"
			intervals [997]:
				xmin = 319.4735
				xmax = 319.5035
				text = "D"
			intervals [998]:
				xmin = 319.5035
				xmax = 319.5335
				text = "Y"
			intervals [999]:
				xmin = 319.5335
				xmax = 319.6035
				text = "UW1"
			intervals [1000]:
				xmin = 319.6035
				xmax = 319.8435
				text = "spn"
			intervals [1001]:
				xmin = 319.8435
				xmax = 319.8735
				text = "DH"
			intervals [1002]:
				xmin = 319.8735
				xmax = 320.0535
				text = "IY1"
			intervals [1003]:
				xmin = 320.0535
				xmax = 320.1335
				text = "Z"
			intervals [1004]:
				xmin = 320.1335
				xmax = 320.3535
				text = "sp"
			intervals [1005]:
				xmin = 320.3535
				xmax = 320.3835
				text = "CH"
			intervals [1006]:
				xmin = 320.3835
				xmax = 320.4235
				text = "UW1"
			intervals [1007]:
				xmin = 320.4235
				xmax = 320.4535
				text = "Z"
			intervals [1008]:
				xmin = 320.4535
				xmax = 320.5135
				text = "ER0"
			intervals [1009]:
				xmin = 320.5135
				xmax = 320.5435
				text = "Z"
			intervals [1010]:
				xmin = 320.5435
				xmax = 320.7635
				text = "sp"
			intervals [1011]:
				xmin = 320.7635
				xmax = 334.5406
				text = ""
			intervals [1012]:
				xmin = 334.5406
				xmax = 334.7506
				text = "M"
			intervals [1013]:
				xmin = 334.7506
				xmax = 334.8406
				text = "HH"
			intervals [1014]:
				xmin = 334.8406
				xmax = 334.9206
				text = "M"
			intervals [1015]:
				xmin = 334.9206
				xmax = 335.1829
				text = "sp"
			intervals [1016]:
				xmin = 335.1829
				xmax = 335.2629
				text = "L"
			intervals [1017]:
				xmin = 335.2629
				xmax = 335.3029
				text = "AY1"
			intervals [1018]:
				xmin = 335.3029
				xmax = 335.4229
				text = "K"
			intervals [1019]:
				xmin = 335.4229
				xmax = 335.4529
				text = "W"
			intervals [1020]:
				xmin = 335.4529
				xmax = 335.4929
				text = "AH1"
			intervals [1021]:
				xmin = 335.4929
				xmax = 335.5229
				text = "T"
			intervals [1022]:
				xmin = 335.5229
				xmax = 335.5929
				text = "K"
			intervals [1023]:
				xmin = 335.5929
				xmax = 335.6329
				text = "AY1"
			intervals [1024]:
				xmin = 335.6329
				xmax = 335.6729
				text = "N"
			intervals [1025]:
				xmin = 335.6729
				xmax = 335.7129
				text = "AH1"
			intervals [1026]:
				xmin = 335.7129
				xmax = 335.7629
				text = "V"
			intervals [1027]:
				xmin = 335.7629
				xmax = 335.8329
				text = "sp"
			intervals [1028]:
				xmin = 335.8329
				xmax = 335.8829
				text = "P"
			intervals [1029]:
				xmin = 335.8829
				xmax = 335.9429
				text = "OW1"
			intervals [1030]:
				xmin = 335.9429
				xmax = 335.9729
				text = "AH0"
			intervals [1031]:
				xmin = 335.9729
				xmax = 336.0029
				text = "M"
			intervals [1032]:
				xmin = 336.0029
				xmax = 336.0329
				text = "W"
			intervals [1033]:
				xmin = 336.0329
				xmax = 336.0629
				text = "UH1"
			intervals [1034]:
				xmin = 336.0629
				xmax = 336.0929
				text = "D"
			intervals [1035]:
				xmin = 336.0929
				xmax = 336.1629
				text = "sp"
			intervals [1036]:
				xmin = 336.1629
				xmax = 336.2329
				text = "Y"
			intervals [1037]:
				xmin = 336.2329
				xmax = 336.2929
				text = "UW1"
			intervals [1038]:
				xmin = 336.2929
				xmax = 336.3829
				text = "sp"
			intervals [1039]:
				xmin = 336.3829
				xmax = 336.4529
				text = "S"
			intervals [1040]:
				xmin = 336.4529
				xmax = 336.5829
				text = "EY1"
			intervals [1041]:
				xmin = 336.5829
				xmax = 336.6529
				text = "W"
			intervals [1042]:
				xmin = 336.6529
				xmax = 336.6829
				text = "IH0"
			intervals [1043]:
				xmin = 336.6829
				xmax = 336.7729
				text = "TH"
			intervals [1044]:
				xmin = 336.7729
				xmax = 336.8029
				text = "Y"
			intervals [1045]:
				xmin = 336.8029
				xmax = 336.8329
				text = "UH1"
			intervals [1046]:
				xmin = 336.8329
				xmax = 336.8729
				text = "R"
			intervals [1047]:
				xmin = 336.8729
				xmax = 336.9429
				text = "sp"
			intervals [1048]:
				xmin = 336.9429
				xmax = 354.1131
				text = ""
			intervals [1049]:
				xmin = 354.1131
				xmax = 354.2731
				text = "M"
			intervals [1050]:
				xmin = 354.2731
				xmax = 354.3031
				text = "HH"
			intervals [1051]:
				xmin = 354.3031
				xmax = 354.6731
				text = "M"
			intervals [1052]:
				xmin = 354.6731
				xmax = 355.2577
				text = ""
			intervals [1053]:
				xmin = 355.2577
				xmax = 355.2977
				text = "sil"
			intervals [1054]:
				xmin = 355.2977
				xmax = 355.6077
				text = "OW1"
			intervals [1055]:
				xmin = 355.6077
				xmax = 355.6477
				text = "W"
			intervals [1056]:
				xmin = 355.6477
				xmax = 355.7177
				text = "EH1"
			intervals [1057]:
				xmin = 355.7177
				xmax = 355.7477
				text = "L"
			intervals [1058]:
				xmin = 355.7477
				xmax = 355.8077
				text = "DH"
			intervals [1059]:
				xmin = 355.8077
				xmax = 355.8477
				text = "AH0"
			intervals [1060]:
				xmin = 355.8477
				xmax = 355.8877
				text = "T"
			intervals [1061]:
				xmin = 355.8877
				xmax = 355.9377
				text = "sp"
			intervals [1062]:
				xmin = 355.9377
				xmax = 355.9877
				text = "S"
			intervals [1063]:
				xmin = 355.9877
				xmax = 356.0177
				text = "V"
			intervals [1064]:
				xmin = 356.0177
				xmax = 356.0477
				text = "EH1"
			intervals [1065]:
				xmin = 356.0477
				xmax = 356.2377
				text = "R"
			intervals [1066]:
				xmin = 356.2377
				xmax = 356.3777
				text = "IY0"
			intervals [1067]:
				xmin = 356.3777
				xmax = 356.4077
				text = "IH1"
			intervals [1068]:
				xmin = 356.4077
				xmax = 356.4377
				text = "N"
			intervals [1069]:
				xmin = 356.4377
				xmax = 356.5177
				text = "T"
			intervals [1070]:
				xmin = 356.5177
				xmax = 356.5477
				text = "R"
			intervals [1071]:
				xmin = 356.5477
				xmax = 356.5777
				text = "IH0"
			intervals [1072]:
				xmin = 356.5777
				xmax = 356.6577
				text = "S"
			intervals [1073]:
				xmin = 356.6577
				xmax = 356.6877
				text = "T"
			intervals [1074]:
				xmin = 356.6877
				xmax = 356.7177
				text = "IH0"
			intervals [1075]:
				xmin = 356.7177
				xmax = 356.9177
				text = "N"
			intervals [1076]:
				xmin = 356.9177
				xmax = 357.6377
				text = "sp"
			intervals [1077]:
				xmin = 357.6377
				xmax = 357.9177
				text = "AH1"
			intervals [1078]:
				xmin = 357.9177
				xmax = 358.0677
				text = "M"
			intervals [1079]:
				xmin = 358.0677
				xmax = 359.7896
				text = "sp"
			intervals [1080]:
				xmin = 359.7896
				xmax = 359.9096
				text = "OW2"
			intervals [1081]:
				xmin = 359.9096
				xmax = 359.9996
				text = "K"
			intervals [1082]:
				xmin = 359.9996
				xmax = 360.0796
				text = "EY1"
			intervals [1083]:
				xmin = 360.0796
				xmax = 360.1096
				text = "L"
			intervals [1084]:
				xmin = 360.1096
				xmax = 360.1796
				text = "EH1"
			intervals [1085]:
				xmin = 360.1796
				xmax = 360.2096
				text = "T"
			intervals [1086]:
				xmin = 360.2096
				xmax = 360.2396
				text = "EH1"
			intervals [1087]:
				xmin = 360.2396
				xmax = 360.3296
				text = "S"
			intervals [1088]:
				xmin = 360.3296
				xmax = 360.3596
				text = "sp"
			intervals [1089]:
				xmin = 360.3596
				xmax = 360.4296
				text = "T"
			intervals [1090]:
				xmin = 360.4296
				xmax = 360.5496
				text = "AO1"
			intervals [1091]:
				xmin = 360.5496
				xmax = 360.6496
				text = "K"
			intervals [1092]:
				xmin = 360.6496
				xmax = 360.7496
				text = "AH0"
			intervals [1093]:
				xmin = 360.7496
				xmax = 360.7896
				text = "B"
			intervals [1094]:
				xmin = 360.7896
				xmax = 360.9296
				text = "AW1"
			intervals [1095]:
				xmin = 360.9296
				xmax = 361.0196
				text = "T"
			intervals [1096]:
				xmin = 361.0196
				xmax = 361.0596
				text = "sp"
			intervals [1097]:
				xmin = 361.0596
				xmax = 361.3177
				text = ""
			intervals [1098]:
				xmin = 361.3177
				xmax = 361.7977
				text = "AH1"
			intervals [1099]:
				xmin = 361.7977
				xmax = 361.8277
				text = "sp"
			intervals [1100]:
				xmin = 361.8277
				xmax = 361.9377
				text = "T"
			intervals [1101]:
				xmin = 361.9377
				xmax = 362.0177
				text = "IY1"
			intervals [1102]:
				xmin = 362.0177
				xmax = 362.1377
				text = "V"
			intervals [1103]:
				xmin = 362.1377
				xmax = 362.3077
				text = "IY1"
			intervals [1104]:
				xmin = 362.3077
				xmax = 362.3377
				text = "sp"
			intervals [1105]:
				xmin = 362.3377
				xmax = 362.5383
				text = ""
			intervals [1106]:
				xmin = 362.5383
				xmax = 362.6583
				text = "P"
			intervals [1107]:
				xmin = 362.6583
				xmax = 362.6983
				text = "R"
			intervals [1108]:
				xmin = 362.6983
				xmax = 362.7783
				text = "OW1"
			intervals [1109]:
				xmin = 362.7783
				xmax = 362.9183
				text = "G"
			intervals [1110]:
				xmin = 362.9183
				xmax = 362.9583
				text = "R"
			intervals [1111]:
				xmin = 362.9583
				xmax = 363.1783
				text = "AE2"
			intervals [1112]:
				xmin = 363.1783
				xmax = 363.2083
				text = "M"
			intervals [1113]:
				xmin = 363.2083
				xmax = 363.2483
				text = "Z"
			intervals [1114]:
				xmin = 363.2483
				xmax = 363.4383
				text = "sp"
			intervals [1115]:
				xmin = 363.4383
				xmax = 363.5227
				text = ""
			intervals [1116]:
				xmin = 363.5227
				xmax = 363.5727
				text = "D"
			intervals [1117]:
				xmin = 363.5727
				xmax = 363.6027
				text = "UW1"
			intervals [1118]:
				xmin = 363.6027
				xmax = 363.6327
				text = "Y"
			intervals [1119]:
				xmin = 363.6327
				xmax = 363.6827
				text = "UW1"
			intervals [1120]:
				xmin = 363.6827
				xmax = 363.7127
				text = "sp"
			intervals [1121]:
				xmin = 363.7127
				xmax = 363.7927
				text = "W"
			intervals [1122]:
				xmin = 363.7927
				xmax = 363.9427
				text = "AA1"
			intervals [1123]:
				xmin = 363.9427
				xmax = 364.0127
				text = "CH"
			intervals [1124]:
				xmin = 364.0127
				xmax = 364.1027
				text = "T"
			intervals [1125]:
				xmin = 364.1027
				xmax = 364.1427
				text = "EH1"
			intervals [1126]:
				xmin = 364.1427
				xmax = 364.2127
				text = "L"
			intervals [1127]:
				xmin = 364.2127
				xmax = 364.2427
				text = "AH0"
			intervals [1128]:
				xmin = 364.2427
				xmax = 364.3427
				text = "V"
			intervals [1129]:
				xmin = 364.3427
				xmax = 364.3727
				text = "IH2"
			intervals [1130]:
				xmin = 364.3727
				xmax = 364.4527
				text = "ZH"
			intervals [1131]:
				xmin = 364.4527
				xmax = 364.5027
				text = "AH0"
			intervals [1132]:
				xmin = 364.5027
				xmax = 364.5327
				text = "N"
			intervals [1133]:
				xmin = 364.5327
				xmax = 365.0915
				text = ""
			intervals [1134]:
				xmin = 365.0915
				xmax = 365.2815
				text = "AH1"
			intervals [1135]:
				xmin = 365.2815
				xmax = 365.3915
				text = "HH"
			intervals [1136]:
				xmin = 365.3915
				xmax = 365.5015
				text = "AH1"
			intervals [1137]:
				xmin = 365.5015
				xmax = 365.6126
				text = ""
			intervals [1138]:
				xmin = 365.6126
				xmax = 365.6826
				text = "D"
			intervals [1139]:
				xmin = 365.6826
				xmax = 365.7126
				text = "UW1"
			intervals [1140]:
				xmin = 365.7126
				xmax = 365.7726
				text = "Y"
			intervals [1141]:
				xmin = 365.7726
				xmax = 365.8126
				text = "UW1"
			intervals [1142]:
				xmin = 365.8126
				xmax = 365.9226
				text = "HH"
			intervals [1143]:
				xmin = 365.9226
				xmax = 366.0226
				text = "AE1"
			intervals [1144]:
				xmin = 366.0226
				xmax = 366.0826
				text = "V"
			intervals [1145]:
				xmin = 366.0826
				xmax = 366.1126
				text = "EH1"
			intervals [1146]:
				xmin = 366.1126
				xmax = 366.2426
				text = "N"
			intervals [1147]:
				xmin = 366.2426
				xmax = 366.2826
				text = "IY0"
			intervals [1148]:
				xmin = 366.2826
				xmax = 366.3426
				text = "sp"
			intervals [1149]:
				xmin = 366.3426
				xmax = 366.3726
				text = "F"
			intervals [1150]:
				xmin = 366.3726
				xmax = 366.4626
				text = "EY1"
			intervals [1151]:
				xmin = 366.4626
				xmax = 366.5226
				text = "V"
			intervals [1152]:
				xmin = 366.5226
				xmax = 366.5626
				text = "R"
			intervals [1153]:
				xmin = 366.5626
				xmax = 366.6426
				text = "AH0"
			intervals [1154]:
				xmin = 366.6426
				xmax = 366.7226
				text = "T"
			intervals [1155]:
				xmin = 366.7226
				xmax = 366.8026
				text = "sp"
			intervals [1156]:
				xmin = 366.8026
				xmax = 366.8326
				text = "SH"
			intervals [1157]:
				xmin = 366.8326
				xmax = 366.8826
				text = "OW1"
			intervals [1158]:
				xmin = 366.8826
				xmax = 367.0026
				text = "Z"
			intervals [1159]:
				xmin = 367.0026
				xmax = 371.1806
				text = "sp"
			intervals [1160]:
				xmin = 371.1806
				xmax = 371.5306
				text = "OW1"
			intervals [1161]:
				xmin = 371.5306
				xmax = 374.1098
				text = "sp"
			intervals [1162]:
				xmin = 374.1098
				xmax = 374.1398
				text = "HH"
			intervals [1163]:
				xmin = 374.1398
				xmax = 374.1698
				text = "EY1"
			intervals [1164]:
				xmin = 374.1698
				xmax = 374.2898
				text = "AY1"
			intervals [1165]:
				xmin = 374.2898
				xmax = 374.3898
				text = "W"
			intervals [1166]:
				xmin = 374.3898
				xmax = 374.4598
				text = "IH1"
			intervals [1167]:
				xmin = 374.4598
				xmax = 374.5498
				text = "SH"
			intervals [1168]:
				xmin = 374.5498
				xmax = 374.6298
				text = "AY1"
			intervals [1169]:
				xmin = 374.6298
				xmax = 374.7098
				text = "sp"
			intervals [1170]:
				xmin = 374.7098
				xmax = 374.7398
				text = "K"
			intervals [1171]:
				xmin = 374.7398
				xmax = 374.7698
				text = "UH1"
			intervals [1172]:
				xmin = 374.7698
				xmax = 374.7998
				text = "D"
			intervals [1173]:
				xmin = 374.7998
				xmax = 374.8398
				text = "G"
			intervals [1174]:
				xmin = 374.8398
				xmax = 374.8698
				text = "EH1"
			intervals [1175]:
				xmin = 374.8698
				xmax = 374.9198
				text = "T"
			intervals [1176]:
				xmin = 374.9198
				xmax = 374.9898
				text = "HH"
			intervals [1177]:
				xmin = 374.9898
				xmax = 375.0298
				text = "OW1"
			intervals [1178]:
				xmin = 375.0298
				xmax = 375.0898
				text = "M"
			intervals [1179]:
				xmin = 375.0898
				xmax = 375.1598
				text = "sp"
			intervals [1180]:
				xmin = 375.1598
				xmax = 375.1898
				text = "B"
			intervals [1181]:
				xmin = 375.1898
				xmax = 375.2498
				text = "AY1"
			intervals [1182]:
				xmin = 375.2498
				xmax = 375.3498
				text = "sp"
			intervals [1183]:
				xmin = 375.3498
				xmax = 375.3798
				text = "S"
			intervals [1184]:
				xmin = 375.3798
				xmax = 375.4198
				text = "AH1"
			intervals [1185]:
				xmin = 375.4198
				xmax = 375.4498
				text = "P"
			intervals [1186]:
				xmin = 375.4498
				xmax = 375.4798
				text = "ER0"
			intervals [1187]:
				xmin = 375.4798
				xmax = 375.6498
				text = "sp"
			intervals [1188]:
				xmin = 375.6498
				xmax = 375.6798
				text = "T"
			intervals [1189]:
				xmin = 375.6798
				xmax = 375.7198
				text = "IH0"
			intervals [1190]:
				xmin = 375.7198
				xmax = 375.8298
				text = "sp"
			intervals [1191]:
				xmin = 375.8298
				xmax = 376.0198
				text = "AH1"
			intervals [1192]:
				xmin = 376.0198
				xmax = 379.1715
				text = ""
			intervals [1193]:
				xmin = 379.1715
				xmax = 379.2215
				text = "sil"
			intervals [1194]:
				xmin = 379.2215
				xmax = 379.2815
				text = "W"
			intervals [1195]:
				xmin = 379.2815
				xmax = 379.4415
				text = "EH1"
			intervals [1196]:
				xmin = 379.4415
				xmax = 379.6315
				text = "L"
			intervals [1197]:
				xmin = 379.6315
				xmax = 379.9153
				text = ""
			intervals [1198]:
				xmin = 379.9153
				xmax = 380.0553
				text = "HH"
			intervals [1199]:
				xmin = 380.0553
				xmax = 380.0853
				text = "W"
			intervals [1200]:
				xmin = 380.0853
				xmax = 380.1553
				text = "AH1"
			intervals [1201]:
				xmin = 380.1553
				xmax = 380.1853
				text = "T"
			intervals [1202]:
				xmin = 380.1853
				xmax = 380.2153
				text = "sp"
			intervals [1203]:
				xmin = 380.2153
				xmax = 380.2453
				text = "AH0"
			intervals [1204]:
				xmin = 380.2453
				xmax = 380.2853
				text = "B"
			intervals [1205]:
				xmin = 380.2853
				xmax = 380.4653
				text = "AW1"
			intervals [1206]:
				xmin = 380.4653
				xmax = 380.4953
				text = "T"
			intervals [1207]:
				xmin = 380.4953
				xmax = 380.6253
				text = "sp"
			intervals [1208]:
				xmin = 380.6253
				xmax = 380.6653
				text = "IH0"
			intervals [1209]:
				xmin = 380.6653
				xmax = 380.8053
				text = "N"
			intervals [1210]:
				xmin = 380.8053
				xmax = 381.0453
				text = "sp"
			intervals [1211]:
				xmin = 381.0453
				xmax = 381.0753
				text = "P"
			intervals [1212]:
				xmin = 381.0753
				xmax = 381.1053
				text = "ER0"
			intervals [1213]:
				xmin = 381.1053
				xmax = 381.1553
				text = "T"
			intervals [1214]:
				xmin = 381.1553
				xmax = 381.1953
				text = "IH1"
			intervals [1215]:
				xmin = 381.1953
				xmax = 381.2753
				text = "K"
			intervals [1216]:
				xmin = 381.2753
				xmax = 381.3353
				text = "Y"
			intervals [1217]:
				xmin = 381.3353
				xmax = 381.3753
				text = "AH0"
			intervals [1218]:
				xmin = 381.3753
				xmax = 381.4253
				text = "L"
			intervals [1219]:
				xmin = 381.4253
				xmax = 381.5353
				text = "ER0"
			intervals [1220]:
				xmin = 381.5353
				xmax = 381.5953
				text = "sp"
			intervals [1221]:
				xmin = 381.5953
				xmax = 381.6553
				text = "W"
			intervals [1222]:
				xmin = 381.6553
				xmax = 381.6853
				text = "AH1"
			intervals [1223]:
				xmin = 381.6853
				xmax = 381.7153
				text = "T"
			intervals [1224]:
				xmin = 381.7153
				xmax = 381.7453
				text = "sp"
			intervals [1225]:
				xmin = 381.7453
				xmax = 381.7953
				text = "Z"
			intervals [1226]:
				xmin = 381.7953
				xmax = 381.8253
				text = "Y"
			intervals [1227]:
				xmin = 381.8253
				xmax = 381.8553
				text = "UH1"
			intervals [1228]:
				xmin = 381.8553
				xmax = 381.8953
				text = "R"
			intervals [1229]:
				xmin = 381.8953
				xmax = 381.9253
				text = "sp"
			intervals [1230]:
				xmin = 381.9253
				xmax = 381.9753
				text = "W"
			intervals [1231]:
				xmin = 381.9753
				xmax = 382.0053
				text = "AH1"
			intervals [1232]:
				xmin = 382.0053
				xmax = 382.0453
				text = "T"
			intervals [1233]:
				xmin = 382.0453
				xmax = 382.0853
				text = "HH"
			intervals [1234]:
				xmin = 382.0853
				xmax = 382.1153
				text = "W"
			intervals [1235]:
				xmin = 382.1153
				xmax = 382.1753
				text = "IH1"
			intervals [1236]:
				xmin = 382.1753
				xmax = 382.2653
				text = "CH"
			intervals [1237]:
				xmin = 382.2653
				xmax = 382.3053
				text = "W"
			intervals [1238]:
				xmin = 382.3053
				xmax = 382.3453
				text = "AH1"
			intervals [1239]:
				xmin = 382.3453
				xmax = 382.3853
				text = "N"
			intervals [1240]:
				xmin = 382.3853
				xmax = 382.4153
				text = "Z"
			intervals [1241]:
				xmin = 382.4153
				xmax = 382.5053
				text = "sp"
			intervals [1242]:
				xmin = 382.5053
				xmax = 382.5353
				text = "Y"
			intervals [1243]:
				xmin = 382.5353
				xmax = 382.5653
				text = "UH1"
			intervals [1244]:
				xmin = 382.5653
				xmax = 382.6153
				text = "R"
			intervals [1245]:
				xmin = 382.6153
				xmax = 382.7253
				text = "F"
			intervals [1246]:
				xmin = 382.7253
				xmax = 382.8153
				text = "EY1"
			intervals [1247]:
				xmin = 382.8153
				xmax = 382.8953
				text = "V"
			intervals [1248]:
				xmin = 382.8953
				xmax = 382.9253
				text = "R"
			intervals [1249]:
				xmin = 382.9253
				xmax = 382.9553
				text = "AH0"
			intervals [1250]:
				xmin = 382.9553
				xmax = 382.9853
				text = "T"
			intervals [1251]:
				xmin = 382.9853
				xmax = 383.0853
				text = "sp"
			intervals [1252]:
				xmin = 383.0853
				xmax = 384.7113
				text = ""
			intervals [1253]:
				xmin = 384.7113
				xmax = 384.8013
				text = "AH0"
			intervals [1254]:
				xmin = 384.8013
				xmax = 384.8513
				text = "N"
			intervals [1255]:
				xmin = 384.8513
				xmax = 384.8813
				text = "D"
			intervals [1256]:
				xmin = 384.8813
				xmax = 384.9413
				text = "W"
			intervals [1257]:
				xmin = 384.9413
				xmax = 384.9813
				text = "AH1"
			intervals [1258]:
				xmin = 384.9813
				xmax = 385.0313
				text = "T"
			intervals [1259]:
				xmin = 385.0313
				xmax = 385.0613
				text = "IH0"
			intervals [1260]:
				xmin = 385.0613
				xmax = 385.1013
				text = "Z"
			intervals [1261]:
				xmin = 385.1013
				xmax = 385.1313
				text = "sp"
			intervals [1262]:
				xmin = 385.1313
				xmax = 385.1813
				text = "DH"
			intervals [1263]:
				xmin = 385.1813
				xmax = 385.2613
				text = "AH0"
			intervals [1264]:
				xmin = 385.2613
				xmax = 385.3813
				text = "T"
			intervals [1265]:
				xmin = 385.3813
				xmax = 385.4957
				text = ""
			intervals [1266]:
				xmin = 385.4957
				xmax = 385.5957
				text = "sil"
			intervals [1267]:
				xmin = 385.5957
				xmax = 385.6357
				text = "AH0"
			intervals [1268]:
				xmin = 385.6357
				xmax = 385.6657
				text = "B"
			intervals [1269]:
				xmin = 385.6657
				xmax = 385.7357
				text = "AW1"
			intervals [1270]:
				xmin = 385.7357
				xmax = 385.9857
				text = "T"
			intervals [1271]:
				xmin = 385.9857
				xmax = 386.0357
				text = "sp"
			intervals [1272]:
				xmin = 386.0357
				xmax = 386.0944
				text = ""
			intervals [1273]:
				xmin = 386.0944
				xmax = 386.1344
				text = "HH"
			intervals [1274]:
				xmin = 386.1344
				xmax = 386.1744
				text = "W"
			intervals [1275]:
				xmin = 386.1744
				xmax = 386.2044
				text = "AH1"
			intervals [1276]:
				xmin = 386.2044
				xmax = 386.2344
				text = "T"
			intervals [1277]:
				xmin = 386.2344
				xmax = 386.2644
				text = "IH0"
			intervals [1278]:
				xmin = 386.2644
				xmax = 386.3044
				text = "Z"
			intervals [1279]:
				xmin = 386.3044
				xmax = 386.3344
				text = "sp"
			intervals [1280]:
				xmin = 386.3344
				xmax = 386.3844
				text = "DH"
			intervals [1281]:
				xmin = 386.3844
				xmax = 386.4144
				text = "AH0"
			intervals [1282]:
				xmin = 386.4144
				xmax = 386.4444
				text = "T"
			intervals [1283]:
				xmin = 386.4444
				xmax = 386.7044
				text = "sp"
			intervals [1284]:
				xmin = 386.7044
				xmax = 386.7344
				text = "AH0"
			intervals [1285]:
				xmin = 386.7344
				xmax = 386.7644
				text = "B"
			intervals [1286]:
				xmin = 386.7644
				xmax = 386.7944
				text = "AW1"
			intervals [1287]:
				xmin = 386.7944
				xmax = 386.8244
				text = "T"
			intervals [1288]:
				xmin = 386.8244
				xmax = 388.1529
				text = ""
			intervals [1289]:
				xmin = 388.1529
				xmax = 388.2129
				text = "W"
			intervals [1290]:
				xmin = 388.2129
				xmax = 388.2429
				text = "AH1"
			intervals [1291]:
				xmin = 388.2429
				xmax = 388.2729
				text = "T"
			intervals [1292]:
				xmin = 388.2729
				xmax = 388.3029
				text = "IH0"
			intervals [1293]:
				xmin = 388.3029
				xmax = 388.4029
				text = "Z"
			intervals [1294]:
				xmin = 388.4029
				xmax = 388.4429
				text = "sp"
			intervals [1295]:
				xmin = 388.4429
				xmax = 388.5029
				text = "IH0"
			intervals [1296]:
				xmin = 388.5029
				xmax = 388.5329
				text = "T"
			intervals [1297]:
				xmin = 388.5329
				xmax = 388.6229
				text = "AH0"
			intervals [1298]:
				xmin = 388.6229
				xmax = 388.6529
				text = "B"
			intervals [1299]:
				xmin = 388.6529
				xmax = 388.7629
				text = "AW1"
			intervals [1300]:
				xmin = 388.7629
				xmax = 388.8429
				text = "T"
			intervals [1301]:
				xmin = 388.8429
				xmax = 389.0029
				text = "sp"
			intervals [1302]:
				xmin = 389.0029
				xmax = 399.2635
				text = ""
			intervals [1303]:
				xmin = 399.2635
				xmax = 399.3435
				text = "M"
			intervals [1304]:
				xmin = 399.3435
				xmax = 399.3735
				text = "HH"
			intervals [1305]:
				xmin = 399.3735
				xmax = 399.8135
				text = "M"
			intervals [1306]:
				xmin = 399.8135
				xmax = 409.4752
				text = ""
			intervals [1307]:
				xmin = 409.4752
				xmax = 409.8152
				text = "M"
			intervals [1308]:
				xmin = 409.8152
				xmax = 409.8452
				text = "HH"
			intervals [1309]:
				xmin = 409.8452
				xmax = 409.8852
				text = "M"
			intervals [1310]:
				xmin = 409.8852
				xmax = 431.3383
				text = "sp"
			intervals [1311]:
				xmin = 431.3383
				xmax = 431.3683
				text = "W"
			intervals [1312]:
				xmin = 431.3683
				xmax = 431.4283
				text = "AH1"
			intervals [1313]:
				xmin = 431.4283
				xmax = 431.4583
				text = "T"
			intervals [1314]:
				xmin = 431.4583
				xmax = 431.6983
				text = "sp"
			intervals [1315]:
				xmin = 431.6983
				xmax = 436.0009
				text = ""
			intervals [1316]:
				xmin = 436.0009
				xmax = 436.0609
				text = "HH"
			intervals [1317]:
				xmin = 436.0609
				xmax = 436.1009
				text = "W"
			intervals [1318]:
				xmin = 436.1009
				xmax = 436.1409
				text = "AH1"
			intervals [1319]:
				xmin = 436.1409
				xmax = 436.2109
				text = "T"
			intervals [1320]:
				xmin = 436.2109
				xmax = 436.2809
				text = "T"
			intervals [1321]:
				xmin = 436.2809
				xmax = 436.3709
				text = "AY1"
			intervals [1322]:
				xmin = 436.3709
				xmax = 436.5609
				text = "M"
			intervals [1323]:
				xmin = 436.5609
				xmax = 436.5909
				text = "sp"
			intervals [1324]:
				xmin = 436.5909
				xmax = 436.6209
				text = "D"
			intervals [1325]:
				xmin = 436.6209
				xmax = 436.6509
				text = "IH0"
			intervals [1326]:
				xmin = 436.6509
				xmax = 436.6809
				text = "Z"
			intervals [1327]:
				xmin = 436.6809
				xmax = 436.7109
				text = "IH0"
			intervals [1328]:
				xmin = 436.7109
				xmax = 436.7409
				text = "T"
			intervals [1329]:
				xmin = 436.7409
				xmax = 436.7809
				text = "K"
			intervals [1330]:
				xmin = 436.7809
				xmax = 436.8109
				text = "AH1"
			intervals [1331]:
				xmin = 436.8109
				xmax = 436.8609
				text = "M"
			intervals [1332]:
				xmin = 436.8609
				xmax = 436.8909
				text = "AA1"
			intervals [1333]:
				xmin = 436.8909
				xmax = 437.1809
				text = "N"
			intervals [1334]:
				xmin = 437.1809
				xmax = 442.4612
				text = ""
			intervals [1335]:
				xmin = 442.4612
				xmax = 442.5212
				text = "HH"
			intervals [1336]:
				xmin = 442.5212
				xmax = 442.5612
				text = "W"
			intervals [1337]:
				xmin = 442.5612
				xmax = 442.6212
				text = "AH1"
			intervals [1338]:
				xmin = 442.6212
				xmax = 442.6712
				text = "T"
			intervals [1339]:
				xmin = 442.6712
				xmax = 442.7112
				text = "sp"
			intervals [1340]:
				xmin = 442.7112
				xmax = 442.7412
				text = "DH"
			intervals [1341]:
				xmin = 442.7412
				xmax = 442.7812
				text = "AH0"
			intervals [1342]:
				xmin = 442.7812
				xmax = 442.8712
				text = "sp"
			intervals [1343]:
				xmin = 442.8712
				xmax = 442.9412
				text = "S"
			intervals [1344]:
				xmin = 442.9412
				xmax = 443.1012
				text = "EY1"
			intervals [1345]:
				xmin = 443.1012
				xmax = 443.2012
				text = "M"
			intervals [1346]:
				xmin = 443.2012
				xmax = 443.2612
				text = "EH1"
			intervals [1347]:
				xmin = 443.2612
				xmax = 443.4412
				text = "P"
			intervals [1348]:
				xmin = 443.4412
				xmax = 443.4712
				text = "IH0"
			intervals [1349]:
				xmin = 443.4712
				xmax = 443.5612
				text = "S"
			intervals [1350]:
				xmin = 443.5612
				xmax = 443.6812
				text = "OW2"
			intervals [1351]:
				xmin = 443.6812
				xmax = 443.7212
				text = "D"
			intervals [1352]:
				xmin = 443.7212
				xmax = 443.7612
				text = "sp"
			intervals [1353]:
				xmin = 443.7612
				xmax = 444.1398
				text = ""
			intervals [1354]:
				xmin = 444.1398
				xmax = 444.6698
				text = "AH1"
			intervals [1355]:
				xmin = 444.6698
				xmax = 444.9717
				text = ""
			intervals [1356]:
				xmin = 444.9717
				xmax = 445.0117
				text = "sil"
			intervals [1357]:
				xmin = 445.0117
				xmax = 445.0717
				text = "W"
			intervals [1358]:
				xmin = 445.0717
				xmax = 445.1017
				text = "AH1"
			intervals [1359]:
				xmin = 445.1017
				xmax = 445.1317
				text = "T"
			intervals [1360]:
				xmin = 445.1317
				xmax = 445.1617
				text = "AH0"
			intervals [1361]:
				xmin = 445.1617
				xmax = 445.2117
				text = "B"
			intervals [1362]:
				xmin = 445.2117
				xmax = 445.2817
				text = "AW1"
			intervals [1363]:
				xmin = 445.2817
				xmax = 445.3717
				text = "T"
			intervals [1364]:
				xmin = 445.3717
				xmax = 445.4017
				text = "AH0"
			intervals [1365]:
				xmin = 445.4017
				xmax = 445.4517
				text = "N"
			intervals [1366]:
				xmin = 445.4517
				xmax = 445.5417
				text = "AH1"
			intervals [1367]:
				xmin = 445.5417
				xmax = 445.5817
				text = "DH"
			intervals [1368]:
				xmin = 445.5817
				xmax = 445.6617
				text = "ER0"
			intervals [1369]:
				xmin = 445.6617
				xmax = 445.7417
				text = "W"
			intervals [1370]:
				xmin = 445.7417
				xmax = 445.7717
				text = "AH1"
			intervals [1371]:
				xmin = 445.7717
				xmax = 445.8217
				text = "N"
			intervals [1372]:
				xmin = 445.8217
				xmax = 445.8617
				text = "AH0"
			intervals [1373]:
				xmin = 445.8617
				xmax = 445.8917
				text = "V"
			intervals [1374]:
				xmin = 445.8917
				xmax = 445.9217
				text = "sp"
			intervals [1375]:
				xmin = 445.9217
				xmax = 445.9617
				text = "DH"
			intervals [1376]:
				xmin = 445.9617
				xmax = 446.0217
				text = "OW1"
			intervals [1377]:
				xmin = 446.0217
				xmax = 446.1417
				text = "Z"
			intervals [1378]:
				xmin = 446.1417
				xmax = 446.2917
				text = "sp"
			intervals [1379]:
				xmin = 446.2917
				xmax = 446.3317
				text = "W"
			intervals [1380]:
				xmin = 446.3317
				xmax = 446.3617
				text = "EH1"
			intervals [1381]:
				xmin = 446.3617
				xmax = 446.3917
				text = "L"
			intervals [1382]:
				xmin = 446.3917
				xmax = 446.4217
				text = "W"
			intervals [1383]:
				xmin = 446.4217
				xmax = 446.4517
				text = "IY1"
			intervals [1384]:
				xmin = 446.4517
				xmax = 446.4817
				text = "sp"
			intervals [1385]:
				xmin = 446.4817
				xmax = 446.5117
				text = "IH0"
			intervals [1386]:
				xmin = 446.5117
				xmax = 446.5417
				text = "D"
			intervals [1387]:
				xmin = 446.5417
				xmax = 446.6317
				text = "K"
			intervals [1388]:
				xmin = 446.6317
				xmax = 446.6917
				text = "AO1"
			intervals [1389]:
				xmin = 446.6917
				xmax = 446.7717
				text = "L"
			intervals [1390]:
				xmin = 446.7717
				xmax = 446.8217
				text = "sp"
			intervals [1391]:
				xmin = 446.8217
				xmax = 446.8517
				text = "DH"
			intervals [1392]:
				xmin = 446.8517
				xmax = 446.8817
				text = "AH0"
			intervals [1393]:
				xmin = 446.8817
				xmax = 446.9117
				text = "M"
			intervals [1394]:
				xmin = 446.9117
				xmax = 446.9517
				text = "sp"
			intervals [1395]:
				xmin = 446.9517
				xmax = 446.9817
				text = "S"
			intervals [1396]:
				xmin = 446.9817
				xmax = 447.0717
				text = "OW1"
			intervals [1397]:
				xmin = 447.0717
				xmax = 447.1717
				text = "P"
			intervals [1398]:
				xmin = 447.1717
				xmax = 447.2517
				text = "AA1"
			intervals [1399]:
				xmin = 447.2517
				xmax = 447.3817
				text = "P"
			intervals [1400]:
				xmin = 447.3817
				xmax = 447.4217
				text = "R"
			intervals [1401]:
				xmin = 447.4217
				xmax = 447.4517
				text = "AH0"
			intervals [1402]:
				xmin = 447.4517
				xmax = 447.4917
				text = "Z"
			intervals [1403]:
				xmin = 447.4917
				xmax = 447.6417
				text = "sp"
			intervals [1404]:
				xmin = 447.6417
				xmax = 449.4895
				text = ""
			intervals [1405]:
				xmin = 449.4895
				xmax = 449.9395
				text = "AH1"
			intervals [1406]:
				xmin = 449.9395
				xmax = 452.8764
				text = ""
			intervals [1407]:
				xmin = 452.8764
				xmax = 453.3664
				text = "sil"
			intervals [1408]:
				xmin = 453.3664
				xmax = 453.3964
				text = "AH1"
			intervals [1409]:
				xmin = 453.3964
				xmax = 453.4364
				text = "M"
			intervals [1410]:
				xmin = 453.4364
				xmax = 454.6848
				text = ""
			intervals [1411]:
				xmin = 454.6848
				xmax = 454.8848
				text = "AH1"
			intervals [1412]:
				xmin = 454.8848
				xmax = 455.1448
				text = "sp"
			intervals [1413]:
				xmin = 455.1448
				xmax = 456.5146
				text = ""
			intervals [1414]:
				xmin = 456.5146
				xmax = 456.5846
				text = "D"
			intervals [1415]:
				xmin = 456.5846
				xmax = 456.6146
				text = "UW1"
			intervals [1416]:
				xmin = 456.6146
				xmax = 456.6446
				text = "Y"
			intervals [1417]:
				xmin = 456.6446
				xmax = 456.6746
				text = "UW1"
			intervals [1418]:
				xmin = 456.6746
				xmax = 456.7346
				text = "HH"
			intervals [1419]:
				xmin = 456.7346
				xmax = 456.7646
				text = "AE1"
			intervals [1420]:
				xmin = 456.7646
				xmax = 456.8646
				text = "V"
			intervals [1421]:
				xmin = 456.8646
				xmax = 456.9046
				text = "EH1"
			intervals [1422]:
				xmin = 456.9046
				xmax = 456.9846
				text = "N"
			intervals [1423]:
				xmin = 456.9846
				xmax = 457.0646
				text = "IY0"
			intervals [1424]:
				xmin = 457.0646
				xmax = 457.1246
				text = "AH1"
			intervals [1425]:
				xmin = 457.1246
				xmax = 457.2046
				text = "DH"
			intervals [1426]:
				xmin = 457.2046
				xmax = 457.3346
				text = "ER0"
			intervals [1427]:
				xmin = 457.3346
				xmax = 457.3746
				text = "sp"
			intervals [1428]:
				xmin = 457.3746
				xmax = 457.4246
				text = "F"
			intervals [1429]:
				xmin = 457.4246
				xmax = 457.5046
				text = "EY1"
			intervals [1430]:
				xmin = 457.5046
				xmax = 457.5746
				text = "V"
			intervals [1431]:
				xmin = 457.5746
				xmax = 457.6246
				text = "ER0"
			intervals [1432]:
				xmin = 457.6246
				xmax = 457.6846
				text = "IH0"
			intervals [1433]:
				xmin = 457.6846
				xmax = 457.7246
				text = "T"
			intervals [1434]:
				xmin = 457.7246
				xmax = 457.8646
				text = "sp"
			intervals [1435]:
				xmin = 457.8646
				xmax = 457.9146
				text = "T"
			intervals [1436]:
				xmin = 457.9146
				xmax = 457.9446
				text = "IY1"
			intervals [1437]:
				xmin = 457.9446
				xmax = 458.0546
				text = "V"
			intervals [1438]:
				xmin = 458.0546
				xmax = 458.1146
				text = "IY1"
			intervals [1439]:
				xmin = 458.1146
				xmax = 458.2346
				text = "sp"
			intervals [1440]:
				xmin = 458.2346
				xmax = 458.2646
				text = "SH"
			intervals [1441]:
				xmin = 458.2646
				xmax = 458.2946
				text = "OW1"
			intervals [1442]:
				xmin = 458.2946
				xmax = 458.4446
				text = "Z"
			intervals [1443]:
				xmin = 458.4446
				xmax = 458.5046
				text = "sp"
			intervals [1444]:
				xmin = 458.5046
				xmax = 458.5346
				text = "DH"
			intervals [1445]:
				xmin = 458.5346
				xmax = 458.5646
				text = "AH0"
			intervals [1446]:
				xmin = 458.5646
				xmax = 458.5946
				text = "T"
			intervals [1447]:
				xmin = 458.5946
				xmax = 458.6746
				text = "sp"
			intervals [1448]:
				xmin = 458.6746
				xmax = 458.7046
				text = "Y"
			intervals [1449]:
				xmin = 458.7046
				xmax = 458.7646
				text = "UW1"
			intervals [1450]:
				xmin = 458.7646
				xmax = 458.7946
				text = "sp"
			intervals [1451]:
				xmin = 458.7946
				xmax = 458.8346
				text = "L"
			intervals [1452]:
				xmin = 458.8346
				xmax = 458.8646
				text = "AY1"
			intervals [1453]:
				xmin = 458.8646
				xmax = 458.8946
				text = "K"
			intervals [1454]:
				xmin = 458.8946
				xmax = 461.7568
				text = "sp"
			intervals [1455]:
				xmin = 461.7568
				xmax = 461.7968
				text = "N"
			intervals [1456]:
				xmin = 461.7968
				xmax = 461.8768
				text = "AY1"
			intervals [1457]:
				xmin = 461.8768
				xmax = 461.9668
				text = "T"
			intervals [1458]:
				xmin = 461.9668
				xmax = 462.0168
				text = "sp"
			intervals [1459]:
				xmin = 462.0168
				xmax = 462.0668
				text = "T"
			intervals [1460]:
				xmin = 462.0668
				xmax = 462.1668
				text = "AY1"
			intervals [1461]:
				xmin = 462.1668
				xmax = 462.3768
				text = "M"
			intervals [1462]:
				xmin = 462.3768
				xmax = 462.4568
				text = "sp"
			intervals [1463]:
				xmin = 462.4568
				xmax = 462.5268
				text = "SH"
			intervals [1464]:
				xmin = 462.5268
				xmax = 462.5768
				text = "OW1"
			intervals [1465]:
				xmin = 462.5768
				xmax = 462.6968
				text = "Z"
			intervals [1466]:
				xmin = 462.6968
				xmax = 465.8186
				text = "sp"
			intervals [1467]:
				xmin = 465.8186
				xmax = 465.8986
				text = "OW1"
			intervals [1468]:
				xmin = 465.8986
				xmax = 465.9986
				text = "HH"
			intervals [1469]:
				xmin = 465.9986
				xmax = 466.0286
				text = "W"
			intervals [1470]:
				xmin = 466.0286
				xmax = 466.0686
				text = "AH1"
			intervals [1471]:
				xmin = 466.0686
				xmax = 466.0986
				text = "T"
			intervals [1472]:
				xmin = 466.0986
				xmax = 466.1386
				text = "sp"
			intervals [1473]:
				xmin = 466.1386
				xmax = 466.1686
				text = "Z"
			intervals [1474]:
				xmin = 466.1686
				xmax = 466.1986
				text = "sp"
			intervals [1475]:
				xmin = 466.1986
				xmax = 466.2386
				text = "G"
			intervals [1476]:
				xmin = 466.2386
				xmax = 466.3186
				text = "OW1"
			intervals [1477]:
				xmin = 466.3186
				xmax = 466.3786
				text = "IH0"
			intervals [1478]:
				xmin = 466.3786
				xmax = 466.4486
				text = "N"
			intervals [1479]:
				xmin = 466.4486
				xmax = 466.5086
				text = "AA1"
			intervals [1480]:
				xmin = 466.5086
				xmax = 466.5486
				text = "N"
			intervals [1481]:
				xmin = 466.5486
				xmax = 466.5786
				text = "IH1"
			intervals [1482]:
				xmin = 466.5786
				xmax = 466.6086
				text = "N"
			intervals [1483]:
				xmin = 466.6086
				xmax = 466.6386
				text = "P"
			intervals [1484]:
				xmin = 466.6386
				xmax = 466.6786
				text = "EY1"
			intervals [1485]:
				xmin = 466.6786
				xmax = 466.7686
				text = "T"
			intervals [1486]:
				xmin = 466.7686
				xmax = 466.7986
				text = "AH0"
			intervals [1487]:
				xmin = 466.7986
				xmax = 466.8286
				text = "N"
			intervals [1488]:
				xmin = 466.8286
				xmax = 466.8886
				text = "P"
			intervals [1489]:
				xmin = 466.8886
				xmax = 466.9286
				text = "L"
			intervals [1490]:
				xmin = 466.9286
				xmax = 466.9586
				text = "EY1"
			intervals [1491]:
				xmin = 466.9586
				xmax = 466.9886
				text = "S"
			intervals [1492]:
				xmin = 466.9886
				xmax = 467.7886
				text = "sp"
			intervals [1493]:
				xmin = 467.7886
				xmax = 467.9765
				text = ""
			intervals [1494]:
				xmin = 467.9765
				xmax = 468.0065
				text = "T"
			intervals [1495]:
				xmin = 468.0065
				xmax = 468.1465
				text = "EH1"
			intervals [1496]:
				xmin = 468.1465
				xmax = 468.1765
				text = "L"
			intervals [1497]:
				xmin = 468.1765
				xmax = 468.3065
				text = "M"
			intervals [1498]:
				xmin = 468.3065
				xmax = 468.3365
				text = "IY1"
			intervals [1499]:
				xmin = 468.3365
				xmax = 468.3665
				text = "AH0"
			intervals [1500]:
				xmin = 468.3665
				xmax = 468.4265
				text = "B"
			intervals [1501]:
				xmin = 468.4265
				xmax = 468.4765
				text = "AW1"
			intervals [1502]:
				xmin = 468.4765
				xmax = 468.5565
				text = "T"
			intervals [1503]:
				xmin = 468.5565
				xmax = 468.5865
				text = "sp"
			intervals [1504]:
				xmin = 468.5865
				xmax = 468.6165
				text = "P"
			intervals [1505]:
				xmin = 468.6165
				xmax = 468.6465
				text = "EY1"
			intervals [1506]:
				xmin = 468.6465
				xmax = 468.6765
				text = "T"
			intervals [1507]:
				xmin = 468.6765
				xmax = 468.7065
				text = "AH0"
			intervals [1508]:
				xmin = 468.7065
				xmax = 468.7365
				text = "N"
			intervals [1509]:
				xmin = 468.7365
				xmax = 468.7665
				text = "P"
			intervals [1510]:
				xmin = 468.7665
				xmax = 468.7965
				text = "L"
			intervals [1511]:
				xmin = 468.7965
				xmax = 468.8265
				text = "EY1"
			intervals [1512]:
				xmin = 468.8265
				xmax = 468.8565
				text = "S"
			intervals [1513]:
				xmin = 468.8565
				xmax = 468.8865
				text = "sp"
			intervals [1514]:
				xmin = 468.8865
				xmax = 469.0365
				text = "AY1"
			intervals [1515]:
				xmin = 469.0365
				xmax = 469.0865
				text = "sp"
			intervals [1516]:
				xmin = 469.0865
				xmax = 469.1665
				text = "HH"
			intervals [1517]:
				xmin = 469.1665
				xmax = 469.2265
				text = "AE1"
			intervals [1518]:
				xmin = 469.2265
				xmax = 469.2765
				text = "V"
			intervals [1519]:
				xmin = 469.2765
				xmax = 469.3065
				text = "AH0"
			intervals [1520]:
				xmin = 469.3065
				xmax = 469.4665
				text = "N"
			intervals [1521]:
				xmin = 469.4665
				xmax = 469.5265
				text = "sp"
			intervals [1522]:
				xmin = 469.5265
				xmax = 469.5565
				text = "S"
			intervals [1523]:
				xmin = 469.5565
				xmax = 469.5865
				text = "IY1"
			intervals [1524]:
				xmin = 469.5865
				xmax = 469.6265
				text = "N"
			intervals [1525]:
				xmin = 469.6265
				xmax = 469.6565
				text = "IH0"
			intervals [1526]:
				xmin = 469.6565
				xmax = 469.6965
				text = "T"
			intervals [1527]:
				xmin = 469.6965
				xmax = 471.0865
				text = "spn"
			intervals [1528]:
				xmin = 471.0865
				xmax = 471.7497
				text = ""
			intervals [1529]:
				xmin = 471.7497
				xmax = 472.6197
				text = "spn"
			intervals [1530]:
				xmin = 472.6197
				xmax = 472.7697
				text = "sp"
			intervals [1531]:
				xmin = 472.7697
				xmax = 473.6897
				text = "spn"
			intervals [1532]:
				xmin = 473.6897
				xmax = 474.2668
				text = ""
			intervals [1533]:
				xmin = 474.2668
				xmax = 474.2968
				text = "sil"
			intervals [1534]:
				xmin = 474.2968
				xmax = 475.1868
				text = "spn"
			intervals [1535]:
				xmin = 475.1868
				xmax = 479.1814
				text = ""
			intervals [1536]:
				xmin = 479.1814
				xmax = 479.2414
				text = "W"
			intervals [1537]:
				xmin = 479.2414
				xmax = 479.2714
				text = "EH1"
			intervals [1538]:
				xmin = 479.2714
				xmax = 479.3014
				text = "L"
			intervals [1539]:
				xmin = 479.3014
				xmax = 479.3314
				text = "HH"
			intervals [1540]:
				xmin = 479.3314
				xmax = 479.3614
				text = "W"
			intervals [1541]:
				xmin = 479.3614
				xmax = 479.4814
				text = "AH1"
			intervals [1542]:
				xmin = 479.4814
				xmax = 479.5814
				text = "T"
			intervals [1543]:
				xmin = 479.5814
				xmax = 479.6614
				text = "EH1"
			intervals [1544]:
				xmin = 479.6614
				xmax = 479.7514
				text = "S"
			intervals [1545]:
				xmin = 479.7514
				xmax = 480.0214
				text = "sp"
			intervals [1546]:
				xmin = 480.0214
				xmax = 480.0514
				text = "G"
			intervals [1547]:
				xmin = 480.0514
				xmax = 480.0814
				text = "OW1"
			intervals [1548]:
				xmin = 480.0814
				xmax = 480.1114
				text = "IH0"
			intervals [1549]:
				xmin = 480.1114
				xmax = 480.1514
				text = "NG"
			intervals [1550]:
				xmin = 480.1514
				xmax = 486.0738
				text = ""
			intervals [1551]:
				xmin = 486.0738
				xmax = 486.1138
				text = "sil"
			intervals [1552]:
				xmin = 486.1138
				xmax = 486.2138
				text = "AH0"
			intervals [1553]:
				xmin = 486.2138
				xmax = 486.2538
				text = "N"
			intervals [1554]:
				xmin = 486.2538
				xmax = 486.2938
				text = "D"
			intervals [1555]:
				xmin = 486.2938
				xmax = 486.3238
				text = "sp"
			intervals [1556]:
				xmin = 486.3238
				xmax = 486.3638
				text = "S"
			intervals [1557]:
				xmin = 486.3638
				xmax = 486.5038
				text = "OW1"
			intervals [1558]:
				xmin = 486.5038
				xmax = 486.5838
				text = "HH"
			intervals [1559]:
				xmin = 486.5838
				xmax = 486.6138
				text = "W"
			intervals [1560]:
				xmin = 486.6138
				xmax = 486.6638
				text = "AH1"
			intervals [1561]:
				xmin = 486.6638
				xmax = 486.7938
				text = "T"
			intervals [1562]:
				xmin = 486.7938
				xmax = 486.8838
				text = "EH1"
			intervals [1563]:
				xmin = 486.8838
				xmax = 486.9938
				text = "L"
			intervals [1564]:
				xmin = 486.9938
				xmax = 487.0238
				text = "S"
			intervals [1565]:
				xmin = 487.0238
				xmax = 487.0538
				text = "sp"
			intervals [1566]:
				xmin = 487.0538
				xmax = 487.1238
				text = "W"
			intervals [1567]:
				xmin = 487.1238
				xmax = 487.1538
				text = "AH1"
			intervals [1568]:
				xmin = 487.1538
				xmax = 487.2438
				text = "T"
			intervals [1569]:
				xmin = 487.2438
				xmax = 487.2738
				text = "EH1"
			intervals [1570]:
				xmin = 487.2738
				xmax = 487.3238
				text = "L"
			intervals [1571]:
				xmin = 487.3238
				xmax = 487.3538
				text = "S"
			intervals [1572]:
				xmin = 487.3538
				xmax = 487.4038
				text = "sp"
			intervals [1573]:
				xmin = 487.4038
				xmax = 487.4338
				text = "IH0"
			intervals [1574]:
				xmin = 487.4338
				xmax = 487.4738
				text = "Z"
			intervals [1575]:
				xmin = 487.4738
				xmax = 487.5738
				text = "sp"
			intervals [1576]:
				xmin = 487.5738
				xmax = 487.6338
				text = "G"
			intervals [1577]:
				xmin = 487.6338
				xmax = 487.6738
				text = "OW1"
			intervals [1578]:
				xmin = 487.6738
				xmax = 487.7338
				text = "IH0"
			intervals [1579]:
				xmin = 487.7338
				xmax = 487.8138
				text = "N"
			intervals [1580]:
				xmin = 487.8138
				xmax = 487.8438
				text = "AO1"
			intervals [1581]:
				xmin = 487.8438
				xmax = 488.1138
				text = "N"
			intervals [1582]:
				xmin = 488.1138
				xmax = 488.2238
				text = "sp"
			intervals [1583]:
				xmin = 488.2238
				xmax = 503.1258
				text = ""
			intervals [1584]:
				xmin = 503.1258
				xmax = 503.1658
				text = "M"
			intervals [1585]:
				xmin = 503.1658
				xmax = 503.1958
				text = "HH"
			intervals [1586]:
				xmin = 503.1958
				xmax = 503.5258
				text = "M"
			intervals [1587]:
				xmin = 503.5258
				xmax = 505.1518
				text = "sp"
			intervals [1588]:
				xmin = 505.1518
				xmax = 505.6618
				text = "spn"
			intervals [1589]:
				xmin = 505.6618
				xmax = 528.1226
				text = "sp"
			intervals [1590]:
				xmin = 528.1226
				xmax = 528.8426
				text = "spn"
			intervals [1591]:
				xmin = 528.8426
				xmax = 529.5522
				text = ""
			intervals [1592]:
				xmin = 529.5522
				xmax = 529.5822
				text = "M"
			intervals [1593]:
				xmin = 529.5822
				xmax = 529.6122
				text = "HH"
			intervals [1594]:
				xmin = 529.6122
				xmax = 530.2622
				text = "M"
			intervals [1595]:
				xmin = 530.2622
				xmax = 534.0417
				text = ""
			intervals [1596]:
				xmin = 534.0417
				xmax = 534.1017
				text = "sil"
			intervals [1597]:
				xmin = 534.1017
				xmax = 534.3217
				text = "AH1"
			intervals [1598]:
				xmin = 534.3217
				xmax = 534.3517
				text = "R"
			intervals [1599]:
				xmin = 534.3517
				xmax = 534.5317
				text = "AH0"
			intervals [1600]:
				xmin = 534.5317
				xmax = 534.7317
				text = "sp"
			intervals [1601]:
				xmin = 534.7317
				xmax = 535.3903
				text = ""
			intervals [1602]:
				xmin = 535.3903
				xmax = 535.4703
				text = "D"
			intervals [1603]:
				xmin = 535.4703
				xmax = 535.5003
				text = "UW1"
			intervals [1604]:
				xmin = 535.5003
				xmax = 535.6103
				text = "Y"
			intervals [1605]:
				xmin = 535.6103
				xmax = 535.7003
				text = "UW1"
			intervals [1606]:
				xmin = 535.7003
				xmax = 535.7903
				text = "R"
			intervals [1607]:
				xmin = 535.7903
				xmax = 535.8603
				text = "IY0"
			intervals [1608]:
				xmin = 535.8603
				xmax = 536.1303
				text = "M"
			intervals [1609]:
				xmin = 536.1303
				xmax = 536.1903
				text = "EH1"
			intervals [1610]:
				xmin = 536.1903
				xmax = 536.2803
				text = "M"
			intervals [1611]:
				xmin = 536.2803
				xmax = 536.3803
				text = "B"
			intervals [1612]:
				xmin = 536.3803
				xmax = 536.7003
				text = "ER0"
			intervals [1613]:
				xmin = 536.7003
				xmax = 536.7303
				text = "sp"
			intervals [1614]:
				xmin = 536.7303
				xmax = 536.8334
				text = ""
			intervals [1615]:
				xmin = 536.8334
				xmax = 536.9034
				text = "S"
			intervals [1616]:
				xmin = 536.9034
				xmax = 537.0334
				text = "EY1"
			intervals [1617]:
				xmin = 537.0334
				xmax = 537.2834
				text = "AH0"
			intervals [1618]:
				xmin = 537.2834
				xmax = 537.4434
				text = "sp"
			intervals [1619]:
				xmin = 537.4434
				xmax = 537.5634
				text = "EY1"
			intervals [1620]:
				xmin = 537.5634
				xmax = 537.5934
				text = "sp"
			intervals [1621]:
				xmin = 537.5934
				xmax = 537.6634
				text = "G"
			intervals [1622]:
				xmin = 537.6634
				xmax = 537.7234
				text = "UH1"
			intervals [1623]:
				xmin = 537.7234
				xmax = 537.7734
				text = "D"
			intervals [1624]:
				xmin = 537.7734
				xmax = 537.8734
				text = "EH1"
			intervals [1625]:
				xmin = 537.8734
				xmax = 538.1034
				text = "P"
			intervals [1626]:
				xmin = 538.1034
				xmax = 538.1334
				text = "IH0"
			intervals [1627]:
				xmin = 538.1334
				xmax = 538.1934
				text = "S"
			intervals [1628]:
				xmin = 538.1934
				xmax = 538.3034
				text = "OW2"
			intervals [1629]:
				xmin = 538.3034
				xmax = 538.4334
				text = "D"
			intervals [1630]:
				xmin = 538.4334
				xmax = 538.4934
				text = "IH0"
			intervals [1631]:
				xmin = 538.4934
				xmax = 538.6134
				text = "N"
			intervals [1632]:
				xmin = 538.6134
				xmax = 538.7034
				text = "AH0"
			intervals [1633]:
				xmin = 538.7034
				xmax = 538.7334
				text = "M"
			intervals [1634]:
				xmin = 538.7334
				xmax = 538.8634
				text = "UW1"
			intervals [1635]:
				xmin = 538.8634
				xmax = 538.9234
				text = "V"
			intervals [1636]:
				xmin = 538.9234
				xmax = 539.0834
				text = "IY0"
			intervals [1637]:
				xmin = 539.0834
				xmax = 540.2613
				text = "sp"
			intervals [1638]:
				xmin = 540.2613
				xmax = 540.3013
				text = "W"
			intervals [1639]:
				xmin = 540.3013
				xmax = 540.3313
				text = "AH1"
			intervals [1640]:
				xmin = 540.3313
				xmax = 540.3613
				text = "T"
			intervals [1641]:
				xmin = 540.3613
				xmax = 540.4313
				text = "sp"
			intervals [1642]:
				xmin = 540.4313
				xmax = 540.4813
				text = "W"
			intervals [1643]:
				xmin = 540.4813
				xmax = 540.6013
				text = "AA1"
			intervals [1644]:
				xmin = 540.6013
				xmax = 540.6313
				text = "Z"
			intervals [1645]:
				xmin = 540.6313
				xmax = 540.6813
				text = "DH"
			intervals [1646]:
				xmin = 540.6813
				xmax = 540.8313
				text = "AH1"
			intervals [1647]:
				xmin = 540.8313
				xmax = 540.9213
				text = "L"
			intervals [1648]:
				xmin = 540.9213
				xmax = 541.1013
				text = "AE1"
			intervals [1649]:
				xmin = 541.1013
				xmax = 541.1313
				text = "S"
			intervals [1650]:
				xmin = 541.1313
				xmax = 541.1613
				text = "M"
			intervals [1651]:
				xmin = 541.1613
				xmax = 541.1913
				text = "UW1"
			intervals [1652]:
				xmin = 541.1913
				xmax = 541.2213
				text = "V"
			intervals [1653]:
				xmin = 541.2213
				xmax = 541.2513
				text = "IY0"
			intervals [1654]:
				xmin = 541.2513
				xmax = 541.2813
				text = "sp"
			intervals [1655]:
				xmin = 541.2813
				xmax = 541.3113
				text = "Y"
			intervals [1656]:
				xmin = 541.3113
				xmax = 541.3413
				text = "UW1"
			intervals [1657]:
				xmin = 541.3413
				xmax = 541.3713
				text = "sp"
			intervals [1658]:
				xmin = 541.3713
				xmax = 541.4013
				text = "S"
			intervals [1659]:
				xmin = 541.4013
				xmax = 541.5413
				text = "AO1"
			intervals [1660]:
				xmin = 541.5413
				xmax = 541.5713
				text = "sp"
			intervals [1661]:
				xmin = 541.5713
				xmax = 541.6613
				text = "OW1"
			intervals [1662]:
				xmin = 541.6613
				xmax = 541.9513
				text = "sp"
			intervals [1663]:
				xmin = 541.9513
				xmax = 541.9813
				text = "R"
			intervals [1664]:
				xmin = 541.9813
				xmax = 542.1113
				text = "IH1"
			intervals [1665]:
				xmin = 542.1113
				xmax = 542.2013
				text = "L"
			intervals [1666]:
				xmin = 542.2013
				xmax = 542.2313
				text = "IY0"
			intervals [1667]:
				xmin = 542.2313
				xmax = 543.1847
				text = ""
			intervals [1668]:
				xmin = 543.1847
				xmax = 543.4647
				text = "OW1"
			intervals [1669]:
				xmin = 543.4647
				xmax = 543.5747
				text = "spn"
			intervals [1670]:
				xmin = 543.5747
				xmax = 543.6147
				text = "AY1"
			intervals [1671]:
				xmin = 543.6147
				xmax = 543.6847
				text = "HH"
			intervals [1672]:
				xmin = 543.6847
				xmax = 543.7347
				text = "AE1"
			intervals [1673]:
				xmin = 543.7347
				xmax = 543.8347
				text = "V"
			intervals [1674]:
				xmin = 543.8347
				xmax = 543.8747
				text = "AH0"
			intervals [1675]:
				xmin = 543.8747
				xmax = 543.9047
				text = "N"
			intervals [1676]:
				xmin = 543.9047
				xmax = 544.4647
				text = "sp"
			intervals [1677]:
				xmin = 544.4647
				xmax = 544.4947
				text = "S"
			intervals [1678]:
				xmin = 544.4947
				xmax = 544.5347
				text = "IY1"
			intervals [1679]:
				xmin = 544.5347
				xmax = 544.6147
				text = "N"
			intervals [1680]:
				xmin = 544.6147
				xmax = 544.6447
				text = "DH"
			intervals [1681]:
				xmin = 544.6447
				xmax = 544.8447
				text = "AE1"
			intervals [1682]:
				xmin = 544.8447
				xmax = 544.8747
				text = "T"
			intervals [1683]:
				xmin = 544.8747
				xmax = 551.9389
				text = "sp"
			intervals [1684]:
				xmin = 551.9389
				xmax = 552.0789
				text = "M"
			intervals [1685]:
				xmin = 552.0789
				xmax = 552.1489
				text = "HH"
			intervals [1686]:
				xmin = 552.1489
				xmax = 552.2789
				text = "M"
			intervals [1687]:
				xmin = 552.2789
				xmax = 552.4189
				text = "sp"
			intervals [1688]:
				xmin = 552.4189
				xmax = 568.3441
				text = ""
			intervals [1689]:
				xmin = 568.3441
				xmax = 568.4241
				text = "Y"
			intervals [1690]:
				xmin = 568.4241
				xmax = 568.7741
				text = "AE1"
			intervals [1691]:
				xmin = 568.7741
				xmax = 568.8041
				text = "AY1"
			intervals [1692]:
				xmin = 568.8041
				xmax = 568.8741
				text = "B"
			intervals [1693]:
				xmin = 568.8741
				xmax = 568.9241
				text = "EH1"
			intervals [1694]:
				xmin = 568.9241
				xmax = 568.9741
				text = "T"
			intervals [1695]:
				xmin = 568.9741
				xmax = 569.0041
				text = "IH0"
			intervals [1696]:
				xmin = 569.0041
				xmax = 569.0341
				text = "T"
			intervals [1697]:
				xmin = 569.0341
				xmax = 569.0641
				text = "D"
			intervals [1698]:
				xmin = 569.0641
				xmax = 569.0941
				text = "IH0"
			intervals [1699]:
				xmin = 569.0941
				xmax = 569.1241
				text = "D"
			intervals [1700]:
				xmin = 569.1241
				xmax = 569.6041
				text = "spn"
			intervals [1701]:
				xmin = 569.6041
				xmax = 585.2775
				text = ""
			intervals [1702]:
				xmin = 585.2775
				xmax = 585.3075
				text = "M"
			intervals [1703]:
				xmin = 585.3075
				xmax = 585.3475
				text = "HH"
			intervals [1704]:
				xmin = 585.3475
				xmax = 585.7675
				text = "M"
			intervals [1705]:
				xmin = 585.7675
				xmax = 586.8054
				text = "sp"
			intervals [1706]:
				xmin = 586.8054
				xmax = 587.1154
				text = "AH1"
			intervals [1707]:
				xmin = 587.1154
				xmax = 587.2654
				text = "M"
			intervals [1708]:
				xmin = 587.2654
				xmax = 590.1025
				text = "sp"
			intervals [1709]:
				xmin = 590.1025
				xmax = 590.1325
				text = "Y"
			intervals [1710]:
				xmin = 590.1325
				xmax = 590.1625
				text = "UW1"
			intervals [1711]:
				xmin = 590.1625
				xmax = 590.1925
				text = "HH"
			intervals [1712]:
				xmin = 590.1925
				xmax = 590.2225
				text = "AE1"
			intervals [1713]:
				xmin = 590.2225
				xmax = 590.2525
				text = "V"
			intervals [1714]:
				xmin = 590.2525
				xmax = 590.3325
				text = "sp"
			intervals [1715]:
				xmin = 590.3325
				xmax = 590.3725
				text = "S"
			intervals [1716]:
				xmin = 590.3725
				xmax = 590.4025
				text = "AH1"
			intervals [1717]:
				xmin = 590.4025
				xmax = 590.4325
				text = "M"
			intervals [1718]:
				xmin = 590.4325
				xmax = 590.4625
				text = "TH"
			intervals [1719]:
				xmin = 590.4625
				xmax = 590.4925
				text = "IH0"
			intervals [1720]:
				xmin = 590.4925
				xmax = 590.5225
				text = "N"
			intervals [1721]:
				xmin = 590.5225
				xmax = 590.5525
				text = "T"
			intervals [1722]:
				xmin = 590.5525
				xmax = 590.5825
				text = "AH0"
			intervals [1723]:
				xmin = 590.5825
				xmax = 590.6525
				text = "sp"
			intervals [1724]:
				xmin = 590.6525
				xmax = 590.7025
				text = "S"
			intervals [1725]:
				xmin = 590.7025
				xmax = 590.7725
				text = "EY1"
			intervals [1726]:
				xmin = 590.7725
				xmax = 591.255
				text = "sp"
			intervals [1727]:
				xmin = 591.255
				xmax = 591.415
				text = "OW1"
			intervals [1728]:
				xmin = 591.415
				xmax = 592.1088
				text = "sp"
			intervals [1729]:
				xmin = 592.1088
				xmax = 592.3388
				text = "AH1"
			intervals [1730]:
				xmin = 592.3388
				xmax = 592.5588
				text = "M"
			intervals [1731]:
				xmin = 592.5588
				xmax = 595.3263
				text = "sp"
			intervals [1732]:
				xmin = 595.3263
				xmax = 595.3563
				text = "D"
			intervals [1733]:
				xmin = 595.3563
				xmax = 595.4063
				text = "UW1"
			intervals [1734]:
				xmin = 595.4063
				xmax = 595.5063
				text = "Y"
			intervals [1735]:
				xmin = 595.5063
				xmax = 595.5363
				text = "UW1"
			intervals [1736]:
				xmin = 595.5363
				xmax = 595.5963
				text = "HH"
			intervals [1737]:
				xmin = 595.5963
				xmax = 595.6463
				text = "AE1"
			intervals [1738]:
				xmin = 595.6463
				xmax = 595.6763
				text = "V"
			intervals [1739]:
				xmin = 595.6763
				xmax = 595.7163
				text = "EH1"
			intervals [1740]:
				xmin = 595.7163
				xmax = 595.7563
				text = "N"
			intervals [1741]:
				xmin = 595.7563
				xmax = 595.8063
				text = "IY0"
			intervals [1742]:
				xmin = 595.8063
				xmax = 595.8563
				text = "sp"
			intervals [1743]:
				xmin = 595.8563
				xmax = 595.9663
				text = "P"
			intervals [1744]:
				xmin = 595.9663
				xmax = 596.0963
				text = "EH1"
			intervals [1745]:
				xmin = 596.0963
				xmax = 596.1863
				text = "T"
			intervals [1746]:
				xmin = 596.1863
				xmax = 596.2163
				text = "S"
			intervals [1747]:
				xmin = 596.2163
				xmax = 596.2663
				text = "sp"
			intervals [1748]:
				xmin = 596.2663
				xmax = 596.3163
				text = "AE1"
			intervals [1749]:
				xmin = 596.3163
				xmax = 596.3463
				text = "T"
			intervals [1750]:
				xmin = 596.3463
				xmax = 596.3863
				text = "HH"
			intervals [1751]:
				xmin = 596.3863
				xmax = 596.4263
				text = "OW1"
			intervals [1752]:
				xmin = 596.4263
				xmax = 596.7663
				text = "M"
			intervals [1753]:
				xmin = 596.7663
				xmax = 597.6963
				text = "sp"
			intervals [1754]:
				xmin = 597.6963
				xmax = 597.7363
				text = "Y"
			intervals [1755]:
				xmin = 597.7363
				xmax = 597.7963
				text = "UW1"
			intervals [1756]:
				xmin = 597.7963
				xmax = 597.8363
				text = "EH1"
			intervals [1757]:
				xmin = 597.8363
				xmax = 597.9063
				text = "V"
			intervals [1758]:
				xmin = 597.9063
				xmax = 598.0263
				text = "ER0"
			intervals [1759]:
				xmin = 598.0263
				xmax = 598.0563
				text = "HH"
			intervals [1760]:
				xmin = 598.0563
				xmax = 598.0863
				text = "AE1"
			intervals [1761]:
				xmin = 598.0863
				xmax = 598.1163
				text = "V"
			intervals [1762]:
				xmin = 598.1163
				xmax = 598.1463
				text = "EH1"
			intervals [1763]:
				xmin = 598.1463
				xmax = 598.1863
				text = "N"
			intervals [1764]:
				xmin = 598.1863
				xmax = 598.2363
				text = "IY0"
			intervals [1765]:
				xmin = 598.2363
				xmax = 598.3463
				text = "sp"
			intervals [1766]:
				xmin = 598.3463
				xmax = 598.3963
				text = "P"
			intervals [1767]:
				xmin = 598.3963
				xmax = 598.4563
				text = "EH1"
			intervals [1768]:
				xmin = 598.4563
				xmax = 598.5063
				text = "T"
			intervals [1769]:
				xmin = 598.5063
				xmax = 598.5363
				text = "S"
			intervals [1770]:
				xmin = 598.5363
				xmax = 598.6163
				text = "sp"
			intervals [1771]:
				xmin = 598.6163
				xmax = 599.1063
				text = "spn"
			intervals [1772]:
				xmin = 599.1063
				xmax = 601.0202
				text = ""
			intervals [1773]:
				xmin = 601.0202
				xmax = 601.1302
				text = "sil"
			intervals [1774]:
				xmin = 601.1302
				xmax = 601.1602
				text = "W"
			intervals [1775]:
				xmin = 601.1602
				xmax = 601.1902
				text = "AH1"
			intervals [1776]:
				xmin = 601.1902
				xmax = 601.2202
				text = "T"
			intervals [1777]:
				xmin = 601.2202
				xmax = 601.2602
				text = "sp"
			intervals [1778]:
				xmin = 601.2602
				xmax = 601.3102
				text = "K"
			intervals [1779]:
				xmin = 601.3102
				xmax = 601.3402
				text = "AY1"
			intervals [1780]:
				xmin = 601.3402
				xmax = 601.4602
				text = "N"
			intervals [1781]:
				xmin = 601.4602
				xmax = 601.5202
				text = "AH0"
			intervals [1782]:
				xmin = 601.5202
				xmax = 601.5502
				text = "V"
			intervals [1783]:
				xmin = 601.5502
				xmax = 601.5902
				text = "sp"
			intervals [1784]:
				xmin = 601.5902
				xmax = 601.6402
				text = "D"
			intervals [1785]:
				xmin = 601.6402
				xmax = 601.7902
				text = "AO1"
			intervals [1786]:
				xmin = 601.7902
				xmax = 601.8202
				text = "G"
			intervals [1787]:
				xmin = 601.8202
				xmax = 607.6516
				text = ""
			intervals [1788]:
				xmin = 607.6516
				xmax = 607.7616
				text = "sil"
			intervals [1789]:
				xmin = 607.7616
				xmax = 608.4816
				text = "spn"
			intervals [1790]:
				xmin = 608.4816
				xmax = 608.5448
				text = ""
			intervals [1791]:
				xmin = 608.5448
				xmax = 608.5948
				text = "W"
			intervals [1792]:
				xmin = 608.5948
				xmax = 608.6248
				text = "AH1"
			intervals [1793]:
				xmin = 608.6248
				xmax = 608.6648
				text = "T"
			intervals [1794]:
				xmin = 608.6648
				xmax = 608.6948
				text = "D"
			intervals [1795]:
				xmin = 608.6948
				xmax = 608.7348
				text = "UW1"
			intervals [1796]:
				xmin = 608.7348
				xmax = 608.7648
				text = "Y"
			intervals [1797]:
				xmin = 608.7648
				xmax = 608.7948
				text = "UW1"
			intervals [1798]:
				xmin = 608.7948
				xmax = 608.8548
				text = "sp"
			intervals [1799]:
				xmin = 608.8548
				xmax = 608.9048
				text = "K"
			intervals [1800]:
				xmin = 608.9048
				xmax = 609.0448
				text = "AO1"
			intervals [1801]:
				xmin = 609.0448
				xmax = 609.0848
				text = "L"
			intervals [1802]:
				xmin = 609.0848
				xmax = 609.1448
				text = "AH0"
			intervals [1803]:
				xmin = 609.1448
				xmax = 609.1748
				text = "sp"
			intervals [1804]:
				xmin = 609.1748
				xmax = 609.2348
				text = "D"
			intervals [1805]:
				xmin = 609.2348
				xmax = 609.3448
				text = "AO1"
			intervals [1806]:
				xmin = 609.3448
				xmax = 609.3748
				text = "G"
			intervals [1807]:
				xmin = 609.3748
				xmax = 609.4048
				text = "sp"
			intervals [1808]:
				xmin = 609.4048
				xmax = 609.4548
				text = "DH"
			intervals [1809]:
				xmin = 609.4548
				xmax = 609.5048
				text = "AH0"
			intervals [1810]:
				xmin = 609.5048
				xmax = 609.5548
				text = "T"
			intervals [1811]:
				xmin = 609.5548
				xmax = 609.5848
				text = "sp"
			intervals [1812]:
				xmin = 609.5848
				xmax = 609.6148
				text = "Z"
			intervals [1813]:
				xmin = 609.6148
				xmax = 609.6448
				text = "sp"
			intervals [1814]:
				xmin = 609.6448
				xmax = 609.7348
				text = "M"
			intervals [1815]:
				xmin = 609.7348
				xmax = 609.7748
				text = "IH1"
			intervals [1816]:
				xmin = 609.7748
				xmax = 609.8448
				text = "K"
			intervals [1817]:
				xmin = 609.8448
				xmax = 609.8748
				text = "S"
			intervals [1818]:
				xmin = 609.8748
				xmax = 609.9148
				text = "T"
			intervals [1819]:
				xmin = 609.9148
				xmax = 610.0248
				text = "sp"
			intervals [1820]:
				xmin = 610.0248
				xmax = 611.5833
				text = ""
			intervals [1821]:
				xmin = 611.5833
				xmax = 612.5033
				text = "spn"
			intervals [1822]:
				xmin = 612.5033
				xmax = 614.1685
				text = ""
			intervals [1823]:
				xmin = 614.1685
				xmax = 614.2485
				text = "AH1"
			intervals [1824]:
				xmin = 614.2485
				xmax = 614.2785
				text = "HH"
			intervals [1825]:
				xmin = 614.2785
				xmax = 614.5985
				text = "AH1"
			intervals [1826]:
				xmin = 614.5985
				xmax = 614.8285
				text = "sp"
			intervals [1827]:
				xmin = 614.8285
				xmax = 616.6185
				text = ""
			intervals [1828]:
				xmin = 616.6185
				xmax = 616.6785
				text = "D"
			intervals [1829]:
				xmin = 616.6785
				xmax = 616.7485
				text = "IH0"
			intervals [1830]:
				xmin = 616.7485
				xmax = 616.7785
				text = "D"
			intervals [1831]:
				xmin = 616.7785
				xmax = 616.8185
				text = "HH"
			intervals [1832]:
				xmin = 616.8185
				xmax = 616.8785
				text = "IY1"
			intervals [1833]:
				xmin = 616.8785
				xmax = 616.9385
				text = "sp"
			intervals [1834]:
				xmin = 616.9385
				xmax = 616.9785
				text = "D"
			intervals [1835]:
				xmin = 616.9785
				xmax = 617.1085
				text = "UW1"
			intervals [1836]:
				xmin = 617.1085
				xmax = 617.1385
				text = "EH1"
			intervals [1837]:
				xmin = 617.1385
				xmax = 617.1885
				text = "N"
			intervals [1838]:
				xmin = 617.1885
				xmax = 617.2685
				text = "IY0"
			intervals [1839]:
				xmin = 617.2685
				xmax = 617.3585
				text = "sp"
			intervals [1840]:
				xmin = 617.3585
				xmax = 617.3985
				text = "F"
			intervals [1841]:
				xmin = 617.3985
				xmax = 617.4685
				text = "AH1"
			intervals [1842]:
				xmin = 617.4685
				xmax = 617.4985
				text = "N"
			intervals [1843]:
				xmin = 617.4985
				xmax = 617.6285
				text = "IY0"
			intervals [1844]:
				xmin = 617.6285
				xmax = 617.6985
				text = "sp"
			intervals [1845]:
				xmin = 617.6985
				xmax = 617.7385
				text = "TH"
			intervals [1846]:
				xmin = 617.7385
				xmax = 617.7685
				text = "IH1"
			intervals [1847]:
				xmin = 617.7685
				xmax = 617.9385
				text = "NG"
			intervals [1848]:
				xmin = 617.9385
				xmax = 618.0485
				text = "Z"
			intervals [1849]:
				xmin = 618.0485
				xmax = 619.881
				text = "sp"
			intervals [1850]:
				xmin = 619.881
				xmax = 619.911
				text = "T"
			intervals [1851]:
				xmin = 619.911
				xmax = 619.941
				text = "EH1"
			intervals [1852]:
				xmin = 619.941
				xmax = 619.981
				text = "L"
			intervals [1853]:
				xmin = 619.981
				xmax = 620.051
				text = "M"
			intervals [1854]:
				xmin = 620.051
				xmax = 620.091
				text = "IY1"
			intervals [1855]:
				xmin = 620.091
				xmax = 620.131
				text = "AH0"
			intervals [1856]:
				xmin = 620.131
				xmax = 620.221
				text = "sp"
			intervals [1857]:
				xmin = 620.221
				xmax = 620.251
				text = "S"
			intervals [1858]:
				xmin = 620.251
				xmax = 620.291
				text = "T"
			intervals [1859]:
				xmin = 620.291
				xmax = 620.401
				text = "AO1"
			intervals [1860]:
				xmin = 620.401
				xmax = 620.461
				text = "R"
			intervals [1861]:
				xmin = 620.461
				xmax = 620.501
				text = "IY0"
			intervals [1862]:
				xmin = 620.501
				xmax = 620.531
				text = "AH0"
			intervals [1863]:
				xmin = 620.531
				xmax = 620.561
				text = "B"
			intervals [1864]:
				xmin = 620.561
				xmax = 620.591
				text = "AW1"
			intervals [1865]:
				xmin = 620.591
				xmax = 620.621
				text = "T"
			intervals [1866]:
				xmin = 620.621
				xmax = 620.671
				text = "JH"
			intervals [1867]:
				xmin = 620.671
				xmax = 620.711
				text = "AH1"
			intervals [1868]:
				xmin = 620.711
				xmax = 620.741
				text = "S"
			intervals [1869]:
				xmin = 620.741
				xmax = 621.251
				text = "sp"
			intervals [1870]:
				xmin = 621.251
				xmax = 621.281
				text = "S"
			intervals [1871]:
				xmin = 621.281
				xmax = 621.311
				text = "AH1"
			intervals [1872]:
				xmin = 621.311
				xmax = 621.351
				text = "M"
			intervals [1873]:
				xmin = 621.351
				xmax = 621.381
				text = "TH"
			intervals [1874]:
				xmin = 621.381
				xmax = 621.441
				text = "IH0"
			intervals [1875]:
				xmin = 621.441
				xmax = 621.481
				text = "N"
			intervals [1876]:
				xmin = 621.481
				xmax = 621.561
				text = "DH"
			intervals [1877]:
				xmin = 621.561
				xmax = 621.641
				text = "AE1"
			intervals [1878]:
				xmin = 621.641
				xmax = 621.671
				text = "T"
			intervals [1879]:
				xmin = 621.671
				xmax = 621.701
				text = "HH"
			intervals [1880]:
				xmin = 621.701
				xmax = 621.981
				text = "AE1"
			intervals [1881]:
				xmin = 621.981
				xmax = 622.041
				text = "P"
			intervals [1882]:
				xmin = 622.041
				xmax = 622.091
				text = "AH0"
			intervals [1883]:
				xmin = 622.091
				xmax = 622.121
				text = "N"
			intervals [1884]:
				xmin = 622.121
				xmax = 622.151
				text = "D"
			intervals [1885]:
				xmin = 622.151
				xmax = 622.181
				text = "W"
			intervals [1886]:
				xmin = 622.181
				xmax = 622.211
				text = "IH0"
			intervals [1887]:
				xmin = 622.211
				xmax = 622.241
				text = "DH"
			intervals [1888]:
				xmin = 622.241
				xmax = 622.271
				text = "DH"
			intervals [1889]:
				xmin = 622.271
				xmax = 622.301
				text = "AH1"
			intervals [1890]:
				xmin = 622.301
				xmax = 622.331
				text = "D"
			intervals [1891]:
				xmin = 622.331
				xmax = 622.551
				text = "AO1"
			intervals [1892]:
				xmin = 622.551
				xmax = 622.631
				text = "G"
			intervals [1893]:
				xmin = 622.631
				xmax = 632.4309
				text = "sp"
			intervals [1894]:
				xmin = 632.4309
				xmax = 632.5109
				text = "HH"
			intervals [1895]:
				xmin = 632.5109
				xmax = 632.5409
				text = "W"
			intervals [1896]:
				xmin = 632.5409
				xmax = 632.5709
				text = "AH1"
			intervals [1897]:
				xmin = 632.5709
				xmax = 632.6109
				text = "T"
			intervals [1898]:
				xmin = 632.6109
				xmax = 632.6409
				text = "D"
			intervals [1899]:
				xmin = 632.6409
				xmax = 632.7109
				text = "HH"
			intervals [1900]:
				xmin = 632.7109
				xmax = 632.8009
				text = "IY1"
			intervals [1901]:
				xmin = 632.8009
				xmax = 632.8509
				text = "D"
			intervals [1902]:
				xmin = 632.8509
				xmax = 633.1809
				text = "UW1"
			intervals [1903]:
				xmin = 633.1809
				xmax = 635.0249
				text = ""
			intervals [1904]:
				xmin = 635.0249
				xmax = 635.0849
				text = "sil"
			intervals [1905]:
				xmin = 635.0849
				xmax = 635.1149
				text = "W"
			intervals [1906]:
				xmin = 635.1149
				xmax = 635.1549
				text = "AH1"
			intervals [1907]:
				xmin = 635.1549
				xmax = 635.1849
				text = "T"
			intervals [1908]:
				xmin = 635.1849
				xmax = 635.2149
				text = "D"
			intervals [1909]:
				xmin = 635.2149
				xmax = 635.2449
				text = "IH0"
			intervals [1910]:
				xmin = 635.2449
				xmax = 635.2749
				text = "D"
			intervals [1911]:
				xmin = 635.2749
				xmax = 635.3049
				text = "HH"
			intervals [1912]:
				xmin = 635.3049
				xmax = 635.3349
				text = "IY1"
			intervals [1913]:
				xmin = 635.3349
				xmax = 635.3649
				text = "D"
			intervals [1914]:
				xmin = 635.3649
				xmax = 635.7949
				text = "UW1"
			intervals [1915]:
				xmin = 635.7949
				xmax = 644.4256
				text = ""
			intervals [1916]:
				xmin = 644.4256
				xmax = 644.4556
				text = "sil"
			intervals [1917]:
				xmin = 644.4556
				xmax = 645.0556
				text = "OW1"
			intervals [1918]:
				xmin = 645.0556
				xmax = 645.1156
				text = "sp"
			intervals [1919]:
				xmin = 645.1156
				xmax = 645.1456
				text = "spn"
			intervals [1920]:
				xmin = 645.1456
				xmax = 645.6056
				text = "sp"
			intervals [1921]:
				xmin = 645.6056
				xmax = 645.7262
				text = ""
			intervals [1922]:
				xmin = 645.7262
				xmax = 645.7862
				text = "D"
			intervals [1923]:
				xmin = 645.7862
				xmax = 645.8762
				text = "IH0"
			intervals [1924]:
				xmin = 645.8762
				xmax = 645.9062
				text = "D"
			intervals [1925]:
				xmin = 645.9062
				xmax = 645.9362
				text = "HH"
			intervals [1926]:
				xmin = 645.9362
				xmax = 645.9662
				text = "IY1"
			intervals [1927]:
				xmin = 645.9662
				xmax = 646.0062
				text = "EH1"
			intervals [1928]:
				xmin = 646.0062
				xmax = 646.0862
				text = "V"
			intervals [1929]:
				xmin = 646.0862
				xmax = 646.1762
				text = "ER0"
			intervals [1930]:
				xmin = 646.1762
				xmax = 646.2162
				text = "D"
			intervals [1931]:
				xmin = 646.2162
				xmax = 646.3162
				text = "UW1"
			intervals [1932]:
				xmin = 646.3162
				xmax = 646.3562
				text = "EH1"
			intervals [1933]:
				xmin = 646.3562
				xmax = 646.3962
				text = "N"
			intervals [1934]:
				xmin = 646.3962
				xmax = 646.4962
				text = "IY0"
			intervals [1935]:
				xmin = 646.4962
				xmax = 646.5562
				text = "G"
			intervals [1936]:
				xmin = 646.5562
				xmax = 646.6162
				text = "UH1"
			intervals [1937]:
				xmin = 646.6162
				xmax = 646.7262
				text = "D"
			intervals [1938]:
				xmin = 646.7262
				xmax = 646.7562
				text = "sp"
			intervals [1939]:
				xmin = 646.7562
				xmax = 646.8062
				text = "TH"
			intervals [1940]:
				xmin = 646.8062
				xmax = 646.8762
				text = "IH1"
			intervals [1941]:
				xmin = 646.8762
				xmax = 647.0062
				text = "NG"
			intervals [1942]:
				xmin = 647.0062
				xmax = 647.0862
				text = "Z"
			intervals [1943]:
				xmin = 647.0862
				xmax = 647.1262
				text = "sp"
			intervals [1944]:
				xmin = 647.1262
				xmax = 657.2931
				text = ""
			intervals [1945]:
				xmin = 657.2931
				xmax = 657.3331
				text = "M"
			intervals [1946]:
				xmin = 657.3331
				xmax = 657.3731
				text = "HH"
			intervals [1947]:
				xmin = 657.3731
				xmax = 657.8231
				text = "M"
			intervals [1948]:
				xmin = 657.8231
				xmax = 660.7717
				text = "sp"
			intervals [1949]:
				xmin = 660.7717
				xmax = 660.8917
				text = "M"
			intervals [1950]:
				xmin = 660.8917
				xmax = 660.9217
				text = "HH"
			intervals [1951]:
				xmin = 660.9217
				xmax = 661.1917
				text = "M"
			intervals [1952]:
				xmin = 661.1917
				xmax = 666.1589
				text = "sp"
			intervals [1953]:
				xmin = 666.1589
				xmax = 666.4389
				text = "M"
			intervals [1954]:
				xmin = 666.4389
				xmax = 668.9062
				text = ""
			intervals [1955]:
				xmin = 668.9062
				xmax = 668.9562
				text = "sil"
			intervals [1956]:
				xmin = 668.9562
				xmax = 669.0262
				text = "W"
			intervals [1957]:
				xmin = 669.0262
				xmax = 669.0562
				text = "EH1"
			intervals [1958]:
				xmin = 669.0562
				xmax = 669.0862
				text = "L"
			intervals [1959]:
				xmin = 669.0862
				xmax = 669.2062
				text = "DH"
			intervals [1960]:
				xmin = 669.2062
				xmax = 669.2362
				text = "AH0"
			intervals [1961]:
				xmin = 669.2362
				xmax = 669.2762
				text = "T"
			intervals [1962]:
				xmin = 669.2762
				xmax = 669.3062
				text = "sp"
			intervals [1963]:
				xmin = 669.3062
				xmax = 669.3462
				text = "Z"
			intervals [1964]:
				xmin = 669.3462
				xmax = 669.3762
				text = "sp"
			intervals [1965]:
				xmin = 669.3762
				xmax = 669.5262
				text = "G"
			intervals [1966]:
				xmin = 669.5262
				xmax = 669.6762
				text = "IH0"
			intervals [1967]:
				xmin = 669.6762
				xmax = 669.7962
				text = "D"
			intervals [1968]:
				xmin = 669.7962
				xmax = 670.1148
				text = ""
			intervals [1969]:
				xmin = 670.1148
				xmax = 670.1848
				text = "DH"
			intervals [1970]:
				xmin = 670.1848
				xmax = 670.2648
				text = "AH0"
			intervals [1971]:
				xmin = 670.2648
				xmax = 670.2948
				text = "T"
			intervals [1972]:
				xmin = 670.2948
				xmax = 670.3248
				text = "sp"
			intervals [1973]:
				xmin = 670.3248
				xmax = 670.3548
				text = "Z"
			intervals [1974]:
				xmin = 670.3548
				xmax = 670.3848
				text = "sp"
			intervals [1975]:
				xmin = 670.3848
				xmax = 670.5048
				text = "G"
			intervals [1976]:
				xmin = 670.5048
				xmax = 670.5348
				text = "IH0"
			intervals [1977]:
				xmin = 670.5348
				xmax = 670.5648
				text = "D"
			intervals [1978]:
				xmin = 670.5648
				xmax = 670.7148
				text = "sp"
			intervals [1979]:
				xmin = 670.7148
				xmax = 670.7911
				text = ""
			intervals [1980]:
				xmin = 670.7911
				xmax = 670.8411
				text = "HH"
			intervals [1981]:
				xmin = 670.8411
				xmax = 670.8811
				text = "W"
			intervals [1982]:
				xmin = 670.8811
				xmax = 670.9111
				text = "AH1"
			intervals [1983]:
				xmin = 670.9111
				xmax = 670.9511
				text = "T"
			intervals [1984]:
				xmin = 670.9511
				xmax = 670.9811
				text = "EH1"
			intervals [1985]:
				xmin = 670.9811
				xmax = 671.0811
				text = "V"
			intervals [1986]:
				xmin = 671.0811
				xmax = 671.1511
				text = "ER0"
			intervals [1987]:
				xmin = 671.1511
				xmax = 671.2311
				text = "HH"
			intervals [1988]:
				xmin = 671.2311
				xmax = 671.2611
				text = "AE1"
			intervals [1989]:
				xmin = 671.2611
				xmax = 671.3911
				text = "P"
			intervals [1990]:
				xmin = 671.3911
				xmax = 671.4211
				text = "AH0"
			intervals [1991]:
				xmin = 671.4211
				xmax = 671.4511
				text = "N"
			intervals [1992]:
				xmin = 671.4511
				xmax = 671.5311
				text = "D"
			intervals [1993]:
				xmin = 671.5311
				xmax = 671.5611
				text = "sp"
			intervals [1994]:
				xmin = 671.5611
				xmax = 671.5911
				text = "T"
			intervals [1995]:
				xmin = 671.5911
				xmax = 671.6411
				text = "IH0"
			intervals [1996]:
				xmin = 671.6411
				xmax = 671.6711
				text = "IH0"
			intervals [1997]:
				xmin = 671.6711
				xmax = 671.7311
				text = "M"
			intervals [1998]:
				xmin = 671.7311
				xmax = 671.8111
				text = "sp"
			intervals [1999]:
				xmin = 671.8111
				xmax = 678.4833
				text = ""
			intervals [2000]:
				xmin = 678.4833
				xmax = 678.6633
				text = "M"
			intervals [2001]:
				xmin = 678.6633
				xmax = 678.6933
				text = "HH"
			intervals [2002]:
				xmin = 678.6933
				xmax = 678.7233
				text = "M"
			intervals [2003]:
				xmin = 678.7233
				xmax = 679.0533
				text = "sp"
			intervals [2004]:
				xmin = 679.0533
				xmax = 680.2161
				text = ""
			intervals [2005]:
				xmin = 680.2161
				xmax = 680.3261
				text = "W"
			intervals [2006]:
				xmin = 680.3261
				xmax = 680.3761
				text = "ER0"
			intervals [2007]:
				xmin = 680.3761
				xmax = 680.4261
				text = "Y"
			intervals [2008]:
				xmin = 680.4261
				xmax = 680.4861
				text = "UW1"
			intervals [2009]:
				xmin = 680.4861
				xmax = 680.6261
				text = "sp"
			intervals [2010]:
				xmin = 680.6261
				xmax = 680.6661
				text = "S"
			intervals [2011]:
				xmin = 680.6661
				xmax = 680.7361
				text = "AE1"
			intervals [2012]:
				xmin = 680.7361
				xmax = 680.9761
				text = "D"
			intervals [2013]:
				xmin = 680.9761
				xmax = 681.0361
				text = "sp"
			intervals [2014]:
				xmin = 681.0361
				xmax = 682.338
				text = ""
			intervals [2015]:
				xmin = 682.338
				xmax = 682.448
				text = "N"
			intervals [2016]:
				xmin = 682.448
				xmax = 682.648
				text = "OW1"
			intervals [2017]:
				xmin = 682.648
				xmax = 682.718
				text = "sp"
			intervals [2018]:
				xmin = 682.718
				xmax = 683.4875
				text = ""
			intervals [2019]:
				xmin = 683.4875
				xmax = 683.5575
				text = "AH1"
			intervals [2020]:
				xmin = 683.5575
				xmax = 683.5975
				text = "HH"
			intervals [2021]:
				xmin = 683.5975
				xmax = 684.1175
				text = "AH1"
			intervals [2022]:
				xmin = 684.1175
				xmax = 685.0962
				text = ""
			intervals [2023]:
				xmin = 685.0962
				xmax = 685.1362
				text = "sil"
			intervals [2024]:
				xmin = 685.1362
				xmax = 685.3362
				text = "AH1"
			intervals [2025]:
				xmin = 685.3362
				xmax = 685.5062
				text = "M"
			intervals [2026]:
				xmin = 685.5062
				xmax = 685.5862
				text = "sp"
			intervals [2027]:
				xmin = 685.5862
				xmax = 687.3742
				text = ""
			intervals [2028]:
				xmin = 687.3742
				xmax = 687.4242
				text = "HH"
			intervals [2029]:
				xmin = 687.4242
				xmax = 687.4742
				text = "W"
			intervals [2030]:
				xmin = 687.4742
				xmax = 687.5042
				text = "AH1"
			intervals [2031]:
				xmin = 687.5042
				xmax = 687.5342
				text = "T"
			intervals [2032]:
				xmin = 687.5342
				xmax = 687.5842
				text = "AH0"
			intervals [2033]:
				xmin = 687.5842
				xmax = 687.6442
				text = "B"
			intervals [2034]:
				xmin = 687.6442
				xmax = 687.8042
				text = "AW1"
			intervals [2035]:
				xmin = 687.8042
				xmax = 687.8642
				text = "T"
			intervals [2036]:
				xmin = 687.8642
				xmax = 687.9742
				text = "sp"
			intervals [2037]:
				xmin = 687.9742
				xmax = 688.0042
				text = "S"
			intervals [2038]:
				xmin = 688.0042
				xmax = 688.0642
				text = "K"
			intervals [2039]:
				xmin = 688.0642
				xmax = 688.2842
				text = "UW1"
			intervals [2040]:
				xmin = 688.2842
				xmax = 688.4842
				text = "L"
			intervals [2041]:
				xmin = 688.4842
				xmax = 688.5142
				text = "sp"
			intervals [2042]:
				xmin = 688.5142
				xmax = 688.8293
				text = ""
			intervals [2043]:
				xmin = 688.8293
				xmax = 688.8793
				text = "HH"
			intervals [2044]:
				xmin = 688.8793
				xmax = 688.9093
				text = "W"
			intervals [2045]:
				xmin = 688.9093
				xmax = 688.9393
				text = "AH1"
			intervals [2046]:
				xmin = 688.9393
				xmax = 688.9793
				text = "T"
			intervals [2047]:
				xmin = 688.9793
				xmax = 689.0593
				text = "sp"
			intervals [2048]:
				xmin = 689.0593
				xmax = 689.0893
				text = "S"
			intervals [2049]:
				xmin = 689.0893
				xmax = 689.1293
				text = "K"
			intervals [2050]:
				xmin = 689.1293
				xmax = 689.2693
				text = "UW1"
			intervals [2051]:
				xmin = 689.2693
				xmax = 689.3093
				text = "L"
			intervals [2052]:
				xmin = 689.3093
				xmax = 689.3393
				text = "D"
			intervals [2053]:
				xmin = 689.3393
				xmax = 689.3693
				text = "UW1"
			intervals [2054]:
				xmin = 689.3693
				xmax = 689.4393
				text = "Y"
			intervals [2055]:
				xmin = 689.4393
				xmax = 689.5493
				text = "UW1"
			intervals [2056]:
				xmin = 689.5493
				xmax = 689.5793
				text = "sp"
			intervals [2057]:
				xmin = 689.5793
				xmax = 689.6393
				text = "G"
			intervals [2058]:
				xmin = 689.6393
				xmax = 689.7493
				text = "OW1"
			intervals [2059]:
				xmin = 689.7493
				xmax = 689.8993
				text = "sp"
			intervals [2060]:
				xmin = 689.8993
				xmax = 689.9293
				text = "T"
			intervals [2061]:
				xmin = 689.9293
				xmax = 690.0193
				text = "IH0"
			intervals [2062]:
				xmin = 690.0193
				xmax = 690.0793
				text = "sp"
			intervals [2063]:
				xmin = 690.0793
				xmax = 692.1383
				text = ""
			intervals [2064]:
				xmin = 692.1383
				xmax = 693.3083
				text = "TN"
			intervals [2065]:
				xmin = 693.3083
				xmax = 693.4344
				text = "sp"
			intervals [2066]:
				xmin = 693.4344
				xmax = 693.8144
				text = "OW1"
			intervals [2067]:
				xmin = 693.8144
				xmax = 693.8744
				text = "HH"
			intervals [2068]:
				xmin = 693.8744
				xmax = 693.9044
				text = "W"
			intervals [2069]:
				xmin = 693.9044
				xmax = 693.9644
				text = "AH1"
			intervals [2070]:
				xmin = 693.9644
				xmax = 693.9944
				text = "T"
			intervals [2071]:
				xmin = 693.9944
				xmax = 694.0244
				text = "D"
			intervals [2072]:
				xmin = 694.0244
				xmax = 694.0544
				text = "UW1"
			intervals [2073]:
				xmin = 694.0544
				xmax = 694.1044
				text = "Y"
			intervals [2074]:
				xmin = 694.1044
				xmax = 694.2244
				text = "UW1"
			intervals [2075]:
				xmin = 694.2244
				xmax = 694.2744
				text = "T"
			intervals [2076]:
				xmin = 694.2744
				xmax = 694.3544
				text = "EY1"
			intervals [2077]:
				xmin = 694.3544
				xmax = 694.4244
				text = "K"
			intervals [2078]:
				xmin = 694.4244
				xmax = 694.4744
				text = "sp"
			intervals [2079]:
				xmin = 694.4744
				xmax = 694.5044
				text = "DH"
			intervals [2080]:
				xmin = 694.5044
				xmax = 694.5344
				text = "EH1"
			intervals [2081]:
				xmin = 694.5344
				xmax = 694.6044
				text = "R"
			intervals [2082]:
				xmin = 694.6044
				xmax = 697.423
				text = "sp"
			intervals [2083]:
				xmin = 697.423
				xmax = 697.863
				text = "OW1"
			intervals [2084]:
				xmin = 697.863
				xmax = 698.0053
				text = ""
			intervals [2085]:
				xmin = 698.0053
				xmax = 698.0453
				text = "sil"
			intervals [2086]:
				xmin = 698.0453
				xmax = 698.0953
				text = "W"
			intervals [2087]:
				xmin = 698.0953
				xmax = 698.1253
				text = "EH1"
			intervals [2088]:
				xmin = 698.1253
				xmax = 698.1653
				text = "L"
			intervals [2089]:
				xmin = 698.1653
				xmax = 698.2153
				text = "HH"
			intervals [2090]:
				xmin = 698.2153
				xmax = 698.2553
				text = "W"
			intervals [2091]:
				xmin = 698.2553
				xmax = 698.3253
				text = "EH1"
			intervals [2092]:
				xmin = 698.3253
				xmax = 698.4253
				text = "R"
			intervals [2093]:
				xmin = 698.4253
				xmax = 698.4553
				text = "D"
			intervals [2094]:
				xmin = 698.4553
				xmax = 698.4953
				text = "IH1"
			intervals [2095]:
				xmin = 698.4953
				xmax = 698.6153
				text = "D"
			intervals [2096]:
				xmin = 698.6153
				xmax = 698.6653
				text = "Y"
			intervals [2097]:
				xmin = 698.6653
				xmax = 698.7053
				text = "UW1"
			intervals [2098]:
				xmin = 698.7053
				xmax = 698.8053
				text = "G"
			intervals [2099]:
				xmin = 698.8053
				xmax = 699.0353
				text = "OW1"
			intervals [2100]:
				xmin = 699.0353
				xmax = 701.1982
				text = ""
			intervals [2101]:
				xmin = 701.1982
				xmax = 701.4182
				text = "AH1"
			intervals [2102]:
				xmin = 701.4182
				xmax = 701.4882
				text = "HH"
			intervals [2103]:
				xmin = 701.4882
				xmax = 701.7482
				text = "AH1"
			intervals [2104]:
				xmin = 701.7482
				xmax = 703.0255
				text = ""
			intervals [2105]:
				xmin = 703.0255
				xmax = 703.0555
				text = "M"
			intervals [2106]:
				xmin = 703.0555
				xmax = 703.0855
				text = "HH"
			intervals [2107]:
				xmin = 703.0855
				xmax = 703.3055
				text = "M"
			intervals [2108]:
				xmin = 703.3055
				xmax = 704.6562
				text = "sp"
			intervals [2109]:
				xmin = 704.6562
				xmax = 704.9162
				text = "AH1"
			intervals [2110]:
				xmin = 704.9162
				xmax = 705.1062
				text = "M"
			intervals [2111]:
				xmin = 705.1062
				xmax = 705.1362
				text = "sp"
			intervals [2112]:
				xmin = 705.1362
				xmax = 706.7032
				text = ""
			intervals [2113]:
				xmin = 706.7032
				xmax = 706.7432
				text = "HH"
			intervals [2114]:
				xmin = 706.7432
				xmax = 706.7932
				text = "W"
			intervals [2115]:
				xmin = 706.7932
				xmax = 706.8232
				text = "AH1"
			intervals [2116]:
				xmin = 706.8232
				xmax = 706.8532
				text = "T"
			intervals [2117]:
				xmin = 706.8532
				xmax = 706.8832
				text = "D"
			intervals [2118]:
				xmin = 706.8832
				xmax = 706.9132
				text = "IH0"
			intervals [2119]:
				xmin = 706.9132
				xmax = 707.0032
				text = "D"
			intervals [2120]:
				xmin = 707.0032
				xmax = 707.0332
				text = "Y"
			intervals [2121]:
				xmin = 707.0332
				xmax = 707.1232
				text = "UW1"
			intervals [2122]:
				xmin = 707.1232
				xmax = 707.1932
				text = "sp"
			intervals [2123]:
				xmin = 707.1932
				xmax = 707.2332
				text = "S"
			intervals [2124]:
				xmin = 707.2332
				xmax = 707.2932
				text = "T"
			intervals [2125]:
				xmin = 707.2932
				xmax = 707.3732
				text = "AH1"
			intervals [2126]:
				xmin = 707.3732
				xmax = 707.4832
				text = "D"
			intervals [2127]:
				xmin = 707.4832
				xmax = 707.5232
				text = "IY0"
			intervals [2128]:
				xmin = 707.5232
				xmax = 717.2111
				text = "sp"
			intervals [2129]:
				xmin = 717.2111
				xmax = 717.2611
				text = "M"
			intervals [2130]:
				xmin = 717.2611
				xmax = 717.2911
				text = "HH"
			intervals [2131]:
				xmin = 717.2911
				xmax = 717.3211
				text = "M"
			intervals [2132]:
				xmin = 717.3211
				xmax = 717.7411
				text = "sp"
			intervals [2133]:
				xmin = 717.7411
				xmax = 718.0685
				text = ""
			intervals [2134]:
				xmin = 718.0685
				xmax = 718.1285
				text = "W"
			intervals [2135]:
				xmin = 718.1285
				xmax = 718.1585
				text = "EH1"
			intervals [2136]:
				xmin = 718.1585
				xmax = 718.2485
				text = "L"
			intervals [2137]:
				xmin = 718.2485
				xmax = 718.3085
				text = "W"
			intervals [2138]:
				xmin = 718.3085
				xmax = 718.3585
				text = "AH1"
			intervals [2139]:
				xmin = 718.3585
				xmax = 718.4785
				text = "T"
			intervals [2140]:
				xmin = 718.4785
				xmax = 718.5685
				text = "sp"
			intervals [2141]:
				xmin = 718.5685
				xmax = 719.0485
				text = "AH1"
			intervals [2142]:
				xmin = 719.0485
				xmax = 719.1185
				text = "sp"
			intervals [2143]:
				xmin = 719.1185
				xmax = 719.3491
				text = ""
			intervals [2144]:
				xmin = 719.3491
				xmax = 719.4291
				text = "HH"
			intervals [2145]:
				xmin = 719.4291
				xmax = 719.4791
				text = "W"
			intervals [2146]:
				xmin = 719.4791
				xmax = 719.5091
				text = "AH1"
			intervals [2147]:
				xmin = 719.5091
				xmax = 719.5791
				text = "T"
			intervals [2148]:
				xmin = 719.5791
				xmax = 719.6491
				text = "HH"
			intervals [2149]:
				xmin = 719.6491
				xmax = 719.6791
				text = "W"
			intervals [2150]:
				xmin = 719.6791
				xmax = 719.7091
				text = "AH1"
			intervals [2151]:
				xmin = 719.7091
				xmax = 719.7391
				text = "T"
			intervals [2152]:
				xmin = 719.7391
				xmax = 719.7691
				text = "W"
			intervals [2153]:
				xmin = 719.7691
				xmax = 719.7991
				text = "AO1"
			intervals [2154]:
				xmin = 719.7991
				xmax = 719.8391
				text = "Z"
			intervals [2155]:
				xmin = 719.8391
				xmax = 719.9591
				text = "sp"
			intervals [2156]:
				xmin = 719.9591
				xmax = 719.9991
				text = "HH"
			intervals [2157]:
				xmin = 719.9991
				xmax = 720.0291
				text = "W"
			intervals [2158]:
				xmin = 720.0291
				xmax = 720.0591
				text = "IH1"
			intervals [2159]:
				xmin = 720.0591
				xmax = 720.0891
				text = "CH"
			intervals [2160]:
				xmin = 720.0891
				xmax = 720.1591
				text = "sp"
			intervals [2161]:
				xmin = 720.1591
				xmax = 720.2091
				text = "W"
			intervals [2162]:
				xmin = 720.2091
				xmax = 720.2391
				text = "AH1"
			intervals [2163]:
				xmin = 720.2391
				xmax = 720.2891
				text = "N"
			intervals [2164]:
				xmin = 720.2891
				xmax = 720.3191
				text = "sp"
			intervals [2165]:
				xmin = 720.3191
				xmax = 720.3491
				text = "W"
			intervals [2166]:
				xmin = 720.3491
				xmax = 720.3791
				text = "AO1"
			intervals [2167]:
				xmin = 720.3791
				xmax = 720.4091
				text = "Z"
			intervals [2168]:
				xmin = 720.4091
				xmax = 720.4391
				text = "sp"
			intervals [2169]:
				xmin = 720.4391
				xmax = 720.4691
				text = "Y"
			intervals [2170]:
				xmin = 720.4691
				xmax = 720.4991
				text = "UH1"
			intervals [2171]:
				xmin = 720.4991
				xmax = 720.5291
				text = "R"
			intervals [2172]:
				xmin = 720.5291
				xmax = 720.6191
				text = "sp"
			intervals [2173]:
				xmin = 720.6191
				xmax = 720.6691
				text = "F"
			intervals [2174]:
				xmin = 720.6691
				xmax = 720.7791
				text = "EY1"
			intervals [2175]:
				xmin = 720.7791
				xmax = 720.8891
				text = "V"
			intervals [2176]:
				xmin = 720.8891
				xmax = 720.9591
				text = "ER0"
			intervals [2177]:
				xmin = 720.9591
				xmax = 720.9891
				text = "IH0"
			intervals [2178]:
				xmin = 720.9891
				xmax = 721.0191
				text = "T"
			intervals [2179]:
				xmin = 721.0191
				xmax = 721.0991
				text = "sp"
			intervals [2180]:
				xmin = 721.0991
				xmax = 723.0062
				text = ""
			intervals [2181]:
				xmin = 723.0062
				xmax = 723.0562
				text = "HH"
			intervals [2182]:
				xmin = 723.0562
				xmax = 723.1462
				text = "W"
			intervals [2183]:
				xmin = 723.1462
				xmax = 723.3662
				text = "AY1"
			intervals [2184]:
				xmin = 723.3662
				xmax = 728.0463
				text = "sp"
			intervals [2185]:
				xmin = 728.0463
				xmax = 728.0763
				text = "W"
			intervals [2186]:
				xmin = 728.0763
				xmax = 728.1163
				text = "EH1"
			intervals [2187]:
				xmin = 728.1163
				xmax = 728.2063
				text = "L"
			intervals [2188]:
				xmin = 728.2063
				xmax = 728.2563
				text = "IH0"
			intervals [2189]:
				xmin = 728.2563
				xmax = 728.2863
				text = "Z"
			intervals [2190]:
				xmin = 728.2863
				xmax = 728.3163
				text = "DH"
			intervals [2191]:
				xmin = 728.3163
				xmax = 728.3563
				text = "IH0"
			intervals [2192]:
				xmin = 728.3563
				xmax = 728.3863
				text = "S"
			intervals [2193]:
				xmin = 728.3863
				xmax = 728.4763
				text = "sp"
			intervals [2194]:
				xmin = 728.4763
				xmax = 728.6463
				text = "AH0"
			intervals [2195]:
				xmin = 728.6463
				xmax = 728.7063
				text = "B"
			intervals [2196]:
				xmin = 728.7063
				xmax = 728.8563
				text = "AW1"
			intervals [2197]:
				xmin = 728.8563
				xmax = 728.9063
				text = "T"
			intervals [2198]:
				xmin = 728.9063
				xmax = 728.9763
				text = "sp"
			intervals [2199]:
				xmin = 728.9763
				xmax = 729.0463
				text = "B"
			intervals [2200]:
				xmin = 729.0463
				xmax = 729.0863
				text = "IY1"
			intervals [2201]:
				xmin = 729.0863
				xmax = 729.1163
				text = "IH0"
			intervals [2202]:
				xmin = 729.1163
				xmax = 729.2663
				text = "NG"
			intervals [2203]:
				xmin = 729.2663
				xmax = 729.3063
				text = "DH"
			intervals [2204]:
				xmin = 729.3063
				xmax = 729.3463
				text = "AH0"
			intervals [2205]:
				xmin = 729.3463
				xmax = 729.4763
				text = "HH"
			intervals [2206]:
				xmin = 729.4763
				xmax = 729.6063
				text = "AA1"
			intervals [2207]:
				xmin = 729.6063
				xmax = 729.6563
				text = "R"
			intervals [2208]:
				xmin = 729.6563
				xmax = 729.6863
				text = "D"
			intervals [2209]:
				xmin = 729.6863
				xmax = 729.7163
				text = "AH0"
			intervals [2210]:
				xmin = 729.7163
				xmax = 729.7463
				text = "S"
			intervals [2211]:
				xmin = 729.7463
				xmax = 729.7863
				text = "T"
			intervals [2212]:
				xmin = 729.7863
				xmax = 729.8663
				text = "sp"
			intervals [2213]:
				xmin = 729.8663
				xmax = 729.9163
				text = "S"
			intervals [2214]:
				xmin = 729.9163
				xmax = 729.9863
				text = "AH1"
			intervals [2215]:
				xmin = 729.9863
				xmax = 730.1063
				text = "B"
			intervals [2216]:
				xmin = 730.1063
				xmax = 730.1463
				text = "JH"
			intervals [2217]:
				xmin = 730.1463
				xmax = 730.1863
				text = "IH0"
			intervals [2218]:
				xmin = 730.1863
				xmax = 730.2163
				text = "K"
			intervals [2219]:
				xmin = 730.2163
				xmax = 730.2563
				text = "T"
			intervals [2220]:
				xmin = 730.2563
				xmax = 730.3063
				text = "sp"
			intervals [2221]:
				xmin = 730.3063
				xmax = 730.3463
				text = "DH"
			intervals [2222]:
				xmin = 730.3463
				xmax = 730.3763
				text = "AH0"
			intervals [2223]:
				xmin = 730.3763
				xmax = 730.4263
				text = "T"
			intervals [2224]:
				xmin = 730.4263
				xmax = 730.4863
				text = "sp"
			intervals [2225]:
				xmin = 730.4863
				xmax = 730.5363
				text = "Y"
			intervals [2226]:
				xmin = 730.5363
				xmax = 730.6663
				text = "UW1"
			intervals [2227]:
				xmin = 730.6663
				xmax = 730.6963
				text = "sp"
			intervals [2228]:
				xmin = 730.6963
				xmax = 730.7363
				text = "L"
			intervals [2229]:
				xmin = 730.7363
				xmax = 730.8063
				text = "AY1"
			intervals [2230]:
				xmin = 730.8063
				xmax = 730.8763
				text = "K"
			intervals [2231]:
				xmin = 730.8763
				xmax = 731.8259
				text = "sp"
			intervals [2232]:
				xmin = 731.8259
				xmax = 731.8559
				text = "W"
			intervals [2233]:
				xmin = 731.8559
				xmax = 731.8859
				text = "AH1"
			intervals [2234]:
				xmin = 731.8859
				xmax = 731.9859
				text = "T"
			intervals [2235]:
				xmin = 731.9859
				xmax = 732.0159
				text = "IH0"
			intervals [2236]:
				xmin = 732.0159
				xmax = 732.0459
				text = "Z"
			intervals [2237]:
				xmin = 732.0459
				xmax = 732.1259
				text = "sp"
			intervals [2238]:
				xmin = 732.1259
				xmax = 732.2159
				text = "IH0"
			intervals [2239]:
				xmin = 732.2159
				xmax = 732.2659
				text = "T"
			intervals [2240]:
				xmin = 732.2659
				xmax = 732.3159
				text = "sp"
			intervals [2241]:
				xmin = 732.3159
				xmax = 732.4259
				text = "AY1"
			intervals [2242]:
				xmin = 732.4259
				xmax = 732.4559
				text = "sp"
			intervals [2243]:
				xmin = 732.4559
				xmax = 732.4859
				text = "M"
			intervals [2244]:
				xmin = 732.4859
				xmax = 732.5159
				text = "IY1"
			intervals [2245]:
				xmin = 732.5159
				xmax = 732.5459
				text = "N"
			intervals [2246]:
				xmin = 732.5459
				xmax = 732.5759
				text = "sp"
			intervals [2247]:
				xmin = 732.5759
				xmax = 732.8659
				text = "AY1"
			intervals [2248]:
				xmin = 732.8659
				xmax = 732.8959
				text = "sp"
			intervals [2249]:
				xmin = 732.8959
				xmax = 732.9359
				text = "HH"
			intervals [2250]:
				xmin = 732.9359
				xmax = 732.9759
				text = "W"
			intervals [2251]:
				xmin = 732.9759
				xmax = 733.0059
				text = "AY1"
			intervals [2252]:
				xmin = 733.0059
				xmax = 733.0759
				text = "D"
			intervals [2253]:
				xmin = 733.0759
				xmax = 733.1059
				text = "UW1"
			intervals [2254]:
				xmin = 733.1059
				xmax = 733.1559
				text = "Y"
			intervals [2255]:
				xmin = 733.1559
				xmax = 733.2359
				text = "UW1"
			intervals [2256]:
				xmin = 733.2359
				xmax = 733.3059
				text = "sp"
			intervals [2257]:
				xmin = 733.3059
				xmax = 733.3459
				text = "TH"
			intervals [2258]:
				xmin = 733.3459
				xmax = 733.3759
				text = "IH1"
			intervals [2259]:
				xmin = 733.3759
				xmax = 733.4259
				text = "NG"
			intervals [2260]:
				xmin = 733.4259
				xmax = 733.4759
				text = "K"
			intervals [2261]:
				xmin = 733.4759
				xmax = 733.5059
				text = "sp"
			intervals [2262]:
				xmin = 733.5059
				xmax = 733.5459
				text = "DH"
			intervals [2263]:
				xmin = 733.5459
				xmax = 733.5959
				text = "AH0"
			intervals [2264]:
				xmin = 733.5959
				xmax = 733.6659
				text = "T"
			intervals [2265]:
				xmin = 733.6659
				xmax = 733.6959
				text = "sp"
			intervals [2266]:
				xmin = 733.6959
				xmax = 733.7259
				text = "Z"
			intervals [2267]:
				xmin = 733.7259
				xmax = 733.8159
				text = "sp"
			intervals [2268]:
				xmin = 733.8159
				xmax = 733.8559
				text = "S"
			intervals [2269]:
				xmin = 733.8559
				xmax = 733.9559
				text = "OW1"
			intervals [2270]:
				xmin = 733.9559
				xmax = 738.6534
				text = "sp"
			intervals [2271]:
				xmin = 738.6534
				xmax = 738.9634
				text = "OW1"
			intervals [2272]:
				xmin = 738.9634
				xmax = 738.9934
				text = "sp"
			intervals [2273]:
				xmin = 738.9934
				xmax = 739.0334
				text = "D"
			intervals [2274]:
				xmin = 739.0334
				xmax = 739.0634
				text = "UW1"
			intervals [2275]:
				xmin = 739.0634
				xmax = 739.1034
				text = "Y"
			intervals [2276]:
				xmin = 739.1034
				xmax = 739.1634
				text = "UW1"
			intervals [2277]:
				xmin = 739.1634
				xmax = 739.2634
				text = "sp"
			intervals [2278]:
				xmin = 739.2634
				xmax = 739.3034
				text = "TH"
			intervals [2279]:
				xmin = 739.3034
				xmax = 739.3434
				text = "IH1"
			intervals [2280]:
				xmin = 739.3434
				xmax = 739.4034
				text = "NG"
			intervals [2281]:
				xmin = 739.4034
				xmax = 739.4534
				text = "K"
			intervals [2282]:
				xmin = 739.4534
				xmax = 739.4834
				text = "sp"
			intervals [2283]:
				xmin = 739.4834
				xmax = 739.5334
				text = "DH"
			intervals [2284]:
				xmin = 739.5334
				xmax = 739.6034
				text = "AH0"
			intervals [2285]:
				xmin = 739.6034
				xmax = 739.7334
				text = "T"
			intervals [2286]:
				xmin = 739.7334
				xmax = 739.7934
				text = "sp"
			intervals [2287]:
				xmin = 739.7934
				xmax = 740.1934
				text = "AH1"
			intervals [2288]:
				xmin = 740.1934
				xmax = 741.0945
				text = "sp"
			intervals [2289]:
				xmin = 741.0945
				xmax = 741.1445
				text = "M"
			intervals [2290]:
				xmin = 741.1445
				xmax = 741.2045
				text = "EY1"
			intervals [2291]:
				xmin = 741.2045
				xmax = 741.3045
				text = "B"
			intervals [2292]:
				xmin = 741.3045
				xmax = 741.4945
				text = "IY0"
			intervals [2293]:
				xmin = 741.4945
				xmax = 741.5245
				text = "sp"
			intervals [2294]:
				xmin = 741.5245
				xmax = 741.5545
				text = "Y"
			intervals [2295]:
				xmin = 741.5545
				xmax = 741.6545
				text = "UW1"
			intervals [2296]:
				xmin = 741.6545
				xmax = 741.6845
				text = "sp"
			intervals [2297]:
				xmin = 741.6845
				xmax = 741.7145
				text = "spn"
			intervals [2298]:
				xmin = 741.7145
				xmax = 741.7445
				text = "sp"
			intervals [2299]:
				xmin = 741.7445
				xmax = 741.7745
				text = "Y"
			intervals [2300]:
				xmin = 741.7745
				xmax = 741.8045
				text = "UW1"
			intervals [2301]:
				xmin = 741.8045
				xmax = 741.8345
				text = "Z"
			intervals [2302]:
				xmin = 741.8345
				xmax = 741.8645
				text = "IH0"
			intervals [2303]:
				xmin = 741.8645
				xmax = 741.8945
				text = "T"
			intervals [2304]:
				xmin = 741.8945
				xmax = 741.9445
				text = "L"
			intervals [2305]:
				xmin = 741.9445
				xmax = 741.9945
				text = "EY1"
			intervals [2306]:
				xmin = 741.9945
				xmax = 742.0745
				text = "T"
			intervals [2307]:
				xmin = 742.0745
				xmax = 742.2345
				text = "ER0"
			intervals [2308]:
				xmin = 742.2345
				xmax = 742.2645
				text = "AO1"
			intervals [2309]:
				xmin = 742.2645
				xmax = 742.4645
				text = "N"
			intervals [2310]:
				xmin = 742.4645
				xmax = 742.5045
				text = "sp"
			intervals [2311]:
				xmin = 742.5045
				xmax = 742.5345
				text = "ER0"
			intervals [2312]:
				xmin = 742.5345
				xmax = 742.5645
				text = "sp"
			intervals [2313]:
				xmin = 742.5645
				xmax = 742.5945
				text = "S"
			intervals [2314]:
				xmin = 742.5945
				xmax = 742.6245
				text = "AH1"
			intervals [2315]:
				xmin = 742.6245
				xmax = 742.6645
				text = "M"
			intervals [2316]:
				xmin = 742.6645
				xmax = 742.7945
				text = "TH"
			intervals [2317]:
				xmin = 742.7945
				xmax = 742.8245
				text = "IH0"
			intervals [2318]:
				xmin = 742.8245
				xmax = 742.8945
				text = "N"
			intervals [2319]:
				xmin = 742.8945
				xmax = 742.9345
				text = "sp"
			intervals [2320]:
				xmin = 742.9345
				xmax = 743.323
				text = ""
			intervals [2321]:
				xmin = 743.323
				xmax = 743.353
				text = "AH1"
			intervals [2322]:
				xmin = 743.353
				xmax = 743.403
				text = "HH"
			intervals [2323]:
				xmin = 743.403
				xmax = 743.923
				text = "AH1"
			intervals [2324]:
				xmin = 743.923
				xmax = 744.6076
				text = ""
			intervals [2325]:
				xmin = 744.6076
				xmax = 744.6576
				text = "sil"
			intervals [2326]:
				xmin = 744.6576
				xmax = 744.8676
				text = "AH1"
			intervals [2327]:
				xmin = 744.8676
				xmax = 745.0376
				text = "M"
			intervals [2328]:
				xmin = 745.0376
				xmax = 745.0776
				text = "sp"
			intervals [2329]:
				xmin = 745.0776
				xmax = 746.3157
				text = ""
			intervals [2330]:
				xmin = 746.3157
				xmax = 746.4257
				text = "HH"
			intervals [2331]:
				xmin = 746.4257
				xmax = 746.4657
				text = "W"
			intervals [2332]:
				xmin = 746.4657
				xmax = 746.5457
				text = "IH1"
			intervals [2333]:
				xmin = 746.5457
				xmax = 746.6457
				text = "CH"
			intervals [2334]:
				xmin = 746.6457
				xmax = 746.7057
				text = "W"
			intervals [2335]:
				xmin = 746.7057
				xmax = 746.7557
				text = "AA1"
			intervals [2336]:
				xmin = 746.7557
				xmax = 746.8657
				text = "Z"
			intervals [2337]:
				xmin = 746.8657
				xmax = 746.9357
				text = "sp"
			intervals [2338]:
				xmin = 746.9357
				xmax = 746.9757
				text = "HH"
			intervals [2339]:
				xmin = 746.9757
				xmax = 747.0157
				text = "W"
			intervals [2340]:
				xmin = 747.0157
				xmax = 747.0457
				text = "IH1"
			intervals [2341]:
				xmin = 747.0457
				xmax = 747.0757
				text = "CH"
			intervals [2342]:
				xmin = 747.0757
				xmax = 747.3557
				text = "sp"
			intervals [2343]:
				xmin = 747.3557
				xmax = 747.4257
				text = "W"
			intervals [2344]:
				xmin = 747.4257
				xmax = 747.5257
				text = "AH1"
			intervals [2345]:
				xmin = 747.5257
				xmax = 747.5657
				text = "Z"
			intervals [2346]:
				xmin = 747.5657
				xmax = 747.6257
				text = "sp"
			intervals [2347]:
				xmin = 747.6257
				xmax = 747.6857
				text = "DH"
			intervals [2348]:
				xmin = 747.6857
				xmax = 747.7757
				text = "AH0"
			intervals [2349]:
				xmin = 747.7757
				xmax = 747.8057
				text = "sp"
			intervals [2350]:
				xmin = 747.8057
				xmax = 747.9057
				text = "K"
			intervals [2351]:
				xmin = 747.9057
				xmax = 747.9957
				text = "AO1"
			intervals [2352]:
				xmin = 747.9957
				xmax = 748.0657
				text = "R"
			intervals [2353]:
				xmin = 748.0657
				xmax = 748.0957
				text = "S"
			intervals [2354]:
				xmin = 748.0957
				xmax = 748.1457
				text = "sp"
			intervals [2355]:
				xmin = 748.1457
				xmax = 748.1757
				text = "DH"
			intervals [2356]:
				xmin = 748.1757
				xmax = 748.2057
				text = "AH0"
			intervals [2357]:
				xmin = 748.2057
				xmax = 748.2457
				text = "T"
			intervals [2358]:
				xmin = 748.2457
				xmax = 748.2857
				text = "sp"
			intervals [2359]:
				xmin = 748.2857
				xmax = 748.3557
				text = "Y"
			intervals [2360]:
				xmin = 748.3557
				xmax = 748.4357
				text = "UW1"
			intervals [2361]:
				xmin = 748.4357
				xmax = 748.5057
				text = "L"
			intervals [2362]:
				xmin = 748.5057
				xmax = 748.5757
				text = "AY1"
			intervals [2363]:
				xmin = 748.5757
				xmax = 748.6457
				text = "K"
			intervals [2364]:
				xmin = 748.6457
				xmax = 748.6757
				text = "T"
			intervals [2365]:
				xmin = 748.6757
				xmax = 748.7657
				text = "sp"
			intervals [2366]:
				xmin = 748.7657
				xmax = 748.8357
				text = "DH"
			intervals [2367]:
				xmin = 748.8357
				xmax = 748.9057
				text = "AH0"
			intervals [2368]:
				xmin = 748.9057
				xmax = 749.0057
				text = "T"
			intervals [2369]:
				xmin = 749.0057
				xmax = 749.0657
				text = "sp"
			intervals [2370]:
				xmin = 749.0657
				xmax = 749.1057
				text = "Y"
			intervals [2371]:
				xmin = 749.1057
				xmax = 749.1857
				text = "UW1"
			intervals [2372]:
				xmin = 749.1857
				xmax = 749.2357
				text = "D"
			intervals [2373]:
				xmin = 749.2357
				xmax = 749.4057
				text = "IH0"
			intervals [2374]:
				xmin = 749.4057
				xmax = 749.4457
				text = "S"
			intervals [2375]:
				xmin = 749.4457
				xmax = 749.5157
				text = "L"
			intervals [2376]:
				xmin = 749.5157
				xmax = 749.5857
				text = "AY1"
			intervals [2377]:
				xmin = 749.5857
				xmax = 749.6257
				text = "K"
			intervals [2378]:
				xmin = 749.6257
				xmax = 749.6557
				text = "T"
			intervals [2379]:
				xmin = 749.6557
				xmax = 749.7457
				text = "sp"
			intervals [2380]:
				xmin = 749.7457
				xmax = 749.8057
				text = "DH"
			intervals [2381]:
				xmin = 749.8057
				xmax = 749.8357
				text = "AH0"
			intervals [2382]:
				xmin = 749.8357
				xmax = 749.9457
				text = "M"
			intervals [2383]:
				xmin = 749.9457
				xmax = 749.9757
				text = "OW1"
			intervals [2384]:
				xmin = 749.9757
				xmax = 750.0057
				text = "S"
			intervals [2385]:
				xmin = 750.0057
				xmax = 753.892
				text = "sp"
			intervals [2386]:
				xmin = 753.892
				xmax = 753.932
				text = "HH"
			intervals [2387]:
				xmin = 753.932
				xmax = 753.982
				text = "W"
			intervals [2388]:
				xmin = 753.982
				xmax = 754.272
				text = "AY1"
			intervals [2389]:
				xmin = 754.272
				xmax = 761.0266
				text = "sp"
			intervals [2390]:
				xmin = 761.0266
				xmax = 761.5866
				text = "spn"
			intervals [2391]:
				xmin = 761.5866
				xmax = 762.6634
				text = ""
			intervals [2392]:
				xmin = 762.6634
				xmax = 762.7134
				text = "W"
[truncated: 1,781,112 more chars]
