# Supplementary material for: Considering Performance in the Automated and Manual Coding of Sociolinguistic Variables: Lessons From Variable (ING)
Source: Front Artif Intell. 2021 Apr 29;4:648543. doi: 10.3389/frai.2021.648543 (PMC8117961; doi:10.3389/frai.2021.648543)
Supplement: Supplementary file 5 [file Data_Sheet_5.ZIP › CORAAL_VARAligned_as_TextGrids_p1/DCA_se1_ag3_f_02_1.TextGrid]

File type = "ooTextFile"
Object class = "TextGrid"

xmin = 0.0
xmax = 1825.699977324263
tiers? <exists>
size = 4
item []:
	item [1]:
		class = "IntervalTier"
		name = "DCA_int_01 - words"
		xmin = 0.0
		xmax = 1825.699977324263
		intervals: size = 1884
			intervals [1]:
				xmin = 0.0
				xmax = 0.458
				text = ""
			intervals [2]:
				xmin = 0.458
				xmax = 0.528
				text = "do"
			intervals [3]:
				xmin = 0.528
				xmax = 0.608
				text = "you"
			intervals [4]:
				xmin = 0.608
				xmax = 1.008
				text = "remember"
			intervals [5]:
				xmin = 1.008
				xmax = 1.178
				text = "what"
			intervals [6]:
				xmin = 1.178
				xmax = 1.238
				text = ""
			intervals [7]:
				xmin = 1.238
				xmax = 1.488
				text = "kinds"
			intervals [8]:
				xmin = 1.488
				xmax = 1.518
				text = ""
			intervals [9]:
				xmin = 1.518
				xmax = 1.678
				text = "of"
			intervals [10]:
				xmin = 1.678
				xmax = 1.998
				text = "games"
			intervals [11]:
				xmin = 1.998
				xmax = 2.078
				text = "you"
			intervals [12]:
				xmin = 2.078
				xmax = 2.408
				text = "used"
			intervals [13]:
				xmin = 2.408
				xmax = 2.468
				text = "to"
			intervals [14]:
				xmin = 2.468
				xmax = 2.568
				text = ""
			intervals [15]:
				xmin = 2.568
				xmax = 2.888
				text = "play"
			intervals [16]:
				xmin = 2.888
				xmax = 2.918
				text = ""
			intervals [17]:
				xmin = 2.918
				xmax = 3.188
				text = "here"
			intervals [18]:
				xmin = 3.188
				xmax = 3.288
				text = "when"
			intervals [19]:
				xmin = 3.288
				xmax = 3.348
				text = ""
			intervals [20]:
				xmin = 3.348
				xmax = 3.458
				text = "you"
			intervals [21]:
				xmin = 3.458
				xmax = 3.538
				text = "were"
			intervals [22]:
				xmin = 3.538
				xmax = 3.788
				text = "about"
			intervals [23]:
				xmin = 3.788
				xmax = 3.818
				text = ""
			intervals [24]:
				xmin = 3.818
				xmax = 3.888
				text = "in"
			intervals [25]:
				xmin = 3.888
				xmax = 4.008
				text = ""
			intervals [26]:
				xmin = 4.008
				xmax = 4.298
				text = "third"
			intervals [27]:
				xmin = 4.298
				xmax = 4.828
				text = "grade"
			intervals [28]:
				xmin = 4.828
				xmax = 5.660
				text = ""
			intervals [29]:
				xmin = 5.660
				xmax = 5.770
				text = "in"
			intervals [30]:
				xmin = 5.770
				xmax = 5.890
				text = ""
			intervals [31]:
				xmin = 5.890
				xmax = 6.240
				text = "second"
			intervals [32]:
				xmin = 6.240
				xmax = 6.550
				text = "grade"
			intervals [33]:
				xmin = 6.550
				xmax = 6.680
				text = "what"
			intervals [34]:
				xmin = 6.680
				xmax = 6.720
				text = ""
			intervals [35]:
				xmin = 6.720
				xmax = 6.800
				text = "do"
			intervals [36]:
				xmin = 6.800
				xmax = 6.830
				text = ""
			intervals [37]:
				xmin = 6.830
				xmax = 6.900
				text = "the"
			intervals [38]:
				xmin = 6.900
				xmax = 6.950
				text = ""
			intervals [39]:
				xmin = 6.950
				xmax = 7.360
				text = "kids"
			intervals [40]:
				xmin = 7.360
				xmax = 7.460
				text = ""
			intervals [41]:
				xmin = 7.460
				xmax = 7.770
				text = "play"
			intervals [42]:
				xmin = 7.770
				xmax = 32.4089
				text = ""
			intervals [43]:
				xmin = 32.4089
				xmax = 32.8489
				text = "mm-hm"
			intervals [44]:
				xmin = 32.8489
				xmax = 39.3181
				text = ""
			intervals [45]:
				xmin = 39.3181
				xmax = 39.4481
				text = "what"
			intervals [46]:
				xmin = 39.4481
				xmax = 39.5081
				text = ""
			intervals [47]:
				xmin = 39.5081
				xmax = 39.7081
				text = "kind"
			intervals [48]:
				xmin = 39.7081
				xmax = 39.7981
				text = "of"
			intervals [49]:
				xmin = 39.7981
				xmax = 39.8281
				text = ""
			intervals [50]:
				xmin = 39.8281
				xmax = 40.1181
				text = "word"
			intervals [51]:
				xmin = 40.1181
				xmax = 40.3581
				text = "games"
			intervals [52]:
				xmin = 40.3581
				xmax = 40.4781
				text = ""
			intervals [53]:
				xmin = 40.4781
				xmax = 40.6481
				text = "did"
			intervals [54]:
				xmin = 40.6481
				xmax = 40.7481
				text = "you"
			intervals [55]:
				xmin = 40.7481
				xmax = 40.7781
				text = ""
			intervals [56]:
				xmin = 40.7781
				xmax = 41.0381
				text = "have"
			intervals [57]:
				xmin = 41.0381
				xmax = 57.9779
				text = ""
			intervals [58]:
				xmin = 57.9779
				xmax = 58.4879
				text = "mm-hm"
			intervals [59]:
				xmin = 58.4879
				xmax = 59.7669
				text = ""
			intervals [60]:
				xmin = 59.7669
				xmax = 59.9169
				text = "how"
			intervals [61]:
				xmin = 59.9169
				xmax = 60.3169
				text = "about"
			intervals [62]:
				xmin = 60.3169
				xmax = 60.4769
				text = "uh"
			intervals [63]:
				xmin = 60.4769
				xmax = 60.8469
				text = "after"
			intervals [64]:
				xmin = 60.8469
				xmax = 61.2069
				text = "school"
			intervals [65]:
				xmin = 61.2069
				xmax = 61.3869
				text = "was"
			intervals [66]:
				xmin = 61.3869
				xmax = 61.6569
				text = "out"
			intervals [67]:
				xmin = 61.6569
				xmax = 62.0558
				text = ""
			intervals [68]:
				xmin = 62.0558
				xmax = 62.2658
				text = "when"
			intervals [69]:
				xmin = 62.2658
				xmax = 62.3858
				text = "you"
			intervals [70]:
				xmin = 62.3858
				xmax = 62.6458
				text = "got"
			intervals [71]:
				xmin = 62.6458
				xmax = 62.8658
				text = "home"
			intervals [72]:
				xmin = 62.8658
				xmax = 62.9958
				text = "what"
			intervals [73]:
				xmin = 62.9958
				xmax = 63.2058
				text = "kind"
			intervals [74]:
				xmin = 63.2058
				xmax = 63.3858
				text = "of"
			intervals [75]:
				xmin = 63.3858
				xmax = 63.7158
				text = "games"
			intervals [76]:
				xmin = 63.7158
				xmax = 63.7558
				text = ""
			intervals [77]:
				xmin = 63.7558
				xmax = 63.9158
				text = "did"
			intervals [78]:
				xmin = 63.9158
				xmax = 63.9658
				text = ""
			intervals [79]:
				xmin = 63.9658
				xmax = 64.0958
				text = "they"
			intervals [80]:
				xmin = 64.0958
				xmax = 64.2158
				text = ""
			intervals [81]:
				xmin = 64.2158
				xmax = 64.4658
				text = "play"
			intervals [82]:
				xmin = 64.4658
				xmax = 76.4057
				text = ""
			intervals [83]:
				xmin = 76.4057
				xmax = 76.5457
				text = "how"
			intervals [84]:
				xmin = 76.5457
				xmax = 76.7857
				text = "about"
			intervals [85]:
				xmin = 76.7857
				xmax = 77.4457
				text = "outside"
			intervals [86]:
				xmin = 77.4457
				xmax = 84.4877
				text = ""
			intervals [87]:
				xmin = 84.4877
				xmax = 84.8577
				text = "girls"
			intervals [88]:
				xmin = 84.8577
				xmax = 84.9377
				text = ""
			intervals [89]:
				xmin = 84.9377
				xmax = 85.0177
				text = "too"
			intervals [90]:
				xmin = 85.0177
				xmax = 86.2516
				text = ""
			intervals [91]:
				xmin = 86.2516
				xmax = 86.5316
				text = "hm"
			intervals [92]:
				xmin = 86.5316
				xmax = 91.0857
				text = ""
			intervals [93]:
				xmin = 91.0857
				xmax = 91.3357
				text = "hm"
			intervals [94]:
				xmin = 91.3357
				xmax = 91.7806
				text = ""
			intervals [95]:
				xmin = 91.7806
				xmax = 92.0306
				text = "did"
			intervals [96]:
				xmin = 92.0306
				xmax = 92.1306
				text = "you"
			intervals [97]:
				xmin = 92.1306
				xmax = 92.3106
				text = "ever"
			intervals [98]:
				xmin = 92.3106
				xmax = 92.6206
				text = "do"
			intervals [99]:
				xmin = 92.6206
				xmax = 93.1506
				text = "it"
			intervals [100]:
				xmin = 93.1506
				xmax = 94.9294
				text = ""
			intervals [101]:
				xmin = 94.9294
				xmax = 95.2094
				text = "great"
			intervals [102]:
				xmin = 95.2094
				xmax = 96.364
				text = ""
			intervals [103]:
				xmin = 96.364
				xmax = 96.594
				text = "how"
			intervals [104]:
				xmin = 96.594
				xmax = 96.984
				text = "about"
			intervals [105]:
				xmin = 96.984
				xmax = 97.024
				text = ""
			intervals [106]:
				xmin = 97.024
				xmax = 97.264
				text = "uh"
			intervals [107]:
				xmin = 97.264
				xmax = 99.0357
				text = ""
			intervals [108]:
				xmin = 99.0357
				xmax = 99.2757
				text = "uh"
			intervals [109]:
				xmin = 99.2757
				xmax = 99.3057
				text = ""
			intervals [110]:
				xmin = 99.3057
				xmax = 99.4457
				text = "did"
			intervals [111]:
				xmin = 99.4457
				xmax = 99.5257
				text = "you"
			intervals [112]:
				xmin = 99.5257
				xmax = 99.7257
				text = "ever"
			intervals [113]:
				xmin = 99.7257
				xmax = 99.7557
				text = ""
			intervals [114]:
				xmin = 99.7557
				xmax = 99.9957
				text = "play"
			intervals [115]:
				xmin = 99.9957
				xmax = 100.1757
				text = "that"
			intervals [116]:
				xmin = 100.1757
				xmax = 100.5357
				text = "game"
			intervals [117]:
				xmin = 100.5357
				xmax = 100.7657
				text = "where"
			intervals [118]:
				xmin = 100.7657
				xmax = 100.9057
				text = "one"
			intervals [119]:
				xmin = 100.9057
				xmax = 101.0357
				text = ""
			intervals [120]:
				xmin = 101.0357
				xmax = 101.4157
				text = "kid"
			intervals [121]:
				xmin = 101.4157
				xmax = 102.183
				text = ""
			intervals [122]:
				xmin = 102.183
				xmax = 102.403
				text = "has"
			intervals [123]:
				xmin = 102.403
				xmax = 102.433
				text = ""
			intervals [124]:
				xmin = 102.433
				xmax = 102.553
				text = "to"
			intervals [125]:
				xmin = 102.553
				xmax = 102.813
				text = "hide"
			intervals [126]:
				xmin = 102.813
				xmax = 102.993
				text = "his"
			intervals [127]:
				xmin = 102.993
				xmax = 103.273
				text = "eyes"
			intervals [128]:
				xmin = 103.273
				xmax = 103.303
				text = ""
			intervals [129]:
				xmin = 103.303
				xmax = 103.483
				text = "while"
			intervals [130]:
				xmin = 103.483
				xmax = 103.863
				text = "everyone"
			intervals [131]:
				xmin = 103.863
				xmax = 104.103
				text = "else"
			intervals [132]:
				xmin = 104.103
				xmax = 104.153
				text = ""
			intervals [133]:
				xmin = 104.153
				xmax = 104.483
				text = "hides"
			intervals [134]:
				xmin = 104.483
				xmax = 104.7007
				text = ""
			intervals [135]:
				xmin = 104.7007
				xmax = 105.0207
				text = "being"
			intervals [136]:
				xmin = 105.0207
				xmax = 105.0607
				text = ""
			intervals [137]:
				xmin = 105.0607
				xmax = 105.3407
				text = "chased"
			intervals [138]:
				xmin = 105.3407
				xmax = 106.9668
				text = ""
			intervals [139]:
				xmin = 106.9668
				xmax = 107.8468
				text = "yeah"
			intervals [140]:
				xmin = 107.8468
				xmax = 107.8768
				text = ""
			intervals [141]:
				xmin = 107.8768
				xmax = 107.9368
				text = "how"
			intervals [142]:
				xmin = 107.9368
				xmax = 108.0368
				text = "does"
			intervals [143]:
				xmin = 108.0368
				xmax = 108.0868
				text = ""
			intervals [144]:
				xmin = 108.0868
				xmax = 108.1868
				text = "that"
			intervals [145]:
				xmin = 108.1868
				xmax = 108.3568
				text = "work"
			intervals [146]:
				xmin = 108.3568
				xmax = 122.6286
				text = ""
			intervals [147]:
				xmin = 122.6286
				xmax = 123.0586
				text = "mm-hm"
			intervals [148]:
				xmin = 123.0586
				xmax = 123.816
				text = ""
			intervals [149]:
				xmin = 123.816
				xmax = 124.146
				text = "hm"
			intervals [150]:
				xmin = 124.146
				xmax = 127.6294
				text = ""
			intervals [151]:
				xmin = 127.6294
				xmax = 127.8294
				text = "<unk>"
			intervals [152]:
				xmin = 127.8294
				xmax = 129.387
				text = ""
			intervals [153]:
				xmin = 129.387
				xmax = 131.357
				text = "<unk>"
			intervals [154]:
				xmin = 131.357
				xmax = 132.2065
				text = ""
			intervals [155]:
				xmin = 132.2065
				xmax = 132.3665
				text = "how"
			intervals [156]:
				xmin = 132.3665
				xmax = 132.6265
				text = "did"
			intervals [157]:
				xmin = 132.6265
				xmax = 132.7865
				text = "it"
			intervals [158]:
				xmin = 132.7865
				xmax = 132.9965
				text = "work"
			intervals [159]:
				xmin = 132.9965
				xmax = 133.1265
				text = "at"
			intervals [160]:
				xmin = 133.1265
				xmax = 133.3965
				text = "ten"
			intervals [161]:
				xmin = 133.3965
				xmax = 133.5765
				text = "years"
			intervals [162]:
				xmin = 133.5765
				xmax = 133.6265
				text = ""
			intervals [163]:
				xmin = 133.6265
				xmax = 133.8865
				text = "old"
			intervals [164]:
				xmin = 133.8865
				xmax = 149.754
				text = ""
			intervals [165]:
				xmin = 149.754
				xmax = 149.964
				text = "by"
			intervals [166]:
				xmin = 149.964
				xmax = 150.374
				text = "hiding"
			intervals [167]:
				xmin = 150.374
				xmax = 150.494
				text = ""
			intervals [168]:
				xmin = 150.494
				xmax = 150.924
				text = "farther"
			intervals [169]:
				xmin = 150.924
				xmax = 151.004
				text = "out"
			intervals [170]:
				xmin = 151.004
				xmax = 160.536
				text = ""
			intervals [171]:
				xmin = 160.536
				xmax = 161.216
				text = "mm-hm"
			intervals [172]:
				xmin = 161.216
				xmax = 162.2559
				text = ""
			intervals [173]:
				xmin = 162.2559
				xmax = 162.8259
				text = "well"
			intervals [174]:
				xmin = 162.8259
				xmax = 163.2243
				text = ""
			intervals [175]:
				xmin = 163.2243
				xmax = 163.4343
				text = "how"
			intervals [176]:
				xmin = 163.4343
				xmax = 163.6343
				text = "did"
			intervals [177]:
				xmin = 163.6343
				xmax = 163.8043
				text = "it"
			intervals [178]:
				xmin = 163.8043
				xmax = 164.0843
				text = "work"
			intervals [179]:
				xmin = 164.0843
				xmax = 164.1143
				text = "i"
			intervals [180]:
				xmin = 164.1143
				xmax = 164.3143
				text = "mean"
			intervals [181]:
				xmin = 164.3143
				xmax = 164.3443
				text = ""
			intervals [182]:
				xmin = 164.3443
				xmax = 164.5943
				text = "how"
			intervals [183]:
				xmin = 164.5943
				xmax = 164.7443
				text = "did"
			intervals [184]:
				xmin = 164.7443
				xmax = 164.8343
				text = "they"
			intervals [185]:
				xmin = 164.8343
				xmax = 166.1381
				text = ""
			intervals [186]:
				xmin = 166.1381
				xmax = 166.5081
				text = "how"
			intervals [187]:
				xmin = 166.5081
				xmax = 166.8381
				text = "did"
			intervals [188]:
				xmin = 166.8381
				xmax = 167.2081
				text = "uh"
			intervals [189]:
				xmin = 167.2081
				xmax = 167.5281
				text = "you"
			intervals [190]:
				xmin = 167.5281
				xmax = 167.6881
				text = "win"
			intervals [191]:
				xmin = 167.6881
				xmax = 167.7781
				text = "or"
			intervals [192]:
				xmin = 167.7781
				xmax = 168.2581
				text = "lose"
			intervals [193]:
				xmin = 168.2581
				xmax = 168.2981
				text = ""
			intervals [194]:
				xmin = 168.2981
				xmax = 168.5481
				text = "or"
			intervals [195]:
				xmin = 168.5481
				xmax = 170.1933
				text = ""
			intervals [196]:
				xmin = 170.1933
				xmax = 170.3733
				text = "in"
			intervals [197]:
				xmin = 170.3733
				xmax = 170.4733
				text = "other"
			intervals [198]:
				xmin = 170.4733
				xmax = 170.7733
				text = "words"
			intervals [199]:
				xmin = 170.7733
				xmax = 170.9433
				text = "just"
			intervals [200]:
				xmin = 170.9433
				xmax = 170.9833
				text = ""
			intervals [201]:
				xmin = 170.9833
				xmax = 171.2033
				text = "sort"
			intervals [202]:
				xmin = 171.2033
				xmax = 171.3233
				text = "of"
			intervals [203]:
				xmin = 171.3233
				xmax = 171.8533
				text = "describe"
			intervals [204]:
				xmin = 171.8533
				xmax = 172.0933
				text = "how"
			intervals [205]:
				xmin = 172.0933
				xmax = 172.2433
				text = "the"
			intervals [206]:
				xmin = 172.2433
				xmax = 172.6135
				text = ""
			intervals [207]:
				xmin = 172.6135
				xmax = 172.7935
				text = "how"
			intervals [208]:
				xmin = 172.7935
				xmax = 172.9435
				text = "the"
			intervals [209]:
				xmin = 172.9435
				xmax = 173.2035
				text = "game"
			intervals [210]:
				xmin = 173.2035
				xmax = 173.2335
				text = ""
			intervals [211]:
				xmin = 173.2335
				xmax = 173.3335
				text = "was"
			intervals [212]:
				xmin = 173.3335
				xmax = 173.4735
				text = ""
			intervals [213]:
				xmin = 173.4735
				xmax = 173.9135
				text = "played"
			intervals [214]:
				xmin = 173.9135
				xmax = 174.8593
				text = ""
			intervals [215]:
				xmin = 174.8593
				xmax = 175.2493
				text = "pretend"
			intervals [216]:
				xmin = 175.2493
				xmax = 175.4793
				text = "like"
			intervals [217]:
				xmin = 175.4793
				xmax = 175.6293
				text = "i'm"
			intervals [218]:
				xmin = 175.6293
				xmax = 175.6993
				text = "a"
			intervals [219]:
				xmin = 175.6993
				xmax = 175.8093
				text = ""
			intervals [220]:
				xmin = 175.8093
				xmax = 176.1793
				text = "foreigner"
			intervals [221]:
				xmin = 176.1793
				xmax = 176.3893
				text = "just"
			intervals [222]:
				xmin = 176.3893
				xmax = 176.4193
				text = ""
			intervals [223]:
				xmin = 176.4193
				xmax = 176.5793
				text = "got"
			intervals [224]:
				xmin = 176.5793
				xmax = 176.6993
				text = "off"
			intervals [225]:
				xmin = 176.6993
				xmax = 176.7893
				text = ""
			intervals [226]:
				xmin = 176.7893
				xmax = 176.8893
				text = "the"
			intervals [227]:
				xmin = 176.8893
				xmax = 176.9393
				text = ""
			intervals [228]:
				xmin = 176.9393
				xmax = 177.1793
				text = "boat"
			intervals [229]:
				xmin = 177.1793
				xmax = 177.2493
				text = "and"
			intervals [230]:
				xmin = 177.2493
				xmax = 177.2893
				text = "i"
			intervals [231]:
				xmin = 177.2893
				xmax = 177.3693
				text = ""
			intervals [232]:
				xmin = 177.3693
				xmax = 177.5193
				text = "never"
			intervals [233]:
				xmin = 177.5193
				xmax = 177.5893
				text = ""
			intervals [234]:
				xmin = 177.5893
				xmax = 177.9693
				text = "heard"
			intervals [235]:
				xmin = 177.9693
				xmax = 178.0593
				text = ""
			intervals [236]:
				xmin = 178.0593
				xmax = 178.1393
				text = "of"
			intervals [237]:
				xmin = 178.1393
				xmax = 178.2493
				text = "it"
			intervals [238]:
				xmin = 178.2493
				xmax = 178.2793
				text = ""
			intervals [239]:
				xmin = 178.2793
				xmax = 178.7393
				text = "<unk>"
			intervals [240]:
				xmin = 178.7393
				xmax = 219.775
				text = ""
			intervals [241]:
				xmin = 219.775
				xmax = 219.965
				text = "i"
			intervals [242]:
				xmin = 219.965
				xmax = 220.155
				text = ""
			intervals [243]:
				xmin = 220.155
				xmax = 220.315
				text = "see"
			intervals [244]:
				xmin = 220.315
				xmax = 221.4107
				text = ""
			intervals [245]:
				xmin = 221.4107
				xmax = 221.6207
				text = "how"
			intervals [246]:
				xmin = 221.6207
				xmax = 221.8307
				text = "about"
			intervals [247]:
				xmin = 221.8307
				xmax = 221.9507
				text = "the"
			intervals [248]:
				xmin = 221.9507
				xmax = 222.1807
				text = "kid"
			intervals [249]:
				xmin = 222.1807
				xmax = 222.2907
				text = "that"
			intervals [250]:
				xmin = 222.2907
				xmax = 222.4907
				text = "has"
			intervals [251]:
				xmin = 222.4907
				xmax = 222.5207
				text = ""
			intervals [252]:
				xmin = 222.5207
				xmax = 222.6607
				text = "to"
			intervals [253]:
				xmin = 222.6607
				xmax = 222.8807
				text = "go"
			intervals [254]:
				xmin = 222.8807
				xmax = 223.3307
				text = "looking"
			intervals [255]:
				xmin = 223.3307
				xmax = 223.4575
				text = ""
			intervals [256]:
				xmin = 223.4575
				xmax = 223.6975
				text = "what"
			intervals [257]:
				xmin = 223.6975
				xmax = 223.7275
				text = ""
			intervals [258]:
				xmin = 223.7275
				xmax = 223.8675
				text = "was"
			intervals [259]:
				xmin = 223.8675
				xmax = 223.9275
				text = ""
			intervals [260]:
				xmin = 223.9275
				xmax = 224.1775
				text = "he"
			intervals [261]:
				xmin = 224.1775
				xmax = 224.2075
				text = ""
			intervals [262]:
				xmin = 224.2075
				xmax = 224.6175
				text = "called"
			intervals [263]:
				xmin = 224.6175
				xmax = 225.0791
				text = ""
			intervals [264]:
				xmin = 225.0791
				xmax = 225.1391
				text = "is"
			intervals [265]:
				xmin = 225.1391
				xmax = 225.2291
				text = ""
			intervals [266]:
				xmin = 225.2291
				xmax = 225.3691
				text = "there"
			intervals [267]:
				xmin = 225.3691
				xmax = 225.4191
				text = "a"
			intervals [268]:
				xmin = 225.4191
				xmax = 225.6491
				text = "name"
			intervals [269]:
				xmin = 225.6491
				xmax = 225.7291
				text = ""
			intervals [270]:
				xmin = 225.7291
				xmax = 225.8191
				text = "for"
			intervals [271]:
				xmin = 225.8191
				xmax = 226.2691
				text = "that"
			intervals [272]:
				xmin = 226.2691
				xmax = 230.1844
				text = ""
			intervals [273]:
				xmin = 230.1844
				xmax = 230.7144
				text = "mm-hm"
			intervals [274]:
				xmin = 230.7144
				xmax = 231.3824
				text = ""
			intervals [275]:
				xmin = 231.3824
				xmax = 231.5424
				text = "how"
			intervals [276]:
				xmin = 231.5424
				xmax = 231.5824
				text = ""
			intervals [277]:
				xmin = 231.5824
				xmax = 232.0024
				text = "about"
			intervals [278]:
				xmin = 232.0024
				xmax = 232.3824
				text = "um"
			intervals [279]:
				xmin = 232.3824
				xmax = 232.4946
				text = ""
			intervals [280]:
				xmin = 232.4946
				xmax = 232.6346
				text = "the"
			intervals [281]:
				xmin = 232.6346
				xmax = 232.9146
				text = "first"
			intervals [282]:
				xmin = 232.9146
				xmax = 232.9946
				text = ""
			intervals [283]:
				xmin = 232.9946
				xmax = 233.2146
				text = "time"
			intervals [284]:
				xmin = 233.2146
				xmax = 233.3246
				text = "when"
			intervals [285]:
				xmin = 233.3246
				xmax = 233.4046
				text = "you"
			intervals [286]:
				xmin = 233.4046
				xmax = 233.4946
				text = ""
			intervals [287]:
				xmin = 233.4946
				xmax = 233.7346
				text = "first"
			intervals [288]:
				xmin = 233.7346
				xmax = 233.7646
				text = ""
			intervals [289]:
				xmin = 233.7646
				xmax = 234.0846
				text = "start"
			intervals [290]:
				xmin = 234.0846
				xmax = 234.1146
				text = ""
			intervals [291]:
				xmin = 234.1146
				xmax = 234.5646
				text = "playing"
			intervals [292]:
				xmin = 234.5646
				xmax = 234.6746
				text = ""
			intervals [293]:
				xmin = 234.6746
				xmax = 234.8346
				text = "how"
			intervals [294]:
				xmin = 234.8346
				xmax = 234.9546
				text = "do"
			intervals [295]:
				xmin = 234.9546
				xmax = 235.0346
				text = "you"
			intervals [296]:
				xmin = 235.0346
				xmax = 235.3346
				text = "pick"
			intervals [297]:
				xmin = 235.3346
				xmax = 235.4446
				text = "the"
			intervals [298]:
				xmin = 235.4446
				xmax = 235.6446
				text = "guy"
			intervals [299]:
				xmin = 235.6446
				xmax = 235.7946
				text = "that"
			intervals [300]:
				xmin = 235.7946
				xmax = 235.9846
				text = "has"
			intervals [301]:
				xmin = 235.9846
				xmax = 236.0246
				text = ""
			intervals [302]:
				xmin = 236.0246
				xmax = 236.1346
				text = "to"
			intervals [303]:
				xmin = 236.1346
				xmax = 236.3746
				text = "go"
			intervals [304]:
				xmin = 236.3746
				xmax = 236.5946
				text = "look"
			intervals [305]:
				xmin = 236.5946
				xmax = 236.9319
				text = ""
			intervals [306]:
				xmin = 236.9319
				xmax = 237.1419
				text = "go"
			intervals [307]:
				xmin = 237.1419
				xmax = 237.4619
				text = "looking"
			intervals [308]:
				xmin = 237.4619
				xmax = 245.1508
				text = ""
			intervals [309]:
				xmin = 245.1508
				xmax = 245.2408
				text = "did"
			intervals [310]:
				xmin = 245.2408
				xmax = 245.3008
				text = "you"
			intervals [311]:
				xmin = 245.3008
				xmax = 245.4808
				text = "ever"
			intervals [312]:
				xmin = 245.4808
				xmax = 245.5808
				text = "have"
			intervals [313]:
				xmin = 245.5808
				xmax = 245.6608
				text = "a"
			intervals [314]:
				xmin = 245.6608
				xmax = 245.6908
				text = ""
			intervals [315]:
				xmin = 245.6908
				xmax = 246.0708
				text = "problem"
			intervals [316]:
				xmin = 246.0708
				xmax = 246.2508
				text = ""
			intervals [317]:
				xmin = 246.2508
				xmax = 246.3108
				text = "of"
			intervals [318]:
				xmin = 246.3108
				xmax = 246.5508
				text = "nobody"
			intervals [319]:
				xmin = 246.5508
				xmax = 246.5808
				text = ""
			intervals [320]:
				xmin = 246.5808
				xmax = 246.7908
				text = "wants"
			intervals [321]:
				xmin = 246.7908
				xmax = 246.8508
				text = ""
			intervals [322]:
				xmin = 246.8508
				xmax = 247.0508
				text = "to"
			intervals [323]:
				xmin = 247.0508
				xmax = 247.0808
				text = ""
			intervals [324]:
				xmin = 247.0808
				xmax = 247.1408
				text = "do"
			intervals [325]:
				xmin = 247.1408
				xmax = 247.2008
				text = "it"
			intervals [326]:
				xmin = 247.2008
				xmax = 248.709
				text = ""
			intervals [327]:
				xmin = 248.709
				xmax = 248.829
				text = "mm"
			intervals [328]:
				xmin = 248.829
				xmax = 249.8157
				text = ""
			intervals [329]:
				xmin = 249.8157
				xmax = 249.9457
				text = "did"
			intervals [330]:
				xmin = 249.9457
				xmax = 250.0157
				text = "you"
			intervals [331]:
				xmin = 250.0157
				xmax = 250.2157
				text = "ever"
			intervals [332]:
				xmin = 250.2157
				xmax = 250.5157
				text = "use"
			intervals [333]:
				xmin = 250.5157
				xmax = 251.0757
				text = "rhymes"
			intervals [334]:
				xmin = 251.0757
				xmax = 253.3598
				text = ""
			intervals [335]:
				xmin = 253.3598
				xmax = 253.5998
				text = "like"
			intervals [336]:
				xmin = 253.5998
				xmax = 253.6498
				text = ""
			intervals [337]:
				xmin = 253.6498
				xmax = 253.9098
				text = "uh"
			intervals [338]:
				xmin = 253.9098
				xmax = 255.0405
				text = ""
			intervals [339]:
				xmin = 255.0405
				xmax = 255.3505
				text = "like"
			intervals [340]:
				xmin = 255.3505
				xmax = 255.3805
				text = ""
			intervals [341]:
				xmin = 255.3805
				xmax = 255.6205
				text = "your"
			intervals [342]:
				xmin = 255.6205
				xmax = 255.6705
				text = ""
			intervals [343]:
				xmin = 255.6705
				xmax = 255.9105
				text = "son"
			intervals [344]:
				xmin = 255.9105
				xmax = 256.3305
				text = "raymond"
			intervals [345]:
				xmin = 256.3305
				xmax = 256.3905
				text = ""
			intervals [346]:
				xmin = 256.3905
				xmax = 256.5305
				text = "for"
			intervals [347]:
				xmin = 256.5305
				xmax = 257.0105
				text = "example"
			intervals [348]:
				xmin = 257.0105
				xmax = 257.0405
				text = ""
			intervals [349]:
				xmin = 257.0405
				xmax = 257.1905
				text = "knows"
			intervals [350]:
				xmin = 257.1905
				xmax = 257.3105
				text = ""
			intervals [351]:
				xmin = 257.3105
				xmax = 257.4905
				text = "some"
			intervals [352]:
				xmin = 257.4905
				xmax = 257.5405
				text = ""
			intervals [353]:
				xmin = 257.5405
				xmax = 257.8405
				text = "like"
			intervals [354]:
				xmin = 257.8405
				xmax = 257.9005
				text = ""
			intervals [355]:
				xmin = 257.9005
				xmax = 258.2305
				text = "tarzan"
			intervals [356]:
				xmin = 258.2305
				xmax = 258.2605
				text = ""
			intervals [357]:
				xmin = 258.2605
				xmax = 258.3905
				text = "was"
			intervals [358]:
				xmin = 258.3905
				xmax = 258.5405
				text = "in"
			intervals [359]:
				xmin = 258.5405
				xmax = 258.6205
				text = "a"
			intervals [360]:
				xmin = 258.6205
				xmax = 258.6505
				text = ""
			intervals [361]:
				xmin = 258.6505
				xmax = 259.0905
				text = "tree"
			intervals [362]:
				xmin = 259.0905
				xmax = 261.2589
				text = ""
			intervals [363]:
				xmin = 261.2589
				xmax = 262.1189
				text = "<unk>"
			intervals [364]:
				xmin = 262.1189
				xmax = 262.7767
				text = ""
			intervals [365]:
				xmin = 262.7767
				xmax = 263.0367
				text = "or"
			intervals [366]:
				xmin = 263.0367
				xmax = 263.0667
				text = ""
			intervals [367]:
				xmin = 263.0667
				xmax = 263.2767
				text = "engine"
			intervals [368]:
				xmin = 263.2767
				xmax = 263.4367
				text = ""
			intervals [369]:
				xmin = 263.4367
				xmax = 263.7467
				text = "engine"
			intervals [370]:
				xmin = 263.7467
				xmax = 266.7564
				text = ""
			intervals [371]:
				xmin = 266.7564
				xmax = 266.8164
				text = "do"
			intervals [372]:
				xmin = 266.8164
				xmax = 266.8764
				text = "you"
			intervals [373]:
				xmin = 266.8764
				xmax = 267.2264
				text = "remember"
			intervals [374]:
				xmin = 267.2264
				xmax = 267.3764
				text = "any"
			intervals [375]:
				xmin = 267.3764
				xmax = 267.4064
				text = ""
			intervals [376]:
				xmin = 267.4064
				xmax = 267.7564
				text = "of"
			intervals [377]:
				xmin = 267.7564
				xmax = 267.8664
				text = "those"
			intervals [378]:
				xmin = 267.8664
				xmax = 270.9027
				text = ""
			intervals [379]:
				xmin = 270.9027
				xmax = 271.2927
				text = "yeah"
			intervals [380]:
				xmin = 271.2927
				xmax = 271.3227
				text = ""
			intervals [381]:
				xmin = 271.3227
				xmax = 271.5127
				text = "those"
			intervals [382]:
				xmin = 271.5127
				xmax = 271.5427
				text = ""
			intervals [383]:
				xmin = 271.5427
				xmax = 271.7927
				text = "are"
			intervals [384]:
				xmin = 271.7927
				xmax = 272.2579
				text = ""
			intervals [385]:
				xmin = 272.2579
				xmax = 272.4479
				text = "those"
			intervals [386]:
				xmin = 272.4479
				xmax = 272.5679
				text = "are"
			intervals [387]:
				xmin = 272.5679
				xmax = 273.2879
				text = "interesting"
			intervals [388]:
				xmin = 273.2879
				xmax = 273.5379
				text = "because"
			intervals [389]:
				xmin = 273.5379
				xmax = 273.5679
				text = ""
			intervals [390]:
				xmin = 273.5679
				xmax = 273.7979
				text = "no"
			intervals [391]:
				xmin = 273.7979
				xmax = 273.9879
				text = "one"
			intervals [392]:
				xmin = 273.9879
				xmax = 274.7284
				text = ""
			intervals [393]:
				xmin = 274.7284
				xmax = 275.1684
				text = "parents"
			intervals [394]:
				xmin = 275.1684
				xmax = 275.1984
				text = ""
			intervals [395]:
				xmin = 275.1984
				xmax = 275.5484
				text = "never"
			intervals [396]:
				xmin = 275.5484
				xmax = 275.7184
				text = ""
			intervals [397]:
				xmin = 275.7184
				xmax = 276.0484
				text = "teach"
			intervals [398]:
				xmin = 276.0484
				xmax = 276.1084
				text = ""
			intervals [399]:
				xmin = 276.1084
				xmax = 276.4084
				text = "kids"
			intervals [400]:
				xmin = 276.4084
				xmax = 276.4384
				text = ""
			intervals [401]:
				xmin = 276.4384
				xmax = 276.8184
				text = "those"
			intervals [402]:
				xmin = 276.8184
				xmax = 276.8484
				text = ""
			intervals [403]:
				xmin = 276.8484
				xmax = 276.9384
				text = "cause"
			intervals [404]:
				xmin = 276.9384
				xmax = 276.9684
				text = ""
			intervals [405]:
				xmin = 276.9684
				xmax = 277.1284
				text = "they"
			intervals [406]:
				xmin = 277.1284
				xmax = 277.1584
				text = ""
			intervals [407]:
				xmin = 277.1584
				xmax = 277.4884
				text = "forget"
			intervals [408]:
				xmin = 277.4884
				xmax = 277.6484
				text = "them"
			intervals [409]:
				xmin = 277.6484
				xmax = 278.2084
				text = "themselves"
			intervals [410]:
				xmin = 278.2084
				xmax = 278.2584
				text = ""
			intervals [411]:
				xmin = 278.2584
				xmax = 279.7684
				text = "<unk>"
			intervals [412]:
				xmin = 279.7684
				xmax = 288.3245
				text = ""
			intervals [413]:
				xmin = 288.3245
				xmax = 288.4345
				text = "yeah"
			intervals [414]:
				xmin = 288.4345
				xmax = 291.7736
				text = ""
			intervals [415]:
				xmin = 291.7736
				xmax = 291.8436
				text = "at"
			intervals [416]:
				xmin = 291.8436
				xmax = 292.0836
				text = "least"
			intervals [417]:
				xmin = 292.0836
				xmax = 292.1236
				text = ""
			intervals [418]:
				xmin = 292.1236
				xmax = 292.2636
				text = "for"
			intervals [419]:
				xmin = 292.2636
				xmax = 292.3536
				text = ""
			intervals [420]:
				xmin = 292.3536
				xmax = 292.7236
				text = "choosing"
			intervals [421]:
				xmin = 292.7236
				xmax = 292.9636
				text = "it"
			intervals [422]:
				xmin = 292.9636
				xmax = 292.9936
				text = ""
			intervals [423]:
				xmin = 292.9936
				xmax = 293.6236
				text = "usually"
			intervals [424]:
				xmin = 293.6236
				xmax = 293.7636
				text = ""
			intervals [425]:
				xmin = 293.7636
				xmax = 293.9436
				text = "aren't"
			intervals [426]:
				xmin = 293.9436
				xmax = 294.1836
				text = "even"
			intervals [427]:
				xmin = 294.1836
				xmax = 294.3436
				text = "in"
			intervals [428]:
				xmin = 294.3436
				xmax = 294.4036
				text = "the"
			intervals [429]:
				xmin = 294.4036
				xmax = 294.4936
				text = ""
			intervals [430]:
				xmin = 294.4936
				xmax = 294.7136
				text = "book"
			intervals [431]:
				xmin = 294.7136
				xmax = 295.6067
				text = ""
			intervals [432]:
				xmin = 295.6067
				xmax = 295.6767
				text = "the"
			intervals [433]:
				xmin = 295.6767
				xmax = 295.8967
				text = "only"
			intervals [434]:
				xmin = 295.8967
				xmax = 296.2367
				text = "place"
			intervals [435]:
				xmin = 296.2367
				xmax = 296.2667
				text = ""
			intervals [436]:
				xmin = 296.2667
				xmax = 296.4267
				text = "they"
			intervals [437]:
				xmin = 296.4267
				xmax = 296.7767
				text = "exist"
			intervals [438]:
				xmin = 296.7767
				xmax = 296.8067
				text = ""
			intervals [439]:
				xmin = 296.8067
				xmax = 296.9467
				text = "is"
			intervals [440]:
				xmin = 296.9467
				xmax = 297.0167
				text = ""
			intervals [441]:
				xmin = 297.0167
				xmax = 297.0767
				text = "in"
			intervals [442]:
				xmin = 297.0767
				xmax = 297.3144
				text = ""
			intervals [443]:
				xmin = 297.3144
				xmax = 297.6344
				text = "among"
			intervals [444]:
				xmin = 297.6344
				xmax = 298.4144
				text = "children"
			intervals [445]:
				xmin = 298.4144
				xmax = 298.6946
				text = ""
			intervals [446]:
				xmin = 298.6946
				xmax = 298.8546
				text = "okay"
			intervals [447]:
				xmin = 298.8546
				xmax = 298.9646
				text = "what"
			intervals [448]:
				xmin = 298.9646
				xmax = 299.2046
				text = "about"
			intervals [449]:
				xmin = 299.2046
				xmax = 299.3546
				text = "the"
			intervals [450]:
				xmin = 299.3546
				xmax = 300.1246
				text = "game"
			intervals [451]:
				xmin = 300.1246
				xmax = 300.3546
				text = "where"
			intervals [452]:
				xmin = 300.3546
				xmax = 300.5746
				text = "one"
			intervals [453]:
				xmin = 300.5746
				xmax = 301.4247
				text = ""
			intervals [454]:
				xmin = 301.4247
				xmax = 301.6347
				text = "kid"
			intervals [455]:
				xmin = 301.6347
				xmax = 301.7947
				text = "has"
			intervals [456]:
				xmin = 301.7947
				xmax = 301.8447
				text = ""
			intervals [457]:
				xmin = 301.8447
				xmax = 301.9447
				text = "to"
			intervals [458]:
				xmin = 301.9447
				xmax = 302.3247
				text = "chase"
			intervals [459]:
				xmin = 302.3247
				xmax = 302.8747
				text = "everybody"
			intervals [460]:
				xmin = 302.8747
				xmax = 303.0747
				text = "else"
			intervals [461]:
				xmin = 303.0747
				xmax = 303.3912
				text = ""
			intervals [462]:
				xmin = 303.3912
				xmax = 303.5812
				text = "try"
			intervals [463]:
				xmin = 303.5812
				xmax = 303.7612
				text = "to"
			intervals [464]:
				xmin = 303.7612
				xmax = 303.8812
				text = ""
			intervals [465]:
				xmin = 303.8812
				xmax = 304.1212
				text = "touch"
			intervals [466]:
				xmin = 304.1212
				xmax = 304.1512
				text = ""
			intervals [467]:
				xmin = 304.1512
				xmax = 304.2712
				text = "them"
			intervals [468]:
				xmin = 304.2712
				xmax = 307.8511
				text = ""
			intervals [469]:
				xmin = 307.8511
				xmax = 308.2211
				text = "tag"
			intervals [470]:
				xmin = 308.2211
				xmax = 312.2721
				text = ""
			intervals [471]:
				xmin = 312.2721
				xmax = 312.4921
				text = "oh"
			intervals [472]:
				xmin = 312.4921
				xmax = 312.5621
				text = ""
			intervals [473]:
				xmin = 312.5621
				xmax = 312.6221
				text = "you"
			intervals [474]:
				xmin = 312.6221
				xmax = 312.6521
				text = ""
			intervals [475]:
				xmin = 312.6521
				xmax = 312.9021
				text = "never"
			intervals [476]:
				xmin = 312.9021
				xmax = 313.2621
				text = "did"
			intervals [477]:
				xmin = 313.2621
				xmax = 314.3148
				text = ""
			intervals [478]:
				xmin = 314.3148
				xmax = 314.4848
				text = "they"
			intervals [479]:
				xmin = 314.4848
				xmax = 314.6748
				text = "have"
			intervals [480]:
				xmin = 314.6748
				xmax = 315.2548
				text = "varieties"
			intervals [481]:
				xmin = 315.2548
				xmax = 315.3448
				text = ""
			intervals [482]:
				xmin = 315.3448
				xmax = 315.5048
				text = "of"
			intervals [483]:
				xmin = 315.5048
				xmax = 315.9348
				text = "that"
			intervals [484]:
				xmin = 315.9348
				xmax = 316.2324
				text = ""
			intervals [485]:
				xmin = 316.2324
				xmax = 316.3524
				text = "there"
			intervals [486]:
				xmin = 316.3524
				xmax = 316.3824
				text = "s"
			intervals [487]:
				xmin = 316.3824
				xmax = 316.4124
				text = ""
			intervals [488]:
				xmin = 316.4124
				xmax = 316.5224
				text = "this"
			intervals [489]:
				xmin = 316.5224
				xmax = 316.5524
				text = ""
			intervals [490]:
				xmin = 316.5524
				xmax = 316.6724
				text = "one"
			intervals [491]:
				xmin = 316.6724
				xmax = 316.9024
				text = "called"
			intervals [492]:
				xmin = 316.9024
				xmax = 316.9924
				text = ""
			intervals [493]:
				xmin = 316.9924
				xmax = 317.5124
				text = "freeze"
			intervals [494]:
				xmin = 317.5124
				xmax = 319.7127
				text = ""
			intervals [495]:
				xmin = 319.7127
				xmax = 320.0427
				text = "good"
			intervals [496]:
				xmin = 320.0427
				xmax = 320.307
				text = ""
			intervals [497]:
				xmin = 320.307
				xmax = 320.787
				text = "um"
			intervals [498]:
				xmin = 320.787
				xmax = 321.3624
				text = ""
			intervals [499]:
				xmin = 321.3624
				xmax = 321.5124
				text = "well"
			intervals [500]:
				xmin = 321.5124
				xmax = 321.6224
				text = "how"
			intervals [501]:
				xmin = 321.6224
				xmax = 321.7724
				text = "did"
			intervals [502]:
				xmin = 321.7724
				xmax = 321.8924
				text = "you"
			intervals [503]:
				xmin = 321.8924
				xmax = 322.1824
				text = "play"
			intervals [504]:
				xmin = 322.1824
				xmax = 322.7524
				text = "football"
			intervals [505]:
				xmin = 322.7524
				xmax = 322.7924
				text = ""
			intervals [506]:
				xmin = 322.7924
				xmax = 322.9524
				text = "did"
			intervals [507]:
				xmin = 322.9524
				xmax = 323.2224
				text = "you"
			intervals [508]:
				xmin = 323.2224
				xmax = 323.9294
				text = ""
			intervals [509]:
				xmin = 323.9294
				xmax = 324.0794
				text = "did"
			intervals [510]:
				xmin = 324.0794
				xmax = 324.1794
				text = "you"
			intervals [511]:
				xmin = 324.1794
				xmax = 324.2294
				text = ""
			intervals [512]:
				xmin = 324.2294
				xmax = 324.4794
				text = "play"
			intervals [513]:
				xmin = 324.4794
				xmax = 324.5694
				text = ""
			intervals [514]:
				xmin = 324.5694
				xmax = 324.9894
				text = "touch"
			intervals [515]:
				xmin = 324.9894
				xmax = 325.1994
				text = "or"
			intervals [516]:
				xmin = 325.1994
				xmax = 326.016
				text = ""
			intervals [517]:
				xmin = 326.016
				xmax = 326.356
				text = "tackle"
			intervals [518]:
				xmin = 326.356
				xmax = 327.8322
				text = ""
			intervals [519]:
				xmin = 327.8322
				xmax = 328.9722
				text = "<unk>"
			intervals [520]:
				xmin = 328.9722
				xmax = 348.6817
				text = ""
			intervals [521]:
				xmin = 348.6817
				xmax = 349.2017
				text = "okay"
			intervals [522]:
				xmin = 349.2017
				xmax = 349.5017
				text = "uh"
			intervals [523]:
				xmin = 349.5017
				xmax = 350.1353
				text = ""
			intervals [524]:
				xmin = 350.1353
				xmax = 350.2853
				text = "do"
			intervals [525]:
				xmin = 350.2853
				xmax = 350.3153
				text = ""
			intervals [526]:
				xmin = 350.3153
				xmax = 350.4853
				text = "you"
			intervals [527]:
				xmin = 350.4853
				xmax = 350.7553
				text = "watch"
			intervals [528]:
				xmin = 350.7553
				xmax = 350.7853
				text = ""
			intervals [529]:
				xmin = 350.7853
				xmax = 351.1953
				text = "tv"
			intervals [530]:
				xmin = 351.1953
				xmax = 351.2253
				text = ""
			intervals [531]:
				xmin = 351.2253
				xmax = 351.4053
				text = "much"
			intervals [532]:
				xmin = 351.4053
				xmax = 356.9384
				text = ""
			intervals [533]:
				xmin = 356.9384
				xmax = 357.5584
				text = "mm-hm"
			intervals [534]:
				xmin = 357.5584
				xmax = 358.1418
				text = ""
			intervals [535]:
				xmin = 358.1418
				xmax = 358.2818
				text = "what"
			intervals [536]:
				xmin = 358.2818
				xmax = 358.3718
				text = "are"
			intervals [537]:
				xmin = 358.3718
				xmax = 358.4318
				text = ""
			intervals [538]:
				xmin = 358.4318
				xmax = 358.5418
				text = "some"
			intervals [539]:
				xmin = 358.5418
				xmax = 358.6018
				text = "of"
			intervals [540]:
				xmin = 358.6018
				xmax = 358.8818
				text = "your"
			intervals [541]:
				xmin = 358.8818
				xmax = 359.2718
				text = "favorite"
			intervals [542]:
				xmin = 359.2718
				xmax = 359.3818
				text = ""
			intervals [543]:
				xmin = 359.3818
				xmax = 359.6018
				text = "shows"
			intervals [544]:
				xmin = 359.6018
				xmax = 361.2608
				text = ""
			intervals [545]:
				xmin = 361.2608
				xmax = 361.5808
				text = "oh"
			intervals [546]:
				xmin = 361.5808
				xmax = 362.0108
				text = "really"
			intervals [547]:
				xmin = 362.0108
				xmax = 363.8665
				text = ""
			intervals [548]:
				xmin = 363.8665
				xmax = 364.0965
				text = "what"
			intervals [549]:
				xmin = 364.0965
				xmax = 364.1965
				text = "s"
			intervals [550]:
				xmin = 364.1965
				xmax = 364.2265
				text = ""
			intervals [551]:
				xmin = 364.2265
				xmax = 364.3465
				text = "the"
			intervals [552]:
				xmin = 364.3465
				xmax = 364.6065
				text = "best"
			intervals [553]:
				xmin = 364.6065
				xmax = 364.6365
				text = ""
			intervals [554]:
				xmin = 364.6365
				xmax = 364.7865
				text = "one"
			intervals [555]:
				xmin = 364.7865
				xmax = 365.2765
				text = "of"
			intervals [556]:
				xmin = 365.2765
				xmax = 365.4765
				text = ""
			intervals [557]:
				xmin = 365.4765
				xmax = 365.5665
				text = "those"
			intervals [558]:
				xmin = 365.5665
				xmax = 373.9838
				text = ""
			intervals [559]:
				xmin = 373.9838
				xmax = 374.1138
				text = "what"
			intervals [560]:
				xmin = 374.1138
				xmax = 374.1438
				text = ""
			intervals [561]:
				xmin = 374.1438
				xmax = 374.1838
				text = "s"
			intervals [562]:
				xmin = 374.1838
				xmax = 374.2338
				text = ""
			intervals [563]:
				xmin = 374.2338
				xmax = 374.5338
				text = "going"
			intervals [564]:
				xmin = 374.5338
				xmax = 374.7138
				text = "on"
			intervals [565]:
				xmin = 374.7138
				xmax = 374.8938
				text = "on"
			intervals [566]:
				xmin = 374.8938
				xmax = 375.0438
				text = "that"
			intervals [567]:
				xmin = 375.0438
				xmax = 375.0838
				text = ""
			intervals [568]:
				xmin = 375.0838
				xmax = 375.3238
				text = "now"
			intervals [569]:
				xmin = 375.3238
				xmax = 444.2939
				text = ""
			intervals [570]:
				xmin = 444.2939
				xmax = 444.6939
				text = "mm"
			intervals [571]:
				xmin = 444.6939
				xmax = 447.3297
				text = ""
			intervals [572]:
				xmin = 447.3297
				xmax = 447.7897
				text = "<unk>"
			intervals [573]:
				xmin = 447.7897
				xmax = 448.5311
				text = ""
			intervals [574]:
				xmin = 448.5311
				xmax = 449.0111
				text = "what"
			intervals [575]:
				xmin = 449.0111
				xmax = 449.0411
				text = ""
			intervals [576]:
				xmin = 449.0411
				xmax = 449.0711
				text = "s"
			intervals [577]:
				xmin = 449.0711
				xmax = 449.1011
				text = ""
			intervals [578]:
				xmin = 449.1011
				xmax = 449.6211
				text = "uh"
			intervals [579]:
				xmin = 449.6211
				xmax = 449.7011
				text = ""
			intervals [580]:
				xmin = 449.7011
				xmax = 449.8511
				text = "what"
			intervals [581]:
				xmin = 449.8511
				xmax = 449.8811
				text = ""
			intervals [582]:
				xmin = 449.8811
				xmax = 449.9111
				text = "s"
			intervals [583]:
				xmin = 449.9111
				xmax = 449.9411
				text = ""
			intervals [584]:
				xmin = 449.9411
				xmax = 450.1011
				text = "one"
			intervals [585]:
				xmin = 450.1011
				xmax = 450.2311
				text = "of"
			intervals [586]:
				xmin = 450.2311
				xmax = 450.3811
				text = "the"
			intervals [587]:
				xmin = 450.3811
				xmax = 451.2011
				text = "others"
			intervals [588]:
				xmin = 451.2011
				xmax = 451.9389
				text = ""
			intervals [589]:
				xmin = 451.9389
				xmax = 452.5989
				text = "<unk>"
			intervals [590]:
				xmin = 452.5989
				xmax = 454.5946
				text = ""
			intervals [591]:
				xmin = 454.5946
				xmax = 454.7946
				text = "as"
			intervals [592]:
				xmin = 454.7946
				xmax = 454.8746
				text = "the"
			intervals [593]:
				xmin = 454.8746
				xmax = 455.2946
				text = "world"
			intervals [594]:
				xmin = 455.2946
				xmax = 455.3246
				text = ""
			intervals [595]:
				xmin = 455.3246
				xmax = 455.6746
				text = "turns"
			intervals [596]:
				xmin = 455.6746
				xmax = 460.1121
				text = ""
			intervals [597]:
				xmin = 460.1121
				xmax = 460.5121
				text = "mm"
			intervals [598]:
				xmin = 460.5121
				xmax = 460.5521
				text = ""
			intervals [599]:
				xmin = 460.5521
				xmax = 460.7121
				text = "what"
			intervals [600]:
				xmin = 460.7121
				xmax = 460.8521
				text = "are"
			intervals [601]:
				xmin = 460.8521
				xmax = 461.0821
				text = "they"
			intervals [602]:
				xmin = 461.0821
				xmax = 461.6121
				text = "doing"
			intervals [603]:
				xmin = 461.6121
				xmax = 468.2947
				text = ""
			intervals [604]:
				xmin = 468.2947
				xmax = 468.5047
				text = "what"
			intervals [605]:
				xmin = 468.5047
				xmax = 468.7547
				text = "about"
			intervals [606]:
				xmin = 468.7547
				xmax = 468.9547
				text = "one"
			intervals [607]:
				xmin = 468.9547
				xmax = 469.1047
				text = "that"
			intervals [608]:
				xmin = 469.1047
				xmax = 469.5047
				text = "you"
			intervals [609]:
				xmin = 469.5047
				xmax = 469.5347
				text = ""
			intervals [610]:
				xmin = 469.5347
				xmax = 469.7047
				text = "that"
			intervals [611]:
				xmin = 469.7047
				xmax = 469.8347
				text = "you"
			intervals [612]:
				xmin = 469.8347
				xmax = 470.0147
				text = "did"
			intervals [613]:
				xmin = 470.0147
				xmax = 470.0447
				text = ""
			intervals [614]:
				xmin = 470.0447
				xmax = 470.2847
				text = "see"
			intervals [615]:
				xmin = 470.2847
				xmax = 470.9347
				text = "yesterday"
			intervals [616]:
				xmin = 470.9347
				xmax = 471.8751
				text = ""
			intervals [617]:
				xmin = 471.8751
				xmax = 471.9751
				text = "see"
			intervals [618]:
				xmin = 471.9751
				xmax = 472.0951
				text = "we're"
			intervals [619]:
				xmin = 472.0951
				xmax = 472.3451
				text = "trying"
			intervals [620]:
				xmin = 472.3451
				xmax = 472.4251
				text = "to"
			intervals [621]:
				xmin = 472.4251
				xmax = 472.6851
				text = "get"
			intervals [622]:
				xmin = 472.6851
				xmax = 472.9724
				text = ""
			intervals [623]:
				xmin = 472.9724
				xmax = 473.0024
				text = "a"
			intervals [624]:
				xmin = 473.0024
				xmax = 473.1524
				text = ""
			intervals [625]:
				xmin = 473.1524
				xmax = 473.5424
				text = "story"
			intervals [626]:
				xmin = 473.5424
				xmax = 473.7724
				text = "on"
			intervals [627]:
				xmin = 473.7724
				xmax = 473.8024
				text = ""
			intervals [628]:
				xmin = 473.8024
				xmax = 474.1724
				text = "tv"
			intervals [629]:
				xmin = 474.1724
				xmax = 474.3124
				text = "that"
			intervals [630]:
				xmin = 474.3124
				xmax = 474.6824
				text = "interests"
			intervals [631]:
				xmin = 474.6824
				xmax = 474.7724
				text = ""
			intervals [632]:
				xmin = 474.7724
				xmax = 475.0824
				text = "people"
			intervals [633]:
				xmin = 475.0824
				xmax = 477.3263
				text = ""
			intervals [634]:
				xmin = 477.3263
				xmax = 477.7163
				text = "hm"
			intervals [635]:
				xmin = 477.7163
				xmax = 482.7869
				text = ""
			intervals [636]:
				xmin = 482.7869
				xmax = 483.3269
				text = "<unk>"
			intervals [637]:
				xmin = 483.3269
				xmax = 547.5658
				text = ""
			intervals [638]:
				xmin = 547.5658
				xmax = 548.0358
				text = "mm-hm"
			intervals [639]:
				xmin = 548.0358
				xmax = 549.9517
				text = ""
			intervals [640]:
				xmin = 549.9517
				xmax = 550.5017
				text = "okay"
			intervals [641]:
				xmin = 550.5017
				xmax = 550.9317
				text = "um"
			intervals [642]:
				xmin = 550.9317
				xmax = 552.3685
				text = ""
			intervals [643]:
				xmin = 552.3685
				xmax = 552.5785
				text = "what"
			intervals [644]:
				xmin = 552.5785
				xmax = 552.7385
				text = "is"
			intervals [645]:
				xmin = 552.7385
				xmax = 553.0685
				text = "the"
			intervals [646]:
				xmin = 553.0685
				xmax = 554.1139
				text = ""
			intervals [647]:
				xmin = 554.1139
				xmax = 554.2539
				text = "the"
			intervals [648]:
				xmin = 554.2539
				xmax = 554.5039
				text = "best"
			intervals [649]:
				xmin = 554.5039
				xmax = 555.0139
				text = "movie"
			intervals [650]:
				xmin = 555.0139
				xmax = 555.1239
				text = "that"
			intervals [651]:
				xmin = 555.1239
				xmax = 555.1739
				text = ""
			intervals [652]:
				xmin = 555.1739
				xmax = 555.3039
				text = "you"
			intervals [653]:
				xmin = 555.3039
				xmax = 555.8839
				text = "remember"
			intervals [654]:
				xmin = 555.8839
				xmax = 555.9739
				text = ""
			intervals [655]:
				xmin = 555.9739
				xmax = 556.3339
				text = "seeing"
			intervals [656]:
				xmin = 556.3339
				xmax = 557.304
				text = ""
			intervals [657]:
				xmin = 557.304
				xmax = 557.504
				text = "or"
			intervals [658]:
				xmin = 557.504
				xmax = 557.534
				text = ""
			intervals [659]:
				xmin = 557.534
				xmax = 557.594
				text = "the"
			intervals [660]:
				xmin = 557.594
				xmax = 557.824
				text = "most"
			intervals [661]:
				xmin = 557.824
				xmax = 557.924
				text = ""
			intervals [662]:
				xmin = 557.924
				xmax = 558.574
				text = "recent"
			intervals [663]:
				xmin = 558.574
				xmax = 558.834
				text = ""
			intervals [664]:
				xmin = 558.834
				xmax = 558.924
				text = "one"
			intervals [665]:
				xmin = 558.924
				xmax = 568.8847
				text = ""
			intervals [666]:
				xmin = 568.8847
				xmax = 569.9947
				text = "<unk>"
			intervals [667]:
				xmin = 569.9947
				xmax = 578.369
				text = ""
			intervals [668]:
				xmin = 578.369
				xmax = 578.489
				text = "how"
			intervals [669]:
				xmin = 578.489
				xmax = 578.769
				text = "about"
			intervals [670]:
				xmin = 578.769
				xmax = 578.879
				text = "on"
			intervals [671]:
				xmin = 578.879
				xmax = 578.929
				text = ""
			intervals [672]:
				xmin = 578.929
				xmax = 579.529
				text = "tv"
			intervals [673]:
				xmin = 579.529
				xmax = 579.619
				text = "have"
			intervals [674]:
				xmin = 579.619
				xmax = 579.679
				text = "you"
			intervals [675]:
				xmin = 579.679
				xmax = 579.769
				text = "ever"
			intervals [676]:
				xmin = 579.769
				xmax = 580.029
				text = "seen"
			intervals [677]:
				xmin = 580.029
				xmax = 580.209
				text = "one"
			intervals [678]:
				xmin = 580.209
				xmax = 580.399
				text = "on"
			intervals [679]:
				xmin = 580.399
				xmax = 580.429
				text = ""
			intervals [680]:
				xmin = 580.429
				xmax = 580.819
				text = "tv"
			intervals [681]:
				xmin = 580.819
				xmax = 581.029
				text = "that"
			intervals [682]:
				xmin = 581.029
				xmax = 581.5407
				text = ""
			intervals [683]:
				xmin = 581.5407
				xmax = 582.1007
				text = "impressed"
			intervals [684]:
				xmin = 582.1007
				xmax = 582.1307
				text = ""
			intervals [685]:
				xmin = 582.1307
				xmax = 582.2807
				text = "you"
			intervals [686]:
				xmin = 582.2807
				xmax = 597.5964
				text = ""
			intervals [687]:
				xmin = 597.5964
				xmax = 598.0064
				text = "mm-hm"
			intervals [688]:
				xmin = 598.0064
				xmax = 602.0586
				text = ""
			intervals [689]:
				xmin = 602.0586
				xmax = 602.1786
				text = "do"
			intervals [690]:
				xmin = 602.1786
				xmax = 602.2486
				text = "you"
			intervals [691]:
				xmin = 602.2486
				xmax = 602.4286
				text = "happen"
			intervals [692]:
				xmin = 602.4286
				xmax = 602.4886
				text = "to"
			intervals [693]:
				xmin = 602.4886
				xmax = 603.2586
				text = "remember"
			intervals [694]:
				xmin = 603.2586
				xmax = 603.3286
				text = "uh"
			intervals [695]:
				xmin = 603.3286
				xmax = 603.7286
				text = "gone"
			intervals [696]:
				xmin = 603.7286
				xmax = 603.7586
				text = ""
			intervals [697]:
				xmin = 603.7586
				xmax = 603.8586
				text = "with"
			intervals [698]:
				xmin = 603.8586
				xmax = 603.9586
				text = "the"
			intervals [699]:
				xmin = 603.9586
				xmax = 604.2886
				text = "wind"
			intervals [700]:
				xmin = 604.2886
				xmax = 604.3786
				text = "what"
			intervals [701]:
				xmin = 604.3786
				xmax = 604.4386
				text = "it"
			intervals [702]:
				xmin = 604.4386
				xmax = 604.5886
				text = "was"
			intervals [703]:
				xmin = 604.5886
				xmax = 604.6186
				text = ""
			intervals [704]:
				xmin = 604.6186
				xmax = 604.6986
				text = "it"
			intervals [705]:
				xmin = 604.6986
				xmax = 604.8986
				text = "about"
			intervals [706]:
				xmin = 604.8986
				xmax = 612.869
				text = ""
			intervals [707]:
				xmin = 612.869
				xmax = 612.959
				text = "it"
			intervals [708]:
				xmin = 612.959
				xmax = 613.049
				text = "was"
			intervals [709]:
				xmin = 613.049
				xmax = 613.089
				text = ""
			intervals [710]:
				xmin = 613.089
				xmax = 613.219
				text = "a"
			intervals [711]:
				xmin = 613.219
				xmax = 613.509
				text = "long"
			intervals [712]:
				xmin = 613.509
				xmax = 613.929
				text = "time"
			intervals [713]:
				xmin = 613.929
				xmax = 615.9233
				text = ""
			intervals [714]:
				xmin = 615.9233
				xmax = 616.0833
				text = "uh"
			intervals [715]:
				xmin = 616.0833
				xmax = 616.3133
				text = "tell"
			intervals [716]:
				xmin = 616.3133
				xmax = 616.4533
				text = "me"
			intervals [717]:
				xmin = 616.4533
				xmax = 616.7733
				text = "about"
			intervals [718]:
				xmin = 616.7733
				xmax = 616.9733
				text = "your"
			intervals [719]:
				xmin = 616.9733
				xmax = 617.6033
				text = "dogs"
			intervals [720]:
				xmin = 617.6033
				xmax = 618.1997
				text = ""
			intervals [721]:
				xmin = 618.1997
				xmax = 618.2597
				text = "they"
			intervals [722]:
				xmin = 618.2597
				xmax = 619.1439
				text = ""
			intervals [723]:
				xmin = 619.1439
				xmax = 619.4239
				text = "well"
			intervals [724]:
				xmin = 619.4239
				xmax = 619.6239
				text = "what"
			intervals [725]:
				xmin = 619.6239
				xmax = 619.9039
				text = "about"
			intervals [726]:
				xmin = 619.9039
				xmax = 619.9339
				text = ""
			intervals [727]:
				xmin = 619.9339
				xmax = 620.0639
				text = "the"
			intervals [728]:
				xmin = 620.0639
				xmax = 620.2939
				text = "other"
			intervals [729]:
				xmin = 620.2939
				xmax = 620.5639
				text = "one"
			intervals [730]:
				xmin = 620.5639
				xmax = 620.6439
				text = ""
			intervals [731]:
				xmin = 620.6439
				xmax = 620.7339
				text = "how"
			intervals [732]:
				xmin = 620.7339
				xmax = 620.9139
				text = "long"
			intervals [733]:
				xmin = 620.9139
				xmax = 621.0639
				text = "did"
			intervals [734]:
				xmin = 621.0639
				xmax = 621.1239
				text = "you"
			intervals [735]:
				xmin = 621.1239
				xmax = 621.3539
				text = "have"
			intervals [736]:
				xmin = 621.3539
				xmax = 621.4339
				text = ""
			intervals [737]:
				xmin = 621.4339
				xmax = 621.7439
				text = "him"
			intervals [738]:
				xmin = 621.7439
				xmax = 621.7739
				text = ""
			intervals [739]:
				xmin = 621.7739
				xmax = 622.0139
				text = "before"
			intervals [740]:
				xmin = 622.0139
				xmax = 622.0439
				text = ""
			intervals [741]:
				xmin = 622.0439
				xmax = 622.2739
				text = "that"
			intervals [742]:
				xmin = 622.2739
				xmax = 668.2586
				text = ""
			intervals [743]:
				xmin = 668.2586
				xmax = 668.5086
				text = "<unk>"
			intervals [744]:
				xmin = 668.5086
				xmax = 670.1077
				text = ""
			intervals [745]:
				xmin = 670.1077
				xmax = 670.2777
				text = "what"
			intervals [746]:
				xmin = 670.2777
				xmax = 670.4077
				text = "was"
			intervals [747]:
				xmin = 670.4077
				xmax = 670.5877
				text = "his"
			intervals [748]:
				xmin = 670.5877
				xmax = 670.6177
				text = ""
			intervals [749]:
				xmin = 670.6177
				xmax = 671.0477
				text = "name"
			intervals [750]:
				xmin = 671.0477
				xmax = 673.9428
				text = ""
			intervals [751]:
				xmin = 673.9428
				xmax = 673.9728
				text = "i"
			intervals [752]:
				xmin = 673.9728
				xmax = 674.1928
				text = "meant"
			intervals [753]:
				xmin = 674.1928
				xmax = 674.5428
				text = "the"
			intervals [754]:
				xmin = 674.5428
				xmax = 674.6328
				text = ""
			intervals [755]:
				xmin = 674.6328
				xmax = 674.7228
				text = "dog"
			intervals [756]:
				xmin = 674.7228
				xmax = 717.6308
				text = ""
			intervals [757]:
				xmin = 717.6308
				xmax = 718.0308
				text = "mm-hm"
			intervals [758]:
				xmin = 718.0308
				xmax = 718.2561
				text = ""
			intervals [759]:
				xmin = 718.2561
				xmax = 718.4961
				text = "when"
			intervals [760]:
				xmin = 718.4961
				xmax = 718.6361
				text = "did"
			intervals [761]:
				xmin = 718.6361
				xmax = 718.7261
				text = "you"
			intervals [762]:
				xmin = 718.7261
				xmax = 718.9461
				text = "get"
			intervals [763]:
				xmin = 718.9461
				xmax = 719.0761
				text = "this"
			intervals [764]:
				xmin = 719.0761
				xmax = 719.1561
				text = ""
			intervals [765]:
				xmin = 719.1561
				xmax = 719.2761
				text = "one"
			intervals [766]:
				xmin = 719.2761
				xmax = 719.3661
				text = "you"
			intervals [767]:
				xmin = 719.3661
				xmax = 719.6161
				text = "have"
			intervals [768]:
				xmin = 719.6161
				xmax = 719.9361
				text = "now"
			intervals [769]:
				xmin = 719.9361
				xmax = 723.8708
				text = ""
			intervals [770]:
				xmin = 723.8708
				xmax = 724.2808
				text = "mm-hm"
			intervals [771]:
				xmin = 724.2808
				xmax = 724.9461
				text = ""
			intervals [772]:
				xmin = 724.9461
				xmax = 725.0761
				text = "was"
			intervals [773]:
				xmin = 725.0761
				xmax = 725.1561
				text = "it"
			intervals [774]:
				xmin = 725.1561
				xmax = 725.6361
				text = "already"
			intervals [775]:
				xmin = 725.6361
				xmax = 726.4513
				text = ""
			intervals [776]:
				xmin = 726.4513
				xmax = 726.5113
				text = "it"
			intervals [777]:
				xmin = 726.5113
				xmax = 726.5413
				text = "s"
			intervals [778]:
				xmin = 726.5413
				xmax = 726.8413
				text = "already"
			intervals [779]:
				xmin = 726.8413
				xmax = 727.0513
				text = "grown"
			intervals [780]:
				xmin = 727.0513
				xmax = 727.1613
				text = "in"
			intervals [781]:
				xmin = 727.1613
				xmax = 727.2213
				text = "a"
			intervals [782]:
				xmin = 727.2213
				xmax = 727.5313
				text = "couple"
			intervals [783]:
				xmin = 727.5313
				xmax = 727.7913
				text = "months"
			intervals [784]:
				xmin = 727.7913
				xmax = 734.5616
				text = ""
			intervals [785]:
				xmin = 734.5616
				xmax = 734.7616
				text = "what"
			intervals [786]:
				xmin = 734.7616
				xmax = 734.7916
				text = "s"
			intervals [787]:
				xmin = 734.7916
				xmax = 734.9816
				text = "her"
			intervals [788]:
				xmin = 734.9816
				xmax = 735.3116
				text = "name"
			intervals [789]:
				xmin = 735.3116
				xmax = 735.4716
				text = "again"
			intervals [790]:
				xmin = 735.4716
				xmax = 740.0525
				text = ""
			intervals [791]:
				xmin = 740.0525
				xmax = 740.4625
				text = "um"
			intervals [792]:
				xmin = 740.4625
				xmax = 742.6028
				text = ""
			intervals [793]:
				xmin = 742.6028
				xmax = 742.7628
				text = "uh"
			intervals [794]:
				xmin = 742.7628
				xmax = 743.0528
				text = ""
			intervals [795]:
				xmin = 743.0528
				xmax = 743.2228
				text = "did"
			intervals [796]:
				xmin = 743.2228
				xmax = 743.3128
				text = "you"
			intervals [797]:
				xmin = 743.3128
				xmax = 743.4828
				text = "get"
			intervals [798]:
				xmin = 743.4828
				xmax = 743.6728
				text = "her"
			intervals [799]:
				xmin = 743.6728
				xmax = 743.7028
				text = ""
			intervals [800]:
				xmin = 743.7028
				xmax = 743.9728
				text = "for"
			intervals [801]:
				xmin = 743.9728
				xmax = 744.0028
				text = "a"
			intervals [802]:
				xmin = 744.0028
				xmax = 744.2128
				text = "watch"
			intervals [803]:
				xmin = 744.2128
				xmax = 744.3128
				text = ""
			intervals [804]:
				xmin = 744.3128
				xmax = 744.6328
				text = "dog"
			intervals [805]:
				xmin = 744.6328
				xmax = 745.4828
				text = "for"
			intervals [806]:
				xmin = 745.4828
				xmax = 745.5228
				text = "a"
			intervals [807]:
				xmin = 745.5228
				xmax = 745.5828
				text = ""
			intervals [808]:
				xmin = 745.5828
				xmax = 745.6828
				text = "pet"
			intervals [809]:
				xmin = 745.6828
				xmax = 745.7328
				text = "or"
			intervals [810]:
				xmin = 745.7328
				xmax = 745.7628
				text = ""
			intervals [811]:
				xmin = 745.7628
				xmax = 746.0228
				text = "both"
			intervals [812]:
				xmin = 746.0228
				xmax = 747.2711
				text = ""
			intervals [813]:
				xmin = 747.2711
				xmax = 747.7711
				text = "mm-hm"
			intervals [814]:
				xmin = 747.7711
				xmax = 748.0728
				text = ""
			intervals [815]:
				xmin = 748.0728
				xmax = 748.2928
				text = "does"
			intervals [816]:
				xmin = 748.2928
				xmax = 748.4028
				text = ""
			intervals [817]:
				xmin = 748.4028
				xmax = 748.4828
				text = "she"
			intervals [818]:
				xmin = 748.4828
				xmax = 748.6428
				text = "know"
			intervals [819]:
				xmin = 748.6428
				xmax = 748.8028
				text = "any"
			intervals [820]:
				xmin = 748.8028
				xmax = 748.8328
				text = ""
			intervals [821]:
				xmin = 748.8328
				xmax = 749.1828
				text = "tricks"
			intervals [822]:
				xmin = 749.1828
				xmax = 749.2228
				text = ""
			intervals [823]:
				xmin = 749.2228
				xmax = 749.2928
				text = "or"
			intervals [824]:
				xmin = 749.2928
				xmax = 749.6228
				text = "anything"
			intervals [825]:
				xmin = 749.6228
				xmax = 756.9121
				text = ""
			intervals [826]:
				xmin = 756.9121
				xmax = 757.0921
				text = "nyuh"
			intervals [827]:
				xmin = 757.0921
				xmax = 761.6312
				text = ""
			intervals [828]:
				xmin = 761.6312
				xmax = 762.2212
				text = "yeah"
			intervals [829]:
				xmin = 762.2212
				xmax = 773.6803
				text = ""
			intervals [830]:
				xmin = 773.6803
				xmax = 774.0403
				text = "mm-hm"
			intervals [831]:
				xmin = 774.0403
				xmax = 780.1809
				text = ""
			intervals [832]:
				xmin = 780.1809
				xmax = 780.6709
				text = "mm-hm"
			intervals [833]:
				xmin = 780.6709
				xmax = 782.2081
				text = ""
			intervals [834]:
				xmin = 782.2081
				xmax = 782.4081
				text = "okay"
			intervals [835]:
				xmin = 782.4081
				xmax = 784.1323
				text = ""
			intervals [836]:
				xmin = 784.1323
				xmax = 784.4523
				text = "did"
			intervals [837]:
				xmin = 784.4523
				xmax = 784.8623
				text = "uh"
			intervals [838]:
				xmin = 784.8623
				xmax = 785.107
				text = ""
			intervals [839]:
				xmin = 785.107
				xmax = 785.307
				text = "she"
			intervals [840]:
				xmin = 785.307
				xmax = 785.517
				text = "ever"
			intervals [841]:
				xmin = 785.517
				xmax = 785.777
				text = "do"
			intervals [842]:
				xmin = 785.777
				xmax = 786.177
				text = "anything"
			intervals [843]:
				xmin = 786.177
				xmax = 786.297
				text = ""
			intervals [844]:
				xmin = 786.297
				xmax = 786.637
				text = "funny"
			intervals [845]:
				xmin = 786.637
				xmax = 786.667
				text = ""
			intervals [846]:
				xmin = 786.667
				xmax = 786.807
				text = "that"
			intervals [847]:
				xmin = 786.807
				xmax = 786.907
				text = ""
			intervals [848]:
				xmin = 786.907
				xmax = 787.187
				text = "made"
			intervals [849]:
				xmin = 787.187
				xmax = 787.217
				text = ""
			intervals [850]:
				xmin = 787.217
				xmax = 787.347
				text = "you"
			intervals [851]:
				xmin = 787.347
				xmax = 787.547
				text = "all"
			intervals [852]:
				xmin = 787.547
				xmax = 787.667
				text = "laugh"
			intervals [853]:
				xmin = 787.667
				xmax = 789.5111
				text = ""
			intervals [854]:
				xmin = 789.5111
				xmax = 790.2911
				text = "<unk>"
			intervals [855]:
				xmin = 790.2911
				xmax = 797.3676
				text = ""
			intervals [856]:
				xmin = 797.3676
				xmax = 797.6876
				text = "mm"
			intervals [857]:
				xmin = 797.6876
				xmax = 801.7018
				text = ""
			intervals [858]:
				xmin = 801.7018
				xmax = 802.3218
				text = "okay"
			intervals [859]:
				xmin = 802.3218
				xmax = 804.3472
				text = ""
			intervals [860]:
				xmin = 804.3472
				xmax = 804.9972
				text = "okay"
			intervals [861]:
				xmin = 804.9972
				xmax = 805.3772
				text = "um"
			intervals [862]:
				xmin = 805.3772
				xmax = 805.7947
				text = ""
			intervals [863]:
				xmin = 805.7947
				xmax = 806.0147
				text = "when"
			intervals [864]:
				xmin = 806.0147
				xmax = 806.1747
				text = "you"
			intervals [865]:
				xmin = 806.1747
				xmax = 806.5747
				text = "were"
			intervals [866]:
				xmin = 806.5747
				xmax = 806.6047
				text = "a"
			intervals [867]:
				xmin = 806.6047
				xmax = 806.866
				text = ""
			intervals [868]:
				xmin = 806.866
				xmax = 807.156
				text = "a"
			intervals [869]:
				xmin = 807.156
				xmax = 807.4792
				text = ""
			intervals [870]:
				xmin = 807.4792
				xmax = 807.8492
				text = "girl"
			intervals [871]:
				xmin = 807.8492
				xmax = 808.0892
				text = "coming"
			intervals [872]:
				xmin = 808.0892
				xmax = 808.2592
				text = "up"
			intervals [873]:
				xmin = 808.2592
				xmax = 808.3492
				text = "in"
			intervals [874]:
				xmin = 808.3492
				xmax = 808.3792
				text = ""
			intervals [875]:
				xmin = 808.3792
				xmax = 808.7392
				text = "school"
			intervals [876]:
				xmin = 808.7392
				xmax = 808.9692
				text = "what"
			intervals [877]:
				xmin = 808.9692
				xmax = 809.1392
				text = "did"
			intervals [878]:
				xmin = 809.1392
				xmax = 809.4892
				text = "kids"
			intervals [879]:
				xmin = 809.4892
				xmax = 809.5292
				text = ""
			intervals [880]:
				xmin = 809.5292
				xmax = 809.7692
				text = "do"
			intervals [881]:
				xmin = 809.7692
				xmax = 810.0792
				text = "after"
			intervals [882]:
				xmin = 810.0792
				xmax = 810.1092
				text = ""
			intervals [883]:
				xmin = 810.1092
				xmax = 810.5092
				text = "school"
			intervals [884]:
				xmin = 810.5092
				xmax = 810.7192
				text = "was"
			intervals [885]:
				xmin = 810.7192
				xmax = 810.9492
				text = "out"
			intervals [886]:
				xmin = 810.9492
				xmax = 811.3708
				text = ""
			intervals [887]:
				xmin = 811.3708
				xmax = 811.9108
				text = "mostly"
			intervals [888]:
				xmin = 811.9108
				xmax = 812.6002
				text = ""
			intervals [889]:
				xmin = 812.6002
				xmax = 813.0602
				text = "every"
			intervals [890]:
				xmin = 813.0602
				xmax = 813.2702
				text = "day"
			intervals [891]:
				xmin = 813.2702
				xmax = 813.556
				text = ""
			intervals [892]:
				xmin = 813.556
				xmax = 813.946
				text = "fight"
			intervals [893]:
				xmin = 813.946
				xmax = 815.9794
				text = ""
			intervals [894]:
				xmin = 815.9794
				xmax = 816.6794
				text = "<unk>"
			intervals [895]:
				xmin = 816.6794
				xmax = 844.084
				text = ""
			intervals [896]:
				xmin = 844.084
				xmax = 844.454
				text = "um"
			intervals [897]:
				xmin = 844.454
				xmax = 844.7805
				text = ""
			intervals [898]:
				xmin = 844.7805
				xmax = 845.1105
				text = "what"
			intervals [899]:
				xmin = 845.1105
				xmax = 845.2705
				text = "did"
			intervals [900]:
				xmin = 845.2705
				xmax = 845.6005
				text = ""
			intervals [901]:
				xmin = 845.6005
				xmax = 845.8205
				text = "the"
			intervals [902]:
				xmin = 845.8205
				xmax = 845.8505
				text = ""
			intervals [903]:
				xmin = 845.8505
				xmax = 846.2105
				text = "fights"
			intervals [904]:
				xmin = 846.2105
				xmax = 846.2505
				text = ""
			intervals [905]:
				xmin = 846.2505
				xmax = 846.5305
				text = "start"
			intervals [906]:
				xmin = 846.5305
				xmax = 846.8805
				text = "about"
			intervals [907]:
				xmin = 846.8805
				xmax = 848.5747
				text = ""
			intervals [908]:
				xmin = 848.5747
				xmax = 849.6547
				text = "<unk>"
			intervals [909]:
				xmin = 849.6547
				xmax = 858.0905
				text = ""
			intervals [910]:
				xmin = 858.0905
				xmax = 859.6405
				text = "<unk>"
			intervals [911]:
				xmin = 859.6405
				xmax = 874.631
				text = ""
			intervals [912]:
				xmin = 874.631
				xmax = 875.961
				text = "<unk>"
			intervals [913]:
				xmin = 875.961
				xmax = 877.8498
				text = ""
			intervals [914]:
				xmin = 877.8498
				xmax = 878.4898
				text = "mm-hm"
			intervals [915]:
				xmin = 878.4898
				xmax = 879.5949
				text = ""
			intervals [916]:
				xmin = 879.5949
				xmax = 879.7649
				text = "yeah"
			intervals [917]:
				xmin = 879.7649
				xmax = 879.8849
				text = "that"
			intervals [918]:
				xmin = 879.8849
				xmax = 879.9349
				text = "s"
			intervals [919]:
				xmin = 879.9349
				xmax = 880.0549
				text = "what"
			intervals [920]:
				xmin = 880.0549
				xmax = 880.0949
				text = "i"
			intervals [921]:
				xmin = 880.0949
				xmax = 880.3549
				text = "was"
			intervals [922]:
				xmin = 880.3549
				xmax = 880.4749
				text = "going"
			intervals [923]:
				xmin = 880.4749
				xmax = 880.6049
				text = "to"
			intervals [924]:
				xmin = 880.6049
				xmax = 880.6949
				text = "ask"
			intervals [925]:
				xmin = 880.6949
				xmax = 880.7549
				text = ""
			intervals [926]:
				xmin = 880.7549
				xmax = 880.8749
				text = "you"
			intervals [927]:
				xmin = 880.8749
				xmax = 880.9449
				text = "do"
			intervals [928]:
				xmin = 880.9449
				xmax = 881.0649
				text = "you"
			intervals [929]:
				xmin = 881.0649
				xmax = 881.0949
				text = ""
			intervals [930]:
				xmin = 881.0949
				xmax = 881.2849
				text = "think"
			intervals [931]:
				xmin = 881.2849
				xmax = 881.3349
				text = ""
			intervals [932]:
				xmin = 881.3349
				xmax = 881.6949
				text = "kids"
			intervals [933]:
				xmin = 881.6949
				xmax = 882.5549
				text = "nowadays"
			intervals [934]:
				xmin = 882.5549
				xmax = 882.7139
				text = ""
			intervals [935]:
				xmin = 882.7139
				xmax = 882.9239
				text = "do"
			intervals [936]:
				xmin = 882.9239
				xmax = 883.1239
				text = "pretty"
			intervals [937]:
				xmin = 883.1239
				xmax = 883.3739
				text = "much"
			intervals [938]:
				xmin = 883.3739
				xmax = 883.4939
				text = "the"
			intervals [939]:
				xmin = 883.4939
				xmax = 883.7739
				text = "same"
			intervals [940]:
				xmin = 883.7739
				xmax = 883.8439
				text = ""
			intervals [941]:
				xmin = 883.8439
				xmax = 884.0039
				text = "thing"
			intervals [942]:
				xmin = 884.0039
				xmax = 884.0739
				text = "as"
			intervals [943]:
				xmin = 884.0739
				xmax = 884.1739
				text = "when"
			intervals [944]:
				xmin = 884.1739
				xmax = 884.2439
				text = "you"
			intervals [945]:
				xmin = 884.2439
				xmax = 884.2839
				text = ""
			intervals [946]:
				xmin = 884.2839
				xmax = 884.3939
				text = "were"
			intervals [947]:
				xmin = 884.3939
				xmax = 884.4339
				text = "a"
			intervals [948]:
				xmin = 884.4339
				xmax = 884.4839
				text = ""
			intervals [949]:
				xmin = 884.4839
				xmax = 884.5739
				text = "kid"
			intervals [950]:
				xmin = 884.5739
				xmax = 905.4852
				text = ""
			intervals [951]:
				xmin = 905.4852
				xmax = 905.9452
				text = "mm-hm"
			intervals [952]:
				xmin = 905.9452
				xmax = 907.6099
				text = ""
			intervals [953]:
				xmin = 907.6099
				xmax = 907.9199
				text = "good"
			intervals [954]:
				xmin = 907.9199
				xmax = 909.2141
				text = ""
			intervals [955]:
				xmin = 909.2141
				xmax = 909.7041
				text = "uh"
			intervals [956]:
				xmin = 909.7041
				xmax = 909.8841
				text = ""
			intervals [957]:
				xmin = 909.8841
				xmax = 910.0041
				text = "did"
			intervals [958]:
				xmin = 910.0041
				xmax = 910.0841
				text = "you"
			intervals [959]:
				xmin = 910.0841
				xmax = 910.3541
				text = "ever"
			intervals [960]:
				xmin = 910.3541
				xmax = 910.4941
				text = "have"
			intervals [961]:
				xmin = 910.4941
				xmax = 910.5841
				text = "a"
			intervals [962]:
				xmin = 910.5841
				xmax = 910.9541
				text = "teacher"
			intervals [963]:
				xmin = 910.9541
				xmax = 911.0541
				text = "who"
			intervals [964]:
				xmin = 911.0541
				xmax = 911.5141
				text = "hollered"
			intervals [965]:
				xmin = 911.5141
				xmax = 911.5841
				text = "a"
			intervals [966]:
				xmin = 911.5841
				xmax = 911.6141
				text = ""
			intervals [967]:
				xmin = 911.6141
				xmax = 911.8141
				text = "lot"
			intervals [968]:
				xmin = 911.8141
				xmax = 912.7778
				text = ""
			intervals [969]:
				xmin = 912.7778
				xmax = 912.9078
				text = "in"
			intervals [970]:
				xmin = 912.9078
				xmax = 912.9378
				text = ""
			intervals [971]:
				xmin = 912.9378
				xmax = 913.1578
				text = "school"
			intervals [972]:
				xmin = 913.1578
				xmax = 925.0428
				text = ""
			intervals [973]:
				xmin = 925.0428
				xmax = 925.4228
				text = "mm"
			intervals [974]:
				xmin = 925.4228
				xmax = 938.4269
				text = ""
			intervals [975]:
				xmin = 938.4269
				xmax = 938.9169
				text = "mm-hm"
			intervals [976]:
				xmin = 938.9169
				xmax = 939.5798
				text = ""
			intervals [977]:
				xmin = 939.5798
				xmax = 939.7898
				text = "what"
			intervals [978]:
				xmin = 939.7898
				xmax = 939.8998
				text = "would"
			intervals [979]:
				xmin = 939.8998
				xmax = 939.9298
				text = ""
			intervals [980]:
				xmin = 939.9298
				xmax = 940.0798
				text = "she"
			intervals [981]:
				xmin = 940.0798
				xmax = 940.5098
				text = "holler"
			intervals [982]:
				xmin = 940.5098
				xmax = 940.8298
				text = "about"
			intervals [983]:
				xmin = 940.8298
				xmax = 943.4685
				text = ""
			intervals [984]:
				xmin = 943.4685
				xmax = 944.0485
				text = "talking"
			intervals [985]:
				xmin = 944.0485
				xmax = 946.1682
				text = ""
			intervals [986]:
				xmin = 946.1682
				xmax = 946.4582
				text = "not"
			intervals [987]:
				xmin = 946.4582
				xmax = 946.5082
				text = ""
			intervals [988]:
				xmin = 946.5082
				xmax = 946.7782
				text = "doing"
			intervals [989]:
				xmin = 946.7782
				xmax = 946.8982
				text = "your"
			intervals [990]:
				xmin = 946.8982
				xmax = 947.4682
				text = "homework"
			intervals [991]:
				xmin = 947.4682
				xmax = 966.9161
				text = ""
			intervals [992]:
				xmin = 966.9161
				xmax = 967.3561
				text = "mm-hm"
			intervals [993]:
				xmin = 967.3561
				xmax = 968.180
				text = ""
			intervals [994]:
				xmin = 968.180
				xmax = 968.380
				text = "did"
			intervals [995]:
				xmin = 968.380
				xmax = 968.550
				text = "you"
			intervals [996]:
				xmin = 968.550
				xmax = 969.090
				text = "ever"
			intervals [997]:
				xmin = 969.090
				xmax = 969.3812
				text = ""
			intervals [998]:
				xmin = 969.3812
				xmax = 970.0712
				text = "personally"
			intervals [999]:
				xmin = 970.0712
				xmax = 970.7415
				text = ""
			intervals [1000]:
				xmin = 970.7415
				xmax = 970.9015
				text = "get"
			intervals [1001]:
				xmin = 970.9015
				xmax = 971.1115
				text = ""
			intervals [1002]:
				xmin = 971.1115
				xmax = 971.5415
				text = "hollered"
			intervals [1003]:
				xmin = 971.5415
				xmax = 971.6215
				text = "at"
			intervals [1004]:
				xmin = 971.6215
				xmax = 972.5091
				text = ""
			intervals [1005]:
				xmin = 972.5091
				xmax = 972.9091
				text = "<unk>"
			intervals [1006]:
				xmin = 972.9091
				xmax = 980.4594
				text = ""
			intervals [1007]:
				xmin = 980.4594
				xmax = 980.9594
				text = "mm-hm"
			intervals [1008]:
				xmin = 980.9594
				xmax = 981.9356
				text = ""
			intervals [1009]:
				xmin = 981.9356
				xmax = 982.1156
				text = "did"
			intervals [1010]:
				xmin = 982.1156
				xmax = 982.2256
				text = "you"
			intervals [1011]:
				xmin = 982.2256
				xmax = 982.2756
				text = ""
			intervals [1012]:
				xmin = 982.2756
				xmax = 982.5956
				text = "feel"
			intervals [1013]:
				xmin = 982.5956
				xmax = 982.6956
				text = "that"
			intervals [1014]:
				xmin = 982.6956
				xmax = 982.7556
				text = "it"
			intervals [1015]:
				xmin = 982.7556
				xmax = 983.0056
				text = "was"
			intervals [1016]:
				xmin = 983.0056
				xmax = 983.0356
				text = ""
			intervals [1017]:
				xmin = 983.0356
				xmax = 983.5156
				text = "fair"
			intervals [1018]:
				xmin = 983.5156
				xmax = 983.7256
				text = "or"
			intervals [1019]:
				xmin = 983.7256
				xmax = 984.3475
				text = ""
			intervals [1020]:
				xmin = 984.3475
				xmax = 984.5475
				text = "she"
			intervals [1021]:
				xmin = 984.5475
				xmax = 984.7775
				text = "was"
			intervals [1022]:
				xmin = 984.7775
				xmax = 984.8175
				text = ""
			intervals [1023]:
				xmin = 984.8175
				xmax = 985.4275
				text = "picking"
			intervals [1024]:
				xmin = 985.4275
				xmax = 985.4575
				text = ""
			intervals [1025]:
				xmin = 985.4575
				xmax = 985.5275
				text = "on"
			intervals [1026]:
				xmin = 985.5275
				xmax = 985.5575
				text = ""
			intervals [1027]:
				xmin = 985.5575
				xmax = 985.6275
				text = "you"
			intervals [1028]:
				xmin = 985.6275
				xmax = 990.6838
				text = ""
			intervals [1029]:
				xmin = 990.6838
				xmax = 991.1638
				text = "mm-hm"
			intervals [1030]:
				xmin = 991.1638
				xmax = 1005.1269
				text = ""
			intervals [1031]:
				xmin = 1005.1269
				xmax = 1005.4569
				text = "okay"
			intervals [1032]:
				xmin = 1005.4569
				xmax = 1005.5669
				text = "what"
			intervals [1033]:
				xmin = 1005.5669
				xmax = 1005.7869
				text = "about"
			intervals [1034]:
				xmin = 1005.7869
				xmax = 1005.8169
				text = ""
			intervals [1035]:
				xmin = 1005.8169
				xmax = 1005.9069
				text = "the"
			intervals [1036]:
				xmin = 1005.9069
				xmax = 1005.9469
				text = ""
			intervals [1037]:
				xmin = 1005.9469
				xmax = 1006.2569
				text = "best"
			intervals [1038]:
				xmin = 1006.2569
				xmax = 1006.6169
				text = "teacher"
			intervals [1039]:
				xmin = 1006.6169
				xmax = 1006.8469
				text = "you"
			intervals [1040]:
				xmin = 1006.8469
				xmax = 1007.1369
				text = "ever"
			intervals [1041]:
				xmin = 1007.1369
				xmax = 1007.1669
				text = ""
			intervals [1042]:
				xmin = 1007.1669
				xmax = 1007.5169
				text = "had"
			intervals [1043]:
				xmin = 1007.5169
				xmax = 1007.7728
				text = ""
			intervals [1044]:
				xmin = 1007.7728
				xmax = 1007.9028
				text = "does"
			intervals [1045]:
				xmin = 1007.9028
				xmax = 1007.9328
				text = ""
			intervals [1046]:
				xmin = 1007.9328
				xmax = 1008.2528
				text = "one"
			intervals [1047]:
				xmin = 1008.2528
				xmax = 1008.2828
				text = ""
			intervals [1048]:
				xmin = 1008.2828
				xmax = 1008.6428
				text = "person"
			intervals [1049]:
				xmin = 1008.6428
				xmax = 1008.6728
				text = ""
			intervals [1050]:
				xmin = 1008.6728
				xmax = 1009.1128
				text = "stand"
			intervals [1051]:
				xmin = 1009.1128
				xmax = 1009.2628
				text = "out"
			intervals [1052]:
				xmin = 1009.2628
				xmax = 1009.4228
				text = "as"
			intervals [1053]:
				xmin = 1009.4228
				xmax = 1009.4528
				text = ""
			intervals [1054]:
				xmin = 1009.4528
				xmax = 1009.8128
				text = "the"
			intervals [1055]:
				xmin = 1009.8128
				xmax = 1009.9428
				text = "best"
			intervals [1056]:
				xmin = 1009.9428
				xmax = 1051.3056
				text = ""
			intervals [1057]:
				xmin = 1051.3056
				xmax = 1051.6656
				text = "hm"
			intervals [1058]:
				xmin = 1051.6656
				xmax = 1088.6697
				text = ""
			intervals [1059]:
				xmin = 1088.6697
				xmax = 1089.0997
				text = "hm"
			intervals [1060]:
				xmin = 1089.0997
				xmax = 1090.2025
				text = ""
			intervals [1061]:
				xmin = 1090.2025
				xmax = 1090.3125
				text = "did"
			intervals [1062]:
				xmin = 1090.3125
				xmax = 1090.3725
				text = "you"
			intervals [1063]:
				xmin = 1090.3725
				xmax = 1090.5925
				text = "ever"
			intervals [1064]:
				xmin = 1090.5925
				xmax = 1090.6825
				text = "have"
			intervals [1065]:
				xmin = 1090.6825
				xmax = 1090.7125
				text = "a"
			intervals [1066]:
				xmin = 1090.7125
				xmax = 1091.0425
				text = "teacher"
			intervals [1067]:
				xmin = 1091.0425
				xmax = 1091.2225
				text = "you"
			intervals [1068]:
				xmin = 1091.2225
				xmax = 1091.2525
				text = ""
			intervals [1069]:
				xmin = 1091.2525
				xmax = 1091.5325
				text = "couldn't"
			intervals [1070]:
				xmin = 1091.5325
				xmax = 1091.8925
				text = "stand"
			intervals [1071]:
				xmin = 1091.8925
				xmax = 1115.0556
				text = ""
			intervals [1072]:
				xmin = 1115.0556
				xmax = 1115.6956
				text = "mm-hm"
			intervals [1073]:
				xmin = 1115.6956
				xmax = 1117.2466
				text = ""
			intervals [1074]:
				xmin = 1117.2466
				xmax = 1117.4666
				text = "what"
			intervals [1075]:
				xmin = 1117.4666
				xmax = 1117.6466
				text = ""
			intervals [1076]:
				xmin = 1117.6466
				xmax = 1117.7766
				text = "to"
			intervals [1077]:
				xmin = 1117.7766
				xmax = 1117.9966
				text = "you"
			intervals [1078]:
				xmin = 1117.9966
				xmax = 1118.1466
				text = "what"
			intervals [1079]:
				xmin = 1118.1466
				xmax = 1118.3566
				text = "is"
			intervals [1080]:
				xmin = 1118.3566
				xmax = 1118.4966
				text = "a"
			intervals [1081]:
				xmin = 1118.4966
				xmax = 1118.8966
				text = "bad"
			intervals [1082]:
				xmin = 1118.8966
				xmax = 1118.9266
				text = ""
			intervals [1083]:
				xmin = 1118.9266
				xmax = 1119.4366
				text = "teacher"
			intervals [1084]:
				xmin = 1119.4366
				xmax = 1119.7366
				text = ""
			intervals [1085]:
				xmin = 1119.7366
				xmax = 1119.8666
				text = "what"
			intervals [1086]:
				xmin = 1119.8666
				xmax = 1120.0066
				text = "would"
			intervals [1087]:
				xmin = 1120.0066
				xmax = 1120.1366
				text = "be"
			intervals [1088]:
				xmin = 1120.1366
				xmax = 1120.1966
				text = ""
			intervals [1089]:
				xmin = 1120.1966
				xmax = 1120.3766
				text = "some"
			intervals [1090]:
				xmin = 1120.3766
				xmax = 1120.4366
				text = "of"
			intervals [1091]:
				xmin = 1120.4366
				xmax = 1120.5666
				text = "the"
			intervals [1092]:
				xmin = 1120.5666
				xmax = 1121.3066
				text = "characteristics"
			intervals [1093]:
				xmin = 1121.3066
				xmax = 1122.8065
				text = ""
			intervals [1094]:
				xmin = 1122.8065
				xmax = 1123.1265
				text = "yeah"
			intervals [1095]:
				xmin = 1123.1265
				xmax = 1124.7217
				text = ""
			intervals [1096]:
				xmin = 1124.7217
				xmax = 1126.2917
				text = "<unk>"
			intervals [1097]:
				xmin = 1126.2917
				xmax = 1127.7037
				text = ""
			intervals [1098]:
				xmin = 1127.7037
				xmax = 1127.9337
				text = "well"
			intervals [1099]:
				xmin = 1127.9337
				xmax = 1128.3837
				text = "now"
			intervals [1100]:
				xmin = 1128.3837
				xmax = 1165.9245
				text = ""
			intervals [1101]:
				xmin = 1165.9245
				xmax = 1166.4945
				text = "mm-hm"
			intervals [1102]:
				xmin = 1166.4945
				xmax = 1167.1092
				text = ""
			intervals [1103]:
				xmin = 1167.1092
				xmax = 1167.5892
				text = "what"
			intervals [1104]:
				xmin = 1167.5892
				xmax = 1167.8492
				text = "about"
			intervals [1105]:
				xmin = 1167.8492
				xmax = 1167.9692
				text = "when"
			intervals [1106]:
				xmin = 1167.9692
				xmax = 1168.1092
				text = "you"
			intervals [1107]:
				xmin = 1168.1092
				xmax = 1168.3392
				text = "were"
			intervals [1108]:
				xmin = 1168.3392
				xmax = 1168.3692
				text = ""
			intervals [1109]:
				xmin = 1168.3692
				xmax = 1168.3992
				text = "a"
			intervals [1110]:
				xmin = 1168.3992
				xmax = 1168.6792
				text = "kid"
			intervals [1111]:
				xmin = 1168.6792
				xmax = 1168.7092
				text = ""
			intervals [1112]:
				xmin = 1168.7092
				xmax = 1168.9192
				text = "did"
			intervals [1113]:
				xmin = 1168.9192
				xmax = 1169.0392
				text = "you"
			intervals [1114]:
				xmin = 1169.0392
				xmax = 1169.0692
				text = ""
			intervals [1115]:
				xmin = 1169.0692
				xmax = 1169.2392
				text = "have"
			intervals [1116]:
				xmin = 1169.2392
				xmax = 1169.3092
				text = "a"
			intervals [1117]:
				xmin = 1169.3092
				xmax = 1169.6792
				text = "different"
			intervals [1118]:
				xmin = 1169.6792
				xmax = 1170.1292
				text = "idea"
			intervals [1119]:
				xmin = 1170.1292
				xmax = 1194.8876
				text = ""
			intervals [1120]:
				xmin = 1194.8876
				xmax = 1195.3176
				text = "mm-hm"
			intervals [1121]:
				xmin = 1195.3176
				xmax = 1197.3804
				text = ""
			intervals [1122]:
				xmin = 1197.3804
				xmax = 1198.2704
				text = "mm-hm"
			intervals [1123]:
				xmin = 1198.2704
				xmax = 1199.0716
				text = ""
			intervals [1124]:
				xmin = 1199.0716
				xmax = 1199.1816
				text = "uh"
			intervals [1125]:
				xmin = 1199.1816
				xmax = 1199.3916
				text = "do"
			intervals [1126]:
				xmin = 1199.3916
				xmax = 1199.4616
				text = "were"
			intervals [1127]:
				xmin = 1199.4616
				xmax = 1199.5716
				text = "you"
			intervals [1128]:
				xmin = 1199.5716
				xmax = 1199.8616
				text = "ever"
			intervals [1129]:
				xmin = 1199.8616
				xmax = 1199.9316
				text = "in"
			intervals [1130]:
				xmin = 1199.9316
				xmax = 1200.0416
				text = "a"
			intervals [1131]:
				xmin = 1200.0416
				xmax = 1200.1016
				text = ""
			intervals [1132]:
				xmin = 1200.1016
				xmax = 1200.4316
				text = "class"
			intervals [1133]:
				xmin = 1200.4316
				xmax = 1200.4816
				text = ""
			intervals [1134]:
				xmin = 1200.4816
				xmax = 1200.6116
				text = "where"
			intervals [1135]:
				xmin = 1200.6116
				xmax = 1200.7416
				text = "the"
			intervals [1136]:
				xmin = 1200.7416
				xmax = 1201.2035
				text = ""
			intervals [1137]:
				xmin = 1201.2035
				xmax = 1201.4435
				text = "the"
			intervals [1138]:
				xmin = 1201.4435
				xmax = 1201.6335
				text = "uh"
			intervals [1139]:
				xmin = 1201.6335
				xmax = 1201.7435
				text = ""
			intervals [1140]:
				xmin = 1201.7435
				xmax = 1202.0235
				text = "kids"
			intervals [1141]:
				xmin = 1202.0235
				xmax = 1202.0535
				text = ""
			intervals [1142]:
				xmin = 1202.0535
				xmax = 1202.2935
				text = "played"
			intervals [1143]:
				xmin = 1202.2935
				xmax = 1202.3735
				text = "a"
			intervals [1144]:
				xmin = 1202.3735
				xmax = 1202.6735
				text = "trick"
			intervals [1145]:
				xmin = 1202.6735
				xmax = 1202.7335
				text = "on"
			intervals [1146]:
				xmin = 1202.7335
				xmax = 1202.7635
				text = ""
			intervals [1147]:
				xmin = 1202.7635
				xmax = 1202.9035
				text = "the"
			intervals [1148]:
				xmin = 1202.9035
				xmax = 1202.9535
				text = ""
			intervals [1149]:
				xmin = 1202.9535
				xmax = 1203.4035
				text = "teacher"
			intervals [1150]:
				xmin = 1203.4035
				xmax = 1236.4763
				text = ""
			intervals [1151]:
				xmin = 1236.4763
				xmax = 1237.0363
				text = "mm-hm"
			intervals [1152]:
				xmin = 1237.0363
				xmax = 1238.0489
				text = ""
			intervals [1153]:
				xmin = 1238.0489
				xmax = 1238.3389
				text = "how"
			intervals [1154]:
				xmin = 1238.3389
				xmax = 1238.3989
				text = ""
			intervals [1155]:
				xmin = 1238.3989
				xmax = 1238.7389
				text = "did"
			intervals [1156]:
				xmin = 1238.7389
				xmax = 1238.9189
				text = "uh"
			intervals [1157]:
				xmin = 1238.9189
				xmax = 1239.7804
				text = ""
			intervals [1158]:
				xmin = 1239.7804
				xmax = 1239.9604
				text = "how"
			intervals [1159]:
				xmin = 1239.9604
				xmax = 1240.1004
				text = "did"
			intervals [1160]:
				xmin = 1240.1004
				xmax = 1240.1904
				text = "the"
			intervals [1161]:
				xmin = 1240.1904
				xmax = 1240.2304
				text = ""
			intervals [1162]:
				xmin = 1240.2304
				xmax = 1240.6304
				text = "teachers"
			intervals [1163]:
				xmin = 1240.6304
				xmax = 1241.0904
				text = "usually"
			intervals [1164]:
				xmin = 1241.0904
				xmax = 1241.5104
				text = "react"
			intervals [1165]:
				xmin = 1241.5104
				xmax = 1256.1497
				text = ""
			intervals [1166]:
				xmin = 1256.1497
				xmax = 1256.6097
				text = "mm-hm"
			intervals [1167]:
				xmin = 1256.6097
				xmax = 1258.0675
				text = ""
			intervals [1168]:
				xmin = 1258.0675
				xmax = 1258.3475
				text = "good"
			intervals [1169]:
				xmin = 1258.3475
				xmax = 1259.2018
				text = ""
			intervals [1170]:
				xmin = 1259.2018
				xmax = 1259.2918
				text = "uh"
			intervals [1171]:
				xmin = 1259.2918
				xmax = 1259.5318
				text = "was"
			intervals [1172]:
				xmin = 1259.5318
				xmax = 1259.7618
				text = "there"
			intervals [1173]:
				xmin = 1259.7618
				xmax = 1259.8118
				text = "a"
			intervals [1174]:
				xmin = 1259.8118
				xmax = 1260.0518
				text = "group"
			intervals [1175]:
				xmin = 1260.0518
				xmax = 1260.1218
				text = "of"
			intervals [1176]:
				xmin = 1260.1218
				xmax = 1260.1818
				text = ""
			intervals [1177]:
				xmin = 1260.1818
				xmax = 1260.4718
				text = "kids"
			intervals [1178]:
				xmin = 1260.4718
				xmax = 1260.5118
				text = ""
			intervals [1179]:
				xmin = 1260.5118
				xmax = 1260.6818
				text = "that"
			intervals [1180]:
				xmin = 1260.6818
				xmax = 1260.8118
				text = "you"
			intervals [1181]:
				xmin = 1260.8118
				xmax = 1261.0818
				text = "used"
			intervals [1182]:
				xmin = 1261.0818
				xmax = 1261.2418
				text = "to"
			intervals [1183]:
				xmin = 1261.2418
				xmax = 1261.9218
				text = "associate"
			intervals [1184]:
				xmin = 1261.9218
				xmax = 1262.7118
				text = "with"
			intervals [1185]:
				xmin = 1262.7118
				xmax = 1262.7418
				text = ""
			intervals [1186]:
				xmin = 1262.7418
				xmax = 1262.8518
				text = "as"
			intervals [1187]:
				xmin = 1262.8518
				xmax = 1262.9218
				text = "a"
			intervals [1188]:
				xmin = 1262.9218
				xmax = 1263.0418
				text = ""
			intervals [1189]:
				xmin = 1263.0418
				xmax = 1263.2918
				text = "kid"
			intervals [1190]:
				xmin = 1263.2918
				xmax = 1264.9133
				text = ""
			intervals [1191]:
				xmin = 1264.9133
				xmax = 1265.1533
				text = "sort"
			intervals [1192]:
				xmin = 1265.1533
				xmax = 1265.2633
				text = "of"
			intervals [1193]:
				xmin = 1265.2633
				xmax = 1265.2933
				text = ""
			intervals [1194]:
				xmin = 1265.2933
				xmax = 1265.5333
				text = "your"
			intervals [1195]:
				xmin = 1265.5333
				xmax = 1265.5833
				text = ""
			intervals [1196]:
				xmin = 1265.5833
				xmax = 1265.8333
				text = "group"
			intervals [1197]:
				xmin = 1265.8333
				xmax = 1267.6029
				text = ""
			intervals [1198]:
				xmin = 1267.6029
				xmax = 1267.7029
				text = "there"
			intervals [1199]:
				xmin = 1267.7029
				xmax = 1267.8029
				text = "were"
			intervals [1200]:
				xmin = 1267.8029
				xmax = 1267.9529
				text = "no"
			intervals [1201]:
				xmin = 1267.9529
				xmax = 1268.1329
				text = "special"
			intervals [1202]:
				xmin = 1268.1329
				xmax = 1268.6129
				text = ""
			intervals [1203]:
				xmin = 1268.6129
				xmax = 1268.9029
				text = "friends"
			intervals [1204]:
				xmin = 1268.9029
				xmax = 1283.2544
				text = ""
			intervals [1205]:
				xmin = 1283.2544
				xmax = 1283.7344
				text = "mm-hm"
			intervals [1206]:
				xmin = 1283.7344
				xmax = 1286.9079
				text = ""
			intervals [1207]:
				xmin = 1286.9079
				xmax = 1286.9979
				text = "okay"
			intervals [1208]:
				xmin = 1286.9979
				xmax = 1287.2479
				text = ""
			intervals [1209]:
				xmin = 1287.2479
				xmax = 1287.6279
				text = "um"
			intervals [1210]:
				xmin = 1287.6279
				xmax = 1289.8401
				text = ""
			intervals [1211]:
				xmin = 1289.8401
				xmax = 1289.9901
				text = "was"
			intervals [1212]:
				xmin = 1289.9901
				xmax = 1290.3701
				text = "there"
			intervals [1213]:
				xmin = 1290.3701
				xmax = 1290.4201
				text = "a"
			intervals [1214]:
				xmin = 1290.4201
				xmax = 1290.7501
				text = "kid"
			intervals [1215]:
				xmin = 1290.7501
				xmax = 1291.0054
				text = ""
			intervals [1216]:
				xmin = 1291.0054
				xmax = 1291.2354
				text = "when"
			intervals [1217]:
				xmin = 1291.2354
				xmax = 1291.2954
				text = ""
			intervals [1218]:
				xmin = 1291.2954
				xmax = 1291.4054
				text = "you"
			intervals [1219]:
				xmin = 1291.4054
				xmax = 1291.5554
				text = "were"
			intervals [1220]:
				xmin = 1291.5554
				xmax = 1291.6154
				text = ""
			intervals [1221]:
				xmin = 1291.6154
				xmax = 1291.8354
				text = "coming"
			intervals [1222]:
				xmin = 1291.8354
				xmax = 1291.9354
				text = "up"
			intervals [1223]:
				xmin = 1291.9354
				xmax = 1292.0254
				text = ""
			intervals [1224]:
				xmin = 1292.0254
				xmax = 1292.1954
				text = "was"
			intervals [1225]:
				xmin = 1292.1954
				xmax = 1292.4954
				text = "ever"
			intervals [1226]:
				xmin = 1292.4954
				xmax = 1292.5254
				text = ""
			intervals [1227]:
				xmin = 1292.5254
				xmax = 1293.2554
				text = "a"
			intervals [1228]:
				xmin = 1293.2554
				xmax = 1293.673
				text = ""
			intervals [1229]:
				xmin = 1293.673
				xmax = 1293.723
				text = "i"
			intervals [1230]:
				xmin = 1293.723
				xmax = 1293.913
				text = "wanna"
			intervals [1231]:
				xmin = 1293.913
				xmax = 1294.013
				text = ""
			intervals [1232]:
				xmin = 1294.013
				xmax = 1294.253
				text = "say"
			intervals [1233]:
				xmin = 1294.253
				xmax = 1294.363
				text = "a"
			intervals [1234]:
				xmin = 1294.363
				xmax = 1294.773
				text = "girl"
			intervals [1235]:
				xmin = 1294.773
				xmax = 1294.953
				text = "who"
			intervals [1236]:
				xmin = 1294.953
				xmax = 1295.133
				text = "was"
			intervals [1237]:
				xmin = 1295.133
				xmax = 1295.163
				text = ""
			intervals [1238]:
				xmin = 1295.163
				xmax = 1295.723
				text = "considered"
			intervals [1239]:
				xmin = 1295.723
				xmax = 1295.883
				text = "a"
			intervals [1240]:
				xmin = 1295.883
				xmax = 1296.243
				text = "leader"
			intervals [1241]:
				xmin = 1296.243
				xmax = 1296.9666
				text = ""
			intervals [1242]:
				xmin = 1296.9666
				xmax = 1297.0866
				text = "at"
			intervals [1243]:
				xmin = 1297.0866
				xmax = 1297.3866
				text = "one"
			intervals [1244]:
				xmin = 1297.3866
				xmax = 1297.4166
				text = ""
			intervals [1245]:
				xmin = 1297.4166
				xmax = 1297.7966
				text = "point"
			intervals [1246]:
				xmin = 1297.7966
				xmax = 1297.9066
				text = "when"
			intervals [1247]:
				xmin = 1297.9066
				xmax = 1297.9766
				text = "you"
			intervals [1248]:
				xmin = 1297.9766
				xmax = 1298.0966
				text = "were"
			intervals [1249]:
				xmin = 1298.0966
				xmax = 1298.1266
				text = ""
			intervals [1250]:
				xmin = 1298.1266
				xmax = 1298.3666
				text = "coming"
			intervals [1251]:
				xmin = 1298.3666
				xmax = 1298.5166
				text = "up"
			intervals [1252]:
				xmin = 1298.5166
				xmax = 1298.5666
				text = ""
			intervals [1253]:
				xmin = 1298.5666
				xmax = 1298.7066
				text = "who"
			intervals [1254]:
				xmin = 1298.7066
				xmax = 1298.9066
				text = "was"
			intervals [1255]:
				xmin = 1298.9066
				xmax = 1298.9366
				text = ""
			intervals [1256]:
				xmin = 1298.9366
				xmax = 1299.3366
				text = "a"
			intervals [1257]:
				xmin = 1299.3366
				xmax = 1299.3666
				text = ""
			intervals [1258]:
				xmin = 1299.3666
				xmax = 1299.9066
				text = "leader"
			intervals [1259]:
				xmin = 1299.9066
				xmax = 1299.9666
				text = "of"
			intervals [1260]:
				xmin = 1299.9666
				xmax = 1300.7119
				text = ""
			intervals [1261]:
				xmin = 1300.7119
				xmax = 1300.8019
				text = "the"
			intervals [1262]:
				xmin = 1300.8019
				xmax = 1301.1719
				text = "girls"
			intervals [1263]:
				xmin = 1301.1719
				xmax = 1301.2019
				text = ""
			intervals [1264]:
				xmin = 1301.2019
				xmax = 1301.4119
				text = "your"
			intervals [1265]:
				xmin = 1301.4119
				xmax = 1301.8019
				text = "age"
			intervals [1266]:
				xmin = 1301.8019
				xmax = 1302.668
				text = ""
			intervals [1267]:
				xmin = 1302.668
				xmax = 1302.758
				text = "that"
			intervals [1268]:
				xmin = 1302.758
				xmax = 1303.008
				text = "you"
			intervals [1269]:
				xmin = 1303.008
				xmax = 1303.048
				text = ""
			intervals [1270]:
				xmin = 1303.048
				xmax = 1303.348
				text = "recall"
			intervals [1271]:
				xmin = 1303.348
				xmax = 1315.5691
				text = ""
			intervals [1272]:
				xmin = 1315.5691
				xmax = 1316.0091
				text = "mm-hm"
			intervals [1273]:
				xmin = 1316.0091
				xmax = 1317.3057
				text = ""
			intervals [1274]:
				xmin = 1317.3057
				xmax = 1317.4957
				text = "was"
			intervals [1275]:
				xmin = 1317.4957
				xmax = 1317.6857
				text = "that"
			intervals [1276]:
				xmin = 1317.6857
				xmax = 1317.7657
				text = "the"
			intervals [1277]:
				xmin = 1317.7657
				xmax = 1318.0657
				text = "main"
			intervals [1278]:
				xmin = 1318.0657
				xmax = 1318.1657
				text = ""
			intervals [1279]:
				xmin = 1318.1657
				xmax = 1318.3857
				text = "thing"
			intervals [1280]:
				xmin = 1318.3857
				xmax = 1318.4157
				text = ""
			intervals [1281]:
				xmin = 1318.4157
				xmax = 1318.5157
				text = "that"
			intervals [1282]:
				xmin = 1318.5157
				xmax = 1319.0582
				text = ""
			intervals [1283]:
				xmin = 1319.0582
				xmax = 1319.2482
				text = "gave"
			intervals [1284]:
				xmin = 1319.2482
				xmax = 1319.4082
				text = "them"
			intervals [1285]:
				xmin = 1319.4082
				xmax = 1319.6482
				text = "their"
			intervals [1286]:
				xmin = 1319.6482
				xmax = 1320.3822
				text = ""
			intervals [1287]:
				xmin = 1320.3822
				xmax = 1321.0722
				text = "position"
			intervals [1288]:
				xmin = 1321.0722
				xmax = 1321.1522
				text = ""
			intervals [1289]:
				xmin = 1321.1522
				xmax = 1321.2122
				text = "as"
			intervals [1290]:
				xmin = 1321.2122
				xmax = 1321.2422
				text = ""
			intervals [1291]:
				xmin = 1321.2422
				xmax = 1321.4922
				text = "leaders"
			intervals [1292]:
				xmin = 1321.4922
				xmax = 1325.2666
				text = ""
			intervals [1293]:
				xmin = 1325.2666
				xmax = 1325.8266
				text = "okay"
			intervals [1294]:
				xmin = 1325.8266
				xmax = 1326.1366
				text = "uh"
			intervals [1295]:
				xmin = 1326.1366
				xmax = 1326.4302
				text = ""
			intervals [1296]:
				xmin = 1326.4302
				xmax = 1326.6202
				text = "if"
			intervals [1297]:
				xmin = 1326.6202
				xmax = 1326.7602
				text = "you"
			intervals [1298]:
				xmin = 1326.7602
				xmax = 1326.9302
				text = "could"
			intervals [1299]:
				xmin = 1326.9302
				xmax = 1327.1002
				text = "do"
			intervals [1300]:
				xmin = 1327.1002
				xmax = 1327.1902
				text = "it"
			intervals [1301]:
				xmin = 1327.1902
				xmax = 1327.4102
				text = "all"
			intervals [1302]:
				xmin = 1327.4102
				xmax = 1327.8302
				text = "over"
			intervals [1303]:
				xmin = 1327.8302
				xmax = 1327.9902
				text = "again"
			intervals [1304]:
				xmin = 1327.9902
				xmax = 1328.7457
				text = ""
			intervals [1305]:
				xmin = 1328.7457
				xmax = 1329.0357
				text = "what"
			intervals [1306]:
				xmin = 1329.0357
				xmax = 1329.1757
				text = "would"
			intervals [1307]:
				xmin = 1329.1757
				xmax = 1329.3357
				text = "you"
			intervals [1308]:
				xmin = 1329.3357
				xmax = 1329.6157
				text = "wanna"
			intervals [1309]:
				xmin = 1329.6157
				xmax = 1329.6457
				text = ""
			intervals [1310]:
				xmin = 1329.6457
				xmax = 1329.9057
				text = "be"
			intervals [1311]:
				xmin = 1329.9057
				xmax = 1331.0709
				text = ""
			intervals [1312]:
				xmin = 1331.0709
				xmax = 1331.2509
				text = "what"
			intervals [1313]:
				xmin = 1331.2509
				xmax = 1331.3809
				text = "would"
			intervals [1314]:
				xmin = 1331.3809
				xmax = 1331.5009
				text = "you"
			intervals [1315]:
				xmin = 1331.5009
				xmax = 1331.6909
				text = "want"
			intervals [1316]:
				xmin = 1331.6909
				xmax = 1331.7909
				text = "to"
			intervals [1317]:
				xmin = 1331.7909
				xmax = 1331.8209
				text = ""
			intervals [1318]:
				xmin = 1331.8209
				xmax = 1332.0709
				text = "do"
			intervals [1319]:
				xmin = 1332.0709
				xmax = 1332.2709
				text = "in"
			intervals [1320]:
				xmin = 1332.2709
				xmax = 1332.3809
				text = ""
			intervals [1321]:
				xmin = 1332.3809
				xmax = 1332.7109
				text = "your"
			intervals [1322]:
				xmin = 1332.7109
				xmax = 1332.9309
				text = "life"
			intervals [1323]:
				xmin = 1332.9309
				xmax = 1334.3355
				text = ""
			intervals [1324]:
				xmin = 1334.3355
				xmax = 1334.3955
				text = "if"
			intervals [1325]:
				xmin = 1334.3955
				xmax = 1334.4555
				text = "you"
			intervals [1326]:
				xmin = 1334.4555
				xmax = 1334.5155
				text = ""
			intervals [1327]:
				xmin = 1334.5155
				xmax = 1334.6955
				text = "could"
			intervals [1328]:
				xmin = 1334.6955
				xmax = 1334.7255
				text = ""
			intervals [1329]:
				xmin = 1334.7255
				xmax = 1334.9455
				text = "start"
			intervals [1330]:
				xmin = 1334.9455
				xmax = 1335.4055
				text = "over"
			intervals [1331]:
				xmin = 1335.4055
				xmax = 1338.5906
				text = ""
			intervals [1332]:
				xmin = 1338.5906
				xmax = 1338.7006
				text = "would"
			intervals [1333]:
				xmin = 1338.7006
				xmax = 1338.7806
				text = "you"
			intervals [1334]:
				xmin = 1338.7806
				xmax = 1338.8406
				text = "do"
			intervals [1335]:
				xmin = 1338.8406
				xmax = 1339.0206
				text = "anything"
			intervals [1336]:
				xmin = 1339.0206
				xmax = 1339.2606
				text = "different"
			intervals [1337]:
				xmin = 1339.2606
				xmax = 1343.4468
				text = ""
			intervals [1338]:
				xmin = 1343.4468
				xmax = 1343.5368
				text = "was"
			intervals [1339]:
				xmin = 1343.5368
				xmax = 1343.6268
				text = "that"
			intervals [1340]:
				xmin = 1343.6268
				xmax = 1343.7668
				text = "what"
			intervals [1341]:
				xmin = 1343.7668
				xmax = 1343.8968
				text = "you"
			intervals [1342]:
				xmin = 1343.8968
				xmax = 1344.1868
				text = "wanted"
			intervals [1343]:
				xmin = 1344.1868
				xmax = 1344.2968
				text = "to"
			intervals [1344]:
				xmin = 1344.2968
				xmax = 1344.5068
				text = "be"
			intervals [1345]:
				xmin = 1344.5068
				xmax = 1344.6668
				text = "as"
			intervals [1346]:
				xmin = 1344.6668
				xmax = 1344.7168
				text = ""
			intervals [1347]:
				xmin = 1344.7168
				xmax = 1344.7468
				text = "a"
			intervals [1348]:
				xmin = 1344.7468
				xmax = 1344.9168
				text = "child"
			intervals [1349]:
				xmin = 1344.9168
				xmax = 1348.369
				text = ""
			intervals [1350]:
				xmin = 1348.369
				xmax = 1348.899
				text = "mm-hm"
			intervals [1351]:
				xmin = 1348.899
				xmax = 1350.7016
				text = ""
			intervals [1352]:
				xmin = 1350.7016
				xmax = 1350.8216
				text = "uh"
			intervals [1353]:
				xmin = 1350.8216
				xmax = 1351.0716
				text = "what"
			intervals [1354]:
				xmin = 1351.0716
				xmax = 1351.3716
				text = "kind"
			intervals [1355]:
				xmin = 1351.3716
				xmax = 1351.4316
				text = "of"
			intervals [1356]:
				xmin = 1351.4316
				xmax = 1351.4616
				text = "a"
			intervals [1357]:
				xmin = 1351.4616
				xmax = 1351.6316
				text = "nurse"
			intervals [1358]:
				xmin = 1351.6316
				xmax = 1351.7316
				text = ""
			intervals [1359]:
				xmin = 1351.7316
				xmax = 1351.8716
				text = "would"
			intervals [1360]:
				xmin = 1351.8716
				xmax = 1352.0116
				text = "it"
			intervals [1361]:
				xmin = 1352.0116
				xmax = 1352.0616
				text = ""
			intervals [1362]:
				xmin = 1352.0616
				xmax = 1352.2816
				text = "be"
			intervals [1363]:
				xmin = 1352.2816
				xmax = 1353.6375
				text = ""
			intervals [1364]:
				xmin = 1353.6375
				xmax = 1354.0675
				text = "hospital"
			intervals [1365]:
				xmin = 1354.0675
				xmax = 1354.1575
				text = "nurse"
			intervals [1366]:
				xmin = 1354.1575
				xmax = 1362.3532
				text = ""
			intervals [1367]:
				xmin = 1362.3532
				xmax = 1362.8032
				text = "mm-hm"
			intervals [1368]:
				xmin = 1362.8032
				xmax = 1368.9849
				text = ""
			intervals [1369]:
				xmin = 1368.9849
				xmax = 1369.4349
				text = "mm-hm"
			intervals [1370]:
				xmin = 1369.4349
				xmax = 1371.7913
				text = ""
			intervals [1371]:
				xmin = 1371.7913
				xmax = 1371.9013
				text = "how"
			intervals [1372]:
				xmin = 1371.9013
				xmax = 1372.2013
				text = "long"
			intervals [1373]:
				xmin = 1372.2013
				xmax = 1372.2913
				text = "does"
			intervals [1374]:
				xmin = 1372.2913
				xmax = 1372.3613
				text = "it"
			intervals [1375]:
				xmin = 1372.3613
				xmax = 1372.6013
				text = "take"
			intervals [1376]:
				xmin = 1372.6013
				xmax = 1372.6413
				text = ""
			intervals [1377]:
				xmin = 1372.6413
				xmax = 1372.7313
				text = "to"
			intervals [1378]:
				xmin = 1372.7313
				xmax = 1372.7813
				text = ""
			intervals [1379]:
				xmin = 1372.7813
				xmax = 1372.9713
				text = "be"
			intervals [1380]:
				xmin = 1372.9713
				xmax = 1373.0413
				text = "a"
			intervals [1381]:
				xmin = 1373.0413
				xmax = 1373.1713
				text = "nurse"
			intervals [1382]:
				xmin = 1373.1713
				xmax = 1375.1958
				text = ""
			intervals [1383]:
				xmin = 1375.1958
				xmax = 1375.7558
				text = "mm-hm"
			intervals [1384]:
				xmin = 1375.7558
				xmax = 1378.8717
				text = ""
			intervals [1385]:
				xmin = 1378.8717
				xmax = 1379.4317
				text = "now"
			intervals [1386]:
				xmin = 1379.4317
				xmax = 1379.6217
				text = ""
			intervals [1387]:
				xmin = 1379.6217
				xmax = 1379.8817
				text = "what"
			intervals [1388]:
				xmin = 1379.8817
				xmax = 1379.9717
				text = "is"
			intervals [1389]:
				xmin = 1379.9717
				xmax = 1380.0817
				text = "an"
			intervals [1390]:
				xmin = 1380.0817
				xmax = 1380.6817
				text = "ordinary"
			intervals [1391]:
				xmin = 1380.6817
				xmax = 1380.9817
				text = "day"
			intervals [1392]:
				xmin = 1380.9817
				xmax = 1381.2317
				text = "like"
			intervals [1393]:
				xmin = 1381.2317
				xmax = 1381.3517
				text = ""
			intervals [1394]:
				xmin = 1381.3517
				xmax = 1381.4717
				text = "for"
			intervals [1395]:
				xmin = 1381.4717
				xmax = 1381.7317
				text = "you"
			intervals [1396]:
				xmin = 1381.7317
				xmax = 1382.1846
				text = ""
			intervals [1397]:
				xmin = 1382.1846
				xmax = 1382.3146
				text = "from"
			intervals [1398]:
				xmin = 1382.3146
				xmax = 1382.4746
				text = "when"
			intervals [1399]:
				xmin = 1382.4746
				xmax = 1382.5846
				text = "you"
			intervals [1400]:
				xmin = 1382.5846
				xmax = 1382.7346
				text = "get"
			intervals [1401]:
				xmin = 1382.7346
				xmax = 1382.9646
				text = "up"
			intervals [1402]:
				xmin = 1382.9646
				xmax = 1383.0346
				text = "in"
			intervals [1403]:
				xmin = 1383.0346
				xmax = 1383.1146
				text = "the"
			intervals [1404]:
				xmin = 1383.1146
				xmax = 1383.5246
				text = "morning"
			intervals [1405]:
				xmin = 1383.5246
				xmax = 1383.5646
				text = ""
			intervals [1406]:
				xmin = 1383.5646
				xmax = 1383.7446
				text = "to"
			intervals [1407]:
				xmin = 1383.7446
				xmax = 1383.9146
				text = "when"
			intervals [1408]:
				xmin = 1383.9146
				xmax = 1384.0146
				text = "you"
			intervals [1409]:
				xmin = 1384.0146
				xmax = 1384.0446
				text = ""
			intervals [1410]:
				xmin = 1384.0446
				xmax = 1384.2546
				text = "go"
			intervals [1411]:
				xmin = 1384.2546
				xmax = 1384.3146
				text = "to"
			intervals [1412]:
				xmin = 1384.3146
				xmax = 1384.3446
				text = ""
			intervals [1413]:
				xmin = 1384.3446
				xmax = 1384.6046
				text = "bed"
			intervals [1414]:
				xmin = 1384.6046
				xmax = 1385.3973
				text = ""
			intervals [1415]:
				xmin = 1385.3973
				xmax = 1385.6073
				text = "what"
			intervals [1416]:
				xmin = 1385.6073
				xmax = 1385.7373
				text = ""
			intervals [1417]:
				xmin = 1385.7373
				xmax = 1386.0173
				text = "kinds"
			intervals [1418]:
				xmin = 1386.0173
				xmax = 1386.0473
				text = ""
			intervals [1419]:
				xmin = 1386.0473
				xmax = 1386.1073
				text = "of"
			intervals [1420]:
				xmin = 1386.1073
				xmax = 1386.1773
				text = ""
			intervals [1421]:
				xmin = 1386.1773
				xmax = 1386.4273
				text = "things"
			intervals [1422]:
				xmin = 1386.4273
				xmax = 1386.6573
				text = ""
			intervals [1423]:
				xmin = 1386.6573
				xmax = 1386.7273
				text = "do"
			intervals [1424]:
				xmin = 1386.7273
				xmax = 1386.8873
				text = "you"
			intervals [1425]:
				xmin = 1386.8873
				xmax = 1387.515
				text = ""
			intervals [1426]:
				xmin = 1387.515
				xmax = 1387.845
				text = "do"
			intervals [1427]:
				xmin = 1387.845
				xmax = 1395.3754
				text = ""
			intervals [1428]:
				xmin = 1395.3754
				xmax = 1395.9554
				text = "<unk>"
			intervals [1429]:
				xmin = 1395.9554
				xmax = 1404.3588
				text = ""
			intervals [1430]:
				xmin = 1404.3588
				xmax = 1404.3988
				text = "ooh"
			intervals [1431]:
				xmin = 1404.3988
				xmax = 1431.3843
				text = ""
			intervals [1432]:
				xmin = 1431.3843
				xmax = 1431.4843
				text = "that"
			intervals [1433]:
				xmin = 1431.4843
				xmax = 1431.5643
				text = ""
			intervals [1434]:
				xmin = 1431.5643
				xmax = 1431.7843
				text = "s"
			intervals [1435]:
				xmin = 1431.7843
				xmax = 1431.8743
				text = ""
			intervals [1436]:
				xmin = 1431.8743
				xmax = 1432.0043
				text = "good"
			intervals [1437]:
				xmin = 1432.0043
				xmax = 1439.1804
				text = ""
			intervals [1438]:
				xmin = 1439.1804
				xmax = 1439.2104
				text = "oh"
			intervals [1439]:
				xmin = 1439.2104
				xmax = 1439.4404
				text = ""
			intervals [1440]:
				xmin = 1439.4404
				xmax = 1439.5604
				text = "sure"
			intervals [1441]:
				xmin = 1439.5604
				xmax = 1442.3727
				text = ""
			intervals [1442]:
				xmin = 1442.3727
				xmax = 1442.5727
				text = "yeah"
			intervals [1443]:
				xmin = 1442.5727
				xmax = 1445.0868
				text = ""
			intervals [1444]:
				xmin = 1445.0868
				xmax = 1445.6068
				text = "well"
			intervals [1445]:
				xmin = 1445.6068
				xmax = 1445.7959
				text = ""
			intervals [1446]:
				xmin = 1445.7959
				xmax = 1446.3259
				text = "okay"
			intervals [1447]:
				xmin = 1446.3259
				xmax = 1448.0777
				text = ""
			intervals [1448]:
				xmin = 1448.0777
				xmax = 1448.3277
				text = "uh"
			intervals [1449]:
				xmin = 1448.3277
				xmax = 1448.5877
				text = "here"
			intervals [1450]:
				xmin = 1448.5877
				xmax = 1448.6477
				text = "s"
			intervals [1451]:
				xmin = 1448.6477
				xmax = 1448.7777
				text = "a"
			intervals [1452]:
				xmin = 1448.7777
				xmax = 1448.8877
				text = ""
			intervals [1453]:
				xmin = 1448.8877
				xmax = 1449.2677
				text = "question"
			intervals [1454]:
				xmin = 1449.2677
				xmax = 1449.3577
				text = "to"
			intervals [1455]:
				xmin = 1449.3577
				xmax = 1449.3977
				text = ""
			intervals [1456]:
				xmin = 1449.3977
				xmax = 1449.6877
				text = "test"
			intervals [1457]:
				xmin = 1449.6877
				xmax = 1449.8477
				text = "your"
			intervals [1458]:
				xmin = 1449.8477
				xmax = 1450.6077
				text = "imagination"
			intervals [1459]:
				xmin = 1450.6077
				xmax = 1451.8054
				text = ""
			intervals [1460]:
				xmin = 1451.8054
				xmax = 1451.9154
				text = "if"
			intervals [1461]:
				xmin = 1451.9154
				xmax = 1452.0454
				text = "you"
			intervals [1462]:
				xmin = 1452.0454
				xmax = 1452.1454
				text = "had"
			intervals [1463]:
				xmin = 1452.1454
				xmax = 1452.2054
				text = "all"
			intervals [1464]:
				xmin = 1452.2054
				xmax = 1452.6654
				text = "the"
			intervals [1465]:
				xmin = 1452.6654
				xmax = 1453.0154
				text = "money"
			intervals [1466]:
				xmin = 1453.0154
				xmax = 1453.0454
				text = ""
			intervals [1467]:
				xmin = 1453.0454
				xmax = 1453.2254
				text = "you"
			intervals [1468]:
				xmin = 1453.2254
				xmax = 1453.4554
				text = "wanted"
			intervals [1469]:
				xmin = 1453.4554
				xmax = 1453.8459
				text = ""
			intervals [1470]:
				xmin = 1453.8459
				xmax = 1453.9859
				text = "you"
			intervals [1471]:
				xmin = 1453.9859
				xmax = 1454.0859
				text = ""
			intervals [1472]:
				xmin = 1454.0859
				xmax = 1454.1759
				text = "could"
			intervals [1473]:
				xmin = 1454.1759
				xmax = 1454.4159
				text = "get"
			intervals [1474]:
				xmin = 1454.4159
				xmax = 1454.7359
				text = "more"
			intervals [1475]:
				xmin = 1454.7359
				xmax = 1454.8859
				text = "when"
			intervals [1476]:
				xmin = 1454.8859
				xmax = 1455.1059
				text = "that"
			intervals [1477]:
				xmin = 1455.1059
				xmax = 1455.4059
				text = "ran"
			intervals [1478]:
				xmin = 1455.4059
				xmax = 1455.6559
				text = "out"
			intervals [1479]:
				xmin = 1455.6559
				xmax = 1455.7559
				text = ""
			intervals [1480]:
				xmin = 1455.7559
				xmax = 1455.9059
				text = "what"
			intervals [1481]:
				xmin = 1455.9059
				xmax = 1455.9959
				text = "would"
			intervals [1482]:
				xmin = 1455.9959
				xmax = 1456.0259
				text = ""
			intervals [1483]:
				xmin = 1456.0259
				xmax = 1456.2159
				text = "you"
			intervals [1484]:
				xmin = 1456.2159
				xmax = 1456.2459
				text = ""
			intervals [1485]:
				xmin = 1456.2459
				xmax = 1456.4359
				text = "do"
			intervals [1486]:
				xmin = 1456.4359
				xmax = 1472.759
				text = ""
			intervals [1487]:
				xmin = 1472.759
				xmax = 1473.249
				text = "mm-hm"
			intervals [1488]:
				xmin = 1473.249
				xmax = 1485.1906
				text = ""
			intervals [1489]:
				xmin = 1485.1906
				xmax = 1485.5706
				text = "mm-hm"
			intervals [1490]:
				xmin = 1485.5706
				xmax = 1486.886
				text = ""
			intervals [1491]:
				xmin = 1486.886
				xmax = 1487.246
				text = "what"
			intervals [1492]:
				xmin = 1487.246
				xmax = 1487.356
				text = "if"
			intervals [1493]:
				xmin = 1487.356
				xmax = 1487.756
				text = "it"
			intervals [1494]:
				xmin = 1487.756
				xmax = 1487.976
				text = "really"
			intervals [1495]:
				xmin = 1487.976
				xmax = 1488.046
				text = "were"
			intervals [1496]:
				xmin = 1488.046
				xmax = 1488.276
				text = "a"
			intervals [1497]:
				xmin = 1488.276
				xmax = 1488.836
				text = "limitless"
			intervals [1498]:
				xmin = 1488.836
				xmax = 1489.416
				text = "supply"
			intervals [1499]:
				xmin = 1489.416
				xmax = 1489.446
				text = ""
			intervals [1500]:
				xmin = 1489.446
				xmax = 1489.516
				text = "in"
			intervals [1501]:
				xmin = 1489.516
				xmax = 1489.746
				text = "other"
			intervals [1502]:
				xmin = 1489.746
				xmax = 1489.916
				text = "words"
			intervals [1503]:
				xmin = 1489.916
				xmax = 1491.1644
				text = ""
			intervals [1504]:
				xmin = 1491.1644
				xmax = 1491.3244
				text = "you"
			intervals [1505]:
				xmin = 1491.3244
				xmax = 1491.5044
				text = "could"
			intervals [1506]:
				xmin = 1491.5044
				xmax = 1492.1244
				text = "spend"
			intervals [1507]:
				xmin = 1492.1244
				xmax = 1492.2844
				text = ""
			intervals [1508]:
				xmin = 1492.2844
				xmax = 1492.4644
				text = "it"
			intervals [1509]:
				xmin = 1492.4644
				xmax = 1492.6244
				text = "was"
			intervals [1510]:
				xmin = 1492.6244
				xmax = 1492.6544
				text = ""
			intervals [1511]:
				xmin = 1492.6544
				xmax = 1492.8044
				text = "so"
			intervals [1512]:
				xmin = 1492.8044
				xmax = 1493.1444
				text = "much"
			intervals [1513]:
				xmin = 1493.1444
				xmax = 1493.1744
				text = ""
			intervals [1514]:
				xmin = 1493.1744
				xmax = 1493.3544
				text = "that"
			intervals [1515]:
				xmin = 1493.3544
				xmax = 1493.5544
				text = "you"
			intervals [1516]:
				xmin = 1493.5544
				xmax = 1493.5844
				text = ""
			intervals [1517]:
				xmin = 1493.5844
				xmax = 1493.8044
				text = "could"
			intervals [1518]:
				xmin = 1493.8044
				xmax = 1494.3272
				text = ""
			intervals [1519]:
				xmin = 1494.3272
				xmax = 1494.4272
				text = "there"
			intervals [1520]:
				xmin = 1494.4272
				xmax = 1494.4572
				text = "d"
			intervals [1521]:
				xmin = 1494.4572
				xmax = 1494.5672
				text = "be"
			intervals [1522]:
				xmin = 1494.5672
				xmax = 1494.7572
				text = "no"
			intervals [1523]:
				xmin = 1494.7572
				xmax = 1494.7872
				text = ""
			intervals [1524]:
				xmin = 1494.7872
				xmax = 1495.0072
				text = "point"
			intervals [1525]:
				xmin = 1495.0072
				xmax = 1495.1072
				text = "in"
			intervals [1526]:
				xmin = 1495.1072
				xmax = 1495.1672
				text = ""
			intervals [1527]:
				xmin = 1495.1672
				xmax = 1495.5272
				text = "saving"
			intervals [1528]:
				xmin = 1495.5272
				xmax = 1495.7472
				text = "because"
			intervals [1529]:
				xmin = 1495.7472
				xmax = 1495.8972
				text = "you"
			intervals [1530]:
				xmin = 1495.8972
				xmax = 1496.1172
				text = "wouldn't"
			intervals [1531]:
				xmin = 1496.1172
				xmax = 1496.3472
				text = "live"
			intervals [1532]:
				xmin = 1496.3472
				xmax = 1496.5572
				text = "long"
			intervals [1533]:
				xmin = 1496.5572
				xmax = 1496.7572
				text = "enough"
			intervals [1534]:
				xmin = 1496.7572
				xmax = 1496.8172
				text = ""
			intervals [1535]:
				xmin = 1496.8172
				xmax = 1496.8872
				text = "to"
			intervals [1536]:
				xmin = 1496.8872
				xmax = 1497.0572
				text = ""
			intervals [1537]:
				xmin = 1497.0572
				xmax = 1497.2472
				text = "spend"
			intervals [1538]:
				xmin = 1497.2472
				xmax = 1497.3072
				text = "it"
			intervals [1539]:
				xmin = 1497.3072
				xmax = 1497.7804
				text = ""
			intervals [1540]:
				xmin = 1497.7804
				xmax = 1497.9104
				text = "you"
			intervals [1541]:
				xmin = 1497.9104
				xmax = 1497.9804
				text = "know"
			intervals [1542]:
				xmin = 1497.9804
				xmax = 1499.8987
				text = ""
			intervals [1543]:
				xmin = 1499.8987
				xmax = 1500.1387
				text = "would"
			intervals [1544]:
				xmin = 1500.1387
				xmax = 1500.2287
				text = "you"
			intervals [1545]:
				xmin = 1500.2287
				xmax = 1500.5187
				text = "do"
			intervals [1546]:
				xmin = 1500.5187
				xmax = 1500.8987
				text = "anything"
			intervals [1547]:
				xmin = 1500.8987
				xmax = 1500.9887
				text = ""
			intervals [1548]:
				xmin = 1500.9887
				xmax = 1501.8387
				text = "spectacular"
			intervals [1549]:
				xmin = 1501.8387
				xmax = 1501.8687
				text = ""
			intervals [1550]:
				xmin = 1501.8687
				xmax = 1501.9987
				text = "with"
			intervals [1551]:
				xmin = 1501.9987
				xmax = 1502.0987
				text = "it"
			intervals [1552]:
				xmin = 1502.0987
				xmax = 1505.995
				text = ""
			intervals [1553]:
				xmin = 1505.995
				xmax = 1507.515
				text = "<unk>"
			intervals [1554]:
				xmin = 1507.515
				xmax = 1509.0653
				text = ""
			intervals [1555]:
				xmin = 1509.0653
				xmax = 1509.2753
				text = "good"
			intervals [1556]:
				xmin = 1509.2753
				xmax = 1514.6287
				text = ""
			intervals [1557]:
				xmin = 1514.6287
				xmax = 1514.7987
				text = "here"
			intervals [1558]:
				xmin = 1514.7987
				xmax = 1514.8387
				text = "s"
			intervals [1559]:
				xmin = 1514.8387
				xmax = 1515.3087
				text = "another"
			intervals [1560]:
				xmin = 1515.3087
				xmax = 1515.3487
				text = ""
			intervals [1561]:
				xmin = 1515.3487
				xmax = 1515.5587
				text = "one"
			intervals [1562]:
				xmin = 1515.5587
				xmax = 1516.5667
				text = ""
			intervals [1563]:
				xmin = 1516.5667
				xmax = 1516.9267
				text = "question"
			intervals [1564]:
				xmin = 1516.9267
				xmax = 1517.3367
				text = "along"
			intervals [1565]:
				xmin = 1517.3367
				xmax = 1517.4567
				text = "those"
			intervals [1566]:
				xmin = 1517.4567
				xmax = 1517.5067
				text = ""
			intervals [1567]:
				xmin = 1517.5067
				xmax = 1517.9467
				text = "lines"
			intervals [1568]:
				xmin = 1517.9467
				xmax = 1517.9867
				text = ""
			intervals [1569]:
				xmin = 1517.9867
				xmax = 1518.0867
				text = "i"
			intervals [1570]:
				xmin = 1518.0867
				xmax = 1518.2267
				text = "don't"
			intervals [1571]:
				xmin = 1518.2267
				xmax = 1518.3567
				text = "know"
			intervals [1572]:
				xmin = 1518.3567
				xmax = 1518.4367
				text = "if"
			intervals [1573]:
				xmin = 1518.4367
				xmax = 1518.5367
				text = "you"
			intervals [1574]:
				xmin = 1518.5367
				xmax = 1518.7567
				text = "ever"
			intervals [1575]:
				xmin = 1518.7567
				xmax = 1518.8167
				text = ""
			intervals [1576]:
				xmin = 1518.8167
				xmax = 1518.9967
				text = "think"
			intervals [1577]:
				xmin = 1518.9967
				xmax = 1519.0267
				text = ""
			intervals [1578]:
				xmin = 1519.0267
				xmax = 1519.2667
				text = "about"
			intervals [1579]:
				xmin = 1519.2667
				xmax = 1519.3667
				text = ""
			intervals [1580]:
				xmin = 1519.3667
				xmax = 1519.5267
				text = "this"
			intervals [1581]:
				xmin = 1519.5267
				xmax = 1519.6667
				text = ""
			intervals [1582]:
				xmin = 1519.6667
				xmax = 1519.7767
				text = "but"
			intervals [1583]:
				xmin = 1519.7767
				xmax = 1519.9667
				text = "if"
			intervals [1584]:
				xmin = 1519.9667
				xmax = 1520.1767
				text = "you"
			intervals [1585]:
				xmin = 1520.1767
				xmax = 1520.2067
				text = ""
			intervals [1586]:
				xmin = 1520.2067
				xmax = 1520.3267
				text = "could"
			intervals [1587]:
				xmin = 1520.3267
				xmax = 1520.4167
				text = ""
			intervals [1588]:
				xmin = 1520.4167
				xmax = 1520.7367
				text = "be"
			intervals [1589]:
				xmin = 1520.7367
				xmax = 1522.0766
				text = ""
			intervals [1590]:
				xmin = 1522.0766
				xmax = 1522.2266
				text = "the"
			intervals [1591]:
				xmin = 1522.2266
				xmax = 1522.2666
				text = ""
			intervals [1592]:
				xmin = 1522.2666
				xmax = 1522.9566
				text = "president"
			intervals [1593]:
				xmin = 1522.9566
				xmax = 1523.1466
				text = "or"
			intervals [1594]:
				xmin = 1523.1466
				xmax = 1523.1766
				text = ""
			intervals [1595]:
				xmin = 1523.1766
				xmax = 1523.4366
				text = "the"
			intervals [1596]:
				xmin = 1523.4366
				xmax = 1523.9124
				text = ""
			intervals [1597]:
				xmin = 1523.9124
				xmax = 1524.7824
				text = "dictator"
			intervals [1598]:
				xmin = 1524.7824
				xmax = 1524.8424
				text = "of"
			intervals [1599]:
				xmin = 1524.8424
				xmax = 1524.9024
				text = "the"
			intervals [1600]:
				xmin = 1524.9024
				xmax = 1525.2724
				text = "us"
			intervals [1601]:
				xmin = 1525.2724
				xmax = 1525.6394
				text = ""
			intervals [1602]:
				xmin = 1525.6394
				xmax = 1526.1194
				text = "what"
			intervals [1603]:
				xmin = 1526.1194
				xmax = 1526.1594
				text = ""
			intervals [1604]:
				xmin = 1526.1594
				xmax = 1526.3194
				text = "would"
			intervals [1605]:
				xmin = 1526.3194
				xmax = 1526.4994
				text = "you"
			intervals [1606]:
				xmin = 1526.4994
				xmax = 1526.5394
				text = ""
			intervals [1607]:
				xmin = 1526.5394
				xmax = 1526.7394
				text = "do"
			intervals [1608]:
				xmin = 1526.7394
				xmax = 1527.9151
				text = ""
			intervals [1609]:
				xmin = 1527.9151
				xmax = 1528.0351
				text = "how"
			intervals [1610]:
				xmin = 1528.0351
				xmax = 1528.0751
				text = ""
			intervals [1611]:
				xmin = 1528.0751
				xmax = 1528.2251
				text = "would"
			intervals [1612]:
				xmin = 1528.2251
				xmax = 1528.4351
				text = "you"
			intervals [1613]:
				xmin = 1528.4351
				xmax = 1528.9351
				text = "improve"
			intervals [1614]:
				xmin = 1528.9351
				xmax = 1529.2504
				text = ""
			intervals [1615]:
				xmin = 1529.2504
				xmax = 1529.4904
				text = "things"
			intervals [1616]:
				xmin = 1529.4904
				xmax = 1537.4461
				text = ""
			intervals [1617]:
				xmin = 1537.4461
				xmax = 1538.0161
				text = "mm-hm"
			intervals [1618]:
				xmin = 1538.0161
				xmax = 1547.6078
				text = ""
			intervals [1619]:
				xmin = 1547.6078
				xmax = 1548.1278
				text = "mm-hm"
			intervals [1620]:
				xmin = 1548.1278
				xmax = 1550.0285
				text = ""
			intervals [1621]:
				xmin = 1550.0285
				xmax = 1550.2685
				text = "any"
			intervals [1622]:
				xmin = 1550.2685
				xmax = 1550.5085
				text = "other"
			intervals [1623]:
				xmin = 1550.5085
				xmax = 1550.5385
				text = ""
			intervals [1624]:
				xmin = 1550.5385
				xmax = 1551.1885
				text = "policies"
			intervals [1625]:
				xmin = 1551.1885
				xmax = 1551.2185
				text = ""
			intervals [1626]:
				xmin = 1551.2185
				xmax = 1551.3185
				text = "you"
			intervals [1627]:
				xmin = 1551.3185
				xmax = 1551.4385
				text = "would"
			intervals [1628]:
				xmin = 1551.4385
				xmax = 1551.4685
				text = ""
			intervals [1629]:
				xmin = 1551.4685
				xmax = 1551.6985
				text = "have"
			intervals [1630]:
				xmin = 1551.6985
				xmax = 1569.3941
				text = ""
			intervals [1631]:
				xmin = 1569.3941
				xmax = 1569.9241
				text = "mm-hm"
			intervals [1632]:
				xmin = 1569.9241
				xmax = 1571.8724
				text = ""
			intervals [1633]:
				xmin = 1571.8724
				xmax = 1572.1724
				text = "good"
			intervals [1634]:
				xmin = 1572.1724
				xmax = 1573.2858
				text = ""
			intervals [1635]:
				xmin = 1573.2858
				xmax = 1573.4458
				text = "how"
			intervals [1636]:
				xmin = 1573.4458
				xmax = 1573.5858
				text = "s"
			intervals [1637]:
				xmin = 1573.5858
				xmax = 1573.7858
				text = "your"
			intervals [1638]:
				xmin = 1573.7858
				xmax = 1574.1058
				text = "family"
			intervals [1639]:
				xmin = 1574.1058
				xmax = 1574.1858
				text = ""
			intervals [1640]:
				xmin = 1574.1858
				xmax = 1574.6658
				text = "celebrate"
			intervals [1641]:
				xmin = 1574.6658
				xmax = 1574.6958
				text = ""
			intervals [1642]:
				xmin = 1574.6958
				xmax = 1575.0258
				text = "christmas"
			intervals [1643]:
				xmin = 1575.0258
				xmax = 1582.7473
				text = ""
			intervals [1644]:
				xmin = 1582.7473
				xmax = 1582.9773
				text = "mm"
			intervals [1645]:
				xmin = 1582.9773
				xmax = 1586.7423
				text = ""
			intervals [1646]:
				xmin = 1586.7423
				xmax = 1586.8623
				text = "do"
			intervals [1647]:
				xmin = 1586.8623
				xmax = 1586.9423
				text = "you"
			intervals [1648]:
				xmin = 1586.9423
				xmax = 1587.1223
				text = "have"
			intervals [1649]:
				xmin = 1587.1223
				xmax = 1587.3023
				text = "a"
			intervals [1650]:
				xmin = 1587.3023
				xmax = 1587.6038
				text = ""
			intervals [1651]:
				xmin = 1587.6038
				xmax = 1587.9938
				text = "tree"
			intervals [1652]:
				xmin = 1587.9938
				xmax = 1593.2969
				text = ""
			intervals [1653]:
				xmin = 1593.2969
				xmax = 1593.4969
				text = "what"
			intervals [1654]:
				xmin = 1593.4969
				xmax = 1593.6369
				text = "was"
			intervals [1655]:
				xmin = 1593.6369
				xmax = 1593.7269
				text = "the"
			intervals [1656]:
				xmin = 1593.7269
				xmax = 1593.7569
				text = ""
			intervals [1657]:
				xmin = 1593.7569
				xmax = 1593.9969
				text = "best"
			intervals [1658]:
				xmin = 1593.9969
				xmax = 1594.0269
				text = ""
			intervals [1659]:
				xmin = 1594.0269
				xmax = 1594.3869
				text = "christmas"
			intervals [1660]:
				xmin = 1594.3869
				xmax = 1594.4469
				text = ""
			intervals [1661]:
				xmin = 1594.4469
				xmax = 1594.7469
				text = "present"
			intervals [1662]:
				xmin = 1594.7469
				xmax = 1594.7769
				text = ""
			intervals [1663]:
				xmin = 1594.7769
				xmax = 1594.9069
				text = "you"
			intervals [1664]:
				xmin = 1594.9069
				xmax = 1595.1869
				text = "ever"
			intervals [1665]:
				xmin = 1595.1869
				xmax = 1595.2169
				text = ""
			intervals [1666]:
				xmin = 1595.2169
				xmax = 1595.4469
				text = "got"
			intervals [1667]:
				xmin = 1595.4469
				xmax = 1606.7823
				text = ""
			intervals [1668]:
				xmin = 1606.7823
				xmax = 1607.1623
				text = "maybe"
			intervals [1669]:
				xmin = 1607.1623
				xmax = 1607.1923
				text = ""
			intervals [1670]:
				xmin = 1607.1923
				xmax = 1607.6123
				text = "something"
			intervals [1671]:
				xmin = 1607.6123
				xmax = 1607.6523
				text = ""
			intervals [1672]:
				xmin = 1607.6523
				xmax = 1607.7523
				text = "as"
			intervals [1673]:
				xmin = 1607.7523
				xmax = 1607.7823
				text = ""
			intervals [1674]:
				xmin = 1607.7823
				xmax = 1607.8623
				text = "a"
			intervals [1675]:
				xmin = 1607.8623
				xmax = 1608.1923
				text = "child"
			intervals [1676]:
				xmin = 1608.1923
				xmax = 1609.8416
				text = ""
			intervals [1677]:
				xmin = 1609.8416
				xmax = 1610.0716
				text = "or"
			intervals [1678]:
				xmin = 1610.0716
				xmax = 1610.1716
				text = "as"
			intervals [1679]:
				xmin = 1610.1716
				xmax = 1610.2316
				text = ""
			intervals [1680]:
				xmin = 1610.2316
				xmax = 1610.3016
				text = "a"
			intervals [1681]:
				xmin = 1610.3016
				xmax = 1610.3316
				text = ""
			intervals [1682]:
				xmin = 1610.3316
				xmax = 1610.6016
				text = "grown"
			intervals [1683]:
				xmin = 1610.6016
				xmax = 1610.6616
				text = "up"
			intervals [1684]:
				xmin = 1610.6616
				xmax = 1619.8384
				text = ""
			intervals [1685]:
				xmin = 1619.8384
				xmax = 1620.4184
				text = "mm-hm"
			intervals [1686]:
				xmin = 1620.4184
				xmax = 1626.7337
				text = ""
			intervals [1687]:
				xmin = 1626.7337
				xmax = 1626.9737
				text = "hm"
			intervals [1688]:
				xmin = 1626.9737
				xmax = 1632.8644
				text = ""
			intervals [1689]:
				xmin = 1632.8644
				xmax = 1633.2244
				text = "hm"
			intervals [1690]:
				xmin = 1633.2244
				xmax = 1647.5172
				text = ""
			intervals [1691]:
				xmin = 1647.5172
				xmax = 1648.0372
				text = "mm-hm"
			intervals [1692]:
				xmin = 1648.0372
				xmax = 1649.0802
				text = ""
			intervals [1693]:
				xmin = 1649.0802
				xmax = 1649.4202
				text = "good"
			intervals [1694]:
				xmin = 1649.4202
				xmax = 1650.0594
				text = ""
			intervals [1695]:
				xmin = 1650.0594
				xmax = 1650.1794
				text = "it"
			intervals [1696]:
				xmin = 1650.1794
				xmax = 1650.2594
				text = ""
			intervals [1697]:
				xmin = 1650.2594
				xmax = 1650.2894
				text = "s"
			intervals [1698]:
				xmin = 1650.2894
				xmax = 1650.5394
				text = "always"
			intervals [1699]:
				xmin = 1650.5394
				xmax = 1650.5794
				text = ""
			intervals [1700]:
				xmin = 1650.5794
				xmax = 1650.8294
				text = "better"
			intervals [1701]:
				xmin = 1650.8294
				xmax = 1650.9094
				text = "to"
			intervals [1702]:
				xmin = 1650.9094
				xmax = 1651.0894
				text = "get"
			intervals [1703]:
				xmin = 1651.0894
				xmax = 1651.2994
				text = "what"
			intervals [1704]:
				xmin = 1651.2994
				xmax = 1651.4994
				text = "you"
			intervals [1705]:
				xmin = 1651.4994
				xmax = 1651.7194
				text = "want"
			intervals [1706]:
				xmin = 1651.7194
				xmax = 1652.2646
				text = ""
			intervals [1707]:
				xmin = 1652.2646
				xmax = 1652.4446
				text = "then"
			intervals [1708]:
				xmin = 1652.4446
				xmax = 1652.5646
				text = "what"
			intervals [1709]:
				xmin = 1652.5646
				xmax = 1652.6446
				text = ""
			intervals [1710]:
				xmin = 1652.6446
				xmax = 1652.8846
				text = "people"
			intervals [1711]:
				xmin = 1652.8846
				xmax = 1653.0046
				text = ""
			intervals [1712]:
				xmin = 1653.0046
				xmax = 1653.1346
				text = "think"
			intervals [1713]:
				xmin = 1653.1346
				xmax = 1653.2146
				text = ""
			intervals [1714]:
				xmin = 1653.2146
				xmax = 1653.4346
				text = "you"
			intervals [1715]:
				xmin = 1653.4346
				xmax = 1653.4646
				text = ""
			intervals [1716]:
				xmin = 1653.4646
				xmax = 1653.7146
				text = "want"
			intervals [1717]:
				xmin = 1653.7146
				xmax = 1655.8084
				text = ""
			intervals [1718]:
				xmin = 1655.8084
				xmax = 1655.9584
				text = "well"
			intervals [1719]:
				xmin = 1655.9584
				xmax = 1656.2484
				text = "what"
			intervals [1720]:
				xmin = 1656.2484
				xmax = 1656.4084
				text = "you"
			intervals [1721]:
				xmin = 1656.4084
				xmax = 1656.6684
				text = "do"
			intervals [1722]:
				xmin = 1656.6684
				xmax = 1656.9184
				text = "say"
			intervals [1723]:
				xmin = 1656.9184
				xmax = 1657.0984
				text = "from"
			intervals [1724]:
				xmin = 1657.0984
				xmax = 1657.1284
				text = ""
			intervals [1725]:
				xmin = 1657.1284
				xmax = 1657.7084
				text = "christmas"
			intervals [1726]:
				xmin = 1657.7084
				xmax = 1657.7484
				text = ""
			intervals [1727]:
				xmin = 1657.7484
				xmax = 1658.0284
				text = "eve"
			intervals [1728]:
				xmin = 1658.0284
				xmax = 1658.9924
				text = ""
			intervals [1729]:
				xmin = 1658.9924
				xmax = 1659.2624
				text = "through"
			intervals [1730]:
				xmin = 1659.2624
				xmax = 1659.3824
				text = "the"
			intervals [1731]:
				xmin = 1659.3824
				xmax = 1659.4224
				text = ""
			intervals [1732]:
				xmin = 1659.4224
				xmax = 1659.7424
				text = "day"
			intervals [1733]:
				xmin = 1659.7424
				xmax = 1660.1295
				text = ""
			intervals [1734]:
				xmin = 1660.1295
				xmax = 1660.3695
				text = "on"
			intervals [1735]:
				xmin = 1660.3695
				xmax = 1660.4495
				text = ""
			intervals [1736]:
				xmin = 1660.4495
				xmax = 1660.6595
				text = "christmas"
			intervals [1737]:
				xmin = 1660.6595
				xmax = 1660.7395
				text = ""
			intervals [1738]:
				xmin = 1660.7395
				xmax = 1660.8895
				text = "on"
			intervals [1739]:
				xmin = 1660.8895
				xmax = 1660.9195
				text = ""
			intervals [1740]:
				xmin = 1660.9195
				xmax = 1661.1795
				text = "a"
			intervals [1741]:
				xmin = 1661.1795
				xmax = 1661.2295
				text = ""
			intervals [1742]:
				xmin = 1661.2295
				xmax = 1661.6395
				text = "typical"
			intervals [1743]:
				xmin = 1661.6395
				xmax = 1661.6695
				text = ""
			intervals [1744]:
				xmin = 1661.6695
				xmax = 1661.9595
				text = "christmas"
			intervals [1745]:
				xmin = 1661.9595
				xmax = 1669.2074
				text = ""
			intervals [1746]:
				xmin = 1669.2074
				xmax = 1669.2674
				text = "yeah"
			intervals [1747]:
				xmin = 1669.2674
				xmax = 1679.9647
				text = ""
			intervals [1748]:
				xmin = 1679.9647
				xmax = 1680.2547
				text = "okay"
			intervals [1749]:
				xmin = 1680.2547
				xmax = 1680.3847
				text = "a"
			intervals [1750]:
				xmin = 1680.3847
				xmax = 1680.5547
				text = "little"
			intervals [1751]:
				xmin = 1680.5547
				xmax = 1680.8547
				text = "more"
			intervals [1752]:
				xmin = 1680.8547
				xmax = 1680.8847
				text = ""
			intervals [1753]:
				xmin = 1680.8847
				xmax = 1680.9747
				text = "of"
			intervals [1754]:
				xmin = 1680.9747
				xmax = 1681.0047
				text = "a"
			intervals [1755]:
				xmin = 1681.0047
				xmax = 1681.0347
				text = ""
			intervals [1756]:
				xmin = 1681.0347
				xmax = 1681.4847
				text = "serious"
			intervals [1757]:
				xmin = 1681.4847
				xmax = 1681.5547
				text = ""
			intervals [1758]:
				xmin = 1681.5547
				xmax = 1681.9847
				text = "question"
			intervals [1759]:
				xmin = 1681.9847
				xmax = 1682.0947
				text = "were"
			intervals [1760]:
				xmin = 1682.0947
				xmax = 1682.2247
				text = "you"
			intervals [1761]:
				xmin = 1682.2247
				xmax = 1682.4547
				text = "ever"
			intervals [1762]:
				xmin = 1682.4547
				xmax = 1682.5347
				text = "in"
			intervals [1763]:
				xmin = 1682.5347
				xmax = 1682.6047
				text = "a"
			intervals [1764]:
				xmin = 1682.6047
				xmax = 1683.2547
				text = "situation"
			intervals [1765]:
				xmin = 1683.2547
				xmax = 1683.4347
				text = "where"
			intervals [1766]:
				xmin = 1683.4347
				xmax = 1683.5647
				text = "you"
			intervals [1767]:
				xmin = 1683.5647
				xmax = 1683.5947
				text = ""
			intervals [1768]:
				xmin = 1683.5947
				xmax = 1683.7747
				text = "thought"
			intervals [1769]:
				xmin = 1683.7747
				xmax = 1683.8547
				text = "you"
			intervals [1770]:
				xmin = 1683.8547
				xmax = 1684.1247
				text = "might"
			intervals [1771]:
				xmin = 1684.1247
				xmax = 1684.1747
				text = ""
			intervals [1772]:
				xmin = 1684.1747
				xmax = 1684.4847
				text = "die"
			intervals [1773]:
				xmin = 1684.4847
				xmax = 1684.6447
				text = "or"
			intervals [1774]:
				xmin = 1684.6447
				xmax = 1684.6747
				text = ""
			intervals [1775]:
				xmin = 1684.6747
				xmax = 1684.8247
				text = "be"
			intervals [1776]:
				xmin = 1684.8247
				xmax = 1684.8547
				text = ""
			intervals [1777]:
				xmin = 1684.8547
				xmax = 1685.2347
				text = "killed"
			intervals [1778]:
				xmin = 1685.2347
				xmax = 1742.9878
				text = ""
			intervals [1779]:
				xmin = 1742.9878
				xmax = 1743.3878
				text = "mm-hm"
			intervals [1780]:
				xmin = 1743.3878
				xmax = 1750.3161
				text = ""
			intervals [1781]:
				xmin = 1750.3161
				xmax = 1750.7261
				text = "hm"
			intervals [1782]:
				xmin = 1750.7261
				xmax = 1752.0419
				text = ""
			intervals [1783]:
				xmin = 1752.0419
				xmax = 1752.1819
				text = "how"
			intervals [1784]:
				xmin = 1752.1819
				xmax = 1752.3919
				text = "long"
			intervals [1785]:
				xmin = 1752.3919
				xmax = 1752.4919
				text = "did"
			intervals [1786]:
				xmin = 1752.4919
				xmax = 1752.5519
				text = "it"
			intervals [1787]:
				xmin = 1752.5519
				xmax = 1752.7319
				text = "take"
			intervals [1788]:
				xmin = 1752.7319
				xmax = 1752.7619
				text = ""
			intervals [1789]:
				xmin = 1752.7619
				xmax = 1752.8319
				text = "you"
			intervals [1790]:
				xmin = 1752.8319
				xmax = 1752.9319
				text = "to"
			intervals [1791]:
				xmin = 1752.9319
				xmax = 1753.0719
				text = "get"
			intervals [1792]:
				xmin = 1753.0719
				xmax = 1753.1419
				text = ""
			intervals [1793]:
				xmin = 1753.1419
				xmax = 1753.5619
				text = "straightened"
			intervals [1794]:
				xmin = 1753.5619
				xmax = 1753.7219
				text = "out"
			intervals [1795]:
				xmin = 1753.7219
				xmax = 1753.7519
				text = ""
			intervals [1796]:
				xmin = 1753.7519
				xmax = 1754.2219
				text = "again"
			intervals [1797]:
				xmin = 1754.2219
				xmax = 1758.5675
				text = ""
			intervals [1798]:
				xmin = 1758.5675
				xmax = 1758.8775
				text = "oh"
			intervals [1799]:
				xmin = 1758.8775
				xmax = 1759.1375
				text = ""
			intervals [1800]:
				xmin = 1759.1375
				xmax = 1759.3375
				text = "was"
			intervals [1801]:
				xmin = 1759.3375
				xmax = 1760.0292
				text = ""
			intervals [1802]:
				xmin = 1760.0292
				xmax = 1760.1992
				text = "you"
			intervals [1803]:
				xmin = 1760.1992
				xmax = 1760.4792
				text = "weren't"
			intervals [1804]:
				xmin = 1760.4792
				xmax = 1760.6292
				text = "in"
			intervals [1805]:
				xmin = 1760.6292
				xmax = 1760.6592
				text = ""
			intervals [1806]:
				xmin = 1760.6592
				xmax = 1760.7192
				text = "the"
			intervals [1807]:
				xmin = 1760.7192
				xmax = 1761.1192
				text = "hospital"
			intervals [1808]:
				xmin = 1761.1192
				xmax = 1761.1892
				text = "a"
			intervals [1809]:
				xmin = 1761.1892
				xmax = 1761.4692
				text = "long"
			intervals [1810]:
				xmin = 1761.4692
				xmax = 1761.5492
				text = ""
			intervals [1811]:
				xmin = 1761.5492
				xmax = 1761.7692
				text = "time"
			intervals [1812]:
				xmin = 1761.7692
				xmax = 1775.115
				text = ""
			intervals [1813]:
				xmin = 1775.115
				xmax = 1775.795
				text = "mm-hm"
			intervals [1814]:
				xmin = 1775.795
				xmax = 1776.0974
				text = ""
			intervals [1815]:
				xmin = 1776.0974
				xmax = 1776.3874
				text = "good"
			intervals [1816]:
				xmin = 1776.3874
				xmax = 1777.9177
				text = ""
			intervals [1817]:
				xmin = 1777.9177
				xmax = 1778.5177
				text = "sometimes"
			intervals [1818]:
				xmin = 1778.5177
				xmax = 1778.5677
				text = ""
			intervals [1819]:
				xmin = 1778.5677
				xmax = 1778.9077
				text = "people"
			intervals [1820]:
				xmin = 1778.9077
				xmax = 1779.1977
				text = "say"
			intervals [1821]:
				xmin = 1779.1977
				xmax = 1779.3577
				text = "that"
			intervals [1822]:
				xmin = 1779.3577
				xmax = 1779.7077
				text = "whatever"
			intervals [1823]:
				xmin = 1779.7077
				xmax = 1779.7677
				text = "s"
			intervals [1824]:
				xmin = 1779.7677
				xmax = 1779.8177
				text = ""
			intervals [1825]:
				xmin = 1779.8177
				xmax = 1779.9977
				text = "gonna"
			intervals [1826]:
				xmin = 1779.9977
				xmax = 1780.3677
				text = "happen"
			intervals [1827]:
				xmin = 1780.3677
				xmax = 1780.5177
				text = "is"
			intervals [1828]:
				xmin = 1780.5177
				xmax = 1780.5577
				text = ""
			intervals [1829]:
				xmin = 1780.5577
				xmax = 1780.7877
				text = "gonna"
			intervals [1830]:
				xmin = 1780.7877
				xmax = 1780.8277
				text = ""
			intervals [1831]:
				xmin = 1780.8277
				xmax = 1781.2977
				text = "happen"
			intervals [1832]:
				xmin = 1781.2977
				xmax = 1781.7383
				text = ""
			intervals [1833]:
				xmin = 1781.7383
				xmax = 1781.9783
				text = "what"
			intervals [1834]:
				xmin = 1781.9783
				xmax = 1782.0083
				text = ""
			intervals [1835]:
				xmin = 1782.0083
				xmax = 1782.0683
				text = "do"
			intervals [1836]:
				xmin = 1782.0683
				xmax = 1782.2183
				text = "you"
			intervals [1837]:
				xmin = 1782.2183
				xmax = 1782.2483
				text = ""
			intervals [1838]:
				xmin = 1782.2483
				xmax = 1782.3883
				text = "think"
			intervals [1839]:
				xmin = 1782.3883
				xmax = 1782.4283
				text = ""
			intervals [1840]:
				xmin = 1782.4283
				xmax = 1782.6783
				text = "about"
			intervals [1841]:
				xmin = 1782.6783
				xmax = 1782.7783
				text = ""
			intervals [1842]:
				xmin = 1782.7783
				xmax = 1783.4083
				text = "that"
			intervals [1843]:
				xmin = 1783.4083
				xmax = 1787.8913
				text = ""
			intervals [1844]:
				xmin = 1787.8913
				xmax = 1788.3513
				text = "mm-hm"
			intervals [1845]:
				xmin = 1788.3513
				xmax = 1800.2009
				text = ""
			intervals [1846]:
				xmin = 1800.2009
				xmax = 1800.3509
				text = "what"
			intervals [1847]:
				xmin = 1800.3509
				xmax = 1800.4109
				text = "do"
			intervals [1848]:
				xmin = 1800.4109
				xmax = 1800.6109
				text = "you"
			intervals [1849]:
				xmin = 1800.6109
				xmax = 1800.6409
				text = ""
			intervals [1850]:
				xmin = 1800.6409
				xmax = 1800.7909
				text = "think"
			intervals [1851]:
				xmin = 1800.7909
				xmax = 1800.8309
				text = ""
			intervals [1852]:
				xmin = 1800.8309
				xmax = 1801.1609
				text = "about"
			intervals [1853]:
				xmin = 1801.1609
				xmax = 1801.2109
				text = ""
			intervals [1854]:
				xmin = 1801.2109
				xmax = 1801.4809
				text = "people"
			intervals [1855]:
				xmin = 1801.4809
				xmax = 1801.9209
				text = "making"
			intervals [1856]:
				xmin = 1801.9209
				xmax = 1802.0209
				text = ""
			intervals [1857]:
				xmin = 1802.0209
				xmax = 1802.4309
				text = "plans"
			intervals [1858]:
				xmin = 1802.4309
				xmax = 1802.5009
				text = ""
			intervals [1859]:
				xmin = 1802.5009
				xmax = 1802.6009
				text = "for"
			intervals [1860]:
				xmin = 1802.6009
				xmax = 1802.8609
				text = "their"
			intervals [1861]:
				xmin = 1802.8609
				xmax = 1803.4009
				text = "lives"
			intervals [1862]:
				xmin = 1803.4009
				xmax = 1804.7439
				text = ""
			intervals [1863]:
				xmin = 1804.7439
				xmax = 1804.8639
				text = "should"
			intervals [1864]:
				xmin = 1804.8639
				xmax = 1804.9039
				text = ""
			intervals [1865]:
				xmin = 1804.9039
				xmax = 1805.0939
				text = "they"
			intervals [1866]:
				xmin = 1805.0939
				xmax = 1805.1339
				text = ""
			intervals [1867]:
				xmin = 1805.1339
				xmax = 1805.3239
				text = "do"
			intervals [1868]:
				xmin = 1805.3239
				xmax = 1805.3539
				text = ""
			intervals [1869]:
				xmin = 1805.3539
				xmax = 1805.6139
				text = "that"
			intervals [1870]:
				xmin = 1805.6139
				xmax = 1805.6439
				text = ""
			intervals [1871]:
				xmin = 1805.6439
				xmax = 1805.9439
				text = "or"
			intervals [1872]:
				xmin = 1805.9439
				xmax = 1806.1922
				text = ""
			intervals [1873]:
				xmin = 1806.1922
				xmax = 1806.3722
				text = "is"
			intervals [1874]:
				xmin = 1806.3722
				xmax = 1806.4922
				text = "it"
			intervals [1875]:
				xmin = 1806.4922
				xmax = 1806.7122
				text = "all"
			intervals [1876]:
				xmin = 1806.7122
				xmax = 1806.9122
				text = "no"
			intervals [1877]:
				xmin = 1806.9122
				xmax = 1807.1522
				text = "use"
			intervals [1878]:
				xmin = 1807.1522
				xmax = 1820.8668
				text = ""
			intervals [1879]:
				xmin = 1820.8668
				xmax = 1821.3868
				text = "mm-hm"
			intervals [1880]:
				xmin = 1821.3868
				xmax = 1824.458
				text = ""
			intervals [1881]:
				xmin = 1824.458
				xmax = 1824.898
				text = "okay"
			intervals [1882]:
				xmin = 1824.898
				xmax = 1824.948
				text = ""
			intervals [1883]:
				xmin = 1824.948
				xmax = 1825.248
				text = "good"
			intervals [1884]:
				xmin = 1825.248
				xmax = 1825.699977324263
				text = ""
	item [2]:
		class = "IntervalTier"
		name = "DCA_int_01 - phones"
		xmin = 0.0
		xmax = 1825.699977324263
		intervals: size = 4528
			intervals [1]:
				xmin = 0.0
				xmax = 0.458
				text = ""
			intervals [2]:
				xmin = 0.458
				xmax = 0.498
				text = "D"
			intervals [3]:
				xmin = 0.498
				xmax = 0.528
				text = "UW1"
			intervals [4]:
				xmin = 0.528
				xmax = 0.558
				text = "Y"
			intervals [5]:
				xmin = 0.558
				xmax = 0.608
				text = "UW1"
			intervals [6]:
				xmin = 0.608
				xmax = 0.658
				text = "R"
			intervals [7]:
				xmin = 0.658
				xmax = 0.758
				text = "IY0"
			intervals [8]:
				xmin = 0.758
				xmax = 0.788
				text = "M"
			intervals [9]:
				xmin = 0.788
				xmax = 0.828
				text = "EH1"
			intervals [10]:
				xmin = 0.828
				xmax = 0.908
				text = "M"
			intervals [11]:
				xmin = 0.908
				xmax = 0.938
				text = "B"
			intervals [12]:
				xmin = 0.938
				xmax = 1.008
				text = "ER0"
			intervals [13]:
				xmin = 1.008
				xmax = 1.078
				text = "W"
			intervals [14]:
				xmin = 1.078
				xmax = 1.148
				text = "AH1"
			intervals [15]:
				xmin = 1.148
				xmax = 1.178
				text = "T"
			intervals [16]:
				xmin = 1.178
				xmax = 1.238
				text = "sp"
			intervals [17]:
				xmin = 1.238
				xmax = 1.298
				text = "K"
			intervals [18]:
				xmin = 1.298
				xmax = 1.418
				text = "AY1"
			intervals [19]:
				xmin = 1.418
				xmax = 1.458
				text = "N"
			intervals [20]:
				xmin = 1.458
				xmax = 1.488
				text = "Z"
			intervals [21]:
				xmin = 1.488
				xmax = 1.518
				text = "sp"
			intervals [22]:
				xmin = 1.518
				xmax = 1.648
				text = "AH0"
			intervals [23]:
				xmin = 1.648
				xmax = 1.678
				text = "V"
			intervals [24]:
				xmin = 1.678
				xmax = 1.758
				text = "G"
			intervals [25]:
				xmin = 1.758
				xmax = 1.858
				text = "EY1"
			intervals [26]:
				xmin = 1.858
				xmax = 1.948
				text = "M"
			intervals [27]:
				xmin = 1.948
				xmax = 1.998
				text = "Z"
			intervals [28]:
				xmin = 1.998
				xmax = 2.028
				text = "Y"
			intervals [29]:
				xmin = 2.028
				xmax = 2.078
				text = "UW1"
			intervals [30]:
				xmin = 2.078
				xmax = 2.178
				text = "Y"
			intervals [31]:
				xmin = 2.178
				xmax = 2.328
				text = "UW1"
			intervals [32]:
				xmin = 2.328
				xmax = 2.378
				text = "Z"
			intervals [33]:
				xmin = 2.378
				xmax = 2.408
				text = "D"
			intervals [34]:
				xmin = 2.408
				xmax = 2.438
				text = "T"
			intervals [35]:
				xmin = 2.438
				xmax = 2.468
				text = "IH0"
			intervals [36]:
				xmin = 2.468
				xmax = 2.568
				text = "sp"
			intervals [37]:
				xmin = 2.568
				xmax = 2.618
				text = "P"
			intervals [38]:
				xmin = 2.618
				xmax = 2.708
				text = "L"
			intervals [39]:
				xmin = 2.708
				xmax = 2.888
				text = "EY1"
			intervals [40]:
				xmin = 2.888
				xmax = 2.918
				text = "sp"
			intervals [41]:
				xmin = 2.918
				xmax = 2.948
				text = "HH"
			intervals [42]:
				xmin = 2.948
				xmax = 3.078
				text = "IY1"
			intervals [43]:
				xmin = 3.078
				xmax = 3.188
				text = "R"
			intervals [44]:
				xmin = 3.188
				xmax = 3.218
				text = "W"
			intervals [45]:
				xmin = 3.218
				xmax = 3.248
				text = "EH1"
			intervals [46]:
				xmin = 3.248
				xmax = 3.288
				text = "N"
			intervals [47]:
				xmin = 3.288
				xmax = 3.348
				text = "sp"
			intervals [48]:
				xmin = 3.348
				xmax = 3.378
				text = "Y"
			intervals [49]:
				xmin = 3.378
				xmax = 3.458
				text = "UW1"
			intervals [50]:
				xmin = 3.458
				xmax = 3.488
				text = "W"
			intervals [51]:
				xmin = 3.488
				xmax = 3.538
				text = "ER0"
			intervals [52]:
				xmin = 3.538
				xmax = 3.578
				text = "AH0"
			intervals [53]:
				xmin = 3.578
				xmax = 3.628
				text = "B"
			intervals [54]:
				xmin = 3.628
				xmax = 3.698
				text = "AW1"
			intervals [55]:
				xmin = 3.698
				xmax = 3.788
				text = "T"
			intervals [56]:
				xmin = 3.788
				xmax = 3.818
				text = "sp"
			intervals [57]:
				xmin = 3.818
				xmax = 3.848
				text = "IH0"
			intervals [58]:
				xmin = 3.848
				xmax = 3.888
				text = "N"
			intervals [59]:
				xmin = 3.888
				xmax = 4.008
				text = "sp"
			intervals [60]:
				xmin = 4.008
				xmax = 4.058
				text = "TH"
			intervals [61]:
				xmin = 4.058
				xmax = 4.268
				text = "ER1"
			intervals [62]:
				xmin = 4.268
				xmax = 4.298
				text = "D"
			intervals [63]:
				xmin = 4.298
				xmax = 4.358
				text = "G"
			intervals [64]:
				xmin = 4.358
				xmax = 4.408
				text = "R"
			intervals [65]:
				xmin = 4.408
				xmax = 4.638
				text = "EY1"
			intervals [66]:
				xmin = 4.638
				xmax = 4.828
				text = "D"
			intervals [67]:
				xmin = 4.828
				xmax = 4.858
				text = "sp"
			intervals [68]:
				xmin = 4.858
				xmax = 5.660
				text = ""
			intervals [69]:
				xmin = 5.660
				xmax = 5.730
				text = "IH0"
			intervals [70]:
				xmin = 5.730
				xmax = 5.770
				text = "N"
			intervals [71]:
				xmin = 5.770
				xmax = 5.890
				text = "sp"
			intervals [72]:
				xmin = 5.890
				xmax = 5.930
				text = "S"
			intervals [73]:
				xmin = 5.930
				xmax = 6.010
				text = "EH1"
			intervals [74]:
				xmin = 6.010
				xmax = 6.120
				text = "K"
			intervals [75]:
				xmin = 6.120
				xmax = 6.150
				text = "AH0"
			intervals [76]:
				xmin = 6.150
				xmax = 6.210
				text = "N"
			intervals [77]:
				xmin = 6.210
				xmax = 6.240
				text = "D"
			intervals [78]:
				xmin = 6.240
				xmax = 6.300
				text = "G"
			intervals [79]:
				xmin = 6.300
				xmax = 6.350
				text = "R"
			intervals [80]:
				xmin = 6.350
				xmax = 6.510
				text = "EY1"
			intervals [81]:
				xmin = 6.510
				xmax = 6.550
				text = "D"
			intervals [82]:
				xmin = 6.550
				xmax = 6.590
				text = "W"
			intervals [83]:
				xmin = 6.590
				xmax = 6.620
				text = "AH1"
			intervals [84]:
				xmin = 6.620
				xmax = 6.680
				text = "T"
			intervals [85]:
				xmin = 6.680
				xmax = 6.720
				text = "sp"
			intervals [86]:
				xmin = 6.720
				xmax = 6.760
				text = "D"
			intervals [87]:
				xmin = 6.760
				xmax = 6.800
				text = "UW1"
			intervals [88]:
				xmin = 6.800
				xmax = 6.830
				text = "sp"
			intervals [89]:
				xmin = 6.830
				xmax = 6.860
				text = "DH"
			intervals [90]:
				xmin = 6.860
				xmax = 6.900
				text = "AH0"
			intervals [91]:
				xmin = 6.900
				xmax = 6.950
				text = "sp"
			intervals [92]:
				xmin = 6.950
				xmax = 7.050
				text = "K"
			intervals [93]:
				xmin = 7.050
				xmax = 7.090
				text = "IH1"
			intervals [94]:
				xmin = 7.090
				xmax = 7.160
				text = "D"
			intervals [95]:
				xmin = 7.160
				xmax = 7.360
				text = "Z"
			intervals [96]:
				xmin = 7.360
				xmax = 7.460
				text = "sp"
			intervals [97]:
				xmin = 7.460
				xmax = 7.500
				text = "P"
			intervals [98]:
				xmin = 7.500
				xmax = 7.590
				text = "L"
			intervals [99]:
				xmin = 7.590
				xmax = 7.770
				text = "EY1"
			intervals [100]:
				xmin = 7.770
				xmax = 7.800
				text = "sp"
			intervals [101]:
				xmin = 7.800
				xmax = 32.4089
				text = ""
			intervals [102]:
				xmin = 32.4089
				xmax = 32.6589
				text = "M"
			intervals [103]:
				xmin = 32.6589
				xmax = 32.6889
				text = "HH"
			intervals [104]:
				xmin = 32.6889
				xmax = 32.8489
				text = "M"
			intervals [105]:
				xmin = 32.8489
				xmax = 32.9089
				text = "sp"
			intervals [106]:
				xmin = 32.9089
				xmax = 39.3181
				text = ""
			intervals [107]:
				xmin = 39.3181
				xmax = 39.3681
				text = "W"
			intervals [108]:
				xmin = 39.3681
				xmax = 39.3981
				text = "AH1"
			intervals [109]:
				xmin = 39.3981
				xmax = 39.4481
				text = "T"
			intervals [110]:
				xmin = 39.4481
				xmax = 39.5081
				text = "sp"
			intervals [111]:
				xmin = 39.5081
				xmax = 39.5681
				text = "K"
			intervals [112]:
				xmin = 39.5681
				xmax = 39.6481
				text = "AY1"
			intervals [113]:
				xmin = 39.6481
				xmax = 39.7081
				text = "N"
			intervals [114]:
				xmin = 39.7081
				xmax = 39.7681
				text = "AH0"
			intervals [115]:
				xmin = 39.7681
				xmax = 39.7981
				text = "V"
			intervals [116]:
				xmin = 39.7981
				xmax = 39.8281
				text = "sp"
			intervals [117]:
				xmin = 39.8281
				xmax = 39.9481
				text = "W"
			intervals [118]:
				xmin = 39.9481
				xmax = 40.0881
				text = "ER1"
			intervals [119]:
				xmin = 40.0881
				xmax = 40.1181
				text = "D"
			intervals [120]:
				xmin = 40.1181
				xmax = 40.1781
				text = "G"
			intervals [121]:
				xmin = 40.1781
				xmax = 40.2981
				text = "EY1"
			intervals [122]:
				xmin = 40.2981
				xmax = 40.3281
				text = "M"
			intervals [123]:
				xmin = 40.3281
				xmax = 40.3581
				text = "Z"
			intervals [124]:
				xmin = 40.3581
				xmax = 40.4781
				text = "sp"
			intervals [125]:
				xmin = 40.4781
				xmax = 40.5281
				text = "D"
			intervals [126]:
				xmin = 40.5281
				xmax = 40.5981
				text = "IH0"
			intervals [127]:
				xmin = 40.5981
				xmax = 40.6481
				text = "D"
			intervals [128]:
				xmin = 40.6481
				xmax = 40.6981
				text = "Y"
			intervals [129]:
				xmin = 40.6981
				xmax = 40.7481
				text = "UW1"
			intervals [130]:
				xmin = 40.7481
				xmax = 40.7781
				text = "sp"
			intervals [131]:
				xmin = 40.7781
				xmax = 40.8381
				text = "HH"
			intervals [132]:
				xmin = 40.8381
				xmax = 40.8881
				text = "AE1"
			intervals [133]:
				xmin = 40.8881
				xmax = 41.0381
				text = "V"
			intervals [134]:
				xmin = 41.0381
				xmax = 41.1581
				text = "sp"
			intervals [135]:
				xmin = 41.1581
				xmax = 57.9779
				text = ""
			intervals [136]:
				xmin = 57.9779
				xmax = 58.0179
				text = "M"
			intervals [137]:
				xmin = 58.0179
				xmax = 58.0779
				text = "HH"
			intervals [138]:
				xmin = 58.0779
				xmax = 58.4879
				text = "M"
			intervals [139]:
				xmin = 58.4879
				xmax = 59.7669
				text = ""
			intervals [140]:
				xmin = 59.7669
				xmax = 59.8569
				text = "HH"
			intervals [141]:
				xmin = 59.8569
				xmax = 59.9169
				text = "AW1"
			intervals [142]:
				xmin = 59.9169
				xmax = 59.9969
				text = "AH0"
			intervals [143]:
				xmin = 59.9969
				xmax = 60.0369
				text = "B"
			intervals [144]:
				xmin = 60.0369
				xmax = 60.2469
				text = "AW1"
			intervals [145]:
				xmin = 60.2469
				xmax = 60.3169
				text = "T"
			intervals [146]:
				xmin = 60.3169
				xmax = 60.4769
				text = "AH1"
			intervals [147]:
				xmin = 60.4769
				xmax = 60.6469
				text = "AE1"
			intervals [148]:
				xmin = 60.6469
				xmax = 60.6969
				text = "F"
			intervals [149]:
				xmin = 60.6969
				xmax = 60.7469
				text = "T"
			intervals [150]:
				xmin = 60.7469
				xmax = 60.8469
				text = "ER0"
			intervals [151]:
				xmin = 60.8469
				xmax = 60.9369
				text = "S"
			intervals [152]:
				xmin = 60.9369
				xmax = 60.9969
				text = "K"
			intervals [153]:
				xmin = 60.9969
				xmax = 61.0569
				text = "UW1"
			intervals [154]:
				xmin = 61.0569
				xmax = 61.2069
				text = "L"
			intervals [155]:
				xmin = 61.2069
				xmax = 61.2369
				text = "W"
			intervals [156]:
				xmin = 61.2369
				xmax = 61.2869
				text = "AO1"
			intervals [157]:
				xmin = 61.2869
				xmax = 61.3869
				text = "Z"
			intervals [158]:
				xmin = 61.3869
				xmax = 61.5069
				text = "AW1"
			intervals [159]:
				xmin = 61.5069
				xmax = 61.6569
				text = "T"
			intervals [160]:
				xmin = 61.6569
				xmax = 61.6869
				text = "sp"
			intervals [161]:
				xmin = 61.6869
				xmax = 62.0558
				text = ""
			intervals [162]:
				xmin = 62.0558
				xmax = 62.1858
				text = "W"
			intervals [163]:
				xmin = 62.1858
				xmax = 62.2258
				text = "IH1"
			intervals [164]:
				xmin = 62.2258
				xmax = 62.2658
				text = "N"
			intervals [165]:
				xmin = 62.2658
				xmax = 62.3358
				text = "Y"
			intervals [166]:
				xmin = 62.3358
				xmax = 62.3858
				text = "UW1"
			intervals [167]:
				xmin = 62.3858
				xmax = 62.4458
				text = "G"
			intervals [168]:
				xmin = 62.4458
				xmax = 62.5558
				text = "AA1"
			intervals [169]:
				xmin = 62.5558
				xmax = 62.6458
				text = "T"
			intervals [170]:
				xmin = 62.6458
				xmax = 62.7158
				text = "HH"
			intervals [171]:
				xmin = 62.7158
				xmax = 62.7458
				text = "OW1"
			intervals [172]:
				xmin = 62.7458
				xmax = 62.8658
				text = "M"
			intervals [173]:
				xmin = 62.8658
				xmax = 62.9258
				text = "W"
			intervals [174]:
				xmin = 62.9258
				xmax = 62.9658
				text = "AH1"
			intervals [175]:
				xmin = 62.9658
				xmax = 62.9958
				text = "T"
			intervals [176]:
				xmin = 62.9958
				xmax = 63.1258
				text = "K"
			intervals [177]:
				xmin = 63.1258
				xmax = 63.1758
				text = "AY1"
			intervals [178]:
				xmin = 63.1758
				xmax = 63.2058
				text = "N"
			intervals [179]:
				xmin = 63.2058
				xmax = 63.3358
				text = "AH0"
			intervals [180]:
				xmin = 63.3358
				xmax = 63.3858
				text = "V"
			intervals [181]:
				xmin = 63.3858
				xmax = 63.4558
				text = "G"
			intervals [182]:
				xmin = 63.4558
				xmax = 63.5158
				text = "EY1"
			intervals [183]:
				xmin = 63.5158
				xmax = 63.6758
				text = "M"
			intervals [184]:
				xmin = 63.6758
				xmax = 63.7158
				text = "Z"
			intervals [185]:
				xmin = 63.7158
				xmax = 63.7558
				text = "sp"
			intervals [186]:
				xmin = 63.7558
				xmax = 63.7858
				text = "D"
			intervals [187]:
				xmin = 63.7858
				xmax = 63.8158
				text = "IH0"
			intervals [188]:
				xmin = 63.8158
				xmax = 63.9158
				text = "D"
			intervals [189]:
				xmin = 63.9158
				xmax = 63.9658
				text = "sp"
			intervals [190]:
				xmin = 63.9658
				xmax = 64.0058
				text = "DH"
			intervals [191]:
				xmin = 64.0058
				xmax = 64.0958
				text = "EY1"
			intervals [192]:
				xmin = 64.0958
				xmax = 64.2158
				text = "sp"
			intervals [193]:
				xmin = 64.2158
				xmax = 64.2558
				text = "P"
			intervals [194]:
				xmin = 64.2558
				xmax = 64.2958
				text = "L"
			intervals [195]:
				xmin = 64.2958
				xmax = 64.4658
				text = "EY1"
			intervals [196]:
				xmin = 64.4658
				xmax = 64.5058
				text = "sp"
			intervals [197]:
				xmin = 64.5058
				xmax = 76.4057
				text = ""
			intervals [198]:
				xmin = 76.4057
				xmax = 76.5057
				text = "HH"
			intervals [199]:
				xmin = 76.5057
				xmax = 76.5457
				text = "AW1"
			intervals [200]:
				xmin = 76.5457
				xmax = 76.5857
				text = "AH0"
			intervals [201]:
				xmin = 76.5857
				xmax = 76.6457
				text = "B"
			intervals [202]:
				xmin = 76.6457
				xmax = 76.7457
				text = "AW1"
			intervals [203]:
				xmin = 76.7457
				xmax = 76.7857
				text = "T"
			intervals [204]:
				xmin = 76.7857
				xmax = 76.8957
				text = "AW1"
			intervals [205]:
				xmin = 76.8957
				xmax = 77.0557
				text = "T"
			intervals [206]:
				xmin = 77.0557
				xmax = 77.1457
				text = "S"
			intervals [207]:
				xmin = 77.1457
				xmax = 77.2657
				text = "AY1"
			intervals [208]:
				xmin = 77.2657
				xmax = 77.4457
				text = "D"
			intervals [209]:
				xmin = 77.4457
				xmax = 77.4957
				text = "sp"
			intervals [210]:
				xmin = 77.4957
				xmax = 84.4877
				text = ""
			intervals [211]:
				xmin = 84.4877
				xmax = 84.5377
				text = "G"
			intervals [212]:
				xmin = 84.5377
				xmax = 84.6777
				text = "ER1"
			intervals [213]:
				xmin = 84.6777
				xmax = 84.8177
				text = "L"
			intervals [214]:
				xmin = 84.8177
				xmax = 84.8577
				text = "Z"
			intervals [215]:
				xmin = 84.8577
				xmax = 84.9377
				text = "sp"
			intervals [216]:
				xmin = 84.9377
				xmax = 84.9777
				text = "T"
			intervals [217]:
				xmin = 84.9777
				xmax = 85.0177
				text = "UW1"
			intervals [218]:
				xmin = 85.0177
				xmax = 85.2977
				text = "sp"
			intervals [219]:
				xmin = 85.2977
				xmax = 86.2516
				text = ""
			intervals [220]:
				xmin = 86.2516
				xmax = 86.3116
				text = "HH"
			intervals [221]:
				xmin = 86.3116
				xmax = 86.5316
				text = "M"
			intervals [222]:
				xmin = 86.5316
				xmax = 86.5916
				text = "sp"
			intervals [223]:
				xmin = 86.5916
				xmax = 91.0857
				text = ""
			intervals [224]:
				xmin = 91.0857
				xmax = 91.1557
				text = "HH"
			intervals [225]:
				xmin = 91.1557
				xmax = 91.3357
				text = "M"
			intervals [226]:
				xmin = 91.3357
				xmax = 91.7806
				text = ""
			intervals [227]:
				xmin = 91.7806
				xmax = 91.8206
				text = "D"
			intervals [228]:
				xmin = 91.8206
				xmax = 91.9606
				text = "IH0"
			intervals [229]:
				xmin = 91.9606
				xmax = 92.0306
				text = "D"
			intervals [230]:
				xmin = 92.0306
				xmax = 92.0806
				text = "Y"
			intervals [231]:
				xmin = 92.0806
				xmax = 92.1306
				text = "UW1"
			intervals [232]:
				xmin = 92.1306
				xmax = 92.1606
				text = "EH1"
			intervals [233]:
				xmin = 92.1606
				xmax = 92.2006
				text = "V"
			intervals [234]:
				xmin = 92.2006
				xmax = 92.3106
				text = "ER0"
			intervals [235]:
				xmin = 92.3106
				xmax = 92.4006
				text = "D"
			intervals [236]:
				xmin = 92.4006
				xmax = 92.6206
				text = "UW1"
			intervals [237]:
				xmin = 92.6206
				xmax = 93.0906
				text = "IH1"
			intervals [238]:
				xmin = 93.0906
				xmax = 93.1506
				text = "T"
			intervals [239]:
				xmin = 93.1506
				xmax = 94.9294
				text = "sp"
			intervals [240]:
				xmin = 94.9294
				xmax = 94.9594
				text = "G"
			intervals [241]:
				xmin = 94.9594
				xmax = 94.9894
				text = "R"
			intervals [242]:
				xmin = 94.9894
				xmax = 95.1594
				text = "EY1"
			intervals [243]:
				xmin = 95.1594
				xmax = 95.2094
				text = "T"
			intervals [244]:
				xmin = 95.2094
				xmax = 95.2394
				text = "sp"
			intervals [245]:
				xmin = 95.2394
				xmax = 96.364
				text = ""
			intervals [246]:
				xmin = 96.364
				xmax = 96.484
				text = "HH"
			intervals [247]:
				xmin = 96.484
				xmax = 96.594
				text = "AW1"
			intervals [248]:
				xmin = 96.594
				xmax = 96.644
				text = "AH0"
			intervals [249]:
				xmin = 96.644
				xmax = 96.684
				text = "B"
			intervals [250]:
				xmin = 96.684
				xmax = 96.934
				text = "AW1"
			intervals [251]:
				xmin = 96.934
				xmax = 96.984
				text = "T"
			intervals [252]:
				xmin = 96.984
				xmax = 97.024
				text = "sp"
			intervals [253]:
				xmin = 97.024
				xmax = 97.264
				text = "AH1"
			intervals [254]:
				xmin = 97.264
				xmax = 97.384
				text = "sp"
			intervals [255]:
				xmin = 97.384
				xmax = 99.0357
				text = ""
			intervals [256]:
				xmin = 99.0357
				xmax = 99.2757
				text = "AH1"
			intervals [257]:
				xmin = 99.2757
				xmax = 99.3057
				text = "sp"
			intervals [258]:
				xmin = 99.3057
				xmax = 99.3457
				text = "D"
			intervals [259]:
				xmin = 99.3457
				xmax = 99.3857
				text = "IH0"
			intervals [260]:
				xmin = 99.3857
				xmax = 99.4457
				text = "D"
			intervals [261]:
				xmin = 99.4457
				xmax = 99.4957
				text = "Y"
			intervals [262]:
				xmin = 99.4957
				xmax = 99.5257
				text = "UW1"
			intervals [263]:
				xmin = 99.5257
				xmax = 99.6357
				text = "EH1"
			intervals [264]:
				xmin = 99.6357
				xmax = 99.6957
				text = "V"
			intervals [265]:
				xmin = 99.6957
				xmax = 99.7257
				text = "ER0"
			intervals [266]:
				xmin = 99.7257
				xmax = 99.7557
				text = "sp"
			intervals [267]:
				xmin = 99.7557
				xmax = 99.7857
				text = "P"
			intervals [268]:
				xmin = 99.7857
				xmax = 99.8657
				text = "L"
			intervals [269]:
				xmin = 99.8657
				xmax = 99.9957
				text = "EY1"
			intervals [270]:
				xmin = 99.9957
				xmax = 100.0357
				text = "DH"
			intervals [271]:
				xmin = 100.0357
				xmax = 100.0657
				text = "AE1"
			intervals [272]:
				xmin = 100.0657
				xmax = 100.1757
				text = "T"
			intervals [273]:
				xmin = 100.1757
				xmax = 100.2657
				text = "G"
			intervals [274]:
				xmin = 100.2657
				xmax = 100.3957
				text = "EY1"
			intervals [275]:
				xmin = 100.3957
				xmax = 100.5357
				text = "M"
			intervals [276]:
				xmin = 100.5357
				xmax = 100.5957
				text = "W"
			intervals [277]:
				xmin = 100.5957
				xmax = 100.6657
				text = "EH1"
			intervals [278]:
				xmin = 100.6657
				xmax = 100.7657
				text = "R"
			intervals [279]:
				xmin = 100.7657
				xmax = 100.8257
				text = "W"
			intervals [280]:
				xmin = 100.8257
				xmax = 100.8757
				text = "AH1"
			intervals [281]:
				xmin = 100.8757
				xmax = 100.9057
				text = "N"
			intervals [282]:
				xmin = 100.9057
				xmax = 101.0357
				text = "sp"
			intervals [283]:
				xmin = 101.0357
				xmax = 101.1457
				text = "K"
			intervals [284]:
				xmin = 101.1457
				xmax = 101.2357
				text = "IH1"
			intervals [285]:
				xmin = 101.2357
				xmax = 101.4157
				text = "D"
			intervals [286]:
				xmin = 101.4157
				xmax = 102.183
				text = ""
			intervals [287]:
				xmin = 102.183
				xmax = 102.283
				text = "HH"
			intervals [288]:
				xmin = 102.283
				xmax = 102.333
				text = "AE1"
			intervals [289]:
				xmin = 102.333
				xmax = 102.403
				text = "Z"
			intervals [290]:
				xmin = 102.403
				xmax = 102.433
				text = "sp"
			intervals [291]:
				xmin = 102.433
				xmax = 102.473
				text = "T"
			intervals [292]:
				xmin = 102.473
				xmax = 102.553
				text = "AH0"
			intervals [293]:
				xmin = 102.553
				xmax = 102.613
				text = "HH"
			intervals [294]:
				xmin = 102.613
				xmax = 102.753
				text = "AY1"
			intervals [295]:
				xmin = 102.753
				xmax = 102.813
				text = "D"
			intervals [296]:
				xmin = 102.813
				xmax = 102.843
				text = "HH"
			intervals [297]:
				xmin = 102.843
				xmax = 102.883
				text = "IH0"
			intervals [298]:
				xmin = 102.883
				xmax = 102.993
				text = "Z"
			intervals [299]:
				xmin = 102.993
				xmax = 103.203
				text = "AY1"
			intervals [300]:
				xmin = 103.203
				xmax = 103.273
				text = "Z"
			intervals [301]:
				xmin = 103.273
				xmax = 103.303
				text = "sp"
			intervals [302]:
				xmin = 103.303
				xmax = 103.413
				text = "W"
			intervals [303]:
				xmin = 103.413
				xmax = 103.443
				text = "AY1"
			intervals [304]:
				xmin = 103.443
				xmax = 103.483
				text = "L"
			intervals [305]:
				xmin = 103.483
				xmax = 103.513
				text = "EH1"
			intervals [306]:
				xmin = 103.513
				xmax = 103.593
				text = "V"
			intervals [307]:
				xmin = 103.593
				xmax = 103.653
				text = "R"
			intervals [308]:
				xmin = 103.653
				xmax = 103.723
				text = "IY0"
			intervals [309]:
				xmin = 103.723
				xmax = 103.773
				text = "W"
			intervals [310]:
				xmin = 103.773
				xmax = 103.813
				text = "AH2"
			intervals [311]:
				xmin = 103.813
				xmax = 103.863
				text = "N"
			intervals [312]:
				xmin = 103.863
				xmax = 103.893
				text = "EH1"
			intervals [313]:
				xmin = 103.893
				xmax = 104.023
				text = "L"
			intervals [314]:
				xmin = 104.023
				xmax = 104.103
				text = "S"
			intervals [315]:
				xmin = 104.103
				xmax = 104.153
				text = "sp"
			intervals [316]:
				xmin = 104.153
				xmax = 104.243
				text = "HH"
			intervals [317]:
				xmin = 104.243
				xmax = 104.353
				text = "AY1"
			intervals [318]:
				xmin = 104.353
				xmax = 104.453
				text = "D"
			intervals [319]:
				xmin = 104.453
				xmax = 104.483
				text = "Z"
			intervals [320]:
				xmin = 104.483
				xmax = 104.613
				text = "sp"
			intervals [321]:
				xmin = 104.613
				xmax = 104.7007
				text = ""
			intervals [322]:
				xmin = 104.7007
				xmax = 104.7607
				text = "B"
			intervals [323]:
				xmin = 104.7607
				xmax = 104.7907
				text = "IY1"
			intervals [324]:
				xmin = 104.7907
				xmax = 104.8207
				text = "IH0"
			intervals [325]:
				xmin = 104.8207
				xmax = 105.0207
				text = "N"
			intervals [326]:
				xmin = 105.0207
				xmax = 105.0607
				text = "sp"
			intervals [327]:
				xmin = 105.0607
				xmax = 105.1007
				text = "CH"
			intervals [328]:
				xmin = 105.1007
				xmax = 105.2607
				text = "EY1"
			intervals [329]:
				xmin = 105.2607
				xmax = 105.2907
				text = "S"
			intervals [330]:
				xmin = 105.2907
				xmax = 105.3407
				text = "T"
			intervals [331]:
				xmin = 105.3407
				xmax = 105.3707
				text = "sp"
			intervals [332]:
				xmin = 105.3707
				xmax = 106.9668
				text = ""
			intervals [333]:
				xmin = 106.9668
				xmax = 107.1468
				text = "Y"
			intervals [334]:
				xmin = 107.1468
				xmax = 107.8468
				text = "AE1"
			intervals [335]:
				xmin = 107.8468
				xmax = 107.8768
				text = "sp"
			intervals [336]:
				xmin = 107.8768
				xmax = 107.9068
				text = "HH"
			intervals [337]:
				xmin = 107.9068
				xmax = 107.9368
				text = "AW1"
			intervals [338]:
				xmin = 107.9368
				xmax = 107.9768
				text = "D"
			intervals [339]:
				xmin = 107.9768
				xmax = 108.0068
				text = "IH0"
			intervals [340]:
				xmin = 108.0068
				xmax = 108.0368
				text = "Z"
			intervals [341]:
				xmin = 108.0368
				xmax = 108.0868
				text = "sp"
			intervals [342]:
				xmin = 108.0868
				xmax = 108.1268
				text = "DH"
			intervals [343]:
				xmin = 108.1268
				xmax = 108.1568
				text = "AH0"
			intervals [344]:
				xmin = 108.1568
				xmax = 108.1868
				text = "T"
			intervals [345]:
				xmin = 108.1868
				xmax = 108.2168
				text = "W"
			intervals [346]:
				xmin = 108.2168
				xmax = 108.3068
				text = "ER1"
			intervals [347]:
				xmin = 108.3068
				xmax = 108.3568
				text = "K"
			intervals [348]:
				xmin = 108.3568
				xmax = 108.3968
				text = "sp"
			intervals [349]:
				xmin = 108.3968
				xmax = 122.6286
				text = ""
			intervals [350]:
				xmin = 122.6286
				xmax = 122.9086
				text = "M"
			intervals [351]:
				xmin = 122.9086
				xmax = 122.9586
				text = "HH"
			intervals [352]:
				xmin = 122.9586
				xmax = 123.0586
				text = "M"
			intervals [353]:
				xmin = 123.0586
				xmax = 123.816
				text = "sp"
			intervals [354]:
				xmin = 123.816
				xmax = 123.866
				text = "HH"
			intervals [355]:
				xmin = 123.866
				xmax = 124.146
				text = "M"
			intervals [356]:
				xmin = 124.146
				xmax = 127.6294
				text = ""
			intervals [357]:
				xmin = 127.6294
				xmax = 127.8294
				text = "spn"
			intervals [358]:
				xmin = 127.8294
				xmax = 128.5594
				text = "sp"
			intervals [359]:
				xmin = 128.5594
				xmax = 129.387
				text = ""
			intervals [360]:
				xmin = 129.387
				xmax = 131.357
				text = "spn"
			intervals [361]:
				xmin = 131.357
				xmax = 132.2065
				text = ""
			intervals [362]:
				xmin = 132.2065
				xmax = 132.2565
				text = "HH"
			intervals [363]:
				xmin = 132.2565
				xmax = 132.3665
				text = "AW1"
			intervals [364]:
				xmin = 132.3665
				xmax = 132.5165
				text = "D"
			intervals [365]:
				xmin = 132.5165
				xmax = 132.5665
				text = "IH0"
			intervals [366]:
				xmin = 132.5665
				xmax = 132.6265
				text = "D"
			intervals [367]:
				xmin = 132.6265
				xmax = 132.7565
				text = "IH0"
			intervals [368]:
				xmin = 132.7565
				xmax = 132.7865
				text = "T"
			intervals [369]:
				xmin = 132.7865
				xmax = 132.8365
				text = "W"
			intervals [370]:
				xmin = 132.8365
				xmax = 132.9565
				text = "ER1"
			intervals [371]:
				xmin = 132.9565
				xmax = 132.9965
				text = "K"
			intervals [372]:
				xmin = 132.9965
				xmax = 133.0365
				text = "AE1"
			intervals [373]:
				xmin = 133.0365
				xmax = 133.1265
				text = "T"
			intervals [374]:
				xmin = 133.1265
				xmax = 133.2165
				text = "T"
			intervals [375]:
				xmin = 133.2165
				xmax = 133.2965
				text = "EH1"
			intervals [376]:
				xmin = 133.2965
				xmax = 133.3965
				text = "N"
			intervals [377]:
				xmin = 133.3965
				xmax = 133.4265
				text = "Y"
			intervals [378]:
				xmin = 133.4265
				xmax = 133.4665
				text = "IH1"
			intervals [379]:
				xmin = 133.4665
				xmax = 133.5465
				text = "R"
			intervals [380]:
				xmin = 133.5465
				xmax = 133.5765
				text = "Z"
			intervals [381]:
				xmin = 133.5765
				xmax = 133.6265
				text = "sp"
			intervals [382]:
				xmin = 133.6265
				xmax = 133.6565
				text = "OW1"
			intervals [383]:
				xmin = 133.6565
				xmax = 133.6865
				text = "L"
			intervals [384]:
				xmin = 133.6865
				xmax = 133.8865
				text = "D"
			intervals [385]:
				xmin = 133.8865
				xmax = 133.9965
				text = "sp"
			intervals [386]:
				xmin = 133.9965
				xmax = 149.754
				text = ""
			intervals [387]:
				xmin = 149.754
				xmax = 149.854
				text = "B"
			intervals [388]:
				xmin = 149.854
				xmax = 149.964
				text = "AY1"
			intervals [389]:
				xmin = 149.964
				xmax = 150.054
				text = "HH"
			intervals [390]:
				xmin = 150.054
				xmax = 150.134
				text = "AY1"
			intervals [391]:
				xmin = 150.134
				xmax = 150.184
				text = "D"
			intervals [392]:
				xmin = 150.184
				xmax = 150.224
				text = "IH0"
			intervals [393]:
				xmin = 150.224
				xmax = 150.374
				text = "NG"
			intervals [394]:
				xmin = 150.374
				xmax = 150.494
				text = "sp"
			intervals [395]:
				xmin = 150.494
				xmax = 150.544
				text = "F"
			intervals [396]:
				xmin = 150.544
				xmax = 150.624
				text = "AA1"
			intervals [397]:
				xmin = 150.624
				xmax = 150.694
				text = "R"
			intervals [398]:
				xmin = 150.694
				xmax = 150.734
				text = "DH"
			intervals [399]:
				xmin = 150.734
				xmax = 150.924
				text = "ER0"
			intervals [400]:
				xmin = 150.924
				xmax = 150.954
				text = "AW1"
			intervals [401]:
				xmin = 150.954
				xmax = 151.004
				text = "T"
			intervals [402]:
				xmin = 151.004
				xmax = 160.536
				text = ""
			intervals [403]:
				xmin = 160.536
				xmax = 160.566
				text = "M"
			intervals [404]:
				xmin = 160.566
				xmax = 160.596
				text = "HH"
			intervals [405]:
				xmin = 160.596
				xmax = 161.216
				text = "M"
			intervals [406]:
				xmin = 161.216
				xmax = 161.286
				text = "sp"
			intervals [407]:
				xmin = 161.286
				xmax = 162.2559
				text = ""
			intervals [408]:
				xmin = 162.2559
				xmax = 162.3759
				text = "W"
			intervals [409]:
				xmin = 162.3759
				xmax = 162.4059
				text = "EH1"
			intervals [410]:
				xmin = 162.4059
				xmax = 162.8259
				text = "L"
			intervals [411]:
				xmin = 162.8259
				xmax = 163.0159
				text = "sp"
			intervals [412]:
				xmin = 163.0159
				xmax = 163.2243
				text = ""
			intervals [413]:
				xmin = 163.2243
				xmax = 163.3543
				text = "HH"
			intervals [414]:
				xmin = 163.3543
				xmax = 163.4343
				text = "AW1"
			intervals [415]:
				xmin = 163.4343
				xmax = 163.5043
				text = "D"
			intervals [416]:
				xmin = 163.5043
				xmax = 163.5743
				text = "IH0"
			intervals [417]:
				xmin = 163.5743
				xmax = 163.6343
				text = "D"
			intervals [418]:
				xmin = 163.6343
				xmax = 163.7243
				text = "IH0"
			intervals [419]:
				xmin = 163.7243
				xmax = 163.8043
				text = "T"
			intervals [420]:
				xmin = 163.8043
				xmax = 163.8743
				text = "W"
			intervals [421]:
				xmin = 163.8743
				xmax = 163.9843
				text = "ER1"
			intervals [422]:
				xmin = 163.9843
				xmax = 164.0843
				text = "K"
			intervals [423]:
				xmin = 164.0843
				xmax = 164.1143
				text = "AY1"
			intervals [424]:
				xmin = 164.1143
				xmax = 164.2043
				text = "M"
			intervals [425]:
				xmin = 164.2043
				xmax = 164.2743
				text = "IY1"
			intervals [426]:
				xmin = 164.2743
				xmax = 164.3143
				text = "N"
			intervals [427]:
				xmin = 164.3143
				xmax = 164.3443
				text = "sp"
			intervals [428]:
				xmin = 164.3443
				xmax = 164.3943
				text = "HH"
			intervals [429]:
				xmin = 164.3943
				xmax = 164.5943
				text = "AW1"
			intervals [430]:
				xmin = 164.5943
				xmax = 164.6543
				text = "D"
			intervals [431]:
				xmin = 164.6543
				xmax = 164.7143
				text = "IH0"
			intervals [432]:
				xmin = 164.7143
				xmax = 164.7443
				text = "D"
			intervals [433]:
				xmin = 164.7443
				xmax = 164.7943
				text = "DH"
			intervals [434]:
				xmin = 164.7943
				xmax = 164.8343
				text = "EY1"
			intervals [435]:
				xmin = 164.8343
				xmax = 165.0843
				text = "sp"
			intervals [436]:
				xmin = 165.0843
				xmax = 166.1381
				text = ""
			intervals [437]:
				xmin = 166.1381
				xmax = 166.4281
				text = "HH"
			intervals [438]:
				xmin = 166.4281
				xmax = 166.5081
				text = "AW1"
			intervals [439]:
				xmin = 166.5081
				xmax = 166.5981
				text = "D"
			intervals [440]:
				xmin = 166.5981
				xmax = 166.6481
				text = "IH0"
			intervals [441]:
				xmin = 166.6481
				xmax = 166.8381
				text = "D"
			intervals [442]:
				xmin = 166.8381
				xmax = 167.2081
				text = "AH1"
			intervals [443]:
				xmin = 167.2081
				xmax = 167.3481
				text = "Y"
			intervals [444]:
				xmin = 167.3481
				xmax = 167.5281
				text = "UW1"
			intervals [445]:
				xmin = 167.5281
				xmax = 167.5881
				text = "W"
			intervals [446]:
				xmin = 167.5881
				xmax = 167.6281
				text = "IH1"
			intervals [447]:
				xmin = 167.6281
				xmax = 167.6881
				text = "N"
			intervals [448]:
				xmin = 167.6881
				xmax = 167.7781
				text = "ER0"
			intervals [449]:
				xmin = 167.7781
				xmax = 167.8081
				text = "L"
			intervals [450]:
				xmin = 167.8081
				xmax = 168.2281
				text = "UW1"
			intervals [451]:
				xmin = 168.2281
				xmax = 168.2581
				text = "Z"
			intervals [452]:
				xmin = 168.2581
				xmax = 168.2981
				text = "sp"
			intervals [453]:
				xmin = 168.2981
				xmax = 168.5481
				text = "ER0"
			intervals [454]:
				xmin = 168.5481
				xmax = 170.1933
				text = ""
			intervals [455]:
				xmin = 170.1933
				xmax = 170.3433
				text = "IH0"
			intervals [456]:
				xmin = 170.3433
				xmax = 170.3733
				text = "N"
			intervals [457]:
				xmin = 170.3733
				xmax = 170.4033
				text = "AH1"
			intervals [458]:
				xmin = 170.4033
				xmax = 170.4333
				text = "DH"
			intervals [459]:
				xmin = 170.4333
				xmax = 170.4733
				text = "ER0"
			intervals [460]:
				xmin = 170.4733
				xmax = 170.5533
				text = "W"
			intervals [461]:
				xmin = 170.5533
				xmax = 170.7033
				text = "ER1"
			intervals [462]:
				xmin = 170.7033
				xmax = 170.7433
				text = "D"
			intervals [463]:
				xmin = 170.7433
				xmax = 170.7733
				text = "Z"
			intervals [464]:
				xmin = 170.7733
				xmax = 170.8033
				text = "JH"
			intervals [465]:
				xmin = 170.8033
				xmax = 170.9033
				text = "IH0"
			intervals [466]:
				xmin = 170.9033
				xmax = 170.9433
				text = "S"
			intervals [467]:
				xmin = 170.9433
				xmax = 170.9833
				text = "sp"
			intervals [468]:
				xmin = 170.9833
				xmax = 171.0633
				text = "S"
			intervals [469]:
				xmin = 171.0633
				xmax = 171.1433
				text = "AO1"
			intervals [470]:
				xmin = 171.1433
				xmax = 171.1733
				text = "R"
			intervals [471]:
				xmin = 171.1733
				xmax = 171.2033
				text = "T"
			intervals [472]:
				xmin = 171.2033
				xmax = 171.2633
				text = "AH0"
			intervals [473]:
				xmin = 171.2633
				xmax = 171.3233
				text = "V"
			intervals [474]:
				xmin = 171.3233
				xmax = 171.3633
				text = "D"
			intervals [475]:
				xmin = 171.3633
				xmax = 171.4433
				text = "IH0"
			intervals [476]:
				xmin = 171.4433
				xmax = 171.5233
				text = "S"
			intervals [477]:
				xmin = 171.5233
				xmax = 171.5833
				text = "K"
			intervals [478]:
				xmin = 171.5833
				xmax = 171.6333
				text = "R"
			intervals [479]:
				xmin = 171.6333
				xmax = 171.7733
				text = "AY1"
			intervals [480]:
				xmin = 171.7733
				xmax = 171.8533
				text = "B"
			intervals [481]:
				xmin = 171.8533
				xmax = 171.9233
				text = "HH"
			intervals [482]:
				xmin = 171.9233
				xmax = 172.0933
				text = "AW1"
			intervals [483]:
				xmin = 172.0933
				xmax = 172.1633
				text = "DH"
			intervals [484]:
				xmin = 172.1633
				xmax = 172.2433
				text = "AH0"
			intervals [485]:
				xmin = 172.2433
				xmax = 172.3533
				text = "sp"
			intervals [486]:
				xmin = 172.3533
				xmax = 172.6135
				text = ""
			intervals [487]:
				xmin = 172.6135
				xmax = 172.7335
				text = "HH"
			intervals [488]:
				xmin = 172.7335
				xmax = 172.7935
				text = "AW1"
			intervals [489]:
				xmin = 172.7935
				xmax = 172.8735
				text = "DH"
			intervals [490]:
				xmin = 172.8735
				xmax = 172.9435
				text = "IY0"
			intervals [491]:
				xmin = 172.9435
				xmax = 173.0235
				text = "G"
			intervals [492]:
				xmin = 173.0235
				xmax = 173.1235
				text = "EY1"
			intervals [493]:
				xmin = 173.1235
				xmax = 173.2035
				text = "M"
			intervals [494]:
				xmin = 173.2035
				xmax = 173.2335
				text = "sp"
			intervals [495]:
				xmin = 173.2335
				xmax = 173.2735
				text = "W"
			intervals [496]:
				xmin = 173.2735
				xmax = 173.3035
				text = "AO1"
			intervals [497]:
				xmin = 173.3035
				xmax = 173.3335
				text = "Z"
			intervals [498]:
				xmin = 173.3335
				xmax = 173.4735
				text = "sp"
			intervals [499]:
				xmin = 173.4735
				xmax = 173.5135
				text = "P"
			intervals [500]:
				xmin = 173.5135
				xmax = 173.5935
				text = "L"
			intervals [501]:
				xmin = 173.5935
				xmax = 173.7435
				text = "EY1"
			intervals [502]:
				xmin = 173.7435
				xmax = 173.9135
				text = "D"
			intervals [503]:
				xmin = 173.9135
				xmax = 174.8593
				text = "sp"
			intervals [504]:
				xmin = 174.8593
				xmax = 174.8893
				text = "P"
			intervals [505]:
				xmin = 174.8893
				xmax = 174.9293
				text = "R"
			intervals [506]:
				xmin = 174.9293
				xmax = 174.9893
				text = "IY0"
			intervals [507]:
				xmin = 174.9893
				xmax = 175.0793
				text = "T"
			intervals [508]:
				xmin = 175.0793
				xmax = 175.1493
				text = "EH1"
			intervals [509]:
				xmin = 175.1493
				xmax = 175.2193
				text = "N"
			intervals [510]:
				xmin = 175.2193
				xmax = 175.2493
				text = "D"
			intervals [511]:
				xmin = 175.2493
				xmax = 175.2893
				text = "L"
			intervals [512]:
				xmin = 175.2893
				xmax = 175.3493
				text = "AY1"
			intervals [513]:
				xmin = 175.3493
				xmax = 175.4793
				text = "K"
			intervals [514]:
				xmin = 175.4793
				xmax = 175.5493
				text = "AY1"
			intervals [515]:
				xmin = 175.5493
				xmax = 175.6293
				text = "M"
			intervals [516]:
				xmin = 175.6293
				xmax = 175.6993
				text = "AH0"
			intervals [517]:
				xmin = 175.6993
				xmax = 175.8093
				text = "sp"
			intervals [518]:
				xmin = 175.8093
				xmax = 175.8493
				text = "F"
			intervals [519]:
				xmin = 175.8493
				xmax = 175.9693
				text = "AO1"
			intervals [520]:
				xmin = 175.9693
				xmax = 176.0193
				text = "R"
			intervals [521]:
				xmin = 176.0193
				xmax = 176.0793
				text = "AH0"
			intervals [522]:
				xmin = 176.0793
				xmax = 176.1393
				text = "N"
			intervals [523]:
				xmin = 176.1393
				xmax = 176.1793
				text = "ER0"
			intervals [524]:
				xmin = 176.1793
				xmax = 176.2393
				text = "JH"
			intervals [525]:
				xmin = 176.2393
				xmax = 176.3293
				text = "IH0"
			intervals [526]:
				xmin = 176.3293
				xmax = 176.3593
				text = "S"
			intervals [527]:
				xmin = 176.3593
				xmax = 176.3893
				text = "T"
			intervals [528]:
				xmin = 176.3893
				xmax = 176.4193
				text = "sp"
			intervals [529]:
				xmin = 176.4193
				xmax = 176.4893
				text = "G"
			intervals [530]:
				xmin = 176.4893
				xmax = 176.5193
				text = "AA1"
			intervals [531]:
				xmin = 176.5193
				xmax = 176.5793
				text = "T"
			intervals [532]:
				xmin = 176.5793
				xmax = 176.6593
				text = "AO1"
			intervals [533]:
				xmin = 176.6593
				xmax = 176.6993
				text = "F"
			intervals [534]:
				xmin = 176.6993
				xmax = 176.7893
				text = "sp"
			intervals [535]:
				xmin = 176.7893
				xmax = 176.8293
				text = "DH"
			intervals [536]:
				xmin = 176.8293
				xmax = 176.8893
				text = "AH0"
			intervals [537]:
				xmin = 176.8893
				xmax = 176.9393
				text = "sp"
			intervals [538]:
				xmin = 176.9393
				xmax = 176.9793
				text = "B"
			intervals [539]:
				xmin = 176.9793
				xmax = 177.1493
				text = "OW1"
			intervals [540]:
				xmin = 177.1493
				xmax = 177.1793
				text = "T"
			intervals [541]:
				xmin = 177.1793
				xmax = 177.2193
				text = "AH0"
			intervals [542]:
				xmin = 177.2193
				xmax = 177.2493
				text = "N"
			intervals [543]:
				xmin = 177.2493
				xmax = 177.2893
				text = "AY1"
			intervals [544]:
				xmin = 177.2893
				xmax = 177.3693
				text = "sp"
			intervals [545]:
				xmin = 177.3693
				xmax = 177.4293
				text = "N"
			intervals [546]:
				xmin = 177.4293
				xmax = 177.4593
				text = "EH1"
			intervals [547]:
				xmin = 177.4593
				xmax = 177.4893
				text = "V"
			intervals [548]:
				xmin = 177.4893
				xmax = 177.5193
				text = "ER0"
			intervals [549]:
				xmin = 177.5193
				xmax = 177.5893
				text = "sp"
			intervals [550]:
				xmin = 177.5893
				xmax = 177.7093
				text = "HH"
			intervals [551]:
				xmin = 177.7093
				xmax = 177.8893
				text = "ER1"
			intervals [552]:
				xmin = 177.8893
				xmax = 177.9693
				text = "D"
			intervals [553]:
				xmin = 177.9693
				xmax = 178.0593
				text = "sp"
			intervals [554]:
				xmin = 178.0593
				xmax = 178.0893
				text = "AH0"
			intervals [555]:
				xmin = 178.0893
				xmax = 178.1393
				text = "V"
			intervals [556]:
				xmin = 178.1393
				xmax = 178.1793
				text = "IH1"
			intervals [557]:
				xmin = 178.1793
				xmax = 178.2493
				text = "T"
			intervals [558]:
				xmin = 178.2493
				xmax = 178.2793
				text = "sp"
			intervals [559]:
				xmin = 178.2793
				xmax = 178.7393
				text = "spn"
			intervals [560]:
				xmin = 178.7393
				xmax = 219.635
				text = ""
			intervals [561]:
				xmin = 219.635
				xmax = 219.775
				text = "sil"
			intervals [562]:
				xmin = 219.775
				xmax = 219.965
				text = "AY1"
			intervals [563]:
				xmin = 219.965
				xmax = 220.155
				text = "sp"
			intervals [564]:
				xmin = 220.155
				xmax = 220.185
				text = "S"
			intervals [565]:
				xmin = 220.185
				xmax = 220.315
				text = "IY1"
			intervals [566]:
				xmin = 220.315
				xmax = 220.415
				text = "sp"
			intervals [567]:
				xmin = 220.415
				xmax = 221.4107
				text = ""
			intervals [568]:
				xmin = 221.4107
				xmax = 221.5707
				text = "HH"
			intervals [569]:
				xmin = 221.5707
				xmax = 221.6207
				text = "AW1"
			intervals [570]:
				xmin = 221.6207
				xmax = 221.6607
				text = "AH0"
			intervals [571]:
				xmin = 221.6607
				xmax = 221.6907
				text = "B"
			intervals [572]:
				xmin = 221.6907
				xmax = 221.7307
				text = "AW1"
			intervals [573]:
				xmin = 221.7307
				xmax = 221.8307
				text = "T"
			intervals [574]:
				xmin = 221.8307
				xmax = 221.8807
				text = "DH"
			intervals [575]:
				xmin = 221.8807
				xmax = 221.9507
				text = "IY0"
			intervals [576]:
				xmin = 221.9507
				xmax = 222.0307
				text = "K"
			intervals [577]:
				xmin = 222.0307
				xmax = 222.0707
				text = "IH1"
			intervals [578]:
				xmin = 222.0707
				xmax = 222.1807
				text = "D"
			intervals [579]:
				xmin = 222.1807
				xmax = 222.2207
				text = "DH"
			intervals [580]:
				xmin = 222.2207
				xmax = 222.2607
				text = "AH0"
			intervals [581]:
				xmin = 222.2607
				xmax = 222.2907
				text = "T"
			intervals [582]:
				xmin = 222.2907
				xmax = 222.3507
				text = "HH"
			intervals [583]:
				xmin = 222.3507
				xmax = 222.4107
				text = "AE1"
			intervals [584]:
				xmin = 222.4107
				xmax = 222.4907
				text = "Z"
			intervals [585]:
				xmin = 222.4907
				xmax = 222.5207
				text = "sp"
			intervals [586]:
				xmin = 222.5207
				xmax = 222.5707
				text = "T"
			intervals [587]:
				xmin = 222.5707
				xmax = 222.6607
				text = "IH0"
			intervals [588]:
				xmin = 222.6607
				xmax = 222.7107
				text = "G"
			intervals [589]:
				xmin = 222.7107
				xmax = 222.8807
				text = "OW1"
			intervals [590]:
				xmin = 222.8807
				xmax = 222.9907
				text = "L"
			intervals [591]:
				xmin = 222.9907
				xmax = 223.0407
				text = "UH1"
			intervals [592]:
				xmin = 223.0407
				xmax = 223.1707
				text = "K"
			intervals [593]:
				xmin = 223.1707
				xmax = 223.2007
				text = "IH0"
			intervals [594]:
				xmin = 223.2007
				xmax = 223.3307
				text = "N"
			intervals [595]:
				xmin = 223.3307
				xmax = 223.4575
				text = ""
			intervals [596]:
				xmin = 223.4575
				xmax = 223.6075
				text = "HH"
			intervals [597]:
				xmin = 223.6075
				xmax = 223.6375
				text = "W"
			intervals [598]:
				xmin = 223.6375
				xmax = 223.6675
				text = "AH1"
			intervals [599]:
				xmin = 223.6675
				xmax = 223.6975
				text = "T"
			intervals [600]:
				xmin = 223.6975
				xmax = 223.7275
				text = "sp"
			intervals [601]:
				xmin = 223.7275
				xmax = 223.7675
				text = "W"
			intervals [602]:
				xmin = 223.7675
				xmax = 223.8375
				text = "AO1"
			intervals [603]:
				xmin = 223.8375
				xmax = 223.8675
				text = "Z"
			intervals [604]:
				xmin = 223.8675
				xmax = 223.9275
				text = "sp"
			intervals [605]:
				xmin = 223.9275
				xmax = 224.0275
				text = "HH"
			intervals [606]:
				xmin = 224.0275
				xmax = 224.1775
				text = "IY1"
			intervals [607]:
				xmin = 224.1775
				xmax = 224.2075
				text = "sp"
			intervals [608]:
				xmin = 224.2075
				xmax = 224.2475
				text = "K"
			intervals [609]:
				xmin = 224.2475
				xmax = 224.3775
				text = "AO1"
			intervals [610]:
				xmin = 224.3775
				xmax = 224.4975
				text = "L"
			intervals [611]:
				xmin = 224.4975
				xmax = 224.6175
				text = "D"
			intervals [612]:
				xmin = 224.6175
				xmax = 224.6675
				text = "sp"
			intervals [613]:
				xmin = 224.6675
				xmax = 225.0791
				text = ""
			intervals [614]:
				xmin = 225.0791
				xmax = 225.1091
				text = "IH0"
			intervals [615]:
				xmin = 225.1091
				xmax = 225.1391
				text = "Z"
			intervals [616]:
				xmin = 225.1391
				xmax = 225.2291
				text = "sp"
			intervals [617]:
				xmin = 225.2291
				xmax = 225.2691
				text = "DH"
			intervals [618]:
				xmin = 225.2691
				xmax = 225.3191
				text = "EH1"
			intervals [619]:
				xmin = 225.3191
				xmax = 225.3691
				text = "R"
			intervals [620]:
				xmin = 225.3691
				xmax = 225.4191
				text = "AH0"
			intervals [621]:
				xmin = 225.4191
				xmax = 225.4791
				text = "N"
			intervals [622]:
				xmin = 225.4791
				xmax = 225.5791
				text = "EY1"
			intervals [623]:
				xmin = 225.5791
				xmax = 225.6491
				text = "M"
			intervals [624]:
				xmin = 225.6491
				xmax = 225.7291
				text = "sp"
			intervals [625]:
				xmin = 225.7291
				xmax = 225.7591
				text = "F"
			intervals [626]:
				xmin = 225.7591
				xmax = 225.8191
				text = "ER0"
			intervals [627]:
				xmin = 225.8191
				xmax = 225.9391
				text = "DH"
			intervals [628]:
				xmin = 225.9391
				xmax = 225.9991
				text = "AH0"
			intervals [629]:
				xmin = 225.9991
				xmax = 226.2691
				text = "T"
			intervals [630]:
				xmin = 226.2691
				xmax = 226.3291
				text = "sp"
			intervals [631]:
				xmin = 226.3291
				xmax = 230.1844
				text = ""
			intervals [632]:
				xmin = 230.1844
				xmax = 230.2244
				text = "M"
			intervals [633]:
				xmin = 230.2244
				xmax = 230.2644
				text = "HH"
			intervals [634]:
				xmin = 230.2644
				xmax = 230.7144
				text = "M"
			intervals [635]:
				xmin = 230.7144
				xmax = 230.7444
				text = "sp"
			intervals [636]:
				xmin = 230.7444
				xmax = 231.3824
				text = ""
			intervals [637]:
				xmin = 231.3824
				xmax = 231.4724
				text = "HH"
			intervals [638]:
				xmin = 231.4724
				xmax = 231.5424
				text = "AW1"
			intervals [639]:
				xmin = 231.5424
				xmax = 231.5824
				text = "sp"
			intervals [640]:
				xmin = 231.5824
				xmax = 231.6324
				text = "AH0"
			intervals [641]:
				xmin = 231.6324
				xmax = 231.6724
				text = "B"
			intervals [642]:
				xmin = 231.6724
				xmax = 231.9224
				text = "AW1"
			intervals [643]:
				xmin = 231.9224
				xmax = 232.0024
				text = "T"
			intervals [644]:
				xmin = 232.0024
				xmax = 232.1824
				text = "AH1"
			intervals [645]:
				xmin = 232.1824
				xmax = 232.3824
				text = "M"
			intervals [646]:
				xmin = 232.3824
				xmax = 232.4946
				text = ""
			intervals [647]:
				xmin = 232.4946
				xmax = 232.5846
				text = "DH"
			intervals [648]:
				xmin = 232.5846
				xmax = 232.6346
				text = "AH0"
			intervals [649]:
				xmin = 232.6346
				xmax = 232.7746
				text = "F"
			intervals [650]:
				xmin = 232.7746
				xmax = 232.8546
				text = "ER1"
			intervals [651]:
				xmin = 232.8546
				xmax = 232.8846
				text = "S"
			intervals [652]:
				xmin = 232.8846
				xmax = 232.9146
				text = "T"
			intervals [653]:
				xmin = 232.9146
				xmax = 232.9946
				text = "sp"
			intervals [654]:
				xmin = 232.9946
				xmax = 233.0546
				text = "T"
			intervals [655]:
				xmin = 233.0546
				xmax = 233.1646
				text = "AY1"
			intervals [656]:
				xmin = 233.1646
				xmax = 233.2146
				text = "M"
			intervals [657]:
				xmin = 233.2146
				xmax = 233.2446
				text = "W"
			intervals [658]:
				xmin = 233.2446
				xmax = 233.2746
				text = "IH1"
			intervals [659]:
				xmin = 233.2746
				xmax = 233.3246
				text = "N"
			intervals [660]:
				xmin = 233.3246
				xmax = 233.3746
				text = "Y"
			intervals [661]:
				xmin = 233.3746
				xmax = 233.4046
				text = "UW1"
			intervals [662]:
				xmin = 233.4046
				xmax = 233.4946
				text = "sp"
			intervals [663]:
				xmin = 233.4946
				xmax = 233.5446
				text = "F"
			intervals [664]:
				xmin = 233.5446
				xmax = 233.6746
				text = "ER1"
			intervals [665]:
				xmin = 233.6746
				xmax = 233.7046
				text = "S"
			intervals [666]:
				xmin = 233.7046
				xmax = 233.7346
				text = "T"
			intervals [667]:
				xmin = 233.7346
				xmax = 233.7646
				text = "sp"
			intervals [668]:
				xmin = 233.7646
				xmax = 233.7946
				text = "S"
			intervals [669]:
				xmin = 233.7946
				xmax = 233.8346
				text = "T"
			intervals [670]:
				xmin = 233.8346
				xmax = 233.8946
				text = "AA1"
			intervals [671]:
				xmin = 233.8946
				xmax = 234.0546
				text = "R"
			intervals [672]:
				xmin = 234.0546
				xmax = 234.0846
				text = "T"
			intervals [673]:
				xmin = 234.0846
				xmax = 234.1146
				text = "sp"
			intervals [674]:
				xmin = 234.1146
				xmax = 234.1946
				text = "P"
			intervals [675]:
				xmin = 234.1946
				xmax = 234.2946
				text = "L"
			intervals [676]:
				xmin = 234.2946
				xmax = 234.3646
				text = "EY1"
			intervals [677]:
				xmin = 234.3646
				xmax = 234.3946
				text = "IH0"
			intervals [678]:
				xmin = 234.3946
				xmax = 234.5646
				text = "NG"
			intervals [679]:
				xmin = 234.5646
				xmax = 234.6746
				text = "sp"
			intervals [680]:
				xmin = 234.6746
				xmax = 234.7546
				text = "HH"
			intervals [681]:
				xmin = 234.7546
				xmax = 234.8346
				text = "AW1"
			intervals [682]:
				xmin = 234.8346
				xmax = 234.9146
				text = "D"
			intervals [683]:
				xmin = 234.9146
				xmax = 234.9546
				text = "UW1"
			intervals [684]:
				xmin = 234.9546
				xmax = 234.9946
				text = "Y"
			intervals [685]:
				xmin = 234.9946
				xmax = 235.0346
				text = "UW1"
			intervals [686]:
				xmin = 235.0346
				xmax = 235.1546
				text = "P"
			intervals [687]:
				xmin = 235.1546
				xmax = 235.2346
				text = "IH1"
			intervals [688]:
				xmin = 235.2346
				xmax = 235.3346
				text = "K"
			intervals [689]:
				xmin = 235.3346
				xmax = 235.3646
				text = "DH"
			intervals [690]:
				xmin = 235.3646
				xmax = 235.4446
				text = "IY0"
			intervals [691]:
				xmin = 235.4446
				xmax = 235.5146
				text = "G"
			intervals [692]:
				xmin = 235.5146
				xmax = 235.6446
				text = "AY1"
			intervals [693]:
				xmin = 235.6446
				xmax = 235.6746
				text = "DH"
			intervals [694]:
				xmin = 235.6746
				xmax = 235.7646
				text = "AH0"
			intervals [695]:
				xmin = 235.7646
				xmax = 235.7946
				text = "T"
			intervals [696]:
				xmin = 235.7946
				xmax = 235.8346
				text = "HH"
			intervals [697]:
				xmin = 235.8346
				xmax = 235.8946
				text = "AE1"
			intervals [698]:
				xmin = 235.8946
				xmax = 235.9846
				text = "Z"
			intervals [699]:
				xmin = 235.9846
				xmax = 236.0246
				text = "sp"
			intervals [700]:
				xmin = 236.0246
				xmax = 236.0546
				text = "T"
			intervals [701]:
				xmin = 236.0546
				xmax = 236.1346
				text = "IH0"
			intervals [702]:
				xmin = 236.1346
				xmax = 236.1646
				text = "G"
			intervals [703]:
				xmin = 236.1646
				xmax = 236.3746
				text = "OW1"
			intervals [704]:
				xmin = 236.3746
				xmax = 236.4446
				text = "L"
			intervals [705]:
				xmin = 236.4446
				xmax = 236.4946
				text = "UH1"
			intervals [706]:
				xmin = 236.4946
				xmax = 236.5946
				text = "K"
			intervals [707]:
				xmin = 236.5946
				xmax = 236.9319
				text = "sp"
			intervals [708]:
				xmin = 236.9319
				xmax = 236.9819
				text = "G"
			intervals [709]:
				xmin = 236.9819
				xmax = 237.1419
				text = "OW1"
			intervals [710]:
				xmin = 237.1419
				xmax = 237.1919
				text = "L"
			intervals [711]:
				xmin = 237.1919
				xmax = 237.2419
				text = "UH1"
			intervals [712]:
				xmin = 237.2419
				xmax = 237.3219
				text = "K"
			intervals [713]:
				xmin = 237.3219
				xmax = 237.3519
				text = "IH0"
			intervals [714]:
				xmin = 237.3519
				xmax = 237.4619
				text = "NG"
			intervals [715]:
				xmin = 237.4619
				xmax = 237.6519
				text = "sp"
			intervals [716]:
				xmin = 237.6519
				xmax = 245.1508
				text = ""
			intervals [717]:
				xmin = 245.1508
				xmax = 245.1808
				text = "D"
			intervals [718]:
				xmin = 245.1808
				xmax = 245.2108
				text = "IH0"
			intervals [719]:
				xmin = 245.2108
				xmax = 245.2408
				text = "D"
			intervals [720]:
				xmin = 245.2408
				xmax = 245.2708
				text = "Y"
			intervals [721]:
				xmin = 245.2708
				xmax = 245.3008
				text = "UW1"
			intervals [722]:
				xmin = 245.3008
				xmax = 245.4208
				text = "EH1"
			intervals [723]:
				xmin = 245.4208
				xmax = 245.4508
				text = "V"
			intervals [724]:
				xmin = 245.4508
				xmax = 245.4808
				text = "ER0"
			intervals [725]:
				xmin = 245.4808
				xmax = 245.5208
				text = "HH"
			intervals [726]:
				xmin = 245.5208
				xmax = 245.5508
				text = "AE1"
			intervals [727]:
				xmin = 245.5508
				xmax = 245.5808
				text = "V"
			intervals [728]:
				xmin = 245.5808
				xmax = 245.6608
				text = "AH0"
			intervals [729]:
				xmin = 245.6608
				xmax = 245.6908
				text = "sp"
			intervals [730]:
				xmin = 245.6908
				xmax = 245.7208
				text = "P"
			intervals [731]:
				xmin = 245.7208
				xmax = 245.7608
				text = "R"
			intervals [732]:
				xmin = 245.7608
				xmax = 245.8508
				text = "AA1"
			intervals [733]:
				xmin = 245.8508
				xmax = 245.9108
				text = "B"
			intervals [734]:
				xmin = 245.9108
				xmax = 245.9408
				text = "L"
			intervals [735]:
				xmin = 245.9408
				xmax = 245.9708
				text = "AH0"
			intervals [736]:
				xmin = 245.9708
				xmax = 246.0708
				text = "M"
			intervals [737]:
				xmin = 246.0708
				xmax = 246.2508
				text = "sp"
			intervals [738]:
				xmin = 246.2508
				xmax = 246.2808
				text = "AH0"
			intervals [739]:
				xmin = 246.2808
				xmax = 246.3108
				text = "V"
			intervals [740]:
				xmin = 246.3108
				xmax = 246.3408
				text = "N"
			intervals [741]:
				xmin = 246.3408
				xmax = 246.3708
				text = "OW1"
			intervals [742]:
				xmin = 246.3708
				xmax = 246.4008
				text = "B"
			intervals [743]:
				xmin = 246.4008
				xmax = 246.4308
				text = "AH0"
			intervals [744]:
				xmin = 246.4308
				xmax = 246.4608
				text = "D"
			intervals [745]:
				xmin = 246.4608
				xmax = 246.5508
				text = "IY0"
			intervals [746]:
				xmin = 246.5508
				xmax = 246.5808
				text = "sp"
			intervals [747]:
				xmin = 246.5808
				xmax = 246.6108
				text = "W"
			intervals [748]:
				xmin = 246.6108
				xmax = 246.6608
				text = "AA1"
			intervals [749]:
				xmin = 246.6608
				xmax = 246.7108
				text = "N"
			intervals [750]:
				xmin = 246.7108
				xmax = 246.7508
				text = "T"
			intervals [751]:
				xmin = 246.7508
				xmax = 246.7908
				text = "S"
			intervals [752]:
				xmin = 246.7908
				xmax = 246.8508
				text = "sp"
			intervals [753]:
				xmin = 246.8508
				xmax = 246.8808
				text = "T"
			intervals [754]:
				xmin = 246.8808
				xmax = 247.0508
				text = "AH0"
			intervals [755]:
				xmin = 247.0508
				xmax = 247.0808
				text = "sp"
			intervals [756]:
				xmin = 247.0808
				xmax = 247.1108
				text = "D"
			intervals [757]:
				xmin = 247.1108
				xmax = 247.1408
				text = "UW1"
			intervals [758]:
				xmin = 247.1408
				xmax = 247.1708
				text = "IH0"
			intervals [759]:
				xmin = 247.1708
				xmax = 247.2008
				text = "T"
			intervals [760]:
				xmin = 247.2008
				xmax = 247.2308
				text = "sp"
			intervals [761]:
				xmin = 247.2308
				xmax = 248.709
				text = ""
			intervals [762]:
				xmin = 248.709
				xmax = 248.829
				text = "M"
			intervals [763]:
				xmin = 248.829
				xmax = 249.149
				text = "sp"
			intervals [764]:
				xmin = 249.149
				xmax = 249.8157
				text = ""
			intervals [765]:
				xmin = 249.8157
				xmax = 249.8657
				text = "D"
			intervals [766]:
				xmin = 249.8657
				xmax = 249.8957
				text = "IH0"
			intervals [767]:
				xmin = 249.8957
				xmax = 249.9457
				text = "D"
			intervals [768]:
				xmin = 249.9457
				xmax = 249.9857
				text = "Y"
			intervals [769]:
				xmin = 249.9857
				xmax = 250.0157
				text = "UW1"
			intervals [770]:
				xmin = 250.0157
				xmax = 250.0857
				text = "EH1"
			intervals [771]:
				xmin = 250.0857
				xmax = 250.1357
				text = "V"
			intervals [772]:
				xmin = 250.1357
				xmax = 250.2157
				text = "ER0"
			intervals [773]:
				xmin = 250.2157
				xmax = 250.2657
				text = "Y"
			intervals [774]:
				xmin = 250.2657
				xmax = 250.3857
				text = "UW1"
			intervals [775]:
				xmin = 250.3857
				xmax = 250.5157
				text = "Z"
			intervals [776]:
				xmin = 250.5157
				xmax = 250.6157
				text = "R"
			intervals [777]:
				xmin = 250.6157
				xmax = 250.8357
				text = "AY1"
			intervals [778]:
				xmin = 250.8357
				xmax = 250.9957
				text = "M"
			intervals [779]:
				xmin = 250.9957
				xmax = 251.0757
				text = "Z"
			intervals [780]:
				xmin = 251.0757
				xmax = 253.3598
				text = "sp"
			intervals [781]:
				xmin = 253.3598
				xmax = 253.3998
				text = "L"
			intervals [782]:
				xmin = 253.3998
				xmax = 253.4398
				text = "AY1"
			intervals [783]:
				xmin = 253.4398
				xmax = 253.5998
				text = "K"
			intervals [784]:
				xmin = 253.5998
				xmax = 253.6498
				text = "sp"
			intervals [785]:
				xmin = 253.6498
				xmax = 253.9098
				text = "AH1"
			intervals [786]:
				xmin = 253.9098
				xmax = 254.1598
				text = "sp"
			intervals [787]:
				xmin = 254.1598
				xmax = 255.0405
				text = ""
			intervals [788]:
				xmin = 255.0405
				xmax = 255.2505
				text = "L"
			intervals [789]:
				xmin = 255.2505
				xmax = 255.2905
				text = "AY1"
			intervals [790]:
				xmin = 255.2905
				xmax = 255.3505
				text = "K"
			intervals [791]:
				xmin = 255.3505
				xmax = 255.3805
				text = "sp"
			intervals [792]:
				xmin = 255.3805
				xmax = 255.4605
				text = "Y"
			intervals [793]:
				xmin = 255.4605
				xmax = 255.5605
				text = "UH1"
			intervals [794]:
				xmin = 255.5605
				xmax = 255.6205
				text = "R"
			intervals [795]:
				xmin = 255.6205
				xmax = 255.6705
				text = "sp"
			intervals [796]:
				xmin = 255.6705
				xmax = 255.7105
				text = "S"
			intervals [797]:
				xmin = 255.7105
				xmax = 255.8505
				text = "AH1"
			intervals [798]:
				xmin = 255.8505
				xmax = 255.9105
				text = "N"
			intervals [799]:
				xmin = 255.9105
				xmax = 256.0005
				text = "R"
			intervals [800]:
				xmin = 256.0005
				xmax = 256.1205
				text = "EY1"
			intervals [801]:
				xmin = 256.1205
				xmax = 256.1605
				text = "M"
			intervals [802]:
				xmin = 256.1605
				xmax = 256.2505
				text = "AH0"
			intervals [803]:
				xmin = 256.2505
				xmax = 256.2805
				text = "N"
			intervals [804]:
				xmin = 256.2805
				xmax = 256.3305
				text = "D"
			intervals [805]:
				xmin = 256.3305
				xmax = 256.3905
				text = "sp"
			intervals [806]:
				xmin = 256.3905
				xmax = 256.4205
				text = "F"
			intervals [807]:
				xmin = 256.4205
				xmax = 256.5305
				text = "ER0"
			intervals [808]:
				xmin = 256.5305
				xmax = 256.5805
				text = "IH0"
			intervals [809]:
				xmin = 256.5805
				xmax = 256.6205
				text = "G"
			intervals [810]:
				xmin = 256.6205
				xmax = 256.6705
				text = "Z"
			intervals [811]:
				xmin = 256.6705
				xmax = 256.7705
				text = "AE1"
			intervals [812]:
				xmin = 256.7705
				xmax = 256.8405
				text = "M"
			intervals [813]:
				xmin = 256.8405
				xmax = 256.8905
				text = "P"
			intervals [814]:
				xmin = 256.8905
				xmax = 256.9205
				text = "AH0"
			intervals [815]:
				xmin = 256.9205
				xmax = 257.0105
				text = "L"
			intervals [816]:
				xmin = 257.0105
				xmax = 257.0405
				text = "sp"
			intervals [817]:
				xmin = 257.0405
				xmax = 257.0705
				text = "N"
			intervals [818]:
				xmin = 257.0705
				xmax = 257.1305
				text = "OW1"
			intervals [819]:
				xmin = 257.1305
				xmax = 257.1905
				text = "Z"
			intervals [820]:
				xmin = 257.1905
				xmax = 257.3105
				text = "sp"
			intervals [821]:
				xmin = 257.3105
				xmax = 257.3405
				text = "S"
			intervals [822]:
				xmin = 257.3405
				xmax = 257.3705
				text = "AH1"
			intervals [823]:
				xmin = 257.3705
				xmax = 257.4905
				text = "M"
			intervals [824]:
				xmin = 257.4905
				xmax = 257.5405
				text = "sp"
			intervals [825]:
				xmin = 257.5405
				xmax = 257.6105
				text = "L"
			intervals [826]:
				xmin = 257.6105
				xmax = 257.6805
				text = "AY1"
			intervals [827]:
				xmin = 257.6805
				xmax = 257.8405
				text = "K"
			intervals [828]:
				xmin = 257.8405
				xmax = 257.9005
				text = "sp"
			intervals [829]:
				xmin = 257.9005
				xmax = 257.9405
				text = "T"
			intervals [830]:
				xmin = 257.9405
				xmax = 258.0205
				text = "AA1"
			intervals [831]:
				xmin = 258.0205
				xmax = 258.1005
				text = "R"
			intervals [832]:
				xmin = 258.1005
				xmax = 258.1605
				text = "Z"
			intervals [833]:
				xmin = 258.1605
				xmax = 258.1905
				text = "AH0"
			intervals [834]:
				xmin = 258.1905
				xmax = 258.2305
				text = "N"
			intervals [835]:
				xmin = 258.2305
				xmax = 258.2605
				text = "sp"
			intervals [836]:
				xmin = 258.2605
				xmax = 258.2905
				text = "W"
			intervals [837]:
				xmin = 258.2905
				xmax = 258.3605
				text = "AO1"
			intervals [838]:
				xmin = 258.3605
				xmax = 258.3905
				text = "Z"
			intervals [839]:
				xmin = 258.3905
				xmax = 258.4305
				text = "IH0"
			intervals [840]:
				xmin = 258.4305
				xmax = 258.5405
				text = "N"
			intervals [841]:
				xmin = 258.5405
				xmax = 258.6205
				text = "EY1"
			intervals [842]:
				xmin = 258.6205
				xmax = 258.6505
				text = "sp"
			intervals [843]:
				xmin = 258.6505
				xmax = 258.7705
				text = "T"
			intervals [844]:
				xmin = 258.7705
				xmax = 258.8305
				text = "R"
			intervals [845]:
				xmin = 258.8305
				xmax = 259.0905
				text = "IY1"
			intervals [846]:
				xmin = 259.0905
				xmax = 261.2589
				text = "sp"
			intervals [847]:
				xmin = 261.2589
				xmax = 262.1189
				text = "spn"
			intervals [848]:
				xmin = 262.1189
				xmax = 262.2789
				text = "sp"
			intervals [849]:
				xmin = 262.2789
				xmax = 262.7767
				text = ""
			intervals [850]:
				xmin = 262.7767
				xmax = 263.0367
				text = "ER0"
			intervals [851]:
				xmin = 263.0367
				xmax = 263.0667
				text = "sp"
			intervals [852]:
				xmin = 263.0667
				xmax = 263.0967
				text = "EH1"
			intervals [853]:
				xmin = 263.0967
				xmax = 263.1267
				text = "N"
			intervals [854]:
				xmin = 263.1267
				xmax = 263.1767
				text = "JH"
			intervals [855]:
				xmin = 263.1767
				xmax = 263.2267
				text = "AH0"
			intervals [856]:
				xmin = 263.2267
				xmax = 263.2767
				text = "N"
			intervals [857]:
				xmin = 263.2767
				xmax = 263.4367
				text = "sp"
			intervals [858]:
				xmin = 263.4367
				xmax = 263.5667
				text = "IH1"
			intervals [859]:
				xmin = 263.5667
				xmax = 263.5967
				text = "N"
			intervals [860]:
				xmin = 263.5967
				xmax = 263.6667
				text = "JH"
			intervals [861]:
				xmin = 263.6667
				xmax = 263.7167
				text = "AH0"
			intervals [862]:
				xmin = 263.7167
				xmax = 263.7467
				text = "N"
			intervals [863]:
				xmin = 263.7467
				xmax = 264.1967
				text = "sp"
			intervals [864]:
				xmin = 264.1967
				xmax = 266.7564
				text = ""
			intervals [865]:
				xmin = 266.7564
				xmax = 266.7864
				text = "D"
			intervals [866]:
				xmin = 266.7864
				xmax = 266.8164
				text = "UW1"
			intervals [867]:
				xmin = 266.8164
				xmax = 266.8464
				text = "Y"
			intervals [868]:
				xmin = 266.8464
				xmax = 266.8764
				text = "UW1"
			intervals [869]:
				xmin = 266.8764
				xmax = 266.9064
				text = "R"
			intervals [870]:
				xmin = 266.9064
				xmax = 266.9664
				text = "IY0"
			intervals [871]:
				xmin = 266.9664
				xmax = 266.9964
				text = "M"
			intervals [872]:
				xmin = 266.9964
				xmax = 267.0364
				text = "EH1"
			intervals [873]:
				xmin = 267.0364
				xmax = 267.1364
				text = "M"
			intervals [874]:
				xmin = 267.1364
				xmax = 267.1664
				text = "B"
			intervals [875]:
				xmin = 267.1664
				xmax = 267.2264
				text = "ER0"
			intervals [876]:
				xmin = 267.2264
				xmax = 267.3164
				text = "EH1"
			intervals [877]:
				xmin = 267.3164
				xmax = 267.3464
				text = "N"
			intervals [878]:
				xmin = 267.3464
				xmax = 267.3764
				text = "IY0"
			intervals [879]:
				xmin = 267.3764
				xmax = 267.4064
				text = "sp"
			intervals [880]:
				xmin = 267.4064
				xmax = 267.6864
				text = "AH0"
			intervals [881]:
				xmin = 267.6864
				xmax = 267.7564
				text = "V"
			intervals [882]:
				xmin = 267.7564
				xmax = 267.7964
				text = "DH"
			intervals [883]:
				xmin = 267.7964
				xmax = 267.8264
				text = "OW1"
			intervals [884]:
				xmin = 267.8264
				xmax = 267.8664
				text = "Z"
			intervals [885]:
				xmin = 267.8664
				xmax = 268.0664
				text = "sp"
			intervals [886]:
				xmin = 268.0664
				xmax = 270.9027
				text = ""
			intervals [887]:
				xmin = 270.9027
				xmax = 270.9327
				text = "Y"
			intervals [888]:
				xmin = 270.9327
				xmax = 271.2927
				text = "AE1"
			intervals [889]:
				xmin = 271.2927
				xmax = 271.3227
				text = "sp"
			intervals [890]:
				xmin = 271.3227
				xmax = 271.3627
				text = "DH"
			intervals [891]:
				xmin = 271.3627
				xmax = 271.4427
				text = "OW1"
			intervals [892]:
				xmin = 271.4427
				xmax = 271.5127
				text = "Z"
			intervals [893]:
				xmin = 271.5127
				xmax = 271.5427
				text = "sp"
			intervals [894]:
				xmin = 271.5427
				xmax = 271.7927
				text = "ER0"
			intervals [895]:
				xmin = 271.7927
				xmax = 272.2579
				text = ""
			intervals [896]:
				xmin = 272.2579
				xmax = 272.3279
				text = "DH"
			intervals [897]:
				xmin = 272.3279
				xmax = 272.4179
				text = "OW1"
			intervals [898]:
				xmin = 272.4179
				xmax = 272.4479
				text = "Z"
			intervals [899]:
				xmin = 272.4479
				xmax = 272.5679
				text = "ER0"
			intervals [900]:
				xmin = 272.5679
				xmax = 272.6479
				text = "IH1"
			intervals [901]:
				xmin = 272.6479
				xmax = 272.6879
				text = "N"
			intervals [902]:
				xmin = 272.6879
				xmax = 272.7679
				text = "T"
			intervals [903]:
				xmin = 272.7679
				xmax = 272.8379
				text = "R"
			intervals [904]:
				xmin = 272.8379
				xmax = 272.9079
				text = "IH0"
			intervals [905]:
				xmin = 272.9079
				xmax = 272.9479
				text = "S"
			intervals [906]:
				xmin = 272.9479
				xmax = 272.9979
				text = "T"
			intervals [907]:
				xmin = 272.9979
				xmax = 273.0579
				text = "IH0"
			intervals [908]:
				xmin = 273.0579
				xmax = 273.2879
				text = "NG"
			intervals [909]:
				xmin = 273.2879
				xmax = 273.3479
				text = "B"
			intervals [910]:
				xmin = 273.3479
				xmax = 273.3779
				text = "IH0"
			intervals [911]:
				xmin = 273.3779
				xmax = 273.4079
				text = "K"
			intervals [912]:
				xmin = 273.4079
				xmax = 273.4879
				text = "AA1"
			intervals [913]:
				xmin = 273.4879
				xmax = 273.5379
				text = "Z"
			intervals [914]:
				xmin = 273.5379
				xmax = 273.5679
				text = "sp"
			intervals [915]:
				xmin = 273.5679
				xmax = 273.6679
				text = "N"
			intervals [916]:
				xmin = 273.6679
				xmax = 273.7979
				text = "OW1"
			intervals [917]:
				xmin = 273.7979
				xmax = 273.8279
				text = "W"
			intervals [918]:
				xmin = 273.8279
				xmax = 273.8679
				text = "AH1"
			intervals [919]:
				xmin = 273.8679
				xmax = 273.9879
				text = "N"
			intervals [920]:
				xmin = 273.9879
				xmax = 274.0779
				text = "sp"
			intervals [921]:
				xmin = 274.0779
				xmax = 274.7284
				text = ""
			intervals [922]:
				xmin = 274.7284
				xmax = 274.8484
				text = "P"
			intervals [923]:
				xmin = 274.8484
				xmax = 274.8884
				text = "EH1"
			intervals [924]:
				xmin = 274.8884
				xmax = 274.9984
				text = "R"
			intervals [925]:
				xmin = 274.9984
				xmax = 275.0684
				text = "AH0"
			intervals [926]:
				xmin = 275.0684
				xmax = 275.0984
				text = "N"
			intervals [927]:
				xmin = 275.0984
				xmax = 275.1284
				text = "T"
			intervals [928]:
				xmin = 275.1284
				xmax = 275.1684
				text = "S"
			intervals [929]:
				xmin = 275.1684
				xmax = 275.1984
				text = "sp"
			intervals [930]:
				xmin = 275.1984
				xmax = 275.2584
				text = "N"
			intervals [931]:
				xmin = 275.2584
				xmax = 275.3284
				text = "EH1"
			intervals [932]:
				xmin = 275.3284
				xmax = 275.4184
				text = "V"
			intervals [933]:
				xmin = 275.4184
				xmax = 275.5484
				text = "ER0"
			intervals [934]:
				xmin = 275.5484
				xmax = 275.7184
				text = "sp"
			intervals [935]:
				xmin = 275.7184
				xmax = 275.7984
				text = "T"
			intervals [936]:
				xmin = 275.7984
				xmax = 275.9384
				text = "IY1"
			intervals [937]:
				xmin = 275.9384
				xmax = 276.0484
				text = "CH"
			intervals [938]:
				xmin = 276.0484
				xmax = 276.1084
				text = "sp"
			intervals [939]:
				xmin = 276.1084
				xmax = 276.1984
				text = "K"
			intervals [940]:
				xmin = 276.1984
				xmax = 276.2384
				text = "IH1"
			intervals [941]:
				xmin = 276.2384
				xmax = 276.3684
				text = "D"
			intervals [942]:
				xmin = 276.3684
				xmax = 276.4084
				text = "Z"
			intervals [943]:
				xmin = 276.4084
				xmax = 276.4384
				text = "sp"
			intervals [944]:
				xmin = 276.4384
				xmax = 276.4984
				text = "DH"
			intervals [945]:
				xmin = 276.4984
				xmax = 276.6384
				text = "OW1"
			intervals [946]:
				xmin = 276.6384
				xmax = 276.8184
				text = "Z"
			intervals [947]:
				xmin = 276.8184
				xmax = 276.8484
				text = "sp"
			intervals [948]:
				xmin = 276.8484
				xmax = 276.8784
				text = "K"
			intervals [949]:
				xmin = 276.8784
				xmax = 276.9084
				text = "AO1"
			intervals [950]:
				xmin = 276.9084
				xmax = 276.9384
				text = "Z"
			intervals [951]:
				xmin = 276.9384
				xmax = 276.9684
				text = "sp"
			intervals [952]:
				xmin = 276.9684
				xmax = 277.0184
				text = "DH"
			intervals [953]:
				xmin = 277.0184
				xmax = 277.1284
				text = "EY1"
			intervals [954]:
				xmin = 277.1284
				xmax = 277.1584
				text = "sp"
			intervals [955]:
				xmin = 277.1584
				xmax = 277.1884
				text = "F"
			intervals [956]:
				xmin = 277.1884
				xmax = 277.2384
				text = "ER0"
			intervals [957]:
				xmin = 277.2384
				xmax = 277.3284
				text = "G"
			intervals [958]:
				xmin = 277.3284
				xmax = 277.3884
				text = "EH1"
			intervals [959]:
				xmin = 277.3884
				xmax = 277.4884
				text = "T"
			intervals [960]:
				xmin = 277.4884
				xmax = 277.5184
				text = "DH"
			intervals [961]:
				xmin = 277.5184
				xmax = 277.5584
				text = "AH0"
			intervals [962]:
				xmin = 277.5584
				xmax = 277.6484
				text = "M"
			intervals [963]:
				xmin = 277.6484
				xmax = 277.6784
				text = "DH"
			intervals [964]:
				xmin = 277.6784
				xmax = 277.7084
				text = "AH0"
			intervals [965]:
				xmin = 277.7084
				xmax = 277.8184
				text = "M"
			intervals [966]:
				xmin = 277.8184
				xmax = 277.9284
				text = "S"
			intervals [967]:
				xmin = 277.9284
				xmax = 277.9984
				text = "EH1"
			intervals [968]:
				xmin = 277.9984
				xmax = 278.1384
				text = "L"
			intervals [969]:
				xmin = 278.1384
				xmax = 278.1684
				text = "V"
			intervals [970]:
				xmin = 278.1684
				xmax = 278.2084
				text = "Z"
			intervals [971]:
				xmin = 278.2084
				xmax = 278.2584
				text = "sp"
			intervals [972]:
				xmin = 278.2584
				xmax = 279.7684
				text = "spn"
			intervals [973]:
				xmin = 279.7684
				xmax = 288.3245
				text = ""
			intervals [974]:
				xmin = 288.3245
				xmax = 288.4045
				text = "Y"
			intervals [975]:
				xmin = 288.4045
				xmax = 288.4345
				text = "AE1"
			intervals [976]:
				xmin = 288.4345
				xmax = 291.7736
				text = "sp"
			intervals [977]:
				xmin = 291.7736
				xmax = 291.8036
				text = "AE1"
			intervals [978]:
				xmin = 291.8036
				xmax = 291.8436
				text = "T"
			intervals [979]:
				xmin = 291.8436
				xmax = 291.8936
				text = "L"
			intervals [980]:
				xmin = 291.8936
				xmax = 292.0236
				text = "IY1"
			intervals [981]:
				xmin = 292.0236
				xmax = 292.0536
				text = "S"
			intervals [982]:
				xmin = 292.0536
				xmax = 292.0836
				text = "T"
			intervals [983]:
				xmin = 292.0836
				xmax = 292.1236
				text = "sp"
			intervals [984]:
				xmin = 292.1236
				xmax = 292.1536
				text = "F"
			intervals [985]:
				xmin = 292.1536
				xmax = 292.2036
				text = "R"
			intervals [986]:
				xmin = 292.2036
				xmax = 292.2636
				text = "ER0"
			intervals [987]:
				xmin = 292.2636
				xmax = 292.3536
				text = "sp"
			intervals [988]:
				xmin = 292.3536
				xmax = 292.3836
				text = "CH"
			intervals [989]:
				xmin = 292.3836
				xmax = 292.5436
				text = "UW1"
			intervals [990]:
				xmin = 292.5436
				xmax = 292.5736
				text = "Z"
			intervals [991]:
				xmin = 292.5736
				xmax = 292.6136
				text = "IH0"
			intervals [992]:
				xmin = 292.6136
				xmax = 292.7236
				text = "NG"
			intervals [993]:
				xmin = 292.7236
				xmax = 292.8936
				text = "IH1"
			intervals [994]:
				xmin = 292.8936
				xmax = 292.9636
				text = "T"
			intervals [995]:
				xmin = 292.9636
				xmax = 292.9936
				text = "sp"
			intervals [996]:
				xmin = 292.9936
				xmax = 293.0936
				text = "Y"
			intervals [997]:
				xmin = 293.0936
				xmax = 293.2136
				text = "UW1"
			intervals [998]:
				xmin = 293.2136
				xmax = 293.3136
				text = "ZH"
			intervals [999]:
				xmin = 293.3136
				xmax = 293.3936
				text = "AH0"
			intervals [1000]:
				xmin = 293.3936
				xmax = 293.4936
				text = "L"
			intervals [1001]:
				xmin = 293.4936
				xmax = 293.6236
				text = "IY0"
			intervals [1002]:
				xmin = 293.6236
				xmax = 293.7636
				text = "sp"
			intervals [1003]:
				xmin = 293.7636
				xmax = 293.8336
				text = "AA1"
			intervals [1004]:
				xmin = 293.8336
				xmax = 293.8836
				text = "R"
			intervals [1005]:
				xmin = 293.8836
				xmax = 293.9136
				text = "N"
			intervals [1006]:
				xmin = 293.9136
				xmax = 293.9436
				text = "T"
			intervals [1007]:
				xmin = 293.9436
				xmax = 294.0136
				text = "IY1"
			intervals [1008]:
				xmin = 294.0136
				xmax = 294.1036
				text = "V"
			intervals [1009]:
				xmin = 294.1036
				xmax = 294.1436
				text = "IH0"
			intervals [1010]:
				xmin = 294.1436
				xmax = 294.1836
				text = "N"
			intervals [1011]:
				xmin = 294.1836
				xmax = 294.2136
				text = "IH0"
			intervals [1012]:
				xmin = 294.2136
				xmax = 294.3436
				text = "N"
			intervals [1013]:
				xmin = 294.3436
				xmax = 294.3736
				text = "DH"
			intervals [1014]:
				xmin = 294.3736
				xmax = 294.4036
				text = "AH0"
			intervals [1015]:
				xmin = 294.4036
				xmax = 294.4936
				text = "sp"
			intervals [1016]:
				xmin = 294.4936
				xmax = 294.5436
				text = "B"
			intervals [1017]:
				xmin = 294.5436
				xmax = 294.6836
				text = "UH1"
			intervals [1018]:
				xmin = 294.6836
				xmax = 294.7136
				text = "K"
			intervals [1019]:
				xmin = 294.7136
				xmax = 295.6067
				text = "sp"
			intervals [1020]:
				xmin = 295.6067
				xmax = 295.6367
				text = "DH"
			intervals [1021]:
				xmin = 295.6367
				xmax = 295.6767
				text = "IY0"
			intervals [1022]:
				xmin = 295.6767
				xmax = 295.7067
				text = "OW1"
			intervals [1023]:
				xmin = 295.7067
				xmax = 295.7967
				text = "N"
			intervals [1024]:
				xmin = 295.7967
				xmax = 295.8467
				text = "L"
			intervals [1025]:
				xmin = 295.8467
				xmax = 295.8967
				text = "IY0"
			intervals [1026]:
				xmin = 295.8967
				xmax = 295.9967
				text = "P"
			intervals [1027]:
				xmin = 295.9967
				xmax = 296.0567
				text = "L"
			intervals [1028]:
				xmin = 296.0567
				xmax = 296.1667
				text = "EY1"
			intervals [1029]:
				xmin = 296.1667
				xmax = 296.2367
				text = "S"
			intervals [1030]:
				xmin = 296.2367
				xmax = 296.2667
				text = "sp"
			intervals [1031]:
				xmin = 296.2667
				xmax = 296.3167
				text = "DH"
			intervals [1032]:
				xmin = 296.3167
				xmax = 296.4267
				text = "EY1"
			intervals [1033]:
				xmin = 296.4267
				xmax = 296.4567
				text = "IH0"
			intervals [1034]:
				xmin = 296.4567
				xmax = 296.5267
				text = "G"
			intervals [1035]:
				xmin = 296.5267
				xmax = 296.5567
				text = "Z"
			intervals [1036]:
				xmin = 296.5567
				xmax = 296.6367
				text = "IH1"
			intervals [1037]:
				xmin = 296.6367
				xmax = 296.6667
				text = "S"
			intervals [1038]:
				xmin = 296.6667
				xmax = 296.7767
				text = "T"
			intervals [1039]:
				xmin = 296.7767
				xmax = 296.8067
				text = "sp"
			intervals [1040]:
				xmin = 296.8067
				xmax = 296.8967
				text = "IH0"
			intervals [1041]:
				xmin = 296.8967
				xmax = 296.9467
				text = "Z"
			intervals [1042]:
				xmin = 296.9467
				xmax = 297.0167
				text = "sp"
			intervals [1043]:
				xmin = 297.0167
				xmax = 297.0467
				text = "IH0"
			intervals [1044]:
				xmin = 297.0467
				xmax = 297.0767
				text = "N"
			intervals [1045]:
				xmin = 297.0767
				xmax = 297.1767
				text = "sp"
			intervals [1046]:
				xmin = 297.1767
				xmax = 297.3144
				text = ""
			intervals [1047]:
				xmin = 297.3144
				xmax = 297.4144
				text = "AH0"
			intervals [1048]:
				xmin = 297.4144
				xmax = 297.4844
				text = "M"
			intervals [1049]:
				xmin = 297.4844
				xmax = 297.5244
				text = "AH1"
			intervals [1050]:
				xmin = 297.5244
				xmax = 297.6344
				text = "NG"
			intervals [1051]:
				xmin = 297.6344
				xmax = 297.7544
				text = "CH"
			intervals [1052]:
				xmin = 297.7544
				xmax = 297.7944
				text = "IH1"
			intervals [1053]:
				xmin = 297.7944
				xmax = 297.8544
				text = "L"
			intervals [1054]:
				xmin = 297.8544
				xmax = 297.9044
				text = "D"
			intervals [1055]:
				xmin = 297.9044
				xmax = 297.9344
				text = "R"
			intervals [1056]:
				xmin = 297.9344
				xmax = 297.9644
				text = "AH0"
			intervals [1057]:
				xmin = 297.9644
				xmax = 298.4144
				text = "N"
			intervals [1058]:
				xmin = 298.4144
				xmax = 298.6946
				text = ""
			intervals [1059]:
				xmin = 298.6946
				xmax = 298.7246
				text = "OW2"
			intervals [1060]:
				xmin = 298.7246
				xmax = 298.7546
				text = "K"
			intervals [1061]:
				xmin = 298.7546
				xmax = 298.8546
				text = "EY1"
			intervals [1062]:
				xmin = 298.8546
				xmax = 298.8946
				text = "W"
			intervals [1063]:
				xmin = 298.8946
				xmax = 298.9246
				text = "AH1"
			intervals [1064]:
				xmin = 298.9246
				xmax = 298.9646
				text = "T"
			intervals [1065]:
				xmin = 298.9646
				xmax = 299.0146
				text = "AH0"
			intervals [1066]:
				xmin = 299.0146
				xmax = 299.0546
				text = "B"
			intervals [1067]:
				xmin = 299.0546
				xmax = 299.1746
				text = "AW1"
			intervals [1068]:
				xmin = 299.1746
				xmax = 299.2046
				text = "T"
			intervals [1069]:
				xmin = 299.2046
				xmax = 299.2546
				text = "DH"
			intervals [1070]:
				xmin = 299.2546
				xmax = 299.3546
				text = "IY0"
			intervals [1071]:
				xmin = 299.3546
				xmax = 299.4346
				text = "G"
			intervals [1072]:
				xmin = 299.4346
				xmax = 299.5646
				text = "EY1"
			intervals [1073]:
				xmin = 299.5646
				xmax = 300.1246
				text = "M"
			intervals [1074]:
				xmin = 300.1246
				xmax = 300.1846
				text = "W"
			intervals [1075]:
				xmin = 300.1846
				xmax = 300.2146
				text = "EH1"
			intervals [1076]:
				xmin = 300.2146
				xmax = 300.3546
				text = "R"
			intervals [1077]:
				xmin = 300.3546
				xmax = 300.4246
				text = "W"
			intervals [1078]:
				xmin = 300.4246
				xmax = 300.4746
				text = "AH1"
			intervals [1079]:
				xmin = 300.4746
				xmax = 300.5746
				text = "N"
			intervals [1080]:
				xmin = 300.5746
				xmax = 301.4247
				text = "sp"
			intervals [1081]:
				xmin = 301.4247
				xmax = 301.5147
				text = "K"
			intervals [1082]:
				xmin = 301.5147
				xmax = 301.5547
				text = "IH1"
			intervals [1083]:
				xmin = 301.5547
				xmax = 301.6347
				text = "D"
			intervals [1084]:
				xmin = 301.6347
				xmax = 301.6647
				text = "HH"
			intervals [1085]:
				xmin = 301.6647
				xmax = 301.7347
				text = "AE1"
			intervals [1086]:
				xmin = 301.7347
				xmax = 301.7947
				text = "Z"
			intervals [1087]:
				xmin = 301.7947
				xmax = 301.8447
				text = "sp"
			intervals [1088]:
				xmin = 301.8447
				xmax = 301.8847
				text = "T"
			intervals [1089]:
				xmin = 301.8847
				xmax = 301.9447
				text = "IH0"
			intervals [1090]:
				xmin = 301.9447
				xmax = 302.0747
				text = "CH"
			intervals [1091]:
				xmin = 302.0747
				xmax = 302.2947
				text = "EY1"
			intervals [1092]:
				xmin = 302.2947
				xmax = 302.3247
				text = "S"
			intervals [1093]:
				xmin = 302.3247
				xmax = 302.3747
				text = "EH1"
			intervals [1094]:
				xmin = 302.3747
				xmax = 302.4147
				text = "V"
			intervals [1095]:
				xmin = 302.4147
				xmax = 302.4847
				text = "R"
			intervals [1096]:
				xmin = 302.4847
				xmax = 302.5847
				text = "IY0"
			intervals [1097]:
				xmin = 302.5847
				xmax = 302.6247
				text = "B"
			intervals [1098]:
				xmin = 302.6247
				xmax = 302.6947
				text = "AA2"
			intervals [1099]:
				xmin = 302.6947
				xmax = 302.7647
				text = "D"
			intervals [1100]:
				xmin = 302.7647
				xmax = 302.8747
				text = "IY0"
			intervals [1101]:
				xmin = 302.8747
				xmax = 302.9547
				text = "EH1"
			intervals [1102]:
				xmin = 302.9547
				xmax = 303.0447
				text = "L"
			intervals [1103]:
				xmin = 303.0447
				xmax = 303.0747
				text = "S"
			intervals [1104]:
				xmin = 303.0747
				xmax = 303.1347
				text = "sp"
			intervals [1105]:
				xmin = 303.1347
				xmax = 303.3912
				text = ""
			intervals [1106]:
				xmin = 303.3912
				xmax = 303.5112
				text = "T"
			intervals [1107]:
				xmin = 303.5112
				xmax = 303.5512
				text = "R"
			intervals [1108]:
				xmin = 303.5512
				xmax = 303.5812
				text = "AY1"
			intervals [1109]:
				xmin = 303.5812
				xmax = 303.6512
				text = "T"
			intervals [1110]:
				xmin = 303.6512
				xmax = 303.7612
				text = "IH0"
			intervals [1111]:
				xmin = 303.7612
				xmax = 303.8812
				text = "sp"
			intervals [1112]:
				xmin = 303.8812
				xmax = 303.9112
				text = "T"
			intervals [1113]:
				xmin = 303.9112
				xmax = 304.0212
				text = "AH1"
			intervals [1114]:
				xmin = 304.0212
				xmax = 304.1212
				text = "CH"
			intervals [1115]:
				xmin = 304.1212
				xmax = 304.1512
				text = "sp"
			intervals [1116]:
				xmin = 304.1512
				xmax = 304.1812
				text = "DH"
			intervals [1117]:
				xmin = 304.1812
				xmax = 304.2112
				text = "AH0"
			intervals [1118]:
				xmin = 304.2112
				xmax = 304.2712
				text = "M"
			intervals [1119]:
				xmin = 304.2712
				xmax = 307.8511
				text = "sp"
			intervals [1120]:
				xmin = 307.8511
				xmax = 307.8811
				text = "T"
			intervals [1121]:
				xmin = 307.8811
				xmax = 308.0611
				text = "AE1"
			intervals [1122]:
				xmin = 308.0611
				xmax = 308.2211
				text = "G"
			intervals [1123]:
				xmin = 308.2211
				xmax = 312.2121
				text = ""
			intervals [1124]:
				xmin = 312.2121
				xmax = 312.2721
				text = "sil"
			intervals [1125]:
				xmin = 312.2721
				xmax = 312.4921
				text = "OW1"
			intervals [1126]:
				xmin = 312.4921
				xmax = 312.5621
				text = "sp"
			intervals [1127]:
				xmin = 312.5621
				xmax = 312.5921
				text = "Y"
			intervals [1128]:
				xmin = 312.5921
				xmax = 312.6221
				text = "UW1"
			intervals [1129]:
				xmin = 312.6221
				xmax = 312.6521
				text = "sp"
			intervals [1130]:
				xmin = 312.6521
				xmax = 312.6821
				text = "N"
			intervals [1131]:
				xmin = 312.6821
				xmax = 312.7121
				text = "EH1"
			intervals [1132]:
				xmin = 312.7121
				xmax = 312.7421
				text = "V"
			intervals [1133]:
				xmin = 312.7421
				xmax = 312.9021
				text = "ER0"
			intervals [1134]:
				xmin = 312.9021
				xmax = 312.9321
				text = "D"
			intervals [1135]:
				xmin = 312.9321
				xmax = 313.0621
				text = "IH0"
			intervals [1136]:
				xmin = 313.0621
				xmax = 313.2621
				text = "D"
			intervals [1137]:
				xmin = 313.2621
				xmax = 313.3021
				text = "sp"
			intervals [1138]:
				xmin = 313.3021
				xmax = 314.3148
				text = ""
			intervals [1139]:
				xmin = 314.3148
				xmax = 314.3848
				text = "DH"
			intervals [1140]:
				xmin = 314.3848
				xmax = 314.4848
				text = "EY1"
			intervals [1141]:
				xmin = 314.4848
				xmax = 314.5348
				text = "HH"
			intervals [1142]:
				xmin = 314.5348
				xmax = 314.5948
				text = "AE1"
			intervals [1143]:
				xmin = 314.5948
				xmax = 314.6748
				text = "V"
			intervals [1144]:
				xmin = 314.6748
				xmax = 314.7048
				text = "V"
			intervals [1145]:
				xmin = 314.7048
				xmax = 314.8848
				text = "ER0"
			intervals [1146]:
				xmin = 314.8848
				xmax = 314.9248
				text = "AY1"
			intervals [1147]:
				xmin = 314.9248
				xmax = 314.9548
				text = "AH0"
			intervals [1148]:
				xmin = 314.9548
				xmax = 315.1848
				text = "T"
			intervals [1149]:
				xmin = 315.1848
				xmax = 315.2248
				text = "IY0"
			intervals [1150]:
				xmin = 315.2248
				xmax = 315.2548
				text = "Z"
			intervals [1151]:
				xmin = 315.2548
				xmax = 315.3448
				text = "sp"
			intervals [1152]:
				xmin = 315.3448
				xmax = 315.4748
				text = "AH0"
			intervals [1153]:
				xmin = 315.4748
				xmax = 315.5048
				text = "V"
			intervals [1154]:
				xmin = 315.5048
				xmax = 315.5348
				text = "DH"
			intervals [1155]:
				xmin = 315.5348
				xmax = 315.6348
				text = "AH0"
			intervals [1156]:
				xmin = 315.6348
				xmax = 315.9348
				text = "T"
			intervals [1157]:
				xmin = 315.9348
				xmax = 315.9648
				text = "sp"
			intervals [1158]:
				xmin = 315.9648
				xmax = 316.2324
				text = ""
			intervals [1159]:
				xmin = 316.2324
				xmax = 316.2924
				text = "DH"
			intervals [1160]:
				xmin = 316.2924
				xmax = 316.3224
				text = "EH1"
			intervals [1161]:
				xmin = 316.3224
				xmax = 316.3524
				text = "R"
			intervals [1162]:
				xmin = 316.3524
				xmax = 316.3824
				text = "Z"
			intervals [1163]:
				xmin = 316.3824
				xmax = 316.4124
				text = "sp"
			intervals [1164]:
				xmin = 316.4124
				xmax = 316.4524
				text = "DH"
			intervals [1165]:
				xmin = 316.4524
				xmax = 316.4824
				text = "IH0"
			intervals [1166]:
				xmin = 316.4824
				xmax = 316.5224
				text = "S"
			intervals [1167]:
				xmin = 316.5224
				xmax = 316.5524
				text = "sp"
			intervals [1168]:
				xmin = 316.5524
				xmax = 316.5824
				text = "HH"
			intervals [1169]:
				xmin = 316.5824
				xmax = 316.6124
				text = "W"
			intervals [1170]:
				xmin = 316.6124
				xmax = 316.6424
				text = "AH1"
			intervals [1171]:
				xmin = 316.6424
				xmax = 316.6724
				text = "N"
			intervals [1172]:
				xmin = 316.6724
				xmax = 316.7024
				text = "K"
			intervals [1173]:
				xmin = 316.7024
				xmax = 316.7324
				text = "AO1"
			intervals [1174]:
				xmin = 316.7324
				xmax = 316.8124
				text = "L"
			intervals [1175]:
				xmin = 316.8124
				xmax = 316.9024
				text = "D"
			intervals [1176]:
				xmin = 316.9024
				xmax = 316.9924
				text = "sp"
			intervals [1177]:
				xmin = 316.9924
				xmax = 317.0324
				text = "F"
			intervals [1178]:
				xmin = 317.0324
				xmax = 317.1124
				text = "R"
			intervals [1179]:
				xmin = 317.1124
				xmax = 317.2724
				text = "IY1"
			intervals [1180]:
				xmin = 317.2724
				xmax = 317.5124
				text = "Z"
			intervals [1181]:
				xmin = 317.5124
				xmax = 319.7127
				text = "sp"
			intervals [1182]:
				xmin = 319.7127
				xmax = 319.7627
				text = "G"
			intervals [1183]:
				xmin = 319.7627
				xmax = 319.8827
				text = "UH1"
			intervals [1184]:
				xmin = 319.8827
				xmax = 320.0427
				text = "D"
			intervals [1185]:
				xmin = 320.0427
				xmax = 320.307
				text = "sp"
			intervals [1186]:
				xmin = 320.307
				xmax = 320.617
				text = "AH1"
			intervals [1187]:
				xmin = 320.617
				xmax = 320.787
				text = "M"
			intervals [1188]:
				xmin = 320.787
				xmax = 321.3624
				text = ""
			intervals [1189]:
				xmin = 321.3624
				xmax = 321.4524
				text = "W"
			intervals [1190]:
				xmin = 321.4524
				xmax = 321.4824
				text = "EH1"
			intervals [1191]:
				xmin = 321.4824
				xmax = 321.5124
				text = "L"
			intervals [1192]:
				xmin = 321.5124
				xmax = 321.5724
				text = "HH"
			intervals [1193]:
				xmin = 321.5724
				xmax = 321.6224
				text = "AW1"
			intervals [1194]:
				xmin = 321.6224
				xmax = 321.6624
				text = "D"
			intervals [1195]:
				xmin = 321.6624
				xmax = 321.7224
				text = "IH0"
			intervals [1196]:
				xmin = 321.7224
				xmax = 321.7724
				text = "D"
			intervals [1197]:
				xmin = 321.7724
				xmax = 321.8124
				text = "Y"
			intervals [1198]:
				xmin = 321.8124
				xmax = 321.8924
				text = "UW1"
			intervals [1199]:
				xmin = 321.8924
				xmax = 321.9624
				text = "P"
			intervals [1200]:
				xmin = 321.9624
				xmax = 322.0324
				text = "L"
			intervals [1201]:
				xmin = 322.0324
				xmax = 322.1824
				text = "EY1"
			intervals [1202]:
				xmin = 322.1824
				xmax = 322.2824
				text = "F"
			intervals [1203]:
				xmin = 322.2824
				xmax = 322.3424
				text = "UH1"
			intervals [1204]:
				xmin = 322.3424
				xmax = 322.4724
				text = "T"
			intervals [1205]:
				xmin = 322.4724
				xmax = 322.5224
				text = "B"
			intervals [1206]:
				xmin = 322.5224
				xmax = 322.6924
				text = "AO2"
			intervals [1207]:
				xmin = 322.6924
				xmax = 322.7524
				text = "L"
			intervals [1208]:
				xmin = 322.7524
				xmax = 322.7924
				text = "sp"
			intervals [1209]:
				xmin = 322.7924
				xmax = 322.8324
				text = "D"
			intervals [1210]:
				xmin = 322.8324
				xmax = 322.8724
				text = "IH0"
			intervals [1211]:
				xmin = 322.8724
				xmax = 322.9524
				text = "D"
			intervals [1212]:
				xmin = 322.9524
				xmax = 322.9924
				text = "Y"
			intervals [1213]:
				xmin = 322.9924
				xmax = 323.2224
				text = "UW1"
			intervals [1214]:
				xmin = 323.2224
				xmax = 323.8494
				text = ""
			intervals [1215]:
				xmin = 323.8494
				xmax = 323.9294
				text = "sil"
			intervals [1216]:
				xmin = 323.9294
				xmax = 323.9794
				text = "D"
			intervals [1217]:
				xmin = 323.9794
				xmax = 324.0494
				text = "IH0"
			intervals [1218]:
				xmin = 324.0494
				xmax = 324.0794
				text = "D"
			intervals [1219]:
				xmin = 324.0794
				xmax = 324.1194
				text = "Y"
			intervals [1220]:
				xmin = 324.1194
				xmax = 324.1794
				text = "UW1"
			intervals [1221]:
				xmin = 324.1794
				xmax = 324.2294
				text = "sp"
			intervals [1222]:
				xmin = 324.2294
				xmax = 324.2694
				text = "P"
			intervals [1223]:
				xmin = 324.2694
				xmax = 324.3494
				text = "L"
			intervals [1224]:
				xmin = 324.3494
				xmax = 324.4794
				text = "EY1"
			intervals [1225]:
				xmin = 324.4794
				xmax = 324.5694
				text = "sp"
			intervals [1226]:
				xmin = 324.5694
				xmax = 324.6794
				text = "T"
			intervals [1227]:
				xmin = 324.6794
				xmax = 324.8494
				text = "AH1"
			intervals [1228]:
				xmin = 324.8494
				xmax = 324.9894
				text = "CH"
			intervals [1229]:
				xmin = 324.9894
				xmax = 325.1994
				text = "ER0"
			intervals [1230]:
				xmin = 325.1994
				xmax = 326.016
				text = "sp"
			intervals [1231]:
				xmin = 326.016
				xmax = 326.046
				text = "T"
			intervals [1232]:
				xmin = 326.046
				xmax = 326.216
				text = "AE1"
			intervals [1233]:
				xmin = 326.216
				xmax = 326.296
				text = "K"
			intervals [1234]:
				xmin = 326.296
				xmax = 326.326
				text = "AH0"
			intervals [1235]:
				xmin = 326.326
				xmax = 326.356
				text = "L"
			intervals [1236]:
				xmin = 326.356
				xmax = 326.636
				text = "sp"
			intervals [1237]:
				xmin = 326.636
				xmax = 327.8322
				text = ""
			intervals [1238]:
				xmin = 327.8322
				xmax = 328.9722
				text = "spn"
			intervals [1239]:
				xmin = 328.9722
				xmax = 348.6017
				text = ""
			intervals [1240]:
				xmin = 348.6017
				xmax = 348.6817
				text = "sil"
			intervals [1241]:
				xmin = 348.6817
				xmax = 348.8517
				text = "OW2"
			intervals [1242]:
				xmin = 348.8517
				xmax = 348.9617
				text = "K"
			intervals [1243]:
				xmin = 348.9617
				xmax = 349.2017
				text = "EY1"
			intervals [1244]:
				xmin = 349.2017
				xmax = 349.5017
				text = "AH1"
			intervals [1245]:
				xmin = 349.5017
				xmax = 349.5317
				text = "sp"
			intervals [1246]:
				xmin = 349.5317
				xmax = 350.1353
				text = ""
			intervals [1247]:
				xmin = 350.1353
				xmax = 350.1953
				text = "D"
			intervals [1248]:
				xmin = 350.1953
				xmax = 350.2853
				text = "UW1"
			intervals [1249]:
				xmin = 350.2853
				xmax = 350.3153
				text = "sp"
			intervals [1250]:
				xmin = 350.3153
				xmax = 350.3753
				text = "Y"
			intervals [1251]:
				xmin = 350.3753
				xmax = 350.4853
				text = "UW1"
			intervals [1252]:
				xmin = 350.4853
				xmax = 350.5453
				text = "W"
			intervals [1253]:
				xmin = 350.5453
				xmax = 350.6453
				text = "AA1"
			intervals [1254]:
				xmin = 350.6453
				xmax = 350.7553
				text = "CH"
			intervals [1255]:
				xmin = 350.7553
				xmax = 350.7853
				text = "sp"
			intervals [1256]:
				xmin = 350.7853
				xmax = 350.8353
				text = "T"
			intervals [1257]:
				xmin = 350.8353
				xmax = 350.9653
				text = "IY1"
			intervals [1258]:
				xmin = 350.9653
				xmax = 351.0553
				text = "V"
			intervals [1259]:
				xmin = 351.0553
				xmax = 351.1953
				text = "IY1"
			intervals [1260]:
				xmin = 351.1953
				xmax = 351.2253
				text = "sp"
			intervals [1261]:
				xmin = 351.2253
				xmax = 351.3053
				text = "M"
			intervals [1262]:
				xmin = 351.3053
				xmax = 351.3753
				text = "AH1"
			intervals [1263]:
				xmin = 351.3753
				xmax = 351.4053
				text = "CH"
			intervals [1264]:
				xmin = 351.4053
				xmax = 351.7453
				text = "sp"
			intervals [1265]:
				xmin = 351.7453
				xmax = 356.9384
				text = ""
			intervals [1266]:
				xmin = 356.9384
				xmax = 356.9884
				text = "M"
			intervals [1267]:
				xmin = 356.9884
				xmax = 357.0284
				text = "HH"
			intervals [1268]:
				xmin = 357.0284
				xmax = 357.5584
				text = "M"
			intervals [1269]:
				xmin = 357.5584
				xmax = 357.5884
				text = "sp"
			intervals [1270]:
				xmin = 357.5884
				xmax = 358.1418
				text = ""
			intervals [1271]:
				xmin = 358.1418
				xmax = 358.2018
				text = "W"
			intervals [1272]:
				xmin = 358.2018
				xmax = 358.2318
				text = "AH1"
			intervals [1273]:
				xmin = 358.2318
				xmax = 358.2818
				text = "T"
			intervals [1274]:
				xmin = 358.2818
				xmax = 358.3718
				text = "ER0"
			intervals [1275]:
				xmin = 358.3718
				xmax = 358.4318
				text = "sp"
			intervals [1276]:
				xmin = 358.4318
				xmax = 358.4818
				text = "S"
			intervals [1277]:
				xmin = 358.4818
				xmax = 358.5118
				text = "AH1"
			intervals [1278]:
				xmin = 358.5118
				xmax = 358.5418
				text = "M"
			intervals [1279]:
				xmin = 358.5418
				xmax = 358.5718
				text = "AH0"
			intervals [1280]:
				xmin = 358.5718
				xmax = 358.6018
				text = "V"
			intervals [1281]:
				xmin = 358.6018
				xmax = 358.6918
				text = "Y"
			intervals [1282]:
				xmin = 358.6918
				xmax = 358.7518
				text = "UH1"
			intervals [1283]:
				xmin = 358.7518
				xmax = 358.8818
				text = "R"
			intervals [1284]:
				xmin = 358.8818
				xmax = 358.9318
				text = "F"
			intervals [1285]:
				xmin = 358.9318
				xmax = 359.0418
				text = "EY1"
			intervals [1286]:
				xmin = 359.0418
				xmax = 359.1118
				text = "V"
			intervals [1287]:
				xmin = 359.1118
				xmax = 359.1618
				text = "ER0"
			intervals [1288]:
				xmin = 359.1618
				xmax = 359.2418
				text = "IH0"
			intervals [1289]:
				xmin = 359.2418
				xmax = 359.2718
				text = "T"
			intervals [1290]:
				xmin = 359.2718
				xmax = 359.3818
				text = "sp"
			intervals [1291]:
				xmin = 359.3818
				xmax = 359.4318
				text = "SH"
			intervals [1292]:
				xmin = 359.4318
				xmax = 359.5518
				text = "OW1"
			intervals [1293]:
				xmin = 359.5518
				xmax = 359.6018
				text = "Z"
			intervals [1294]:
				xmin = 359.6018
				xmax = 359.8718
				text = "sp"
			intervals [1295]:
				xmin = 359.8718
				xmax = 361.2608
				text = ""
			intervals [1296]:
				xmin = 361.2608
				xmax = 361.5808
				text = "OW1"
			intervals [1297]:
				xmin = 361.5808
				xmax = 361.6308
				text = "R"
			intervals [1298]:
				xmin = 361.6308
				xmax = 361.9508
				text = "IH1"
			intervals [1299]:
				xmin = 361.9508
				xmax = 361.9808
				text = "L"
			intervals [1300]:
				xmin = 361.9808
				xmax = 362.0108
				text = "IY0"
			intervals [1301]:
				xmin = 362.0108
				xmax = 362.2208
				text = "sp"
			intervals [1302]:
				xmin = 362.2208
				xmax = 363.8665
				text = ""
			intervals [1303]:
				xmin = 363.8665
				xmax = 363.9565
				text = "HH"
			intervals [1304]:
				xmin = 363.9565
				xmax = 363.9965
				text = "W"
			intervals [1305]:
				xmin = 363.9965
				xmax = 364.0565
				text = "AH1"
			intervals [1306]:
				xmin = 364.0565
				xmax = 364.0965
				text = "T"
			intervals [1307]:
				xmin = 364.0965
				xmax = 364.1465
				text = "EH1"
			intervals [1308]:
				xmin = 364.1465
				xmax = 364.1965
				text = "S"
			intervals [1309]:
				xmin = 364.1965
				xmax = 364.2265
				text = "sp"
			intervals [1310]:
				xmin = 364.2265
				xmax = 364.2765
				text = "DH"
			intervals [1311]:
				xmin = 364.2765
				xmax = 364.3465
				text = "AH0"
			intervals [1312]:
				xmin = 364.3465
				xmax = 364.3965
				text = "B"
			intervals [1313]:
				xmin = 364.3965
				xmax = 364.5465
				text = "EH1"
			intervals [1314]:
				xmin = 364.5465
				xmax = 364.5765
				text = "S"
			intervals [1315]:
				xmin = 364.5765
				xmax = 364.6065
				text = "T"
			intervals [1316]:
				xmin = 364.6065
				xmax = 364.6365
				text = "sp"
			intervals [1317]:
				xmin = 364.6365
				xmax = 364.6765
				text = "HH"
			intervals [1318]:
				xmin = 364.6765
				xmax = 364.7165
				text = "W"
			intervals [1319]:
				xmin = 364.7165
				xmax = 364.7465
				text = "AH1"
			intervals [1320]:
				xmin = 364.7465
				xmax = 364.7865
				text = "N"
			intervals [1321]:
				xmin = 364.7865
				xmax = 365.2465
				text = "AH0"
			intervals [1322]:
				xmin = 365.2465
				xmax = 365.2765
				text = "V"
			intervals [1323]:
				xmin = 365.2765
				xmax = 365.4765
				text = "sp"
			intervals [1324]:
				xmin = 365.4765
				xmax = 365.5065
				text = "DH"
			intervals [1325]:
				xmin = 365.5065
				xmax = 365.5365
				text = "OW1"
			intervals [1326]:
				xmin = 365.5365
				xmax = 365.5665
				text = "Z"
			intervals [1327]:
				xmin = 365.5665
				xmax = 373.9838
				text = "sp"
			intervals [1328]:
				xmin = 373.9838
				xmax = 374.0338
				text = "W"
			intervals [1329]:
				xmin = 374.0338
				xmax = 374.0838
				text = "AH1"
			intervals [1330]:
				xmin = 374.0838
				xmax = 374.1138
				text = "T"
			intervals [1331]:
				xmin = 374.1138
				xmax = 374.1438
				text = "sp"
			intervals [1332]:
				xmin = 374.1438
				xmax = 374.1838
				text = "Z"
			intervals [1333]:
				xmin = 374.1838
				xmax = 374.2338
				text = "sp"
			intervals [1334]:
				xmin = 374.2338
				xmax = 374.2938
				text = "G"
			intervals [1335]:
				xmin = 374.2938
				xmax = 374.4038
				text = "OW1"
			intervals [1336]:
				xmin = 374.4038
				xmax = 374.4538
				text = "IH0"
			intervals [1337]:
				xmin = 374.4538
				xmax = 374.5338
				text = "N"
			intervals [1338]:
				xmin = 374.5338
				xmax = 374.6438
				text = "AA1"
			intervals [1339]:
				xmin = 374.6438
				xmax = 374.7138
				text = "N"
			intervals [1340]:
				xmin = 374.7138
				xmax = 374.7638
				text = "AA1"
			intervals [1341]:
				xmin = 374.7638
				xmax = 374.8938
				text = "N"
			intervals [1342]:
				xmin = 374.8938
				xmax = 374.9238
				text = "DH"
			intervals [1343]:
				xmin = 374.9238
				xmax = 375.0138
				text = "AH0"
			intervals [1344]:
				xmin = 375.0138
				xmax = 375.0438
				text = "T"
			intervals [1345]:
				xmin = 375.0438
				xmax = 375.0838
				text = "sp"
			intervals [1346]:
				xmin = 375.0838
				xmax = 375.1838
				text = "N"
			intervals [1347]:
				xmin = 375.1838
				xmax = 375.3238
				text = "AW1"
			intervals [1348]:
				xmin = 375.3238
				xmax = 375.6738
				text = "sp"
			intervals [1349]:
				xmin = 375.6738
				xmax = 444.2939
				text = ""
			intervals [1350]:
				xmin = 444.2939
				xmax = 444.6939
				text = "M"
			intervals [1351]:
				xmin = 444.6939
				xmax = 447.3297
				text = "sp"
			intervals [1352]:
				xmin = 447.3297
				xmax = 447.7897
				text = "spn"
			intervals [1353]:
				xmin = 447.7897
				xmax = 448.5311
				text = "sp"
			intervals [1354]:
				xmin = 448.5311
				xmax = 448.8011
				text = "HH"
			intervals [1355]:
				xmin = 448.8011
				xmax = 448.8711
				text = "W"
			intervals [1356]:
				xmin = 448.8711
				xmax = 448.9211
				text = "AH1"
			intervals [1357]:
				xmin = 448.9211
				xmax = 449.0111
				text = "T"
			intervals [1358]:
				xmin = 449.0111
				xmax = 449.0411
				text = "sp"
			intervals [1359]:
				xmin = 449.0411
				xmax = 449.0711
				text = "Z"
			intervals [1360]:
				xmin = 449.0711
				xmax = 449.1011
				text = "sp"
			intervals [1361]:
				xmin = 449.1011
				xmax = 449.6211
				text = "AH1"
			intervals [1362]:
				xmin = 449.6211
				xmax = 449.7011
				text = "sp"
			intervals [1363]:
				xmin = 449.7011
				xmax = 449.7511
				text = "HH"
			intervals [1364]:
				xmin = 449.7511
				xmax = 449.7811
				text = "W"
			intervals [1365]:
				xmin = 449.7811
				xmax = 449.8211
				text = "AH1"
			intervals [1366]:
				xmin = 449.8211
				xmax = 449.8511
				text = "T"
			intervals [1367]:
				xmin = 449.8511
				xmax = 449.8811
				text = "sp"
			intervals [1368]:
				xmin = 449.8811
				xmax = 449.9111
				text = "Z"
			intervals [1369]:
				xmin = 449.9111
				xmax = 449.9411
				text = "sp"
			intervals [1370]:
				xmin = 449.9411
				xmax = 449.9911
				text = "HH"
			intervals [1371]:
				xmin = 449.9911
				xmax = 450.0211
				text = "W"
			intervals [1372]:
				xmin = 450.0211
				xmax = 450.0611
				text = "AH1"
			intervals [1373]:
				xmin = 450.0611
				xmax = 450.1011
				text = "N"
			intervals [1374]:
				xmin = 450.1011
				xmax = 450.1511
				text = "AH1"
			intervals [1375]:
				xmin = 450.1511
				xmax = 450.2311
				text = "V"
			intervals [1376]:
				xmin = 450.2311
				xmax = 450.2611
				text = "DH"
			intervals [1377]:
				xmin = 450.2611
				xmax = 450.3811
				text = "IY0"
			intervals [1378]:
				xmin = 450.3811
				xmax = 450.4511
				text = "AH1"
			intervals [1379]:
				xmin = 450.4511
				xmax = 450.5211
				text = "DH"
			intervals [1380]:
				xmin = 450.5211
				xmax = 450.6311
				text = "ER0"
			intervals [1381]:
				xmin = 450.6311
				xmax = 451.2011
				text = "Z"
			intervals [1382]:
				xmin = 451.2011
				xmax = 451.2311
				text = "sp"
			intervals [1383]:
				xmin = 451.2311
				xmax = 451.9389
				text = ""
			intervals [1384]:
				xmin = 451.9389
				xmax = 452.5989
				text = "spn"
			intervals [1385]:
				xmin = 452.5989
				xmax = 454.5446
				text = ""
			intervals [1386]:
				xmin = 454.5446
				xmax = 454.5946
				text = "sil"
			intervals [1387]:
				xmin = 454.5946
				xmax = 454.7046
				text = "EH1"
			intervals [1388]:
				xmin = 454.7046
				xmax = 454.7946
				text = "Z"
			intervals [1389]:
				xmin = 454.7946
				xmax = 454.8346
				text = "DH"
			intervals [1390]:
				xmin = 454.8346
				xmax = 454.8746
				text = "IY0"
			intervals [1391]:
				xmin = 454.8746
				xmax = 455.0446
				text = "W"
			intervals [1392]:
				xmin = 455.0446
				xmax = 455.1446
				text = "ER1"
			intervals [1393]:
				xmin = 455.1446
				xmax = 455.2246
				text = "L"
			intervals [1394]:
				xmin = 455.2246
				xmax = 455.2946
				text = "D"
			intervals [1395]:
				xmin = 455.2946
				xmax = 455.3246
				text = "sp"
			intervals [1396]:
				xmin = 455.3246
				xmax = 455.3546
				text = "T"
			intervals [1397]:
				xmin = 455.3546
				xmax = 455.4446
				text = "ER1"
			intervals [1398]:
				xmin = 455.4446
				xmax = 455.4746
				text = "N"
			intervals [1399]:
				xmin = 455.4746
				xmax = 455.6746
				text = "Z"
			intervals [1400]:
				xmin = 455.6746
				xmax = 455.7646
				text = "sp"
			intervals [1401]:
				xmin = 455.7646
				xmax = 460.1121
				text = ""
			intervals [1402]:
				xmin = 460.1121
				xmax = 460.5121
				text = "M"
			intervals [1403]:
				xmin = 460.5121
				xmax = 460.5521
				text = "sp"
			intervals [1404]:
				xmin = 460.5521
				xmax = 460.5921
				text = "HH"
			intervals [1405]:
				xmin = 460.5921
				xmax = 460.6221
				text = "W"
			intervals [1406]:
				xmin = 460.6221
				xmax = 460.6821
				text = "AH1"
			intervals [1407]:
				xmin = 460.6821
				xmax = 460.7121
				text = "T"
			intervals [1408]:
				xmin = 460.7121
				xmax = 460.8521
				text = "ER0"
			intervals [1409]:
				xmin = 460.8521
				xmax = 460.9621
				text = "DH"
			intervals [1410]:
				xmin = 460.9621
				xmax = 461.0821
				text = "EY1"
			intervals [1411]:
				xmin = 461.0821
				xmax = 461.1421
				text = "D"
			intervals [1412]:
				xmin = 461.1421
				xmax = 461.2621
				text = "UW1"
			intervals [1413]:
				xmin = 461.2621
				xmax = 461.3221
				text = "IH0"
			intervals [1414]:
				xmin = 461.3221
				xmax = 461.6121
				text = "N"
			intervals [1415]:
				xmin = 461.6121
				xmax = 461.6421
				text = "sp"
			intervals [1416]:
				xmin = 461.6421
				xmax = 468.2947
				text = ""
			intervals [1417]:
				xmin = 468.2947
				xmax = 468.3847
				text = "HH"
			intervals [1418]:
				xmin = 468.3847
				xmax = 468.4347
				text = "W"
			intervals [1419]:
				xmin = 468.4347
				xmax = 468.4747
				text = "AH1"
			intervals [1420]:
				xmin = 468.4747
				xmax = 468.5047
				text = "T"
			intervals [1421]:
				xmin = 468.5047
				xmax = 468.5647
				text = "AH0"
			intervals [1422]:
				xmin = 468.5647
				xmax = 468.6047
				text = "B"
			intervals [1423]:
				xmin = 468.6047
				xmax = 468.6347
				text = "AW1"
			intervals [1424]:
				xmin = 468.6347
				xmax = 468.7547
				text = "T"
			intervals [1425]:
				xmin = 468.7547
				xmax = 468.8347
				text = "W"
			intervals [1426]:
				xmin = 468.8347
				xmax = 468.8747
				text = "AH1"
			intervals [1427]:
				xmin = 468.8747
				xmax = 468.9547
				text = "N"
			intervals [1428]:
				xmin = 468.9547
				xmax = 468.9947
				text = "DH"
			intervals [1429]:
				xmin = 468.9947
				xmax = 469.0247
				text = "AH0"
			intervals [1430]:
				xmin = 469.0247
				xmax = 469.1047
				text = "T"
			intervals [1431]:
				xmin = 469.1047
				xmax = 469.2047
				text = "Y"
			intervals [1432]:
				xmin = 469.2047
				xmax = 469.5047
				text = "UW1"
			intervals [1433]:
				xmin = 469.5047
				xmax = 469.5347
				text = "sp"
			intervals [1434]:
				xmin = 469.5347
				xmax = 469.5747
				text = "DH"
			intervals [1435]:
				xmin = 469.5747
				xmax = 469.6147
				text = "AH0"
			intervals [1436]:
				xmin = 469.6147
				xmax = 469.7047
				text = "T"
			intervals [1437]:
				xmin = 469.7047
				xmax = 469.7947
				text = "Y"
			intervals [1438]:
				xmin = 469.7947
				xmax = 469.8347
				text = "UW1"
			intervals [1439]:
				xmin = 469.8347
				xmax = 469.8847
				text = "D"
			intervals [1440]:
				xmin = 469.8847
				xmax = 469.9247
				text = "IH1"
			intervals [1441]:
				xmin = 469.9247
				xmax = 470.0147
				text = "D"
			intervals [1442]:
				xmin = 470.0147
				xmax = 470.0447
				text = "sp"
			intervals [1443]:
				xmin = 470.0447
				xmax = 470.1347
				text = "S"
			intervals [1444]:
				xmin = 470.1347
				xmax = 470.2847
				text = "IY1"
			intervals [1445]:
				xmin = 470.2847
				xmax = 470.4247
				text = "Y"
			intervals [1446]:
				xmin = 470.4247
				xmax = 470.5147
				text = "EH1"
			intervals [1447]:
				xmin = 470.5147
				xmax = 470.5447
				text = "S"
			intervals [1448]:
				xmin = 470.5447
				xmax = 470.5747
				text = "T"
			intervals [1449]:
				xmin = 470.5747
				xmax = 470.6047
				text = "ER0"
			intervals [1450]:
				xmin = 470.6047
				xmax = 470.6347
				text = "D"
			intervals [1451]:
				xmin = 470.6347
				xmax = 470.9347
				text = "IY0"
			intervals [1452]:
				xmin = 470.9347
				xmax = 471.0347
				text = "sp"
			intervals [1453]:
				xmin = 471.0347
				xmax = 471.8751
				text = ""
			intervals [1454]:
				xmin = 471.8751
				xmax = 471.9151
				text = "S"
			intervals [1455]:
				xmin = 471.9151
				xmax = 471.9751
				text = "IY1"
			intervals [1456]:
				xmin = 471.9751
				xmax = 472.0351
				text = "W"
			intervals [1457]:
				xmin = 472.0351
				xmax = 472.0651
				text = "IH1"
			intervals [1458]:
				xmin = 472.0651
				xmax = 472.0951
				text = "R"
			intervals [1459]:
				xmin = 472.0951
				xmax = 472.1751
				text = "T"
			intervals [1460]:
				xmin = 472.1751
				xmax = 472.2151
				text = "R"
			intervals [1461]:
				xmin = 472.2151
				xmax = 472.2951
				text = "AY1"
			intervals [1462]:
				xmin = 472.2951
				xmax = 472.3451
				text = "N"
			intervals [1463]:
				xmin = 472.3451
				xmax = 472.3851
				text = "T"
			intervals [1464]:
				xmin = 472.3851
				xmax = 472.4251
				text = "IH0"
			intervals [1465]:
				xmin = 472.4251
				xmax = 472.4651
				text = "G"
			intervals [1466]:
				xmin = 472.4651
				xmax = 472.5251
				text = "IH1"
			intervals [1467]:
				xmin = 472.5251
				xmax = 472.6851
				text = "T"
			intervals [1468]:
				xmin = 472.6851
				xmax = 472.9724
				text = ""
			intervals [1469]:
				xmin = 472.9724
				xmax = 473.0024
				text = "AH0"
			intervals [1470]:
				xmin = 473.0024
				xmax = 473.1524
				text = "sp"
			intervals [1471]:
				xmin = 473.1524
				xmax = 473.1824
				text = "S"
			intervals [1472]:
				xmin = 473.1824
				xmax = 473.2424
				text = "T"
			intervals [1473]:
				xmin = 473.2424
				xmax = 473.3724
				text = "AO1"
			intervals [1474]:
				xmin = 473.3724
				xmax = 473.4724
				text = "R"
			intervals [1475]:
				xmin = 473.4724
				xmax = 473.5424
				text = "IY0"
			intervals [1476]:
				xmin = 473.5424
				xmax = 473.6324
				text = "AA1"
			intervals [1477]:
				xmin = 473.6324
				xmax = 473.7724
				text = "N"
			intervals [1478]:
				xmin = 473.7724
				xmax = 473.8024
				text = "sp"
			intervals [1479]:
				xmin = 473.8024
				xmax = 473.8824
				text = "T"
			intervals [1480]:
				xmin = 473.8824
				xmax = 473.9724
				text = "IY1"
			intervals [1481]:
				xmin = 473.9724
				xmax = 474.0824
				text = "V"
			intervals [1482]:
				xmin = 474.0824
				xmax = 474.1724
				text = "IY1"
			intervals [1483]:
				xmin = 474.1724
				xmax = 474.2224
				text = "DH"
			intervals [1484]:
				xmin = 474.2224
				xmax = 474.2624
				text = "AH0"
			intervals [1485]:
				xmin = 474.2624
				xmax = 474.3124
				text = "T"
			intervals [1486]:
				xmin = 474.3124
				xmax = 474.3624
				text = "IH1"
			intervals [1487]:
				xmin = 474.3624
				xmax = 474.4324
				text = "N"
			intervals [1488]:
				xmin = 474.4324
				xmax = 474.5324
				text = "T"
			intervals [1489]:
				xmin = 474.5324
				xmax = 474.5624
				text = "R"
			intervals [1490]:
				xmin = 474.5624
				xmax = 474.5924
				text = "IH0"
			intervals [1491]:
				xmin = 474.5924
				xmax = 474.6224
				text = "S"
			intervals [1492]:
				xmin = 474.6224
				xmax = 474.6524
				text = "T"
			intervals [1493]:
				xmin = 474.6524
				xmax = 474.6824
				text = "S"
			intervals [1494]:
				xmin = 474.6824
				xmax = 474.7724
				text = "sp"
			intervals [1495]:
				xmin = 474.7724
				xmax = 474.8124
				text = "P"
			intervals [1496]:
				xmin = 474.8124
				xmax = 474.8924
				text = "IY1"
			intervals [1497]:
				xmin = 474.8924
				xmax = 474.9624
				text = "P"
			intervals [1498]:
				xmin = 474.9624
				xmax = 474.9924
				text = "AH0"
			intervals [1499]:
				xmin = 474.9924
				xmax = 475.0824
				text = "L"
			intervals [1500]:
				xmin = 475.0824
				xmax = 475.1224
				text = "sp"
			intervals [1501]:
				xmin = 475.1224
				xmax = 477.3263
				text = ""
			intervals [1502]:
				xmin = 477.3263
				xmax = 477.4563
				text = "HH"
			intervals [1503]:
				xmin = 477.4563
				xmax = 477.7163
				text = "M"
			intervals [1504]:
				xmin = 477.7163
				xmax = 477.7463
				text = "sp"
			intervals [1505]:
				xmin = 477.7463
				xmax = 482.7869
				text = ""
			intervals [1506]:
				xmin = 482.7869
				xmax = 483.3269
				text = "spn"
			intervals [1507]:
				xmin = 483.3269
				xmax = 547.5658
				text = ""
			intervals [1508]:
				xmin = 547.5658
				xmax = 547.5958
				text = "M"
			intervals [1509]:
				xmin = 547.5958
				xmax = 547.6258
				text = "HH"
			intervals [1510]:
				xmin = 547.6258
				xmax = 548.0358
				text = "M"
			intervals [1511]:
				xmin = 548.0358
				xmax = 549.9517
				text = "sp"
			intervals [1512]:
				xmin = 549.9517
				xmax = 550.1517
				text = "OW2"
			intervals [1513]:
				xmin = 550.1517
				xmax = 550.2417
				text = "K"
			intervals [1514]:
				xmin = 550.2417
				xmax = 550.5017
				text = "EY1"
			intervals [1515]:
				xmin = 550.5017
				xmax = 550.7217
				text = "AH1"
			intervals [1516]:
				xmin = 550.7217
				xmax = 550.9317
				text = "M"
			intervals [1517]:
				xmin = 550.9317
				xmax = 551.0617
				text = "sp"
			intervals [1518]:
				xmin = 551.0617
				xmax = 552.3685
				text = ""
			intervals [1519]:
				xmin = 552.3685
				xmax = 552.4285
				text = "HH"
			intervals [1520]:
				xmin = 552.4285
				xmax = 552.4585
				text = "W"
			intervals [1521]:
				xmin = 552.4585
				xmax = 552.5085
				text = "AH1"
			intervals [1522]:
				xmin = 552.5085
				xmax = 552.5785
				text = "T"
			intervals [1523]:
				xmin = 552.5785
				xmax = 552.6285
				text = "IH0"
			intervals [1524]:
				xmin = 552.6285
				xmax = 552.7385
				text = "Z"
			intervals [1525]:
				xmin = 552.7385
				xmax = 552.7785
				text = "DH"
			intervals [1526]:
				xmin = 552.7785
				xmax = 553.0685
				text = "AH1"
			intervals [1527]:
				xmin = 553.0685
				xmax = 554.1139
				text = "sp"
			intervals [1528]:
				xmin = 554.1139
				xmax = 554.1539
				text = "DH"
			intervals [1529]:
				xmin = 554.1539
				xmax = 554.2539
				text = "AH0"
			intervals [1530]:
				xmin = 554.2539
				xmax = 554.2939
				text = "B"
			intervals [1531]:
				xmin = 554.2939
				xmax = 554.4139
				text = "EH1"
			intervals [1532]:
				xmin = 554.4139
				xmax = 554.4739
				text = "S"
			intervals [1533]:
				xmin = 554.4739
				xmax = 554.5039
				text = "T"
			intervals [1534]:
				xmin = 554.5039
				xmax = 554.6539
				text = "M"
			intervals [1535]:
				xmin = 554.6539
				xmax = 554.8339
				text = "UW1"
			intervals [1536]:
				xmin = 554.8339
				xmax = 554.9139
				text = "V"
			intervals [1537]:
				xmin = 554.9139
				xmax = 555.0139
				text = "IY0"
			intervals [1538]:
				xmin = 555.0139
				xmax = 555.0639
				text = "DH"
			intervals [1539]:
				xmin = 555.0639
				xmax = 555.0939
				text = "AH0"
			intervals [1540]:
				xmin = 555.0939
				xmax = 555.1239
				text = "T"
			intervals [1541]:
				xmin = 555.1239
				xmax = 555.1739
				text = "sp"
			intervals [1542]:
				xmin = 555.1739
				xmax = 555.2739
				text = "Y"
			intervals [1543]:
				xmin = 555.2739
				xmax = 555.3039
				text = "UW1"
			intervals [1544]:
				xmin = 555.3039
				xmax = 555.3939
				text = "R"
			intervals [1545]:
				xmin = 555.3939
				xmax = 555.4739
				text = "IY0"
			intervals [1546]:
				xmin = 555.4739
				xmax = 555.5439
				text = "M"
			intervals [1547]:
				xmin = 555.5439
				xmax = 555.5739
				text = "EH1"
			intervals [1548]:
				xmin = 555.5739
				xmax = 555.7039
				text = "M"
			intervals [1549]:
				xmin = 555.7039
				xmax = 555.7439
				text = "B"
			intervals [1550]:
				xmin = 555.7439
				xmax = 555.8839
				text = "ER0"
			intervals [1551]:
				xmin = 555.8839
				xmax = 555.9739
				text = "sp"
			intervals [1552]:
				xmin = 555.9739
				xmax = 556.0039
				text = "S"
			intervals [1553]:
				xmin = 556.0039
				xmax = 556.0439
				text = "IY1"
			intervals [1554]:
				xmin = 556.0439
				xmax = 556.0839
				text = "IH0"
			intervals [1555]:
				xmin = 556.0839
				xmax = 556.3339
				text = "N"
			intervals [1556]:
				xmin = 556.3339
				xmax = 556.4139
				text = "sp"
			intervals [1557]:
				xmin = 556.4139
				xmax = 557.304
				text = ""
			intervals [1558]:
				xmin = 557.304
				xmax = 557.504
				text = "ER0"
			intervals [1559]:
				xmin = 557.504
				xmax = 557.534
				text = "sp"
			intervals [1560]:
				xmin = 557.534
				xmax = 557.564
				text = "DH"
			intervals [1561]:
				xmin = 557.564
				xmax = 557.594
				text = "AH0"
			intervals [1562]:
				xmin = 557.594
				xmax = 557.684
				text = "M"
			intervals [1563]:
				xmin = 557.684
				xmax = 557.784
				text = "OW1"
			intervals [1564]:
				xmin = 557.784
				xmax = 557.824
				text = "S"
			intervals [1565]:
				xmin = 557.824
				xmax = 557.924
				text = "sp"
			intervals [1566]:
				xmin = 557.924
				xmax = 558.014
				text = "R"
			intervals [1567]:
				xmin = 558.014
				xmax = 558.114
				text = "IY1"
			intervals [1568]:
				xmin = 558.114
				xmax = 558.144
				text = "S"
			intervals [1569]:
				xmin = 558.144
				xmax = 558.174
				text = "AH0"
			intervals [1570]:
				xmin = 558.174
				xmax = 558.204
				text = "N"
			intervals [1571]:
				xmin = 558.204
				xmax = 558.574
				text = "T"
			intervals [1572]:
				xmin = 558.574
				xmax = 558.834
				text = "sp"
			intervals [1573]:
				xmin = 558.834
				xmax = 558.864
				text = "W"
			intervals [1574]:
				xmin = 558.864
				xmax = 558.894
				text = "AH1"
			intervals [1575]:
				xmin = 558.894
				xmax = 558.924
				text = "N"
			intervals [1576]:
				xmin = 558.924
				xmax = 568.8847
				text = ""
			intervals [1577]:
				xmin = 568.8847
				xmax = 569.9947
				text = "spn"
			intervals [1578]:
				xmin = 569.9947
				xmax = 570.0847
				text = "sp"
			intervals [1579]:
				xmin = 570.0847
				xmax = 578.369
				text = ""
			intervals [1580]:
				xmin = 578.369
				xmax = 578.459
				text = "HH"
			intervals [1581]:
				xmin = 578.459
				xmax = 578.489
				text = "AW1"
			intervals [1582]:
				xmin = 578.489
				xmax = 578.519
				text = "AH0"
			intervals [1583]:
				xmin = 578.519
				xmax = 578.589
				text = "B"
			intervals [1584]:
				xmin = 578.589
				xmax = 578.639
				text = "AW1"
			intervals [1585]:
				xmin = 578.639
				xmax = 578.769
				text = "T"
			intervals [1586]:
				xmin = 578.769
				xmax = 578.799
				text = "AA1"
			intervals [1587]:
				xmin = 578.799
				xmax = 578.879
				text = "N"
			intervals [1588]:
				xmin = 578.879
				xmax = 578.929
				text = "sp"
			intervals [1589]:
				xmin = 578.929
				xmax = 579.029
				text = "T"
			intervals [1590]:
				xmin = 579.029
				xmax = 579.139
				text = "IY1"
			intervals [1591]:
				xmin = 579.139
				xmax = 579.249
				text = "V"
			intervals [1592]:
				xmin = 579.249
				xmax = 579.529
				text = "IY1"
			intervals [1593]:
				xmin = 579.529
				xmax = 579.559
				text = "HH"
			intervals [1594]:
				xmin = 579.559
				xmax = 579.589
				text = "AE1"
			intervals [1595]:
				xmin = 579.589
				xmax = 579.619
				text = "V"
			intervals [1596]:
				xmin = 579.619
				xmax = 579.649
				text = "Y"
			intervals [1597]:
				xmin = 579.649
				xmax = 579.679
				text = "UW1"
			intervals [1598]:
				xmin = 579.679
				xmax = 579.709
				text = "EH1"
			intervals [1599]:
				xmin = 579.709
				xmax = 579.739
				text = "V"
			intervals [1600]:
				xmin = 579.739
				xmax = 579.769
				text = "ER0"
			intervals [1601]:
				xmin = 579.769
				xmax = 579.859
				text = "S"
			intervals [1602]:
				xmin = 579.859
				xmax = 579.929
				text = "IY1"
			intervals [1603]:
				xmin = 579.929
				xmax = 580.029
				text = "N"
			intervals [1604]:
				xmin = 580.029
				xmax = 580.069
				text = "W"
			intervals [1605]:
				xmin = 580.069
				xmax = 580.129
				text = "AH1"
			intervals [1606]:
				xmin = 580.129
				xmax = 580.209
				text = "N"
			intervals [1607]:
				xmin = 580.209
				xmax = 580.279
				text = "AA1"
			intervals [1608]:
				xmin = 580.279
				xmax = 580.399
				text = "N"
			intervals [1609]:
				xmin = 580.399
				xmax = 580.429
				text = "sp"
			intervals [1610]:
				xmin = 580.429
				xmax = 580.489
				text = "T"
			intervals [1611]:
				xmin = 580.489
				xmax = 580.619
				text = "IY1"
			intervals [1612]:
				xmin = 580.619
				xmax = 580.709
				text = "V"
			intervals [1613]:
				xmin = 580.709
				xmax = 580.819
				text = "IY1"
			intervals [1614]:
				xmin = 580.819
				xmax = 580.939
				text = "DH"
			intervals [1615]:
				xmin = 580.939
				xmax = 580.989
				text = "AH0"
			intervals [1616]:
				xmin = 580.989
				xmax = 581.029
				text = "T"
			intervals [1617]:
				xmin = 581.029
				xmax = 581.069
				text = "sp"
			intervals [1618]:
				xmin = 581.069
				xmax = 581.5407
				text = ""
			intervals [1619]:
				xmin = 581.5407
				xmax = 581.6307
				text = "IH0"
			intervals [1620]:
				xmin = 581.6307
				xmax = 581.7807
				text = "M"
			intervals [1621]:
				xmin = 581.7807
				xmax = 581.8507
				text = "P"
			intervals [1622]:
				xmin = 581.8507
				xmax = 581.8907
				text = "R"
			intervals [1623]:
				xmin = 581.8907
				xmax = 582.0107
				text = "EH1"
			intervals [1624]:
				xmin = 582.0107
				xmax = 582.0507
				text = "S"
			intervals [1625]:
				xmin = 582.0507
				xmax = 582.1007
				text = "T"
			intervals [1626]:
				xmin = 582.1007
				xmax = 582.1307
				text = "sp"
			intervals [1627]:
				xmin = 582.1307
				xmax = 582.1907
				text = "Y"
			intervals [1628]:
				xmin = 582.1907
				xmax = 582.2807
				text = "UW1"
			intervals [1629]:
				xmin = 582.2807
				xmax = 597.5964
				text = "sp"
			intervals [1630]:
				xmin = 597.5964
				xmax = 597.7464
				text = "M"
			intervals [1631]:
				xmin = 597.7464
				xmax = 597.7764
				text = "HH"
			intervals [1632]:
				xmin = 597.7764
				xmax = 598.0064
				text = "M"
			intervals [1633]:
				xmin = 598.0064
				xmax = 602.0586
				text = ""
			intervals [1634]:
				xmin = 602.0586
				xmax = 602.1486
				text = "D"
			intervals [1635]:
				xmin = 602.1486
				xmax = 602.1786
				text = "UW1"
			intervals [1636]:
				xmin = 602.1786
				xmax = 602.2086
				text = "Y"
			intervals [1637]:
				xmin = 602.2086
				xmax = 602.2486
				text = "UW1"
			intervals [1638]:
				xmin = 602.2486
				xmax = 602.3086
				text = "HH"
			intervals [1639]:
				xmin = 602.3086
				xmax = 602.3386
				text = "AE1"
			intervals [1640]:
				xmin = 602.3386
				xmax = 602.3686
				text = "P"
			intervals [1641]:
				xmin = 602.3686
				xmax = 602.3986
				text = "AH0"
			intervals [1642]:
				xmin = 602.3986
				xmax = 602.4286
				text = "N"
			intervals [1643]:
				xmin = 602.4286
				xmax = 602.4586
				text = "T"
			intervals [1644]:
				xmin = 602.4586
				xmax = 602.4886
				text = "AH0"
			intervals [1645]:
				xmin = 602.4886
				xmax = 602.5886
				text = "R"
			intervals [1646]:
				xmin = 602.5886
				xmax = 602.6686
				text = "IY0"
			intervals [1647]:
				xmin = 602.6686
				xmax = 602.7086
				text = "M"
			intervals [1648]:
				xmin = 602.7086
				xmax = 602.7786
				text = "EH1"
			intervals [1649]:
				xmin = 602.7786
				xmax = 602.8786
				text = "M"
			intervals [1650]:
				xmin = 602.8786
				xmax = 602.9186
				text = "B"
			intervals [1651]:
				xmin = 602.9186
				xmax = 603.2586
				text = "ER0"
			intervals [1652]:
				xmin = 603.2586
				xmax = 603.3286
				text = "AH1"
			intervals [1653]:
				xmin = 603.3286
				xmax = 603.4686
				text = "G"
			intervals [1654]:
				xmin = 603.4686
				xmax = 603.5386
				text = "AO1"
			intervals [1655]:
				xmin = 603.5386
				xmax = 603.7286
				text = "N"
			intervals [1656]:
				xmin = 603.7286
				xmax = 603.7586
				text = "sp"
			intervals [1657]:
				xmin = 603.7586
				xmax = 603.7886
				text = "W"
			intervals [1658]:
				xmin = 603.7886
				xmax = 603.8186
				text = "IH0"
			intervals [1659]:
				xmin = 603.8186
				xmax = 603.8586
				text = "DH"
			intervals [1660]:
				xmin = 603.8586
				xmax = 603.9086
				text = "DH"
			intervals [1661]:
				xmin = 603.9086
				xmax = 603.9586
				text = "AH1"
			intervals [1662]:
				xmin = 603.9586
				xmax = 604.0786
				text = "W"
			intervals [1663]:
				xmin = 604.0786
				xmax = 604.1386
				text = "AY1"
			intervals [1664]:
				xmin = 604.1386
				xmax = 604.2586
				text = "N"
			intervals [1665]:
				xmin = 604.2586
				xmax = 604.2886
				text = "D"
			intervals [1666]:
				xmin = 604.2886
				xmax = 604.3186
				text = "W"
			intervals [1667]:
				xmin = 604.3186
				xmax = 604.3486
				text = "AH1"
			intervals [1668]:
				xmin = 604.3486
				xmax = 604.3786
				text = "T"
			intervals [1669]:
				xmin = 604.3786
				xmax = 604.4086
				text = "IH0"
			intervals [1670]:
				xmin = 604.4086
				xmax = 604.4386
				text = "T"
			intervals [1671]:
				xmin = 604.4386
				xmax = 604.4786
				text = "W"
			intervals [1672]:
				xmin = 604.4786
				xmax = 604.5486
				text = "AO1"
			intervals [1673]:
				xmin = 604.5486
				xmax = 604.5886
				text = "Z"
			intervals [1674]:
				xmin = 604.5886
				xmax = 604.6186
				text = "sp"
			intervals [1675]:
				xmin = 604.6186
				xmax = 604.6686
				text = "IH0"
			intervals [1676]:
				xmin = 604.6686
				xmax = 604.6986
				text = "T"
			intervals [1677]:
				xmin = 604.6986
				xmax = 604.7286
				text = "AH0"
			intervals [1678]:
				xmin = 604.7286
				xmax = 604.7686
				text = "B"
			intervals [1679]:
				xmin = 604.7686
				xmax = 604.8286
				text = "AW1"
			intervals [1680]:
				xmin = 604.8286
				xmax = 604.8986
				text = "T"
			intervals [1681]:
				xmin = 604.8986
				xmax = 604.9686
				text = "sp"
			intervals [1682]:
				xmin = 604.9686
				xmax = 612.869
				text = ""
			intervals [1683]:
				xmin = 612.869
				xmax = 612.929
				text = "IH0"
			intervals [1684]:
				xmin = 612.929
				xmax = 612.959
				text = "T"
			intervals [1685]:
				xmin = 612.959
				xmax = 612.989
				text = "W"
			intervals [1686]:
				xmin = 612.989
				xmax = 613.019
				text = "AA1"
			intervals [1687]:
				xmin = 613.019
				xmax = 613.049
				text = "Z"
			intervals [1688]:
				xmin = 613.049
				xmax = 613.089
				text = "sp"
			intervals [1689]:
				xmin = 613.089
				xmax = 613.219
				text = "AH0"
			intervals [1690]:
				xmin = 613.219
				xmax = 613.249
				text = "L"
			intervals [1691]:
				xmin = 613.249
				xmax = 613.439
				text = "AO1"
			intervals [1692]:
				xmin = 613.439
				xmax = 613.509
				text = "NG"
			intervals [1693]:
				xmin = 613.509
				xmax = 613.539
				text = "T"
			intervals [1694]:
				xmin = 613.539
				xmax = 613.619
				text = "AY1"
			intervals [1695]:
				xmin = 613.619
				xmax = 613.929
				text = "M"
			intervals [1696]:
				xmin = 613.929
				xmax = 615.9233
				text = "sp"
			intervals [1697]:
				xmin = 615.9233
				xmax = 616.0833
				text = "AH1"
			intervals [1698]:
				xmin = 616.0833
				xmax = 616.2133
				text = "T"
			intervals [1699]:
				xmin = 616.2133
				xmax = 616.2733
				text = "EH1"
			intervals [1700]:
				xmin = 616.2733
				xmax = 616.3133
				text = "L"
			intervals [1701]:
				xmin = 616.3133
				xmax = 616.3733
				text = "M"
			intervals [1702]:
				xmin = 616.3733
				xmax = 616.4533
				text = "IY1"
			intervals [1703]:
				xmin = 616.4533
				xmax = 616.5233
				text = "AH0"
			intervals [1704]:
				xmin = 616.5233
				xmax = 616.5733
				text = "B"
			intervals [1705]:
				xmin = 616.5733
				xmax = 616.6633
				text = "AW1"
			intervals [1706]:
				xmin = 616.6633
				xmax = 616.7733
				text = "T"
			intervals [1707]:
				xmin = 616.7733
				xmax = 616.8433
				text = "Y"
			intervals [1708]:
				xmin = 616.8433
				xmax = 616.8733
				text = "UH1"
			intervals [1709]:
				xmin = 616.8733
				xmax = 616.9733
				text = "R"
			intervals [1710]:
				xmin = 616.9733
				xmax = 617.2233
				text = "D"
			intervals [1711]:
				xmin = 617.2233
				xmax = 617.3133
				text = "AO1"
			intervals [1712]:
				xmin = 617.3133
				xmax = 617.3533
				text = "G"
			intervals [1713]:
				xmin = 617.3533
				xmax = 617.6033
				text = "Z"
			intervals [1714]:
				xmin = 617.6033
				xmax = 618.1997
				text = "sp"
			intervals [1715]:
				xmin = 618.1997
				xmax = 618.2297
				text = "DH"
			intervals [1716]:
				xmin = 618.2297
				xmax = 618.2597
				text = "EY1"
			intervals [1717]:
				xmin = 618.2597
				xmax = 618.5497
				text = "sp"
			intervals [1718]:
				xmin = 618.5497
				xmax = 619.1439
				text = ""
			intervals [1719]:
				xmin = 619.1439
				xmax = 619.2039
				text = "W"
			intervals [1720]:
				xmin = 619.2039
				xmax = 619.2439
				text = "EH1"
			intervals [1721]:
				xmin = 619.2439
				xmax = 619.4239
				text = "L"
			intervals [1722]:
				xmin = 619.4239
				xmax = 619.5639
				text = "W"
			intervals [1723]:
				xmin = 619.5639
				xmax = 619.5939
				text = "AH1"
			intervals [1724]:
				xmin = 619.5939
				xmax = 619.6239
				text = "T"
			intervals [1725]:
				xmin = 619.6239
				xmax = 619.6839
				text = "AH0"
			intervals [1726]:
				xmin = 619.6839
				xmax = 619.7339
				text = "B"
			intervals [1727]:
				xmin = 619.7339
				xmax = 619.8239
				text = "AW1"
			intervals [1728]:
				xmin = 619.8239
				xmax = 619.9039
				text = "T"
			intervals [1729]:
				xmin = 619.9039
				xmax = 619.9339
				text = "sp"
			intervals [1730]:
				xmin = 619.9339
				xmax = 619.9839
				text = "DH"
			intervals [1731]:
				xmin = 619.9839
				xmax = 620.0639
				text = "IY0"
			intervals [1732]:
				xmin = 620.0639
				xmax = 620.1339
				text = "AH1"
			intervals [1733]:
				xmin = 620.1339
				xmax = 620.1939
				text = "DH"
			intervals [1734]:
				xmin = 620.1939
				xmax = 620.2939
				text = "ER0"
			intervals [1735]:
				xmin = 620.2939
				xmax = 620.3439
				text = "W"
			intervals [1736]:
				xmin = 620.3439
				xmax = 620.3739
				text = "AH1"
			intervals [1737]:
				xmin = 620.3739
				xmax = 620.5639
				text = "N"
			intervals [1738]:
				xmin = 620.5639
				xmax = 620.6439
				text = "sp"
			intervals [1739]:
				xmin = 620.6439
				xmax = 620.6739
				text = "HH"
			intervals [1740]:
				xmin = 620.6739
				xmax = 620.7339
				text = "AW1"
			intervals [1741]:
				xmin = 620.7339
				xmax = 620.7939
				text = "L"
			intervals [1742]:
				xmin = 620.7939
				xmax = 620.8539
				text = "AO1"
			intervals [1743]:
				xmin = 620.8539
				xmax = 620.9139
				text = "NG"
			intervals [1744]:
				xmin = 620.9139
				xmax = 620.9439
				text = "D"
			intervals [1745]:
				xmin = 620.9439
				xmax = 621.0039
				text = "IH0"
			intervals [1746]:
				xmin = 621.0039
				xmax = 621.0639
				text = "D"
			intervals [1747]:
				xmin = 621.0639
				xmax = 621.0939
				text = "Y"
			intervals [1748]:
				xmin = 621.0939
				xmax = 621.1239
				text = "UW1"
			intervals [1749]:
				xmin = 621.1239
				xmax = 621.1539
				text = "HH"
			intervals [1750]:
				xmin = 621.1539
				xmax = 621.2839
				text = "AE1"
			intervals [1751]:
				xmin = 621.2839
				xmax = 621.3539
				text = "V"
			intervals [1752]:
				xmin = 621.3539
				xmax = 621.4339
				text = "sp"
			intervals [1753]:
				xmin = 621.4339
				xmax = 621.5639
				text = "IH0"
			intervals [1754]:
				xmin = 621.5639
				xmax = 621.7439
				text = "M"
			intervals [1755]:
				xmin = 621.7439
				xmax = 621.7739
				text = "sp"
			intervals [1756]:
				xmin = 621.7739
				xmax = 621.8039
				text = "B"
			intervals [1757]:
				xmin = 621.8039
				xmax = 621.8339
				text = "IH0"
			intervals [1758]:
				xmin = 621.8339
				xmax = 621.8639
				text = "F"
			intervals [1759]:
				xmin = 621.8639
				xmax = 621.9439
				text = "AO1"
			intervals [1760]:
				xmin = 621.9439
				xmax = 622.0139
				text = "R"
			intervals [1761]:
				xmin = 622.0139
				xmax = 622.0439
				text = "sp"
			intervals [1762]:
				xmin = 622.0439
				xmax = 622.1139
				text = "DH"
			intervals [1763]:
				xmin = 622.1139
				xmax = 622.1539
				text = "AH0"
			intervals [1764]:
				xmin = 622.1539
				xmax = 622.2739
				text = "T"
			intervals [1765]:
				xmin = 622.2739
				xmax = 622.3039
				text = "sp"
			intervals [1766]:
				xmin = 622.3039
				xmax = 668.2586
				text = ""
			intervals [1767]:
				xmin = 668.2586
				xmax = 668.5086
				text = "spn"
			intervals [1768]:
				xmin = 668.5086
				xmax = 669.9777
				text = ""
			intervals [1769]:
				xmin = 669.9777
				xmax = 670.1077
				text = "sil"
			intervals [1770]:
				xmin = 670.1077
				xmax = 670.1677
				text = "W"
			intervals [1771]:
				xmin = 670.1677
				xmax = 670.2077
				text = "AH1"
			intervals [1772]:
				xmin = 670.2077
				xmax = 670.2777
				text = "T"
			intervals [1773]:
				xmin = 670.2777
				xmax = 670.3077
				text = "W"
			intervals [1774]:
				xmin = 670.3077
				xmax = 670.3377
				text = "AH0"
			intervals [1775]:
				xmin = 670.3377
				xmax = 670.4077
				text = "Z"
			intervals [1776]:
				xmin = 670.4077
				xmax = 670.4477
				text = "HH"
			intervals [1777]:
				xmin = 670.4477
				xmax = 670.5377
				text = "IH0"
			intervals [1778]:
				xmin = 670.5377
				xmax = 670.5877
				text = "Z"
			intervals [1779]:
				xmin = 670.5877
				xmax = 670.6177
				text = "sp"
			intervals [1780]:
				xmin = 670.6177
				xmax = 670.6977
				text = "N"
			intervals [1781]:
				xmin = 670.6977
				xmax = 670.7677
				text = "EY1"
			intervals [1782]:
				xmin = 670.7677
				xmax = 671.0477
				text = "M"
			intervals [1783]:
				xmin = 671.0477
				xmax = 673.9028
				text = ""
			intervals [1784]:
				xmin = 673.9028
				xmax = 673.9428
				text = "sil"
			intervals [1785]:
				xmin = 673.9428
				xmax = 673.9728
				text = "AY1"
			intervals [1786]:
				xmin = 673.9728
				xmax = 674.0728
				text = "M"
			intervals [1787]:
				xmin = 674.0728
				xmax = 674.1128
				text = "EH1"
			intervals [1788]:
				xmin = 674.1128
				xmax = 674.1628
				text = "N"
			intervals [1789]:
				xmin = 674.1628
				xmax = 674.1928
				text = "T"
			intervals [1790]:
				xmin = 674.1928
				xmax = 674.2428
				text = "DH"
			intervals [1791]:
				xmin = 674.2428
				xmax = 674.5428
				text = "IY0"
			intervals [1792]:
				xmin = 674.5428
				xmax = 674.6328
				text = "sp"
			intervals [1793]:
				xmin = 674.6328
				xmax = 674.6628
				text = "D"
			intervals [1794]:
				xmin = 674.6628
				xmax = 674.6928
				text = "AO1"
			intervals [1795]:
				xmin = 674.6928
				xmax = 674.7228
				text = "G"
			intervals [1796]:
				xmin = 674.7228
				xmax = 717.6308
				text = ""
			intervals [1797]:
				xmin = 717.6308
				xmax = 717.7008
				text = "M"
			intervals [1798]:
				xmin = 717.7008
				xmax = 717.7308
				text = "HH"
			intervals [1799]:
				xmin = 717.7308
				xmax = 718.0308
				text = "M"
			intervals [1800]:
				xmin = 718.0308
				xmax = 718.0608
				text = "sp"
			intervals [1801]:
				xmin = 718.0608
				xmax = 718.2561
				text = ""
			intervals [1802]:
				xmin = 718.2561
				xmax = 718.3461
				text = "HH"
			intervals [1803]:
				xmin = 718.3461
				xmax = 718.3961
				text = "W"
			intervals [1804]:
				xmin = 718.3961
				xmax = 718.4361
				text = "EH1"
			intervals [1805]:
				xmin = 718.4361
				xmax = 718.4961
				text = "N"
			intervals [1806]:
				xmin = 718.4961
				xmax = 718.5261
				text = "D"
			intervals [1807]:
				xmin = 718.5261
				xmax = 718.5761
				text = "IH0"
			intervals [1808]:
				xmin = 718.5761
				xmax = 718.6361
				text = "D"
			intervals [1809]:
				xmin = 718.6361
				xmax = 718.6961
				text = "Y"
			intervals [1810]:
				xmin = 718.6961
				xmax = 718.7261
				text = "UW1"
			intervals [1811]:
				xmin = 718.7261
				xmax = 718.7761
				text = "G"
			intervals [1812]:
				xmin = 718.7761
				xmax = 718.8261
				text = "EH1"
			intervals [1813]:
				xmin = 718.8261
				xmax = 718.9461
				text = "T"
			intervals [1814]:
				xmin = 718.9461
				xmax = 718.9861
				text = "DH"
			intervals [1815]:
				xmin = 718.9861
				xmax = 719.0461
				text = "IH0"
			intervals [1816]:
				xmin = 719.0461
				xmax = 719.0761
				text = "S"
			intervals [1817]:
				xmin = 719.0761
				xmax = 719.1561
				text = "sp"
			intervals [1818]:
				xmin = 719.1561
				xmax = 719.1961
				text = "W"
			intervals [1819]:
				xmin = 719.1961
				xmax = 719.2261
				text = "AH1"
			intervals [1820]:
				xmin = 719.2261
				xmax = 719.2761
				text = "N"
			intervals [1821]:
				xmin = 719.2761
				xmax = 719.3261
				text = "Y"
			intervals [1822]:
				xmin = 719.3261
				xmax = 719.3661
				text = "UW1"
			intervals [1823]:
				xmin = 719.3661
				xmax = 719.4161
				text = "HH"
			intervals [1824]:
				xmin = 719.4161
				xmax = 719.5161
				text = "AE1"
			intervals [1825]:
				xmin = 719.5161
				xmax = 719.6161
				text = "V"
			intervals [1826]:
				xmin = 719.6161
				xmax = 719.6861
				text = "N"
			intervals [1827]:
				xmin = 719.6861
				xmax = 719.9361
				text = "AW1"
			intervals [1828]:
				xmin = 719.9361
				xmax = 720.0661
				text = "sp"
			intervals [1829]:
				xmin = 720.0661
				xmax = 723.8708
				text = ""
			intervals [1830]:
				xmin = 723.8708
				xmax = 723.9008
				text = "M"
			intervals [1831]:
				xmin = 723.9008
				xmax = 723.9308
				text = "HH"
			intervals [1832]:
				xmin = 723.9308
				xmax = 724.2808
				text = "M"
			intervals [1833]:
				xmin = 724.2808
				xmax = 724.3208
				text = "sp"
			intervals [1834]:
				xmin = 724.3208
				xmax = 724.9461
				text = ""
			intervals [1835]:
				xmin = 724.9461
				xmax = 725.0061
				text = "W"
			intervals [1836]:
				xmin = 725.0061
				xmax = 725.0361
				text = "AO1"
			intervals [1837]:
				xmin = 725.0361
				xmax = 725.0761
				text = "Z"
			intervals [1838]:
				xmin = 725.0761
				xmax = 725.1161
				text = "IH0"
			intervals [1839]:
				xmin = 725.1161
				xmax = 725.1561
				text = "T"
			intervals [1840]:
				xmin = 725.1561
				xmax = 725.2261
				text = "AO0"
			intervals [1841]:
				xmin = 725.2261
				xmax = 725.3261
				text = "R"
			intervals [1842]:
				xmin = 725.3261
				xmax = 725.3561
				text = "EH1"
			intervals [1843]:
				xmin = 725.3561
				xmax = 725.4261
				text = "D"
			intervals [1844]:
				xmin = 725.4261
				xmax = 725.6361
				text = "IY0"
			intervals [1845]:
				xmin = 725.6361
				xmax = 725.9761
				text = "sp"
			intervals [1846]:
				xmin = 725.9761
				xmax = 726.4513
				text = ""
			intervals [1847]:
				xmin = 726.4513
				xmax = 726.4813
				text = "IH0"
			intervals [1848]:
				xmin = 726.4813
				xmax = 726.5113
				text = "T"
			intervals [1849]:
				xmin = 726.5113
				xmax = 726.5413
				text = "Z"
			intervals [1850]:
				xmin = 726.5413
				xmax = 726.5713
				text = "AO0"
			intervals [1851]:
				xmin = 726.5713
				xmax = 726.6013
				text = "L"
			intervals [1852]:
				xmin = 726.6013
				xmax = 726.6413
				text = "R"
			intervals [1853]:
				xmin = 726.6413
				xmax = 726.6813
				text = "EH1"
			intervals [1854]:
				xmin = 726.6813
				xmax = 726.7413
				text = "D"
			intervals [1855]:
				xmin = 726.7413
				xmax = 726.8413
				text = "IY0"
			intervals [1856]:
				xmin = 726.8413
				xmax = 726.8713
				text = "G"
			intervals [1857]:
				xmin = 726.8713
				xmax = 726.9313
				text = "R"
			intervals [1858]:
				xmin = 726.9313
				xmax = 727.0113
				text = "OW1"
			intervals [1859]:
				xmin = 727.0113
				xmax = 727.0513
				text = "N"
			intervals [1860]:
				xmin = 727.0513
				xmax = 727.1213
				text = "IH0"
			intervals [1861]:
				xmin = 727.1213
				xmax = 727.1613
				text = "N"
			intervals [1862]:
				xmin = 727.1613
				xmax = 727.2213
				text = "AH0"
			intervals [1863]:
				xmin = 727.2213
				xmax = 727.3313
				text = "K"
			intervals [1864]:
				xmin = 727.3313
				xmax = 727.3713
				text = "AH1"
			intervals [1865]:
				xmin = 727.3713
				xmax = 727.4713
				text = "P"
			intervals [1866]:
				xmin = 727.4713
				xmax = 727.5013
				text = "AH0"
			intervals [1867]:
				xmin = 727.5013
				xmax = 727.5313
				text = "L"
			intervals [1868]:
				xmin = 727.5313
				xmax = 727.6713
				text = "M"
			intervals [1869]:
				xmin = 727.6713
				xmax = 727.7013
				text = "AH1"
			intervals [1870]:
				xmin = 727.7013
				xmax = 727.7313
				text = "N"
			intervals [1871]:
				xmin = 727.7313
				xmax = 727.7613
				text = "TH"
			intervals [1872]:
				xmin = 727.7613
				xmax = 727.7913
				text = "S"
			intervals [1873]:
				xmin = 727.7913
				xmax = 728.0313
				text = "sp"
			intervals [1874]:
				xmin = 728.0313
				xmax = 734.5616
				text = ""
			intervals [1875]:
				xmin = 734.5616
				xmax = 734.6116
				text = "HH"
			intervals [1876]:
				xmin = 734.6116
				xmax = 734.6616
				text = "W"
			intervals [1877]:
				xmin = 734.6616
				xmax = 734.7316
				text = "AH1"
			intervals [1878]:
				xmin = 734.7316
				xmax = 734.7616
				text = "T"
			intervals [1879]:
				xmin = 734.7616
				xmax = 734.7916
				text = "Z"
			intervals [1880]:
				xmin = 734.7916
				xmax = 734.8516
				text = "HH"
			intervals [1881]:
				xmin = 734.8516
				xmax = 734.9816
				text = "ER1"
			intervals [1882]:
				xmin = 734.9816
				xmax = 735.0116
				text = "N"
			intervals [1883]:
				xmin = 735.0116
				xmax = 735.0916
				text = "EY1"
			intervals [1884]:
				xmin = 735.0916
				xmax = 735.3116
				text = "M"
			intervals [1885]:
				xmin = 735.3116
				xmax = 735.3416
				text = "AH0"
			intervals [1886]:
				xmin = 735.3416
				xmax = 735.3816
				text = "G"
			intervals [1887]:
				xmin = 735.3816
				xmax = 735.4116
				text = "EH1"
			intervals [1888]:
				xmin = 735.4116
				xmax = 735.4716
				text = "N"
			intervals [1889]:
				xmin = 735.4716
				xmax = 740.0525
				text = "sp"
			intervals [1890]:
				xmin = 740.0525
				xmax = 740.4225
				text = "AH1"
			intervals [1891]:
				xmin = 740.4225
				xmax = 740.4625
				text = "M"
			intervals [1892]:
				xmin = 740.4625
				xmax = 740.5025
				text = "sp"
			intervals [1893]:
				xmin = 740.5025
				xmax = 742.6028
				text = ""
			intervals [1894]:
				xmin = 742.6028
				xmax = 742.7628
				text = "AH1"
			intervals [1895]:
				xmin = 742.7628
				xmax = 743.0528
				text = "sp"
			intervals [1896]:
				xmin = 743.0528
				xmax = 743.1328
				text = "D"
			intervals [1897]:
				xmin = 743.1328
				xmax = 743.1628
				text = "IH0"
			intervals [1898]:
				xmin = 743.1628
				xmax = 743.2228
				text = "D"
			intervals [1899]:
				xmin = 743.2228
				xmax = 743.2728
				text = "Y"
			intervals [1900]:
				xmin = 743.2728
				xmax = 743.3128
				text = "UW1"
			intervals [1901]:
				xmin = 743.3128
				xmax = 743.3928
				text = "G"
			intervals [1902]:
				xmin = 743.3928
				xmax = 743.4428
				text = "EH1"
			intervals [1903]:
				xmin = 743.4428
				xmax = 743.4828
				text = "T"
			intervals [1904]:
				xmin = 743.4828
				xmax = 743.5228
				text = "HH"
			intervals [1905]:
				xmin = 743.5228
				xmax = 743.6728
				text = "ER1"
			intervals [1906]:
				xmin = 743.6728
				xmax = 743.7028
				text = "sp"
			intervals [1907]:
				xmin = 743.7028
				xmax = 743.7328
				text = "F"
			intervals [1908]:
				xmin = 743.7328
				xmax = 743.7628
				text = "R"
			intervals [1909]:
				xmin = 743.7628
				xmax = 743.9728
				text = "ER0"
			intervals [1910]:
				xmin = 743.9728
				xmax = 744.0028
				text = "AH0"
			intervals [1911]:
				xmin = 744.0028
				xmax = 744.0428
				text = "W"
			intervals [1912]:
				xmin = 744.0428
				xmax = 744.1828
				text = "AA1"
			intervals [1913]:
				xmin = 744.1828
				xmax = 744.2128
				text = "CH"
			intervals [1914]:
				xmin = 744.2128
				xmax = 744.3128
				text = "sp"
			intervals [1915]:
				xmin = 744.3128
				xmax = 744.3928
				text = "D"
			intervals [1916]:
				xmin = 744.3928
				xmax = 744.5528
				text = "AO1"
			intervals [1917]:
				xmin = 744.5528
				xmax = 744.6328
				text = "G"
			intervals [1918]:
				xmin = 744.6328
				xmax = 744.6628
				text = "F"
			intervals [1919]:
				xmin = 744.6628
				xmax = 745.4828
				text = "ER0"
			intervals [1920]:
				xmin = 745.4828
				xmax = 745.5228
				text = "AH0"
			intervals [1921]:
				xmin = 745.5228
				xmax = 745.5828
				text = "sp"
			intervals [1922]:
				xmin = 745.5828
				xmax = 745.6228
				text = "P"
			intervals [1923]:
				xmin = 745.6228
				xmax = 745.6528
				text = "EH1"
			intervals [1924]:
				xmin = 745.6528
				xmax = 745.6828
				text = "T"
			intervals [1925]:
				xmin = 745.6828
				xmax = 745.7328
				text = "ER0"
			intervals [1926]:
				xmin = 745.7328
				xmax = 745.7628
				text = "sp"
			intervals [1927]:
				xmin = 745.7628
				xmax = 745.7928
				text = "B"
			intervals [1928]:
				xmin = 745.7928
				xmax = 745.9928
				text = "OW1"
			intervals [1929]:
				xmin = 745.9928
				xmax = 746.0228
				text = "TH"
			intervals [1930]:
				xmin = 746.0228
				xmax = 746.0828
				text = "sp"
			intervals [1931]:
				xmin = 746.0828
				xmax = 747.2711
				text = ""
			intervals [1932]:
				xmin = 747.2711
				xmax = 747.3411
				text = "M"
			intervals [1933]:
				xmin = 747.3411
				xmax = 747.3711
				text = "HH"
			intervals [1934]:
				xmin = 747.3711
				xmax = 747.7711
				text = "M"
			intervals [1935]:
				xmin = 747.7711
				xmax = 747.8011
				text = "sp"
			intervals [1936]:
				xmin = 747.8011
				xmax = 748.0728
				text = ""
			intervals [1937]:
				xmin = 748.0728
				xmax = 748.2128
				text = "D"
			intervals [1938]:
				xmin = 748.2128
				xmax = 748.2628
				text = "AH1"
			intervals [1939]:
				xmin = 748.2628
				xmax = 748.2928
				text = "Z"
			intervals [1940]:
				xmin = 748.2928
				xmax = 748.4028
				text = "sp"
			intervals [1941]:
				xmin = 748.4028
				xmax = 748.4328
				text = "SH"
			intervals [1942]:
				xmin = 748.4328
				xmax = 748.4828
				text = "IY1"
			intervals [1943]:
				xmin = 748.4828
				xmax = 748.5428
				text = "N"
			intervals [1944]:
				xmin = 748.5428
				xmax = 748.6428
				text = "OW1"
			intervals [1945]:
				xmin = 748.6428
				xmax = 748.6728
				text = "EH1"
			intervals [1946]:
				xmin = 748.6728
				xmax = 748.7728
				text = "N"
			intervals [1947]:
				xmin = 748.7728
				xmax = 748.8028
				text = "IY0"
			intervals [1948]:
				xmin = 748.8028
				xmax = 748.8328
				text = "sp"
			intervals [1949]:
				xmin = 748.8328
				xmax = 748.9428
				text = "T"
			intervals [1950]:
				xmin = 748.9428
				xmax = 748.9828
				text = "R"
			intervals [1951]:
				xmin = 748.9828
				xmax = 749.1228
				text = "IH1"
			intervals [1952]:
				xmin = 749.1228
				xmax = 749.1528
				text = "K"
			intervals [1953]:
				xmin = 749.1528
				xmax = 749.1828
				text = "S"
			intervals [1954]:
				xmin = 749.1828
				xmax = 749.2228
				text = "sp"
			intervals [1955]:
				xmin = 749.2228
				xmax = 749.2928
				text = "ER0"
			intervals [1956]:
				xmin = 749.2928
				xmax = 749.3628
				text = "EH1"
			intervals [1957]:
				xmin = 749.3628
				xmax = 749.4128
				text = "N"
			intervals [1958]:
				xmin = 749.4128
				xmax = 749.4528
				text = "IY0"
			intervals [1959]:
				xmin = 749.4528
				xmax = 749.4828
				text = "TH"
			intervals [1960]:
				xmin = 749.4828
				xmax = 749.5128
				text = "IH2"
			intervals [1961]:
				xmin = 749.5128
				xmax = 749.6228
				text = "N"
			intervals [1962]:
				xmin = 749.6228
				xmax = 749.6528
				text = "sp"
			intervals [1963]:
				xmin = 749.6528
				xmax = 756.9121
				text = ""
			intervals [1964]:
				xmin = 756.9121
				xmax = 756.9721
				text = "N"
			intervals [1965]:
				xmin = 756.9721
				xmax = 757.0621
				text = "Y"
			intervals [1966]:
				xmin = 757.0621
				xmax = 757.0921
				text = "AH1"
			intervals [1967]:
				xmin = 757.0921
				xmax = 757.1921
				text = "sp"
			intervals [1968]:
				xmin = 757.1921
				xmax = 761.6312
				text = ""
			intervals [1969]:
				xmin = 761.6312
				xmax = 761.8012
				text = "Y"
			intervals [1970]:
				xmin = 761.8012
				xmax = 762.2212
				text = "AE1"
			intervals [1971]:
				xmin = 762.2212
				xmax = 773.6803
				text = ""
			intervals [1972]:
				xmin = 773.6803
				xmax = 773.7103
				text = "M"
			intervals [1973]:
				xmin = 773.7103
				xmax = 773.7403
				text = "HH"
			intervals [1974]:
				xmin = 773.7403
				xmax = 774.0403
				text = "M"
			intervals [1975]:
				xmin = 774.0403
				xmax = 780.1809
				text = ""
			intervals [1976]:
				xmin = 780.1809
				xmax = 780.3009
				text = "M"
			intervals [1977]:
				xmin = 780.3009
				xmax = 780.3409
				text = "HH"
			intervals [1978]:
				xmin = 780.3409
				xmax = 780.6709
				text = "M"
			intervals [1979]:
				xmin = 780.6709
				xmax = 782.2081
				text = ""
			intervals [1980]:
				xmin = 782.2081
				xmax = 782.2581
				text = "OW2"
			intervals [1981]:
				xmin = 782.2581
				xmax = 782.2881
				text = "K"
			intervals [1982]:
				xmin = 782.2881
				xmax = 782.4081
				text = "EY1"
			intervals [1983]:
				xmin = 782.4081
				xmax = 782.6581
				text = "sp"
			intervals [1984]:
				xmin = 782.6581
				xmax = 784.1323
				text = ""
			intervals [1985]:
				xmin = 784.1323
				xmax = 784.2123
				text = "D"
			intervals [1986]:
				xmin = 784.2123
				xmax = 784.3823
				text = "IH0"
			intervals [1987]:
				xmin = 784.3823
				xmax = 784.4523
				text = "D"
			intervals [1988]:
				xmin = 784.4523
				xmax = 784.8623
				text = "AH1"
			intervals [1989]:
				xmin = 784.8623
				xmax = 784.9423
				text = "sp"
			intervals [1990]:
				xmin = 784.9423
				xmax = 785.107
				text = ""
			intervals [1991]:
				xmin = 785.107
				xmax = 785.227
				text = "SH"
			intervals [1992]:
				xmin = 785.227
				xmax = 785.307
				text = "IY1"
			intervals [1993]:
				xmin = 785.307
				xmax = 785.367
				text = "EH1"
			intervals [1994]:
				xmin = 785.367
				xmax = 785.417
				text = "V"
			intervals [1995]:
				xmin = 785.417
				xmax = 785.517
				text = "ER0"
			intervals [1996]:
				xmin = 785.517
				xmax = 785.577
				text = "D"
			intervals [1997]:
				xmin = 785.577
				xmax = 785.777
				text = "UW1"
			intervals [1998]:
				xmin = 785.777
				xmax = 785.837
				text = "EH1"
			intervals [1999]:
				xmin = 785.837
				xmax = 785.877
				text = "N"
			intervals [2000]:
				xmin = 785.877
				xmax = 785.907
				text = "IY0"
			intervals [2001]:
				xmin = 785.907
				xmax = 785.977
				text = "TH"
			intervals [2002]:
				xmin = 785.977
				xmax = 786.017
				text = "IH2"
			intervals [2003]:
				xmin = 786.017
				xmax = 786.177
				text = "NG"
			intervals [2004]:
				xmin = 786.177
				xmax = 786.297
				text = "sp"
			intervals [2005]:
				xmin = 786.297
				xmax = 786.347
				text = "F"
			intervals [2006]:
				xmin = 786.347
				xmax = 786.427
				text = "AH1"
			intervals [2007]:
				xmin = 786.427
				xmax = 786.487
				text = "N"
			intervals [2008]:
				xmin = 786.487
				xmax = 786.637
				text = "IY0"
			intervals [2009]:
				xmin = 786.637
				xmax = 786.667
				text = "sp"
			intervals [2010]:
				xmin = 786.667
				xmax = 786.707
				text = "DH"
			intervals [2011]:
				xmin = 786.707
				xmax = 786.777
				text = "AH0"
			intervals [2012]:
				xmin = 786.777
				xmax = 786.807
				text = "T"
			intervals [2013]:
				xmin = 786.807
				xmax = 786.907
				text = "sp"
			intervals [2014]:
				xmin = 786.907
				xmax = 787.027
				text = "M"
			intervals [2015]:
				xmin = 787.027
				xmax = 787.157
				text = "EY1"
			intervals [2016]:
				xmin = 787.157
				xmax = 787.187
				text = "D"
			intervals [2017]:
				xmin = 787.187
				xmax = 787.217
				text = "sp"
			intervals [2018]:
				xmin = 787.217
				xmax = 787.257
				text = "Y"
			intervals [2019]:
				xmin = 787.257
				xmax = 787.347
				text = "UW1"
			intervals [2020]:
				xmin = 787.347
				xmax = 787.487
				text = "AO1"
			intervals [2021]:
				xmin = 787.487
				xmax = 787.547
				text = "L"
			intervals [2022]:
				xmin = 787.547
				xmax = 787.607
				text = "L"
			intervals [2023]:
				xmin = 787.607
				xmax = 787.637
				text = "AE1"
			intervals [2024]:
				xmin = 787.637
				xmax = 787.667
				text = "F"
			intervals [2025]:
				xmin = 787.667
				xmax = 787.957
				text = "sp"
			intervals [2026]:
				xmin = 787.957
				xmax = 789.5111
				text = ""
			intervals [2027]:
				xmin = 789.5111
				xmax = 790.2911
				text = "spn"
			intervals [2028]:
				xmin = 790.2911
				xmax = 797.3676
				text = "sp"
			intervals [2029]:
				xmin = 797.3676
				xmax = 797.6876
				text = "M"
			intervals [2030]:
				xmin = 797.6876
				xmax = 801.7018
				text = ""
			intervals [2031]:
				xmin = 801.7018
				xmax = 802.0518
				text = "OW2"
			intervals [2032]:
				xmin = 802.0518
				xmax = 802.1118
				text = "K"
			intervals [2033]:
				xmin = 802.1118
				xmax = 802.3218
				text = "EY1"
			intervals [2034]:
				xmin = 802.3218
				xmax = 804.3472
				text = "sp"
			intervals [2035]:
				xmin = 804.3472
				xmax = 804.6272
				text = "OW2"
			intervals [2036]:
				xmin = 804.6272
				xmax = 804.6972
				text = "K"
			intervals [2037]:
				xmin = 804.6972
				xmax = 804.9972
				text = "EY1"
			intervals [2038]:
				xmin = 804.9972
				xmax = 805.2472
				text = "AH1"
			intervals [2039]:
				xmin = 805.2472
				xmax = 805.3772
				text = "M"
			intervals [2040]:
				xmin = 805.3772
				xmax = 805.4172
				text = "sp"
			intervals [2041]:
				xmin = 805.4172
				xmax = 805.7947
				text = ""
			intervals [2042]:
				xmin = 805.7947
				xmax = 805.8747
				text = "HH"
			intervals [2043]:
				xmin = 805.8747
				xmax = 805.9147
				text = "W"
			intervals [2044]:
				xmin = 805.9147
				xmax = 805.9647
				text = "EH1"
			intervals [2045]:
				xmin = 805.9647
				xmax = 806.0147
				text = "N"
			intervals [2046]:
				xmin = 806.0147
				xmax = 806.0647
				text = "Y"
			intervals [2047]:
				xmin = 806.0647
				xmax = 806.1747
				text = "UW1"
			intervals [2048]:
				xmin = 806.1747
				xmax = 806.2147
				text = "W"
			intervals [2049]:
				xmin = 806.2147
				xmax = 806.5747
				text = "ER1"
			intervals [2050]:
				xmin = 806.5747
				xmax = 806.6047
				text = "AH0"
			intervals [2051]:
				xmin = 806.6047
				xmax = 806.866
				text = ""
			intervals [2052]:
				xmin = 806.866
				xmax = 807.156
				text = "AH0"
			intervals [2053]:
				xmin = 807.156
				xmax = 807.186
				text = "sp"
			intervals [2054]:
				xmin = 807.186
				xmax = 807.4792
				text = ""
			intervals [2055]:
				xmin = 807.4792
				xmax = 807.5592
				text = "G"
			intervals [2056]:
				xmin = 807.5592
				xmax = 807.6892
				text = "ER1"
			intervals [2057]:
				xmin = 807.6892
				xmax = 807.8492
				text = "L"
			intervals [2058]:
				xmin = 807.8492
				xmax = 807.8792
				text = "K"
			intervals [2059]:
				xmin = 807.8792
				xmax = 807.9292
				text = "AH1"
			intervals [2060]:
				xmin = 807.9292
				xmax = 808.0192
				text = "M"
			intervals [2061]:
				xmin = 808.0192
				xmax = 808.0492
				text = "IH0"
			intervals [2062]:
				xmin = 808.0492
				xmax = 808.0892
				text = "N"
			intervals [2063]:
				xmin = 808.0892
				xmax = 808.1592
				text = "AH1"
			intervals [2064]:
				xmin = 808.1592
				xmax = 808.2592
				text = "P"
			intervals [2065]:
				xmin = 808.2592
				xmax = 808.2892
				text = "IH0"
			intervals [2066]:
				xmin = 808.2892
				xmax = 808.3492
				text = "N"
			intervals [2067]:
				xmin = 808.3492
				xmax = 808.3792
				text = "sp"
			intervals [2068]:
				xmin = 808.3792
				xmax = 808.5392
				text = "S"
			intervals [2069]:
				xmin = 808.5392
				xmax = 808.5792
				text = "K"
			intervals [2070]:
				xmin = 808.5792
				xmax = 808.6892
				text = "UW1"
			intervals [2071]:
				xmin = 808.6892
				xmax = 808.7392
				text = "L"
			intervals [2072]:
				xmin = 808.7392
				xmax = 808.8092
				text = "HH"
			intervals [2073]:
				xmin = 808.8092
				xmax = 808.8492
				text = "W"
			intervals [2074]:
				xmin = 808.8492
				xmax = 808.9192
				text = "AH1"
			intervals [2075]:
				xmin = 808.9192
				xmax = 808.9692
				text = "T"
			intervals [2076]:
				xmin = 808.9692
				xmax = 809.0092
				text = "D"
			intervals [2077]:
				xmin = 809.0092
				xmax = 809.1092
				text = "IH0"
			intervals [2078]:
				xmin = 809.1092
				xmax = 809.1392
				text = "D"
			intervals [2079]:
				xmin = 809.1392
				xmax = 809.2292
				text = "K"
			intervals [2080]:
				xmin = 809.2292
				xmax = 809.2792
				text = "IH1"
			intervals [2081]:
				xmin = 809.2792
				xmax = 809.3992
				text = "D"
			intervals [2082]:
				xmin = 809.3992
				xmax = 809.4892
				text = "Z"
			intervals [2083]:
				xmin = 809.4892
				xmax = 809.5292
				text = "sp"
			intervals [2084]:
				xmin = 809.5292
				xmax = 809.5892
				text = "D"
			intervals [2085]:
				xmin = 809.5892
				xmax = 809.7692
				text = "UW1"
			intervals [2086]:
				xmin = 809.7692
				xmax = 809.8792
				text = "AE1"
			intervals [2087]:
				xmin = 809.8792
				xmax = 809.9392
				text = "F"
			intervals [2088]:
				xmin = 809.9392
				xmax = 809.9692
				text = "T"
			intervals [2089]:
				xmin = 809.9692
				xmax = 810.0792
				text = "ER0"
			intervals [2090]:
				xmin = 810.0792
				xmax = 810.1092
				text = "sp"
			intervals [2091]:
				xmin = 810.1092
				xmax = 810.2392
				text = "S"
			intervals [2092]:
				xmin = 810.2392
				xmax = 810.2792
				text = "K"
			intervals [2093]:
				xmin = 810.2792
				xmax = 810.3292
				text = "UW1"
			intervals [2094]:
				xmin = 810.3292
				xmax = 810.5092
				text = "L"
			intervals [2095]:
				xmin = 810.5092
				xmax = 810.5992
				text = "W"
			intervals [2096]:
				xmin = 810.5992
				xmax = 810.6592
				text = "AH0"
			intervals [2097]:
				xmin = 810.6592
				xmax = 810.7192
				text = "Z"
			intervals [2098]:
				xmin = 810.7192
				xmax = 810.8492
				text = "AW1"
			intervals [2099]:
				xmin = 810.8492
				xmax = 810.9492
				text = "T"
			intervals [2100]:
				xmin = 810.9492
				xmax = 810.9792
				text = "sp"
			intervals [2101]:
				xmin = 810.9792
				xmax = 811.3708
				text = ""
			intervals [2102]:
				xmin = 811.3708
				xmax = 811.5708
				text = "M"
			intervals [2103]:
				xmin = 811.5708
				xmax = 811.6108
				text = "OW1"
			intervals [2104]:
				xmin = 811.6108
				xmax = 811.6408
				text = "S"
			intervals [2105]:
				xmin = 811.6408
				xmax = 811.8008
				text = "T"
			intervals [2106]:
				xmin = 811.8008
				xmax = 811.8608
				text = "L"
			intervals [2107]:
				xmin = 811.8608
				xmax = 811.9108
				text = "IY0"
			intervals [2108]:
				xmin = 811.9108
				xmax = 811.9608
				text = "sp"
			intervals [2109]:
				xmin = 811.9608
				xmax = 812.6002
				text = ""
			intervals [2110]:
				xmin = 812.6002
				xmax = 812.7902
				text = "EH1"
			intervals [2111]:
				xmin = 812.7902
				xmax = 812.8702
				text = "V"
			intervals [2112]:
				xmin = 812.8702
				xmax = 812.9702
				text = "ER0"
			intervals [2113]:
				xmin = 812.9702
				xmax = 813.0602
				text = "IY0"
			intervals [2114]:
				xmin = 813.0602
				xmax = 813.1102
				text = "D"
			intervals [2115]:
				xmin = 813.1102
				xmax = 813.2702
				text = "EY1"
			intervals [2116]:
				xmin = 813.2702
				xmax = 813.556
				text = ""
			intervals [2117]:
				xmin = 813.556
				xmax = 813.616
				text = "F"
			intervals [2118]:
				xmin = 813.616
				xmax = 813.756
				text = "AY1"
			intervals [2119]:
				xmin = 813.756
				xmax = 813.946
				text = "T"
			intervals [2120]:
				xmin = 813.946
				xmax = 815.9794
				text = ""
			intervals [2121]:
				xmin = 815.9794
				xmax = 816.6794
				text = "spn"
			intervals [2122]:
				xmin = 816.6794
				xmax = 844.054
				text = ""
			intervals [2123]:
				xmin = 844.054
				xmax = 844.084
				text = "sil"
			intervals [2124]:
				xmin = 844.084
				xmax = 844.194
				text = "AH1"
			intervals [2125]:
				xmin = 844.194
				xmax = 844.454
				text = "M"
			intervals [2126]:
				xmin = 844.454
				xmax = 844.7805
				text = ""
			intervals [2127]:
				xmin = 844.7805
				xmax = 844.9605
				text = "HH"
			intervals [2128]:
				xmin = 844.9605
				xmax = 844.9905
				text = "W"
			intervals [2129]:
				xmin = 844.9905
				xmax = 845.0305
				text = "AH1"
			intervals [2130]:
				xmin = 845.0305
				xmax = 845.1105
				text = "T"
			intervals [2131]:
				xmin = 845.1105
				xmax = 845.1505
				text = "D"
			intervals [2132]:
				xmin = 845.1505
				xmax = 845.2405
				text = "IH0"
			intervals [2133]:
				xmin = 845.2405
				xmax = 845.2705
				text = "D"
			intervals [2134]:
				xmin = 845.2705
				xmax = 845.6005
				text = "sp"
			intervals [2135]:
				xmin = 845.6005
				xmax = 845.6605
				text = "DH"
			intervals [2136]:
				xmin = 845.6605
				xmax = 845.8205
				text = "IY0"
			intervals [2137]:
				xmin = 845.8205
				xmax = 845.8505
				text = "sp"
			intervals [2138]:
				xmin = 845.8505
				xmax = 845.9105
				text = "F"
			intervals [2139]:
				xmin = 845.9105
				xmax = 845.9905
				text = "AY1"
			intervals [2140]:
				xmin = 845.9905
				xmax = 846.1405
				text = "T"
			intervals [2141]:
				xmin = 846.1405
				xmax = 846.2105
				text = "S"
			intervals [2142]:
				xmin = 846.2105
				xmax = 846.2505
				text = "sp"
			intervals [2143]:
				xmin = 846.2505
				xmax = 846.2805
				text = "S"
			intervals [2144]:
				xmin = 846.2805
				xmax = 846.3305
				text = "T"
			intervals [2145]:
				xmin = 846.3305
				xmax = 846.3705
				text = "AA1"
			intervals [2146]:
				xmin = 846.3705
				xmax = 846.4005
				text = "R"
			intervals [2147]:
				xmin = 846.4005
				xmax = 846.5305
				text = "T"
			intervals [2148]:
				xmin = 846.5305
				xmax = 846.6405
				text = "AH0"
			intervals [2149]:
				xmin = 846.6405
				xmax = 846.7005
				text = "B"
			intervals [2150]:
				xmin = 846.7005
				xmax = 846.7905
				text = "AW1"
			intervals [2151]:
				xmin = 846.7905
				xmax = 846.8805
				text = "T"
			intervals [2152]:
				xmin = 846.8805
				xmax = 847.2205
				text = "sp"
			intervals [2153]:
				xmin = 847.2205
				xmax = 848.5747
				text = ""
			intervals [2154]:
				xmin = 848.5747
				xmax = 849.6547
				text = "spn"
			intervals [2155]:
				xmin = 849.6547
				xmax = 858.0905
				text = ""
			intervals [2156]:
				xmin = 858.0905
				xmax = 859.6405
				text = "spn"
			intervals [2157]:
				xmin = 859.6405
				xmax = 874.591
				text = ""
			intervals [2158]:
				xmin = 874.591
				xmax = 874.631
				text = "sil"
			intervals [2159]:
				xmin = 874.631
				xmax = 875.961
				text = "spn"
			intervals [2160]:
				xmin = 875.961
				xmax = 876.021
				text = "sp"
			intervals [2161]:
				xmin = 876.021
				xmax = 877.8498
				text = ""
			intervals [2162]:
				xmin = 877.8498
				xmax = 877.9998
				text = "M"
			intervals [2163]:
				xmin = 877.9998
				xmax = 878.0298
				text = "HH"
			intervals [2164]:
				xmin = 878.0298
				xmax = 878.4898
				text = "M"
			intervals [2165]:
				xmin = 878.4898
				xmax = 879.5949
				text = ""
			intervals [2166]:
				xmin = 879.5949
				xmax = 879.7149
				text = "Y"
			intervals [2167]:
				xmin = 879.7149
				xmax = 879.7649
				text = "AE1"
			intervals [2168]:
				xmin = 879.7649
				xmax = 879.7949
				text = "DH"
			intervals [2169]:
				xmin = 879.7949
				xmax = 879.8249
				text = "AE1"
			intervals [2170]:
				xmin = 879.8249
				xmax = 879.8849
				text = "T"
			intervals [2171]:
				xmin = 879.8849
				xmax = 879.9349
				text = "S"
			intervals [2172]:
				xmin = 879.9349
				xmax = 879.9849
				text = "W"
			intervals [2173]:
				xmin = 879.9849
				xmax = 880.0249
				text = "AH1"
			intervals [2174]:
				xmin = 880.0249
				xmax = 880.0549
				text = "T"
			intervals [2175]:
				xmin = 880.0549
				xmax = 880.0949
				text = "AY1"
			intervals [2176]:
				xmin = 880.0949
				xmax = 880.1249
				text = "W"
			intervals [2177]:
				xmin = 880.1249
				xmax = 880.3249
				text = "AH1"
			intervals [2178]:
				xmin = 880.3249
				xmax = 880.3549
				text = "Z"
			intervals [2179]:
				xmin = 880.3549
				xmax = 880.3849
				text = "G"
			intervals [2180]:
				xmin = 880.3849
				xmax = 880.4149
				text = "OW1"
			intervals [2181]:
				xmin = 880.4149
				xmax = 880.4449
				text = "IH0"
			intervals [2182]:
				xmin = 880.4449
				xmax = 880.4749
				text = "N"
			intervals [2183]:
				xmin = 880.4749
				xmax = 880.5249
				text = "T"
			intervals [2184]:
				xmin = 880.5249
				xmax = 880.6049
				text = "AH0"
			intervals [2185]:
				xmin = 880.6049
				xmax = 880.6349
				text = "AE1"
			intervals [2186]:
				xmin = 880.6349
				xmax = 880.6649
				text = "S"
			intervals [2187]:
				xmin = 880.6649
				xmax = 880.6949
				text = "K"
			intervals [2188]:
				xmin = 880.6949
				xmax = 880.7549
				text = "sp"
			intervals [2189]:
				xmin = 880.7549
				xmax = 880.8149
				text = "Y"
			intervals [2190]:
				xmin = 880.8149
				xmax = 880.8749
				text = "UW1"
			intervals [2191]:
				xmin = 880.8749
				xmax = 880.9149
				text = "D"
			intervals [2192]:
				xmin = 880.9149
				xmax = 880.9449
				text = "UW1"
			intervals [2193]:
				xmin = 880.9449
				xmax = 880.9849
				text = "Y"
			intervals [2194]:
				xmin = 880.9849
				xmax = 881.0649
				text = "UW1"
			intervals [2195]:
				xmin = 881.0649
				xmax = 881.0949
				text = "sp"
			intervals [2196]:
				xmin = 881.0949
				xmax = 881.1349
				text = "TH"
			intervals [2197]:
				xmin = 881.1349
				xmax = 881.1949
				text = "IH1"
			intervals [2198]:
				xmin = 881.1949
				xmax = 881.2549
				text = "NG"
			intervals [2199]:
				xmin = 881.2549
				xmax = 881.2849
				text = "K"
			intervals [2200]:
				xmin = 881.2849
				xmax = 881.3349
				text = "sp"
			intervals [2201]:
				xmin = 881.3349
				xmax = 881.4449
				text = "K"
			intervals [2202]:
				xmin = 881.4449
				xmax = 881.5149
				text = "IH1"
			intervals [2203]:
				xmin = 881.5149
				xmax = 881.6249
				text = "D"
			intervals [2204]:
				xmin = 881.6249
				xmax = 881.6949
				text = "Z"
			intervals [2205]:
				xmin = 881.6949
				xmax = 881.7549
				text = "N"
			intervals [2206]:
				xmin = 881.7549
				xmax = 881.9349
				text = "AW1"
			intervals [2207]:
				xmin = 881.9349
				xmax = 881.9949
				text = "AH0"
			intervals [2208]:
				xmin = 881.9949
				xmax = 882.0749
				text = "D"
			intervals [2209]:
				xmin = 882.0749
				xmax = 882.2349
				text = "EY2"
			intervals [2210]:
				xmin = 882.2349
				xmax = 882.5549
				text = "Z"
			intervals [2211]:
				xmin = 882.5549
				xmax = 882.5849
				text = "sp"
			intervals [2212]:
				xmin = 882.5849
				xmax = 882.7139
				text = ""
			intervals [2213]:
				xmin = 882.7139
				xmax = 882.7739
				text = "D"
			intervals [2214]:
				xmin = 882.7739
				xmax = 882.9239
				text = "UW1"
			intervals [2215]:
				xmin = 882.9239
				xmax = 882.9839
				text = "P"
			intervals [2216]:
				xmin = 882.9839
				xmax = 883.0139
				text = "R"
			intervals [2217]:
				xmin = 883.0139
				xmax = 883.0439
				text = "IH1"
			intervals [2218]:
				xmin = 883.0439
				xmax = 883.0939
				text = "T"
			intervals [2219]:
				xmin = 883.0939
				xmax = 883.1239
				text = "IY0"
			intervals [2220]:
				xmin = 883.1239
				xmax = 883.2139
				text = "M"
			intervals [2221]:
				xmin = 883.2139
				xmax = 883.3039
				text = "AH1"
			intervals [2222]:
				xmin = 883.3039
				xmax = 883.3739
				text = "CH"
			intervals [2223]:
				xmin = 883.3739
				xmax = 883.4039
				text = "DH"
			intervals [2224]:
				xmin = 883.4039
				xmax = 883.4939
				text = "AH0"
			intervals [2225]:
				xmin = 883.4939
				xmax = 883.5839
				text = "S"
			intervals [2226]:
				xmin = 883.5839
				xmax = 883.6939
				text = "EY1"
			intervals [2227]:
				xmin = 883.6939
				xmax = 883.7739
				text = "M"
			intervals [2228]:
				xmin = 883.7739
				xmax = 883.8439
				text = "sp"
			intervals [2229]:
				xmin = 883.8439
				xmax = 883.8939
				text = "TH"
			intervals [2230]:
				xmin = 883.8939
				xmax = 883.9739
				text = "IH1"
			intervals [2231]:
				xmin = 883.9739
				xmax = 884.0039
				text = "NG"
			intervals [2232]:
				xmin = 884.0039
				xmax = 884.0339
				text = "EH1"
			intervals [2233]:
				xmin = 884.0339
				xmax = 884.0739
				text = "Z"
			intervals [2234]:
				xmin = 884.0739
				xmax = 884.1139
				text = "W"
			intervals [2235]:
				xmin = 884.1139
				xmax = 884.1439
				text = "EH1"
			intervals [2236]:
				xmin = 884.1439
				xmax = 884.1739
				text = "N"
			intervals [2237]:
				xmin = 884.1739
				xmax = 884.2039
				text = "Y"
			intervals [2238]:
				xmin = 884.2039
				xmax = 884.2439
				text = "UW1"
			intervals [2239]:
				xmin = 884.2439
				xmax = 884.2839
				text = "sp"
			intervals [2240]:
				xmin = 884.2839
				xmax = 884.3339
				text = "W"
			intervals [2241]:
				xmin = 884.3339
				xmax = 884.3939
				text = "ER0"
			intervals [2242]:
				xmin = 884.3939
				xmax = 884.4339
				text = "AH0"
			intervals [2243]:
				xmin = 884.4339
				xmax = 884.4839
				text = "sp"
			intervals [2244]:
				xmin = 884.4839
				xmax = 884.5139
				text = "K"
			intervals [2245]:
				xmin = 884.5139
				xmax = 884.5439
				text = "IH1"
			intervals [2246]:
				xmin = 884.5439
				xmax = 884.5739
				text = "D"
			intervals [2247]:
				xmin = 884.5739
				xmax = 885.0639
				text = "sp"
			intervals [2248]:
				xmin = 885.0639
				xmax = 905.4852
				text = ""
			intervals [2249]:
				xmin = 905.4852
				xmax = 905.5152
				text = "M"
			intervals [2250]:
				xmin = 905.5152
				xmax = 905.5452
				text = "HH"
			intervals [2251]:
				xmin = 905.5452
				xmax = 905.9452
				text = "M"
			intervals [2252]:
				xmin = 905.9452
				xmax = 905.9952
				text = "sp"
			intervals [2253]:
				xmin = 905.9952
				xmax = 907.6099
				text = ""
			intervals [2254]:
				xmin = 907.6099
				xmax = 907.7499
				text = "G"
			intervals [2255]:
				xmin = 907.7499
				xmax = 907.8399
				text = "IH0"
			intervals [2256]:
				xmin = 907.8399
				xmax = 907.9199
				text = "D"
			intervals [2257]:
				xmin = 907.9199
				xmax = 908.0999
				text = "sp"
			intervals [2258]:
				xmin = 908.0999
				xmax = 909.2141
				text = ""
			intervals [2259]:
				xmin = 909.2141
				xmax = 909.7041
				text = "AH1"
			intervals [2260]:
				xmin = 909.7041
				xmax = 909.8841
				text = "sp"
			intervals [2261]:
				xmin = 909.8841
				xmax = 909.9341
				text = "D"
			intervals [2262]:
				xmin = 909.9341
				xmax = 909.9741
				text = "IH1"
			intervals [2263]:
				xmin = 909.9741
				xmax = 910.0041
				text = "D"
			intervals [2264]:
				xmin = 910.0041
				xmax = 910.0441
				text = "Y"
			intervals [2265]:
				xmin = 910.0441
				xmax = 910.0841
				text = "UW1"
			intervals [2266]:
				xmin = 910.0841
				xmax = 910.1841
				text = "EH1"
			intervals [2267]:
				xmin = 910.1841
				xmax = 910.2341
				text = "V"
			intervals [2268]:
				xmin = 910.2341
				xmax = 910.3541
				text = "ER0"
			intervals [2269]:
				xmin = 910.3541
				xmax = 910.3841
				text = "HH"
			intervals [2270]:
				xmin = 910.3841
				xmax = 910.4141
				text = "AE1"
			intervals [2271]:
				xmin = 910.4141
				xmax = 910.4941
				text = "V"
			intervals [2272]:
				xmin = 910.4941
				xmax = 910.5841
				text = "AH0"
			intervals [2273]:
				xmin = 910.5841
				xmax = 910.6541
				text = "T"
			intervals [2274]:
				xmin = 910.6541
				xmax = 910.7741
				text = "IY1"
			intervals [2275]:
				xmin = 910.7741
				xmax = 910.8641
				text = "CH"
			intervals [2276]:
				xmin = 910.8641
				xmax = 910.9541
				text = "ER0"
			intervals [2277]:
				xmin = 910.9541
				xmax = 911.0241
				text = "HH"
			intervals [2278]:
				xmin = 911.0241
				xmax = 911.0541
				text = "UW1"
			intervals [2279]:
				xmin = 911.0541
				xmax = 911.1441
				text = "HH"
			intervals [2280]:
				xmin = 911.1441
				xmax = 911.2441
				text = "AA1"
			intervals [2281]:
				xmin = 911.2441
				xmax = 911.3341
				text = "L"
			intervals [2282]:
				xmin = 911.3341
				xmax = 911.4641
				text = "ER0"
			intervals [2283]:
				xmin = 911.4641
				xmax = 911.5141
				text = "D"
			intervals [2284]:
				xmin = 911.5141
				xmax = 911.5841
				text = "AH0"
			intervals [2285]:
				xmin = 911.5841
				xmax = 911.6141
				text = "sp"
			intervals [2286]:
				xmin = 911.6141
				xmax = 911.7241
				text = "L"
			intervals [2287]:
				xmin = 911.7241
				xmax = 911.7741
				text = "AO1"
			intervals [2288]:
				xmin = 911.7741
				xmax = 911.8141
				text = "T"
			intervals [2289]:
				xmin = 911.8141
				xmax = 911.9041
				text = "sp"
			intervals [2290]:
				xmin = 911.9041
				xmax = 912.7778
				text = ""
			intervals [2291]:
				xmin = 912.7778
				xmax = 912.8378
				text = "IH0"
			intervals [2292]:
				xmin = 912.8378
				xmax = 912.9078
				text = "N"
			intervals [2293]:
				xmin = 912.9078
				xmax = 912.9378
				text = "sp"
			intervals [2294]:
				xmin = 912.9378
				xmax = 913.0678
				text = "S"
			intervals [2295]:
				xmin = 913.0678
				xmax = 913.0978
				text = "K"
			intervals [2296]:
				xmin = 913.0978
				xmax = 913.1278
				text = "UW1"
			intervals [2297]:
				xmin = 913.1278
				xmax = 913.1578
				text = "L"
			intervals [2298]:
				xmin = 913.1578
				xmax = 913.2778
				text = "sp"
			intervals [2299]:
				xmin = 913.2778
				xmax = 925.0428
				text = ""
			intervals [2300]:
				xmin = 925.0428
				xmax = 925.4228
				text = "M"
			intervals [2301]:
				xmin = 925.4228
				xmax = 925.4728
				text = "sp"
			intervals [2302]:
				xmin = 925.4728
				xmax = 938.4269
				text = ""
			intervals [2303]:
				xmin = 938.4269
				xmax = 938.4669
				text = "M"
			intervals [2304]:
				xmin = 938.4669
				xmax = 938.5069
				text = "HH"
			intervals [2305]:
				xmin = 938.5069
				xmax = 938.9169
				text = "M"
			intervals [2306]:
				xmin = 938.9169
				xmax = 938.9469
				text = "sp"
			intervals [2307]:
				xmin = 938.9469
				xmax = 939.5798
				text = ""
			intervals [2308]:
				xmin = 939.5798
				xmax = 939.6298
				text = "HH"
			intervals [2309]:
				xmin = 939.6298
				xmax = 939.6598
				text = "W"
			intervals [2310]:
				xmin = 939.6598
				xmax = 939.6898
				text = "AH1"
			intervals [2311]:
				xmin = 939.6898
				xmax = 939.7898
				text = "T"
			intervals [2312]:
				xmin = 939.7898
				xmax = 939.8198
				text = "W"
			intervals [2313]:
				xmin = 939.8198
				xmax = 939.8598
				text = "UH1"
			intervals [2314]:
				xmin = 939.8598
				xmax = 939.8998
				text = "D"
			intervals [2315]:
				xmin = 939.8998
				xmax = 939.9298
				text = "sp"
			intervals [2316]:
				xmin = 939.9298
				xmax = 939.9998
				text = "SH"
			intervals [2317]:
				xmin = 939.9998
				xmax = 940.0798
				text = "IY1"
			intervals [2318]:
				xmin = 940.0798
				xmax = 940.1798
				text = "HH"
			intervals [2319]:
				xmin = 940.1798
				xmax = 940.2698
				text = "AA1"
			intervals [2320]:
				xmin = 940.2698
				xmax = 940.3598
				text = "L"
			intervals [2321]:
				xmin = 940.3598
				xmax = 940.5098
				text = "ER0"
			intervals [2322]:
				xmin = 940.5098
				xmax = 940.5798
				text = "AH0"
			intervals [2323]:
				xmin = 940.5798
				xmax = 940.6398
				text = "B"
			intervals [2324]:
				xmin = 940.6398
				xmax = 940.7298
				text = "AW1"
			intervals [2325]:
				xmin = 940.7298
				xmax = 940.8298
				text = "T"
			intervals [2326]:
				xmin = 940.8298
				xmax = 943.4685
				text = "sp"
			intervals [2327]:
				xmin = 943.4685
				xmax = 943.5185
				text = "T"
			intervals [2328]:
				xmin = 943.5185
				xmax = 943.6485
				text = "AO1"
			intervals [2329]:
				xmin = 943.6485
				xmax = 943.7385
				text = "K"
			intervals [2330]:
				xmin = 943.7385
				xmax = 943.7685
				text = "IH0"
			intervals [2331]:
				xmin = 943.7685
				xmax = 944.0485
				text = "N"
			intervals [2332]:
				xmin = 944.0485
				xmax = 944.2185
				text = "sp"
			intervals [2333]:
				xmin = 944.2185
				xmax = 946.1682
				text = ""
			intervals [2334]:
				xmin = 946.1682
				xmax = 946.3282
				text = "N"
			intervals [2335]:
				xmin = 946.3282
				xmax = 946.4282
				text = "AA1"
			intervals [2336]:
				xmin = 946.4282
				xmax = 946.4582
				text = "T"
			intervals [2337]:
				xmin = 946.4582
				xmax = 946.5082
				text = "sp"
			intervals [2338]:
				xmin = 946.5082
				xmax = 946.5682
				text = "D"
			intervals [2339]:
				xmin = 946.5682
				xmax = 946.6682
				text = "UW1"
			intervals [2340]:
				xmin = 946.6682
				xmax = 946.7382
				text = "IH0"
			intervals [2341]:
				xmin = 946.7382
				xmax = 946.7782
				text = "N"
			intervals [2342]:
				xmin = 946.7782
				xmax = 946.8282
				text = "Y"
			intervals [2343]:
				xmin = 946.8282
				xmax = 946.8582
				text = "UH1"
			intervals [2344]:
				xmin = 946.8582
				xmax = 946.8982
				text = "R"
			intervals [2345]:
				xmin = 946.8982
				xmax = 946.9582
				text = "HH"
			intervals [2346]:
				xmin = 946.9582
				xmax = 946.9882
				text = "OW1"
			intervals [2347]:
				xmin = 946.9882
				xmax = 947.0382
				text = "M"
			intervals [2348]:
				xmin = 947.0382
				xmax = 947.0782
				text = "W"
			intervals [2349]:
				xmin = 947.0782
				xmax = 947.1082
				text = "ER2"
			intervals [2350]:
				xmin = 947.1082
				xmax = 947.4682
				text = "K"
			intervals [2351]:
				xmin = 947.4682
				xmax = 947.4982
				text = "sp"
			intervals [2352]:
				xmin = 947.4982
				xmax = 966.9161
				text = ""
			intervals [2353]:
				xmin = 966.9161
				xmax = 966.9561
				text = "M"
			intervals [2354]:
				xmin = 966.9561
				xmax = 966.9861
				text = "HH"
			intervals [2355]:
				xmin = 966.9861
				xmax = 967.3561
				text = "M"
			intervals [2356]:
				xmin = 967.3561
				xmax = 967.3961
				text = "sp"
			intervals [2357]:
				xmin = 967.3961
				xmax = 968.180
				text = ""
			intervals [2358]:
				xmin = 968.180
				xmax = 968.260
				text = "D"
			intervals [2359]:
				xmin = 968.260
				xmax = 968.290
				text = "IH0"
			intervals [2360]:
				xmin = 968.290
				xmax = 968.380
				text = "D"
			intervals [2361]:
				xmin = 968.380
				xmax = 968.420
				text = "Y"
			intervals [2362]:
				xmin = 968.420
				xmax = 968.550
				text = "UW1"
			intervals [2363]:
				xmin = 968.550
				xmax = 968.810
				text = "EH1"
			intervals [2364]:
				xmin = 968.810
				xmax = 968.930
				text = "V"
			intervals [2365]:
				xmin = 968.930
				xmax = 969.090
				text = "ER0"
			intervals [2366]:
				xmin = 969.090
				xmax = 969.120
				text = "sp"
			intervals [2367]:
				xmin = 969.120
				xmax = 969.3812
				text = ""
			intervals [2368]:
				xmin = 969.3812
				xmax = 969.4512
				text = "P"
			intervals [2369]:
				xmin = 969.4512
				xmax = 969.5612
				text = "ER1"
			intervals [2370]:
				xmin = 969.5612
				xmax = 969.6812
				text = "S"
			intervals [2371]:
				xmin = 969.6812
				xmax = 969.7612
				text = "N"
			intervals [2372]:
				xmin = 969.7612
				xmax = 969.8812
				text = "AH0"
			intervals [2373]:
				xmin = 969.8812
				xmax = 969.9112
				text = "L"
			intervals [2374]:
				xmin = 969.9112
				xmax = 970.0712
				text = "IY0"
			intervals [2375]:
				xmin = 970.0712
				xmax = 970.1512
				text = "sp"
			intervals [2376]:
				xmin = 970.1512
				xmax = 970.7415
				text = ""
			intervals [2377]:
				xmin = 970.7415
				xmax = 970.8215
				text = "G"
			intervals [2378]:
				xmin = 970.8215
				xmax = 970.8715
				text = "EH1"
			intervals [2379]:
				xmin = 970.8715
				xmax = 970.9015
				text = "T"
			intervals [2380]:
				xmin = 970.9015
				xmax = 971.1115
				text = "sp"
			intervals [2381]:
				xmin = 971.1115
				xmax = 971.1415
				text = "HH"
			intervals [2382]:
				xmin = 971.1415
				xmax = 971.2915
				text = "AA1"
			intervals [2383]:
				xmin = 971.2915
				xmax = 971.4415
				text = "L"
			intervals [2384]:
				xmin = 971.4415
				xmax = 971.4715
				text = "ER0"
			intervals [2385]:
				xmin = 971.4715
				xmax = 971.5415
				text = "D"
			intervals [2386]:
				xmin = 971.5415
				xmax = 971.5815
				text = "AE1"
			intervals [2387]:
				xmin = 971.5815
				xmax = 971.6215
				text = "T"
			intervals [2388]:
				xmin = 971.6215
				xmax = 972.4191
				text = ""
			intervals [2389]:
				xmin = 972.4191
				xmax = 972.5091
				text = "sil"
			intervals [2390]:
				xmin = 972.5091
				xmax = 972.9091
				text = "spn"
			intervals [2391]:
				xmin = 972.9091
				xmax = 972.9691
				text = "sp"
			intervals [2392]:
				xmin = 972.9691
				xmax = 980.4594
				text = ""
			intervals [2393]:
				xmin = 980.4594
				xmax = 980.4894
				text = "M"
			intervals [2394]:
				xmin = 980.4894
				xmax = 980.5194
				text = "HH"
			intervals [2395]:
				xmin = 980.5194
				xmax = 980.9594
				text = "M"
			intervals [2396]:
				xmin = 980.9594
				xmax = 981.0094
				text = "sp"
			intervals [2397]:
				xmin = 981.0094
				xmax = 981.9356
				text = ""
			intervals [2398]:
				xmin = 981.9356
				xmax = 982.0056
				text = "D"
			intervals [2399]:
				xmin = 982.0056
				xmax = 982.0456
				text = "IH0"
			intervals [2400]:
				xmin = 982.0456
				xmax = 982.1156
				text = "D"
			intervals [2401]:
				xmin = 982.1156
				xmax = 982.1556
				text = "Y"
			intervals [2402]:
				xmin = 982.1556
				xmax = 982.2256
				text = "UW1"
			intervals [2403]:
				xmin = 982.2256
				xmax = 982.2756
				text = "sp"
			intervals [2404]:
				xmin = 982.2756
				xmax = 982.3156
				text = "F"
			intervals [2405]:
				xmin = 982.3156
				xmax = 982.4556
				text = "IY1"
			intervals [2406]:
				xmin = 982.4556
				xmax = 982.5956
				text = "L"
			intervals [2407]:
				xmin = 982.5956
				xmax = 982.6356
				text = "DH"
			intervals [2408]:
				xmin = 982.6356
				xmax = 982.6656
				text = "AH0"
			intervals [2409]:
				xmin = 982.6656
				xmax = 982.6956
				text = "T"
			intervals [2410]:
				xmin = 982.6956
				xmax = 982.7256
				text = "IH0"
			intervals [2411]:
				xmin = 982.7256
				xmax = 982.7556
				text = "T"
			intervals [2412]:
				xmin = 982.7556
				xmax = 982.7856
				text = "W"
			intervals [2413]:
				xmin = 982.7856
				xmax = 982.8656
				text = "AO1"
			intervals [2414]:
				xmin = 982.8656
				xmax = 983.0056
				text = "Z"
			intervals [2415]:
				xmin = 983.0056
				xmax = 983.0356
				text = "sp"
			intervals [2416]:
				xmin = 983.0356
				xmax = 983.0756
				text = "F"
			intervals [2417]:
				xmin = 983.0756
				xmax = 983.1156
				text = "EH1"
			intervals [2418]:
				xmin = 983.1156
				xmax = 983.5156
				text = "R"
			intervals [2419]:
				xmin = 983.5156
				xmax = 983.7256
				text = "ER0"
			intervals [2420]:
				xmin = 983.7256
				xmax = 984.3475
				text = ""
			intervals [2421]:
				xmin = 984.3475
				xmax = 984.4775
				text = "SH"
			intervals [2422]:
				xmin = 984.4775
				xmax = 984.5475
				text = "IY1"
			intervals [2423]:
				xmin = 984.5475
				xmax = 984.5975
				text = "W"
			intervals [2424]:
				xmin = 984.5975
				xmax = 984.6675
				text = "AO1"
			intervals [2425]:
				xmin = 984.6675
				xmax = 984.7775
				text = "Z"
			intervals [2426]:
				xmin = 984.7775
				xmax = 984.8175
				text = "sp"
			intervals [2427]:
				xmin = 984.8175
				xmax = 984.8575
				text = "P"
			intervals [2428]:
				xmin = 984.8575
				xmax = 984.9175
				text = "IH1"
			intervals [2429]:
				xmin = 984.9175
				xmax = 984.9875
				text = "K"
			intervals [2430]:
				xmin = 984.9875
				xmax = 985.0375
				text = "IH0"
			intervals [2431]:
				xmin = 985.0375
				xmax = 985.4275
				text = "N"
			intervals [2432]:
				xmin = 985.4275
				xmax = 985.4575
				text = "sp"
			intervals [2433]:
				xmin = 985.4575
				xmax = 985.4875
				text = "AA1"
			intervals [2434]:
				xmin = 985.4875
				xmax = 985.5275
				text = "N"
			intervals [2435]:
				xmin = 985.5275
				xmax = 985.5575
				text = "sp"
			intervals [2436]:
				xmin = 985.5575
				xmax = 985.5875
				text = "Y"
			intervals [2437]:
				xmin = 985.5875
				xmax = 985.6275
				text = "UW1"
			intervals [2438]:
				xmin = 985.6275
				xmax = 985.6775
				text = "sp"
			intervals [2439]:
				xmin = 985.6775
				xmax = 990.6838
				text = ""
			intervals [2440]:
				xmin = 990.6838
				xmax = 990.7938
				text = "M"
			intervals [2441]:
				xmin = 990.7938
				xmax = 990.8238
				text = "HH"
			intervals [2442]:
				xmin = 990.8238
				xmax = 991.1638
				text = "M"
			intervals [2443]:
				xmin = 991.1638
				xmax = 1005.0569
				text = ""
			intervals [2444]:
				xmin = 1005.0569
				xmax = 1005.1269
				text = "sil"
			intervals [2445]:
				xmin = 1005.1269
				xmax = 1005.2469
				text = "OW2"
			intervals [2446]:
				xmin = 1005.2469
				xmax = 1005.3569
				text = "K"
			intervals [2447]:
				xmin = 1005.3569
				xmax = 1005.4569
				text = "EY1"
			intervals [2448]:
				xmin = 1005.4569
				xmax = 1005.5069
				text = "W"
			intervals [2449]:
				xmin = 1005.5069
				xmax = 1005.5369
				text = "AH1"
			intervals [2450]:
				xmin = 1005.5369
				xmax = 1005.5669
				text = "T"
			intervals [2451]:
				xmin = 1005.5669
				xmax = 1005.6169
				text = "AH0"
			intervals [2452]:
				xmin = 1005.6169
				xmax = 1005.6669
				text = "B"
			intervals [2453]:
				xmin = 1005.6669
				xmax = 1005.7169
				text = "AW1"
			intervals [2454]:
				xmin = 1005.7169
				xmax = 1005.7869
				text = "T"
			intervals [2455]:
				xmin = 1005.7869
				xmax = 1005.8169
				text = "sp"
			intervals [2456]:
				xmin = 1005.8169
				xmax = 1005.8469
				text = "DH"
			intervals [2457]:
				xmin = 1005.8469
				xmax = 1005.9069
				text = "AH0"
			intervals [2458]:
				xmin = 1005.9069
				xmax = 1005.9469
				text = "sp"
			intervals [2459]:
				xmin = 1005.9469
				xmax = 1005.9969
				text = "B"
			intervals [2460]:
				xmin = 1005.9969
				xmax = 1006.1569
				text = "EH1"
			intervals [2461]:
				xmin = 1006.1569
				xmax = 1006.2269
				text = "S"
			intervals [2462]:
				xmin = 1006.2269
				xmax = 1006.2569
				text = "T"
			intervals [2463]:
				xmin = 1006.2569
				xmax = 1006.3169
				text = "T"
			intervals [2464]:
				xmin = 1006.3169
				xmax = 1006.4469
				text = "IY1"
			intervals [2465]:
				xmin = 1006.4469
				xmax = 1006.5369
				text = "CH"
			intervals [2466]:
				xmin = 1006.5369
				xmax = 1006.6169
				text = "ER0"
			intervals [2467]:
				xmin = 1006.6169
				xmax = 1006.7169
				text = "Y"
			intervals [2468]:
				xmin = 1006.7169
				xmax = 1006.8469
				text = "UW1"
			intervals [2469]:
				xmin = 1006.8469
				xmax = 1006.9069
				text = "EH1"
			intervals [2470]:
				xmin = 1006.9069
				xmax = 1006.9869
				text = "V"
			intervals [2471]:
				xmin = 1006.9869
				xmax = 1007.1369
				text = "ER0"
			intervals [2472]:
				xmin = 1007.1369
				xmax = 1007.1669
				text = "sp"
			intervals [2473]:
				xmin = 1007.1669
				xmax = 1007.2669
				text = "HH"
			intervals [2474]:
				xmin = 1007.2669
				xmax = 1007.3269
				text = "AE1"
			intervals [2475]:
				xmin = 1007.3269
				xmax = 1007.5169
				text = "D"
			intervals [2476]:
				xmin = 1007.5169
				xmax = 1007.5769
				text = "sp"
			intervals [2477]:
				xmin = 1007.5769
				xmax = 1007.7728
				text = ""
			intervals [2478]:
				xmin = 1007.7728
				xmax = 1007.8228
				text = "D"
			intervals [2479]:
				xmin = 1007.8228
				xmax = 1007.8728
				text = "IH0"
			intervals [2480]:
				xmin = 1007.8728
				xmax = 1007.9028
				text = "Z"
			intervals [2481]:
				xmin = 1007.9028
				xmax = 1007.9328
				text = "sp"
			intervals [2482]:
				xmin = 1007.9328
				xmax = 1008.0028
				text = "HH"
			intervals [2483]:
				xmin = 1008.0028
				xmax = 1008.0628
				text = "W"
			intervals [2484]:
				xmin = 1008.0628
				xmax = 1008.1028
				text = "AH1"
			intervals [2485]:
				xmin = 1008.1028
				xmax = 1008.2528
				text = "N"
			intervals [2486]:
				xmin = 1008.2528
				xmax = 1008.2828
				text = "sp"
			intervals [2487]:
				xmin = 1008.2828
				xmax = 1008.3328
				text = "P"
			intervals [2488]:
				xmin = 1008.3328
				xmax = 1008.4528
				text = "ER1"
			intervals [2489]:
				xmin = 1008.4528
				xmax = 1008.4828
				text = "S"
			intervals [2490]:
				xmin = 1008.4828
				xmax = 1008.5128
				text = "AH0"
			intervals [2491]:
				xmin = 1008.5128
				xmax = 1008.6428
				text = "N"
			intervals [2492]:
				xmin = 1008.6428
				xmax = 1008.6728
				text = "sp"
			intervals [2493]:
				xmin = 1008.6728
				xmax = 1008.7028
				text = "S"
			intervals [2494]:
				xmin = 1008.7028
				xmax = 1008.7328
				text = "T"
			intervals [2495]:
				xmin = 1008.7328
				xmax = 1008.9328
				text = "AE1"
			intervals [2496]:
				xmin = 1008.9328
				xmax = 1009.0528
				text = "N"
			intervals [2497]:
				xmin = 1009.0528
				xmax = 1009.1128
				text = "D"
			intervals [2498]:
				xmin = 1009.1128
				xmax = 1009.1828
				text = "AW1"
			intervals [2499]:
				xmin = 1009.1828
				xmax = 1009.2628
				text = "T"
			intervals [2500]:
				xmin = 1009.2628
				xmax = 1009.3628
				text = "EH1"
			intervals [2501]:
				xmin = 1009.3628
				xmax = 1009.4228
				text = "Z"
			intervals [2502]:
				xmin = 1009.4228
				xmax = 1009.4528
				text = "sp"
			intervals [2503]:
				xmin = 1009.4528
				xmax = 1009.5028
				text = "DH"
			intervals [2504]:
				xmin = 1009.5028
				xmax = 1009.8128
				text = "AH1"
			intervals [2505]:
				xmin = 1009.8128
				xmax = 1009.8428
				text = "B"
			intervals [2506]:
				xmin = 1009.8428
				xmax = 1009.8728
				text = "EH1"
			intervals [2507]:
				xmin = 1009.8728
				xmax = 1009.9128
				text = "S"
			intervals [2508]:
				xmin = 1009.9128
				xmax = 1009.9428
				text = "T"
			intervals [2509]:
				xmin = 1009.9428
				xmax = 1010.0528
				text = "sp"
			intervals [2510]:
				xmin = 1010.0528
				xmax = 1051.3056
				text = ""
			intervals [2511]:
				xmin = 1051.3056
				xmax = 1051.3356
				text = "HH"
			intervals [2512]:
				xmin = 1051.3356
				xmax = 1051.6656
				text = "M"
			intervals [2513]:
				xmin = 1051.6656
				xmax = 1051.7456
				text = "sp"
			intervals [2514]:
				xmin = 1051.7456
				xmax = 1088.6697
				text = ""
			intervals [2515]:
				xmin = 1088.6697
				xmax = 1088.8497
				text = "HH"
			intervals [2516]:
				xmin = 1088.8497
				xmax = 1089.0997
				text = "M"
			intervals [2517]:
				xmin = 1089.0997
				xmax = 1089.1297
				text = "sp"
			intervals [2518]:
				xmin = 1089.1297
				xmax = 1090.2025
				text = ""
			intervals [2519]:
				xmin = 1090.2025
				xmax = 1090.2525
				text = "D"
			intervals [2520]:
				xmin = 1090.2525
				xmax = 1090.2825
				text = "IH0"
			intervals [2521]:
				xmin = 1090.2825
				xmax = 1090.3125
				text = "D"
			intervals [2522]:
				xmin = 1090.3125
				xmax = 1090.3425
				text = "Y"
			intervals [2523]:
				xmin = 1090.3425
				xmax = 1090.3725
				text = "UW1"
			intervals [2524]:
				xmin = 1090.3725
				xmax = 1090.5325
				text = "EH1"
			intervals [2525]:
				xmin = 1090.5325
				xmax = 1090.5625
				text = "V"
			intervals [2526]:
				xmin = 1090.5625
				xmax = 1090.5925
				text = "ER0"
			intervals [2527]:
				xmin = 1090.5925
				xmax = 1090.6225
				text = "HH"
			intervals [2528]:
				xmin = 1090.6225
				xmax = 1090.6525
				text = "AE1"
			intervals [2529]:
				xmin = 1090.6525
				xmax = 1090.6825
				text = "V"
			intervals [2530]:
				xmin = 1090.6825
				xmax = 1090.7125
				text = "AH0"
			intervals [2531]:
				xmin = 1090.7125
				xmax = 1090.7525
				text = "T"
			intervals [2532]:
				xmin = 1090.7525
				xmax = 1090.8925
				text = "IY1"
			intervals [2533]:
				xmin = 1090.8925
				xmax = 1090.9825
				text = "CH"
			intervals [2534]:
				xmin = 1090.9825
				xmax = 1091.0425
				text = "ER0"
			intervals [2535]:
				xmin = 1091.0425
				xmax = 1091.1125
				text = "Y"
			intervals [2536]:
				xmin = 1091.1125
				xmax = 1091.2225
				text = "UW1"
			intervals [2537]:
				xmin = 1091.2225
				xmax = 1091.2525
				text = "sp"
			intervals [2538]:
				xmin = 1091.2525
				xmax = 1091.2925
				text = "K"
			intervals [2539]:
				xmin = 1091.2925
				xmax = 1091.3425
				text = "UH1"
			intervals [2540]:
				xmin = 1091.3425
				xmax = 1091.3725
				text = "D"
			intervals [2541]:
				xmin = 1091.3725
				xmax = 1091.4025
				text = "AH0"
			intervals [2542]:
				xmin = 1091.4025
				xmax = 1091.4925
				text = "N"
			intervals [2543]:
				xmin = 1091.4925
				xmax = 1091.5325
				text = "T"
			intervals [2544]:
				xmin = 1091.5325
				xmax = 1091.6225
				text = "S"
			intervals [2545]:
				xmin = 1091.6225
				xmax = 1091.6725
				text = "T"
			intervals [2546]:
				xmin = 1091.6725
				xmax = 1091.7225
				text = "AE1"
			intervals [2547]:
				xmin = 1091.7225
				xmax = 1091.8425
				text = "N"
			intervals [2548]:
				xmin = 1091.8425
				xmax = 1091.8925
				text = "D"
			intervals [2549]:
				xmin = 1091.8925
				xmax = 1091.9825
				text = "sp"
			intervals [2550]:
				xmin = 1091.9825
				xmax = 1115.0556
				text = ""
			intervals [2551]:
				xmin = 1115.0556
				xmax = 1115.1556
				text = "M"
			intervals [2552]:
				xmin = 1115.1556
				xmax = 1115.1856
				text = "HH"
			intervals [2553]:
				xmin = 1115.1856
				xmax = 1115.6956
				text = "M"
			intervals [2554]:
				xmin = 1115.6956
				xmax = 1117.2466
				text = "sp"
			intervals [2555]:
				xmin = 1117.2466
				xmax = 1117.2966
				text = "W"
			intervals [2556]:
				xmin = 1117.2966
				xmax = 1117.4066
				text = "AH1"
			intervals [2557]:
				xmin = 1117.4066
				xmax = 1117.4666
				text = "T"
			intervals [2558]:
				xmin = 1117.4666
				xmax = 1117.6466
				text = "sp"
			intervals [2559]:
				xmin = 1117.6466
				xmax = 1117.7466
				text = "T"
			intervals [2560]:
				xmin = 1117.7466
				xmax = 1117.7766
				text = "UW1"
			intervals [2561]:
				xmin = 1117.7766
				xmax = 1117.8366
				text = "Y"
			intervals [2562]:
				xmin = 1117.8366
				xmax = 1117.9966
				text = "UW1"
			intervals [2563]:
				xmin = 1117.9966
				xmax = 1118.0566
				text = "W"
			intervals [2564]:
				xmin = 1118.0566
				xmax = 1118.1166
				text = "AH1"
			intervals [2565]:
				xmin = 1118.1166
				xmax = 1118.1466
				text = "T"
			intervals [2566]:
				xmin = 1118.1466
				xmax = 1118.2966
				text = "IH1"
			intervals [2567]:
				xmin = 1118.2966
				xmax = 1118.3566
				text = "Z"
			intervals [2568]:
				xmin = 1118.3566
				xmax = 1118.4966
				text = "AH0"
			intervals [2569]:
				xmin = 1118.4966
				xmax = 1118.5466
				text = "B"
			intervals [2570]:
				xmin = 1118.5466
				xmax = 1118.7266
				text = "AE1"
			intervals [2571]:
				xmin = 1118.7266
				xmax = 1118.8966
				text = "D"
			intervals [2572]:
				xmin = 1118.8966
				xmax = 1118.9266
				text = "sp"
			intervals [2573]:
				xmin = 1118.9266
				xmax = 1118.9866
				text = "T"
			intervals [2574]:
				xmin = 1118.9866
				xmax = 1119.1266
				text = "IY1"
			intervals [2575]:
				xmin = 1119.1266
				xmax = 1119.2866
				text = "CH"
			intervals [2576]:
				xmin = 1119.2866
				xmax = 1119.4366
				text = "ER0"
			intervals [2577]:
				xmin = 1119.4366
				xmax = 1119.7366
				text = "sp"
			intervals [2578]:
				xmin = 1119.7366
				xmax = 1119.7966
				text = "W"
			intervals [2579]:
				xmin = 1119.7966
				xmax = 1119.8266
				text = "AH1"
			intervals [2580]:
				xmin = 1119.8266
				xmax = 1119.8666
				text = "T"
			intervals [2581]:
				xmin = 1119.8666
				xmax = 1119.8966
				text = "W"
			intervals [2582]:
				xmin = 1119.8966
				xmax = 1119.9366
				text = "UH1"
			intervals [2583]:
				xmin = 1119.9366
				xmax = 1120.0066
				text = "D"
			intervals [2584]:
				xmin = 1120.0066
				xmax = 1120.0566
				text = "B"
			intervals [2585]:
				xmin = 1120.0566
				xmax = 1120.1366
				text = "IY0"
			intervals [2586]:
				xmin = 1120.1366
				xmax = 1120.1966
				text = "sp"
			intervals [2587]:
				xmin = 1120.1966
				xmax = 1120.2266
				text = "S"
			intervals [2588]:
				xmin = 1120.2266
				xmax = 1120.2666
				text = "AH1"
			intervals [2589]:
				xmin = 1120.2666
				xmax = 1120.3766
				text = "M"
			intervals [2590]:
				xmin = 1120.3766
				xmax = 1120.4066
				text = "AH0"
			intervals [2591]:
				xmin = 1120.4066
				xmax = 1120.4366
				text = "V"
			intervals [2592]:
				xmin = 1120.4366
				xmax = 1120.4866
				text = "DH"
			intervals [2593]:
				xmin = 1120.4866
				xmax = 1120.5666
				text = "IY0"
			intervals [2594]:
				xmin = 1120.5666
				xmax = 1120.6566
				text = "K"
			intervals [2595]:
				xmin = 1120.6566
				xmax = 1120.6866
				text = "EH2"
			intervals [2596]:
				xmin = 1120.6866
				xmax = 1120.7966
				text = "R"
			intervals [2597]:
				xmin = 1120.7966
				xmax = 1120.8566
				text = "AH0"
			intervals [2598]:
				xmin = 1120.8566
				xmax = 1120.9066
				text = "K"
			intervals [2599]:
				xmin = 1120.9066
				xmax = 1120.9666
				text = "T"
			intervals [2600]:
				xmin = 1120.9666
				xmax = 1121.0366
				text = "ER0"
			intervals [2601]:
				xmin = 1121.0366
				xmax = 1121.1066
				text = "IH1"
			intervals [2602]:
				xmin = 1121.1066
				xmax = 1121.1366
				text = "S"
			intervals [2603]:
				xmin = 1121.1366
				xmax = 1121.1666
				text = "T"
			intervals [2604]:
				xmin = 1121.1666
				xmax = 1121.1966
				text = "IH0"
			intervals [2605]:
				xmin = 1121.1966
				xmax = 1121.2266
				text = "K"
			intervals [2606]:
				xmin = 1121.2266
				xmax = 1121.3066
				text = "S"
			intervals [2607]:
				xmin = 1121.3066
				xmax = 1121.5366
				text = "sp"
			intervals [2608]:
				xmin = 1121.5366
				xmax = 1122.8065
				text = ""
			intervals [2609]:
				xmin = 1122.8065
				xmax = 1122.9165
				text = "Y"
			intervals [2610]:
				xmin = 1122.9165
				xmax = 1123.1265
				text = "AE1"
			intervals [2611]:
				xmin = 1123.1265
				xmax = 1123.3165
				text = "sp"
			intervals [2612]:
				xmin = 1123.3165
				xmax = 1124.7217
				text = ""
			intervals [2613]:
				xmin = 1124.7217
				xmax = 1126.2917
				text = "spn"
			intervals [2614]:
				xmin = 1126.2917
				xmax = 1127.7037
				text = ""
			intervals [2615]:
				xmin = 1127.7037
				xmax = 1127.7537
				text = "W"
			intervals [2616]:
				xmin = 1127.7537
				xmax = 1127.7837
				text = "EH1"
			intervals [2617]:
				xmin = 1127.7837
				xmax = 1127.9337
				text = "L"
			intervals [2618]:
				xmin = 1127.9337
				xmax = 1128.0437
				text = "N"
			intervals [2619]:
				xmin = 1128.0437
				xmax = 1128.3837
				text = "AW1"
			intervals [2620]:
				xmin = 1128.3837
				xmax = 1128.4737
				text = "sp"
			intervals [2621]:
				xmin = 1128.4737
				xmax = 1165.9245
				text = ""
			intervals [2622]:
				xmin = 1165.9245
				xmax = 1165.9845
				text = "M"
			intervals [2623]:
				xmin = 1165.9845
				xmax = 1166.0445
				text = "HH"
			intervals [2624]:
				xmin = 1166.0445
				xmax = 1166.4945
				text = "M"
			intervals [2625]:
				xmin = 1166.4945
				xmax = 1167.1092
				text = "sp"
			intervals [2626]:
				xmin = 1167.1092
				xmax = 1167.4692
				text = "HH"
			intervals [2627]:
				xmin = 1167.4692
				xmax = 1167.5092
				text = "W"
			intervals [2628]:
				xmin = 1167.5092
				xmax = 1167.5592
				text = "AH1"
			intervals [2629]:
				xmin = 1167.5592
				xmax = 1167.5892
				text = "T"
			intervals [2630]:
				xmin = 1167.5892
				xmax = 1167.6392
				text = "AH0"
			intervals [2631]:
				xmin = 1167.6392
				xmax = 1167.6892
				text = "B"
			intervals [2632]:
				xmin = 1167.6892
				xmax = 1167.7192
				text = "AW1"
			intervals [2633]:
				xmin = 1167.7192
				xmax = 1167.8492
				text = "T"
			intervals [2634]:
				xmin = 1167.8492
				xmax = 1167.8792
				text = "W"
			intervals [2635]:
				xmin = 1167.8792
				xmax = 1167.9092
				text = "EH1"
			intervals [2636]:
				xmin = 1167.9092
				xmax = 1167.9692
				text = "N"
			intervals [2637]:
				xmin = 1167.9692
				xmax = 1168.0192
				text = "Y"
			intervals [2638]:
				xmin = 1168.0192
				xmax = 1168.1092
				text = "UW1"
			intervals [2639]:
				xmin = 1168.1092
				xmax = 1168.1492
				text = "W"
			intervals [2640]:
				xmin = 1168.1492
				xmax = 1168.3392
				text = "ER1"
			intervals [2641]:
				xmin = 1168.3392
				xmax = 1168.3692
				text = "sp"
			intervals [2642]:
				xmin = 1168.3692
				xmax = 1168.3992
				text = "EY1"
			intervals [2643]:
				xmin = 1168.3992
				xmax = 1168.4292
				text = "K"
			intervals [2644]:
				xmin = 1168.4292
				xmax = 1168.5292
				text = "IH1"
			intervals [2645]:
				xmin = 1168.5292
				xmax = 1168.6792
				text = "D"
			intervals [2646]:
				xmin = 1168.6792
				xmax = 1168.7092
				text = "sp"
			intervals [2647]:
				xmin = 1168.7092
				xmax = 1168.7592
				text = "D"
			intervals [2648]:
				xmin = 1168.7592
				xmax = 1168.8092
				text = "IH0"
			intervals [2649]:
				xmin = 1168.8092
				xmax = 1168.9192
				text = "D"
			intervals [2650]:
				xmin = 1168.9192
				xmax = 1168.9992
				text = "Y"
			intervals [2651]:
				xmin = 1168.9992
				xmax = 1169.0392
				text = "UW1"
			intervals [2652]:
				xmin = 1169.0392
				xmax = 1169.0692
				text = "sp"
			intervals [2653]:
				xmin = 1169.0692
				xmax = 1169.1092
				text = "HH"
			intervals [2654]:
				xmin = 1169.1092
				xmax = 1169.1492
				text = "AE1"
			intervals [2655]:
				xmin = 1169.1492
				xmax = 1169.2392
				text = "V"
			intervals [2656]:
				xmin = 1169.2392
				xmax = 1169.3092
				text = "AH0"
			intervals [2657]:
				xmin = 1169.3092
				xmax = 1169.3592
				text = "D"
			intervals [2658]:
				xmin = 1169.3592
				xmax = 1169.4292
				text = "IH1"
			intervals [2659]:
				xmin = 1169.4292
				xmax = 1169.5192
				text = "F"
			intervals [2660]:
				xmin = 1169.5192
				xmax = 1169.5492
				text = "R"
			intervals [2661]:
				xmin = 1169.5492
				xmax = 1169.5892
				text = "AH0"
			intervals [2662]:
				xmin = 1169.5892
				xmax = 1169.6192
				text = "N"
			intervals [2663]:
				xmin = 1169.6192
				xmax = 1169.6792
				text = "T"
			intervals [2664]:
				xmin = 1169.6792
				xmax = 1169.7892
				text = "AY0"
			intervals [2665]:
				xmin = 1169.7892
				xmax = 1169.9092
				text = "D"
			intervals [2666]:
				xmin = 1169.9092
				xmax = 1170.0492
				text = "IY1"
			intervals [2667]:
				xmin = 1170.0492
				xmax = 1170.1292
				text = "AH0"
			intervals [2668]:
				xmin = 1170.1292
				xmax = 1170.1592
				text = "sp"
			intervals [2669]:
				xmin = 1170.1592
				xmax = 1194.8876
				text = ""
			intervals [2670]:
				xmin = 1194.8876
				xmax = 1195.0176
				text = "M"
			intervals [2671]:
				xmin = 1195.0176
				xmax = 1195.0576
				text = "HH"
			intervals [2672]:
				xmin = 1195.0576
				xmax = 1195.3176
				text = "M"
			intervals [2673]:
				xmin = 1195.3176
				xmax = 1195.4076
				text = "sp"
			intervals [2674]:
				xmin = 1195.4076
				xmax = 1197.3804
				text = ""
			intervals [2675]:
				xmin = 1197.3804
				xmax = 1197.4804
				text = "M"
			intervals [2676]:
				xmin = 1197.4804
				xmax = 1197.5104
				text = "HH"
			intervals [2677]:
				xmin = 1197.5104
				xmax = 1198.2704
				text = "M"
			intervals [2678]:
				xmin = 1198.2704
				xmax = 1199.0716
				text = "sp"
			intervals [2679]:
				xmin = 1199.0716
				xmax = 1199.1816
				text = "AH1"
			intervals [2680]:
				xmin = 1199.1816
				xmax = 1199.2716
				text = "D"
			intervals [2681]:
				xmin = 1199.2716
				xmax = 1199.3916
				text = "UW1"
			intervals [2682]:
				xmin = 1199.3916
				xmax = 1199.4216
				text = "W"
			intervals [2683]:
				xmin = 1199.4216
				xmax = 1199.4616
				text = "ER0"
			intervals [2684]:
				xmin = 1199.4616
				xmax = 1199.4916
				text = "Y"
			intervals [2685]:
				xmin = 1199.4916
				xmax = 1199.5716
				text = "UW1"
			intervals [2686]:
				xmin = 1199.5716
				xmax = 1199.6616
				text = "EH1"
			intervals [2687]:
				xmin = 1199.6616
				xmax = 1199.7216
				text = "V"
			intervals [2688]:
				xmin = 1199.7216
				xmax = 1199.8616
				text = "ER0"
			intervals [2689]:
				xmin = 1199.8616
				xmax = 1199.8916
				text = "IH0"
			intervals [2690]:
				xmin = 1199.8916
				xmax = 1199.9316
				text = "N"
			intervals [2691]:
				xmin = 1199.9316
				xmax = 1200.0416
				text = "AH0"
			intervals [2692]:
				xmin = 1200.0416
				xmax = 1200.1016
				text = "sp"
			intervals [2693]:
				xmin = 1200.1016
				xmax = 1200.1416
				text = "K"
			intervals [2694]:
				xmin = 1200.1416
				xmax = 1200.2016
				text = "L"
			intervals [2695]:
				xmin = 1200.2016
				xmax = 1200.3516
				text = "AE1"
			intervals [2696]:
				xmin = 1200.3516
				xmax = 1200.4316
				text = "S"
			intervals [2697]:
				xmin = 1200.4316
				xmax = 1200.4816
				text = "sp"
			intervals [2698]:
				xmin = 1200.4816
				xmax = 1200.5216
				text = "W"
			intervals [2699]:
				xmin = 1200.5216
				xmax = 1200.5716
				text = "EH1"
			intervals [2700]:
				xmin = 1200.5716
				xmax = 1200.6116
				text = "R"
			intervals [2701]:
				xmin = 1200.6116
				xmax = 1200.6516
				text = "DH"
			intervals [2702]:
				xmin = 1200.6516
				xmax = 1200.7416
				text = "AH0"
			intervals [2703]:
				xmin = 1200.7416
				xmax = 1201.2035
				text = "sp"
			intervals [2704]:
				xmin = 1201.2035
				xmax = 1201.2535
				text = "DH"
			intervals [2705]:
				xmin = 1201.2535
				xmax = 1201.4435
				text = "IY0"
			intervals [2706]:
				xmin = 1201.4435
				xmax = 1201.6335
				text = "AH1"
			intervals [2707]:
				xmin = 1201.6335
				xmax = 1201.7435
				text = "sp"
			intervals [2708]:
				xmin = 1201.7435
				xmax = 1201.8235
				text = "K"
			intervals [2709]:
				xmin = 1201.8235
				xmax = 1201.8735
				text = "IH1"
			intervals [2710]:
				xmin = 1201.8735
				xmax = 1201.9535
				text = "D"
			intervals [2711]:
				xmin = 1201.9535
				xmax = 1202.0235
				text = "Z"
			intervals [2712]:
				xmin = 1202.0235
				xmax = 1202.0535
				text = "sp"
			intervals [2713]:
				xmin = 1202.0535
				xmax = 1202.1035
				text = "P"
			intervals [2714]:
				xmin = 1202.1035
				xmax = 1202.1835
				text = "L"
			intervals [2715]:
				xmin = 1202.1835
				xmax = 1202.2335
				text = "EY1"
			intervals [2716]:
				xmin = 1202.2335
				xmax = 1202.2935
				text = "D"
			intervals [2717]:
				xmin = 1202.2935
				xmax = 1202.3735
				text = "AH0"
			intervals [2718]:
				xmin = 1202.3735
				xmax = 1202.4735
				text = "T"
			intervals [2719]:
				xmin = 1202.4735
				xmax = 1202.5135
				text = "R"
			intervals [2720]:
				xmin = 1202.5135
				xmax = 1202.6335
				text = "IH1"
			intervals [2721]:
				xmin = 1202.6335
				xmax = 1202.6735
				text = "K"
			intervals [2722]:
				xmin = 1202.6735
				xmax = 1202.7035
				text = "AA1"
			intervals [2723]:
				xmin = 1202.7035
				xmax = 1202.7335
				text = "N"
			intervals [2724]:
				xmin = 1202.7335
				xmax = 1202.7635
				text = "sp"
			intervals [2725]:
				xmin = 1202.7635
				xmax = 1202.8235
				text = "DH"
			intervals [2726]:
				xmin = 1202.8235
				xmax = 1202.9035
				text = "AH0"
			intervals [2727]:
				xmin = 1202.9035
				xmax = 1202.9535
				text = "sp"
			intervals [2728]:
				xmin = 1202.9535
				xmax = 1203.0235
				text = "T"
			intervals [2729]:
				xmin = 1203.0235
				xmax = 1203.1635
				text = "IY1"
			intervals [2730]:
				xmin = 1203.1635
				xmax = 1203.2135
				text = "CH"
			intervals [2731]:
				xmin = 1203.2135
				xmax = 1203.4035
				text = "ER0"
			intervals [2732]:
				xmin = 1203.4035
				xmax = 1203.5235
				text = "sp"
			intervals [2733]:
				xmin = 1203.5235
				xmax = 1236.4763
				text = ""
			intervals [2734]:
				xmin = 1236.4763
				xmax = 1236.5463
				text = "M"
			intervals [2735]:
				xmin = 1236.5463
				xmax = 1236.5763
				text = "HH"
			intervals [2736]:
				xmin = 1236.5763
				xmax = 1237.0363
				text = "M"
			intervals [2737]:
				xmin = 1237.0363
				xmax = 1237.0663
				text = "sp"
			intervals [2738]:
				xmin = 1237.0663
				xmax = 1238.0489
				text = ""
			intervals [2739]:
				xmin = 1238.0489
				xmax = 1238.2189
				text = "HH"
			intervals [2740]:
				xmin = 1238.2189
				xmax = 1238.3389
				text = "AW1"
			intervals [2741]:
				xmin = 1238.3389
				xmax = 1238.3989
				text = "sp"
			intervals [2742]:
				xmin = 1238.3989
				xmax = 1238.4689
				text = "D"
			intervals [2743]:
				xmin = 1238.4689
				xmax = 1238.6089
				text = "IH0"
			intervals [2744]:
				xmin = 1238.6089
				xmax = 1238.7389
				text = "D"
			intervals [2745]:
				xmin = 1238.7389
				xmax = 1238.9189
				text = "AH1"
			intervals [2746]:
				xmin = 1238.9189
				xmax = 1239.0189
				text = "sp"
			intervals [2747]:
				xmin = 1239.0189
				xmax = 1239.7804
				text = ""
			intervals [2748]:
				xmin = 1239.7804
				xmax = 1239.9004
				text = "HH"
			intervals [2749]:
				xmin = 1239.9004
				xmax = 1239.9604
				text = "AW1"
			intervals [2750]:
				xmin = 1239.9604
				xmax = 1240.0404
				text = "D"
			intervals [2751]:
				xmin = 1240.0404
				xmax = 1240.0704
				text = "IH0"
			intervals [2752]:
				xmin = 1240.0704
				xmax = 1240.1004
				text = "D"
			intervals [2753]:
				xmin = 1240.1004
				xmax = 1240.1304
				text = "DH"
			intervals [2754]:
				xmin = 1240.1304
				xmax = 1240.1904
				text = "AH0"
			intervals [2755]:
				xmin = 1240.1904
				xmax = 1240.2304
				text = "sp"
			intervals [2756]:
				xmin = 1240.2304
				xmax = 1240.2904
				text = "T"
			intervals [2757]:
				xmin = 1240.2904
				xmax = 1240.4104
				text = "IY1"
			intervals [2758]:
				xmin = 1240.4104
				xmax = 1240.4904
				text = "CH"
			intervals [2759]:
				xmin = 1240.4904
				xmax = 1240.5904
				text = "ER0"
			intervals [2760]:
				xmin = 1240.5904
				xmax = 1240.6304
				text = "Z"
			intervals [2761]:
				xmin = 1240.6304
				xmax = 1240.7004
				text = "Y"
			intervals [2762]:
				xmin = 1240.7004
				xmax = 1240.8204
				text = "UW1"
			intervals [2763]:
				xmin = 1240.8204
				xmax = 1240.9104
				text = "ZH"
			intervals [2764]:
				xmin = 1240.9104
				xmax = 1240.9604
				text = "AH0"
			intervals [2765]:
				xmin = 1240.9604
				xmax = 1241.0004
				text = "L"
			intervals [2766]:
				xmin = 1241.0004
				xmax = 1241.0904
				text = "IY0"
			intervals [2767]:
				xmin = 1241.0904
				xmax = 1241.2004
				text = "R"
			intervals [2768]:
				xmin = 1241.2004
				xmax = 1241.3504
				text = "IY0"
			intervals [2769]:
				xmin = 1241.3504
				xmax = 1241.4504
				text = "AE1"
			intervals [2770]:
				xmin = 1241.4504
				xmax = 1241.4804
				text = "K"
			intervals [2771]:
				xmin = 1241.4804
				xmax = 1241.5104
				text = "T"
			intervals [2772]:
				xmin = 1241.5104
				xmax = 1241.6204
				text = "sp"
			intervals [2773]:
				xmin = 1241.6204
				xmax = 1256.1497
				text = ""
			intervals [2774]:
				xmin = 1256.1497
				xmax = 1256.1897
				text = "M"
			intervals [2775]:
				xmin = 1256.1897
				xmax = 1256.2197
				text = "HH"
			intervals [2776]:
				xmin = 1256.2197
				xmax = 1256.6097
				text = "M"
			intervals [2777]:
				xmin = 1256.6097
				xmax = 1256.6497
				text = "sp"
			intervals [2778]:
				xmin = 1256.6497
				xmax = 1258.0675
				text = ""
			intervals [2779]:
				xmin = 1258.0675
				xmax = 1258.1675
				text = "G"
			intervals [2780]:
				xmin = 1258.1675
				xmax = 1258.3175
				text = "IH0"
			intervals [2781]:
				xmin = 1258.3175
				xmax = 1258.3475
				text = "D"
			intervals [2782]:
				xmin = 1258.3475
				xmax = 1259.2018
				text = "sp"
			intervals [2783]:
				xmin = 1259.2018
				xmax = 1259.2918
				text = "AH1"
			intervals [2784]:
				xmin = 1259.2918
				xmax = 1259.4018
				text = "W"
			intervals [2785]:
				xmin = 1259.4018
				xmax = 1259.4418
				text = "AH1"
			intervals [2786]:
				xmin = 1259.4418
				xmax = 1259.5318
				text = "Z"
			intervals [2787]:
				xmin = 1259.5318
				xmax = 1259.5718
				text = "DH"
			intervals [2788]:
				xmin = 1259.5718
				xmax = 1259.6018
				text = "EH1"
			intervals [2789]:
				xmin = 1259.6018
				xmax = 1259.7618
				text = "R"
			intervals [2790]:
				xmin = 1259.7618
				xmax = 1259.8118
				text = "AH0"
			intervals [2791]:
				xmin = 1259.8118
				xmax = 1259.8418
				text = "G"
			intervals [2792]:
				xmin = 1259.8418
				xmax = 1259.8818
				text = "R"
			intervals [2793]:
				xmin = 1259.8818
				xmax = 1260.0218
				text = "UW1"
			intervals [2794]:
				xmin = 1260.0218
				xmax = 1260.0518
				text = "P"
			intervals [2795]:
				xmin = 1260.0518
				xmax = 1260.0818
				text = "AH0"
			intervals [2796]:
				xmin = 1260.0818
				xmax = 1260.1218
				text = "V"
			intervals [2797]:
				xmin = 1260.1218
				xmax = 1260.1818
				text = "sp"
			intervals [2798]:
				xmin = 1260.1818
				xmax = 1260.2818
				text = "K"
			intervals [2799]:
				xmin = 1260.2818
				xmax = 1260.3318
				text = "IH1"
			intervals [2800]:
				xmin = 1260.3318
				xmax = 1260.4218
				text = "D"
			intervals [2801]:
				xmin = 1260.4218
				xmax = 1260.4718
				text = "Z"
			intervals [2802]:
				xmin = 1260.4718
				xmax = 1260.5118
				text = "sp"
			intervals [2803]:
				xmin = 1260.5118
				xmax = 1260.5518
				text = "DH"
			intervals [2804]:
				xmin = 1260.5518
				xmax = 1260.5918
				text = "AH0"
			intervals [2805]:
				xmin = 1260.5918
				xmax = 1260.6818
				text = "T"
			intervals [2806]:
				xmin = 1260.6818
				xmax = 1260.7818
				text = "Y"
			intervals [2807]:
				xmin = 1260.7818
				xmax = 1260.8118
				text = "UW1"
			intervals [2808]:
				xmin = 1260.8118
				xmax = 1260.9218
				text = "Y"
			intervals [2809]:
				xmin = 1260.9218
				xmax = 1261.0118
				text = "UW1"
			intervals [2810]:
				xmin = 1261.0118
				xmax = 1261.0518
				text = "Z"
			intervals [2811]:
				xmin = 1261.0518
				xmax = 1261.0818
				text = "D"
			intervals [2812]:
				xmin = 1261.0818
				xmax = 1261.1218
				text = "T"
			intervals [2813]:
				xmin = 1261.1218
				xmax = 1261.2418
				text = "IH0"
			intervals [2814]:
				xmin = 1261.2418
				xmax = 1261.3218
				text = "AH0"
			intervals [2815]:
				xmin = 1261.3218
				xmax = 1261.3718
				text = "S"
			intervals [2816]:
				xmin = 1261.3718
				xmax = 1261.5018
				text = "OW1"
			intervals [2817]:
				xmin = 1261.5018
				xmax = 1261.6418
				text = "SH"
			intervals [2818]:
				xmin = 1261.6418
				xmax = 1261.7618
				text = "IY0"
			intervals [2819]:
				xmin = 1261.7618
				xmax = 1261.8118
				text = "EY2"
			intervals [2820]:
				xmin = 1261.8118
				xmax = 1261.9218
				text = "T"
			intervals [2821]:
				xmin = 1261.9218
				xmax = 1261.9718
				text = "W"
			intervals [2822]:
				xmin = 1261.9718
				xmax = 1262.0418
				text = "IH0"
			intervals [2823]:
				xmin = 1262.0418
				xmax = 1262.7118
				text = "DH"
			intervals [2824]:
				xmin = 1262.7118
				xmax = 1262.7418
				text = "sp"
			intervals [2825]:
				xmin = 1262.7418
				xmax = 1262.7718
				text = "EH1"
			intervals [2826]:
				xmin = 1262.7718
				xmax = 1262.8518
				text = "Z"
			intervals [2827]:
				xmin = 1262.8518
				xmax = 1262.9218
				text = "EY1"
			intervals [2828]:
				xmin = 1262.9218
				xmax = 1263.0418
				text = "sp"
			intervals [2829]:
				xmin = 1263.0418
				xmax = 1263.0718
				text = "K"
			intervals [2830]:
				xmin = 1263.0718
				xmax = 1263.1518
				text = "IH1"
			intervals [2831]:
				xmin = 1263.1518
				xmax = 1263.2918
				text = "D"
			intervals [2832]:
				xmin = 1263.2918
				xmax = 1264.9133
				text = "sp"
			intervals [2833]:
				xmin = 1264.9133
				xmax = 1264.9533
				text = "S"
			intervals [2834]:
				xmin = 1264.9533
				xmax = 1265.0433
				text = "AO1"
			intervals [2835]:
				xmin = 1265.0433
				xmax = 1265.1233
				text = "R"
			intervals [2836]:
				xmin = 1265.1233
				xmax = 1265.1533
				text = "T"
			intervals [2837]:
				xmin = 1265.1533
				xmax = 1265.1933
				text = "AH0"
			intervals [2838]:
				xmin = 1265.1933
				xmax = 1265.2633
				text = "V"
			intervals [2839]:
				xmin = 1265.2633
				xmax = 1265.2933
				text = "sp"
			intervals [2840]:
				xmin = 1265.2933
				xmax = 1265.3633
				text = "Y"
			intervals [2841]:
				xmin = 1265.3633
				xmax = 1265.4233
				text = "UH1"
			intervals [2842]:
				xmin = 1265.4233
				xmax = 1265.5333
				text = "R"
			intervals [2843]:
				xmin = 1265.5333
				xmax = 1265.5833
				text = "sp"
			intervals [2844]:
				xmin = 1265.5833
				xmax = 1265.6133
				text = "G"
			intervals [2845]:
				xmin = 1265.6133
				xmax = 1265.6933
				text = "R"
			intervals [2846]:
				xmin = 1265.6933
				xmax = 1265.7933
				text = "UW1"
			intervals [2847]:
				xmin = 1265.7933
				xmax = 1265.8333
				text = "P"
			intervals [2848]:
				xmin = 1265.8333
				xmax = 1267.6029
				text = "sp"
			intervals [2849]:
				xmin = 1267.6029
				xmax = 1267.6329
				text = "DH"
			intervals [2850]:
				xmin = 1267.6329
				xmax = 1267.6729
				text = "EH1"
			intervals [2851]:
				xmin = 1267.6729
				xmax = 1267.7029
				text = "R"
			intervals [2852]:
				xmin = 1267.7029
				xmax = 1267.7329
				text = "W"
			intervals [2853]:
				xmin = 1267.7329
				xmax = 1267.8029
				text = "ER0"
			intervals [2854]:
				xmin = 1267.8029
				xmax = 1267.8829
				text = "N"
			intervals [2855]:
				xmin = 1267.8829
				xmax = 1267.9529
				text = "OW1"
			intervals [2856]:
				xmin = 1267.9529
				xmax = 1267.9829
				text = "S"
			intervals [2857]:
				xmin = 1267.9829
				xmax = 1268.0129
				text = "P"
			intervals [2858]:
				xmin = 1268.0129
				xmax = 1268.0429
				text = "EH1"
			intervals [2859]:
				xmin = 1268.0429
				xmax = 1268.0729
				text = "SH"
			intervals [2860]:
				xmin = 1268.0729
				xmax = 1268.1029
				text = "AH0"
			intervals [2861]:
				xmin = 1268.1029
				xmax = 1268.1329
				text = "L"
			intervals [2862]:
				xmin = 1268.1329
				xmax = 1268.6129
				text = "sp"
			intervals [2863]:
				xmin = 1268.6129
				xmax = 1268.6429
				text = "F"
			intervals [2864]:
				xmin = 1268.6429
				xmax = 1268.6929
				text = "R"
			intervals [2865]:
				xmin = 1268.6929
				xmax = 1268.7729
				text = "EH1"
			intervals [2866]:
				xmin = 1268.7729
				xmax = 1268.8029
				text = "N"
			intervals [2867]:
				xmin = 1268.8029
				xmax = 1268.8329
				text = "D"
			intervals [2868]:
				xmin = 1268.8329
				xmax = 1268.9029
				text = "Z"
			intervals [2869]:
				xmin = 1268.9029
				xmax = 1269.0229
				text = "sp"
			intervals [2870]:
				xmin = 1269.0229
				xmax = 1283.2544
				text = ""
			intervals [2871]:
				xmin = 1283.2544
				xmax = 1283.2844
				text = "M"
			intervals [2872]:
				xmin = 1283.2844
				xmax = 1283.3144
				text = "HH"
			intervals [2873]:
				xmin = 1283.3144
				xmax = 1283.7344
				text = "M"
			intervals [2874]:
				xmin = 1283.7344
				xmax = 1286.9079
				text = "sp"
			intervals [2875]:
				xmin = 1286.9079
				xmax = 1286.9379
				text = "OW2"
			intervals [2876]:
				xmin = 1286.9379
				xmax = 1286.9679
				text = "K"
			intervals [2877]:
				xmin = 1286.9679
				xmax = 1286.9979
				text = "EY1"
			intervals [2878]:
				xmin = 1286.9979
				xmax = 1287.2479
				text = "sp"
			intervals [2879]:
				xmin = 1287.2479
				xmax = 1287.4279
				text = "AH1"
			intervals [2880]:
				xmin = 1287.4279
				xmax = 1287.6279
				text = "M"
			intervals [2881]:
				xmin = 1287.6279
				xmax = 1289.7801
				text = ""
			intervals [2882]:
				xmin = 1289.7801
				xmax = 1289.8401
				text = "sil"
			intervals [2883]:
				xmin = 1289.8401
				xmax = 1289.9101
				text = "W"
			intervals [2884]:
				xmin = 1289.9101
				xmax = 1289.9401
				text = "AH0"
			intervals [2885]:
				xmin = 1289.9401
				xmax = 1289.9901
				text = "Z"
			intervals [2886]:
				xmin = 1289.9901
				xmax = 1290.0401
				text = "DH"
			intervals [2887]:
				xmin = 1290.0401
				xmax = 1290.1201
				text = "EH1"
			intervals [2888]:
				xmin = 1290.1201
				xmax = 1290.3701
				text = "R"
			intervals [2889]:
				xmin = 1290.3701
				xmax = 1290.4201
				text = "EY1"
			intervals [2890]:
				xmin = 1290.4201
				xmax = 1290.4901
				text = "K"
			intervals [2891]:
				xmin = 1290.4901
				xmax = 1290.5701
				text = "IH1"
			intervals [2892]:
				xmin = 1290.5701
				xmax = 1290.7501
				text = "D"
			intervals [2893]:
				xmin = 1290.7501
				xmax = 1290.8601
				text = "sp"
			intervals [2894]:
				xmin = 1290.8601
				xmax = 1291.0054
				text = ""
			intervals [2895]:
				xmin = 1291.0054
				xmax = 1291.1754
				text = "W"
			intervals [2896]:
				xmin = 1291.1754
				xmax = 1291.2054
				text = "EH1"
			intervals [2897]:
				xmin = 1291.2054
				xmax = 1291.2354
				text = "N"
			intervals [2898]:
				xmin = 1291.2354
				xmax = 1291.2954
				text = "sp"
			intervals [2899]:
				xmin = 1291.2954
				xmax = 1291.3454
				text = "Y"
			intervals [2900]:
				xmin = 1291.3454
				xmax = 1291.4054
				text = "UW1"
			intervals [2901]:
				xmin = 1291.4054
				xmax = 1291.4554
				text = "W"
			intervals [2902]:
				xmin = 1291.4554
				xmax = 1291.5554
				text = "ER0"
			intervals [2903]:
				xmin = 1291.5554
				xmax = 1291.6154
				text = "sp"
			intervals [2904]:
				xmin = 1291.6154
				xmax = 1291.6454
				text = "K"
			intervals [2905]:
				xmin = 1291.6454
				xmax = 1291.6754
				text = "AH1"
			intervals [2906]:
				xmin = 1291.6754
				xmax = 1291.7354
				text = "M"
			intervals [2907]:
				xmin = 1291.7354
				xmax = 1291.7754
				text = "IH0"
			intervals [2908]:
				xmin = 1291.7754
				xmax = 1291.8354
				text = "N"
			intervals [2909]:
				xmin = 1291.8354
				xmax = 1291.9054
				text = "AH1"
			intervals [2910]:
				xmin = 1291.9054
				xmax = 1291.9354
				text = "P"
			intervals [2911]:
				xmin = 1291.9354
				xmax = 1292.0254
				text = "sp"
			intervals [2912]:
				xmin = 1292.0254
				xmax = 1292.0854
				text = "W"
			intervals [2913]:
				xmin = 1292.0854
				xmax = 1292.1254
				text = "AO1"
			intervals [2914]:
				xmin = 1292.1254
				xmax = 1292.1954
				text = "Z"
			intervals [2915]:
				xmin = 1292.1954
				xmax = 1292.2554
				text = "EH1"
			intervals [2916]:
				xmin = 1292.2554
				xmax = 1292.3354
				text = "V"
			intervals [2917]:
				xmin = 1292.3354
				xmax = 1292.4954
				text = "ER0"
			intervals [2918]:
				xmin = 1292.4954
				xmax = 1292.5254
				text = "sp"
			intervals [2919]:
				xmin = 1292.5254
				xmax = 1293.2554
				text = "AH0"
			intervals [2920]:
				xmin = 1293.2554
				xmax = 1293.3754
				text = "sp"
			intervals [2921]:
				xmin = 1293.3754
				xmax = 1293.673
				text = ""
			intervals [2922]:
				xmin = 1293.673
				xmax = 1293.723
				text = "AY1"
			intervals [2923]:
				xmin = 1293.723
				xmax = 1293.773
				text = "W"
			intervals [2924]:
				xmin = 1293.773
				xmax = 1293.813
				text = "AA1"
			intervals [2925]:
				xmin = 1293.813
				xmax = 1293.843
				text = "N"
			intervals [2926]:
				xmin = 1293.843
				xmax = 1293.913
				text = "AH0"
			intervals [2927]:
				xmin = 1293.913
				xmax = 1294.013
				text = "sp"
			intervals [2928]:
				xmin = 1294.013
				xmax = 1294.073
				text = "S"
			intervals [2929]:
				xmin = 1294.073
				xmax = 1294.253
				text = "EY1"
			intervals [2930]:
				xmin = 1294.253
				xmax = 1294.363
				text = "AH0"
			intervals [2931]:
				xmin = 1294.363
				xmax = 1294.403
				text = "G"
			intervals [2932]:
				xmin = 1294.403
				xmax = 1294.613
				text = "ER1"
			intervals [2933]:
				xmin = 1294.613
				xmax = 1294.773
				text = "L"
			intervals [2934]:
				xmin = 1294.773
				xmax = 1294.923
				text = "HH"
			intervals [2935]:
				xmin = 1294.923
				xmax = 1294.953
				text = "UW1"
			intervals [2936]:
				xmin = 1294.953
				xmax = 1295.013
				text = "W"
			intervals [2937]:
				xmin = 1295.013
				xmax = 1295.093
				text = "AA1"
			intervals [2938]:
				xmin = 1295.093
				xmax = 1295.133
				text = "Z"
			intervals [2939]:
				xmin = 1295.133
				xmax = 1295.163
				text = "sp"
			intervals [2940]:
				xmin = 1295.163
				xmax = 1295.193
				text = "K"
			intervals [2941]:
				xmin = 1295.193
				xmax = 1295.263
				text = "AH0"
			intervals [2942]:
				xmin = 1295.263
				xmax = 1295.433
				text = "N"
			intervals [2943]:
				xmin = 1295.433
				xmax = 1295.473
				text = "S"
			intervals [2944]:
				xmin = 1295.473
				xmax = 1295.513
				text = "IH1"
			intervals [2945]:
				xmin = 1295.513
				xmax = 1295.573
				text = "D"
			intervals [2946]:
				xmin = 1295.573
				xmax = 1295.693
				text = "ER0"
			intervals [2947]:
				xmin = 1295.693
				xmax = 1295.723
				text = "D"
			intervals [2948]:
				xmin = 1295.723
				xmax = 1295.883
				text = "AH0"
			intervals [2949]:
				xmin = 1295.883
				xmax = 1295.963
				text = "L"
			intervals [2950]:
				xmin = 1295.963
				xmax = 1296.093
				text = "IY1"
			intervals [2951]:
				xmin = 1296.093
				xmax = 1296.123
				text = "D"
			intervals [2952]:
				xmin = 1296.123
				xmax = 1296.243
				text = "ER0"
			intervals [2953]:
				xmin = 1296.243
				xmax = 1296.283
				text = "sp"
			intervals [2954]:
				xmin = 1296.283
				xmax = 1296.9666
				text = ""
			intervals [2955]:
				xmin = 1296.9666
				xmax = 1297.0466
				text = "AE1"
			intervals [2956]:
				xmin = 1297.0466
				xmax = 1297.0866
				text = "T"
			intervals [2957]:
				xmin = 1297.0866
				xmax = 1297.1166
				text = "W"
			intervals [2958]:
				xmin = 1297.1166
				xmax = 1297.1566
				text = "AH1"
			intervals [2959]:
				xmin = 1297.1566
				xmax = 1297.3866
				text = "N"
			intervals [2960]:
				xmin = 1297.3866
				xmax = 1297.4166
				text = "sp"
			intervals [2961]:
				xmin = 1297.4166
				xmax = 1297.4466
				text = "P"
			intervals [2962]:
				xmin = 1297.4466
				xmax = 1297.7366
				text = "OY1"
			intervals [2963]:
				xmin = 1297.7366
				xmax = 1297.7666
				text = "N"
			intervals [2964]:
				xmin = 1297.7666
				xmax = 1297.7966
				text = "T"
			intervals [2965]:
				xmin = 1297.7966
				xmax = 1297.8366
				text = "W"
			intervals [2966]:
				xmin = 1297.8366
				xmax = 1297.8766
				text = "EH1"
			intervals [2967]:
				xmin = 1297.8766
				xmax = 1297.9066
				text = "N"
			intervals [2968]:
				xmin = 1297.9066
				xmax = 1297.9466
				text = "Y"
			intervals [2969]:
				xmin = 1297.9466
				xmax = 1297.9766
				text = "UW1"
			intervals [2970]:
				xmin = 1297.9766
				xmax = 1298.0066
				text = "W"
			intervals [2971]:
				xmin = 1298.0066
				xmax = 1298.0966
				text = "ER0"
			intervals [2972]:
				xmin = 1298.0966
				xmax = 1298.1266
				text = "sp"
			intervals [2973]:
				xmin = 1298.1266
				xmax = 1298.1666
				text = "K"
			intervals [2974]:
				xmin = 1298.1666
				xmax = 1298.1966
				text = "AH1"
			intervals [2975]:
				xmin = 1298.1966
				xmax = 1298.3066
				text = "M"
			intervals [2976]:
				xmin = 1298.3066
				xmax = 1298.3366
				text = "IH0"
			intervals [2977]:
				xmin = 1298.3366
				xmax = 1298.3666
				text = "N"
			intervals [2978]:
				xmin = 1298.3666
				xmax = 1298.4366
				text = "AH1"
			intervals [2979]:
				xmin = 1298.4366
				xmax = 1298.5166
				text = "P"
			intervals [2980]:
				xmin = 1298.5166
				xmax = 1298.5666
				text = "sp"
			intervals [2981]:
				xmin = 1298.5666
				xmax = 1298.6266
				text = "HH"
			intervals [2982]:
				xmin = 1298.6266
				xmax = 1298.7066
				text = "UW1"
			intervals [2983]:
				xmin = 1298.7066
				xmax = 1298.7366
				text = "W"
			intervals [2984]:
				xmin = 1298.7366
				xmax = 1298.8666
				text = "AO1"
			intervals [2985]:
				xmin = 1298.8666
				xmax = 1298.9066
				text = "Z"
			intervals [2986]:
				xmin = 1298.9066
				xmax = 1298.9366
				text = "sp"
			intervals [2987]:
				xmin = 1298.9366
				xmax = 1299.3366
				text = "AH0"
			intervals [2988]:
				xmin = 1299.3366
				xmax = 1299.3666
				text = "sp"
			intervals [2989]:
				xmin = 1299.3666
				xmax = 1299.4266
				text = "L"
			intervals [2990]:
				xmin = 1299.4266
				xmax = 1299.5266
				text = "IY1"
			intervals [2991]:
				xmin = 1299.5266
				xmax = 1299.5666
				text = "D"
			intervals [2992]:
				xmin = 1299.5666
				xmax = 1299.9066
				text = "ER0"
			intervals [2993]:
				xmin = 1299.9066
				xmax = 1299.9366
				text = "AH0"
			intervals [2994]:
				xmin = 1299.9366
				xmax = 1299.9666
				text = "V"
			intervals [2995]:
				xmin = 1299.9666
				xmax = 1300.7119
				text = ""
			intervals [2996]:
				xmin = 1300.7119
				xmax = 1300.7419
				text = "DH"
			intervals [2997]:
				xmin = 1300.7419
				xmax = 1300.8019
				text = "IY0"
			intervals [2998]:
				xmin = 1300.8019
				xmax = 1300.8419
				text = "G"
			intervals [2999]:
				xmin = 1300.8419
				xmax = 1301.0019
				text = "ER1"
			intervals [3000]:
				xmin = 1301.0019
				xmax = 1301.1419
				text = "L"
			intervals [3001]:
				xmin = 1301.1419
				xmax = 1301.1719
				text = "Z"
			intervals [3002]:
				xmin = 1301.1719
				xmax = 1301.2019
				text = "sp"
			intervals [3003]:
				xmin = 1301.2019
				xmax = 1301.2319
				text = "Y"
			intervals [3004]:
				xmin = 1301.2319
				xmax = 1301.2619
				text = "UH1"
			intervals [3005]:
				xmin = 1301.2619
				xmax = 1301.4119
				text = "R"
			intervals [3006]:
				xmin = 1301.4119
				xmax = 1301.7419
				text = "EY1"
			intervals [3007]:
				xmin = 1301.7419
				xmax = 1301.8019
				text = "JH"
			intervals [3008]:
				xmin = 1301.8019
				xmax = 1301.9619
				text = "sp"
			intervals [3009]:
				xmin = 1301.9619
				xmax = 1302.668
				text = ""
			intervals [3010]:
				xmin = 1302.668
				xmax = 1302.698
				text = "DH"
			intervals [3011]:
				xmin = 1302.698
				xmax = 1302.728
				text = "AH0"
			intervals [3012]:
				xmin = 1302.728
				xmax = 1302.758
				text = "T"
			intervals [3013]:
				xmin = 1302.758
				xmax = 1302.788
				text = "Y"
			intervals [3014]:
				xmin = 1302.788
				xmax = 1303.008
				text = "UW1"
			intervals [3015]:
				xmin = 1303.008
				xmax = 1303.048
				text = "sp"
			intervals [3016]:
				xmin = 1303.048
				xmax = 1303.078
				text = "R"
			intervals [3017]:
				xmin = 1303.078
				xmax = 1303.108
				text = "IH0"
			intervals [3018]:
				xmin = 1303.108
				xmax = 1303.148
				text = "K"
			intervals [3019]:
				xmin = 1303.148
				xmax = 1303.218
				text = "AO1"
			intervals [3020]:
				xmin = 1303.218
				xmax = 1303.348
				text = "L"
			intervals [3021]:
				xmin = 1303.348
				xmax = 1303.398
				text = "sp"
			intervals [3022]:
				xmin = 1303.398
				xmax = 1315.5691
				text = ""
			intervals [3023]:
				xmin = 1315.5691
				xmax = 1315.6391
				text = "M"
			intervals [3024]:
				xmin = 1315.6391
				xmax = 1315.6791
				text = "HH"
			intervals [3025]:
				xmin = 1315.6791
				xmax = 1316.0091
				text = "M"
			intervals [3026]:
				xmin = 1316.0091
				xmax = 1316.0391
				text = "sp"
			intervals [3027]:
				xmin = 1316.0391
				xmax = 1317.3057
				text = ""
			intervals [3028]:
				xmin = 1317.3057
				xmax = 1317.4157
				text = "W"
			intervals [3029]:
				xmin = 1317.4157
				xmax = 1317.4657
				text = "AO1"
			intervals [3030]:
				xmin = 1317.4657
				xmax = 1317.4957
				text = "Z"
			intervals [3031]:
				xmin = 1317.4957
				xmax = 1317.5457
				text = "DH"
			intervals [3032]:
				xmin = 1317.5457
				xmax = 1317.6557
				text = "AH0"
			intervals [3033]:
				xmin = 1317.6557
				xmax = 1317.6857
				text = "T"
			intervals [3034]:
				xmin = 1317.6857
				xmax = 1317.7257
				text = "DH"
			intervals [3035]:
				xmin = 1317.7257
				xmax = 1317.7657
				text = "IY0"
			intervals [3036]:
				xmin = 1317.7657
				xmax = 1317.8357
				text = "M"
			intervals [3037]:
				xmin = 1317.8357
				xmax = 1317.9557
				text = "EY1"
			intervals [3038]:
				xmin = 1317.9557
				xmax = 1318.0657
				text = "N"
			intervals [3039]:
				xmin = 1318.0657
				xmax = 1318.1657
				text = "sp"
			intervals [3040]:
				xmin = 1318.1657
				xmax = 1318.2057
				text = "TH"
			intervals [3041]:
				xmin = 1318.2057
				xmax = 1318.2757
				text = "IH1"
			intervals [3042]:
				xmin = 1318.2757
				xmax = 1318.3857
				text = "NG"
			intervals [3043]:
				xmin = 1318.3857
				xmax = 1318.4157
				text = "sp"
			intervals [3044]:
				xmin = 1318.4157
				xmax = 1318.4457
				text = "DH"
			intervals [3045]:
				xmin = 1318.4457
				xmax = 1318.4757
				text = "AH0"
			intervals [3046]:
				xmin = 1318.4757
				xmax = 1318.5157
				text = "T"
			intervals [3047]:
				xmin = 1318.5157
				xmax = 1319.0582
				text = "sp"
			intervals [3048]:
				xmin = 1319.0582
				xmax = 1319.1282
				text = "G"
			intervals [3049]:
				xmin = 1319.1282
				xmax = 1319.1782
				text = "EY1"
			intervals [3050]:
				xmin = 1319.1782
				xmax = 1319.2482
				text = "V"
			intervals [3051]:
				xmin = 1319.2482
				xmax = 1319.2982
				text = "DH"
			intervals [3052]:
				xmin = 1319.2982
				xmax = 1319.3382
				text = "AH0"
			intervals [3053]:
				xmin = 1319.3382
				xmax = 1319.4082
				text = "M"
			intervals [3054]:
				xmin = 1319.4082
				xmax = 1319.4582
				text = "DH"
			intervals [3055]:
				xmin = 1319.4582
				xmax = 1319.5182
				text = "EH1"
			intervals [3056]:
				xmin = 1319.5182
				xmax = 1319.6482
				text = "R"
			intervals [3057]:
				xmin = 1319.6482
				xmax = 1319.7982
				text = "sp"
			intervals [3058]:
				xmin = 1319.7982
				xmax = 1320.3822
				text = ""
			intervals [3059]:
				xmin = 1320.3822
				xmax = 1320.5522
				text = "P"
			intervals [3060]:
				xmin = 1320.5522
				xmax = 1320.6022
				text = "AH0"
			intervals [3061]:
				xmin = 1320.6022
				xmax = 1320.6522
				text = "Z"
			intervals [3062]:
				xmin = 1320.6522
				xmax = 1320.7622
				text = "IH1"
			intervals [3063]:
				xmin = 1320.7622
				xmax = 1320.8722
				text = "SH"
			intervals [3064]:
				xmin = 1320.8722
				xmax = 1320.9122
				text = "AH0"
			intervals [3065]:
				xmin = 1320.9122
				xmax = 1321.0722
				text = "N"
			intervals [3066]:
				xmin = 1321.0722
				xmax = 1321.1522
				text = "sp"
			intervals [3067]:
				xmin = 1321.1522
				xmax = 1321.1822
				text = "EH1"
			intervals [3068]:
				xmin = 1321.1822
				xmax = 1321.2122
				text = "Z"
			intervals [3069]:
				xmin = 1321.2122
				xmax = 1321.2422
				text = "sp"
			intervals [3070]:
				xmin = 1321.2422
				xmax = 1321.2922
				text = "L"
			intervals [3071]:
				xmin = 1321.2922
				xmax = 1321.3322
				text = "IY1"
			intervals [3072]:
				xmin = 1321.3322
				xmax = 1321.4022
				text = "D"
			intervals [3073]:
				xmin = 1321.4022
				xmax = 1321.4522
				text = "ER0"
			intervals [3074]:
				xmin = 1321.4522
				xmax = 1321.4922
				text = "Z"
			intervals [3075]:
				xmin = 1321.4922
				xmax = 1325.2666
				text = "sp"
			intervals [3076]:
				xmin = 1325.2666
				xmax = 1325.4066
				text = "OW2"
			intervals [3077]:
				xmin = 1325.4066
				xmax = 1325.5466
				text = "K"
			intervals [3078]:
				xmin = 1325.5466
				xmax = 1325.8266
				text = "EY1"
			intervals [3079]:
				xmin = 1325.8266
				xmax = 1326.1366
				text = "AH1"
			intervals [3080]:
				xmin = 1326.1366
				xmax = 1326.4302
				text = ""
			intervals [3081]:
				xmin = 1326.4302
				xmax = 1326.5002
				text = "IH1"
			intervals [3082]:
				xmin = 1326.5002
				xmax = 1326.6202
				text = "F"
			intervals [3083]:
				xmin = 1326.6202
				xmax = 1326.6502
				text = "Y"
			intervals [3084]:
				xmin = 1326.6502
				xmax = 1326.7602
				text = "UW1"
			intervals [3085]:
				xmin = 1326.7602
				xmax = 1326.8002
				text = "K"
			intervals [3086]:
				xmin = 1326.8002
				xmax = 1326.8502
				text = "UH1"
			intervals [3087]:
				xmin = 1326.8502
				xmax = 1326.9302
				text = "D"
			intervals [3088]:
				xmin = 1326.9302
				xmax = 1326.9702
				text = "D"
			intervals [3089]:
				xmin = 1326.9702
				xmax = 1327.1002
				text = "UW1"
			intervals [3090]:
				xmin = 1327.1002
				xmax = 1327.1402
				text = "IH0"
			intervals [3091]:
				xmin = 1327.1402
				xmax = 1327.1902
				text = "T"
			intervals [3092]:
				xmin = 1327.1902
				xmax = 1327.3402
				text = "AO1"
			intervals [3093]:
				xmin = 1327.3402
				xmax = 1327.4102
				text = "L"
			intervals [3094]:
				xmin = 1327.4102
				xmax = 1327.4502
				text = "OW1"
			intervals [3095]:
				xmin = 1327.4502
				xmax = 1327.4802
				text = "V"
			intervals [3096]:
				xmin = 1327.4802
				xmax = 1327.8302
				text = "ER0"
			intervals [3097]:
				xmin = 1327.8302
				xmax = 1327.8602
				text = "AH0"
			intervals [3098]:
				xmin = 1327.8602
				xmax = 1327.9002
				text = "G"
			intervals [3099]:
				xmin = 1327.9002
				xmax = 1327.9402
				text = "EH1"
			intervals [3100]:
				xmin = 1327.9402
				xmax = 1327.9902
				text = "N"
			intervals [3101]:
				xmin = 1327.9902
				xmax = 1328.0402
				text = "sp"
			intervals [3102]:
				xmin = 1328.0402
				xmax = 1328.7457
				text = ""
			intervals [3103]:
				xmin = 1328.7457
				xmax = 1328.9157
				text = "HH"
			intervals [3104]:
				xmin = 1328.9157
				xmax = 1328.9457
				text = "W"
			intervals [3105]:
				xmin = 1328.9457
				xmax = 1328.9757
				text = "AH1"
			intervals [3106]:
				xmin = 1328.9757
				xmax = 1329.0357
				text = "T"
			intervals [3107]:
				xmin = 1329.0357
				xmax = 1329.0657
				text = "W"
			intervals [3108]:
				xmin = 1329.0657
				xmax = 1329.1057
				text = "UH1"
			intervals [3109]:
				xmin = 1329.1057
				xmax = 1329.1757
				text = "D"
			intervals [3110]:
				xmin = 1329.1757
				xmax = 1329.2457
				text = "Y"
			intervals [3111]:
				xmin = 1329.2457
				xmax = 1329.3357
				text = "UW1"
			intervals [3112]:
				xmin = 1329.3357
				xmax = 1329.3957
				text = "W"
			intervals [3113]:
				xmin = 1329.3957
				xmax = 1329.4757
				text = "AA1"
			intervals [3114]:
				xmin = 1329.4757
				xmax = 1329.5057
				text = "N"
			intervals [3115]:
				xmin = 1329.5057
				xmax = 1329.6157
				text = "AH0"
			intervals [3116]:
				xmin = 1329.6157
				xmax = 1329.6457
				text = "sp"
			intervals [3117]:
				xmin = 1329.6457
				xmax = 1329.6957
				text = "B"
			intervals [3118]:
				xmin = 1329.6957
				xmax = 1329.9057
				text = "IY0"
			intervals [3119]:
				xmin = 1329.9057
				xmax = 1329.9557
				text = "sp"
			intervals [3120]:
				xmin = 1329.9557
				xmax = 1331.0709
				text = ""
			intervals [3121]:
				xmin = 1331.0709
				xmax = 1331.1409
				text = "W"
			intervals [3122]:
				xmin = 1331.1409
				xmax = 1331.1709
				text = "AH1"
			intervals [3123]:
				xmin = 1331.1709
				xmax = 1331.2509
				text = "T"
			intervals [3124]:
				xmin = 1331.2509
				xmax = 1331.3209
				text = "W"
			intervals [3125]:
				xmin = 1331.3209
				xmax = 1331.3509
				text = "UH1"
			intervals [3126]:
				xmin = 1331.3509
				xmax = 1331.3809
				text = "D"
			intervals [3127]:
				xmin = 1331.3809
				xmax = 1331.4109
				text = "Y"
			intervals [3128]:
				xmin = 1331.4109
				xmax = 1331.5009
				text = "UW1"
			intervals [3129]:
				xmin = 1331.5009
				xmax = 1331.5809
				text = "W"
			intervals [3130]:
				xmin = 1331.5809
				xmax = 1331.6309
				text = "AA1"
			intervals [3131]:
				xmin = 1331.6309
				xmax = 1331.6609
				text = "N"
			intervals [3132]:
				xmin = 1331.6609
				xmax = 1331.6909
				text = "T"
			intervals [3133]:
				xmin = 1331.6909
				xmax = 1331.7409
				text = "T"
			intervals [3134]:
				xmin = 1331.7409
				xmax = 1331.7909
				text = "IH0"
			intervals [3135]:
				xmin = 1331.7909
				xmax = 1331.8209
				text = "sp"
			intervals [3136]:
				xmin = 1331.8209
				xmax = 1331.8809
				text = "D"
			intervals [3137]:
				xmin = 1331.8809
				xmax = 1332.0709
				text = "UW1"
			intervals [3138]:
				xmin = 1332.0709
				xmax = 1332.1109
				text = "IH0"
			intervals [3139]:
				xmin = 1332.1109
				xmax = 1332.2709
				text = "N"
			intervals [3140]:
				xmin = 1332.2709
				xmax = 1332.3809
				text = "sp"
			intervals [3141]:
				xmin = 1332.3809
				xmax = 1332.4109
				text = "Y"
			intervals [3142]:
				xmin = 1332.4109
				xmax = 1332.4409
				text = "AO1"
			intervals [3143]:
				xmin = 1332.4409
				xmax = 1332.7109
				text = "R"
			intervals [3144]:
				xmin = 1332.7109
				xmax = 1332.7509
				text = "L"
			intervals [3145]:
				xmin = 1332.7509
				xmax = 1332.8909
				text = "AY1"
			intervals [3146]:
				xmin = 1332.8909
				xmax = 1332.9309
				text = "F"
			intervals [3147]:
				xmin = 1332.9309
				xmax = 1332.9709
				text = "sp"
			intervals [3148]:
				xmin = 1332.9709
				xmax = 1334.3355
				text = ""
			intervals [3149]:
				xmin = 1334.3355
				xmax = 1334.3655
				text = "IH0"
			intervals [3150]:
				xmin = 1334.3655
				xmax = 1334.3955
				text = "F"
			intervals [3151]:
				xmin = 1334.3955
				xmax = 1334.4255
				text = "Y"
			intervals [3152]:
				xmin = 1334.4255
				xmax = 1334.4555
				text = "UW1"
			intervals [3153]:
				xmin = 1334.4555
				xmax = 1334.5155
				text = "sp"
			intervals [3154]:
				xmin = 1334.5155
				xmax = 1334.5455
				text = "K"
			intervals [3155]:
				xmin = 1334.5455
				xmax = 1334.5755
				text = "UH1"
			intervals [3156]:
				xmin = 1334.5755
				xmax = 1334.6955
				text = "D"
			intervals [3157]:
				xmin = 1334.6955
				xmax = 1334.7255
				text = "sp"
			intervals [3158]:
				xmin = 1334.7255
				xmax = 1334.7555
				text = "S"
			intervals [3159]:
				xmin = 1334.7555
				xmax = 1334.8055
				text = "T"
			intervals [3160]:
				xmin = 1334.8055
				xmax = 1334.8855
				text = "AA1"
			intervals [3161]:
				xmin = 1334.8855
				xmax = 1334.9155
				text = "R"
			intervals [3162]:
				xmin = 1334.9155
				xmax = 1334.9455
				text = "T"
			intervals [3163]:
				xmin = 1334.9455
				xmax = 1334.9755
				text = "OW1"
			intervals [3164]:
				xmin = 1334.9755
				xmax = 1335.0055
				text = "V"
			intervals [3165]:
				xmin = 1335.0055
				xmax = 1335.4055
				text = "ER0"
			intervals [3166]:
				xmin = 1335.4055
				xmax = 1338.5906
				text = ""
			intervals [3167]:
				xmin = 1338.5906
				xmax = 1338.6406
				text = "W"
			intervals [3168]:
				xmin = 1338.6406
				xmax = 1338.6706
				text = "UH1"
			intervals [3169]:
				xmin = 1338.6706
				xmax = 1338.7006
				text = "D"
			intervals [3170]:
				xmin = 1338.7006
				xmax = 1338.7406
				text = "Y"
			intervals [3171]:
				xmin = 1338.7406
				xmax = 1338.7806
				text = "UW1"
			intervals [3172]:
				xmin = 1338.7806
				xmax = 1338.8106
				text = "D"
			intervals [3173]:
				xmin = 1338.8106
				xmax = 1338.8406
				text = "UW1"
			intervals [3174]:
				xmin = 1338.8406
				xmax = 1338.8706
				text = "EH1"
			intervals [3175]:
				xmin = 1338.8706
				xmax = 1338.9006
				text = "N"
			intervals [3176]:
				xmin = 1338.9006
				xmax = 1338.9306
				text = "IY0"
			intervals [3177]:
				xmin = 1338.9306
				xmax = 1338.9606
				text = "TH"
			intervals [3178]:
				xmin = 1338.9606
				xmax = 1338.9906
				text = "IH2"
			intervals [3179]:
				xmin = 1338.9906
				xmax = 1339.0206
				text = "N"
			intervals [3180]:
				xmin = 1339.0206
				xmax = 1339.0706
				text = "D"
			intervals [3181]:
				xmin = 1339.0706
				xmax = 1339.1006
				text = "IH1"
			intervals [3182]:
				xmin = 1339.1006
				xmax = 1339.1306
				text = "F"
			intervals [3183]:
				xmin = 1339.1306
				xmax = 1339.1606
				text = "ER0"
			intervals [3184]:
				xmin = 1339.1606
				xmax = 1339.2006
				text = "AH0"
			intervals [3185]:
				xmin = 1339.2006
				xmax = 1339.2306
				text = "N"
			intervals [3186]:
				xmin = 1339.2306
				xmax = 1339.2606
				text = "T"
			intervals [3187]:
				xmin = 1339.2606
				xmax = 1340.0906
				text = "sp"
			intervals [3188]:
				xmin = 1340.0906
				xmax = 1343.4468
				text = ""
			intervals [3189]:
				xmin = 1343.4468
				xmax = 1343.4768
				text = "W"
			intervals [3190]:
				xmin = 1343.4768
				xmax = 1343.5068
				text = "AA1"
			intervals [3191]:
				xmin = 1343.5068
				xmax = 1343.5368
				text = "Z"
			intervals [3192]:
				xmin = 1343.5368
				xmax = 1343.5668
				text = "DH"
			intervals [3193]:
				xmin = 1343.5668
				xmax = 1343.5968
				text = "AH0"
			intervals [3194]:
				xmin = 1343.5968
				xmax = 1343.6268
				text = "T"
			intervals [3195]:
				xmin = 1343.6268
				xmax = 1343.6568
				text = "W"
			intervals [3196]:
				xmin = 1343.6568
				xmax = 1343.7068
				text = "AH1"
			intervals [3197]:
				xmin = 1343.7068
				xmax = 1343.7668
				text = "T"
			intervals [3198]:
				xmin = 1343.7668
				xmax = 1343.8368
				text = "Y"
			intervals [3199]:
				xmin = 1343.8368
				xmax = 1343.8968
				text = "UW1"
			intervals [3200]:
				xmin = 1343.8968
				xmax = 1343.9768
				text = "W"
			intervals [3201]:
				xmin = 1343.9768
				xmax = 1344.0568
				text = "AA1"
			intervals [3202]:
				xmin = 1344.0568
				xmax = 1344.0868
				text = "N"
			intervals [3203]:
				xmin = 1344.0868
				xmax = 1344.1168
				text = "T"
			intervals [3204]:
				xmin = 1344.1168
				xmax = 1344.1568
				text = "AH0"
			intervals [3205]:
				xmin = 1344.1568
				xmax = 1344.1868
				text = "D"
			intervals [3206]:
				xmin = 1344.1868
				xmax = 1344.2368
				text = "T"
			intervals [3207]:
				xmin = 1344.2368
				xmax = 1344.2968
				text = "AH0"
			intervals [3208]:
				xmin = 1344.2968
				xmax = 1344.3568
				text = "B"
			intervals [3209]:
				xmin = 1344.3568
				xmax = 1344.5068
				text = "IY0"
			intervals [3210]:
				xmin = 1344.5068
				xmax = 1344.5568
				text = "EH1"
			intervals [3211]:
				xmin = 1344.5568
				xmax = 1344.6668
				text = "Z"
			intervals [3212]:
				xmin = 1344.6668
				xmax = 1344.7168
				text = "sp"
			intervals [3213]:
				xmin = 1344.7168
				xmax = 1344.7468
				text = "AH0"
			intervals [3214]:
				xmin = 1344.7468
				xmax = 1344.8268
				text = "CH"
			intervals [3215]:
				xmin = 1344.8268
				xmax = 1344.8568
				text = "AY1"
			intervals [3216]:
				xmin = 1344.8568
				xmax = 1344.8868
				text = "L"
			intervals [3217]:
				xmin = 1344.8868
				xmax = 1344.9168
				text = "D"
			intervals [3218]:
				xmin = 1344.9168
				xmax = 1345.1868
				text = "sp"
			intervals [3219]:
				xmin = 1345.1868
				xmax = 1348.369
				text = ""
			intervals [3220]:
				xmin = 1348.369
				xmax = 1348.419
				text = "M"
			intervals [3221]:
				xmin = 1348.419
				xmax = 1348.449
				text = "HH"
			intervals [3222]:
				xmin = 1348.449
				xmax = 1348.899
				text = "M"
			intervals [3223]:
				xmin = 1348.899
				xmax = 1348.939
				text = "sp"
			intervals [3224]:
				xmin = 1348.939
				xmax = 1350.7016
				text = ""
			intervals [3225]:
				xmin = 1350.7016
				xmax = 1350.8216
				text = "AH1"
			intervals [3226]:
				xmin = 1350.8216
				xmax = 1350.9516
				text = "W"
			intervals [3227]:
				xmin = 1350.9516
				xmax = 1351.0416
				text = "AH1"
			intervals [3228]:
				xmin = 1351.0416
				xmax = 1351.0716
				text = "T"
			intervals [3229]:
				xmin = 1351.0716
				xmax = 1351.1516
				text = "K"
			intervals [3230]:
				xmin = 1351.1516
				xmax = 1351.2216
				text = "AY1"
			intervals [3231]:
				xmin = 1351.2216
				xmax = 1351.3716
				text = "N"
			intervals [3232]:
				xmin = 1351.3716
				xmax = 1351.4016
				text = "AH0"
			intervals [3233]:
				xmin = 1351.4016
				xmax = 1351.4316
				text = "V"
			intervals [3234]:
				xmin = 1351.4316
				xmax = 1351.4616
				text = "AH0"
			intervals [3235]:
				xmin = 1351.4616
				xmax = 1351.4916
				text = "N"
			intervals [3236]:
				xmin = 1351.4916
				xmax = 1351.6016
				text = "ER1"
			intervals [3237]:
				xmin = 1351.6016
				xmax = 1351.6316
				text = "S"
			intervals [3238]:
				xmin = 1351.6316
				xmax = 1351.7316
				text = "sp"
			intervals [3239]:
				xmin = 1351.7316
				xmax = 1351.8116
				text = "W"
			intervals [3240]:
				xmin = 1351.8116
				xmax = 1351.8416
				text = "UH1"
			intervals [3241]:
				xmin = 1351.8416
				xmax = 1351.8716
				text = "D"
			intervals [3242]:
				xmin = 1351.8716
				xmax = 1351.9316
				text = "IH0"
			intervals [3243]:
				xmin = 1351.9316
				xmax = 1352.0116
				text = "T"
			intervals [3244]:
				xmin = 1352.0116
				xmax = 1352.0616
				text = "sp"
			intervals [3245]:
				xmin = 1352.0616
				xmax = 1352.1016
				text = "B"
			intervals [3246]:
				xmin = 1352.1016
				xmax = 1352.2816
				text = "IY0"
			intervals [3247]:
				xmin = 1352.2816
				xmax = 1352.5616
				text = "sp"
			intervals [3248]:
				xmin = 1352.5616
				xmax = 1353.6375
				text = ""
			intervals [3249]:
				xmin = 1353.6375
				xmax = 1353.7475
				text = "HH"
			intervals [3250]:
				xmin = 1353.7475
				xmax = 1353.8875
				text = "AA1"
			intervals [3251]:
				xmin = 1353.8875
				xmax = 1353.9175
				text = "S"
			intervals [3252]:
				xmin = 1353.9175
				xmax = 1353.9475
				text = "P"
			intervals [3253]:
				xmin = 1353.9475
				xmax = 1353.9775
				text = "IH2"
			intervals [3254]:
				xmin = 1353.9775
				xmax = 1354.0075
				text = "T"
			intervals [3255]:
				xmin = 1354.0075
				xmax = 1354.0375
				text = "AH0"
			intervals [3256]:
				xmin = 1354.0375
				xmax = 1354.0675
				text = "L"
			intervals [3257]:
				xmin = 1354.0675
				xmax = 1354.0975
				text = "N"
			intervals [3258]:
				xmin = 1354.0975
				xmax = 1354.1275
				text = "ER1"
			intervals [3259]:
				xmin = 1354.1275
				xmax = 1354.1575
				text = "S"
			intervals [3260]:
				xmin = 1354.1575
				xmax = 1354.6475
				text = "sp"
			intervals [3261]:
				xmin = 1354.6475
				xmax = 1362.3532
				text = ""
			intervals [3262]:
				xmin = 1362.3532
				xmax = 1362.4132
				text = "M"
			intervals [3263]:
				xmin = 1362.4132
				xmax = 1362.4432
				text = "HH"
			intervals [3264]:
				xmin = 1362.4432
				xmax = 1362.8032
				text = "M"
			intervals [3265]:
				xmin = 1362.8032
				xmax = 1362.8332
				text = "sp"
			intervals [3266]:
				xmin = 1362.8332
				xmax = 1368.9849
				text = ""
			intervals [3267]:
				xmin = 1368.9849
				xmax = 1369.2349
				text = "M"
			intervals [3268]:
				xmin = 1369.2349
				xmax = 1369.2749
				text = "HH"
			intervals [3269]:
				xmin = 1369.2749
				xmax = 1369.4349
				text = "M"
			intervals [3270]:
				xmin = 1369.4349
				xmax = 1371.7913
				text = ""
			intervals [3271]:
				xmin = 1371.7913
				xmax = 1371.8713
				text = "HH"
			intervals [3272]:
				xmin = 1371.8713
				xmax = 1371.9013
				text = "AW1"
			intervals [3273]:
				xmin = 1371.9013
				xmax = 1371.9313
				text = "L"
			intervals [3274]:
				xmin = 1371.9313
				xmax = 1372.0613
				text = "AO1"
			intervals [3275]:
				xmin = 1372.0613
				xmax = 1372.2013
				text = "NG"
			intervals [3276]:
				xmin = 1372.2013
				xmax = 1372.2313
				text = "D"
			intervals [3277]:
				xmin = 1372.2313
				xmax = 1372.2613
				text = "AH1"
			intervals [3278]:
				xmin = 1372.2613
				xmax = 1372.2913
				text = "Z"
			intervals [3279]:
				xmin = 1372.2913
				xmax = 1372.3213
				text = "IH0"
			intervals [3280]:
				xmin = 1372.3213
				xmax = 1372.3613
				text = "T"
			intervals [3281]:
				xmin = 1372.3613
				xmax = 1372.4213
				text = "T"
			intervals [3282]:
				xmin = 1372.4213
				xmax = 1372.4913
				text = "EY1"
			intervals [3283]:
				xmin = 1372.4913
				xmax = 1372.6013
				text = "K"
			intervals [3284]:
				xmin = 1372.6013
				xmax = 1372.6413
				text = "sp"
			intervals [3285]:
				xmin = 1372.6413
				xmax = 1372.6813
				text = "T"
			intervals [3286]:
				xmin = 1372.6813
				xmax = 1372.7313
				text = "IH0"
			intervals [3287]:
				xmin = 1372.7313
				xmax = 1372.7813
				text = "sp"
			intervals [3288]:
				xmin = 1372.7813
				xmax = 1372.8413
				text = "B"
			intervals [3289]:
				xmin = 1372.8413
				xmax = 1372.9713
				text = "IY0"
			intervals [3290]:
				xmin = 1372.9713
				xmax = 1373.0413
				text = "AH0"
			intervals [3291]:
				xmin = 1373.0413
				xmax = 1373.0813
				text = "N"
			intervals [3292]:
				xmin = 1373.0813
				xmax = 1373.1413
				text = "ER1"
			intervals [3293]:
				xmin = 1373.1413
				xmax = 1373.1713
				text = "S"
			intervals [3294]:
				xmin = 1373.1713
				xmax = 1373.4713
				text = "sp"
			intervals [3295]:
				xmin = 1373.4713
				xmax = 1375.1958
				text = ""
			intervals [3296]:
				xmin = 1375.1958
				xmax = 1375.2858
				text = "M"
			intervals [3297]:
				xmin = 1375.2858
				xmax = 1375.3158
				text = "HH"
			intervals [3298]:
				xmin = 1375.3158
				xmax = 1375.7558
				text = "M"
			intervals [3299]:
				xmin = 1375.7558
				xmax = 1375.7858
				text = "sp"
			intervals [3300]:
				xmin = 1375.7858
				xmax = 1378.8717
				text = ""
			intervals [3301]:
				xmin = 1378.8717
				xmax = 1378.9817
				text = "N"
			intervals [3302]:
				xmin = 1378.9817
				xmax = 1379.4317
				text = "AW1"
			intervals [3303]:
				xmin = 1379.4317
				xmax = 1379.6217
				text = "sp"
			intervals [3304]:
				xmin = 1379.6217
				xmax = 1379.7617
				text = "W"
			intervals [3305]:
				xmin = 1379.7617
				xmax = 1379.8117
				text = "AH1"
			intervals [3306]:
				xmin = 1379.8117
				xmax = 1379.8817
				text = "T"
			intervals [3307]:
				xmin = 1379.8817
				xmax = 1379.9217
				text = "IH0"
			intervals [3308]:
				xmin = 1379.9217
				xmax = 1379.9717
				text = "Z"
			intervals [3309]:
				xmin = 1379.9717
				xmax = 1380.0217
				text = "AH0"
			intervals [3310]:
				xmin = 1380.0217
				xmax = 1380.0817
				text = "N"
			intervals [3311]:
				xmin = 1380.0817
				xmax = 1380.2117
				text = "AO1"
			intervals [3312]:
				xmin = 1380.2117
				xmax = 1380.2717
				text = "R"
			intervals [3313]:
				xmin = 1380.2717
[truncated: 1,326,894 more chars]
