# Supplementary material for: Considering Performance in the Automated and Manual Coding of Sociolinguistic Variables: Lessons From Variable (ING)
Source: Front Artif Intell. 2021 Apr 29;4:648543. doi: 10.3389/frai.2021.648543 (PMC8117961; doi:10.3389/frai.2021.648543)
Supplement: Supplementary file 5 [file Data_Sheet_5.ZIP › CORAAL_VARAligned_as_TextGrids_p1/DCA_se2_ag2_m_01_1.TextGrid]

File type = "ooTextFile"
Object class = "TextGrid"

xmin = 0.0
xmax = 1334.7
tiers? <exists>
size = 4
item []:
	item [1]:
		class = "IntervalTier"
		name = "DCA_int_02 - words"
		xmin = 0.0
		xmax = 1334.7
		intervals: size = 1382
			intervals [1]:
				xmin = 0.0
				xmax = 0.5531
				text = ""
			intervals [2]:
				xmin = 0.5531
				xmax = 1.0131
				text = "okay"
			intervals [3]:
				xmin = 1.0131
				xmax = 1.5991
				text = ""
			intervals [4]:
				xmin = 1.5991
				xmax = 2.0691
				text = "okay"
			intervals [5]:
				xmin = 2.0691
				xmax = 2.5791
				text = "rdx"
			intervals [6]:
				xmin = 2.5791
				xmax = 2.6091
				text = ""
			intervals [7]:
				xmin = 2.6091
				xmax = 2.7991
				text = "uh"
			intervals [8]:
				xmin = 2.7991
				xmax = 3.0891
				text = "when"
			intervals [9]:
				xmin = 3.0891
				xmax = 3.2091
				text = "you"
			intervals [10]:
				xmin = 3.2091
				xmax = 3.3391
				text = "were"
			intervals [11]:
				xmin = 3.3391
				xmax = 3.8291
				text = "younger"
			intervals [12]:
				xmin = 3.8291
				xmax = 3.9891
				text = "what"
			intervals [13]:
				xmin = 3.9891
				xmax = 4.3791
				text = "kinds"
			intervals [14]:
				xmin = 4.3791
				xmax = 4.4691
				text = "of"
			intervals [15]:
				xmin = 4.4691
				xmax = 4.5391
				text = ""
			intervals [16]:
				xmin = 4.5391
				xmax = 4.9991
				text = "games"
			intervals [17]:
				xmin = 4.9991
				xmax = 5.2691
				text = "did"
			intervals [18]:
				xmin = 5.2691
				xmax = 5.3891
				text = "you"
			intervals [19]:
				xmin = 5.3891
				xmax = 5.5691
				text = "used"
			intervals [20]:
				xmin = 5.5691
				xmax = 5.7091
				text = "to"
			intervals [21]:
				xmin = 5.7091
				xmax = 6.2713
				text = ""
			intervals [22]:
				xmin = 6.2713
				xmax = 6.5913
				text = "play"
			intervals [23]:
				xmin = 6.5913
				xmax = 6.6913
				text = "you"
			intervals [24]:
				xmin = 6.6913
				xmax = 6.8513
				text = "know"
			intervals [25]:
				xmin = 6.8513
				xmax = 7.0013
				text = ""
			intervals [26]:
				xmin = 7.0013
				xmax = 7.1513
				text = "with"
			intervals [27]:
				xmin = 7.1513
				xmax = 7.2613
				text = "the"
			intervals [28]:
				xmin = 7.2613
				xmax = 7.5413
				text = "kids"
			intervals [29]:
				xmin = 7.5413
				xmax = 7.7113
				text = "in"
			intervals [30]:
				xmin = 7.7113
				xmax = 7.7913
				text = "the"
			intervals [31]:
				xmin = 7.7913
				xmax = 8.3513
				text = "neighborhood"
			intervals [32]:
				xmin = 8.3513
				xmax = 8.4013
				text = ""
			intervals [33]:
				xmin = 8.4013
				xmax = 8.5713
				text = "can"
			intervals [34]:
				xmin = 8.5713
				xmax = 8.6313
				text = "you"
			intervals [35]:
				xmin = 8.6313
				xmax = 8.6613
				text = ""
			intervals [36]:
				xmin = 8.6613
				xmax = 8.9913
				text = "remember"
			intervals [37]:
				xmin = 8.9913
				xmax = 9.0613
				text = ""
			intervals [38]:
				xmin = 9.0613
				xmax = 9.1913
				text = "any"
			intervals [39]:
				xmin = 9.1913
				xmax = 9.2713
				text = ""
			intervals [40]:
				xmin = 9.2713
				xmax = 9.5613
				text = "types"
			intervals [41]:
				xmin = 9.5613
				xmax = 9.6213
				text = "of"
			intervals [42]:
				xmin = 9.6213
				xmax = 9.6513
				text = ""
			intervals [43]:
				xmin = 9.6513
				xmax = 10.0813
				text = "games"
			intervals [44]:
				xmin = 10.0813
				xmax = 10.1113
				text = ""
			intervals [45]:
				xmin = 10.1113
				xmax = 10.1713
				text = "you"
			intervals [46]:
				xmin = 10.1713
				xmax = 10.2013
				text = ""
			intervals [47]:
				xmin = 10.2013
				xmax = 10.4513
				text = "played"
			intervals [48]:
				xmin = 10.4513
				xmax = 17.0903
				text = ""
			intervals [49]:
				xmin = 17.0903
				xmax = 17.4803
				text = "mm-hm"
			intervals [50]:
				xmin = 17.4803
				xmax = 24.5085
				text = ""
			intervals [51]:
				xmin = 24.5085
				xmax = 24.8685
				text = "mm-hm"
			intervals [52]:
				xmin = 24.8685
				xmax = 31.3484
				text = ""
			intervals [53]:
				xmin = 31.3484
				xmax = 31.6684
				text = "how"
			intervals [54]:
				xmin = 31.6684
				xmax = 31.7984
				text = "about"
			intervals [55]:
				xmin = 31.7984
				xmax = 31.9675
				text = ""
			intervals [56]:
				xmin = 31.9675
				xmax = 32.0575
				text = "how"
			intervals [57]:
				xmin = 32.0575
				xmax = 32.2675
				text = "about"
			intervals [58]:
				xmin = 32.2675
				xmax = 32.7575
				text = "marbles"
			intervals [59]:
				xmin = 32.7575
				xmax = 32.8275
				text = "you"
			intervals [60]:
				xmin = 32.8275
				xmax = 32.9975
				text = "ever"
			intervals [61]:
				xmin = 32.9975
				xmax = 33.0575
				text = ""
			intervals [62]:
				xmin = 33.0575
				xmax = 33.2775
				text = "play"
			intervals [63]:
				xmin = 33.2775
				xmax = 33.9475
				text = "<unk>"
			intervals [64]:
				xmin = 33.9475
				xmax = 34.7206
				text = ""
			intervals [65]:
				xmin = 34.7206
				xmax = 34.8606
				text = "kay"
			intervals [66]:
				xmin = 34.8606
				xmax = 34.9906
				text = "how"
			intervals [67]:
				xmin = 34.9906
				xmax = 35.1306
				text = "would"
			intervals [68]:
				xmin = 35.1306
				xmax = 35.2406
				text = "you"
			intervals [69]:
				xmin = 35.2406
				xmax = 35.5006
				text = "play"
			intervals [70]:
				xmin = 35.5006
				xmax = 35.7806
				text = "that"
			intervals [71]:
				xmin = 35.7806
				xmax = 41.4154
				text = ""
			intervals [72]:
				xmin = 41.4154
				xmax = 41.7054
				text = "mm-hm"
			intervals [73]:
				xmin = 41.7054
				xmax = 51.7381
				text = ""
			intervals [74]:
				xmin = 51.7381
				xmax = 52.0881
				text = "uh-huh"
			intervals [75]:
				xmin = 52.0881
				xmax = 55.2692
				text = ""
			intervals [76]:
				xmin = 55.2692
				xmax = 56.0392
				text = "<unk>"
			intervals [77]:
				xmin = 56.0392
				xmax = 57.1053
				text = ""
			intervals [78]:
				xmin = 57.1053
				xmax = 57.2353
				text = "good"
			intervals [79]:
				xmin = 57.2353
				xmax = 65.4527
				text = ""
			intervals [80]:
				xmin = 65.4527
				xmax = 65.9127
				text = "uh-huh"
			intervals [81]:
				xmin = 65.9127
				xmax = 68.3432
				text = ""
			intervals [82]:
				xmin = 68.3432
				xmax = 68.5632
				text = "uh-huh"
			intervals [83]:
				xmin = 68.5632
				xmax = 73.7355
				text = ""
			intervals [84]:
				xmin = 73.7355
				xmax = 73.8655
				text = "how"
			intervals [85]:
				xmin = 73.8655
				xmax = 74.2655
				text = "about"
			intervals [86]:
				xmin = 74.2655
				xmax = 74.4655
				text = "uh"
			intervals [87]:
				xmin = 74.4655
				xmax = 75.0255
				text = "tag"
			intervals [88]:
				xmin = 75.0255
				xmax = 75.0755
				text = ""
			intervals [89]:
				xmin = 75.0755
				xmax = 75.3755
				text = "or"
			intervals [90]:
				xmin = 75.3755
				xmax = 75.4055
				text = ""
			intervals [91]:
				xmin = 75.4055
				xmax = 75.4455
				text = "uh"
			intervals [92]:
				xmin = 75.4455
				xmax = 75.7055
				text = "hide"
			intervals [93]:
				xmin = 75.7055
				xmax = 75.8555
				text = "and"
			intervals [94]:
				xmin = 75.8555
				xmax = 76.1455
				text = "seek"
			intervals [95]:
				xmin = 76.1455
				xmax = 76.2355
				text = ""
			intervals [96]:
				xmin = 76.2355
				xmax = 76.4655
				text = "play"
			intervals [97]:
				xmin = 76.4655
				xmax = 76.6255
				text = "any"
			intervals [98]:
				xmin = 76.6255
				xmax = 76.7155
				text = "of"
			intervals [99]:
				xmin = 76.7155
				xmax = 77.0555
				text = "those"
			intervals [100]:
				xmin = 77.0555
				xmax = 81.8673
				text = ""
			intervals [101]:
				xmin = 81.8673
				xmax = 82.2273
				text = "mm-hm"
			intervals [102]:
				xmin = 82.2273
				xmax = 90.3579
				text = ""
			intervals [103]:
				xmin = 90.3579
				xmax = 90.6879
				text = "mm-hm"
			intervals [104]:
				xmin = 90.6879
				xmax = 92.998
				text = ""
			intervals [105]:
				xmin = 92.998
				xmax = 93.128
				text = "is"
			intervals [106]:
				xmin = 93.128
				xmax = 93.158
				text = ""
			intervals [107]:
				xmin = 93.158
				xmax = 93.268
				text = "that"
			intervals [108]:
				xmin = 93.268
				xmax = 93.438
				text = "right"
			intervals [109]:
				xmin = 93.438
				xmax = 93.7114
				text = ""
			intervals [110]:
				xmin = 93.7114
				xmax = 93.8814
				text = "you"
			intervals [111]:
				xmin = 93.8814
				xmax = 94.0314
				text = "play"
			intervals [112]:
				xmin = 94.0314
				xmax = 94.1314
				text = "a"
			intervals [113]:
				xmin = 94.1314
				xmax = 94.3814
				text = "lot"
			intervals [114]:
				xmin = 94.3814
				xmax = 94.4214
				text = ""
			intervals [115]:
				xmin = 94.4214
				xmax = 94.6514
				text = "of"
			intervals [116]:
				xmin = 94.6514
				xmax = 94.7814
				text = ""
			intervals [117]:
				xmin = 94.7814
				xmax = 94.8114
				text = "<unk>"
			intervals [118]:
				xmin = 94.8114
				xmax = 95.6791
				text = ""
			intervals [119]:
				xmin = 95.6791
				xmax = 95.7491
				text = "you"
			intervals [120]:
				xmin = 95.7491
				xmax = 95.7991
				text = ""
			intervals [121]:
				xmin = 95.7991
				xmax = 95.9491
				text = "ever"
			intervals [122]:
				xmin = 95.9491
				xmax = 96.0691
				text = ""
			intervals [123]:
				xmin = 96.0691
				xmax = 96.2191
				text = "you"
			intervals [124]:
				xmin = 96.2191
				xmax = 96.4091
				text = "play"
			intervals [125]:
				xmin = 96.4091
				xmax = 96.5691
				text = "in"
			intervals [126]:
				xmin = 96.5691
				xmax = 96.9191
				text = "school"
			intervals [127]:
				xmin = 96.9191
				xmax = 96.9991
				text = ""
			intervals [128]:
				xmin = 96.9991
				xmax = 97.1891
				text = "too"
			intervals [129]:
				xmin = 97.1891
				xmax = 98.7336
				text = ""
			intervals [130]:
				xmin = 98.7336
				xmax = 98.8236
				text = "is"
			intervals [131]:
				xmin = 98.8236
				xmax = 99.0736
				text = "that"
			intervals [132]:
				xmin = 99.0736
				xmax = 99.1636
				text = "right"
			intervals [133]:
				xmin = 99.1636
				xmax = 99.6888
				text = ""
			intervals [134]:
				xmin = 99.6888
				xmax = 99.7988
				text = "oh"
			intervals [135]:
				xmin = 99.7988
				xmax = 99.8388
				text = ""
			intervals [136]:
				xmin = 99.8388
				xmax = 100.1988
				text = "very"
			intervals [137]:
				xmin = 100.1988
				xmax = 100.2288
				text = ""
			intervals [138]:
				xmin = 100.2288
				xmax = 100.4388
				text = "good"
			intervals [139]:
				xmin = 100.4388
				xmax = 101.460
				text = ""
			intervals [140]:
				xmin = 101.460
				xmax = 101.840
				text = "uh"
			intervals [141]:
				xmin = 101.840
				xmax = 102.3925
				text = ""
			intervals [142]:
				xmin = 102.3925
				xmax = 102.6225
				text = "say"
			intervals [143]:
				xmin = 102.6225
				xmax = 102.8325
				text = ""
			intervals [144]:
				xmin = 102.8325
				xmax = 102.9825
				text = "when"
			intervals [145]:
				xmin = 102.9825
				xmax = 103.0525
				text = "you"
			intervals [146]:
				xmin = 103.0525
				xmax = 103.2025
				text = "were"
			intervals [147]:
				xmin = 103.2025
				xmax = 103.5525
				text = "playing"
			intervals [148]:
				xmin = 103.5525
				xmax = 103.9625
				text = "tag"
			intervals [149]:
				xmin = 103.9625
				xmax = 104.0925
				text = "when"
			intervals [150]:
				xmin = 104.0925
				xmax = 104.1925
				text = "you"
			intervals [151]:
				xmin = 104.1925
				xmax = 104.2525
				text = "were"
			intervals [152]:
				xmin = 104.2525
				xmax = 104.2825
				text = "a"
			intervals [153]:
				xmin = 104.2825
				xmax = 104.5725
				text = "little"
			intervals [154]:
				xmin = 104.5725
				xmax = 104.9225
				text = "younger"
			intervals [155]:
				xmin = 104.9225
				xmax = 105.0425
				text = "hide"
			intervals [156]:
				xmin = 105.0425
				xmax = 105.1625
				text = "and"
			intervals [157]:
				xmin = 105.1625
				xmax = 105.2425
				text = "go"
			intervals [158]:
				xmin = 105.2425
				xmax = 105.4925
				text = "seek"
			intervals [159]:
				xmin = 105.4925
				xmax = 105.7114
				text = ""
			intervals [160]:
				xmin = 105.7114
				xmax = 105.8414
				text = "did"
			intervals [161]:
				xmin = 105.8414
				xmax = 105.9414
				text = "you"
			intervals [162]:
				xmin = 105.9414
				xmax = 106.0814
				text = "have"
			intervals [163]:
				xmin = 106.0814
				xmax = 106.1914
				text = "any"
			intervals [164]:
				xmin = 106.1914
				xmax = 106.2714
				text = "you"
			intervals [165]:
				xmin = 106.2714
				xmax = 106.5314
				text = "way"
			intervals [166]:
				xmin = 106.5314
				xmax = 106.6514
				text = "you"
			intervals [167]:
				xmin = 106.6514
				xmax = 106.8114
				text = "could"
			intervals [168]:
				xmin = 106.8114
				xmax = 107.2814
				text = "decide"
			intervals [169]:
				xmin = 107.2814
				xmax = 107.3714
				text = "who"
			intervals [170]:
				xmin = 107.3714
				xmax = 107.5114
				text = "was"
			intervals [171]:
				xmin = 107.5114
				xmax = 107.7214
				text = "gonna"
			intervals [172]:
				xmin = 107.7214
				xmax = 107.9514
				text = "be"
			intervals [173]:
				xmin = 107.9514
				xmax = 108.1014
				text = "it"
			intervals [174]:
				xmin = 108.1014
				xmax = 108.2214
				text = "to"
			intervals [175]:
				xmin = 108.2214
				xmax = 108.5614
				text = "begin"
			intervals [176]:
				xmin = 108.5614
				xmax = 108.6714
				text = "the"
			intervals [177]:
				xmin = 108.6714
				xmax = 109.0214
				text = "game"
			intervals [178]:
				xmin = 109.0214
				xmax = 124.2437
				text = ""
			intervals [179]:
				xmin = 124.2437
				xmax = 124.5837
				text = "mm-hm"
			intervals [180]:
				xmin = 124.5837
				xmax = 132.0102
				text = ""
			intervals [181]:
				xmin = 132.0102
				xmax = 132.3202
				text = "mm-hm"
			intervals [182]:
				xmin = 132.3202
				xmax = 138.5545
				text = ""
			intervals [183]:
				xmin = 138.5545
				xmax = 138.9045
				text = "mm-hm"
			intervals [184]:
				xmin = 138.9045
				xmax = 145.0667
				text = ""
			intervals [185]:
				xmin = 145.0667
				xmax = 145.3967
				text = "mm-hm"
			intervals [186]:
				xmin = 145.3967
				xmax = 145.7195
				text = ""
			intervals [187]:
				xmin = 145.7195
				xmax = 145.9495
				text = "alright"
			intervals [188]:
				xmin = 145.9495
				xmax = 145.9795
				text = ""
			intervals [189]:
				xmin = 145.9795
				xmax = 146.2195
				text = "good"
			intervals [190]:
				xmin = 146.2195
				xmax = 146.8301
				text = ""
			intervals [191]:
				xmin = 146.8301
				xmax = 146.9901
				text = "how"
			intervals [192]:
				xmin = 146.9901
				xmax = 147.2701
				text = "about"
			intervals [193]:
				xmin = 147.2701
				xmax = 147.3501
				text = ""
			intervals [194]:
				xmin = 147.3501
				xmax = 147.7201
				text = "uh"
			intervals [195]:
				xmin = 147.7201
				xmax = 149.7071
				text = ""
			intervals [196]:
				xmin = 149.7071
				xmax = 149.9171
				text = "did"
			intervals [197]:
				xmin = 149.9171
				xmax = 149.9871
				text = "you"
			intervals [198]:
				xmin = 149.9871
				xmax = 150.1071
				text = "have"
			intervals [199]:
				xmin = 150.1071
				xmax = 150.2871
				text = "any"
			intervals [200]:
				xmin = 150.2871
				xmax = 150.9071
				text = "rhymes"
			intervals [201]:
				xmin = 150.9071
				xmax = 151.1879
				text = ""
			intervals [202]:
				xmin = 151.1879
				xmax = 151.2579
				text = "you"
			intervals [203]:
				xmin = 151.2579
				xmax = 151.4679
				text = "ever"
			intervals [204]:
				xmin = 151.4679
				xmax = 151.8279
				text = "used"
			intervals [205]:
				xmin = 151.8279
				xmax = 151.9179
				text = "to"
			intervals [206]:
				xmin = 151.9179
				xmax = 152.3779
				text = "decide"
			intervals [207]:
				xmin = 152.3779
				xmax = 152.4779
				text = "who"
			intervals [208]:
				xmin = 152.4779
				xmax = 152.5979
				text = "was"
			intervals [209]:
				xmin = 152.5979
				xmax = 152.7579
				text = "gonna"
			intervals [210]:
				xmin = 152.7579
				xmax = 152.8579
				text = ""
			intervals [211]:
				xmin = 152.8579
				xmax = 152.9979
				text = "be"
			intervals [212]:
				xmin = 152.9979
				xmax = 153.1079
				text = "it"
			intervals [213]:
				xmin = 153.1079
				xmax = 153.3079
				text = "like"
			intervals [214]:
				xmin = 153.3079
				xmax = 153.3879
				text = ""
			intervals [215]:
				xmin = 153.3879
				xmax = 153.7479
				text = "when"
			intervals [216]:
				xmin = 153.7479
				xmax = 153.8879
				text = "i"
			intervals [217]:
				xmin = 153.8879
				xmax = 153.9179
				text = ""
			intervals [218]:
				xmin = 153.9179
				xmax = 154.0579
				text = "was"
			intervals [219]:
				xmin = 154.0579
				xmax = 154.2879
				text = "young"
			intervals [220]:
				xmin = 154.2879
				xmax = 154.3679
				text = "we"
			intervals [221]:
				xmin = 154.3679
				xmax = 154.5679
				text = "used"
			intervals [222]:
				xmin = 154.5679
				xmax = 154.6679
				text = "to"
			intervals [223]:
				xmin = 154.6679
				xmax = 154.8179
				text = "use"
			intervals [224]:
				xmin = 154.8179
				xmax = 154.9879
				text = "one"
			intervals [225]:
				xmin = 154.9879
				xmax = 155.0179
				text = ""
			intervals [226]:
				xmin = 155.0179
				xmax = 155.4179
				text = "potato"
			intervals [227]:
				xmin = 155.4179
				xmax = 155.4779
				text = ""
			intervals [228]:
				xmin = 155.4779
				xmax = 155.6679
				text = "two"
			intervals [229]:
				xmin = 155.6679
				xmax = 156.1779
				text = "potato"
			intervals [230]:
				xmin = 156.1779
				xmax = 156.2079
				text = ""
			intervals [231]:
				xmin = 156.2079
				xmax = 156.4179
				text = "three"
			intervals [232]:
				xmin = 156.4179
				xmax = 156.8479
				text = "potato"
			intervals [233]:
				xmin = 156.8479
				xmax = 157.0279
				text = ""
			intervals [234]:
				xmin = 157.0279
				xmax = 157.2479
				text = "four"
			intervals [235]:
				xmin = 157.2479
				xmax = 157.2879
				text = ""
			intervals [236]:
				xmin = 157.2879
				xmax = 157.4579
				text = "you"
			intervals [237]:
				xmin = 157.4579
				xmax = 157.6279
				text = "ever"
			intervals [238]:
				xmin = 157.6279
				xmax = 157.8279
				text = "use"
			intervals [239]:
				xmin = 157.8279
				xmax = 157.8579
				text = ""
			intervals [240]:
				xmin = 157.8579
				xmax = 157.9479
				text = "any"
			intervals [241]:
				xmin = 157.9479
				xmax = 158.0179
				text = "of"
			intervals [242]:
				xmin = 158.0179
				xmax = 158.1079
				text = "those"
			intervals [243]:
				xmin = 158.1079
				xmax = 160.2077
				text = ""
			intervals [244]:
				xmin = 160.2077
				xmax = 160.4977
				text = "uh-huh"
			intervals [245]:
				xmin = 160.4977
				xmax = 161.2115
				text = ""
			intervals [246]:
				xmin = 161.2115
				xmax = 161.4815
				text = "okay"
			intervals [247]:
				xmin = 161.4815
				xmax = 161.6315
				text = "how"
			intervals [248]:
				xmin = 161.6315
				xmax = 162.0315
				text = "about"
			intervals [249]:
				xmin = 162.0315
				xmax = 162.2715
				text = "uh"
			intervals [250]:
				xmin = 162.2715
				xmax = 163.4537
				text = ""
			intervals [251]:
				xmin = 163.4537
				xmax = 163.5237
				text = "you"
			intervals [252]:
				xmin = 163.5237
				xmax = 163.7637
				text = "watch"
			intervals [253]:
				xmin = 163.7637
				xmax = 163.7937
				text = "a"
			intervals [254]:
				xmin = 163.7937
				xmax = 163.9337
				text = "lot"
			intervals [255]:
				xmin = 163.9337
				xmax = 163.9937
				text = "of"
			intervals [256]:
				xmin = 163.9937
				xmax = 164.4737
				text = "television"
			intervals [257]:
				xmin = 164.4737
				xmax = 164.6637
				text = "now"
			intervals [258]:
				xmin = 164.6637
				xmax = 169.436
				text = ""
			intervals [259]:
				xmin = 169.436
				xmax = 169.476
				text = "uh"
			intervals [260]:
				xmin = 169.476
				xmax = 169.566
				text = "are"
			intervals [261]:
				xmin = 169.566
				xmax = 169.686
				text = "there"
			intervals [262]:
				xmin = 169.686
				xmax = 170.086
				text = "any"
			intervals [263]:
				xmin = 170.086
				xmax = 170.716
				text = "programs"
			intervals [264]:
				xmin = 170.716
				xmax = 170.996
				text = "you"
			intervals [265]:
				xmin = 170.996
				xmax = 171.1899
				text = ""
			intervals [266]:
				xmin = 171.1899
				xmax = 171.6799
				text = "particularly"
			intervals [267]:
				xmin = 171.6799
				xmax = 171.9299
				text = "like"
			intervals [268]:
				xmin = 171.9299
				xmax = 171.9799
				text = ""
			intervals [269]:
				xmin = 171.9799
				xmax = 172.1199
				text = "when"
			intervals [270]:
				xmin = 172.1199
				xmax = 172.2199
				text = "you"
			intervals [271]:
				xmin = 172.2199
				xmax = 172.5999
				text = "watch"
			intervals [272]:
				xmin = 172.5999
				xmax = 172.6599
				text = "it"
			intervals [273]:
				xmin = 172.6599
				xmax = 175.7377
				text = ""
			intervals [274]:
				xmin = 175.7377
				xmax = 175.8977
				text = "uh"
			intervals [275]:
				xmin = 175.8977
				xmax = 176.1477
				text = "now"
			intervals [276]:
				xmin = 176.1477
				xmax = 176.3677
				text = "yeah"
			intervals [277]:
				xmin = 176.3677
				xmax = 184.4709
				text = ""
			intervals [278]:
				xmin = 184.4709
				xmax = 184.8309
				text = "mm-hm"
			intervals [279]:
				xmin = 184.8309
				xmax = 190.6008
				text = ""
			intervals [280]:
				xmin = 190.6008
				xmax = 190.9108
				text = "mm-hm"
			intervals [281]:
				xmin = 190.9108
				xmax = 196.7786
				text = ""
			intervals [282]:
				xmin = 196.7786
				xmax = 197.1486
				text = "mm-hm"
			intervals [283]:
				xmin = 197.1486
				xmax = 206.5018
				text = ""
			intervals [284]:
				xmin = 206.5018
				xmax = 206.8418
				text = "mm-hm"
			intervals [285]:
				xmin = 206.8418
				xmax = 210.4246
				text = ""
			intervals [286]:
				xmin = 210.4246
				xmax = 210.4546
				text = "uh"
			intervals [287]:
				xmin = 210.4546
				xmax = 210.5946
				text = "did"
			intervals [288]:
				xmin = 210.5946
				xmax = 210.7446
				text = "you"
			intervals [289]:
				xmin = 210.7446
				xmax = 211.0846
				text = "play"
			intervals [290]:
				xmin = 211.0846
				xmax = 211.5046
				text = "the"
			intervals [291]:
				xmin = 211.5046
				xmax = 211.5346
				text = ""
			intervals [292]:
				xmin = 211.5346
				xmax = 211.6946
				text = "guitar"
			intervals [293]:
				xmin = 211.6946
				xmax = 212.7822
				text = ""
			intervals [294]:
				xmin = 212.7822
				xmax = 212.8922
				text = "you"
			intervals [295]:
				xmin = 212.8922
				xmax = 213.1422
				text = "play"
			intervals [296]:
				xmin = 213.1422
				xmax = 213.2322
				text = "in"
			intervals [297]:
				xmin = 213.2322
				xmax = 213.2722
				text = "a"
			intervals [298]:
				xmin = 213.2722
				xmax = 213.6122
				text = "jazz"
			intervals [299]:
				xmin = 213.6122
				xmax = 213.6622
				text = ""
			intervals [300]:
				xmin = 213.6622
				xmax = 213.9822
				text = "band"
			intervals [301]:
				xmin = 213.9822
				xmax = 214.0122
				text = "or"
			intervals [302]:
				xmin = 214.0122
				xmax = 214.2422
				text = "anything"
			intervals [303]:
				xmin = 214.2422
				xmax = 219.3758
				text = ""
			intervals [304]:
				xmin = 219.3758
				xmax = 219.7158
				text = "mm-hm"
			intervals [305]:
				xmin = 219.7158
				xmax = 220.6121
				text = ""
			intervals [306]:
				xmin = 220.6121
				xmax = 220.7621
				text = "that"
			intervals [307]:
				xmin = 220.7621
				xmax = 220.9821
				text = "sounds"
			intervals [308]:
				xmin = 220.9821
				xmax = 221.1021
				text = ""
			intervals [309]:
				xmin = 221.1021
				xmax = 221.3121
				text = "pretty"
			intervals [310]:
				xmin = 221.3121
				xmax = 221.3421
				text = ""
			intervals [311]:
				xmin = 221.3421
				xmax = 221.5921
				text = "good"
			intervals [312]:
				xmin = 221.5921
				xmax = 222.5238
				text = ""
			intervals [313]:
				xmin = 222.5238
				xmax = 222.6838
				text = "how"
			intervals [314]:
				xmin = 222.6838
				xmax = 223.1738
				text = "about"
			intervals [315]:
				xmin = 223.1738
				xmax = 223.3638
				text = "uh"
			intervals [316]:
				xmin = 223.3638
				xmax = 223.8956
				text = ""
			intervals [317]:
				xmin = 223.8956
				xmax = 224.3756
				text = "movies"
			intervals [318]:
				xmin = 224.3756
				xmax = 224.4056
				text = ""
			intervals [319]:
				xmin = 224.4056
				xmax = 224.6956
				text = "see"
			intervals [320]:
				xmin = 224.6956
				xmax = 225.1786
				text = ""
			intervals [321]:
				xmin = 225.1786
				xmax = 225.2386
				text = "go"
			intervals [322]:
				xmin = 225.2386
				xmax = 225.2986
				text = "to"
			intervals [323]:
				xmin = 225.2986
				xmax = 225.3786
				text = "the"
			intervals [324]:
				xmin = 225.3786
				xmax = 225.7186
				text = "movies"
			intervals [325]:
				xmin = 225.7186
				xmax = 225.7586
				text = ""
			intervals [326]:
				xmin = 225.7586
				xmax = 225.9486
				text = "quite"
			intervals [327]:
				xmin = 225.9486
				xmax = 226.0286
				text = "a"
			intervals [328]:
				xmin = 226.0286
				xmax = 226.2486
				text = "bit"
			intervals [329]:
				xmin = 226.2486
				xmax = 229.6456
				text = ""
			intervals [330]:
				xmin = 229.6456
				xmax = 229.9956
				text = "uh-huh"
			intervals [331]:
				xmin = 229.9956
				xmax = 231.3344
				text = ""
			intervals [332]:
				xmin = 231.3344
				xmax = 231.5444
				text = "can"
			intervals [333]:
				xmin = 231.5444
				xmax = 231.6544
				text = "you"
			intervals [334]:
				xmin = 231.6544
				xmax = 232.3144
				text = "remember"
			intervals [335]:
				xmin = 232.3144
				xmax = 232.4844
				text = "a"
			intervals [336]:
				xmin = 232.4844
				xmax = 233.2389
				text = ""
			intervals [337]:
				xmin = 233.2389
				xmax = 233.4289
				text = "say"
			intervals [338]:
				xmin = 233.4289
				xmax = 233.5189
				text = "if"
			intervals [339]:
				xmin = 233.5189
				xmax = 233.9089
				text = "somebody"
			intervals [340]:
				xmin = 233.9089
				xmax = 234.1589
				text = "ask"
			intervals [341]:
				xmin = 234.1589
				xmax = 234.2789
				text = "you"
			intervals [342]:
				xmin = 234.2789
				xmax = 234.4989
				text = "what"
			intervals [343]:
				xmin = 234.4989
				xmax = 234.6189
				text = "the"
			intervals [344]:
				xmin = 234.6189
				xmax = 234.8789
				text = "best"
			intervals [345]:
				xmin = 234.8789
				xmax = 234.9089
				text = ""
			intervals [346]:
				xmin = 234.9089
				xmax = 235.3589
				text = "movie"
			intervals [347]:
				xmin = 235.3589
				xmax = 235.5252
				text = ""
			intervals [348]:
				xmin = 235.5252
				xmax = 235.7252
				text = "you've"
			intervals [349]:
				xmin = 235.7252
				xmax = 235.9852
				text = "ever"
			intervals [350]:
				xmin = 235.9852
				xmax = 236.3352
				text = "seen"
			intervals [351]:
				xmin = 236.3352
				xmax = 236.3652
				text = ""
			intervals [352]:
				xmin = 236.3652
				xmax = 236.6652
				text = "was"
			intervals [353]:
				xmin = 236.6652
				xmax = 236.7552
				text = "what"
			intervals [354]:
				xmin = 236.7552
				xmax = 236.9352
				text = "would"
			intervals [355]:
				xmin = 236.9352
				xmax = 237.0752
				text = "you"
			intervals [356]:
				xmin = 237.0752
				xmax = 237.2552
				text = "say"
			intervals [357]:
				xmin = 237.2552
				xmax = 237.2852
				text = ""
			intervals [358]:
				xmin = 237.2852
				xmax = 237.4052
				text = "it"
			intervals [359]:
				xmin = 237.4052
				xmax = 237.4952
				text = ""
			intervals [360]:
				xmin = 237.4952
				xmax = 237.5852
				text = "was"
			intervals [361]:
				xmin = 237.5852
				xmax = 246.0709
				text = ""
			intervals [362]:
				xmin = 246.0709
				xmax = 246.1509
				text = "uh"
			intervals [363]:
				xmin = 246.1509
				xmax = 246.3009
				text = "could"
			intervals [364]:
				xmin = 246.3009
				xmax = 246.3909
				text = "you"
			intervals [365]:
				xmin = 246.3909
				xmax = 246.6109
				text = "tell"
			intervals [366]:
				xmin = 246.6109
				xmax = 246.6709
				text = "me"
			intervals [367]:
				xmin = 246.6709
				xmax = 246.8409
				text = "what"
			intervals [368]:
				xmin = 246.8409
				xmax = 246.9009
				text = "the"
			intervals [369]:
				xmin = 246.9009
				xmax = 246.9809
				text = ""
			intervals [370]:
				xmin = 246.9809
				xmax = 247.1709
				text = "good"
			intervals [371]:
				xmin = 247.1709
				xmax = 247.4109
				text = "bad"
			intervals [372]:
				xmin = 247.4109
				xmax = 247.4709
				text = "and"
			intervals [373]:
				xmin = 247.4709
				xmax = 247.6309
				text = "the"
			intervals [374]:
				xmin = 247.6309
				xmax = 247.8209
				text = "ugly"
			intervals [375]:
				xmin = 247.8209
				xmax = 247.9309
				text = "was"
			intervals [376]:
				xmin = 247.9309
				xmax = 247.9809
				text = ""
			intervals [377]:
				xmin = 247.9809
				xmax = 248.1509
				text = "about"
			intervals [378]:
				xmin = 248.1509
				xmax = 248.2109
				text = "i"
			intervals [379]:
				xmin = 248.2109
				xmax = 248.4509
				text = "didn't"
			intervals [380]:
				xmin = 248.4509
				xmax = 248.6409
				text = "see"
			intervals [381]:
				xmin = 248.6409
				xmax = 248.8209
				text = "that"
			intervals [382]:
				xmin = 248.8209
				xmax = 248.8709
				text = ""
			intervals [383]:
				xmin = 248.8709
				xmax = 249.3709
				text = "myself"
			intervals [384]:
				xmin = 249.3709
				xmax = 249.9853
				text = ""
			intervals [385]:
				xmin = 249.9853
				xmax = 250.1853
				text = "just"
			intervals [386]:
				xmin = 250.1853
				xmax = 250.3463
				text = ""
			intervals [387]:
				xmin = 250.3463
				xmax = 250.4963
				text = "kind"
			intervals [388]:
				xmin = 250.4963
				xmax = 250.5763
				text = "of"
			intervals [389]:
				xmin = 250.5763
				xmax = 251.0263
				text = "describe"
			intervals [390]:
				xmin = 251.0263
				xmax = 251.0763
				text = ""
			intervals [391]:
				xmin = 251.0763
				xmax = 251.1363
				text = "it"
			intervals [392]:
				xmin = 251.1363
				xmax = 251.1763
				text = ""
			intervals [393]:
				xmin = 251.1763
				xmax = 251.3963
				text = "for"
			intervals [394]:
				xmin = 251.3963
				xmax = 251.4463
				text = ""
			intervals [395]:
				xmin = 251.4463
				xmax = 251.5063
				text = "me"
			intervals [396]:
				xmin = 251.5063
				xmax = 254.4858
				text = ""
			intervals [397]:
				xmin = 254.4858
				xmax = 254.8758
				text = "mm-hm"
			intervals [398]:
				xmin = 254.8758
				xmax = 255.8287
				text = ""
			intervals [399]:
				xmin = 255.8287
				xmax = 256.1487
				text = "mm-hm"
			intervals [400]:
				xmin = 256.1487
				xmax = 267.036
				text = ""
			intervals [401]:
				xmin = 267.036
				xmax = 267.386
				text = "mm-hm"
			intervals [402]:
				xmin = 267.386
				xmax = 268.0412
				text = ""
			intervals [403]:
				xmin = 268.0412
				xmax = 268.3512
				text = "mm-hm"
			intervals [404]:
				xmin = 268.3512
				xmax = 275.6872
				text = ""
			intervals [405]:
				xmin = 275.6872
				xmax = 275.9172
				text = "mm-hm"
			intervals [406]:
				xmin = 275.9172
				xmax = 279.2159
				text = ""
			intervals [407]:
				xmin = 279.2159
				xmax = 279.5459
				text = "<unk>"
			intervals [408]:
				xmin = 279.5459
				xmax = 283.0161
				text = ""
			intervals [409]:
				xmin = 283.0161
				xmax = 283.3961
				text = "mm-hm"
			intervals [410]:
				xmin = 283.3961
				xmax = 288.0276
				text = ""
			intervals [411]:
				xmin = 288.0276
				xmax = 288.3776
				text = "mm-hm"
			intervals [412]:
				xmin = 288.3776
				xmax = 295.8263
				text = ""
			intervals [413]:
				xmin = 295.8263
				xmax = 296.2263
				text = "mm-hm"
			intervals [414]:
				xmin = 296.2263
				xmax = 300.2234
				text = ""
			intervals [415]:
				xmin = 300.2234
				xmax = 300.5134
				text = "mm-hm"
			intervals [416]:
				xmin = 300.5134
				xmax = 308.1721
				text = ""
			intervals [417]:
				xmin = 308.1721
				xmax = 308.4921
				text = "mm-hm"
			intervals [418]:
				xmin = 308.4921
				xmax = 314.340
				text = ""
			intervals [419]:
				xmin = 314.340
				xmax = 314.500
				text = "mm-hm"
			intervals [420]:
				xmin = 314.500
				xmax = 315.665
				text = ""
			intervals [421]:
				xmin = 315.665
				xmax = 315.735
				text = "yeah"
			intervals [422]:
				xmin = 315.735
				xmax = 322.6634
				text = ""
			intervals [423]:
				xmin = 322.6634
				xmax = 323.0734
				text = "mm-hm"
			intervals [424]:
				xmin = 323.0734
				xmax = 325.2533
				text = ""
			intervals [425]:
				xmin = 325.2533
				xmax = 325.5233
				text = "mm-hm"
			intervals [426]:
				xmin = 325.5233
				xmax = 333.7301
				text = ""
			intervals [427]:
				xmin = 333.7301
				xmax = 334.0501
				text = "mm-hm"
			intervals [428]:
				xmin = 334.0501
				xmax = 336.7051
				text = ""
			intervals [429]:
				xmin = 336.7051
				xmax = 336.9251
				text = "<unk>"
			intervals [430]:
				xmin = 336.9251
				xmax = 340.3929
				text = ""
			intervals [431]:
				xmin = 340.3929
				xmax = 340.6229
				text = "<unk>"
			intervals [432]:
				xmin = 340.6229
				xmax = 352.8159
				text = ""
			intervals [433]:
				xmin = 352.8159
				xmax = 353.0759
				text = "mm-hm"
			intervals [434]:
				xmin = 353.0759
				xmax = 361.4759
				text = ""
			intervals [435]:
				xmin = 361.4759
				xmax = 361.7559
				text = "mm-hm"
			intervals [436]:
				xmin = 361.7559
				xmax = 371.8184
				text = ""
			intervals [437]:
				xmin = 371.8184
				xmax = 372.0784
				text = "mm-hm"
			intervals [438]:
				xmin = 372.0784
				xmax = 385.5858
				text = ""
			intervals [439]:
				xmin = 385.5858
				xmax = 385.7958
				text = "hm"
			intervals [440]:
				xmin = 385.7958
				xmax = 386.0975
				text = ""
			intervals [441]:
				xmin = 386.0975
				xmax = 386.2875
				text = "good"
			intervals [442]:
				xmin = 386.2875
				xmax = 387.5862
				text = ""
			intervals [443]:
				xmin = 387.5862
				xmax = 387.8562
				text = "mkay"
			intervals [444]:
				xmin = 387.8562
				xmax = 387.9874
				text = ""
			intervals [445]:
				xmin = 387.9874
				xmax = 388.1074
				text = "uh"
			intervals [446]:
				xmin = 388.1074
				xmax = 388.3774
				text = "any"
			intervals [447]:
				xmin = 388.3774
				xmax = 388.5474
				text = "other"
			intervals [448]:
				xmin = 388.5474
				xmax = 388.7374
				text = ""
			intervals [449]:
				xmin = 388.7374
				xmax = 388.9874
				text = "movies"
			intervals [450]:
				xmin = 388.9874
				xmax = 389.0974
				text = "you"
			intervals [451]:
				xmin = 389.0974
				xmax = 389.2574
				text = "can"
			intervals [452]:
				xmin = 389.2574
				xmax = 389.5474
				text = "think"
			intervals [453]:
				xmin = 389.5474
				xmax = 389.6374
				text = "of"
			intervals [454]:
				xmin = 389.6374
				xmax = 389.8574
				text = "what"
			intervals [455]:
				xmin = 389.8574
				xmax = 389.8874
				text = "s"
			intervals [456]:
				xmin = 389.8874
				xmax = 389.9974
				text = "the"
			intervals [457]:
				xmin = 389.9974
				xmax = 390.3774
				text = "latest"
			intervals [458]:
				xmin = 390.3774
				xmax = 390.6274
				text = "movie"
			intervals [459]:
				xmin = 390.6274
				xmax = 390.6874
				text = "you"
			intervals [460]:
				xmin = 390.6874
				xmax = 390.7274
				text = ""
			intervals [461]:
				xmin = 390.7274
				xmax = 390.9974
				text = "saw"
			intervals [462]:
				xmin = 390.9974
				xmax = 399.5336
				text = ""
			intervals [463]:
				xmin = 399.5336
				xmax = 399.7036
				text = "what"
			intervals [464]:
				xmin = 399.7036
				xmax = 399.8636
				text = "was"
			intervals [465]:
				xmin = 399.8636
				xmax = 400.0936
				text = "that"
			intervals [466]:
				xmin = 400.0936
				xmax = 400.1236
				text = ""
			intervals [467]:
				xmin = 400.1236
				xmax = 400.2636
				text = "about"
			intervals [468]:
				xmin = 400.2636
				xmax = 400.3136
				text = "i"
			intervals [469]:
				xmin = 400.3136
				xmax = 400.3636
				text = ""
			intervals [470]:
				xmin = 400.3636
				xmax = 400.4836
				text = "didn't"
			intervals [471]:
				xmin = 400.4836
				xmax = 400.5836
				text = ""
			intervals [472]:
				xmin = 400.5836
				xmax = 400.7736
				text = "see"
			intervals [473]:
				xmin = 400.7736
				xmax = 400.9936
				text = "that"
			intervals [474]:
				xmin = 400.9936
				xmax = 401.0536
				text = ""
			intervals [475]:
				xmin = 401.0536
				xmax = 401.2236
				text = "one"
			intervals [476]:
				xmin = 401.2236
				xmax = 401.3936
				text = "either"
			intervals [477]:
				xmin = 401.3936
				xmax = 408.1889
				text = ""
			intervals [478]:
				xmin = 408.1889
				xmax = 408.8089
				text = "<unk>"
			intervals [479]:
				xmin = 408.8089
				xmax = 409.4081
				text = ""
			intervals [480]:
				xmin = 409.4081
				xmax = 409.7381
				text = "<unk>"
			intervals [481]:
				xmin = 409.7381
				xmax = 423.6634
				text = ""
			intervals [482]:
				xmin = 423.6634
				xmax = 423.9734
				text = "mm-hm"
			intervals [483]:
				xmin = 423.9734
				xmax = 430.3113
				text = ""
			intervals [484]:
				xmin = 430.3113
				xmax = 430.6413
				text = "mm-hm"
			intervals [485]:
				xmin = 430.6413
				xmax = 435.8338
				text = ""
			intervals [486]:
				xmin = 435.8338
				xmax = 436.1338
				text = "uh-huh"
			intervals [487]:
				xmin = 436.1338
				xmax = 440.7335
				text = ""
			intervals [488]:
				xmin = 440.7335
				xmax = 441.3135
				text = "<unk>"
			intervals [489]:
				xmin = 441.3135
				xmax = 442.4186
				text = ""
			intervals [490]:
				xmin = 442.4186
				xmax = 442.5986
				text = "did"
			intervals [491]:
				xmin = 442.5986
				xmax = 442.7486
				text = "you"
			intervals [492]:
				xmin = 442.7486
				xmax = 443.0986
				text = "see"
			intervals [493]:
				xmin = 443.0986
				xmax = 443.2786
				text = "uh"
			intervals [494]:
				xmin = 443.2786
				xmax = 443.4686
				text = ""
			intervals [495]:
				xmin = 443.4686
				xmax = 443.6786
				text = "gone"
			intervals [496]:
				xmin = 443.6786
				xmax = 443.7986
				text = "with"
			intervals [497]:
				xmin = 443.7986
				xmax = 443.9086
				text = "the"
			intervals [498]:
				xmin = 443.9086
				xmax = 444.2286
				text = "wind"
			intervals [499]:
				xmin = 444.2286
				xmax = 446.1465
				text = ""
			intervals [500]:
				xmin = 446.1465
				xmax = 446.1765
				text = "uh"
			intervals [501]:
				xmin = 446.1765
				xmax = 446.5265
				text = ""
			intervals [502]:
				xmin = 446.5265
				xmax = 446.7265
				text = "i"
			intervals [503]:
				xmin = 446.7265
				xmax = 446.8065
				text = ""
			intervals [504]:
				xmin = 446.8065
				xmax = 447.1065
				text = "suppose"
			intervals [505]:
				xmin = 447.1065
				xmax = 448.3681
				text = ""
			intervals [506]:
				xmin = 448.3681
				xmax = 448.4681
				text = "well"
			intervals [507]:
				xmin = 448.4681
				xmax = 448.6681
				text = "they"
			intervals [508]:
				xmin = 448.6681
				xmax = 448.8181
				text = "got"
			intervals [509]:
				xmin = 448.8181
				xmax = 448.9581
				text = "it"
			intervals [510]:
				xmin = 448.9581
				xmax = 449.0281
				text = ""
			intervals [511]:
				xmin = 449.0281
				xmax = 449.2981
				text = "back"
			intervals [512]:
				xmin = 449.2981
				xmax = 449.4081
				text = "in"
			intervals [513]:
				xmin = 449.4081
				xmax = 449.7181
				text = "town"
			intervals [514]:
				xmin = 449.7181
				xmax = 449.7481
				text = ""
			intervals [515]:
				xmin = 449.7481
				xmax = 449.9981
				text = "now"
			intervals [516]:
				xmin = 449.9981
				xmax = 450.1273
				text = ""
			intervals [517]:
				xmin = 450.1273
				xmax = 450.5273
				text = "<unk>"
			intervals [518]:
				xmin = 450.5273
				xmax = 450.8543
				text = ""
			intervals [519]:
				xmin = 450.8543
				xmax = 451.3643
				text = "<unk>"
			intervals [520]:
				xmin = 451.3643
				xmax = 452.1029
				text = ""
			intervals [521]:
				xmin = 452.1029
				xmax = 452.6329
				text = "okay"
			intervals [522]:
				xmin = 452.6329
				xmax = 457.0904
				text = ""
			intervals [523]:
				xmin = 457.0904
				xmax = 457.2504
				text = "how"
			intervals [524]:
				xmin = 457.2504
				xmax = 457.5404
				text = "about"
			intervals [525]:
				xmin = 457.5404
				xmax = 457.7404
				text = "when"
			intervals [526]:
				xmin = 457.7404
				xmax = 457.8904
				text = "you"
			intervals [527]:
				xmin = 457.8904
				xmax = 458.2204
				text = "were"
			intervals [528]:
				xmin = 458.2204
				xmax = 458.4004
				text = "uh"
			intervals [529]:
				xmin = 458.4004
				xmax = 458.8729
				text = ""
			intervals [530]:
				xmin = 458.8729
				xmax = 459.1529
				text = "younger"
			intervals [531]:
				xmin = 459.1529
				xmax = 459.3329
				text = "did"
			intervals [532]:
				xmin = 459.3329
				xmax = 459.3929
				text = "you"
			intervals [533]:
				xmin = 459.3929
				xmax = 459.5429
				text = "ever"
			intervals [534]:
				xmin = 459.5429
				xmax = 459.7029
				text = "have"
			intervals [535]:
				xmin = 459.7029
				xmax = 459.7629
				text = "a"
			intervals [536]:
				xmin = 459.7629
				xmax = 460.0729
				text = "pet"
			intervals [537]:
				xmin = 460.0729
				xmax = 460.1829
				text = "or"
			intervals [538]:
				xmin = 460.1829
				xmax = 460.6529
				text = "anything"
			intervals [539]:
				xmin = 460.6529
				xmax = 460.8704
				text = ""
			intervals [540]:
				xmin = 460.8704
				xmax = 461.2604
				text = "dog"
			intervals [541]:
				xmin = 461.2604
				xmax = 461.3104
				text = ""
			intervals [542]:
				xmin = 461.3104
				xmax = 461.7104
				text = "cat"
			intervals [543]:
				xmin = 461.7104
				xmax = 465.2137
				text = ""
			intervals [544]:
				xmin = 465.2137
				xmax = 465.3437
				text = "is"
			intervals [545]:
				xmin = 465.3437
				xmax = 465.4337
				text = "that"
			intervals [546]:
				xmin = 465.4337
				xmax = 465.5437
				text = "right"
			intervals [547]:
				xmin = 465.5437
				xmax = 466.305
				text = ""
			intervals [548]:
				xmin = 466.305
				xmax = 466.465
				text = "what"
			intervals [549]:
				xmin = 466.465
				xmax = 466.765
				text = "kind"
			intervals [550]:
				xmin = 466.765
				xmax = 470.4327
				text = ""
			intervals [551]:
				xmin = 470.4327
				xmax = 470.7527
				text = "mm-hm"
			intervals [552]:
				xmin = 470.7527
				xmax = 475.4212
				text = ""
			intervals [553]:
				xmin = 475.4212
				xmax = 475.5312
				text = "is"
			intervals [554]:
				xmin = 475.5312
				xmax = 476.7012
				text = ""
			intervals [555]:
				xmin = 476.7012
				xmax = 476.7912
				text = "that"
			intervals [556]:
				xmin = 476.7912
				xmax = 476.9112
				text = ""
			intervals [557]:
				xmin = 476.9112
				xmax = 477.0912
				text = "right"
			intervals [558]:
				xmin = 477.0912
				xmax = 477.2312
				text = "<unk>"
			intervals [559]:
				xmin = 477.2312
				xmax = 478.0304
				text = ""
			intervals [560]:
				xmin = 478.0304
				xmax = 478.1304
				text = "that"
			intervals [561]:
				xmin = 478.1304
				xmax = 478.1704
				text = "s"
			intervals [562]:
				xmin = 478.1704
				xmax = 478.2004
				text = ""
			intervals [563]:
				xmin = 478.2004
				xmax = 478.5304
				text = "funny"
			intervals [564]:
				xmin = 478.5304
				xmax = 487.9761
				text = ""
			intervals [565]:
				xmin = 487.9761
				xmax = 488.1461
				text = "is"
			intervals [566]:
				xmin = 488.1461
				xmax = 488.3561
				text = "that"
			intervals [567]:
				xmin = 488.3561
				xmax = 488.4661
				text = "right"
			intervals [568]:
				xmin = 488.4661
				xmax = 491.755
				text = ""
			intervals [569]:
				xmin = 491.755
				xmax = 491.995
				text = "uh-huh"
			intervals [570]:
				xmin = 491.995
				xmax = 503.8623
				text = ""
			intervals [571]:
				xmin = 503.8623
				xmax = 504.2123
				text = "mm-hm"
			intervals [572]:
				xmin = 504.2123
				xmax = 511.5426
				text = ""
			intervals [573]:
				xmin = 511.5426
				xmax = 511.7926
				text = "hm"
			intervals [574]:
				xmin = 511.7926
				xmax = 513.5524
				text = ""
			intervals [575]:
				xmin = 513.5524
				xmax = 513.6724
				text = "how"
			intervals [576]:
				xmin = 513.6724
				xmax = 514.2424
				text = "about"
			intervals [577]:
				xmin = 514.2424
				xmax = 514.4724
				text = "um"
			intervals [578]:
				xmin = 514.4724
				xmax = 514.9372
				text = ""
			intervals [579]:
				xmin = 514.9372
				xmax = 515.4072
				text = "school"
			intervals [580]:
				xmin = 515.4072
				xmax = 515.5372
				text = "when"
			intervals [581]:
				xmin = 515.5372
				xmax = 515.6572
				text = "you"
			intervals [582]:
				xmin = 515.6572
				xmax = 515.7672
				text = "were"
			intervals [583]:
				xmin = 515.7672
				xmax = 516.2572
				text = "younger"
			intervals [584]:
				xmin = 516.2572
				xmax = 516.577
				text = ""
			intervals [585]:
				xmin = 516.577
				xmax = 516.767
				text = "can"
			intervals [586]:
				xmin = 516.767
				xmax = 516.947
				text = "you"
			intervals [587]:
				xmin = 516.947
				xmax = 517.4886
				text = ""
			intervals [588]:
				xmin = 517.4886
				xmax = 517.6686
				text = "what"
			intervals [589]:
				xmin = 517.6686
				xmax = 517.8186
				text = "did"
			intervals [590]:
				xmin = 517.8186
				xmax = 517.8886
				text = "you"
			intervals [591]:
				xmin = 517.8886
				xmax = 518.2986
				text = "study"
			intervals [592]:
				xmin = 518.2986
				xmax = 518.5186
				text = "you"
			intervals [593]:
				xmin = 518.5186
				xmax = 518.7386
				text = "know"
			intervals [594]:
				xmin = 518.7386
				xmax = 519.7828
				text = ""
			intervals [595]:
				xmin = 519.7828
				xmax = 519.8628
				text = "a"
			intervals [596]:
				xmin = 519.8628
				xmax = 519.9228
				text = ""
			intervals [597]:
				xmin = 519.9228
				xmax = 520.2728
				text = "any"
			intervals [598]:
				xmin = 520.2728
				xmax = 521.1242
				text = ""
			intervals [599]:
				xmin = 521.1242
				xmax = 521.3942
				text = "subjects"
			intervals [600]:
				xmin = 521.3942
				xmax = 521.4542
				text = "you"
			intervals [601]:
				xmin = 521.4542
				xmax = 521.6242
				text = "can"
			intervals [602]:
				xmin = 521.6242
				xmax = 521.6542
				text = ""
			intervals [603]:
				xmin = 521.6542
				xmax = 522.1042
				text = "remember"
			intervals [604]:
				xmin = 522.1042
				xmax = 522.1842
				text = "you"
			intervals [605]:
				xmin = 522.1842
				xmax = 522.2742
				text = ""
			intervals [606]:
				xmin = 522.2742
				xmax = 522.3942
				text = "liked"
			intervals [607]:
				xmin = 522.3942
				xmax = 522.4542
				text = "or"
			intervals [608]:
				xmin = 522.4542
				xmax = 522.4842
				text = ""
			intervals [609]:
				xmin = 522.4842
				xmax = 522.9042
				text = "anything"
			intervals [610]:
				xmin = 522.9042
				xmax = 527.2807
				text = ""
			intervals [611]:
				xmin = 527.2807
				xmax = 527.5007
				text = "yeah"
			intervals [612]:
				xmin = 527.5007
				xmax = 537.9059
				text = ""
			intervals [613]:
				xmin = 537.9059
				xmax = 538.0759
				text = "mm-hm"
			intervals [614]:
				xmin = 538.0759
				xmax = 545.5993
				text = ""
			intervals [615]:
				xmin = 545.5993
				xmax = 545.7493
				text = "oh"
			intervals [616]:
				xmin = 545.7493
				xmax = 545.9293
				text = "down"
			intervals [617]:
				xmin = 545.9293
				xmax = 545.9893
				text = "at"
			intervals [618]:
				xmin = 545.9893
				xmax = 546.1893
				text = "the"
			intervals [619]:
				xmin = 546.1893
				xmax = 546.4493
				text = ""
			intervals [620]:
				xmin = 546.4493
				xmax = 546.5393
				text = "mall"
			intervals [621]:
				xmin = 546.5393
				xmax = 546.7093
				text = "there"
			intervals [622]:
				xmin = 546.7093
				xmax = 546.7393
				text = "or"
			intervals [623]:
				xmin = 546.7393
				xmax = 547.0793
				text = "wherever"
			intervals [624]:
				xmin = 547.0793
				xmax = 547.1393
				text = "it"
			intervals [625]:
				xmin = 547.1393
				xmax = 547.1993
				text = "is"
			intervals [626]:
				xmin = 547.1993
				xmax = 558.9746
				text = ""
			intervals [627]:
				xmin = 558.9746
				xmax = 559.3946
				text = "mm-hm"
			intervals [628]:
				xmin = 559.3946
				xmax = 562.8478
				text = ""
			intervals [629]:
				xmin = 562.8478
				xmax = 563.1278
				text = "yeah"
			intervals [630]:
				xmin = 563.1278
				xmax = 569.4448
				text = ""
			intervals [631]:
				xmin = 569.4448
				xmax = 569.6948
				text = "mm-hm"
			intervals [632]:
				xmin = 569.6948
				xmax = 582.0705
				text = ""
			intervals [633]:
				xmin = 582.0705
				xmax = 582.5905
				text = "mm-hm"
			intervals [634]:
				xmin = 582.5905
				xmax = 593.2585
				text = ""
			intervals [635]:
				xmin = 593.2585
				xmax = 593.4485
				text = "hm"
			intervals [636]:
				xmin = 593.4485
				xmax = 594.8626
				text = ""
			intervals [637]:
				xmin = 594.8626
				xmax = 595.0726
				text = "very"
			intervals [638]:
				xmin = 595.0726
				xmax = 595.1126
				text = ""
			intervals [639]:
				xmin = 595.1126
				xmax = 595.6426
				text = "interesting"
			intervals [640]:
				xmin = 595.6426
				xmax = 597.0859
				text = ""
			intervals [641]:
				xmin = 597.0859
				xmax = 597.5459
				text = "what"
			intervals [642]:
				xmin = 597.5459
				xmax = 597.8459
				text = "uh"
			intervals [643]:
				xmin = 597.8459
				xmax = 598.0759
				text = "any"
			intervals [644]:
				xmin = 598.0759
				xmax = 598.2659
				text = "other"
			intervals [645]:
				xmin = 598.2659
				xmax = 598.7759
				text = "courses"
			intervals [646]:
				xmin = 598.7759
				xmax = 598.8859
				text = "you"
			intervals [647]:
				xmin = 598.8859
				xmax = 599.1459
				text = "liked"
			intervals [648]:
				xmin = 599.1459
				xmax = 599.1959
				text = ""
			intervals [649]:
				xmin = 599.1959
				xmax = 599.7259
				text = "besides"
			intervals [650]:
				xmin = 599.7259
				xmax = 599.9059
				text = "art"
			intervals [651]:
				xmin = 599.9059
				xmax = 599.9959
				text = "that"
			intervals [652]:
				xmin = 599.9959
				xmax = 600.1059
				text = ""
			intervals [653]:
				xmin = 600.1059
				xmax = 600.2759
				text = "you"
			intervals [654]:
				xmin = 600.2759
				xmax = 600.3359
				text = ""
			intervals [655]:
				xmin = 600.3359
				xmax = 600.4359
				text = "can"
			intervals [656]:
				xmin = 600.4359
				xmax = 600.8959
				text = "remember"
			intervals [657]:
				xmin = 600.8959
				xmax = 606.7474
				text = ""
			intervals [658]:
				xmin = 606.7474
				xmax = 607.1374
				text = "uh-huh"
			intervals [659]:
				xmin = 607.1374
				xmax = 626.4143
				text = ""
			intervals [660]:
				xmin = 626.4143
				xmax = 626.7543
				text = "mm-hm"
			intervals [661]:
				xmin = 626.7543
				xmax = 635.8528
				text = ""
			intervals [662]:
				xmin = 635.8528
				xmax = 636.0628
				text = "hm"
			intervals [663]:
				xmin = 636.0628
				xmax = 636.6622
				text = ""
			intervals [664]:
				xmin = 636.6622
				xmax = 636.8122
				text = "how"
			intervals [665]:
				xmin = 636.8122
				xmax = 637.0022
				text = "about"
			intervals [666]:
				xmin = 637.0022
				xmax = 637.1622
				text = "what"
			intervals [667]:
				xmin = 637.1622
				xmax = 637.3022
				text = "do"
			intervals [668]:
				xmin = 637.3022
				xmax = 637.6422
				text = "kids"
			intervals [669]:
				xmin = 637.6422
				xmax = 637.6722
				text = ""
			intervals [670]:
				xmin = 637.6722
				xmax = 638.1322
				text = "generally"
			intervals [671]:
				xmin = 638.1322
				xmax = 638.2522
				text = ""
			intervals [672]:
				xmin = 638.2522
				xmax = 638.4022
				text = "what"
			intervals [673]:
				xmin = 638.4022
				xmax = 638.4322
				text = ""
			intervals [674]:
				xmin = 638.4322
				xmax = 638.5322
				text = "do"
			intervals [675]:
				xmin = 638.5322
				xmax = 638.6722
				text = "they"
			intervals [676]:
				xmin = 638.6722
				xmax = 638.9022
				text = "do"
			intervals [677]:
				xmin = 638.9022
				xmax = 639.2622
				text = "after"
			intervals [678]:
				xmin = 639.2622
				xmax = 639.6122
				text = "school"
			intervals [679]:
				xmin = 639.6122
				xmax = 640.6874
				text = ""
			intervals [680]:
				xmin = 640.6874
				xmax = 641.2274
				text = "anything"
			intervals [681]:
				xmin = 641.2274
				xmax = 649.5233
				text = ""
			intervals [682]:
				xmin = 649.5233
				xmax = 649.9433
				text = "mm-hm"
			intervals [683]:
				xmin = 649.9433
				xmax = 657.545
				text = ""
			intervals [684]:
				xmin = 657.545
				xmax = 657.875
				text = "mm-hm"
			intervals [685]:
				xmin = 657.875
				xmax = 661.2762
				text = ""
			intervals [686]:
				xmin = 661.2762
				xmax = 661.4562
				text = "very"
			intervals [687]:
				xmin = 661.4562
				xmax = 661.5762
				text = "good"
			intervals [688]:
				xmin = 661.5762
				xmax = 662.5694
				text = ""
			intervals [689]:
				xmin = 662.5694
				xmax = 662.9294
				text = "uh"
			intervals [690]:
				xmin = 662.9294
				xmax = 664.2792
				text = ""
			intervals [691]:
				xmin = 664.2792
				xmax = 664.4092
				text = "can"
			intervals [692]:
				xmin = 664.4092
				xmax = 664.4992
				text = "you"
			intervals [693]:
				xmin = 664.4992
				xmax = 665.1492
				text = "remember"
			intervals [694]:
				xmin = 665.1492
				xmax = 665.3292
				text = "when"
			intervals [695]:
				xmin = 665.3292
				xmax = 665.4292
				text = "you"
			intervals [696]:
				xmin = 665.4292
				xmax = 665.5292
				text = "were"
			intervals [697]:
				xmin = 665.5292
				xmax = 665.9192
				text = "younger"
			intervals [698]:
				xmin = 665.9192
				xmax = 666.1292
				text = "did"
			intervals [699]:
				xmin = 666.1292
				xmax = 666.1992
				text = "you"
			intervals [700]:
				xmin = 666.1992
				xmax = 666.3792
				text = "ever"
			intervals [701]:
				xmin = 666.3792
				xmax = 666.5692
				text = "have"
			intervals [702]:
				xmin = 666.5692
				xmax = 666.6292
				text = ""
			intervals [703]:
				xmin = 666.6292
				xmax = 666.6592
				text = "a"
			intervals [704]:
				xmin = 666.6592
				xmax = 667.1372
				text = ""
			intervals [705]:
				xmin = 667.1372
				xmax = 667.4672
				text = "teacher"
			intervals [706]:
				xmin = 667.4672
				xmax = 667.6072
				text = "that"
			intervals [707]:
				xmin = 667.6072
				xmax = 667.9772
				text = "hollered"
			intervals [708]:
				xmin = 667.9772
				xmax = 668.0672
				text = "a"
			intervals [709]:
				xmin = 668.0672
				xmax = 668.2372
				text = "lot"
			intervals [710]:
				xmin = 668.2372
				xmax = 668.3372
				text = ""
			intervals [711]:
				xmin = 668.3372
				xmax = 668.4672
				text = "you"
			intervals [712]:
				xmin = 668.4672
				xmax = 668.5272
				text = ""
			intervals [713]:
				xmin = 668.5272
				xmax = 668.7072
				text = "could"
			intervals [714]:
				xmin = 668.7072
				xmax = 669.2757
				text = ""
			intervals [715]:
				xmin = 669.2757
				xmax = 669.7357
				text = "remember"
			intervals [716]:
				xmin = 669.7357
				xmax = 678.6906
				text = ""
			intervals [717]:
				xmin = 678.6906
				xmax = 679.5406
				text = "<unk>"
			intervals [718]:
				xmin = 679.5406
				xmax = 679.9267
				text = ""
			intervals [719]:
				xmin = 679.9267
				xmax = 679.9767
				text = "wh-"
			intervals [720]:
				xmin = 679.9767
				xmax = 680.1267
				text = "wh-"
			intervals [721]:
				xmin = 680.1267
				xmax = 680.3867
				text = "what"
			intervals [722]:
				xmin = 680.3867
				xmax = 680.5567
				text = "would"
			intervals [723]:
				xmin = 680.5567
				xmax = 680.6367
				text = ""
			intervals [724]:
				xmin = 680.6367
				xmax = 680.8767
				text = "what"
			intervals [725]:
				xmin = 680.8767
				xmax = 680.9067
				text = "d"
			intervals [726]:
				xmin = 680.9067
				xmax = 681.1067
				text = "she"
			intervals [727]:
				xmin = 681.1067
				xmax = 681.4667
				text = "holler"
			intervals [728]:
				xmin = 681.4667
				xmax = 681.8067
				text = "about"
			intervals [729]:
				xmin = 681.8067
				xmax = 681.9867
				text = "all"
			intervals [730]:
				xmin = 681.9867
				xmax = 682.0267
				text = ""
			intervals [731]:
				xmin = 682.0267
				xmax = 682.0967
				text = "the"
			intervals [732]:
				xmin = 682.0967
				xmax = 682.1367
				text = ""
			intervals [733]:
				xmin = 682.1367
				xmax = 682.3667
				text = "time"
			intervals [734]:
				xmin = 682.3667
				xmax = 691.4764
				text = ""
			intervals [735]:
				xmin = 691.4764
				xmax = 691.7664
				text = "mm-hm"
			intervals [736]:
				xmin = 691.7664
				xmax = 699.2657
				text = ""
			intervals [737]:
				xmin = 699.2657
				xmax = 699.8457
				text = "<unk>"
			intervals [738]:
				xmin = 699.8457
				xmax = 700.7515
				text = ""
			intervals [739]:
				xmin = 700.7515
				xmax = 700.8815
				text = "can"
			intervals [740]:
				xmin = 700.8815
				xmax = 700.9515
				text = "you"
			intervals [741]:
				xmin = 700.9515
				xmax = 701.3115
				text = "remember"
			intervals [742]:
				xmin = 701.3115
				xmax = 701.4115
				text = "a"
			intervals [743]:
				xmin = 701.4115
				xmax = 701.7415
				text = "best"
			intervals [744]:
				xmin = 701.7415
				xmax = 702.2115
				text = "teacher"
			intervals [745]:
				xmin = 702.2115
				xmax = 702.2415
				text = ""
			intervals [746]:
				xmin = 702.2415
				xmax = 702.4215
				text = "that"
			intervals [747]:
				xmin = 702.4215
				xmax = 702.4515
				text = ""
			intervals [748]:
				xmin = 702.4515
				xmax = 702.5615
				text = "you"
			intervals [749]:
				xmin = 702.5615
				xmax = 702.5915
				text = ""
			intervals [750]:
				xmin = 702.5915
				xmax = 702.8115
				text = "ever"
			intervals [751]:
				xmin = 702.8115
				xmax = 703.0115
				text = "had"
			intervals [752]:
				xmin = 703.0115
				xmax = 721.0294
				text = ""
			intervals [753]:
				xmin = 721.0294
				xmax = 721.3794
				text = "mm-hm"
			intervals [754]:
				xmin = 721.3794
				xmax = 730.1935
				text = ""
			intervals [755]:
				xmin = 730.1935
				xmax = 730.5235
				text = "mm-hm"
			intervals [756]:
				xmin = 730.5235
				xmax = 740.3669
				text = ""
			intervals [757]:
				xmin = 740.3669
				xmax = 740.6569
				text = "mm-hm"
			intervals [758]:
				xmin = 740.6569
				xmax = 748.641
				text = ""
			intervals [759]:
				xmin = 748.641
				xmax = 749.131
				text = "mm-hm"
			intervals [760]:
				xmin = 749.131
				xmax = 749.4521
				text = ""
			intervals [761]:
				xmin = 749.4521
				xmax = 749.5921
				text = "good"
			intervals [762]:
				xmin = 749.5921
				xmax = 750.2173
				text = ""
			intervals [763]:
				xmin = 750.2173
				xmax = 750.4873
				text = "did"
			intervals [764]:
				xmin = 750.4873
				xmax = 750.5873
				text = "how"
			intervals [765]:
				xmin = 750.5873
				xmax = 750.8373
				text = "about"
			intervals [766]:
				xmin = 750.8373
				xmax = 750.8673
				text = "a"
			intervals [767]:
				xmin = 750.8673
				xmax = 751.2573
				text = "teacher"
			intervals [768]:
				xmin = 751.2573
				xmax = 751.5373
				text = "you"
			intervals [769]:
				xmin = 751.5373
				xmax = 751.7536
				text = ""
			intervals [770]:
				xmin = 751.7536
				xmax = 751.8736
				text = "you"
			intervals [771]:
				xmin = 751.8736
				xmax = 752.1336
				text = "just"
			intervals [772]:
				xmin = 752.1336
				xmax = 752.3936
				text = "couldn't"
			intervals [773]:
				xmin = 752.3936
				xmax = 752.8836
				text = "stand"
			intervals [774]:
				xmin = 752.8836
				xmax = 752.9236
				text = ""
			intervals [775]:
				xmin = 752.9236
				xmax = 753.1236
				text = "him"
			intervals [776]:
				xmin = 753.1236
				xmax = 753.3226
				text = ""
			intervals [777]:
				xmin = 753.3226
				xmax = 753.6426
				text = "any"
			intervals [778]:
				xmin = 753.6426
				xmax = 753.6826
				text = ""
			intervals [779]:
				xmin = 753.6826
				xmax = 753.8326
				text = "that"
			intervals [780]:
				xmin = 753.8326
				xmax = 753.8626
				text = ""
			intervals [781]:
				xmin = 753.8626
				xmax = 753.9626
				text = "you"
			intervals [782]:
				xmin = 753.9626
				xmax = 754.3539
				text = ""
			intervals [783]:
				xmin = 754.3539
				xmax = 755.0539
				text = "<unk>"
			intervals [784]:
				xmin = 755.0539
				xmax = 761.7566
				text = ""
			intervals [785]:
				xmin = 761.7566
				xmax = 762.1066
				text = "mm-hm"
			intervals [786]:
				xmin = 762.1066
				xmax = 764.2065
				text = ""
			intervals [787]:
				xmin = 764.2065
				xmax = 764.5165
				text = "<unk>"
			intervals [788]:
				xmin = 764.5165
				xmax = 765.6943
				text = ""
			intervals [789]:
				xmin = 765.6943
				xmax = 766.0743
				text = "did"
			intervals [790]:
				xmin = 766.0743
				xmax = 766.3943
				text = "you"
			intervals [791]:
				xmin = 766.3943
				xmax = 767.6425
				text = ""
			intervals [792]:
				xmin = 767.6425
				xmax = 768.0225
				text = "ever"
			intervals [793]:
				xmin = 768.0225
				xmax = 768.1825
				text = "play"
			intervals [794]:
				xmin = 768.1825
				xmax = 768.2625
				text = "a"
			intervals [795]:
				xmin = 768.2625
				xmax = 768.5925
				text = "tick"
			intervals [796]:
				xmin = 768.5925
				xmax = 768.6567
				text = ""
			intervals [797]:
				xmin = 768.6567
				xmax = 768.9567
				text = "trick"
			intervals [798]:
				xmin = 768.9567
				xmax = 769.0267
				text = "on"
			intervals [799]:
				xmin = 769.0267
				xmax = 769.1067
				text = "a"
			intervals [800]:
				xmin = 769.1067
				xmax = 769.4767
				text = "teacher"
			intervals [801]:
				xmin = 769.4767
				xmax = 769.6067
				text = "you"
			intervals [802]:
				xmin = 769.6067
				xmax = 769.7767
				text = "can"
			intervals [803]:
				xmin = 769.7767
				xmax = 770.2767
				text = "remember"
			intervals [804]:
				xmin = 770.2767
				xmax = 770.3067
				text = ""
			intervals [805]:
				xmin = 770.3067
				xmax = 770.4267
				text = "off"
			intervals [806]:
				xmin = 770.4267
				xmax = 770.4567
				text = ""
			intervals [807]:
				xmin = 770.4567
				xmax = 770.6967
				text = "hand"
			intervals [808]:
				xmin = 770.6967
				xmax = 771.2757
				text = ""
			intervals [809]:
				xmin = 771.2757
				xmax = 771.4757
				text = "like"
			intervals [810]:
				xmin = 771.4757
				xmax = 772.2798
				text = ""
			intervals [811]:
				xmin = 772.2798
				xmax = 772.6998
				text = "generally"
			intervals [812]:
				xmin = 772.6998
				xmax = 773.1298
				text = "kids"
			intervals [813]:
				xmin = 773.1298
				xmax = 774.0598
				text = "<unk>"
			intervals [814]:
				xmin = 774.0598
				xmax = 779.2354
				text = ""
			intervals [815]:
				xmin = 779.2354
				xmax = 779.6454
				text = "mm-hm"
			intervals [816]:
				xmin = 779.6454
				xmax = 784.8398
				text = ""
			intervals [817]:
				xmin = 784.8398
				xmax = 784.9298
				text = "how"
			intervals [818]:
				xmin = 784.9298
				xmax = 785.1998
				text = "about"
			intervals [819]:
				xmin = 785.1998
				xmax = 785.4898
				text = "now"
			intervals [820]:
				xmin = 785.4898
				xmax = 785.6698
				text = "is"
			intervals [821]:
				xmin = 785.6698
				xmax = 785.8098
				text = "there"
			intervals [822]:
				xmin = 785.8098
				xmax = 785.8898
				text = "a"
			intervals [823]:
				xmin = 785.8898
				xmax = 786.1698
				text = "group"
			intervals [824]:
				xmin = 786.1698
				xmax = 786.2498
				text = "of"
			intervals [825]:
				xmin = 786.2498
				xmax = 786.2898
				text = ""
			intervals [826]:
				xmin = 786.2898
				xmax = 786.6798
				text = "people"
			intervals [827]:
				xmin = 786.6798
				xmax = 786.9298
				text = "you"
			intervals [828]:
				xmin = 786.9298
				xmax = 787.2981
				text = ""
			intervals [829]:
				xmin = 787.2981
				xmax = 787.4381
				text = "go"
			intervals [830]:
				xmin = 787.4381
				xmax = 787.7981
				text = "around"
			intervals [831]:
				xmin = 787.7981
				xmax = 787.9281
				text = "with"
			intervals [832]:
				xmin = 787.9281
				xmax = 788.1681
				text = ""
			intervals [833]:
				xmin = 788.1681
				xmax = 788.3081
				text = "or"
			intervals [834]:
				xmin = 788.3081
				xmax = 797.2706
				text = ""
			intervals [835]:
				xmin = 797.2706
				xmax = 797.7006
				text = "mm-hm"
			intervals [836]:
				xmin = 797.7006
				xmax = 807.3914
				text = ""
			intervals [837]:
				xmin = 807.3914
				xmax = 807.6214
				text = "hm"
			intervals [838]:
				xmin = 807.6214
				xmax = 809.4126
				text = ""
			intervals [839]:
				xmin = 809.4126
				xmax = 809.6226
				text = "do"
			intervals [840]:
				xmin = 809.6226
				xmax = 809.8726
				text = "uh"
			intervals [841]:
				xmin = 809.8726
				xmax = 810.1626
				text = "any"
			intervals [842]:
				xmin = 810.1626
				xmax = 810.3326
				text = "of"
			intervals [843]:
				xmin = 810.3326
				xmax = 810.5926
				text = "them"
			intervals [844]:
				xmin = 810.5926
				xmax = 810.970
				text = ""
			intervals [845]:
				xmin = 810.970
				xmax = 811.260
				text = "speak"
			intervals [846]:
				xmin = 811.260
				xmax = 811.390
				text = "any"
			intervals [847]:
				xmin = 811.390
				xmax = 811.610
				text = "other"
			intervals [848]:
				xmin = 811.610
				xmax = 812.220
				text = "languages"
			intervals [849]:
				xmin = 812.220
				xmax = 812.270
				text = "or"
			intervals [850]:
				xmin = 812.270
				xmax = 812.720
				text = "anything"
			intervals [851]:
				xmin = 812.720
				xmax = 815.9265
				text = ""
			intervals [852]:
				xmin = 815.9265
				xmax = 816.0265
				text = "are"
			intervals [853]:
				xmin = 816.0265
				xmax = 816.3165
				text = "most"
			intervals [854]:
				xmin = 816.3165
				xmax = 816.4465
				text = "of"
			intervals [855]:
				xmin = 816.4465
				xmax = 816.4765
				text = ""
			intervals [856]:
				xmin = 816.4765
				xmax = 816.7165
				text = "them"
			intervals [857]:
				xmin = 816.7165
				xmax = 816.7465
				text = ""
			intervals [858]:
				xmin = 816.7465
				xmax = 816.8565
				text = "uh"
			intervals [859]:
				xmin = 816.8565
				xmax = 817.4965
				text = "negro"
			intervals [860]:
				xmin = 817.4965
				xmax = 817.6265
				text = "or"
			intervals [861]:
				xmin = 817.6265
				xmax = 818.7335
				text = ""
			intervals [862]:
				xmin = 818.7335
				xmax = 818.7635
				text = "or"
			intervals [863]:
				xmin = 818.7635
				xmax = 819.3635
				text = ""
			intervals [864]:
				xmin = 819.3635
				xmax = 819.4535
				text = "white"
			intervals [865]:
				xmin = 819.4535
				xmax = 820.4186
				text = ""
			intervals [866]:
				xmin = 820.4186
				xmax = 820.6086
				text = "mm-hm"
			intervals [867]:
				xmin = 820.6086
				xmax = 821.6914
				text = ""
			intervals [868]:
				xmin = 821.6914
				xmax = 822.0214
				text = "okay"
			intervals [869]:
				xmin = 822.0214
				xmax = 822.0514
				text = ""
			intervals [870]:
				xmin = 822.0514
				xmax = 822.3314
				text = "good"
			intervals [871]:
				xmin = 822.3314
				xmax = 822.3814
				text = ""
			intervals [872]:
				xmin = 822.3814
				xmax = 822.4814
				text = "how"
			intervals [873]:
				xmin = 822.4814
				xmax = 822.9414
				text = "about"
			intervals [874]:
				xmin = 822.9414
				xmax = 823.1514
				text = "uh"
			intervals [875]:
				xmin = 823.1514
				xmax = 824.0309
				text = ""
			intervals [876]:
				xmin = 824.0309
				xmax = 824.1809
				text = "in"
			intervals [877]:
				xmin = 824.1809
				xmax = 824.3109
				text = "the"
			intervals [878]:
				xmin = 824.3109
				xmax = 824.5409
				text = "group"
			intervals [879]:
				xmin = 824.5409
				xmax = 824.6409
				text = "of"
			intervals [880]:
				xmin = 824.6409
				xmax = 824.8709
				text = "people"
			intervals [881]:
				xmin = 824.8709
				xmax = 824.9509
				text = "you"
			intervals [882]:
				xmin = 824.9509
				xmax = 825.0909
				text = "go"
			intervals [883]:
				xmin = 825.0909
				xmax = 825.3809
				text = "around"
			intervals [884]:
				xmin = 825.3809
				xmax = 825.6009
				text = "with"
			intervals [885]:
				xmin = 825.6009
				xmax = 825.7909
				text = "is"
			intervals [886]:
				xmin = 825.7909
				xmax = 825.9809
				text = "there"
			intervals [887]:
				xmin = 825.9809
				xmax = 826.2009
				text = "any"
			intervals [888]:
				xmin = 826.2009
				xmax = 827.3006
				text = ""
			intervals [889]:
				xmin = 827.3006
				xmax = 827.4506
				text = "any"
			intervals [890]:
				xmin = 827.4506
				xmax = 827.7006
				text = "one"
			intervals [891]:
				xmin = 827.7006
				xmax = 828.0206
				text = "person"
			intervals [892]:
				xmin = 828.0206
				xmax = 828.1206
				text = "that"
			intervals [893]:
				xmin = 828.1206
				xmax = 828.1806
				text = "s"
			intervals [894]:
				xmin = 828.1806
				xmax = 828.4006
				text = "kind"
			intervals [895]:
				xmin = 828.4006
				xmax = 828.5106
				text = "of"
			intervals [896]:
				xmin = 828.5106
				xmax = 828.6206
				text = "a"
			intervals [897]:
				xmin = 828.6206
				xmax = 828.9606
				text = "leader"
			intervals [898]:
				xmin = 828.9606
				xmax = 831.6886
				text = ""
			intervals [899]:
				xmin = 831.6886
				xmax = 831.8886
				text = "mm-mm"
			intervals [900]:
				xmin = 831.8886
				xmax = 833.2612
				text = ""
			intervals [901]:
				xmin = 833.2612
				xmax = 833.3512
				text = "any"
			intervals [902]:
				xmin = 833.3512
				xmax = 833.6212
				text = "kind"
			intervals [903]:
				xmin = 833.6212
				xmax = 833.7012
				text = "of"
			intervals [904]:
				xmin = 833.7012
				xmax = 841.2555
				text = ""
			intervals [905]:
				xmin = 841.2555
				xmax = 841.5455
				text = "mm-hm"
			intervals [906]:
				xmin = 841.5455
				xmax = 846.3299
				text = ""
			intervals [907]:
				xmin = 846.3299
				xmax = 846.6099
				text = "mm-hm"
			intervals [908]:
				xmin = 846.6099
				xmax = 857.3006
				text = ""
			intervals [909]:
				xmin = 857.3006
				xmax = 857.6406
				text = "mm-hm"
			intervals [910]:
				xmin = 857.6406
				xmax = 860.8818
				text = ""
			intervals [911]:
				xmin = 860.8818
				xmax = 861.1418
				text = "yeah"
			intervals [912]:
				xmin = 861.1418
				xmax = 861.3899
				text = ""
			intervals [913]:
				xmin = 861.3899
				xmax = 861.4699
				text = "it"
			intervals [914]:
				xmin = 861.4699
				xmax = 861.9799
				text = "depends"
			intervals [915]:
				xmin = 861.9799
				xmax = 862.0099
				text = ""
			intervals [916]:
				xmin = 862.0099
				xmax = 862.1699
				text = "on"
			intervals [917]:
				xmin = 862.1699
				xmax = 866.2812
				text = ""
			intervals [918]:
				xmin = 866.2812
				xmax = 866.7612
				text = "mm-hm"
			intervals [919]:
				xmin = 866.7612
				xmax = 868.5916
				text = ""
			intervals [920]:
				xmin = 868.5916
				xmax = 868.8816
				text = "very"
			intervals [921]:
				xmin = 868.8816
				xmax = 869.1116
				text = "good"
			intervals [922]:
				xmin = 869.1116
				xmax = 869.9454
				text = ""
			intervals [923]:
				xmin = 869.9454
				xmax = 870.2354
				text = "uh"
			intervals [924]:
				xmin = 870.2354
				xmax = 870.3054
				text = ""
			intervals [925]:
				xmin = 870.3054
				xmax = 870.9154
				text = "say"
			intervals [926]:
				xmin = 870.9154
				xmax = 871.1354
				text = "if"
			intervals [927]:
				xmin = 871.1354
				xmax = 871.3954
				text = "you"
			intervals [928]:
				xmin = 871.3954
				xmax = 871.4854
				text = "uh"
			intervals [929]:
				xmin = 871.4854
				xmax = 872.3027
				text = ""
			intervals [930]:
				xmin = 872.3027
				xmax = 872.4227
				text = "well"
			intervals [931]:
				xmin = 872.4227
				xmax = 872.5927
				text = "you"
			intervals [932]:
				xmin = 872.5927
				xmax = 872.8727
				text = "were"
			intervals [933]:
				xmin = 872.8727
				xmax = 872.9727
				text = "in"
			intervals [934]:
				xmin = 872.9727
				xmax = 873.4327
				text = "vietnam"
			intervals [935]:
				xmin = 873.4327
				xmax = 873.6327
				text = "huh"
			intervals [936]:
				xmin = 873.6327
				xmax = 874.4659
				text = ""
			intervals [937]:
				xmin = 874.4659
				xmax = 874.7659
				text = "for"
			intervals [938]:
				xmin = 874.7659
				xmax = 874.8259
				text = ""
			intervals [939]:
				xmin = 874.8259
				xmax = 875.0059
				text = "for"
			intervals [940]:
				xmin = 875.0059
				xmax = 875.1259
				text = "how"
			intervals [941]:
				xmin = 875.1259
				xmax = 875.1559
				text = ""
			intervals [942]:
				xmin = 875.1559
				xmax = 875.4059
				text = "long"
			intervals [943]:
				xmin = 875.4059
				xmax = 876.7637
				text = ""
			intervals [944]:
				xmin = 876.7637
				xmax = 876.8337
				text = "and"
			intervals [945]:
				xmin = 876.8337
				xmax = 876.9637
				text = "what"
			intervals [946]:
				xmin = 876.9637
				xmax = 877.1437
				text = "was"
			intervals [947]:
				xmin = 877.1437
				xmax = 877.2837
				text = "it"
			intervals [948]:
				xmin = 877.2837
				xmax = 877.4737
				text = "like"
			intervals [949]:
				xmin = 877.4737
				xmax = 877.5337
				text = ""
			intervals [950]:
				xmin = 877.5337
				xmax = 877.8037
				text = "over"
			intervals [951]:
				xmin = 877.8037
				xmax = 878.0937
				text = "there"
			intervals [952]:
				xmin = 878.0937
				xmax = 878.6909
				text = ""
			intervals [953]:
				xmin = 878.6909
				xmax = 879.0209
				text = "<unk>"
			intervals [954]:
				xmin = 879.0209
				xmax = 894.0353
				text = ""
			intervals [955]:
				xmin = 894.0353
				xmax = 894.3953
				text = "mm-hm"
			intervals [956]:
				xmin = 894.3953
				xmax = 906.434
				text = ""
			intervals [957]:
				xmin = 906.434
				xmax = 906.714
				text = "mm-hm"
			intervals [958]:
				xmin = 906.714
				xmax = 919.6442
				text = ""
			intervals [959]:
				xmin = 919.6442
				xmax = 919.9242
				text = "uh-huh"
			intervals [960]:
				xmin = 919.9242
				xmax = 924.009
				text = ""
			intervals [961]:
				xmin = 924.009
				xmax = 924.939
				text = "<unk>"
			intervals [962]:
				xmin = 924.939
				xmax = 931.6732
				text = ""
			intervals [963]:
				xmin = 931.6732
				xmax = 932.0332
				text = "uh-huh"
			intervals [964]:
				xmin = 932.0332
				xmax = 934.3655
				text = ""
			intervals [965]:
				xmin = 934.3655
				xmax = 934.7855
				text = "yeah"
			intervals [966]:
				xmin = 934.7855
				xmax = 935.794
				text = ""
			intervals [967]:
				xmin = 935.794
				xmax = 935.984
				text = "yeah"
			intervals [968]:
				xmin = 935.984
				xmax = 938.1228
				text = ""
			intervals [969]:
				xmin = 938.1228
				xmax = 938.4728
				text = "different"
			intervals [970]:
				xmin = 938.4728
				xmax = 938.5028
				text = ""
			intervals [971]:
				xmin = 938.5028
				xmax = 938.8228
				text = "music"
			intervals [972]:
				xmin = 938.8228
				xmax = 938.9228
				text = ""
			intervals [973]:
				xmin = 938.9228
				xmax = 939.0728
				text = "wha-"
			intervals [974]:
				xmin = 939.0728
				xmax = 939.4028
				text = "what"
			intervals [975]:
				xmin = 939.4028
				xmax = 939.4628
				text = ""
			intervals [976]:
				xmin = 939.4628
				xmax = 939.7428
				text = "uh"
			intervals [977]:
				xmin = 939.7428
				xmax = 941.0718
				text = ""
			intervals [978]:
				xmin = 941.0718
				xmax = 941.2918
				text = "uh"
			intervals [979]:
				xmin = 941.2918
				xmax = 942.0137
				text = ""
			intervals [980]:
				xmin = 942.0137
				xmax = 942.2737
				text = "what"
			intervals [981]:
				xmin = 942.2737
				xmax = 942.4437
				text = ""
			intervals [982]:
				xmin = 942.4437
				xmax = 942.6937
				text = "uh"
			intervals [983]:
				xmin = 942.6937
				xmax = 943.5142
				text = ""
			intervals [984]:
				xmin = 943.5142
				xmax = 944.0042
				text = "department"
			intervals [985]:
				xmin = 944.0042
				xmax = 944.0642
				text = "were"
			intervals [986]:
				xmin = 944.0642
				xmax = 944.3842
				text = "you"
			intervals [987]:
				xmin = 944.3842
				xmax = 944.5242
				text = "were"
			intervals [988]:
				xmin = 944.5242
				xmax = 944.6542
				text = "you"
			intervals [989]:
				xmin = 944.6542
				xmax = 944.8242
				text = "with"
			intervals [990]:
				xmin = 944.8242
				xmax = 944.9342
				text = ""
			intervals [991]:
				xmin = 944.9342
				xmax = 945.0842
				text = "anyway"
			intervals [992]:
				xmin = 945.0842
				xmax = 947.1312
				text = ""
			intervals [993]:
				xmin = 947.1312
				xmax = 947.5512
				text = "artillery"
			intervals [994]:
				xmin = 947.5512
				xmax = 947.5812
				text = ""
			intervals [995]:
				xmin = 947.5812
				xmax = 947.7912
				text = "did"
			intervals [996]:
				xmin = 947.7912
				xmax = 947.8612
				text = "you"
			intervals [997]:
				xmin = 947.8612
				xmax = 948.1012
				text = "see"
			intervals [998]:
				xmin = 948.1012
				xmax = 948.1512
				text = "a"
			intervals [999]:
				xmin = 948.1512
				xmax = 948.3612
				text = "lot"
			intervals [1000]:
				xmin = 948.3612
				xmax = 948.4212
				text = "of"
			intervals [1001]:
				xmin = 948.4212
				xmax = 948.8312
				text = "action"
			intervals [1002]:
				xmin = 948.8312
				xmax = 948.8812
				text = ""
			intervals [1003]:
				xmin = 948.8812
				xmax = 948.9512
				text = "or"
			intervals [1004]:
				xmin = 948.9512
				xmax = 954.4682
				text = ""
			intervals [1005]:
				xmin = 954.4682
				xmax = 954.5982
				text = "you"
			intervals [1006]:
				xmin = 954.5982
				xmax = 954.8182
				text = "never"
			intervals [1007]:
				xmin = 954.8182
				xmax = 955.0782
				text = "saw"
			intervals [1008]:
				xmin = 955.0782
				xmax = 955.2382
				text = "'em"
			intervals [1009]:
				xmin = 955.2382
				xmax = 955.3582
				text = ""
			intervals [1010]:
				xmin = 955.3582
				xmax = 955.3882
				text = "uh"
			intervals [1011]:
				xmin = 955.3882
				xmax = 974.7903
				text = ""
			intervals [1012]:
				xmin = 974.7903
				xmax = 975.0103
				text = "hm"
			intervals [1013]:
				xmin = 975.0103
				xmax = 976.0683
				text = ""
			intervals [1014]:
				xmin = 976.0683
				xmax = 976.2183
				text = "did"
			intervals [1015]:
				xmin = 976.2183
				xmax = 976.3283
				text = "you"
			intervals [1016]:
				xmin = 976.3283
				xmax = 976.5183
				text = "have"
			intervals [1017]:
				xmin = 976.5183
				xmax = 976.7983
				text = "any"
			intervals [1018]:
				xmin = 976.7983
				xmax = 977.1483
				text = "close"
			intervals [1019]:
				xmin = 977.1483
				xmax = 977.5683
				text = "call"
			intervals [1020]:
				xmin = 977.5683
				xmax = 981.3726
				text = ""
			intervals [1021]:
				xmin = 981.3726
				xmax = 981.5026
				text = "what"
			intervals [1022]:
				xmin = 981.5026
				xmax = 981.5726
				text = ""
			intervals [1023]:
				xmin = 981.5726
				xmax = 981.7626
				text = "happened"
			intervals [1024]:
				xmin = 981.7626
				xmax = 981.8626
				text = ""
			intervals [1025]:
				xmin = 981.8626
				xmax = 982.0526
				text = "then"
			intervals [1026]:
				xmin = 982.0526
				xmax = 990.3998
				text = ""
			intervals [1027]:
				xmin = 990.3998
				xmax = 990.5298
				text = "is"
			intervals [1028]:
				xmin = 990.5298
				xmax = 990.7998
				text = "that"
			intervals [1029]:
				xmin = 990.7998
				xmax = 990.9298
				text = "right"
			intervals [1030]:
				xmin = 990.9298
				xmax = 991.1762
				text = ""
			intervals [1031]:
				xmin = 991.1762
				xmax = 991.3662
				text = "they"
			intervals [1032]:
				xmin = 991.3662
				xmax = 991.4362
				text = "were"
			intervals [1033]:
				xmin = 991.4362
				xmax = 991.6962
				text = "both"
			intervals [1034]:
				xmin = 991.6962
				xmax = 992.0662
				text = "killed"
			intervals [1035]:
				xmin = 992.0662
				xmax = 992.1962
				text = "or"
			intervals [1036]:
				xmin = 992.1962
				xmax = 992.6293
				text = ""
			intervals [1037]:
				xmin = 992.6293
				xmax = 992.8293
				text = "just"
			intervals [1038]:
				xmin = 992.8293
				xmax = 993.0793
				text = ""
			intervals [1039]:
				xmin = 993.0793
				xmax = 993.3193
				text = "injured"
			intervals [1040]:
				xmin = 993.3193
				xmax = 998.8991
				text = ""
			intervals [1041]:
				xmin = 998.8991
				xmax = 999.7891
				text = "<unk>"
			intervals [1042]:
				xmin = 999.7891
				xmax = 999.8491
				text = "is"
			intervals [1043]:
				xmin = 999.8491
				xmax = 1000.0991
				text = "that"
			intervals [1044]:
				xmin = 1000.0991
				xmax = 1000.4791
				text = "right"
			intervals [1045]:
				xmin = 1000.4791
				xmax = 1000.6032
				text = ""
			intervals [1046]:
				xmin = 1000.6032
				xmax = 1001.2432
				text = "<unk>"
			intervals [1047]:
				xmin = 1001.2432
				xmax = 1010.7335
				text = ""
			intervals [1048]:
				xmin = 1010.7335
				xmax = 1011.2435
				text = "yeah"
			intervals [1049]:
				xmin = 1011.2435
				xmax = 1015.5832
				text = ""
			intervals [1050]:
				xmin = 1015.5832
				xmax = 1015.6232
				text = "<unk>"
			intervals [1051]:
				xmin = 1015.6232
				xmax = 1015.8232
				text = "he"
			intervals [1052]:
				xmin = 1015.8232
				xmax = 1016.2432
				text = "finally"
			intervals [1053]:
				xmin = 1016.2432
				xmax = 1016.5632
				text = "get"
			intervals [1054]:
				xmin = 1016.5632
				xmax = 1016.6532
				text = "out"
			intervals [1055]:
				xmin = 1016.6532
				xmax = 1016.7232
				text = ""
			intervals [1056]:
				xmin = 1016.7232
				xmax = 1017.0832
				text = "then"
			intervals [1057]:
				xmin = 1017.0832
				xmax = 1018.0636
				text = ""
			intervals [1058]:
				xmin = 1018.0636
				xmax = 1018.5636
				text = "geez"
			intervals [1059]:
				xmin = 1018.5636
				xmax = 1025.582
				text = ""
			intervals [1060]:
				xmin = 1025.582
				xmax = 1025.672
				text = "i"
			intervals [1061]:
				xmin = 1025.672
				xmax = 1026.052
				text = "suppose"
			intervals [1062]:
				xmin = 1026.052
				xmax = 1026.152
				text = "you"
			intervals [1063]:
				xmin = 1026.152
				xmax = 1026.232
				text = "were"
			intervals [1064]:
				xmin = 1026.232
				xmax = 1026.552
				text = "glad"
			intervals [1065]:
				xmin = 1026.552
				xmax = 1026.672
				text = "to"
			intervals [1066]:
				xmin = 1026.672
				xmax = 1026.952
				text = "leave"
			intervals [1067]:
				xmin = 1026.952
				xmax = 1027.362
				text = "vietnam"
			intervals [1068]:
				xmin = 1027.362
				xmax = 1030.1346
				text = ""
			intervals [1069]:
				xmin = 1030.1346
				xmax = 1030.4146
				text = "hm"
			intervals [1070]:
				xmin = 1030.4146
				xmax = 1031.3179
				text = ""
			intervals [1071]:
				xmin = 1031.3179
				xmax = 1031.4779
				text = "how"
			intervals [1072]:
				xmin = 1031.4779
				xmax = 1031.9379
				text = "about"
			intervals [1073]:
				xmin = 1031.9379
				xmax = 1032.1579
				text = "uh"
			intervals [1074]:
				xmin = 1032.1579
				xmax = 1032.4472
				text = ""
			intervals [1075]:
				xmin = 1032.4472
				xmax = 1032.6272
				text = "say"
			intervals [1076]:
				xmin = 1032.6272
				xmax = 1032.7572
				text = "if"
			intervals [1077]:
				xmin = 1032.7572
				xmax = 1032.8672
				text = "you"
			intervals [1078]:
				xmin = 1032.8672
				xmax = 1033.0872
				text = "had"
			intervals [1079]:
				xmin = 1033.0872
				xmax = 1033.2072
				text = "to"
			intervals [1080]:
				xmin = 1033.2072
				xmax = 1033.4072
				text = "live"
			intervals [1081]:
				xmin = 1033.4072
				xmax = 1033.5672
				text = "your"
			intervals [1082]:
				xmin = 1033.5672
				xmax = 1033.8872
				text = "life"
			intervals [1083]:
				xmin = 1033.8872
				xmax = 1034.1472
				text = "over"
			intervals [1084]:
				xmin = 1034.1472
				xmax = 1034.4672
				text = "again"
			intervals [1085]:
				xmin = 1034.4672
				xmax = 1034.9172
				text = "anything"
			intervals [1086]:
				xmin = 1034.9172
				xmax = 1035.0372
				text = "you"
			intervals [1087]:
				xmin = 1035.0372
				xmax = 1035.0672
				text = "d"
			intervals [1088]:
				xmin = 1035.0672
				xmax = 1035.2172
				text = "do"
			intervals [1089]:
				xmin = 1035.2172
				xmax = 1035.8672
				text = "differently"
			intervals [1090]:
				xmin = 1035.8672
				xmax = 1038.412
				text = ""
			intervals [1091]:
				xmin = 1038.412
				xmax = 1038.512
				text = "say"
			intervals [1092]:
				xmin = 1038.512
				xmax = 1038.892
				text = "that"
			intervals [1093]:
				xmin = 1038.892
				xmax = 1039.4397
				text = ""
			intervals [1094]:
				xmin = 1039.4397
				xmax = 1039.7297
				text = "twenty"
			intervals [1095]:
				xmin = 1039.7297
				xmax = 1039.9397
				text = "two"
			intervals [1096]:
				xmin = 1039.9397
				xmax = 1040.4497
				text = "years"
			intervals [1097]:
				xmin = 1040.4497
				xmax = 1040.7571
				text = ""
			intervals [1098]:
				xmin = 1040.7571
				xmax = 1040.8671
				text = "wha-"
			intervals [1099]:
				xmin = 1040.8671
				xmax = 1042.5558
				text = ""
			intervals [1100]:
				xmin = 1042.5558
				xmax = 1042.7158
				text = "what"
			intervals [1101]:
				xmin = 1042.7158
				xmax = 1042.8058
				text = "what"
			intervals [1102]:
				xmin = 1042.8058
				xmax = 1043.0258
				text = "would"
			intervals [1103]:
				xmin = 1043.0258
				xmax = 1043.1958
				text = "you"
			intervals [1104]:
				xmin = 1043.1958
				xmax = 1043.3258
				text = "want"
			intervals [1105]:
				xmin = 1043.3258
				xmax = 1050.0627
				text = ""
			intervals [1106]:
				xmin = 1050.0627
				xmax = 1050.4027
				text = "mm-hm"
			intervals [1107]:
				xmin = 1050.4027
				xmax = 1056.4918
				text = ""
			intervals [1108]:
				xmin = 1056.4918
				xmax = 1056.6718
				text = "what"
			intervals [1109]:
				xmin = 1056.6718
				xmax = 1056.8218
				text = "did"
			intervals [1110]:
				xmin = 1056.8218
				xmax = 1056.9418
				text = "you"
			intervals [1111]:
				xmin = 1056.9418
				xmax = 1057.1918
				text = "wanna"
			intervals [1112]:
				xmin = 1057.1918
				xmax = 1057.4018
				text = "do"
			intervals [1113]:
				xmin = 1057.4018
				xmax = 1057.5518
				text = "when"
			intervals [1114]:
				xmin = 1057.5518
				xmax = 1057.6318
				text = "you"
			intervals [1115]:
				xmin = 1057.6318
				xmax = 1057.6618
				text = ""
			intervals [1116]:
				xmin = 1057.6618
				xmax = 1058.0318
				text = "finished"
			intervals [1117]:
				xmin = 1058.0318
				xmax = 1058.3818
				text = "school"
			intervals [1118]:
				xmin = 1058.3818
				xmax = 1058.9013
				text = ""
			intervals [1119]:
				xmin = 1058.9013
				xmax = 1059.0313
				text = "when"
			intervals [1120]:
				xmin = 1059.0313
				xmax = 1059.1013
				text = "you"
			intervals [1121]:
				xmin = 1059.1013
				xmax = 1059.2113
				text = "were"
			intervals [1122]:
				xmin = 1059.2113
				xmax = 1059.6513
				text = "younger"
			intervals [1123]:
				xmin = 1059.6513
				xmax = 1059.7701
				text = ""
			intervals [1124]:
				xmin = 1059.7701
				xmax = 1059.9001
				text = "did"
			intervals [1125]:
				xmin = 1059.9001
				xmax = 1059.9601
				text = "you"
			intervals [1126]:
				xmin = 1059.9601
				xmax = 1060.0601
				text = "have"
			intervals [1127]:
				xmin = 1060.0601
				xmax = 1060.0901
				text = ""
			intervals [1128]:
				xmin = 1060.0901
				xmax = 1060.2201
				text = "any"
			intervals [1129]:
				xmin = 1060.2201
				xmax = 1060.3701
				text = ""
			intervals [1130]:
				xmin = 1060.3701
				xmax = 1060.5501
				text = "plans"
			intervals [1131]:
				xmin = 1060.5501
				xmax = 1065.9973
				text = ""
			intervals [1132]:
				xmin = 1065.9973
				xmax = 1066.3773
				text = "mm-hm"
			intervals [1133]:
				xmin = 1066.3773
				xmax = 1081.4417
				text = ""
			intervals [1134]:
				xmin = 1081.4417
				xmax = 1081.7717
				text = "mm-hm"
			intervals [1135]:
				xmin = 1081.7717
				xmax = 1089.6255
				text = ""
			intervals [1136]:
				xmin = 1089.6255
				xmax = 1089.9455
				text = "mm-hm"
			intervals [1137]:
				xmin = 1089.9455
				xmax = 1104.4981
				text = ""
			intervals [1138]:
				xmin = 1104.4981
				xmax = 1104.8981
				text = "mm-hm"
			intervals [1139]:
				xmin = 1104.8981
				xmax = 1112.5084
				text = ""
			intervals [1140]:
				xmin = 1112.5084
				xmax = 1112.8384
				text = "hm"
			intervals [1141]:
				xmin = 1112.8384
				xmax = 1114.4964
				text = ""
			intervals [1142]:
				xmin = 1114.4964
				xmax = 1114.9064
				text = "uh"
			intervals [1143]:
				xmin = 1114.9064
				xmax = 1115.7818
				text = ""
			intervals [1144]:
				xmin = 1115.7818
				xmax = 1115.9218
				text = "how"
			intervals [1145]:
				xmin = 1115.9218
				xmax = 1116.0918
				text = "about"
			intervals [1146]:
				xmin = 1116.0918
				xmax = 1116.1618
				text = "if"
			intervals [1147]:
				xmin = 1116.1618
				xmax = 1116.5318
				text = "somebody"
			intervals [1148]:
				xmin = 1116.5318
				xmax = 1116.7218
				text = "came"
			intervals [1149]:
				xmin = 1116.7218
				xmax = 1116.8418
				text = "up"
			intervals [1150]:
				xmin = 1116.8418
				xmax = 1116.9318
				text = ""
			intervals [1151]:
				xmin = 1116.9318
				xmax = 1117.1818
				text = "and"
			intervals [1152]:
				xmin = 1117.1818
				xmax = 1117.4018
				text = "said"
			intervals [1153]:
				xmin = 1117.4018
				xmax = 1117.9818
				text = "rdx"
			intervals [1154]:
				xmin = 1117.9818
				xmax = 1118.1318
				text = "here"
			intervals [1155]:
				xmin = 1118.1318
				xmax = 1118.1718
				text = ""
			intervals [1156]:
				xmin = 1118.1718
				xmax = 1118.2818
				text = "s"
			intervals [1157]:
				xmin = 1118.2818
				xmax = 1118.4718
				text = "all"
			intervals [1158]:
				xmin = 1118.4718
				xmax = 1118.5818
				text = "the"
			intervals [1159]:
				xmin = 1118.5818
				xmax = 1118.8718
				text = "money"
			intervals [1160]:
				xmin = 1118.8718
				xmax = 1118.9318
				text = "in"
			intervals [1161]:
				xmin = 1118.9318
				xmax = 1119.0118
				text = "the"
			intervals [1162]:
				xmin = 1119.0118
				xmax = 1119.3418
				text = "world"
			intervals [1163]:
				xmin = 1119.3418
				xmax = 1119.4618
				text = "it"
			intervals [1164]:
				xmin = 1119.4618
				xmax = 1119.5418
				text = "s"
			intervals [1165]:
				xmin = 1119.5418
				xmax = 1119.8918
				text = "yours"
			intervals [1166]:
				xmin = 1119.8918
				xmax = 1119.9718
				text = ""
			intervals [1167]:
				xmin = 1119.9718
				xmax = 1120.0918
				text = "what"
			intervals [1168]:
				xmin = 1120.0918
				xmax = 1120.2518
				text = "would"
			intervals [1169]:
				xmin = 1120.2518
				xmax = 1120.4018
				text = "you"
			intervals [1170]:
				xmin = 1120.4018
				xmax = 1120.5518
				text = "do"
			intervals [1171]:
				xmin = 1120.5518
				xmax = 1120.7618
				text = "with"
			intervals [1172]:
				xmin = 1120.7618
				xmax = 1120.8418
				text = "it"
			intervals [1173]:
				xmin = 1120.8418
				xmax = 1123.7915
				text = ""
			intervals [1174]:
				xmin = 1123.7915
				xmax = 1123.8515
				text = "if"
			intervals [1175]:
				xmin = 1123.8515
				xmax = 1124.3115
				text = "you"
			intervals [1176]:
				xmin = 1124.3115
				xmax = 1130.7429
				text = ""
			intervals [1177]:
				xmin = 1130.7429
				xmax = 1131.0229
				text = "yeah"
			intervals [1178]:
				xmin = 1131.0229
				xmax = 1133.5735
				text = ""
			intervals [1179]:
				xmin = 1133.5735
				xmax = 1134.2135
				text = "<unk>"
			intervals [1180]:
				xmin = 1134.2135
				xmax = 1134.5249
				text = ""
			intervals [1181]:
				xmin = 1134.5249
				xmax = 1134.6349
				text = "well"
			intervals [1182]:
				xmin = 1134.6349
				xmax = 1134.7349
				text = "yeah"
			intervals [1183]:
				xmin = 1134.7349
				xmax = 1136.2749
				text = "<unk>"
			intervals [1184]:
				xmin = 1136.2749
				xmax = 1146.9016
				text = ""
			intervals [1185]:
				xmin = 1146.9016
				xmax = 1147.8716
				text = "<unk>"
			intervals [1186]:
				xmin = 1147.8716
				xmax = 1148.6195
				text = ""
			intervals [1187]:
				xmin = 1148.6195
				xmax = 1148.7095
				text = "that"
			intervals [1188]:
				xmin = 1148.7095
				xmax = 1148.8595
				text = "s"
			intervals [1189]:
				xmin = 1148.8595
				xmax = 1149.0595
				text = "one"
			intervals [1190]:
				xmin = 1149.0595
				xmax = 1149.1995
				text = "way"
			intervals [1191]:
				xmin = 1149.1995
				xmax = 1149.3595
				text = "to"
			intervals [1192]:
				xmin = 1149.3595
				xmax = 1149.6195
				text = "put"
			intervals [1193]:
				xmin = 1149.6195
				xmax = 1149.7295
				text = ""
			intervals [1194]:
				xmin = 1149.7295
				xmax = 1149.8395
				text = "it"
			intervals [1195]:
				xmin = 1149.8395
				xmax = 1150.3002
				text = ""
			intervals [1196]:
				xmin = 1150.3002
				xmax = 1150.6802
				text = "okay"
			intervals [1197]:
				xmin = 1150.6802
				xmax = 1150.8202
				text = "how"
			intervals [1198]:
				xmin = 1150.8202
				xmax = 1151.0002
				text = "about"
			intervals [1199]:
				xmin = 1151.0002
				xmax = 1151.0502
				text = "a"
			intervals [1200]:
				xmin = 1151.0502
				xmax = 1151.3402
				text = "couple"
			intervals [1201]:
				xmin = 1151.3402
				xmax = 1151.7602
				text = "million"
			intervals [1202]:
				xmin = 1151.7602
				xmax = 1152.2502
				text = "bucks"
			intervals [1203]:
				xmin = 1152.2502
				xmax = 1153.7963
				text = ""
			intervals [1204]:
				xmin = 1153.7963
				xmax = 1154.0663
				text = "<unk>"
			intervals [1205]:
				xmin = 1154.0663
				xmax = 1154.1763
				text = "oh"
			intervals [1206]:
				xmin = 1154.1763
				xmax = 1154.5863
				text = "okay"
			intervals [1207]:
				xmin = 1154.5863
				xmax = 1164.5513
				text = ""
			intervals [1208]:
				xmin = 1164.5513
				xmax = 1164.9213
				text = "mm-hm"
			intervals [1209]:
				xmin = 1164.9213
				xmax = 1174.5196
				text = ""
			intervals [1210]:
				xmin = 1174.5196
				xmax = 1174.9096
				text = "mm-hm"
			intervals [1211]:
				xmin = 1174.9096
				xmax = 1185.1805
				text = ""
			intervals [1212]:
				xmin = 1185.1805
				xmax = 1185.5305
				text = "mm-hm"
			intervals [1213]:
				xmin = 1185.5305
				xmax = 1196.2428
				text = ""
			intervals [1214]:
				xmin = 1196.2428
				xmax = 1196.7028
				text = "mm-hm"
			intervals [1215]:
				xmin = 1196.7028
				xmax = 1206.1699
				text = ""
			intervals [1216]:
				xmin = 1206.1699
				xmax = 1206.4999
				text = "hm"
			intervals [1217]:
				xmin = 1206.4999
				xmax = 1206.5723
				text = ""
			intervals [1218]:
				xmin = 1206.5723
				xmax = 1206.9223
				text = "very"
			intervals [1219]:
				xmin = 1206.9223
				xmax = 1206.9523
				text = ""
			intervals [1220]:
				xmin = 1206.9523
				xmax = 1207.1723
				text = "good"
			intervals [1221]:
				xmin = 1207.1723
				xmax = 1207.7252
				text = ""
			intervals [1222]:
				xmin = 1207.7252
				xmax = 1207.8452
				text = "how"
			intervals [1223]:
				xmin = 1207.8452
				xmax = 1208.3252
				text = "about"
			intervals [1224]:
				xmin = 1208.3252
				xmax = 1208.5252
				text = "uh"
			intervals [1225]:
				xmin = 1208.5252
				xmax = 1210.4754
				text = ""
			intervals [1226]:
				xmin = 1210.4754
				xmax = 1210.5854
				text = "how"
			intervals [1227]:
				xmin = 1210.5854
				xmax = 1210.7754
				text = "about"
			intervals [1228]:
				xmin = 1210.7754
				xmax = 1210.8854
				text = "the"
			intervals [1229]:
				xmin = 1210.8854
				xmax = 1211.4454
				text = "holidays"
			intervals [1230]:
				xmin = 1211.4454
				xmax = 1211.5454
				text = "how"
			intervals [1231]:
				xmin = 1211.5454
				xmax = 1211.6454
				text = "do"
			intervals [1232]:
				xmin = 1211.6454
				xmax = 1211.7654
				text = "you"
			intervals [1233]:
				xmin = 1211.7654
				xmax = 1212.0554
				text = "usually"
			intervals [1234]:
				xmin = 1212.0554
				xmax = 1212.3454
				text = "spend"
			intervals [1235]:
				xmin = 1212.3454
				xmax = 1212.4354
				text = "the"
			intervals [1236]:
				xmin = 1212.4354
				xmax = 1213.0254
				text = "holidays"
			intervals [1237]:
				xmin = 1213.0254
				xmax = 1213.0554
				text = ""
			intervals [1238]:
				xmin = 1213.0554
				xmax = 1213.2654
				text = "any"
			intervals [1239]:
				xmin = 1213.2654
				xmax = 1213.7154
				text = "special"
			intervals [1240]:
				xmin = 1213.7154
				xmax = 1223.6893
				text = ""
			intervals [1241]:
				xmin = 1223.6893
				xmax = 1224.1393
				text = "mm-hm"
			intervals [1242]:
				xmin = 1224.1393
				xmax = 1228.4044
				text = ""
			intervals [1243]:
				xmin = 1228.4044
				xmax = 1228.6444
				text = "mm"
			intervals [1244]:
				xmin = 1228.6444
				xmax = 1228.6744
				text = ""
			intervals [1245]:
				xmin = 1228.6744
				xmax = 1228.9844
				text = "very"
			intervals [1246]:
				xmin = 1228.9844
				xmax = 1229.0144
				text = ""
			intervals [1247]:
				xmin = 1229.0144
				xmax = 1229.1644
				text = "good"
			intervals [1248]:
				xmin = 1229.1644
				xmax = 1230.2194
				text = ""
			intervals [1249]:
				xmin = 1230.2194
				xmax = 1230.5394
				text = "uh"
			intervals [1250]:
				xmin = 1230.5394
				xmax = 1232.1134
				text = ""
			intervals [1251]:
				xmin = 1232.1134
				xmax = 1232.2034
				text = "how"
			intervals [1252]:
				xmin = 1232.2034
				xmax = 1232.4134
				text = "about"
			intervals [1253]:
				xmin = 1232.4134
				xmax = 1232.5734
				text = "when"
			intervals [1254]:
				xmin = 1232.5734
				xmax = 1232.6634
				text = "you"
			intervals [1255]:
				xmin = 1232.6634
				xmax = 1232.7734
				text = "were"
			intervals [1256]:
				xmin = 1232.7734
				xmax = 1233.2334
				text = "younger"
			intervals [1257]:
				xmin = 1233.2334
				xmax = 1233.4434
				text = "how"
			intervals [1258]:
				xmin = 1233.4434
				xmax = 1233.7234
				text = "about"
			intervals [1259]:
				xmin = 1233.7234
				xmax = 1233.9034
				text = ""
			intervals [1260]:
				xmin = 1233.9034
				xmax = 1234.2834
				text = "uh"
			intervals [1261]:
				xmin = 1234.2834
				xmax = 1234.4034
				text = ""
			intervals [1262]:
				xmin = 1234.4034
				xmax = 1234.6934
				text = "around"
			intervals [1263]:
				xmin = 1234.6934
				xmax = 1234.8334
				text = "the"
			intervals [1264]:
				xmin = 1234.8334
				xmax = 1235.0334
				text = "end"
			intervals [1265]:
				xmin = 1235.0334
				xmax = 1235.3034
				text = "of"
			intervals [1266]:
				xmin = 1235.3034
				xmax = 1235.6383
				text = ""
			intervals [1267]:
				xmin = 1235.6383
				xmax = 1235.6983
				text = "i"
			intervals [1268]:
				xmin = 1235.6983
				xmax = 1235.9383
				text = "guess"
			intervals [1269]:
				xmin = 1235.9383
				xmax = 1236.0583
				text = "is"
			intervals [1270]:
				xmin = 1236.0583
				xmax = 1236.0883
				text = ""
			intervals [1271]:
				xmin = 1236.0883
				xmax = 1236.2383
				text = "it"
			intervals [1272]:
				xmin = 1236.2383
				xmax = 1236.2783
				text = ""
			intervals [1273]:
				xmin = 1236.2783
				xmax = 1236.9083
				text = "october"
			intervals [1274]:
				xmin = 1236.9083
				xmax = 1238.7351
				text = ""
			intervals [1275]:
				xmin = 1238.7351
				xmax = 1239.2351
				text = "halloween"
			intervals [1276]:
				xmin = 1239.2351
				xmax = 1239.3251
				text = "did"
			intervals [1277]:
				xmin = 1239.3251
				xmax = 1239.4151
				text = "you"
			intervals [1278]:
				xmin = 1239.4151
				xmax = 1239.5851
				text = "ever"
			intervals [1279]:
				xmin = 1239.5851
				xmax = 1240.1651
				text = "celebrate"
			intervals [1280]:
				xmin = 1240.1651
				xmax = 1240.3151
				text = "that"
			intervals [1281]:
				xmin = 1240.3151
				xmax = 1255.3182
				text = ""
			intervals [1282]:
				xmin = 1255.3182
				xmax = 1256.3382
				text = "<unk>"
			intervals [1283]:
				xmin = 1256.3382
				xmax = 1256.582
				text = ""
			intervals [1284]:
				xmin = 1256.582
				xmax = 1257.402
				text = "<unk>"
			intervals [1285]:
				xmin = 1257.402
				xmax = 1257.8532
				text = ""
			intervals [1286]:
				xmin = 1257.8532
				xmax = 1258.1132
				text = "yeah"
			intervals [1287]:
				xmin = 1258.1132
				xmax = 1258.4233
				text = ""
			intervals [1288]:
				xmin = 1258.4233
				xmax = 1258.6333
				text = "that"
			intervals [1289]:
				xmin = 1258.6333
				xmax = 1258.7533
				text = "was"
			intervals [1290]:
				xmin = 1258.7533
				xmax = 1258.9233
				text = "kind"
			intervals [1291]:
				xmin = 1258.9233
				xmax = 1259.0033
				text = "of"
			intervals [1292]:
				xmin = 1259.0033
				xmax = 1259.0333
				text = ""
			intervals [1293]:
				xmin = 1259.0333
				xmax = 1259.0633
				text = "a"
			intervals [1294]:
				xmin = 1259.0633
				xmax = 1259.1533
				text = ""
			intervals [1295]:
				xmin = 1259.1533
				xmax = 1259.6833
				text = "common"
			intervals [1296]:
				xmin = 1259.6833
				xmax = 1260.0633
				text = "thing"
			intervals [1297]:
				xmin = 1260.0633
				xmax = 1260.1333
				text = ""
			intervals [1298]:
				xmin = 1260.1333
				xmax = 1260.2533
				text = "huh"
			intervals [1299]:
				xmin = 1260.2533
				xmax = 1261.8691
				text = ""
			intervals [1300]:
				xmin = 1261.8691
				xmax = 1262.1391
				text = "yeah"
			intervals [1301]:
				xmin = 1262.1391
				xmax = 1262.3854
				text = ""
			intervals [1302]:
				xmin = 1262.3854
				xmax = 1262.4954
				text = "were"
			intervals [1303]:
				xmin = 1262.4954
				xmax = 1262.5554
				text = "you"
			intervals [1304]:
				xmin = 1262.5554
				xmax = 1262.6854
				text = "ever"
			intervals [1305]:
				xmin = 1262.6854
				xmax = 1262.7454
				text = "in"
			intervals [1306]:
				xmin = 1262.7454
				xmax = 1262.7954
				text = "a"
			intervals [1307]:
				xmin = 1262.7954
				xmax = 1263.5154
				text = "situation"
			intervals [1308]:
				xmin = 1263.5154
				xmax = 1263.6554
				text = "you"
			intervals [1309]:
				xmin = 1263.6554
				xmax = 1263.8954
				text = "thought"
			intervals [1310]:
				xmin = 1263.8954
				xmax = 1264.2254
				text = "man"
			intervals [1311]:
				xmin = 1264.2254
				xmax = 1264.4354
				text = "this"
			intervals [1312]:
				xmin = 1264.4354
				xmax = 1264.6354
				text = "is"
			intervals [1313]:
				xmin = 1264.6354
				xmax = 1264.7854
				text = "it"
			intervals [1314]:
				xmin = 1264.7854
				xmax = 1264.8154
				text = ""
			intervals [1315]:
				xmin = 1264.8154
				xmax = 1265.0754
				text = "now"
			intervals [1316]:
				xmin = 1265.0754
				xmax = 1265.1254
				text = "i"
			intervals [1317]:
				xmin = 1265.1254
				xmax = 1265.2154
				text = "m"
			intervals [1318]:
				xmin = 1265.2154
				xmax = 1265.3054
				text = "a"
			intervals [1319]:
				xmin = 1265.3054
				xmax = 1265.5254
				text = "go"
			intervals [1320]:
				xmin = 1265.5254
				xmax = 1265.9354
				text = "now"
			intervals [1321]:
				xmin = 1265.9354
				xmax = 1267.0882
				text = ""
			intervals [1322]:
				xmin = 1267.0882
				xmax = 1267.1182
				text = "i"
			intervals [1323]:
				xmin = 1267.1182
				xmax = 1267.1482
				text = ""
			intervals [1324]:
				xmin = 1267.1482
				xmax = 1267.1982
				text = "m"
			intervals [1325]:
				xmin = 1267.1982
				xmax = 1267.2882
				text = "a"
			intervals [1326]:
				xmin = 1267.2882
				xmax = 1267.5982
				text = "die"
			intervals [1327]:
				xmin = 1267.5982
				xmax = 1268.0682
				text = "now"
			intervals [1328]:
				xmin = 1268.0682
				xmax = 1279.6085
				text = ""
			intervals [1329]:
				xmin = 1279.6085
				xmax = 1279.8685
				text = "like"
			intervals [1330]:
				xmin = 1279.8685
				xmax = 1279.9785
				text = "in"
			intervals [1331]:
				xmin = 1279.9785
				xmax = 1280.0085
				text = ""
			intervals [1332]:
				xmin = 1280.0085
				xmax = 1280.5985
				text = "vietnam"
			intervals [1333]:
				xmin = 1280.5985
				xmax = 1280.6985
				text = "when"
			intervals [1334]:
				xmin = 1280.6985
				xmax = 1280.9085
				text = "those"
			intervals [1335]:
				xmin = 1280.9085
				xmax = 1281.0885
				text = "two"
			intervals [1336]:
				xmin = 1281.0885
				xmax = 1281.4885
				text = "guys"
			intervals [1337]:
				xmin = 1281.4885
				xmax = 1281.7085
				text = "got"
			intervals [1338]:
				xmin = 1281.7085
				xmax = 1281.9185
				text = "hit"
			intervals [1339]:
				xmin = 1281.9185
				xmax = 1281.9485
				text = ""
			intervals [1340]:
				xmin = 1281.9485
				xmax = 1282.1285
				text = "you"
			intervals [1341]:
				xmin = 1282.1285
				xmax = 1310.3159
				text = ""
			intervals [1342]:
				xmin = 1310.3159
				xmax = 1310.6659
				text = "mm-hm"
			intervals [1343]:
				xmin = 1310.6659
				xmax = 1320.3924
				text = ""
			intervals [1344]:
				xmin = 1320.3924
				xmax = 1320.8724
				text = "yeah"
			intervals [1345]:
				xmin = 1320.8724
				xmax = 1321.022
				text = ""
			intervals [1346]:
				xmin = 1321.022
				xmax = 1321.182
				text = "you"
			intervals [1347]:
				xmin = 1321.182
				xmax = 1321.402
				text = "didn't"
			intervals [1348]:
				xmin = 1321.402
				xmax = 1321.502
				text = "have"
			intervals [1349]:
				xmin = 1321.502
				xmax = 1321.552
				text = "a"
			intervals [1350]:
				xmin = 1321.552
				xmax = 1321.912
				text = "chance"
			intervals [1351]:
				xmin = 1321.912
				xmax = 1321.972
				text = "to"
			intervals [1352]:
				xmin = 1321.972
				xmax = 1322.762
				text = ""
			intervals [1353]:
				xmin = 1322.762
				xmax = 1322.852
				text = "get"
			intervals [1354]:
				xmin = 1322.852
				xmax = 1323.052
				text = "scared"
			intervals [1355]:
				xmin = 1323.052
				xmax = 1323.112
				text = "huh"
			intervals [1356]:
				xmin = 1323.112
				xmax = 1323.862
				text = "<unk>"
			intervals [1357]:
				xmin = 1323.862
				xmax = 1324.9298
				text = ""
			intervals [1358]:
				xmin = 1324.9298
				xmax = 1325.2698
				text = "mm"
			intervals [1359]:
				xmin = 1325.2698
				xmax = 1326.9163
				text = ""
			intervals [1360]:
				xmin = 1326.9163
				xmax = 1327.1563
				text = "hm"
			intervals [1361]:
				xmin = 1327.1563
				xmax = 1327.5212
				text = ""
			intervals [1362]:
				xmin = 1327.5212
				xmax = 1327.7312
				text = "yeah"
			intervals [1363]:
				xmin = 1327.7312
				xmax = 1328.2933
				text = ""
			intervals [1364]:
				xmin = 1328.2933
				xmax = 1328.5233
				text = "well"
			intervals [1365]:
				xmin = 1328.5233
				xmax = 1328.5933
				text = ""
			intervals [1366]:
				xmin = 1328.5933
				xmax = 1328.7233
				text = "th-"
			intervals [1367]:
				xmin = 1328.7233
				xmax = 1328.8333
				text = ""
			intervals [1368]:
				xmin = 1328.8333
				xmax = 1329.4233
				text = "sometimes"
			intervals [1369]:
				xmin = 1329.4233
				xmax = 1329.8333
				text = "people"
			intervals [1370]:
				xmin = 1329.8333
				xmax = 1330.1333
				text = "say"
			intervals [1371]:
				xmin = 1330.1333
				xmax = 1330.1633
				text = ""
			intervals [1372]:
				xmin = 1330.1633
				xmax = 1330.2433
				text = "oh"
			intervals [1373]:
				xmin = 1330.2433
				xmax = 1330.6233
				text = "whatever"
			intervals [1374]:
				xmin = 1330.6233
				xmax = 1330.6833
				text = "s"
			intervals [1375]:
				xmin = 1330.6833
				xmax = 1330.9533
				text = "gonna"
			intervals [1376]:
				xmin = 1330.9533
				xmax = 1331.3333
				text = "happen"
			intervals [1377]:
				xmin = 1331.3333
				xmax = 1331.5533
				text = "gonna"
			intervals [1378]:
				xmin = 1331.5533
				xmax = 1331.9333
				text = "happen"
			intervals [1379]:
				xmin = 1331.9333
				xmax = 1332.1933
				text = "anyhow"
			intervals [1380]:
				xmin = 1332.1933
				xmax = 1333.9125
				text = ""
			intervals [1381]:
				xmin = 1333.9125
				xmax = 1334.0025
				text = "yeah"
			intervals [1382]:
				xmin = 1334.0025
				xmax = 1334.7
				text = ""
	item [2]:
		class = "IntervalTier"
		name = "DCA_int_02 - phones"
		xmin = 0.0
		xmax = 1334.7
		intervals: size = 3337
			intervals [1]:
				xmin = 0.0
				xmax = 0.5231
				text = ""
			intervals [2]:
				xmin = 0.5231
				xmax = 0.5531
				text = "sil"
			intervals [3]:
				xmin = 0.5531
				xmax = 0.6831
				text = "OW2"
			intervals [4]:
				xmin = 0.6831
				xmax = 0.7831
				text = "K"
			intervals [5]:
				xmin = 0.7831
				xmax = 1.0131
				text = "EY1"
			intervals [6]:
				xmin = 1.0131
				xmax = 1.5991
				text = ""
			intervals [7]:
				xmin = 1.5991
				xmax = 1.8991
				text = "OW2"
			intervals [8]:
				xmin = 1.8991
				xmax = 1.9991
				text = "K"
			intervals [9]:
				xmin = 1.9991
				xmax = 2.0691
				text = "EY1"
			intervals [10]:
				xmin = 2.0691
				xmax = 2.5791
				text = "TN"
			intervals [11]:
				xmin = 2.5791
				xmax = 2.6091
				text = "sp"
			intervals [12]:
				xmin = 2.6091
				xmax = 2.7991
				text = "AH1"
			intervals [13]:
				xmin = 2.7991
				xmax = 2.9791
				text = "W"
			intervals [14]:
				xmin = 2.9791
				xmax = 3.0291
				text = "IH1"
			intervals [15]:
				xmin = 3.0291
				xmax = 3.0891
				text = "N"
			intervals [16]:
				xmin = 3.0891
				xmax = 3.1591
				text = "Y"
			intervals [17]:
				xmin = 3.1591
				xmax = 3.2091
				text = "UW1"
			intervals [18]:
				xmin = 3.2091
				xmax = 3.2491
				text = "W"
			intervals [19]:
				xmin = 3.2491
				xmax = 3.3391
				text = "ER0"
			intervals [20]:
				xmin = 3.3391
				xmax = 3.4791
				text = "Y"
			intervals [21]:
				xmin = 3.4791
				xmax = 3.5591
				text = "AH1"
			intervals [22]:
				xmin = 3.5591
				xmax = 3.6491
				text = "NG"
			intervals [23]:
				xmin = 3.6491
				xmax = 3.7391
				text = "G"
			intervals [24]:
				xmin = 3.7391
				xmax = 3.8291
				text = "ER0"
			intervals [25]:
				xmin = 3.8291
				xmax = 3.8991
				text = "W"
			intervals [26]:
				xmin = 3.8991
				xmax = 3.9291
				text = "AH1"
			intervals [27]:
				xmin = 3.9291
				xmax = 3.9891
				text = "T"
			intervals [28]:
				xmin = 3.9891
				xmax = 4.0991
				text = "K"
			intervals [29]:
				xmin = 4.0991
				xmax = 4.2091
				text = "AY1"
			intervals [30]:
				xmin = 4.2091
				xmax = 4.2591
				text = "N"
			intervals [31]:
				xmin = 4.2591
				xmax = 4.3191
				text = "D"
			intervals [32]:
				xmin = 4.3191
				xmax = 4.3791
				text = "Z"
			intervals [33]:
				xmin = 4.3791
				xmax = 4.4291
				text = "AH0"
			intervals [34]:
				xmin = 4.4291
				xmax = 4.4691
				text = "V"
			intervals [35]:
				xmin = 4.4691
				xmax = 4.5391
				text = "sp"
			intervals [36]:
				xmin = 4.5391
				xmax = 4.6691
				text = "G"
			intervals [37]:
				xmin = 4.6691
				xmax = 4.8191
				text = "EY1"
			intervals [38]:
				xmin = 4.8191
				xmax = 4.9291
				text = "M"
			intervals [39]:
				xmin = 4.9291
				xmax = 4.9991
				text = "Z"
			intervals [40]:
				xmin = 4.9991
				xmax = 5.0891
				text = "D"
			intervals [41]:
				xmin = 5.0891
				xmax = 5.1291
				text = "IH1"
			intervals [42]:
				xmin = 5.1291
				xmax = 5.2691
				text = "D"
			intervals [43]:
				xmin = 5.2691
				xmax = 5.3291
				text = "Y"
			intervals [44]:
				xmin = 5.3291
				xmax = 5.3891
				text = "UW1"
			intervals [45]:
				xmin = 5.3891
				xmax = 5.4191
				text = "Y"
			intervals [46]:
				xmin = 5.4191
				xmax = 5.4591
				text = "UW1"
			intervals [47]:
				xmin = 5.4591
				xmax = 5.5391
				text = "Z"
			intervals [48]:
				xmin = 5.5391
				xmax = 5.5691
				text = "D"
			intervals [49]:
				xmin = 5.5691
				xmax = 5.6091
				text = "T"
			intervals [50]:
				xmin = 5.6091
				xmax = 5.7091
				text = "AH0"
			intervals [51]:
				xmin = 5.7091
				xmax = 5.7391
				text = "sp"
			intervals [52]:
				xmin = 5.7391
				xmax = 6.2713
				text = ""
			intervals [53]:
				xmin = 6.2713
				xmax = 6.3713
				text = "P"
			intervals [54]:
				xmin = 6.3713
				xmax = 6.4913
				text = "L"
			intervals [55]:
				xmin = 6.4913
				xmax = 6.5913
				text = "EY1"
			intervals [56]:
				xmin = 6.5913
				xmax = 6.6413
				text = "Y"
			intervals [57]:
				xmin = 6.6413
				xmax = 6.6913
				text = "UW1"
			intervals [58]:
				xmin = 6.6913
				xmax = 6.7413
				text = "N"
			intervals [59]:
				xmin = 6.7413
				xmax = 6.8513
				text = "OW1"
			intervals [60]:
				xmin = 6.8513
				xmax = 7.0013
				text = "sp"
			intervals [61]:
				xmin = 7.0013
				xmax = 7.0613
				text = "W"
			intervals [62]:
				xmin = 7.0613
				xmax = 7.1213
				text = "IH1"
			intervals [63]:
				xmin = 7.1213
				xmax = 7.1513
				text = "TH"
			intervals [64]:
				xmin = 7.1513
				xmax = 7.1913
				text = "DH"
			intervals [65]:
				xmin = 7.1913
				xmax = 7.2613
				text = "AH0"
			intervals [66]:
				xmin = 7.2613
				xmax = 7.3513
				text = "K"
			intervals [67]:
				xmin = 7.3513
				xmax = 7.4013
				text = "IH1"
			intervals [68]:
				xmin = 7.4013
				xmax = 7.4913
				text = "D"
			intervals [69]:
				xmin = 7.4913
				xmax = 7.5413
				text = "Z"
			intervals [70]:
				xmin = 7.5413
				xmax = 7.5913
				text = "IH0"
			intervals [71]:
				xmin = 7.5913
				xmax = 7.7113
				text = "N"
			intervals [72]:
				xmin = 7.7113
				xmax = 7.7613
				text = "DH"
			intervals [73]:
				xmin = 7.7613
				xmax = 7.7913
				text = "IY0"
			intervals [74]:
				xmin = 7.7913
				xmax = 7.8213
				text = "N"
			intervals [75]:
				xmin = 7.8213
				xmax = 8.0013
				text = "EY1"
			intervals [76]:
				xmin = 8.0013
				xmax = 8.0513
				text = "B"
			intervals [77]:
				xmin = 8.0513
				xmax = 8.1113
				text = "ER0"
			intervals [78]:
				xmin = 8.1113
				xmax = 8.1913
				text = "HH"
			intervals [79]:
				xmin = 8.1913
				xmax = 8.2213
				text = "UH2"
			intervals [80]:
				xmin = 8.2213
				xmax = 8.3513
				text = "D"
			intervals [81]:
				xmin = 8.3513
				xmax = 8.4013
				text = "sp"
			intervals [82]:
				xmin = 8.4013
				xmax = 8.5013
				text = "K"
			intervals [83]:
				xmin = 8.5013
				xmax = 8.5413
				text = "AE1"
			intervals [84]:
				xmin = 8.5413
				xmax = 8.5713
				text = "N"
			intervals [85]:
				xmin = 8.5713
				xmax = 8.6013
				text = "Y"
			intervals [86]:
				xmin = 8.6013
				xmax = 8.6313
				text = "UW1"
			intervals [87]:
				xmin = 8.6313
				xmax = 8.6613
				text = "sp"
			intervals [88]:
				xmin = 8.6613
				xmax = 8.6913
				text = "R"
			intervals [89]:
				xmin = 8.6913
				xmax = 8.7213
				text = "IH0"
			intervals [90]:
				xmin = 8.7213
				xmax = 8.7513
				text = "M"
			intervals [91]:
				xmin = 8.7513
				xmax = 8.7813
				text = "EH1"
			intervals [92]:
				xmin = 8.7813
				xmax = 8.8613
				text = "M"
			intervals [93]:
				xmin = 8.8613
				xmax = 8.9013
				text = "B"
			intervals [94]:
				xmin = 8.9013
				xmax = 8.9913
				text = "ER0"
			intervals [95]:
				xmin = 8.9913
				xmax = 9.0613
				text = "sp"
			intervals [96]:
				xmin = 9.0613
				xmax = 9.0913
				text = "EH1"
			intervals [97]:
				xmin = 9.0913
				xmax = 9.1213
				text = "N"
			intervals [98]:
				xmin = 9.1213
				xmax = 9.1913
				text = "IY0"
			intervals [99]:
				xmin = 9.1913
				xmax = 9.2713
				text = "sp"
			intervals [100]:
				xmin = 9.2713
				xmax = 9.3213
				text = "T"
			intervals [101]:
				xmin = 9.3213
				xmax = 9.4013
				text = "AY1"
			intervals [102]:
				xmin = 9.4013
				xmax = 9.5113
				text = "P"
			intervals [103]:
				xmin = 9.5113
				xmax = 9.5613
				text = "S"
			intervals [104]:
				xmin = 9.5613
				xmax = 9.5913
				text = "AH0"
			intervals [105]:
				xmin = 9.5913
				xmax = 9.6213
				text = "V"
			intervals [106]:
				xmin = 9.6213
				xmax = 9.6513
				text = "sp"
			intervals [107]:
				xmin = 9.6513
				xmax = 9.7113
				text = "G"
			intervals [108]:
				xmin = 9.7113
				xmax = 9.8213
				text = "EY1"
			intervals [109]:
				xmin = 9.8213
				xmax = 9.9113
				text = "M"
			intervals [110]:
				xmin = 9.9113
				xmax = 10.0813
				text = "Z"
			intervals [111]:
				xmin = 10.0813
				xmax = 10.1113
				text = "sp"
			intervals [112]:
				xmin = 10.1113
				xmax = 10.1413
				text = "Y"
			intervals [113]:
				xmin = 10.1413
				xmax = 10.1713
				text = "UW1"
			intervals [114]:
				xmin = 10.1713
				xmax = 10.2013
				text = "sp"
			intervals [115]:
				xmin = 10.2013
				xmax = 10.2913
				text = "P"
			intervals [116]:
				xmin = 10.2913
				xmax = 10.3813
				text = "L"
			intervals [117]:
				xmin = 10.3813
				xmax = 10.4213
				text = "EY1"
			intervals [118]:
				xmin = 10.4213
				xmax = 10.4513
				text = "D"
			intervals [119]:
				xmin = 10.4513
				xmax = 17.0903
				text = "sp"
			intervals [120]:
				xmin = 17.0903
				xmax = 17.2003
				text = "M"
			intervals [121]:
				xmin = 17.2003
				xmax = 17.2303
				text = "HH"
			intervals [122]:
				xmin = 17.2303
				xmax = 17.4803
				text = "M"
			intervals [123]:
				xmin = 17.4803
				xmax = 24.4485
				text = ""
			intervals [124]:
				xmin = 24.4485
				xmax = 24.5085
				text = "sil"
			intervals [125]:
				xmin = 24.5085
				xmax = 24.5885
				text = "M"
			intervals [126]:
				xmin = 24.5885
				xmax = 24.6585
				text = "HH"
			intervals [127]:
				xmin = 24.6585
				xmax = 24.8685
				text = "M"
			intervals [128]:
				xmin = 24.8685
				xmax = 31.3484
				text = ""
			intervals [129]:
				xmin = 31.3484
				xmax = 31.5184
				text = "HH"
			intervals [130]:
				xmin = 31.5184
				xmax = 31.6684
				text = "AW1"
			intervals [131]:
				xmin = 31.6684
				xmax = 31.6984
				text = "AH0"
			intervals [132]:
				xmin = 31.6984
				xmax = 31.7284
				text = "B"
			intervals [133]:
				xmin = 31.7284
				xmax = 31.7584
				text = "AW1"
			intervals [134]:
				xmin = 31.7584
				xmax = 31.7984
				text = "T"
			intervals [135]:
				xmin = 31.7984
				xmax = 31.9675
				text = ""
			intervals [136]:
				xmin = 31.9675
				xmax = 31.9975
				text = "HH"
			intervals [137]:
				xmin = 31.9975
				xmax = 32.0575
				text = "AW1"
			intervals [138]:
				xmin = 32.0575
				xmax = 32.0875
				text = "AH0"
			intervals [139]:
				xmin = 32.0875
				xmax = 32.1275
				text = "B"
			intervals [140]:
				xmin = 32.1275
				xmax = 32.1975
				text = "AW1"
			intervals [141]:
				xmin = 32.1975
				xmax = 32.2675
				text = "T"
			intervals [142]:
				xmin = 32.2675
				xmax = 32.3175
				text = "M"
			intervals [143]:
				xmin = 32.3175
				xmax = 32.4575
				text = "AA1"
			intervals [144]:
				xmin = 32.4575
				xmax = 32.5375
				text = "R"
			intervals [145]:
				xmin = 32.5375
				xmax = 32.5775
				text = "B"
			intervals [146]:
				xmin = 32.5775
				xmax = 32.6175
				text = "AH0"
			intervals [147]:
				xmin = 32.6175
				xmax = 32.6875
				text = "L"
			intervals [148]:
				xmin = 32.6875
				xmax = 32.7575
				text = "Z"
			intervals [149]:
				xmin = 32.7575
				xmax = 32.7975
				text = "Y"
			intervals [150]:
				xmin = 32.7975
				xmax = 32.8275
				text = "UW1"
			intervals [151]:
				xmin = 32.8275
				xmax = 32.8575
				text = "EH1"
			intervals [152]:
				xmin = 32.8575
				xmax = 32.9275
				text = "V"
			intervals [153]:
				xmin = 32.9275
				xmax = 32.9975
				text = "ER0"
			intervals [154]:
				xmin = 32.9975
				xmax = 33.0575
				text = "sp"
			intervals [155]:
				xmin = 33.0575
				xmax = 33.1475
				text = "P"
			intervals [156]:
				xmin = 33.1475
				xmax = 33.2075
				text = "L"
			intervals [157]:
				xmin = 33.2075
				xmax = 33.2775
				text = "EY1"
			intervals [158]:
				xmin = 33.2775
				xmax = 33.9475
				text = "spn"
			intervals [159]:
				xmin = 33.9475
				xmax = 34.6906
				text = ""
			intervals [160]:
				xmin = 34.6906
				xmax = 34.7206
				text = "sil"
			intervals [161]:
				xmin = 34.7206
				xmax = 34.7506
				text = "K"
			intervals [162]:
				xmin = 34.7506
				xmax = 34.8606
				text = "EY1"
			intervals [163]:
				xmin = 34.8606
				xmax = 34.9406
				text = "HH"
			intervals [164]:
				xmin = 34.9406
				xmax = 34.9906
				text = "AW1"
			intervals [165]:
				xmin = 34.9906
				xmax = 35.0206
				text = "W"
			intervals [166]:
				xmin = 35.0206
				xmax = 35.0606
				text = "UH1"
			intervals [167]:
				xmin = 35.0606
				xmax = 35.1306
				text = "D"
			intervals [168]:
				xmin = 35.1306
				xmax = 35.1906
				text = "Y"
			intervals [169]:
				xmin = 35.1906
				xmax = 35.2406
				text = "UW1"
			intervals [170]:
				xmin = 35.2406
				xmax = 35.3406
				text = "P"
			intervals [171]:
				xmin = 35.3406
				xmax = 35.4006
				text = "L"
			intervals [172]:
				xmin = 35.4006
				xmax = 35.5006
				text = "EY1"
			intervals [173]:
				xmin = 35.5006
				xmax = 35.5706
				text = "DH"
			intervals [174]:
				xmin = 35.5706
				xmax = 35.7406
				text = "AE1"
			intervals [175]:
				xmin = 35.7406
				xmax = 35.7806
				text = "T"
			intervals [176]:
				xmin = 35.7806
				xmax = 41.3854
				text = ""
			intervals [177]:
				xmin = 41.3854
				xmax = 41.4154
				text = "sil"
			intervals [178]:
				xmin = 41.4154
				xmax = 41.6154
				text = "M"
			intervals [179]:
				xmin = 41.6154
				xmax = 41.6754
				text = "HH"
			intervals [180]:
				xmin = 41.6754
				xmax = 41.7054
				text = "M"
			intervals [181]:
				xmin = 41.7054
				xmax = 51.6881
				text = ""
			intervals [182]:
				xmin = 51.6881
				xmax = 51.7381
				text = "sil"
			intervals [183]:
				xmin = 51.7381
				xmax = 51.8681
				text = "AH1"
			intervals [184]:
				xmin = 51.8681
				xmax = 51.8981
				text = "HH"
			intervals [185]:
				xmin = 51.8981
				xmax = 52.0881
				text = "AH1"
			intervals [186]:
				xmin = 52.0881
				xmax = 55.2692
				text = ""
			intervals [187]:
				xmin = 55.2692
				xmax = 56.0392
				text = "spn"
			intervals [188]:
				xmin = 56.0392
				xmax = 57.1053
				text = "sp"
			intervals [189]:
				xmin = 57.1053
				xmax = 57.1353
				text = "G"
			intervals [190]:
				xmin = 57.1353
				xmax = 57.1653
				text = "IH0"
			intervals [191]:
				xmin = 57.1653
				xmax = 57.2353
				text = "D"
			intervals [192]:
				xmin = 57.2353
				xmax = 65.4527
				text = "sp"
			intervals [193]:
				xmin = 65.4527
				xmax = 65.7427
				text = "AH1"
			intervals [194]:
				xmin = 65.7427
				xmax = 65.7727
				text = "HH"
			intervals [195]:
				xmin = 65.7727
				xmax = 65.9127
				text = "AH1"
			intervals [196]:
				xmin = 65.9127
				xmax = 68.3032
				text = ""
			intervals [197]:
				xmin = 68.3032
				xmax = 68.3432
				text = "sil"
			intervals [198]:
				xmin = 68.3432
				xmax = 68.4232
				text = "AH1"
			intervals [199]:
				xmin = 68.4232
				xmax = 68.5232
				text = "HH"
			intervals [200]:
				xmin = 68.5232
				xmax = 68.5632
				text = "AH1"
			intervals [201]:
				xmin = 68.5632
				xmax = 68.6932
				text = "sp"
			intervals [202]:
				xmin = 68.6932
				xmax = 73.7355
				text = ""
			intervals [203]:
				xmin = 73.7355
				xmax = 73.7855
				text = "HH"
			intervals [204]:
				xmin = 73.7855
				xmax = 73.8655
				text = "AW1"
			intervals [205]:
				xmin = 73.8655
				xmax = 73.9155
				text = "AH0"
			intervals [206]:
				xmin = 73.9155
				xmax = 73.9655
				text = "B"
			intervals [207]:
				xmin = 73.9655
				xmax = 74.1355
				text = "AW1"
			intervals [208]:
				xmin = 74.1355
				xmax = 74.2655
				text = "T"
			intervals [209]:
				xmin = 74.2655
				xmax = 74.4655
				text = "AH1"
			intervals [210]:
				xmin = 74.4655
				xmax = 74.5855
				text = "T"
			intervals [211]:
				xmin = 74.5855
				xmax = 74.8655
				text = "AE1"
			intervals [212]:
				xmin = 74.8655
				xmax = 75.0255
				text = "G"
			intervals [213]:
				xmin = 75.0255
				xmax = 75.0755
				text = "sp"
			intervals [214]:
				xmin = 75.0755
				xmax = 75.3755
				text = "ER0"
			intervals [215]:
				xmin = 75.3755
				xmax = 75.4055
				text = "sp"
			intervals [216]:
				xmin = 75.4055
				xmax = 75.4455
				text = "AH1"
			intervals [217]:
				xmin = 75.4455
				xmax = 75.5955
				text = "HH"
			intervals [218]:
				xmin = 75.5955
				xmax = 75.6655
				text = "AY1"
			intervals [219]:
				xmin = 75.6655
				xmax = 75.7055
				text = "D"
			intervals [220]:
				xmin = 75.7055
				xmax = 75.7355
				text = "AH0"
			intervals [221]:
				xmin = 75.7355
				xmax = 75.7655
				text = "N"
			intervals [222]:
				xmin = 75.7655
				xmax = 75.8555
				text = "D"
			intervals [223]:
				xmin = 75.8555
				xmax = 75.9755
				text = "S"
			intervals [224]:
				xmin = 75.9755
				xmax = 76.0855
				text = "IY1"
			intervals [225]:
				xmin = 76.0855
				xmax = 76.1455
				text = "K"
			intervals [226]:
				xmin = 76.1455
				xmax = 76.2355
				text = "sp"
			intervals [227]:
				xmin = 76.2355
				xmax = 76.3255
				text = "P"
			intervals [228]:
				xmin = 76.3255
				xmax = 76.3755
				text = "L"
			intervals [229]:
				xmin = 76.3755
				xmax = 76.4655
				text = "EY1"
			intervals [230]:
				xmin = 76.4655
				xmax = 76.4955
				text = "EH1"
			intervals [231]:
				xmin = 76.4955
				xmax = 76.5455
				text = "N"
			intervals [232]:
				xmin = 76.5455
				xmax = 76.6255
				text = "IY0"
			intervals [233]:
				xmin = 76.6255
				xmax = 76.6855
				text = "AH0"
			intervals [234]:
				xmin = 76.6855
				xmax = 76.7155
				text = "V"
			intervals [235]:
				xmin = 76.7155
				xmax = 76.7455
				text = "DH"
			intervals [236]:
				xmin = 76.7455
				xmax = 76.8655
				text = "OW1"
			intervals [237]:
				xmin = 76.8655
				xmax = 77.0555
				text = "Z"
			intervals [238]:
				xmin = 77.0555
				xmax = 81.8673
				text = "sp"
			intervals [239]:
				xmin = 81.8673
				xmax = 82.1573
				text = "M"
			intervals [240]:
				xmin = 82.1573
				xmax = 82.1873
				text = "HH"
			intervals [241]:
				xmin = 82.1873
				xmax = 82.2273
				text = "M"
			intervals [242]:
				xmin = 82.2273
				xmax = 90.3179
				text = ""
			intervals [243]:
				xmin = 90.3179
				xmax = 90.3579
				text = "sil"
			intervals [244]:
				xmin = 90.3579
				xmax = 90.6279
				text = "M"
			intervals [245]:
				xmin = 90.6279
				xmax = 90.6579
				text = "HH"
			intervals [246]:
				xmin = 90.6579
				xmax = 90.6879
				text = "M"
			intervals [247]:
				xmin = 90.6879
				xmax = 92.998
				text = ""
			intervals [248]:
				xmin = 92.998
				xmax = 93.098
				text = "IH0"
			intervals [249]:
				xmin = 93.098
				xmax = 93.128
				text = "Z"
			intervals [250]:
				xmin = 93.128
				xmax = 93.158
				text = "sp"
			intervals [251]:
				xmin = 93.158
				xmax = 93.198
				text = "DH"
			intervals [252]:
				xmin = 93.198
				xmax = 93.228
				text = "AH0"
			intervals [253]:
				xmin = 93.228
				xmax = 93.268
				text = "T"
			intervals [254]:
				xmin = 93.268
				xmax = 93.298
				text = "R"
			intervals [255]:
				xmin = 93.298
				xmax = 93.358
				text = "AY1"
			intervals [256]:
				xmin = 93.358
				xmax = 93.438
				text = "T"
			intervals [257]:
				xmin = 93.438
				xmax = 93.628
				text = "sp"
			intervals [258]:
				xmin = 93.628
				xmax = 93.7114
				text = ""
			intervals [259]:
				xmin = 93.7114
				xmax = 93.8214
				text = "Y"
			intervals [260]:
				xmin = 93.8214
				xmax = 93.8814
				text = "UW1"
			intervals [261]:
				xmin = 93.8814
				xmax = 93.9614
				text = "P"
			intervals [262]:
				xmin = 93.9614
				xmax = 93.9914
				text = "L"
			intervals [263]:
				xmin = 93.9914
				xmax = 94.0314
				text = "EY1"
			intervals [264]:
				xmin = 94.0314
				xmax = 94.1314
				text = "EY1"
			intervals [265]:
				xmin = 94.1314
				xmax = 94.2014
				text = "L"
			intervals [266]:
				xmin = 94.2014
				xmax = 94.2714
				text = "AO1"
			intervals [267]:
				xmin = 94.2714
				xmax = 94.3814
				text = "T"
			intervals [268]:
				xmin = 94.3814
				xmax = 94.4214
				text = "sp"
			intervals [269]:
				xmin = 94.4214
				xmax = 94.6114
				text = "AH0"
			intervals [270]:
				xmin = 94.6114
				xmax = 94.6514
				text = "V"
			intervals [271]:
				xmin = 94.6514
				xmax = 94.7814
				text = "sp"
			intervals [272]:
				xmin = 94.7814
				xmax = 94.8114
				text = "spn"
			intervals [273]:
				xmin = 94.8114
				xmax = 95.6791
				text = ""
			intervals [274]:
				xmin = 95.6791
				xmax = 95.7191
				text = "Y"
			intervals [275]:
				xmin = 95.7191
				xmax = 95.7491
				text = "UW1"
			intervals [276]:
				xmin = 95.7491
				xmax = 95.7991
				text = "sp"
			intervals [277]:
				xmin = 95.7991
				xmax = 95.8891
				text = "EH1"
			intervals [278]:
				xmin = 95.8891
				xmax = 95.9191
				text = "V"
			intervals [279]:
				xmin = 95.9191
				xmax = 95.9491
				text = "ER0"
			intervals [280]:
				xmin = 95.9491
				xmax = 96.0691
				text = "sp"
			intervals [281]:
				xmin = 96.0691
				xmax = 96.1391
				text = "Y"
			intervals [282]:
				xmin = 96.1391
				xmax = 96.2191
				text = "UW1"
			intervals [283]:
				xmin = 96.2191
				xmax = 96.2891
				text = "P"
			intervals [284]:
				xmin = 96.2891
				xmax = 96.3391
				text = "L"
			intervals [285]:
				xmin = 96.3391
				xmax = 96.4091
				text = "EY1"
			intervals [286]:
				xmin = 96.4091
				xmax = 96.4391
				text = "IH0"
			intervals [287]:
				xmin = 96.4391
				xmax = 96.5691
				text = "N"
			intervals [288]:
				xmin = 96.5691
				xmax = 96.6591
				text = "S"
			intervals [289]:
				xmin = 96.6591
				xmax = 96.7091
				text = "K"
			intervals [290]:
				xmin = 96.7091
				xmax = 96.8891
				text = "UW1"
			intervals [291]:
				xmin = 96.8891
				xmax = 96.9191
				text = "L"
			intervals [292]:
				xmin = 96.9191
				xmax = 96.9991
				text = "sp"
			intervals [293]:
				xmin = 96.9991
				xmax = 97.0591
				text = "T"
			intervals [294]:
				xmin = 97.0591
				xmax = 97.1891
				text = "UW1"
			intervals [295]:
				xmin = 97.1891
				xmax = 98.7336
				text = "sp"
			intervals [296]:
				xmin = 98.7336
				xmax = 98.7936
				text = "IH0"
			intervals [297]:
				xmin = 98.7936
				xmax = 98.8236
				text = "Z"
			intervals [298]:
				xmin = 98.8236
				xmax = 98.8636
				text = "DH"
			intervals [299]:
				xmin = 98.8636
				xmax = 98.8936
				text = "AH0"
			intervals [300]:
				xmin = 98.8936
				xmax = 99.0736
				text = "T"
			intervals [301]:
				xmin = 99.0736
				xmax = 99.1036
				text = "R"
			intervals [302]:
				xmin = 99.1036
				xmax = 99.1336
				text = "AY1"
			intervals [303]:
				xmin = 99.1336
				xmax = 99.1636
				text = "T"
			intervals [304]:
				xmin = 99.1636
				xmax = 99.6888
				text = "sp"
			intervals [305]:
				xmin = 99.6888
				xmax = 99.7988
				text = "OW1"
			intervals [306]:
				xmin = 99.7988
				xmax = 99.8388
				text = "sp"
			intervals [307]:
				xmin = 99.8388
				xmax = 99.9888
				text = "V"
			intervals [308]:
				xmin = 99.9888
				xmax = 100.0188
				text = "EH1"
			intervals [309]:
				xmin = 100.0188
				xmax = 100.1088
				text = "R"
			intervals [310]:
				xmin = 100.1088
				xmax = 100.1988
				text = "IY0"
			intervals [311]:
				xmin = 100.1988
				xmax = 100.2288
				text = "sp"
			intervals [312]:
				xmin = 100.2288
				xmax = 100.2888
				text = "G"
			intervals [313]:
				xmin = 100.2888
				xmax = 100.3588
				text = "IH0"
			intervals [314]:
				xmin = 100.3588
				xmax = 100.4388
				text = "D"
			intervals [315]:
				xmin = 100.4388
				xmax = 100.5588
				text = "sp"
			intervals [316]:
				xmin = 100.5588
				xmax = 101.460
				text = ""
			intervals [317]:
				xmin = 101.460
				xmax = 101.840
				text = "AH1"
			intervals [318]:
				xmin = 101.840
				xmax = 101.870
				text = "sp"
			intervals [319]:
				xmin = 101.870
				xmax = 102.3925
				text = ""
			intervals [320]:
				xmin = 102.3925
				xmax = 102.5925
				text = "S"
			intervals [321]:
				xmin = 102.5925
				xmax = 102.6225
				text = "EY1"
			intervals [322]:
				xmin = 102.6225
				xmax = 102.8325
				text = "sp"
			intervals [323]:
				xmin = 102.8325
				xmax = 102.8925
				text = "W"
			intervals [324]:
				xmin = 102.8925
				xmax = 102.9325
				text = "IH1"
			intervals [325]:
				xmin = 102.9325
				xmax = 102.9825
				text = "N"
			intervals [326]:
				xmin = 102.9825
				xmax = 103.0125
				text = "Y"
			intervals [327]:
				xmin = 103.0125
				xmax = 103.0525
				text = "UW1"
			intervals [328]:
				xmin = 103.0525
				xmax = 103.0925
				text = "W"
			intervals [329]:
				xmin = 103.0925
				xmax = 103.2025
				text = "ER1"
			intervals [330]:
				xmin = 103.2025
				xmax = 103.2725
				text = "P"
			intervals [331]:
				xmin = 103.2725
				xmax = 103.3225
				text = "L"
			intervals [332]:
				xmin = 103.3225
				xmax = 103.3725
				text = "EY1"
			intervals [333]:
				xmin = 103.3725
				xmax = 103.4025
				text = "IH0"
			intervals [334]:
				xmin = 103.4025
				xmax = 103.5525
				text = "NG"
			intervals [335]:
				xmin = 103.5525
				xmax = 103.6525
				text = "T"
			intervals [336]:
				xmin = 103.6525
				xmax = 103.8625
				text = "AE1"
			intervals [337]:
				xmin = 103.8625
				xmax = 103.9625
				text = "G"
			intervals [338]:
				xmin = 103.9625
				xmax = 104.0025
				text = "W"
			intervals [339]:
				xmin = 104.0025
				xmax = 104.0525
				text = "IH1"
			intervals [340]:
				xmin = 104.0525
				xmax = 104.0925
				text = "N"
			intervals [341]:
				xmin = 104.0925
				xmax = 104.1525
				text = "Y"
			intervals [342]:
				xmin = 104.1525
				xmax = 104.1925
				text = "UW1"
			intervals [343]:
				xmin = 104.1925
				xmax = 104.2225
				text = "W"
			intervals [344]:
				xmin = 104.2225
				xmax = 104.2525
				text = "ER0"
			intervals [345]:
				xmin = 104.2525
				xmax = 104.2825
				text = "EY1"
			intervals [346]:
				xmin = 104.2825
				xmax = 104.3225
				text = "L"
			intervals [347]:
				xmin = 104.3225
				xmax = 104.3725
				text = "IH1"
			intervals [348]:
				xmin = 104.3725
				xmax = 104.4125
				text = "T"
			intervals [349]:
				xmin = 104.4125
				xmax = 104.4525
				text = "AH0"
			intervals [350]:
				xmin = 104.4525
				xmax = 104.5725
				text = "L"
			intervals [351]:
				xmin = 104.5725
				xmax = 104.6225
				text = "Y"
			intervals [352]:
				xmin = 104.6225
				xmax = 104.7025
				text = "AH1"
			intervals [353]:
				xmin = 104.7025
				xmax = 104.7425
				text = "NG"
			intervals [354]:
				xmin = 104.7425
				xmax = 104.8225
				text = "G"
			intervals [355]:
				xmin = 104.8225
				xmax = 104.9225
				text = "ER0"
			intervals [356]:
				xmin = 104.9225
				xmax = 104.9825
				text = "HH"
			intervals [357]:
				xmin = 104.9825
				xmax = 105.0125
				text = "AY1"
			intervals [358]:
				xmin = 105.0125
				xmax = 105.0425
				text = "D"
			intervals [359]:
				xmin = 105.0425
				xmax = 105.0725
				text = "AE1"
			intervals [360]:
				xmin = 105.0725
				xmax = 105.1625
				text = "N"
			intervals [361]:
				xmin = 105.1625
				xmax = 105.2025
				text = "G"
			intervals [362]:
				xmin = 105.2025
				xmax = 105.2425
				text = "OW1"
			intervals [363]:
				xmin = 105.2425
				xmax = 105.3725
				text = "S"
			intervals [364]:
				xmin = 105.3725
				xmax = 105.4225
				text = "IY1"
			intervals [365]:
				xmin = 105.4225
				xmax = 105.4925
				text = "K"
			intervals [366]:
				xmin = 105.4925
				xmax = 105.6425
				text = "sp"
			intervals [367]:
				xmin = 105.6425
				xmax = 105.7114
				text = ""
			intervals [368]:
				xmin = 105.7114
				xmax = 105.7414
				text = "D"
			intervals [369]:
				xmin = 105.7414
				xmax = 105.7814
				text = "IH1"
			intervals [370]:
				xmin = 105.7814
				xmax = 105.8414
				text = "D"
			intervals [371]:
				xmin = 105.8414
				xmax = 105.8814
				text = "Y"
			intervals [372]:
				xmin = 105.8814
				xmax = 105.9414
				text = "UW1"
			intervals [373]:
				xmin = 105.9414
				xmax = 105.9914
				text = "HH"
			intervals [374]:
				xmin = 105.9914
				xmax = 106.0514
				text = "AE1"
			intervals [375]:
				xmin = 106.0514
				xmax = 106.0814
				text = "V"
			intervals [376]:
				xmin = 106.0814
				xmax = 106.1214
				text = "EH1"
			intervals [377]:
				xmin = 106.1214
				xmax = 106.1614
				text = "N"
			intervals [378]:
				xmin = 106.1614
				xmax = 106.1914
				text = "IY0"
			intervals [379]:
				xmin = 106.1914
				xmax = 106.2214
				text = "Y"
			intervals [380]:
				xmin = 106.2214
				xmax = 106.2714
				text = "UW1"
			intervals [381]:
				xmin = 106.2714
				xmax = 106.3914
				text = "W"
			intervals [382]:
				xmin = 106.3914
				xmax = 106.5314
				text = "EY1"
			intervals [383]:
				xmin = 106.5314
				xmax = 106.5714
				text = "Y"
			intervals [384]:
				xmin = 106.5714
				xmax = 106.6514
				text = "UW1"
			intervals [385]:
				xmin = 106.6514
				xmax = 106.7314
				text = "K"
			intervals [386]:
				xmin = 106.7314
				xmax = 106.7614
				text = "UH1"
			intervals [387]:
				xmin = 106.7614
				xmax = 106.8114
				text = "D"
			intervals [388]:
				xmin = 106.8114
				xmax = 106.8414
				text = "D"
			intervals [389]:
				xmin = 106.8414
				xmax = 106.9114
				text = "IH2"
			intervals [390]:
				xmin = 106.9114
				xmax = 107.0714
				text = "S"
			intervals [391]:
				xmin = 107.0714
				xmax = 107.2214
				text = "AY1"
			intervals [392]:
				xmin = 107.2214
				xmax = 107.2814
				text = "D"
			intervals [393]:
				xmin = 107.2814
				xmax = 107.3414
				text = "HH"
			intervals [394]:
				xmin = 107.3414
				xmax = 107.3714
				text = "UW1"
			intervals [395]:
				xmin = 107.3714
				xmax = 107.4014
				text = "W"
			intervals [396]:
				xmin = 107.4014
				xmax = 107.4414
				text = "AH0"
			intervals [397]:
				xmin = 107.4414
				xmax = 107.5114
				text = "Z"
			intervals [398]:
				xmin = 107.5114
				xmax = 107.5414
				text = "G"
			intervals [399]:
				xmin = 107.5414
				xmax = 107.6014
				text = "AH1"
			intervals [400]:
				xmin = 107.6014
				xmax = 107.6414
				text = "N"
			intervals [401]:
				xmin = 107.6414
				xmax = 107.7214
				text = "AH0"
			intervals [402]:
				xmin = 107.7214
				xmax = 107.7814
				text = "B"
			intervals [403]:
				xmin = 107.7814
				xmax = 107.9514
				text = "IY1"
			intervals [404]:
				xmin = 107.9514
				xmax = 108.0014
				text = "IH1"
			intervals [405]:
				xmin = 108.0014
				xmax = 108.1014
				text = "T"
			intervals [406]:
				xmin = 108.1014
				xmax = 108.1614
				text = "T"
			intervals [407]:
				xmin = 108.1614
				xmax = 108.2214
				text = "IH0"
			intervals [408]:
				xmin = 108.2214
				xmax = 108.2714
				text = "B"
			intervals [409]:
				xmin = 108.2714
				xmax = 108.3214
				text = "IH0"
			intervals [410]:
				xmin = 108.3214
				xmax = 108.3914
				text = "G"
			intervals [411]:
				xmin = 108.3914
				xmax = 108.4514
				text = "IH1"
			intervals [412]:
				xmin = 108.4514
				xmax = 108.5614
				text = "N"
			intervals [413]:
				xmin = 108.5614
				xmax = 108.6114
				text = "DH"
			intervals [414]:
				xmin = 108.6114
				xmax = 108.6714
				text = "IY0"
			intervals [415]:
				xmin = 108.6714
				xmax = 108.7214
				text = "G"
			intervals [416]:
				xmin = 108.7214
				xmax = 108.9114
				text = "EY1"
			intervals [417]:
				xmin = 108.9114
				xmax = 109.0214
				text = "M"
			intervals [418]:
				xmin = 109.0214
				xmax = 124.1637
				text = ""
			intervals [419]:
				xmin = 124.1637
				xmax = 124.2437
				text = "sil"
			intervals [420]:
				xmin = 124.2437
				xmax = 124.3437
				text = "M"
			intervals [421]:
				xmin = 124.3437
				xmax = 124.3737
				text = "HH"
			intervals [422]:
				xmin = 124.3737
				xmax = 124.5837
				text = "M"
			intervals [423]:
				xmin = 124.5837
				xmax = 131.9402
				text = ""
			intervals [424]:
				xmin = 131.9402
				xmax = 132.0102
				text = "sil"
			intervals [425]:
				xmin = 132.0102
				xmax = 132.2602
				text = "M"
			intervals [426]:
				xmin = 132.2602
				xmax = 132.2902
				text = "HH"
			intervals [427]:
				xmin = 132.2902
				xmax = 132.3202
				text = "M"
			intervals [428]:
				xmin = 132.3202
				xmax = 138.5545
				text = "sp"
			intervals [429]:
				xmin = 138.5545
				xmax = 138.8245
				text = "M"
			intervals [430]:
				xmin = 138.8245
				xmax = 138.8545
				text = "HH"
			intervals [431]:
				xmin = 138.8545
				xmax = 138.9045
				text = "M"
			intervals [432]:
				xmin = 138.9045
				xmax = 145.0267
				text = ""
			intervals [433]:
				xmin = 145.0267
				xmax = 145.0667
				text = "sil"
			intervals [434]:
				xmin = 145.0667
				xmax = 145.1867
				text = "M"
			intervals [435]:
				xmin = 145.1867
				xmax = 145.2867
				text = "HH"
			intervals [436]:
				xmin = 145.2867
				xmax = 145.3967
				text = "M"
			intervals [437]:
				xmin = 145.3967
				xmax = 145.7195
				text = "sp"
			intervals [438]:
				xmin = 145.7195
				xmax = 145.7495
				text = "AO2"
			intervals [439]:
				xmin = 145.7495
				xmax = 145.7795
				text = "L"
			intervals [440]:
				xmin = 145.7795
				xmax = 145.8095
				text = "R"
			intervals [441]:
				xmin = 145.8095
				xmax = 145.8695
				text = "AY1"
			intervals [442]:
				xmin = 145.8695
				xmax = 145.9495
				text = "T"
			intervals [443]:
				xmin = 145.9495
				xmax = 145.9795
				text = "sp"
			intervals [444]:
				xmin = 145.9795
				xmax = 146.0395
				text = "G"
			intervals [445]:
				xmin = 146.0395
				xmax = 146.1295
				text = "UH1"
			intervals [446]:
				xmin = 146.1295
				xmax = 146.2195
				text = "D"
			intervals [447]:
				xmin = 146.2195
				xmax = 146.2695
				text = "sp"
			intervals [448]:
				xmin = 146.2695
				xmax = 146.8301
				text = ""
			intervals [449]:
				xmin = 146.8301
				xmax = 146.9001
				text = "HH"
			intervals [450]:
				xmin = 146.9001
				xmax = 146.9901
				text = "AW1"
			intervals [451]:
				xmin = 146.9901
				xmax = 147.0301
				text = "AH0"
			intervals [452]:
				xmin = 147.0301
				xmax = 147.0701
				text = "B"
			intervals [453]:
				xmin = 147.0701
				xmax = 147.2401
				text = "AW1"
			intervals [454]:
				xmin = 147.2401
				xmax = 147.2701
				text = "T"
			intervals [455]:
				xmin = 147.2701
				xmax = 147.3501
				text = "sp"
			intervals [456]:
				xmin = 147.3501
				xmax = 147.7201
				text = "AH1"
			intervals [457]:
				xmin = 147.7201
				xmax = 149.7071
				text = ""
			intervals [458]:
				xmin = 149.7071
				xmax = 149.8171
				text = "D"
			intervals [459]:
				xmin = 149.8171
				xmax = 149.8471
				text = "IH0"
			intervals [460]:
				xmin = 149.8471
				xmax = 149.9171
				text = "D"
			intervals [461]:
				xmin = 149.9171
				xmax = 149.9571
				text = "Y"
			intervals [462]:
				xmin = 149.9571
				xmax = 149.9871
				text = "UW1"
			intervals [463]:
				xmin = 149.9871
				xmax = 150.0471
				text = "HH"
			intervals [464]:
				xmin = 150.0471
				xmax = 150.0771
				text = "AE1"
			intervals [465]:
				xmin = 150.0771
				xmax = 150.1071
				text = "V"
			intervals [466]:
				xmin = 150.1071
				xmax = 150.1371
				text = "EH1"
			intervals [467]:
				xmin = 150.1371
				xmax = 150.1771
				text = "N"
			intervals [468]:
				xmin = 150.1771
				xmax = 150.2871
				text = "IY0"
			intervals [469]:
				xmin = 150.2871
				xmax = 150.3971
				text = "R"
			intervals [470]:
				xmin = 150.3971
				xmax = 150.5971
				text = "AY1"
			intervals [471]:
				xmin = 150.5971
				xmax = 150.6971
				text = "M"
			intervals [472]:
				xmin = 150.6971
				xmax = 150.9071
				text = "Z"
			intervals [473]:
				xmin = 150.9071
				xmax = 151.1479
				text = ""
			intervals [474]:
				xmin = 151.1479
				xmax = 151.1879
				text = "sil"
			intervals [475]:
				xmin = 151.1879
				xmax = 151.2279
				text = "Y"
			intervals [476]:
				xmin = 151.2279
				xmax = 151.2579
				text = "UW1"
			intervals [477]:
				xmin = 151.2579
				xmax = 151.2979
				text = "EH1"
			intervals [478]:
				xmin = 151.2979
				xmax = 151.3779
				text = "V"
			intervals [479]:
				xmin = 151.3779
				xmax = 151.4679
				text = "ER0"
			intervals [480]:
				xmin = 151.4679
				xmax = 151.5779
				text = "Y"
			intervals [481]:
				xmin = 151.5779
				xmax = 151.7179
				text = "UW1"
			intervals [482]:
				xmin = 151.7179
				xmax = 151.7679
				text = "Z"
			intervals [483]:
				xmin = 151.7679
				xmax = 151.8279
				text = "D"
			intervals [484]:
				xmin = 151.8279
				xmax = 151.8679
				text = "T"
			intervals [485]:
				xmin = 151.8679
				xmax = 151.9179
				text = "IH0"
			intervals [486]:
				xmin = 151.9179
				xmax = 151.9579
				text = "D"
			intervals [487]:
				xmin = 151.9579
				xmax = 152.0279
				text = "IH2"
			intervals [488]:
				xmin = 152.0279
				xmax = 152.1779
				text = "S"
			intervals [489]:
				xmin = 152.1779
				xmax = 152.3079
				text = "AY1"
			intervals [490]:
				xmin = 152.3079
				xmax = 152.3779
				text = "D"
			intervals [491]:
				xmin = 152.3779
				xmax = 152.4479
				text = "HH"
			intervals [492]:
				xmin = 152.4479
				xmax = 152.4779
				text = "UW1"
			intervals [493]:
				xmin = 152.4779
				xmax = 152.5079
				text = "W"
			intervals [494]:
				xmin = 152.5079
				xmax = 152.5379
				text = "AH0"
			intervals [495]:
				xmin = 152.5379
				xmax = 152.5979
				text = "Z"
			intervals [496]:
				xmin = 152.5979
				xmax = 152.6379
				text = "G"
			intervals [497]:
				xmin = 152.6379
				xmax = 152.6979
				text = "AH1"
			intervals [498]:
				xmin = 152.6979
				xmax = 152.7279
				text = "N"
			intervals [499]:
				xmin = 152.7279
				xmax = 152.7579
				text = "AH0"
			intervals [500]:
				xmin = 152.7579
				xmax = 152.8579
				text = "sp"
			intervals [501]:
				xmin = 152.8579
				xmax = 152.9279
				text = "B"
			intervals [502]:
				xmin = 152.9279
				xmax = 152.9979
				text = "IY1"
			intervals [503]:
				xmin = 152.9979
				xmax = 153.0479
				text = "IH1"
			intervals [504]:
				xmin = 153.0479
				xmax = 153.1079
				text = "T"
			intervals [505]:
				xmin = 153.1079
				xmax = 153.1779
				text = "L"
			intervals [506]:
				xmin = 153.1779
				xmax = 153.2079
				text = "AY1"
			intervals [507]:
				xmin = 153.2079
				xmax = 153.3079
				text = "K"
			intervals [508]:
				xmin = 153.3079
				xmax = 153.3879
				text = "sp"
			intervals [509]:
				xmin = 153.3879
				xmax = 153.4379
				text = "W"
			intervals [510]:
				xmin = 153.4379
				xmax = 153.6679
				text = "IH1"
			intervals [511]:
				xmin = 153.6679
				xmax = 153.7479
				text = "N"
			intervals [512]:
				xmin = 153.7479
				xmax = 153.8879
				text = "AY1"
			intervals [513]:
				xmin = 153.8879
				xmax = 153.9179
				text = "sp"
			intervals [514]:
				xmin = 153.9179
				xmax = 153.9479
				text = "W"
			intervals [515]:
				xmin = 153.9479
				xmax = 153.9779
				text = "AH0"
			intervals [516]:
				xmin = 153.9779
				xmax = 154.0579
				text = "Z"
			intervals [517]:
				xmin = 154.0579
				xmax = 154.1179
				text = "Y"
			intervals [518]:
				xmin = 154.1179
				xmax = 154.1579
				text = "AH1"
			intervals [519]:
				xmin = 154.1579
				xmax = 154.2879
				text = "NG"
			intervals [520]:
				xmin = 154.2879
				xmax = 154.3279
				text = "W"
			intervals [521]:
				xmin = 154.3279
				xmax = 154.3679
				text = "IY1"
			intervals [522]:
				xmin = 154.3679
				xmax = 154.4479
				text = "Y"
			intervals [523]:
				xmin = 154.4479
				xmax = 154.4879
				text = "UW1"
			intervals [524]:
				xmin = 154.4879
				xmax = 154.5379
				text = "Z"
			intervals [525]:
				xmin = 154.5379
				xmax = 154.5679
				text = "D"
			intervals [526]:
				xmin = 154.5679
				xmax = 154.6379
				text = "T"
			intervals [527]:
				xmin = 154.6379
				xmax = 154.6679
				text = "UW1"
			intervals [528]:
				xmin = 154.6679
				xmax = 154.7179
				text = "Y"
			intervals [529]:
				xmin = 154.7179
				xmax = 154.7479
				text = "UW1"
			intervals [530]:
				xmin = 154.7479
				xmax = 154.8179
				text = "Z"
			intervals [531]:
				xmin = 154.8179
				xmax = 154.8579
				text = "W"
			intervals [532]:
				xmin = 154.8579
				xmax = 154.9179
				text = "AH1"
			intervals [533]:
				xmin = 154.9179
				xmax = 154.9879
				text = "N"
			intervals [534]:
				xmin = 154.9879
				xmax = 155.0179
				text = "sp"
			intervals [535]:
				xmin = 155.0179
				xmax = 155.0479
				text = "P"
			intervals [536]:
				xmin = 155.0479
				xmax = 155.1379
				text = "AH0"
			intervals [537]:
				xmin = 155.1379
				xmax = 155.2279
				text = "T"
			intervals [538]:
				xmin = 155.2279
				xmax = 155.3279
				text = "EY1"
			intervals [539]:
				xmin = 155.3279
				xmax = 155.3879
				text = "T"
			intervals [540]:
				xmin = 155.3879
				xmax = 155.4179
				text = "OW2"
			intervals [541]:
				xmin = 155.4179
				xmax = 155.4779
				text = "sp"
			intervals [542]:
				xmin = 155.4779
				xmax = 155.5679
				text = "T"
			intervals [543]:
				xmin = 155.5679
				xmax = 155.6679
				text = "UW1"
			intervals [544]:
				xmin = 155.6679
				xmax = 155.7379
				text = "P"
			intervals [545]:
				xmin = 155.7379
				xmax = 155.8279
				text = "AH0"
			intervals [546]:
				xmin = 155.8279
				xmax = 155.9379
				text = "T"
			intervals [547]:
				xmin = 155.9379
				xmax = 156.1179
				text = "EY1"
			intervals [548]:
				xmin = 156.1179
				xmax = 156.1479
				text = "T"
			intervals [549]:
				xmin = 156.1479
				xmax = 156.1779
				text = "OW2"
			intervals [550]:
				xmin = 156.1779
				xmax = 156.2079
				text = "sp"
			intervals [551]:
				xmin = 156.2079
				xmax = 156.2879
				text = "TH"
			intervals [552]:
				xmin = 156.2879
				xmax = 156.3379
				text = "R"
			intervals [553]:
				xmin = 156.3379
				xmax = 156.4179
				text = "IY1"
			intervals [554]:
				xmin = 156.4179
				xmax = 156.4879
				text = "P"
			intervals [555]:
				xmin = 156.4879
				xmax = 156.5779
				text = "AH0"
			intervals [556]:
				xmin = 156.5779
				xmax = 156.6579
				text = "T"
			intervals [557]:
				xmin = 156.6579
				xmax = 156.7779
				text = "EY1"
			intervals [558]:
				xmin = 156.7779
				xmax = 156.8179
				text = "T"
			intervals [559]:
				xmin = 156.8179
				xmax = 156.8479
				text = "OW2"
			intervals [560]:
				xmin = 156.8479
				xmax = 157.0279
				text = "sp"
			intervals [561]:
				xmin = 157.0279
				xmax = 157.0779
				text = "F"
			intervals [562]:
				xmin = 157.0779
				xmax = 157.1079
				text = "AO1"
			intervals [563]:
				xmin = 157.1079
				xmax = 157.2479
				text = "R"
			intervals [564]:
				xmin = 157.2479
				xmax = 157.2879
				text = "sp"
			intervals [565]:
				xmin = 157.2879
				xmax = 157.4179
				text = "Y"
			intervals [566]:
				xmin = 157.4179
				xmax = 157.4579
				text = "UW1"
			intervals [567]:
				xmin = 157.4579
				xmax = 157.4979
				text = "EH1"
			intervals [568]:
				xmin = 157.4979
				xmax = 157.5679
				text = "V"
			intervals [569]:
				xmin = 157.5679
				xmax = 157.6279
				text = "ER0"
			intervals [570]:
				xmin = 157.6279
				xmax = 157.7179
				text = "Y"
			intervals [571]:
				xmin = 157.7179
				xmax = 157.7979
				text = "UW1"
			intervals [572]:
				xmin = 157.7979
				xmax = 157.8279
				text = "Z"
			intervals [573]:
				xmin = 157.8279
				xmax = 157.8579
				text = "sp"
			intervals [574]:
				xmin = 157.8579
				xmax = 157.8879
				text = "EH1"
			intervals [575]:
				xmin = 157.8879
				xmax = 157.9179
				text = "N"
			intervals [576]:
				xmin = 157.9179
				xmax = 157.9479
				text = "IY0"
			intervals [577]:
				xmin = 157.9479
				xmax = 157.9779
				text = "AH0"
			intervals [578]:
				xmin = 157.9779
				xmax = 158.0179
				text = "V"
			intervals [579]:
				xmin = 158.0179
				xmax = 158.0479
				text = "DH"
			intervals [580]:
				xmin = 158.0479
				xmax = 158.0779
				text = "OW1"
			intervals [581]:
				xmin = 158.0779
				xmax = 158.1079
				text = "Z"
			intervals [582]:
				xmin = 158.1079
				xmax = 160.2077
				text = "sp"
			intervals [583]:
				xmin = 160.2077
				xmax = 160.2477
				text = "AH1"
			intervals [584]:
				xmin = 160.2477
				xmax = 160.2777
				text = "HH"
			intervals [585]:
				xmin = 160.2777
				xmax = 160.4977
				text = "AH1"
			intervals [586]:
				xmin = 160.4977
				xmax = 161.2115
				text = "sp"
			intervals [587]:
				xmin = 161.2115
				xmax = 161.2815
				text = "OW2"
			intervals [588]:
				xmin = 161.2815
				xmax = 161.4015
				text = "K"
			intervals [589]:
				xmin = 161.4015
				xmax = 161.4815
				text = "EY1"
			intervals [590]:
				xmin = 161.4815
				xmax = 161.5115
				text = "HH"
			intervals [591]:
				xmin = 161.5115
				xmax = 161.6315
				text = "AW1"
			intervals [592]:
				xmin = 161.6315
				xmax = 161.6615
				text = "AH0"
			intervals [593]:
				xmin = 161.6615
				xmax = 161.7015
				text = "B"
			intervals [594]:
				xmin = 161.7015
				xmax = 161.8315
				text = "AW1"
			intervals [595]:
				xmin = 161.8315
				xmax = 162.0315
				text = "T"
			intervals [596]:
				xmin = 162.0315
				xmax = 162.2715
				text = "AH1"
			intervals [597]:
				xmin = 162.2715
				xmax = 163.4137
				text = ""
			intervals [598]:
				xmin = 163.4137
				xmax = 163.4537
				text = "sil"
			intervals [599]:
				xmin = 163.4537
				xmax = 163.4837
				text = "Y"
			intervals [600]:
				xmin = 163.4837
				xmax = 163.5237
				text = "UW1"
			intervals [601]:
				xmin = 163.5237
				xmax = 163.5837
				text = "W"
			intervals [602]:
				xmin = 163.5837
				xmax = 163.6437
				text = "AA1"
			intervals [603]:
				xmin = 163.6437
				xmax = 163.7637
				text = "CH"
			intervals [604]:
				xmin = 163.7637
				xmax = 163.7937
				text = "AH0"
			intervals [605]:
				xmin = 163.7937
				xmax = 163.8237
				text = "L"
			intervals [606]:
				xmin = 163.8237
				xmax = 163.9037
				text = "AA1"
			intervals [607]:
				xmin = 163.9037
				xmax = 163.9337
				text = "T"
			intervals [608]:
				xmin = 163.9337
				xmax = 163.9637
				text = "AH0"
			intervals [609]:
				xmin = 163.9637
				xmax = 163.9937
				text = "V"
			intervals [610]:
				xmin = 163.9937
				xmax = 164.0437
				text = "T"
			intervals [611]:
				xmin = 164.0437
				xmax = 164.0937
				text = "EH1"
			intervals [612]:
				xmin = 164.0937
				xmax = 164.1637
				text = "L"
			intervals [613]:
				xmin = 164.1637
				xmax = 164.2037
				text = "AH0"
			intervals [614]:
				xmin = 164.2037
				xmax = 164.2737
				text = "V"
			intervals [615]:
				xmin = 164.2737
				xmax = 164.3037
				text = "IH2"
			intervals [616]:
				xmin = 164.3037
				xmax = 164.3937
				text = "ZH"
			intervals [617]:
				xmin = 164.3937
				xmax = 164.4437
				text = "AH0"
			intervals [618]:
				xmin = 164.4437
				xmax = 164.4737
				text = "N"
			intervals [619]:
				xmin = 164.4737
				xmax = 164.5937
				text = "N"
			intervals [620]:
				xmin = 164.5937
				xmax = 164.6637
				text = "AW1"
			intervals [621]:
				xmin = 164.6637
				xmax = 169.436
				text = "sp"
			intervals [622]:
				xmin = 169.436
				xmax = 169.476
				text = "AH1"
			intervals [623]:
				xmin = 169.476
				xmax = 169.566
				text = "ER0"
			intervals [624]:
				xmin = 169.566
				xmax = 169.616
				text = "DH"
			intervals [625]:
				xmin = 169.616
				xmax = 169.656
				text = "EH1"
			intervals [626]:
				xmin = 169.656
				xmax = 169.686
				text = "R"
			intervals [627]:
				xmin = 169.686
				xmax = 169.936
				text = "EH1"
			intervals [628]:
				xmin = 169.936
				xmax = 169.966
				text = "N"
			intervals [629]:
				xmin = 169.966
				xmax = 170.086
				text = "IY0"
			intervals [630]:
				xmin = 170.086
				xmax = 170.156
				text = "P"
			intervals [631]:
				xmin = 170.156
				xmax = 170.206
				text = "R"
			intervals [632]:
				xmin = 170.206
				xmax = 170.306
				text = "OW1"
			intervals [633]:
				xmin = 170.306
				xmax = 170.356
				text = "G"
			intervals [634]:
				xmin = 170.356
				xmax = 170.386
				text = "R"
			intervals [635]:
				xmin = 170.386
				xmax = 170.516
				text = "AE2"
			intervals [636]:
				xmin = 170.516
				xmax = 170.626
				text = "M"
			intervals [637]:
				xmin = 170.626
				xmax = 170.716
				text = "Z"
			intervals [638]:
				xmin = 170.716
				xmax = 170.786
				text = "Y"
			intervals [639]:
				xmin = 170.786
				xmax = 170.996
				text = "UW1"
			intervals [640]:
				xmin = 170.996
				xmax = 171.096
				text = "sp"
			intervals [641]:
				xmin = 171.096
				xmax = 171.1899
				text = ""
			intervals [642]:
				xmin = 171.1899
				xmax = 171.2199
				text = "P"
			intervals [643]:
				xmin = 171.2199
				xmax = 171.2899
				text = "ER0"
			intervals [644]:
				xmin = 171.2899
				xmax = 171.3499
				text = "T"
			intervals [645]:
				xmin = 171.3499
				xmax = 171.4699
				text = "IH1"
			intervals [646]:
				xmin = 171.4699
				xmax = 171.4999
				text = "K"
			intervals [647]:
				xmin = 171.4999
				xmax = 171.5299
				text = "Y"
			intervals [648]:
				xmin = 171.5299
				xmax = 171.5599
				text = "AH0"
			intervals [649]:
				xmin = 171.5599
				xmax = 171.5899
				text = "L"
			intervals [650]:
				xmin = 171.5899
				xmax = 171.6199
				text = "ER0"
			intervals [651]:
				xmin = 171.6199
				xmax = 171.6499
				text = "L"
			intervals [652]:
				xmin = 171.6499
				xmax = 171.6799
				text = "IY0"
			intervals [653]:
				xmin = 171.6799
				xmax = 171.7799
				text = "L"
			intervals [654]:
				xmin = 171.7799
				xmax = 171.8699
				text = "AY1"
			intervals [655]:
				xmin = 171.8699
				xmax = 171.9299
				text = "K"
			intervals [656]:
				xmin = 171.9299
				xmax = 171.9799
				text = "sp"
			intervals [657]:
				xmin = 171.9799
				xmax = 172.0399
				text = "W"
			intervals [658]:
				xmin = 172.0399
				xmax = 172.0799
				text = "IH1"
			intervals [659]:
				xmin = 172.0799
				xmax = 172.1199
				text = "N"
			intervals [660]:
				xmin = 172.1199
				xmax = 172.1599
				text = "Y"
			intervals [661]:
				xmin = 172.1599
				xmax = 172.2199
				text = "UW1"
			intervals [662]:
				xmin = 172.2199
				xmax = 172.2799
				text = "W"
			intervals [663]:
				xmin = 172.2799
				xmax = 172.3999
				text = "AA1"
			intervals [664]:
				xmin = 172.3999
				xmax = 172.5999
				text = "CH"
			intervals [665]:
				xmin = 172.5999
				xmax = 172.6299
				text = "IH0"
			intervals [666]:
				xmin = 172.6299
				xmax = 172.6599
				text = "T"
			intervals [667]:
				xmin = 172.6599
				xmax = 175.7377
				text = "sp"
			intervals [668]:
				xmin = 175.7377
				xmax = 175.8977
				text = "AH1"
			intervals [669]:
				xmin = 175.8977
				xmax = 176.0477
				text = "N"
			intervals [670]:
				xmin = 176.0477
				xmax = 176.1477
				text = "AW1"
			intervals [671]:
				xmin = 176.1477
				xmax = 176.2477
				text = "Y"
			intervals [672]:
				xmin = 176.2477
				xmax = 176.3677
				text = "AE1"
			intervals [673]:
				xmin = 176.3677
				xmax = 184.4209
				text = ""
			intervals [674]:
				xmin = 184.4209
				xmax = 184.4709
				text = "sil"
			intervals [675]:
				xmin = 184.4709
				xmax = 184.6009
				text = "M"
			intervals [676]:
				xmin = 184.6009
				xmax = 184.6309
				text = "HH"
			intervals [677]:
				xmin = 184.6309
				xmax = 184.8309
				text = "M"
			intervals [678]:
				xmin = 184.8309
				xmax = 190.5608
				text = ""
			intervals [679]:
				xmin = 190.5608
				xmax = 190.6008
				text = "sil"
			intervals [680]:
				xmin = 190.6008
				xmax = 190.6908
				text = "M"
			intervals [681]:
				xmin = 190.6908
				xmax = 190.7208
				text = "HH"
			intervals [682]:
				xmin = 190.7208
				xmax = 190.9108
				text = "M"
			intervals [683]:
				xmin = 190.9108
				xmax = 196.7286
				text = ""
			intervals [684]:
				xmin = 196.7286
				xmax = 196.7786
				text = "sil"
			intervals [685]:
				xmin = 196.7786
				xmax = 196.9786
				text = "M"
			intervals [686]:
				xmin = 196.9786
				xmax = 197.0286
				text = "HH"
			intervals [687]:
				xmin = 197.0286
				xmax = 197.1486
				text = "M"
			intervals [688]:
				xmin = 197.1486
				xmax = 206.5018
				text = "sp"
			intervals [689]:
				xmin = 206.5018
				xmax = 206.6518
				text = "M"
			intervals [690]:
				xmin = 206.6518
				xmax = 206.6918
				text = "HH"
			intervals [691]:
				xmin = 206.6918
				xmax = 206.8418
				text = "M"
			intervals [692]:
				xmin = 206.8418
				xmax = 210.3746
				text = ""
			intervals [693]:
				xmin = 210.3746
				xmax = 210.4246
				text = "sil"
			intervals [694]:
				xmin = 210.4246
				xmax = 210.4546
				text = "AH1"
			intervals [695]:
				xmin = 210.4546
				xmax = 210.4846
				text = "D"
			intervals [696]:
				xmin = 210.4846
				xmax = 210.5146
				text = "IH1"
			intervals [697]:
				xmin = 210.5146
				xmax = 210.5946
				text = "D"
			intervals [698]:
				xmin = 210.5946
				xmax = 210.6546
				text = "Y"
			intervals [699]:
				xmin = 210.6546
				xmax = 210.7446
				text = "UW1"
			intervals [700]:
				xmin = 210.7446
				xmax = 210.8246
				text = "P"
			intervals [701]:
				xmin = 210.8246
				xmax = 210.9246
				text = "L"
			intervals [702]:
				xmin = 210.9246
				xmax = 211.0846
				text = "EY1"
			intervals [703]:
				xmin = 211.0846
				xmax = 211.1546
				text = "DH"
			intervals [704]:
				xmin = 211.1546
				xmax = 211.5046
				text = "IY0"
			intervals [705]:
				xmin = 211.5046
				xmax = 211.5346
				text = "sp"
			intervals [706]:
				xmin = 211.5346
				xmax = 211.5646
				text = "G"
			intervals [707]:
				xmin = 211.5646
				xmax = 211.5946
				text = "IH0"
			intervals [708]:
				xmin = 211.5946
				xmax = 211.6246
				text = "T"
			intervals [709]:
				xmin = 211.6246
				xmax = 211.6546
				text = "AA1"
			intervals [710]:
				xmin = 211.6546
				xmax = 211.6946
				text = "R"
			intervals [711]:
				xmin = 211.6946
				xmax = 212.7822
				text = "sp"
			intervals [712]:
				xmin = 212.7822
				xmax = 212.8322
				text = "Y"
			intervals [713]:
				xmin = 212.8322
				xmax = 212.8922
				text = "UW1"
			intervals [714]:
				xmin = 212.8922
				xmax = 212.9722
				text = "P"
			intervals [715]:
				xmin = 212.9722
				xmax = 213.0122
				text = "L"
			intervals [716]:
				xmin = 213.0122
				xmax = 213.1422
				text = "EY1"
			intervals [717]:
				xmin = 213.1422
				xmax = 213.1722
				text = "IH1"
			intervals [718]:
				xmin = 213.1722
				xmax = 213.2322
				text = "N"
			intervals [719]:
				xmin = 213.2322
				xmax = 213.2722
				text = "AH0"
			intervals [720]:
				xmin = 213.2722
				xmax = 213.4122
				text = "JH"
			intervals [721]:
				xmin = 213.4122
				xmax = 213.5822
				text = "AE1"
			intervals [722]:
				xmin = 213.5822
				xmax = 213.6122
				text = "Z"
			intervals [723]:
				xmin = 213.6122
				xmax = 213.6622
				text = "sp"
			intervals [724]:
				xmin = 213.6622
				xmax = 213.7122
				text = "B"
			intervals [725]:
				xmin = 213.7122
				xmax = 213.8522
				text = "AE1"
			intervals [726]:
				xmin = 213.8522
				xmax = 213.8822
				text = "N"
			intervals [727]:
				xmin = 213.8822
				xmax = 213.9822
				text = "D"
			intervals [728]:
				xmin = 213.9822
				xmax = 214.0122
				text = "ER0"
			intervals [729]:
				xmin = 214.0122
				xmax = 214.0422
				text = "EH1"
			intervals [730]:
				xmin = 214.0422
				xmax = 214.0722
				text = "N"
			intervals [731]:
				xmin = 214.0722
				xmax = 214.1022
				text = "IY0"
			intervals [732]:
				xmin = 214.1022
				xmax = 214.1322
				text = "TH"
			intervals [733]:
				xmin = 214.1322
				xmax = 214.1622
				text = "IH2"
			intervals [734]:
				xmin = 214.1622
				xmax = 214.2422
				text = "N"
			intervals [735]:
				xmin = 214.2422
				xmax = 219.3158
				text = ""
			intervals [736]:
				xmin = 219.3158
				xmax = 219.3758
				text = "sil"
			intervals [737]:
				xmin = 219.3758
				xmax = 219.4358
				text = "M"
			intervals [738]:
				xmin = 219.4358
				xmax = 219.4958
				text = "HH"
			intervals [739]:
				xmin = 219.4958
				xmax = 219.7158
				text = "M"
			intervals [740]:
				xmin = 219.7158
				xmax = 219.8858
				text = "sp"
			intervals [741]:
				xmin = 219.8858
				xmax = 220.6121
				text = ""
			intervals [742]:
				xmin = 220.6121
				xmax = 220.6621
				text = "DH"
			intervals [743]:
				xmin = 220.6621
				xmax = 220.6921
				text = "AH0"
			intervals [744]:
				xmin = 220.6921
				xmax = 220.7621
				text = "T"
			intervals [745]:
				xmin = 220.7621
				xmax = 220.8421
				text = "S"
			intervals [746]:
				xmin = 220.8421
				xmax = 220.8721
				text = "AW1"
			intervals [747]:
				xmin = 220.8721
				xmax = 220.9021
				text = "N"
			intervals [748]:
				xmin = 220.9021
				xmax = 220.9821
				text = "Z"
			intervals [749]:
				xmin = 220.9821
				xmax = 221.1021
				text = "sp"
			intervals [750]:
				xmin = 221.1021
				xmax = 221.1321
				text = "P"
			intervals [751]:
				xmin = 221.1321
				xmax = 221.1621
				text = "R"
			intervals [752]:
				xmin = 221.1621
				xmax = 221.1921
				text = "IH1"
			intervals [753]:
				xmin = 221.1921
				xmax = 221.2221
				text = "T"
			intervals [754]:
				xmin = 221.2221
				xmax = 221.3121
				text = "IY0"
			intervals [755]:
				xmin = 221.3121
				xmax = 221.3421
				text = "sp"
			intervals [756]:
				xmin = 221.3421
				xmax = 221.4221
				text = "G"
			intervals [757]:
				xmin = 221.4221
				xmax = 221.5421
				text = "IH0"
			intervals [758]:
				xmin = 221.5421
				xmax = 221.5921
				text = "D"
			intervals [759]:
				xmin = 221.5921
				xmax = 221.6921
				text = "sp"
			intervals [760]:
				xmin = 221.6921
				xmax = 222.5238
				text = ""
			intervals [761]:
				xmin = 222.5238
				xmax = 222.5638
				text = "HH"
			intervals [762]:
				xmin = 222.5638
				xmax = 222.6838
				text = "AW1"
			intervals [763]:
				xmin = 222.6838
				xmax = 222.7138
				text = "AH0"
			intervals [764]:
				xmin = 222.7138
				xmax = 222.7638
				text = "B"
			intervals [765]:
				xmin = 222.7638
				xmax = 222.9338
				text = "AW1"
			intervals [766]:
				xmin = 222.9338
				xmax = 223.1738
				text = "T"
			intervals [767]:
				xmin = 223.1738
				xmax = 223.3638
				text = "AH1"
			intervals [768]:
				xmin = 223.3638
				xmax = 223.8956
				text = "sp"
			intervals [769]:
				xmin = 223.8956
				xmax = 223.9556
				text = "M"
			intervals [770]:
				xmin = 223.9556
				xmax = 224.0956
				text = "UW1"
			intervals [771]:
				xmin = 224.0956
				xmax = 224.1556
				text = "V"
			intervals [772]:
				xmin = 224.1556
				xmax = 224.2956
				text = "IY0"
			intervals [773]:
				xmin = 224.2956
				xmax = 224.3756
				text = "Z"
			intervals [774]:
				xmin = 224.3756
				xmax = 224.4056
				text = "sp"
			intervals [775]:
				xmin = 224.4056
				xmax = 224.5256
				text = "S"
			intervals [776]:
				xmin = 224.5256
				xmax = 224.6956
				text = "IY1"
			intervals [777]:
				xmin = 224.6956
				xmax = 225.1786
				text = "sp"
			intervals [778]:
				xmin = 225.1786
				xmax = 225.2086
				text = "G"
			intervals [779]:
				xmin = 225.2086
				xmax = 225.2386
				text = "OW1"
			intervals [780]:
				xmin = 225.2386
				xmax = 225.2686
				text = "T"
			intervals [781]:
				xmin = 225.2686
				xmax = 225.2986
				text = "IH0"
			intervals [782]:
				xmin = 225.2986
				xmax = 225.3286
				text = "DH"
			intervals [783]:
				xmin = 225.3286
				xmax = 225.3786
				text = "IY0"
			intervals [784]:
				xmin = 225.3786
				xmax = 225.4386
				text = "M"
			intervals [785]:
				xmin = 225.4386
				xmax = 225.5286
				text = "UW1"
			intervals [786]:
				xmin = 225.5286
				xmax = 225.6086
				text = "V"
			intervals [787]:
				xmin = 225.6086
				xmax = 225.6586
				text = "IY0"
			intervals [788]:
				xmin = 225.6586
				xmax = 225.7186
				text = "Z"
			intervals [789]:
				xmin = 225.7186
				xmax = 225.7586
				text = "sp"
			intervals [790]:
				xmin = 225.7586
				xmax = 225.8286
				text = "K"
			intervals [791]:
				xmin = 225.8286
				xmax = 225.8686
				text = "W"
			intervals [792]:
				xmin = 225.8686
				xmax = 225.8986
				text = "AY1"
			intervals [793]:
				xmin = 225.8986
				xmax = 225.9486
				text = "T"
			intervals [794]:
				xmin = 225.9486
				xmax = 226.0286
				text = "AH0"
			intervals [795]:
				xmin = 226.0286
				xmax = 226.0886
				text = "B"
			intervals [796]:
				xmin = 226.0886
				xmax = 226.1986
				text = "IH1"
			intervals [797]:
				xmin = 226.1986
				xmax = 226.2486
				text = "T"
			intervals [798]:
				xmin = 226.2486
				xmax = 229.6456
				text = "sp"
			intervals [799]:
				xmin = 229.6456
				xmax = 229.7356
				text = "AH1"
			intervals [800]:
				xmin = 229.7356
				xmax = 229.8056
				text = "HH"
			intervals [801]:
				xmin = 229.8056
				xmax = 229.9956
				text = "AH1"
			intervals [802]:
				xmin = 229.9956
				xmax = 230.0656
				text = "sp"
			intervals [803]:
				xmin = 230.0656
				xmax = 231.3344
				text = ""
			intervals [804]:
				xmin = 231.3344
				xmax = 231.4444
				text = "K"
			intervals [805]:
				xmin = 231.4444
				xmax = 231.4844
				text = "AE1"
			intervals [806]:
				xmin = 231.4844
				xmax = 231.5444
				text = "N"
			intervals [807]:
				xmin = 231.5444
				xmax = 231.6144
				text = "Y"
			intervals [808]:
				xmin = 231.6144
				xmax = 231.6544
				text = "UW1"
			intervals [809]:
				xmin = 231.6544
				xmax = 231.7244
				text = "R"
			intervals [810]:
				xmin = 231.7244
				xmax = 231.8344
				text = "IY0"
			intervals [811]:
				xmin = 231.8344
				xmax = 231.9344
				text = "M"
			intervals [812]:
				xmin = 231.9344
				xmax = 232.0044
				text = "EH1"
			intervals [813]:
				xmin = 232.0044
				xmax = 232.1044
				text = "M"
			intervals [814]:
				xmin = 232.1044
				xmax = 232.1644
				text = "B"
			intervals [815]:
				xmin = 232.1644
				xmax = 232.3144
				text = "ER0"
			intervals [816]:
				xmin = 232.3144
				xmax = 232.4844
				text = "AH0"
			intervals [817]:
				xmin = 232.4844
				xmax = 233.2389
				text = "sp"
			intervals [818]:
				xmin = 233.2389
				xmax = 233.3689
				text = "S"
			intervals [819]:
				xmin = 233.3689
				xmax = 233.4289
				text = "EY1"
			intervals [820]:
				xmin = 233.4289
				xmax = 233.4789
				text = "IH1"
			intervals [821]:
				xmin = 233.4789
				xmax = 233.5189
				text = "F"
			intervals [822]:
				xmin = 233.5189
				xmax = 233.6089
				text = "S"
			intervals [823]:
				xmin = 233.6089
				xmax = 233.6489
				text = "AH1"
			intervals [824]:
				xmin = 233.6489
				xmax = 233.7089
				text = "M"
			intervals [825]:
				xmin = 233.7089
				xmax = 233.7389
				text = "B"
			intervals [826]:
				xmin = 233.7389
				xmax = 233.7689
				text = "AH0"
			intervals [827]:
				xmin = 233.7689
				xmax = 233.8189
				text = "D"
			intervals [828]:
				xmin = 233.8189
				xmax = 233.9089
				text = "IY0"
			intervals [829]:
				xmin = 233.9089
				xmax = 233.9989
				text = "AE1"
			intervals [830]:
				xmin = 233.9989
				xmax = 234.1289
				text = "S"
			intervals [831]:
				xmin = 234.1289
				xmax = 234.1589
				text = "K"
			intervals [832]:
				xmin = 234.1589
				xmax = 234.2089
				text = "Y"
			intervals [833]:
				xmin = 234.2089
				xmax = 234.2789
				text = "UW1"
			intervals [834]:
				xmin = 234.2789
				xmax = 234.3389
				text = "W"
			intervals [835]:
				xmin = 234.3389
				xmax = 234.3889
				text = "AH1"
			intervals [836]:
				xmin = 234.3889
				xmax = 234.4989
				text = "T"
			intervals [837]:
				xmin = 234.4989
				xmax = 234.5489
				text = "DH"
			intervals [838]:
				xmin = 234.5489
				xmax = 234.6189
				text = "AH0"
			intervals [839]:
				xmin = 234.6189
				xmax = 234.6789
				text = "B"
			intervals [840]:
				xmin = 234.6789
				xmax = 234.7689
				text = "EH1"
			intervals [841]:
				xmin = 234.7689
				xmax = 234.8489
				text = "S"
			intervals [842]:
				xmin = 234.8489
				xmax = 234.8789
				text = "T"
			intervals [843]:
				xmin = 234.8789
				xmax = 234.9089
				text = "sp"
			intervals [844]:
				xmin = 234.9089
				xmax = 235.0889
				text = "M"
			intervals [845]:
				xmin = 235.0889
				xmax = 235.1289
				text = "UW1"
			intervals [846]:
				xmin = 235.1289
				xmax = 235.2189
				text = "V"
			intervals [847]:
				xmin = 235.2189
				xmax = 235.3589
				text = "IY0"
			intervals [848]:
				xmin = 235.3589
				xmax = 235.3989
				text = "sp"
			intervals [849]:
				xmin = 235.3989
				xmax = 235.5252
				text = ""
			intervals [850]:
				xmin = 235.5252
				xmax = 235.5952
				text = "Y"
			intervals [851]:
				xmin = 235.5952
				xmax = 235.6352
				text = "UW1"
			intervals [852]:
				xmin = 235.6352
				xmax = 235.7252
				text = "V"
			intervals [853]:
				xmin = 235.7252
				xmax = 235.7652
				text = "EH1"
			intervals [854]:
				xmin = 235.7652
				xmax = 235.8552
				text = "V"
			intervals [855]:
				xmin = 235.8552
				xmax = 235.9852
				text = "ER0"
			intervals [856]:
				xmin = 235.9852
				xmax = 236.1052
				text = "S"
			intervals [857]:
				xmin = 236.1052
				xmax = 236.2352
				text = "IY1"
			intervals [858]:
				xmin = 236.2352
				xmax = 236.3352
				text = "N"
			intervals [859]:
				xmin = 236.3352
				xmax = 236.3652
				text = "sp"
			intervals [860]:
				xmin = 236.3652
				xmax = 236.4152
				text = "W"
			intervals [861]:
				xmin = 236.4152
				xmax = 236.5552
				text = "AO1"
			intervals [862]:
				xmin = 236.5552
				xmax = 236.6652
				text = "Z"
			intervals [863]:
				xmin = 236.6652
				xmax = 236.6952
				text = "W"
			intervals [864]:
				xmin = 236.6952
				xmax = 236.7252
				text = "AH1"
			intervals [865]:
				xmin = 236.7252
				xmax = 236.7552
				text = "T"
			intervals [866]:
				xmin = 236.7552
				xmax = 236.8252
				text = "W"
			intervals [867]:
				xmin = 236.8252
				xmax = 236.8752
				text = "UH1"
			intervals [868]:
				xmin = 236.8752
				xmax = 236.9352
				text = "D"
			intervals [869]:
				xmin = 236.9352
				xmax = 236.9752
				text = "Y"
			intervals [870]:
				xmin = 236.9752
				xmax = 237.0752
				text = "UW1"
			intervals [871]:
				xmin = 237.0752
				xmax = 237.2252
				text = "S"
			intervals [872]:
				xmin = 237.2252
				xmax = 237.2552
				text = "EY1"
			intervals [873]:
				xmin = 237.2552
				xmax = 237.2852
				text = "sp"
			intervals [874]:
				xmin = 237.2852
				xmax = 237.3652
				text = "IH0"
			intervals [875]:
				xmin = 237.3652
				xmax = 237.4052
				text = "T"
			intervals [876]:
				xmin = 237.4052
				xmax = 237.4952
				text = "sp"
			intervals [877]:
				xmin = 237.4952
				xmax = 237.5252
				text = "W"
			intervals [878]:
				xmin = 237.5252
				xmax = 237.5552
				text = "AO1"
			intervals [879]:
				xmin = 237.5552
				xmax = 237.5852
				text = "Z"
			intervals [880]:
				xmin = 237.5852
				xmax = 246.0709
				text = "sp"
			intervals [881]:
				xmin = 246.0709
				xmax = 246.1509
				text = "AH1"
			intervals [882]:
				xmin = 246.1509
				xmax = 246.2409
				text = "K"
			intervals [883]:
				xmin = 246.2409
				xmax = 246.2709
				text = "UH1"
			intervals [884]:
				xmin = 246.2709
				xmax = 246.3009
				text = "D"
			intervals [885]:
				xmin = 246.3009
				xmax = 246.3309
				text = "Y"
			intervals [886]:
				xmin = 246.3309
				xmax = 246.3909
				text = "UW1"
			intervals [887]:
				xmin = 246.3909
				xmax = 246.4809
				text = "T"
			intervals [888]:
				xmin = 246.4809
				xmax = 246.5209
				text = "EH1"
			intervals [889]:
				xmin = 246.5209
				xmax = 246.6109
				text = "L"
			intervals [890]:
				xmin = 246.6109
				xmax = 246.6409
				text = "M"
			intervals [891]:
				xmin = 246.6409
				xmax = 246.6709
				text = "IY1"
			intervals [892]:
				xmin = 246.6709
				xmax = 246.7009
				text = "W"
			intervals [893]:
				xmin = 246.7009
				xmax = 246.8109
				text = "AH1"
			intervals [894]:
				xmin = 246.8109
				xmax = 246.8409
				text = "T"
			intervals [895]:
				xmin = 246.8409
				xmax = 246.8709
				text = "DH"
			intervals [896]:
				xmin = 246.8709
				xmax = 246.9009
				text = "IY0"
			intervals [897]:
				xmin = 246.9009
				xmax = 246.9809
				text = "sp"
			intervals [898]:
				xmin = 246.9809
				xmax = 247.0309
				text = "G"
			intervals [899]:
				xmin = 247.0309
				xmax = 247.1009
				text = "UH1"
			intervals [900]:
				xmin = 247.1009
				xmax = 247.1709
				text = "D"
			intervals [901]:
				xmin = 247.1709
				xmax = 247.2309
				text = "B"
			intervals [902]:
				xmin = 247.2309
				xmax = 247.3809
				text = "AE1"
			intervals [903]:
				xmin = 247.3809
				xmax = 247.4109
				text = "D"
			intervals [904]:
				xmin = 247.4109
				xmax = 247.4409
				text = "AH0"
			intervals [905]:
				xmin = 247.4409
				xmax = 247.4709
				text = "N"
			intervals [906]:
				xmin = 247.4709
				xmax = 247.5009
				text = "DH"
			intervals [907]:
				xmin = 247.5009
				xmax = 247.6309
				text = "IY0"
			intervals [908]:
				xmin = 247.6309
				xmax = 247.6709
				text = "AH1"
			intervals [909]:
				xmin = 247.6709
				xmax = 247.7309
				text = "G"
			intervals [910]:
				xmin = 247.7309
				xmax = 247.7809
				text = "L"
			intervals [911]:
				xmin = 247.7809
				xmax = 247.8209
				text = "IY0"
			intervals [912]:
				xmin = 247.8209
				xmax = 247.8609
				text = "W"
			intervals [913]:
				xmin = 247.8609
				xmax = 247.9009
				text = "AH1"
			intervals [914]:
				xmin = 247.9009
				xmax = 247.9309
				text = "Z"
			intervals [915]:
				xmin = 247.9309
				xmax = 247.9809
				text = "sp"
			intervals [916]:
				xmin = 247.9809
				xmax = 248.0109
				text = "AH0"
			intervals [917]:
				xmin = 248.0109
				xmax = 248.0509
				text = "B"
			intervals [918]:
				xmin = 248.0509
				xmax = 248.0809
				text = "AW1"
			intervals [919]:
				xmin = 248.0809
				xmax = 248.1509
				text = "T"
			intervals [920]:
				xmin = 248.1509
				xmax = 248.2109
				text = "AY1"
			intervals [921]:
				xmin = 248.2109
				xmax = 248.2409
				text = "D"
			intervals [922]:
				xmin = 248.2409
				xmax = 248.2709
				text = "IH1"
			intervals [923]:
				xmin = 248.2709
				xmax = 248.3709
				text = "N"
			intervals [924]:
				xmin = 248.3709
				xmax = 248.4509
				text = "T"
			intervals [925]:
				xmin = 248.4509
				xmax = 248.5809
				text = "S"
			intervals [926]:
				xmin = 248.5809
				xmax = 248.6409
				text = "IY1"
			intervals [927]:
				xmin = 248.6409
				xmax = 248.7309
				text = "DH"
			intervals [928]:
				xmin = 248.7309
				xmax = 248.7909
				text = "AH0"
			intervals [929]:
				xmin = 248.7909
				xmax = 248.8209
				text = "T"
			intervals [930]:
				xmin = 248.8209
				xmax = 248.8709
				text = "sp"
			intervals [931]:
				xmin = 248.8709
				xmax = 248.9309
				text = "M"
			intervals [932]:
				xmin = 248.9309
				xmax = 249.0809
				text = "AY2"
			intervals [933]:
				xmin = 249.0809
				xmax = 249.1709
				text = "S"
			intervals [934]:
				xmin = 249.1709
				xmax = 249.2109
				text = "EH1"
			intervals [935]:
				xmin = 249.2109
				xmax = 249.3109
				text = "L"
			intervals [936]:
				xmin = 249.3109
				xmax = 249.3709
				text = "F"
			intervals [937]:
				xmin = 249.3709
				xmax = 249.8753
				text = ""
			intervals [938]:
				xmin = 249.8753
				xmax = 249.9853
				text = "sil"
			intervals [939]:
				xmin = 249.9853
				xmax = 250.0253
				text = "JH"
			intervals [940]:
				xmin = 250.0253
				xmax = 250.0653
				text = "AH1"
			intervals [941]:
				xmin = 250.0653
				xmax = 250.1353
				text = "S"
			intervals [942]:
				xmin = 250.1353
				xmax = 250.1853
				text = "T"
			intervals [943]:
				xmin = 250.1853
				xmax = 250.2153
				text = "sp"
			intervals [944]:
				xmin = 250.2153
				xmax = 250.3463
				text = ""
			intervals [945]:
				xmin = 250.3463
				xmax = 250.4063
				text = "K"
			intervals [946]:
				xmin = 250.4063
				xmax = 250.4563
				text = "AY1"
			intervals [947]:
				xmin = 250.4563
				xmax = 250.4963
				text = "N"
			intervals [948]:
				xmin = 250.4963
				xmax = 250.5463
				text = "AH0"
			intervals [949]:
				xmin = 250.5463
				xmax = 250.5763
				text = "V"
			intervals [950]:
				xmin = 250.5763
				xmax = 250.6163
				text = "D"
			intervals [951]:
				xmin = 250.6163
				xmax = 250.6663
				text = "IH0"
			intervals [952]:
				xmin = 250.6663
				xmax = 250.7763
				text = "S"
			intervals [953]:
				xmin = 250.7763
				xmax = 250.8163
				text = "K"
			intervals [954]:
				xmin = 250.8163
				xmax = 250.8563
				text = "R"
			intervals [955]:
				xmin = 250.8563
				xmax = 250.9863
				text = "AY1"
			intervals [956]:
				xmin = 250.9863
				xmax = 251.0263
				text = "B"
			intervals [957]:
				xmin = 251.0263
				xmax = 251.0763
				text = "sp"
			intervals [958]:
				xmin = 251.0763
				xmax = 251.1063
				text = "IH0"
			intervals [959]:
				xmin = 251.1063
				xmax = 251.1363
				text = "T"
			intervals [960]:
				xmin = 251.1363
				xmax = 251.1763
				text = "sp"
			intervals [961]:
				xmin = 251.1763
				xmax = 251.2863
				text = "F"
			intervals [962]:
				xmin = 251.2863
				xmax = 251.3263
				text = "AO1"
			intervals [963]:
				xmin = 251.3263
				xmax = 251.3963
				text = "R"
			intervals [964]:
				xmin = 251.3963
				xmax = 251.4463
				text = "sp"
			intervals [965]:
				xmin = 251.4463
				xmax = 251.4763
				text = "M"
			intervals [966]:
				xmin = 251.4763
				xmax = 251.5063
				text = "IY1"
			intervals [967]:
				xmin = 251.5063
				xmax = 251.5763
				text = "sp"
			intervals [968]:
				xmin = 251.5763
				xmax = 254.4858
				text = ""
			intervals [969]:
				xmin = 254.4858
				xmax = 254.5158
				text = "M"
			intervals [970]:
				xmin = 254.5158
				xmax = 254.5458
				text = "HH"
			intervals [971]:
				xmin = 254.5458
				xmax = 254.8758
				text = "M"
			intervals [972]:
				xmin = 254.8758
				xmax = 255.7587
				text = ""
			intervals [973]:
				xmin = 255.7587
				xmax = 255.8287
				text = "sil"
			intervals [974]:
				xmin = 255.8287
				xmax = 256.0887
				text = "M"
			intervals [975]:
				xmin = 256.0887
				xmax = 256.1187
				text = "HH"
			intervals [976]:
				xmin = 256.1187
				xmax = 256.1487
				text = "M"
			intervals [977]:
				xmin = 256.1487
				xmax = 256.2087
				text = "sp"
			intervals [978]:
				xmin = 256.2087
				xmax = 267.036
				text = ""
			intervals [979]:
				xmin = 267.036
				xmax = 267.066
				text = "M"
			intervals [980]:
				xmin = 267.066
				xmax = 267.096
				text = "HH"
			intervals [981]:
				xmin = 267.096
				xmax = 267.386
				text = "M"
			intervals [982]:
				xmin = 267.386
				xmax = 268.0012
				text = ""
			intervals [983]:
				xmin = 268.0012
				xmax = 268.0412
				text = "sil"
			intervals [984]:
				xmin = 268.0412
				xmax = 268.2012
				text = "M"
			intervals [985]:
				xmin = 268.2012
				xmax = 268.2312
				text = "HH"
			intervals [986]:
				xmin = 268.2312
				xmax = 268.3512
				text = "M"
			intervals [987]:
				xmin = 268.3512
				xmax = 275.6472
				text = ""
			intervals [988]:
				xmin = 275.6472
				xmax = 275.6872
				text = "sil"
			intervals [989]:
				xmin = 275.6872
				xmax = 275.7972
				text = "M"
			intervals [990]:
				xmin = 275.7972
				xmax = 275.8272
				text = "HH"
			intervals [991]:
				xmin = 275.8272
				xmax = 275.9172
				text = "M"
			intervals [992]:
				xmin = 275.9172
				xmax = 279.1759
				text = ""
			intervals [993]:
				xmin = 279.1759
				xmax = 279.2159
				text = "sil"
			intervals [994]:
				xmin = 279.2159
				xmax = 279.5459
				text = "spn"
			intervals [995]:
				xmin = 279.5459
				xmax = 282.9761
				text = ""
			intervals [996]:
				xmin = 282.9761
				xmax = 283.0161
				text = "sil"
			intervals [997]:
				xmin = 283.0161
				xmax = 283.3161
				text = "M"
			intervals [998]:
				xmin = 283.3161
				xmax = 283.3461
				text = "HH"
			intervals [999]:
				xmin = 283.3461
				xmax = 283.3961
				text = "M"
			intervals [1000]:
				xmin = 283.3961
				xmax = 287.9876
				text = ""
			intervals [1001]:
				xmin = 287.9876
				xmax = 288.0276
				text = "sil"
			intervals [1002]:
				xmin = 288.0276
				xmax = 288.3176
				text = "M"
			intervals [1003]:
				xmin = 288.3176
				xmax = 288.3476
				text = "HH"
			intervals [1004]:
				xmin = 288.3476
				xmax = 288.3776
				text = "M"
			intervals [1005]:
				xmin = 288.3776
				xmax = 295.7863
				text = ""
			intervals [1006]:
				xmin = 295.7863
				xmax = 295.8263
				text = "sil"
			intervals [1007]:
				xmin = 295.8263
				xmax = 295.8563
				text = "M"
			intervals [1008]:
				xmin = 295.8563
				xmax = 295.8863
				text = "HH"
			intervals [1009]:
				xmin = 295.8863
				xmax = 296.2263
				text = "M"
			intervals [1010]:
				xmin = 296.2263
				xmax = 300.1834
				text = ""
			intervals [1011]:
				xmin = 300.1834
				xmax = 300.2234
				text = "sil"
			intervals [1012]:
				xmin = 300.2234
				xmax = 300.4534
				text = "M"
			intervals [1013]:
				xmin = 300.4534
				xmax = 300.4834
				text = "HH"
			intervals [1014]:
				xmin = 300.4834
				xmax = 300.5134
				text = "M"
			intervals [1015]:
				xmin = 300.5134
				xmax = 308.1221
				text = ""
			intervals [1016]:
				xmin = 308.1221
				xmax = 308.1721
				text = "sil"
			intervals [1017]:
				xmin = 308.1721
				xmax = 308.2821
				text = "M"
			intervals [1018]:
				xmin = 308.2821
				xmax = 308.3121
				text = "HH"
			intervals [1019]:
				xmin = 308.3121
				xmax = 308.4921
				text = "M"
			intervals [1020]:
				xmin = 308.4921
				xmax = 314.150
				text = ""
			intervals [1021]:
				xmin = 314.150
				xmax = 314.340
				text = "sil"
			intervals [1022]:
				xmin = 314.340
				xmax = 314.420
				text = "M"
			intervals [1023]:
				xmin = 314.420
				xmax = 314.450
				text = "HH"
			intervals [1024]:
				xmin = 314.450
				xmax = 314.500
				text = "M"
			intervals [1025]:
				xmin = 314.500
				xmax = 315.465
				text = ""
			intervals [1026]:
				xmin = 315.465
				xmax = 315.665
				text = "sil"
			intervals [1027]:
				xmin = 315.665
				xmax = 315.695
				text = "Y"
			intervals [1028]:
				xmin = 315.695
				xmax = 315.735
				text = "AE1"
			intervals [1029]:
				xmin = 315.735
				xmax = 322.5934
				text = ""
			intervals [1030]:
				xmin = 322.5934
				xmax = 322.6634
				text = "sil"
			intervals [1031]:
				xmin = 322.6634
				xmax = 322.6934
				text = "M"
			intervals [1032]:
				xmin = 322.6934
				xmax = 322.7234
				text = "HH"
			intervals [1033]:
				xmin = 322.7234
				xmax = 323.0734
				text = "M"
			intervals [1034]:
				xmin = 323.0734
				xmax = 325.2233
				text = ""
			intervals [1035]:
				xmin = 325.2233
				xmax = 325.2533
				text = "sil"
			intervals [1036]:
				xmin = 325.2533
				xmax = 325.4233
				text = "M"
			intervals [1037]:
				xmin = 325.4233
				xmax = 325.4533
				text = "HH"
			intervals [1038]:
				xmin = 325.4533
				xmax = 325.5233
				text = "M"
			intervals [1039]:
				xmin = 325.5233
				xmax = 333.6701
				text = ""
			intervals [1040]:
				xmin = 333.6701
				xmax = 333.7301
				text = "sil"
			intervals [1041]:
				xmin = 333.7301
				xmax = 333.8301
				text = "M"
			intervals [1042]:
				xmin = 333.8301
				xmax = 333.9101
				text = "HH"
			intervals [1043]:
				xmin = 333.9101
				xmax = 334.0501
				text = "M"
			intervals [1044]:
				xmin = 334.0501
				xmax = 336.6451
				text = ""
			intervals [1045]:
				xmin = 336.6451
				xmax = 336.7051
				text = "sil"
			intervals [1046]:
				xmin = 336.7051
				xmax = 336.9251
				text = "spn"
			intervals [1047]:
				xmin = 336.9251
				xmax = 337.0651
				text = "sp"
			intervals [1048]:
				xmin = 337.0651
				xmax = 340.3929
				text = ""
			intervals [1049]:
				xmin = 340.3929
				xmax = 340.6229
				text = "spn"
			intervals [1050]:
				xmin = 340.6229
				xmax = 352.7659
				text = ""
			intervals [1051]:
				xmin = 352.7659
				xmax = 352.8159
				text = "sil"
			intervals [1052]:
				xmin = 352.8159
				xmax = 352.9259
				text = "M"
			intervals [1053]:
				xmin = 352.9259
				xmax = 352.9859
				text = "HH"
			intervals [1054]:
				xmin = 352.9859
				xmax = 353.0759
				text = "M"
			intervals [1055]:
				xmin = 353.0759
				xmax = 361.4759
				text = "sp"
			intervals [1056]:
				xmin = 361.4759
				xmax = 361.5959
				text = "M"
			intervals [1057]:
				xmin = 361.5959
				xmax = 361.6359
				text = "HH"
			intervals [1058]:
				xmin = 361.6359
				xmax = 361.7559
				text = "M"
			intervals [1059]:
				xmin = 361.7559
				xmax = 371.8184
				text = "sp"
			intervals [1060]:
				xmin = 371.8184
				xmax = 371.9284
				text = "M"
			intervals [1061]:
				xmin = 371.9284
				xmax = 372.0384
				text = "HH"
			intervals [1062]:
				xmin = 372.0384
				xmax = 372.0784
				text = "M"
			intervals [1063]:
				xmin = 372.0784
				xmax = 372.1284
				text = "sp"
			intervals [1064]:
				xmin = 372.1284
				xmax = 385.5858
				text = ""
			intervals [1065]:
				xmin = 385.5858
				xmax = 385.7158
				text = "HH"
			intervals [1066]:
				xmin = 385.7158
				xmax = 385.7958
				text = "M"
			intervals [1067]:
				xmin = 385.7958
				xmax = 386.0975
				text = "sp"
			intervals [1068]:
				xmin = 386.0975
				xmax = 386.1275
				text = "G"
			intervals [1069]:
				xmin = 386.1275
				xmax = 386.2375
				text = "IH0"
			intervals [1070]:
				xmin = 386.2375
				xmax = 386.2875
				text = "D"
			intervals [1071]:
				xmin = 386.2875
				xmax = 386.3375
				text = "sp"
			intervals [1072]:
				xmin = 386.3375
				xmax = 387.5862
				text = ""
			intervals [1073]:
				xmin = 387.5862
				xmax = 387.6362
				text = "M"
			intervals [1074]:
				xmin = 387.6362
				xmax = 387.8262
				text = "K"
			intervals [1075]:
				xmin = 387.8262
				xmax = 387.8562
				text = "EY1"
			intervals [1076]:
				xmin = 387.8562
				xmax = 387.9874
				text = "sp"
			intervals [1077]:
				xmin = 387.9874
				xmax = 388.1074
				text = "AH1"
			intervals [1078]:
				xmin = 388.1074
				xmax = 388.2274
				text = "EH1"
			intervals [1079]:
				xmin = 388.2274
				xmax = 388.2874
				text = "N"
			intervals [1080]:
				xmin = 388.2874
				xmax = 388.3774
				text = "IY0"
			intervals [1081]:
				xmin = 388.3774
				xmax = 388.4474
				text = "AH1"
			intervals [1082]:
				xmin = 388.4474
				xmax = 388.4874
				text = "DH"
			intervals [1083]:
				xmin = 388.4874
				xmax = 388.5474
				text = "ER0"
			intervals [1084]:
				xmin = 388.5474
				xmax = 388.7374
				text = "sp"
			intervals [1085]:
				xmin = 388.7374
				xmax = 388.7674
				text = "M"
			intervals [1086]:
				xmin = 388.7674
				xmax = 388.7974
				text = "UW1"
			intervals [1087]:
				xmin = 388.7974
				xmax = 388.8474
				text = "V"
			intervals [1088]:
				xmin = 388.8474
				xmax = 388.8974
				text = "IY0"
			intervals [1089]:
				xmin = 388.8974
				xmax = 388.9874
				text = "Z"
			intervals [1090]:
				xmin = 388.9874
				xmax = 389.0374
				text = "Y"
			intervals [1091]:
				xmin = 389.0374
				xmax = 389.0974
				text = "UW1"
			intervals [1092]:
				xmin = 389.0974
				xmax = 389.1974
				text = "K"
			intervals [1093]:
				xmin = 389.1974
				xmax = 389.2274
				text = "AE1"
			intervals [1094]:
				xmin = 389.2274
				xmax = 389.2574
				text = "N"
			intervals [1095]:
				xmin = 389.2574
				xmax = 389.3874
				text = "TH"
			intervals [1096]:
				xmin = 389.3874
				xmax = 389.4274
				text = "IH1"
			intervals [1097]:
				xmin = 389.4274
				xmax = 389.4774
				text = "NG"
			intervals [1098]:
				xmin = 389.4774
				xmax = 389.5474
				text = "K"
			intervals [1099]:
				xmin = 389.5474
				xmax = 389.6074
				text = "AH1"
			intervals [1100]:
				xmin = 389.6074
				xmax = 389.6374
				text = "V"
			intervals [1101]:
				xmin = 389.6374
				xmax = 389.6674
				text = "HH"
			intervals [1102]:
				xmin = 389.6674
				xmax = 389.7074
				text = "W"
			intervals [1103]:
				xmin = 389.7074
				xmax = 389.7474
				text = "AH1"
			intervals [1104]:
				xmin = 389.7474
				xmax = 389.8574
				text = "T"
			intervals [1105]:
				xmin = 389.8574
				xmax = 389.8874
				text = "S"
			intervals [1106]:
				xmin = 389.8874
				xmax = 389.9674
				text = "DH"
			intervals [1107]:
				xmin = 389.9674
				xmax = 389.9974
				text = "AH0"
			intervals [1108]:
				xmin = 389.9974
				xmax = 390.0874
				text = "L"
			intervals [1109]:
				xmin = 390.0874
				xmax = 390.1674
				text = "EY1"
			intervals [1110]:
				xmin = 390.1674
				xmax = 390.1974
				text = "T"
			intervals [1111]:
				xmin = 390.1974
				xmax = 390.2574
				text = "AH0"
			intervals [1112]:
				xmin = 390.2574
				xmax = 390.3374
				text = "S"
			intervals [1113]:
				xmin = 390.3374
				xmax = 390.3774
				text = "T"
			intervals [1114]:
				xmin = 390.3774
				xmax = 390.4374
				text = "M"
			intervals [1115]:
				xmin = 390.4374
				xmax = 390.5074
				text = "UW1"
			intervals [1116]:
				xmin = 390.5074
				xmax = 390.5974
				text = "V"
			intervals [1117]:
				xmin = 390.5974
				xmax = 390.6274
				text = "IY0"
			intervals [1118]:
				xmin = 390.6274
				xmax = 390.6574
				text = "Y"
			intervals [1119]:
				xmin = 390.6574
				xmax = 390.6874
				text = "UW1"
			intervals [1120]:
				xmin = 390.6874
				xmax = 390.7274
				text = "sp"
			intervals [1121]:
				xmin = 390.7274
				xmax = 390.8974
				text = "S"
			intervals [1122]:
				xmin = 390.8974
				xmax = 390.9974
				text = "AO1"
			intervals [1123]:
				xmin = 390.9974
				xmax = 399.5336
				text = "sp"
			intervals [1124]:
				xmin = 399.5336
				xmax = 399.5936
				text = "W"
			intervals [1125]:
				xmin = 399.5936
				xmax = 399.6236
				text = "AH1"
			intervals [1126]:
				xmin = 399.6236
				xmax = 399.7036
				text = "T"
			intervals [1127]:
				xmin = 399.7036
				xmax = 399.7636
				text = "W"
			intervals [1128]:
				xmin = 399.7636
				xmax = 399.8136
				text = "AH0"
			intervals [1129]:
				xmin = 399.8136
				xmax = 399.8636
				text = "Z"
			intervals [1130]:
				xmin = 399.8636
				xmax = 399.9336
				text = "DH"
			intervals [1131]:
				xmin = 399.9336
				xmax = 400.0636
				text = "AH0"
			intervals [1132]:
				xmin = 400.0636
				xmax = 400.0936
				text = "T"
			intervals [1133]:
				xmin = 400.0936
				xmax = 400.1236
				text = "sp"
			intervals [1134]:
				xmin = 400.1236
				xmax = 400.1536
				text = "AH0"
			intervals [1135]:
				xmin = 400.1536
				xmax = 400.1936
				text = "B"
			intervals [1136]:
				xmin = 400.1936
				xmax = 400.2336
				text = "AW1"
			intervals [1137]:
				xmin = 400.2336
				xmax = 400.2636
				text = "T"
			intervals [1138]:
				xmin = 400.2636
				xmax = 400.3136
				text = "AY1"
			intervals [1139]:
				xmin = 400.3136
				xmax = 400.3636
				text = "sp"
			intervals [1140]:
				xmin = 400.3636
				xmax = 400.3936
				text = "D"
			intervals [1141]:
				xmin = 400.3936
				xmax = 400.4236
				text = "IH1"
			intervals [1142]:
				xmin = 400.4236
				xmax = 400.4536
				text = "N"
			intervals [1143]:
				xmin = 400.4536
				xmax = 400.4836
				text = "T"
			intervals [1144]:
				xmin = 400.4836
				xmax = 400.5836
				text = "sp"
			intervals [1145]:
				xmin = 400.5836
				xmax = 400.7436
				text = "S"
			intervals [1146]:
				xmin = 400.7436
				xmax = 400.7736
				text = "IY1"
			intervals [1147]:
				xmin = 400.7736
				xmax = 400.8536
				text = "DH"
			intervals [1148]:
				xmin = 400.8536
				xmax = 400.9536
				text = "AE1"
			intervals [1149]:
				xmin = 400.9536
				xmax = 400.9936
				text = "T"
			intervals [1150]:
				xmin = 400.9936
				xmax = 401.0536
				text = "sp"
			intervals [1151]:
				xmin = 401.0536
				xmax = 401.1036
				text = "W"
			intervals [1152]:
				xmin = 401.1036
				xmax = 401.1536
				text = "AH1"
			intervals [1153]:
				xmin = 401.1536
				xmax = 401.2236
				text = "N"
			intervals [1154]:
				xmin = 401.2236
				xmax = 401.3336
				text = "IY1"
			intervals [1155]:
				xmin = 401.3336
				xmax = 401.3636
				text = "DH"
			intervals [1156]:
				xmin = 401.3636
				xmax = 401.3936
				text = "ER0"
			intervals [1157]:
				xmin = 401.3936
				xmax = 401.6236
				text = "sp"
			intervals [1158]:
				xmin = 401.6236
				xmax = 408.1889
				text = ""
			intervals [1159]:
				xmin = 408.1889
				xmax = 408.8089
				text = "spn"
			intervals [1160]:
				xmin = 408.8089
				xmax = 409.4081
				text = ""
			intervals [1161]:
				xmin = 409.4081
				xmax = 409.7381
				text = "spn"
			intervals [1162]:
				xmin = 409.7381
				xmax = 423.6234
				text = ""
			intervals [1163]:
				xmin = 423.6234
				xmax = 423.6634
				text = "sil"
			intervals [1164]:
				xmin = 423.6634
				xmax = 423.8034
				text = "M"
			intervals [1165]:
				xmin = 423.8034
				xmax = 423.8334
				text = "HH"
			intervals [1166]:
				xmin = 423.8334
				xmax = 423.9734
				text = "M"
			intervals [1167]:
				xmin = 423.9734
				xmax = 430.2813
				text = ""
			intervals [1168]:
				xmin = 430.2813
				xmax = 430.3113
				text = "sil"
			intervals [1169]:
				xmin = 430.3113
				xmax = 430.5813
				text = "M"
			intervals [1170]:
				xmin = 430.5813
				xmax = 430.6113
				text = "HH"
			intervals [1171]:
				xmin = 430.6113
				xmax = 430.6413
				text = "M"
			intervals [1172]:
				xmin = 430.6413
				xmax = 435.8338
				text = "sp"
			intervals [1173]:
				xmin = 435.8338
				xmax = 436.0038
				text = "AH1"
			intervals [1174]:
				xmin = 436.0038
				xmax = 436.0338
				text = "HH"
			intervals [1175]:
				xmin = 436.0338
				xmax = 436.1338
				text = "AH1"
			intervals [1176]:
				xmin = 436.1338
				xmax = 440.7335
				text = ""
			intervals [1177]:
				xmin = 440.7335
				xmax = 441.3135
				text = "spn"
			intervals [1178]:
				xmin = 441.3135
				xmax = 441.4235
				text = "sp"
			intervals [1179]:
				xmin = 441.4235
				xmax = 442.4186
				text = ""
			intervals [1180]:
				xmin = 442.4186
				xmax = 442.4886
				text = "D"
			intervals [1181]:
				xmin = 442.4886
				xmax = 442.5186
				text = "IH1"
			intervals [1182]:
				xmin = 442.5186
				xmax = 442.5986
				text = "D"
			intervals [1183]:
				xmin = 442.5986
				xmax = 442.6886
				text = "Y"
			intervals [1184]:
				xmin = 442.6886
				xmax = 442.7486
				text = "UW1"
			intervals [1185]:
				xmin = 442.7486
				xmax = 442.8986
				text = "S"
			intervals [1186]:
				xmin = 442.8986
				xmax = 443.0986
				text = "IY1"
			intervals [1187]:
				xmin = 443.0986
				xmax = 443.2786
				text = "AH1"
			intervals [1188]:
				xmin = 443.2786
				xmax = 443.4686
				text = "sp"
			intervals [1189]:
				xmin = 443.4686
				xmax = 443.5186
				text = "G"
			intervals [1190]:
				xmin = 443.5186
				xmax = 443.6186
				text = "AO1"
			intervals [1191]:
				xmin = 443.6186
				xmax = 443.6786
				text = "N"
			intervals [1192]:
				xmin = 443.6786
				xmax = 443.7286
				text = "W"
			intervals [1193]:
				xmin = 443.7286
				xmax = 443.7686
				text = "IH1"
			intervals [1194]:
				xmin = 443.7686
				xmax = 443.7986
				text = "DH"
			intervals [1195]:
				xmin = 443.7986
				xmax = 443.8286
				text = "DH"
			intervals [1196]:
				xmin = 443.8286
				xmax = 443.9086
				text = "IY0"
			intervals [1197]:
				xmin = 443.9086
				xmax = 443.9886
				text = "W"
			intervals [1198]:
				xmin = 443.9886
				xmax = 444.0586
				text = "IH1"
			intervals [1199]:
				xmin = 444.0586
				xmax = 444.1586
				text = "N"
			intervals [1200]:
				xmin = 444.1586
				xmax = 444.2286
				text = "D"
			intervals [1201]:
				xmin = 444.2286
				xmax = 444.2986
				text = "sp"
			intervals [1202]:
				xmin = 444.2986
				xmax = 446.1465
				text = ""
			intervals [1203]:
				xmin = 446.1465
				xmax = 446.1765
				text = "AH1"
			intervals [1204]:
				xmin = 446.1765
				xmax = 446.5265
				text = "sp"
			intervals [1205]:
				xmin = 446.5265
				xmax = 446.7265
				text = "AY1"
			intervals [1206]:
				xmin = 446.7265
				xmax = 446.8065
				text = "sp"
			intervals [1207]:
				xmin = 446.8065
				xmax = 446.8665
				text = "S"
			intervals [1208]:
				xmin = 446.8665
				xmax = 446.9565
				text = "AH0"
			intervals [1209]:
				xmin = 446.9565
				xmax = 447.0365
				text = "P"
			intervals [1210]:
				xmin = 447.0365
				xmax = 447.0765
				text = "OW1"
			intervals [1211]:
				xmin = 447.0765
				xmax = 447.1065
				text = "Z"
			intervals [1212]:
				xmin = 447.1065
				xmax = 448.3681
				text = "sp"
			intervals [1213]:
				xmin = 448.3681
				xmax = 448.3981
				text = "W"
			intervals [1214]:
				xmin = 448.3981
				xmax = 448.4281
				text = "EH1"
			intervals [1215]:
				xmin = 448.4281
				xmax = 448.4681
				text = "L"
			intervals [1216]:
				xmin = 448.4681
				xmax = 448.4981
				text = "DH"
			intervals [1217]:
				xmin = 448.4981
				xmax = 448.6681
				text = "EY1"
			intervals [1218]:
				xmin = 448.6681
				xmax = 448.7181
				text = "G"
			intervals [1219]:
				xmin = 448.7181
				xmax = 448.7881
				text = "AA1"
			intervals [1220]:
				xmin = 448.7881
				xmax = 448.8181
				text = "T"
			intervals [1221]:
				xmin = 448.8181
				xmax = 448.8481
				text = "IH1"
			intervals [1222]:
				xmin = 448.8481
				xmax = 448.9581
				text = "T"
			intervals [1223]:
				xmin = 448.9581
				xmax = 449.0281
				text = "sp"
			intervals [1224]:
				xmin = 449.0281
				xmax = 449.0881
				text = "B"
			intervals [1225]:
				xmin = 449.0881
				xmax = 449.1981
				text = "AE1"
			intervals [1226]:
				xmin = 449.1981
				xmax = 449.2981
				text = "K"
			intervals [1227]:
				xmin = 449.2981
				xmax = 449.3381
				text = "IH1"
			intervals [1228]:
				xmin = 449.3381
				xmax = 449.4081
				text = "N"
			intervals [1229]:
				xmin = 449.4081
				xmax = 449.4881
				text = "T"
			intervals [1230]:
				xmin = 449.4881
				xmax = 449.6781
				text = "AW1"
			intervals [1231]:
				xmin = 449.6781
				xmax = 449.7181
				text = "N"
			intervals [1232]:
				xmin = 449.7181
				xmax = 449.7481
				text = "sp"
			intervals [1233]:
				xmin = 449.7481
				xmax = 449.8381
				text = "N"
			intervals [1234]:
				xmin = 449.8381
				xmax = 449.9981
				text = "AW1"
			intervals [1235]:
				xmin = 449.9981
				xmax = 450.0481
				text = "sp"
			intervals [1236]:
				xmin = 450.0481
				xmax = 450.1273
				text = ""
			intervals [1237]:
				xmin = 450.1273
				xmax = 450.5273
				text = "spn"
			intervals [1238]:
				xmin = 450.5273
				xmax = 450.5573
				text = "sp"
			intervals [1239]:
				xmin = 450.5573
				xmax = 450.8543
				text = ""
			intervals [1240]:
				xmin = 450.8543
				xmax = 451.3643
				text = "spn"
			intervals [1241]:
				xmin = 451.3643
				xmax = 452.0329
				text = ""
			intervals [1242]:
				xmin = 452.0329
				xmax = 452.1029
				text = "sil"
			intervals [1243]:
				xmin = 452.1029
				xmax = 452.3329
				text = "OW2"
			intervals [1244]:
				xmin = 452.3329
				xmax = 452.4329
				text = "K"
			intervals [1245]:
				xmin = 452.4329
				xmax = 452.6329
				text = "EY1"
			intervals [1246]:
				xmin = 452.6329
				xmax = 457.0904
				text = "sp"
			intervals [1247]:
				xmin = 457.0904
				xmax = 457.1704
				text = "HH"
			intervals [1248]:
				xmin = 457.1704
				xmax = 457.2504
				text = "AW1"
			intervals [1249]:
				xmin = 457.2504
				xmax = 457.2904
				text = "AH0"
			intervals [1250]:
				xmin = 457.2904
				xmax = 457.3404
				text = "B"
			intervals [1251]:
				xmin = 457.3404
				xmax = 457.4404
				text = "AW1"
			intervals [1252]:
				xmin = 457.4404
				xmax = 457.5404
				text = "T"
			intervals [1253]:
				xmin = 457.5404
				xmax = 457.6004
				text = "W"
			intervals [1254]:
				xmin = 457.6004
				xmax = 457.6504
				text = "IH1"
			intervals [1255]:
				xmin = 457.6504
				xmax = 457.7404
				text = "N"
			intervals [1256]:
				xmin = 457.7404
				xmax = 457.8004
				text = "Y"
			intervals [1257]:
				xmin = 457.8004
				xmax = 457.8904
				text = "UW1"
			intervals [1258]:
				xmin = 457.8904
				xmax = 457.9704
				text = "W"
			intervals [1259]:
				xmin = 457.9704
				xmax = 458.2204
				text = "ER1"
			intervals [1260]:
				xmin = 458.2204
				xmax = 458.4004
				text = "AH1"
			intervals [1261]:
				xmin = 458.4004
				xmax = 458.8729
				text = "sp"
			intervals [1262]:
				xmin = 458.8729
				xmax = 458.9429
				text = "Y"
			intervals [1263]:
				xmin = 458.9429
				xmax = 458.9929
				text = "AH1"
			intervals [1264]:
				xmin = 458.9929
				xmax = 459.0629
				text = "NG"
			intervals [1265]:
				xmin = 459.0629
				xmax = 459.1029
				text = "G"
			intervals [1266]:
				xmin = 459.1029
				xmax = 459.1529
				text = "ER0"
			intervals [1267]:
				xmin = 459.1529
				xmax = 459.1929
				text = "D"
			intervals [1268]:
				xmin = 459.1929
				xmax = 459.2229
				text = "IH1"
			intervals [1269]:
				xmin = 459.2229
				xmax = 459.3329
				text = "D"
			intervals [1270]:
				xmin = 459.3329
				xmax = 459.3629
				text = "Y"
			intervals [1271]:
				xmin = 459.3629
				xmax = 459.3929
				text = "UW1"
			intervals [1272]:
				xmin = 459.3929
				xmax = 459.4229
				text = "EH1"
			intervals [1273]:
				xmin = 459.4229
				xmax = 459.4829
				text = "V"
			intervals [1274]:
				xmin = 459.4829
				xmax = 459.5429
				text = "ER0"
			intervals [1275]:
				xmin = 459.5429
				xmax = 459.5829
				text = "HH"
			intervals [1276]:
				xmin = 459.5829
				xmax = 459.6129
				text = "AE1"
			intervals [1277]:
				xmin = 459.6129
				xmax = 459.7029
				text = "V"
			intervals [1278]:
				xmin = 459.7029
				xmax = 459.7629
				text = "AH0"
			intervals [1279]:
				xmin = 459.7629
				xmax = 459.9329
				text = "P"
			intervals [1280]:
				xmin = 459.9329
				xmax = 460.0129
				text = "EH1"
			intervals [1281]:
				xmin = 460.0129
				xmax = 460.0729
				text = "T"
			intervals [1282]:
				xmin = 460.0729
				xmax = 460.1829
				text = "ER0"
			intervals [1283]:
				xmin = 460.1829
				xmax = 460.2529
				text = "EH1"
			intervals [1284]:
				xmin = 460.2529
				xmax = 460.3029
				text = "N"
			intervals [1285]:
				xmin = 460.3029
				xmax = 460.3829
				text = "IY0"
			intervals [1286]:
				xmin = 460.3829
				xmax = 460.5129
				text = "TH"
			intervals [1287]:
				xmin = 460.5129
				xmax = 460.5529
				text = "IH2"
			intervals [1288]:
				xmin = 460.5529
				xmax = 460.6529
				text = "NG"
			intervals [1289]:
				xmin = 460.6529
				xmax = 460.8704
				text = "sp"
			intervals [1290]:
				xmin = 460.8704
				xmax = 460.9804
				text = "D"
			intervals [1291]:
				xmin = 460.9804
				xmax = 461.2304
				text = "AO1"
			intervals [1292]:
				xmin = 461.2304
				xmax = 461.2604
				text = "G"
			intervals [1293]:
				xmin = 461.2604
				xmax = 461.3104
				text = "sp"
			intervals [1294]:
				xmin = 461.3104
				xmax = 461.4704
				text = "K"
			intervals [1295]:
				xmin = 461.4704
				xmax = 461.5704
				text = "AE1"
			intervals [1296]:
				xmin = 461.5704
				xmax = 461.7104
				text = "T"
			intervals [1297]:
				xmin = 461.7104
				xmax = 465.1737
				text = ""
			intervals [1298]:
				xmin = 465.1737
				xmax = 465.2137
				text = "sil"
			intervals [1299]:
				xmin = 465.2137
				xmax = 465.3137
				text = "IH1"
			intervals [1300]:
				xmin = 465.3137
				xmax = 465.3437
				text = "Z"
			intervals [1301]:
				xmin = 465.3437
				xmax = 465.3737
				text = "DH"
			intervals [1302]:
				xmin = 465.3737
				xmax = 465.4037
				text = "AE1"
			intervals [1303]:
				xmin = 465.4037
				xmax = 465.4337
				text = "T"
			intervals [1304]:
				xmin = 465.4337
				xmax = 465.4637
				text = "R"
			intervals [1305]:
				xmin = 465.4637
				xmax = 465.4937
				text = "AY1"
			intervals [1306]:
				xmin = 465.4937
				xmax = 465.5437
				text = "T"
			intervals [1307]:
				xmin = 465.5437
				xmax = 465.6237
				text = "sp"
			intervals [1308]:
				xmin = 465.6237
				xmax = 466.305
				text = ""
			intervals [1309]:
				xmin = 466.305
				xmax = 466.355
				text = "HH"
			intervals [1310]:
				xmin = 466.355
				xmax = 466.385
				text = "W"
			intervals [1311]:
				xmin = 466.385
				xmax = 466.415
				text = "AH1"
			intervals [1312]:
				xmin = 466.415
				xmax = 466.465
				text = "T"
			intervals [1313]:
				xmin = 466.465
				xmax = 466.575
				text = "K"
			intervals [1314]:
				xmin = 466.575
				xmax = 466.625
				text = "AY1"
			intervals [1315]:
				xmin = 466.625
				xmax = 466.765
				text = "N"
			intervals [1316]:
				xmin = 466.765
				xmax = 470.4327
				text = "sp"
			intervals [1317]:
				xmin = 470.4327
				xmax = 470.5927
				text = "M"
			intervals [1318]:
				xmin = 470.5927
				xmax = 470.6727
				text = "HH"
			intervals [1319]:
				xmin = 470.6727
				xmax = 470.7527
				text = "M"
			intervals [1320]:
				xmin = 470.7527
				xmax = 475.4212
				text = "sp"
			intervals [1321]:
				xmin = 475.4212
				xmax = 475.4612
				text = "IH1"
			intervals [1322]:
				xmin = 475.4612
				xmax = 475.5312
				text = "Z"
			intervals [1323]:
				xmin = 475.5312
				xmax = 476.7012
				text = "sp"
			intervals [1324]:
				xmin = 476.7012
				xmax = 476.7312
				text = "DH"
			intervals [1325]:
				xmin = 476.7312
				xmax = 476.7612
				text = "AH0"
			intervals [1326]:
				xmin = 476.7612
				xmax = 476.7912
				text = "T"
			intervals [1327]:
				xmin = 476.7912
				xmax = 476.9112
				text = "sp"
			intervals [1328]:
				xmin = 476.9112
				xmax = 476.9412
				text = "R"
			intervals [1329]:
				xmin = 476.9412
				xmax = 476.9712
				text = "AY1"
			intervals [1330]:
				xmin = 476.9712
				xmax = 477.0912
				text = "T"
			intervals [1331]:
				xmin = 477.0912
				xmax = 477.2312
				text = "spn"
			intervals [1332]:
				xmin = 477.2312
				xmax = 478.0304
				text = ""
			intervals [1333]:
				xmin = 478.0304
				xmax = 478.0604
				text = "DH"
			intervals [1334]:
				xmin = 478.0604
				xmax = 478.1004
				text = "AH0"
			intervals [1335]:
				xmin = 478.1004
				xmax = 478.1304
				text = "T"
			intervals [1336]:
				xmin = 478.1304
				xmax = 478.1704
				text = "Z"
			intervals [1337]:
				xmin = 478.1704
				xmax = 478.2004
				text = "sp"
			intervals [1338]:
				xmin = 478.2004
				xmax = 478.4204
				text = "F"
			intervals [1339]:
				xmin = 478.4204
				xmax = 478.4604
				text = "AH1"
			intervals [1340]:
				xmin = 478.4604
				xmax = 478.4904
				text = "N"
			intervals [1341]:
				xmin = 478.4904
				xmax = 478.5304
				text = "IY0"
			intervals [1342]:
				xmin = 478.5304
				xmax = 478.5904
				text = "sp"
			intervals [1343]:
				xmin = 478.5904
				xmax = 487.9761
				text = ""
			intervals [1344]:
				xmin = 487.9761
				xmax = 488.1161
				text = "IH1"
			intervals [1345]:
				xmin = 488.1161
				xmax = 488.1461
				text = "Z"
			intervals [1346]:
				xmin = 488.1461
				xmax = 488.1761
				text = "DH"
			intervals [1347]:
				xmin = 488.1761
				xmax = 488.3261
				text = "AH0"
			intervals [1348]:
				xmin = 488.3261
				xmax = 488.3561
				text = "T"
			intervals [1349]:
				xmin = 488.3561
				xmax = 488.3861
				text = "R"
			intervals [1350]:
				xmin = 488.3861
				xmax = 488.4161
				text = "AY1"
			intervals [1351]:
				xmin = 488.4161
				xmax = 488.4661
				text = "T"
			intervals [1352]:
				xmin = 488.4661
				xmax = 491.755
				text = "sp"
			intervals [1353]:
				xmin = 491.755
				xmax = 491.835
				text = "AH1"
			intervals [1354]:
				xmin = 491.835
				xmax = 491.895
				text = "HH"
			intervals [1355]:
				xmin = 491.895
				xmax = 491.995
				text = "AH1"
			intervals [1356]:
				xmin = 491.995
				xmax = 503.8623
				text = "sp"
			intervals [1357]:
				xmin = 503.8623
				xmax = 503.9123
				text = "M"
			intervals [1358]:
				xmin = 503.9123
				xmax = 503.9423
				text = "HH"
			intervals [1359]:
				xmin = 503.9423
				xmax = 504.2123
				text = "M"
			intervals [1360]:
				xmin = 504.2123
				xmax = 511.5426
				text = ""
			intervals [1361]:
				xmin = 511.5426
				xmax = 511.7226
				text = "HH"
			intervals [1362]:
				xmin = 511.7226
				xmax = 511.7926
				text = "M"
			intervals [1363]:
				xmin = 511.7926
				xmax = 511.8726
				text = "sp"
			intervals [1364]:
				xmin = 511.8726
				xmax = 513.5524
				text = ""
			intervals [1365]:
				xmin = 513.5524
				xmax = 513.6324
				text = "HH"
			intervals [1366]:
				xmin = 513.6324
				xmax = 513.6724
				text = "AW1"
			intervals [1367]:
				xmin = 513.6724
				xmax = 513.7324
				text = "AH0"
			intervals [1368]:
				xmin = 513.7324
				xmax = 513.7924
				text = "B"
			intervals [1369]:
				xmin = 513.7924
				xmax = 513.9824
				text = "AW1"
			intervals [1370]:
				xmin = 513.9824
				xmax = 514.2424
				text = "T"
			intervals [1371]:
				xmin = 514.2424
				xmax = 514.3024
				text = "AH1"
			intervals [1372]:
				xmin = 514.3024
				xmax = 514.4724
				text = "M"
			intervals [1373]:
				xmin = 514.4724
				xmax = 514.9372
				text = "sp"
			intervals [1374]:
				xmin = 514.9372
				xmax = 515.1272
				text = "S"
			intervals [1375]:
				xmin = 515.1272
				xmax = 515.1772
				text = "K"
			intervals [1376]:
				xmin = 515.1772
				xmax = 515.2572
				text = "UW1"
			intervals [1377]:
				xmin = 515.2572
				xmax = 515.4072
				text = "L"
			intervals [1378]:
				xmin = 515.4072
				xmax = 515.4572
				text = "W"
			intervals [1379]:
				xmin = 515.4572
				xmax = 515.4872
				text = "IH1"
			intervals [1380]:
				xmin = 515.4872
				xmax = 515.5372
				text = "N"
			intervals [1381]:
				xmin = 515.5372
				xmax = 515.5872
				text = "Y"
			intervals [1382]:
				xmin = 515.5872
				xmax = 515.6572
				text = "UW1"
			intervals [1383]:
				xmin = 515.6572
				xmax = 515.6972
				text = "W"
			intervals [1384]:
				xmin = 515.6972
				xmax = 515.7672
				text = "ER0"
			intervals [1385]:
				xmin = 515.7672
				xmax = 515.8972
				text = "Y"
			intervals [1386]:
				xmin = 515.8972
				xmax = 515.9372
				text = "AH1"
			intervals [1387]:
				xmin = 515.9372
				xmax = 516.0172
				text = "NG"
			intervals [1388]:
				xmin = 516.0172
				xmax = 516.0872
				text = "G"
			intervals [1389]:
				xmin = 516.0872
				xmax = 516.2572
				text = "ER0"
			intervals [1390]:
				xmin = 516.2572
				xmax = 516.577
				text = ""
			intervals [1391]:
				xmin = 516.577
				xmax = 516.617
				text = "K"
			intervals [1392]:
				xmin = 516.617
				xmax = 516.677
				text = "AH0"
			intervals [1393]:
				xmin = 516.677
				xmax = 516.767
				text = "N"
			intervals [1394]:
				xmin = 516.767
				xmax = 516.837
				text = "Y"
			intervals [1395]:
				xmin = 516.837
				xmax = 516.947
				text = "UW1"
			intervals [1396]:
				xmin = 516.947
				xmax = 517.027
				text = "sp"
			intervals [1397]:
				xmin = 517.027
				xmax = 517.4886
				text = ""
			intervals [1398]:
				xmin = 517.4886
				xmax = 517.5686
				text = "W"
			intervals [1399]:
				xmin = 517.5686
				xmax = 517.6186
				text = "AH1"
			intervals [1400]:
				xmin = 517.6186
				xmax = 517.6686
				text = "T"
			intervals [1401]:
				xmin = 517.6686
				xmax = 517.7186
				text = "D"
			intervals [1402]:
				xmin = 517.7186
				xmax = 517.7486
				text = "IH1"
			intervals [1403]:
				xmin = 517.7486
				xmax = 517.8186
				text = "D"
			intervals [1404]:
				xmin = 517.8186
				xmax = 517.8486
				text = "Y"
			intervals [1405]:
				xmin = 517.8486
				xmax = 517.8886
				text = "UW1"
			intervals [1406]:
				xmin = 517.8886
				xmax = 517.9886
				text = "S"
			intervals [1407]:
				xmin = 517.9886
				xmax = 518.0486
				text = "T"
			intervals [1408]:
				xmin = 518.0486
				xmax = 518.1086
				text = "AH1"
			intervals [1409]:
				xmin = 518.1086
				xmax = 518.2186
				text = "D"
			intervals [1410]:
				xmin = 518.2186
				xmax = 518.2986
				text = "IY0"
			intervals [1411]:
				xmin = 518.2986
				xmax = 518.4686
				text = "Y"
			intervals [1412]:
				xmin = 518.4686
				xmax = 518.5186
				text = "UW1"
			intervals [1413]:
				xmin = 518.5186
				xmax = 518.5486
				text = "N"
			intervals [1414]:
				xmin = 518.5486
				xmax = 518.7386
				text = "OW1"
			intervals [1415]:
				xmin = 518.7386
				xmax = 519.7828
				text = "sp"
			intervals [1416]:
				xmin = 519.7828
				xmax = 519.8628
				text = "EY1"
			intervals [1417]:
				xmin = 519.8628
				xmax = 519.9228
				text = "sp"
			intervals [1418]:
				xmin = 519.9228
				xmax = 519.9528
				text = "EH1"
			intervals [1419]:
				xmin = 519.9528
				xmax = 519.9828
				text = "N"
			intervals [1420]:
				xmin = 519.9828
				xmax = 520.2728
				text = "IY0"
			intervals [1421]:
				xmin = 520.2728
				xmax = 521.1242
				text = "sp"
			intervals [1422]:
				xmin = 521.1242
				xmax = 521.1542
				text = "S"
			intervals [1423]:
				xmin = 521.1542
				xmax = 521.2042
				text = "AH0"
			intervals [1424]:
				xmin = 521.2042
				xmax = 521.2542
				text = "B"
			intervals [1425]:
				xmin = 521.2542
				xmax = 521.3042
				text = "JH"
			intervals [1426]:
				xmin = 521.3042
				xmax = 521.3342
				text = "EH1"
			intervals [1427]:
				xmin = 521.3342
				xmax = 521.3642
				text = "K"
			intervals [1428]:
				xmin = 521.3642
				xmax = 521.3942
				text = "S"
			intervals [1429]:
				xmin = 521.3942
				xmax = 521.4242
				text = "Y"
			intervals [1430]:
				xmin = 521.4242
				xmax = 521.4542
				text = "UW1"
			intervals [1431]:
				xmin = 521.4542
				xmax = 521.4842
				text = "K"
			intervals [1432]:
				xmin = 521.4842
				xmax = 521.5142
				text = "AH0"
			intervals [1433]:
				xmin = 521.5142
				xmax = 521.6242
				text = "N"
			intervals [1434]:
				xmin = 521.6242
				xmax = 521.6542
				text = "sp"
			intervals [1435]:
				xmin = 521.6542
				xmax = 521.7542
				text = "R"
			intervals [1436]:
				xmin = 521.7542
				xmax = 521.8142
				text = "IY0"
			intervals [1437]:
				xmin = 521.8142
				xmax = 521.8442
				text = "M"
			intervals [1438]:
				xmin = 521.8442
				xmax = 521.8742
				text = "EH1"
			intervals [1439]:
				xmin = 521.8742
				xmax = 521.9142
				text = "M"
			intervals [1440]:
				xmin = 521.9142
				xmax = 522.0042
				text = "B"
			intervals [1441]:
				xmin = 522.0042
				xmax = 522.1042
				text = "ER0"
			intervals [1442]:
				xmin = 522.1042
				xmax = 522.1342
				text = "Y"
			intervals [1443]:
				xmin = 522.1342
				xmax = 522.1842
				text = "UW1"
			intervals [1444]:
				xmin = 522.1842
				xmax = 522.2742
				text = "sp"
			intervals [1445]:
				xmin = 522.2742
				xmax = 522.3042
				text = "L"
			intervals [1446]:
				xmin = 522.3042
				xmax = 522.3342
				text = "AY1"
			intervals [1447]:
				xmin = 522.3342
				xmax = 522.3642
				text = "K"
			intervals [1448]:
				xmin = 522.3642
				xmax = 522.3942
				text = "T"
			intervals [1449]:
				xmin = 522.3942
				xmax = 522.4542
				text = "ER0"
			intervals [1450]:
				xmin = 522.4542
				xmax = 522.4842
				text = "sp"
			intervals [1451]:
				xmin = 522.4842
				xmax = 522.5142
				text = "EH1"
			intervals [1452]:
				xmin = 522.5142
				xmax = 522.5442
				text = "N"
			intervals [1453]:
				xmin = 522.5442
				xmax = 522.5842
				text = "IY0"
			intervals [1454]:
				xmin = 522.5842
				xmax = 522.6742
				text = "TH"
			intervals [1455]:
				xmin = 522.6742
				xmax = 522.7142
				text = "IH2"
			intervals [1456]:
				xmin = 522.7142
				xmax = 522.9042
				text = "N"
			intervals [1457]:
				xmin = 522.9042
				xmax = 527.1807
				text = ""
			intervals [1458]:
				xmin = 527.1807
				xmax = 527.2807
				text = "sil"
			intervals [1459]:
				xmin = 527.2807
				xmax = 527.3707
				text = "Y"
			intervals [1460]:
				xmin = 527.3707
				xmax = 527.5007
				text = "AE1"
			intervals [1461]:
				xmin = 527.5007
				xmax = 537.9059
				text = "sp"
			intervals [1462]:
				xmin = 537.9059
				xmax = 537.9359
				text = "M"
			intervals [1463]:
				xmin = 537.9359
				xmax = 537.9659
				text = "HH"
			intervals [1464]:
				xmin = 537.9659
				xmax = 538.0759
				text = "M"
			intervals [1465]:
				xmin = 538.0759
				xmax = 545.5593
				text = ""
			intervals [1466]:
				xmin = 545.5593
				xmax = 545.5993
				text = "sil"
			intervals [1467]:
				xmin = 545.5993
				xmax = 545.7493
				text = "OW1"
			intervals [1468]:
				xmin = 545.7493
				xmax = 545.8693
				text = "D"
			intervals [1469]:
				xmin = 545.8693
				xmax = 545.8993
				text = "AW1"
			intervals [1470]:
				xmin = 545.8993
				xmax = 545.9293
				text = "N"
			intervals [1471]:
				xmin = 545.9293
				xmax = 545.9593
				text = "AE1"
			intervals [1472]:
				xmin = 545.9593
				xmax = 545.9893
				text = "T"
			intervals [1473]:
				xmin = 545.9893
				xmax = 546.0193
				text = "DH"
			intervals [1474]:
				xmin = 546.0193
				xmax = 546.1893
				text = "AH1"
			intervals [1475]:
				xmin = 546.1893
				xmax = 546.4493
				text = "sp"
			intervals [1476]:
				xmin = 546.4493
				xmax = 546.4793
				text = "M"
			intervals [1477]:
				xmin = 546.4793
				xmax = 546.5093
				text = "AO1"
			intervals [1478]:
				xmin = 546.5093
				xmax = 546.5393
				text = "L"
			intervals [1479]:
				xmin = 546.5393
				xmax = 546.5693
				text = "DH"
			intervals [1480]:
				xmin = 546.5693
				xmax = 546.6793
				text = "EH1"
			intervals [1481]:
				xmin = 546.6793
				xmax = 546.7093
				text = "R"
			intervals [1482]:
				xmin = 546.7093
				xmax = 546.7393
				text = "ER0"
			intervals [1483]:
				xmin = 546.7393
				xmax = 546.8193
				text = "W"
			intervals [1484]:
				xmin = 546.8193
				xmax = 546.9393
				text = "EH0"
			intervals [1485]:
				xmin = 546.9393
				xmax = 546.9693
				text = "R"
			intervals [1486]:
				xmin = 546.9693
				xmax = 546.9993
				text = "EH1"
			intervals [1487]:
				xmin = 546.9993
				xmax = 547.0393
				text = "V"
			intervals [1488]:
				xmin = 547.0393
				xmax = 547.0793
				text = "ER0"
			intervals [1489]:
				xmin = 547.0793
				xmax = 547.1093
				text = "IH1"
			intervals [1490]:
				xmin = 547.1093
				xmax = 547.1393
				text = "T"
			intervals [1491]:
				xmin = 547.1393
				xmax = 547.1693
				text = "IH0"
			intervals [1492]:
				xmin = 547.1693
				xmax = 547.1993
				text = "Z"
			intervals [1493]:
				xmin = 547.1993
				xmax = 547.4393
				text = "sp"
			intervals [1494]:
				xmin = 547.4393
				xmax = 558.9746
				text = ""
			intervals [1495]:
				xmin = 558.9746
				xmax = 559.0046
				text = "M"
			intervals [1496]:
				xmin = 559.0046
				xmax = 559.0346
				text = "HH"
			intervals [1497]:
				xmin = 559.0346
				xmax = 559.3946
				text = "M"
			intervals [1498]:
				xmin = 559.3946
				xmax = 562.7878
				text = ""
			intervals [1499]:
				xmin = 562.7878
				xmax = 562.8478
				text = "sil"
			intervals [1500]:
				xmin = 562.8478
				xmax = 562.8878
				text = "Y"
			intervals [1501]:
				xmin = 562.8878
				xmax = 563.1278
				text = "AE1"
			intervals [1502]:
				xmin = 563.1278
				xmax = 569.2848
				text = ""
			intervals [1503]:
				xmin = 569.2848
				xmax = 569.4448
				text = "sil"
			intervals [1504]:
				xmin = 569.4448
				xmax = 569.6348
				text = "M"
			intervals [1505]:
				xmin = 569.6348
				xmax = 569.6648
				text = "HH"
			intervals [1506]:
				xmin = 569.6648
				xmax = 569.6948
				text = "M"
			intervals [1507]:
				xmin = 569.6948
				xmax = 569.7548
				text = "sp"
			intervals [1508]:
				xmin = 569.7548
				xmax = 582.0705
				text = ""
			intervals [1509]:
				xmin = 582.0705
				xmax = 582.1105
				text = "M"
			intervals [1510]:
				xmin = 582.1105
				xmax = 582.1405
				text = "HH"
			intervals [1511]:
				xmin = 582.1405
				xmax = 582.5905
				text = "M"
			intervals [1512]:
				xmin = 582.5905
				xmax = 593.2185
				text = ""
			intervals [1513]:
				xmin = 593.2185
				xmax = 593.2585
				text = "sil"
			intervals [1514]:
				xmin = 593.2585
				xmax = 593.3385
				text = "HH"
			intervals [1515]:
				xmin = 593.3385
				xmax = 593.4485
				text = "M"
			intervals [1516]:
				xmin = 593.4485
				xmax = 594.8626
				text = "sp"
			intervals [1517]:
				xmin = 594.8626
				xmax = 594.8926
				text = "V"
			intervals [1518]:
				xmin = 594.8926
				xmax = 594.9226
				text = "EH1"
			intervals [1519]:
				xmin = 594.9226
				xmax = 594.9626
				text = "R"
			intervals [1520]:
				xmin = 594.9626
				xmax = 595.0726
				text = "IY0"
			intervals [1521]:
				xmin = 595.0726
				xmax = 595.1126
				text = "sp"
			intervals [1522]:
				xmin = 595.1126
				xmax = 595.1526
				text = "IH1"
			intervals [1523]:
				xmin = 595.1526
				xmax = 595.2826
				text = "N"
			intervals [1524]:
				xmin = 595.2826
				xmax = 595.3626
				text = "T"
			intervals [1525]:
				xmin = 595.3626
				xmax = 595.4026
				text = "R"
			intervals [1526]:
				xmin = 595.4026
				xmax = 595.4526
				text = "AH0"
			intervals [1527]:
				xmin = 595.4526
				xmax = 595.5426
				text = "S"
			intervals [1528]:
				xmin = 595.5426
				xmax = 595.5826
				text = "T"
			intervals [1529]:
				xmin = 595.5826
				xmax = 595.6126
				text = "IH0"
			intervals [1530]:
				xmin = 595.6126
				xmax = 595.6426
				text = "N"
			intervals [1531]:
				xmin = 595.6426
				xmax = 597.0859
				text = "sp"
			intervals [1532]:
				xmin = 597.0859
				xmax = 597.1859
				text = "HH"
			intervals [1533]:
				xmin = 597.1859
				xmax = 597.2459
				text = "W"
			intervals [1534]:
				xmin = 597.2459
				xmax = 597.3259
				text = "AH1"
			intervals [1535]:
				xmin = 597.3259
				xmax = 597.5459
				text = "T"
			intervals [1536]:
				xmin = 597.5459
				xmax = 597.8459
				text = "AH1"
			intervals [1537]:
				xmin = 597.8459
				xmax = 597.9159
				text = "EH1"
			intervals [1538]:
				xmin = 597.9159
				xmax = 597.9859
				text = "N"
			intervals [1539]:
				xmin = 597.9859
				xmax = 598.0759
				text = "IY0"
			intervals [1540]:
				xmin = 598.0759
				xmax = 598.1359
				text = "AH1"
			intervals [1541]:
				xmin = 598.1359
				xmax = 598.1959
				text = "DH"
			intervals [1542]:
				xmin = 598.1959
				xmax = 598.2659
				text = "ER0"
			intervals [1543]:
				xmin = 598.2659
				xmax = 598.3859
				text = "K"
			intervals [1544]:
				xmin = 598.3859
				xmax = 598.4559
				text = "AO1"
			intervals [1545]:
				xmin = 598.4559
				xmax = 598.5559
				text = "R"
			intervals [1546]:
				xmin = 598.5559
				xmax = 598.6659
				text = "S"
			intervals [1547]:
				xmin = 598.6659
				xmax = 598.7459
				text = "AH0"
			intervals [1548]:
				xmin = 598.7459
				xmax = 598.7759
				text = "Z"
			intervals [1549]:
				xmin = 598.7759
				xmax = 598.8059
				text = "Y"
			intervals [1550]:
				xmin = 598.8059
				xmax = 598.8859
				text = "UW1"
			intervals [1551]:
				xmin = 598.8859
				xmax = 598.9559
				text = "L"
			intervals [1552]:
				xmin = 598.9559
				xmax = 599.0559
				text = "AY1"
			intervals [1553]:
				xmin = 599.0559
				xmax = 599.1159
				text = "K"
			intervals [1554]:
				xmin = 599.1159
				xmax = 599.1459
				text = "T"
			intervals [1555]:
				xmin = 599.1459
				xmax = 599.1959
				text = "sp"
			intervals [1556]:
				xmin = 599.1959
				xmax = 599.2459
				text = "B"
			intervals [1557]:
				xmin = 599.2459
				xmax = 599.2959
				text = "IH0"
			intervals [1558]:
				xmin = 599.2959
				xmax = 599.4459
				text = "S"
			intervals [1559]:
				xmin = 599.4459
				xmax = 599.5159
				text = "AY1"
			intervals [1560]:
				xmin = 599.5159
				xmax = 599.6559
				text = "D"
			intervals [1561]:
				xmin = 599.6559
				xmax = 599.7259
				text = "Z"
			intervals [1562]:
				xmin = 599.7259
				xmax = 599.7959
				text = "AA1"
			intervals [1563]:
				xmin = 599.7959
				xmax = 599.8759
				text = "R"
			intervals [1564]:
				xmin = 599.8759
				xmax = 599.9059
				text = "T"
			intervals [1565]:
				xmin = 599.9059
				xmax = 599.9359
				text = "DH"
			intervals [1566]:
				xmin = 599.9359
				xmax = 599.9659
				text = "AH0"
			intervals [1567]:
				xmin = 599.9659
				xmax = 599.9959
				text = "T"
			intervals [1568]:
				xmin = 599.9959
				xmax = 600.1059
				text = "sp"
			intervals [1569]:
				xmin = 600.1059
				xmax = 600.2059
				text = "Y"
			intervals [1570]:
				xmin = 600.2059
				xmax = 600.2759
				text = "UW1"
			intervals [1571]:
				xmin = 600.2759
				xmax = 600.3359
				text = "sp"
			intervals [1572]:
				xmin = 600.3359
				xmax = 600.3759
				text = "K"
			intervals [1573]:
				xmin = 600.3759
				xmax = 600.4059
				text = "AH0"
			intervals [1574]:
				xmin = 600.4059
				xmax = 600.4359
				text = "N"
			intervals [1575]:
				xmin = 600.4359
				xmax = 600.5859
				text = "R"
			intervals [1576]:
				xmin = 600.5859
				xmax = 600.6559
				text = "IY0"
			intervals [1577]:
				xmin = 600.6559
				xmax = 600.6859
				text = "M"
			intervals [1578]:
				xmin = 600.6859
				xmax = 600.7159
				text = "EH1"
			intervals [1579]:
				xmin = 600.7159
				xmax = 600.7459
				text = "M"
			intervals [1580]:
				xmin = 600.7459
				xmax = 600.7959
				text = "B"
			intervals [1581]:
				xmin = 600.7959
				xmax = 600.8959
				text = "ER0"
			intervals [1582]:
				xmin = 600.8959
				xmax = 600.9659
				text = "sp"
			intervals [1583]:
				xmin = 600.9659
				xmax = 606.7474
				text = ""
			intervals [1584]:
				xmin = 606.7474
				xmax = 606.9274
				text = "AH1"
			intervals [1585]:
				xmin = 606.9274
				xmax = 606.9674
				text = "HH"
			intervals [1586]:
				xmin = 606.9674
				xmax = 607.1374
				text = "AH1"
			intervals [1587]:
				xmin = 607.1374
				xmax = 626.4143
				text = "sp"
			intervals [1588]:
				xmin = 626.4143
				xmax = 626.5243
				text = "M"
			intervals [1589]:
				xmin = 626.5243
				xmax = 626.5643
				text = "HH"
			intervals [1590]:
				xmin = 626.5643
				xmax = 626.7543
				text = "M"
			intervals [1591]:
				xmin = 626.7543
				xmax = 635.8528
				text = ""
			intervals [1592]:
				xmin = 635.8528
				xmax = 635.9728
				text = "HH"
			intervals [1593]:
				xmin = 635.9728
				xmax = 636.0628
				text = "M"
			intervals [1594]:
				xmin = 636.0628
				xmax = 636.2128
				text = "sp"
			intervals [1595]:
				xmin = 636.2128
				xmax = 636.6622
				text = ""
			intervals [1596]:
				xmin = 636.6622
				xmax = 636.7322
				text = "HH"
			intervals [1597]:
				xmin = 636.7322
				xmax = 636.8122
				text = "AW1"
			intervals [1598]:
				xmin = 636.8122
				xmax = 636.8622
				text = "AH0"
			intervals [1599]:
				xmin = 636.8622
				xmax = 636.9022
				text = "B"
			intervals [1600]:
				xmin = 636.9022
				xmax = 636.9522
				text = "AW1"
			intervals [1601]:
				xmin = 636.9522
				xmax = 637.0022
				text = "T"
			intervals [1602]:
				xmin = 637.0022
				xmax = 637.0622
				text = "W"
			intervals [1603]:
				xmin = 637.0622
				xmax = 637.1022
				text = "AH1"
			intervals [1604]:
				xmin = 637.1022
				xmax = 637.1622
				text = "T"
			intervals [1605]:
				xmin = 637.1622
				xmax = 637.1922
				text = "D"
			intervals [1606]:
				xmin = 637.1922
				xmax = 637.3022
				text = "UW1"
			intervals [1607]:
				xmin = 637.3022
				xmax = 637.3922
				text = "K"
			intervals [1608]:
				xmin = 637.3922
				xmax = 637.4222
				text = "IH1"
			intervals [1609]:
				xmin = 637.4222
				xmax = 637.5422
				text = "D"
			intervals [1610]:
				xmin = 637.5422
				xmax = 637.6422
				text = "Z"
			intervals [1611]:
				xmin = 637.6422
				xmax = 637.6722
				text = "sp"
			intervals [1612]:
				xmin = 637.6722
				xmax = 637.7322
				text = "JH"
			intervals [1613]:
				xmin = 637.7322
				xmax = 637.7722
				text = "EH1"
			intervals [1614]:
				xmin = 637.7722
				xmax = 637.8722
				text = "N"
			intervals [1615]:
				xmin = 637.8722
				xmax = 637.9022
				text = "ER0"
			intervals [1616]:
				xmin = 637.9022
				xmax = 637.9422
				text = "AH0"
			intervals [1617]:
				xmin = 637.9422
				xmax = 638.0022
				text = "L"
			intervals [1618]:
				xmin = 638.0022
				xmax = 638.1322
				text = "IY0"
			intervals [1619]:
				xmin = 638.1322
				xmax = 638.2522
				text = "sp"
			intervals [1620]:
				xmin = 638.2522
				xmax = 638.3122
				text = "W"
			intervals [1621]:
				xmin = 638.3122
				xmax = 638.3622
				text = "AH1"
			intervals [1622]:
				xmin = 638.3622
				xmax = 638.4022
				text = "T"
			intervals [1623]:
				xmin = 638.4022
				xmax = 638.4322
				text = "sp"
			intervals [1624]:
				xmin = 638.4322
				xmax = 638.4922
				text = "D"
			intervals [1625]:
				xmin = 638.4922
				xmax = 638.5322
				text = "UW1"
			intervals [1626]:
				xmin = 638.5322
				xmax = 638.5822
				text = "DH"
			intervals [1627]:
				xmin = 638.5822
				xmax = 638.6722
				text = "EY1"
			intervals [1628]:
				xmin = 638.6722
				xmax = 638.7722
				text = "D"
			intervals [1629]:
				xmin = 638.7722
				xmax = 638.9022
				text = "UW1"
			intervals [1630]:
				xmin = 638.9022
				xmax = 639.0222
				text = "AE1"
			intervals [1631]:
				xmin = 639.0222
				xmax = 639.1322
				text = "F"
			intervals [1632]:
				xmin = 639.1322
				xmax = 639.1822
				text = "T"
			intervals [1633]:
				xmin = 639.1822
				xmax = 639.2622
				text = "ER0"
			intervals [1634]:
				xmin = 639.2622
				xmax = 639.3722
				text = "S"
			intervals [1635]:
				xmin = 639.3722
				xmax = 639.4322
				text = "K"
			intervals [1636]:
				xmin = 639.4322
				xmax = 639.5422
				text = "UW1"
			intervals [1637]:
				xmin = 639.5422
				xmax = 639.6122
				text = "L"
			intervals [1638]:
				xmin = 639.6122
				xmax = 640.6874
				text = "sp"
			intervals [1639]:
				xmin = 640.6874
				xmax = 640.7674
				text = "EH1"
			intervals [1640]:
				xmin = 640.7674
				xmax = 640.8174
				text = "N"
			intervals [1641]:
				xmin = 640.8174
				xmax = 640.8974
				text = "IY0"
			intervals [1642]:
				xmin = 640.8974
				xmax = 640.9774
				text = "TH"
			intervals [1643]:
				xmin = 640.9774
				xmax = 641.0074
				text = "IH2"
			intervals [1644]:
				xmin = 641.0074
				xmax = 641.2274
				text = "N"
			intervals [1645]:
				xmin = 641.2274
				xmax = 649.5233
				text = "sp"
			intervals [1646]:
				xmin = 649.5233
				xmax = 649.7133
				text = "M"
			intervals [1647]:
				xmin = 649.7133
				xmax = 649.7833
				text = "HH"
			intervals [1648]:
				xmin = 649.7833
				xmax = 649.9433
				text = "M"
			intervals [1649]:
				xmin = 649.9433
				xmax = 657.505
				text = ""
			intervals [1650]:
				xmin = 657.505
				xmax = 657.545
				text = "sil"
			intervals [1651]:
				xmin = 657.545
				xmax = 657.785
				text = "M"
			intervals [1652]:
				xmin = 657.785
				xmax = 657.815
				text = "HH"
			intervals [1653]:
				xmin = 657.815
				xmax = 657.875
				text = "M"
			intervals [1654]:
				xmin = 657.875
				xmax = 661.2762
				text = "sp"
			intervals [1655]:
				xmin = 661.2762
				xmax = 661.3562
				text = "V"
			intervals [1656]:
				xmin = 661.3562
				xmax = 661.3962
				text = "EH1"
			intervals [1657]:
				xmin = 661.3962
				xmax = 661.4262
				text = "R"
			intervals [1658]:
				xmin = 661.4262
				xmax = 661.4562
				text = "IY0"
			intervals [1659]:
				xmin = 661.4562
				xmax = 661.4862
				text = "G"
			intervals [1660]:
				xmin = 661.4862
				xmax = 661.5162
				text = "IH0"
			intervals [1661]:
				xmin = 661.5162
				xmax = 661.5762
				text = "D"
			intervals [1662]:
				xmin = 661.5762
				xmax = 662.5694
				text = "sp"
			intervals [1663]:
				xmin = 662.5694
				xmax = 662.9294
				text = "AH1"
			intervals [1664]:
				xmin = 662.9294
				xmax = 664.2792
				text = "sp"
			intervals [1665]:
				xmin = 664.2792
				xmax = 664.3392
				text = "K"
			intervals [1666]:
				xmin = 664.3392
				xmax = 664.3692
				text = "AH0"
			intervals [1667]:
				xmin = 664.3692
				xmax = 664.4092
				text = "N"
			intervals [1668]:
				xmin = 664.4092
				xmax = 664.4592
				text = "Y"
			intervals [1669]:
				xmin = 664.4592
				xmax = 664.4992
				text = "UW1"
			intervals [1670]:
				xmin = 664.4992
				xmax = 664.6492
				text = "R"
			intervals [1671]:
				xmin = 664.6492
				xmax = 664.7392
				text = "IY0"
			intervals [1672]:
				xmin = 664.7392
				xmax = 664.8192
				text = "M"
			intervals [1673]:
				xmin = 664.8192
				xmax = 664.8892
				text = "EH1"
			intervals [1674]:
				xmin = 664.8892
				xmax = 664.9692
				text = "M"
			intervals [1675]:
				xmin = 664.9692
				xmax = 665.0092
				text = "B"
			intervals [1676]:
				xmin = 665.0092
				xmax = 665.1492
				text = "ER0"
			intervals [1677]:
				xmin = 665.1492
				xmax = 665.1792
				text = "HH"
			intervals [1678]:
				xmin = 665.1792
				xmax = 665.2092
				text = "W"
			intervals [1679]:
				xmin = 665.2092
				xmax = 665.2592
				text = "EH1"
			intervals [1680]:
				xmin = 665.2592
				xmax = 665.3292
				text = "N"
			intervals [1681]:
				xmin = 665.3292
				xmax = 665.3692
				text = "Y"
			intervals [1682]:
				xmin = 665.3692
				xmax = 665.4292
				text = "UW1"
			intervals [1683]:
				xmin = 665.4292
				xmax = 665.4592
				text = "W"
			intervals [1684]:
				xmin = 665.4592
				xmax = 665.5292
				text = "ER0"
			intervals [1685]:
				xmin = 665.5292
				xmax = 665.6392
				text = "Y"
			intervals [1686]:
				xmin = 665.6392
				xmax = 665.6792
				text = "AH1"
			intervals [1687]:
				xmin = 665.6792
				xmax = 665.7192
				text = "NG"
			intervals [1688]:
				xmin = 665.7192
				xmax = 665.8192
				text = "G"
			intervals [1689]:
				xmin = 665.8192
				xmax = 665.9192
				text = "ER0"
			intervals [1690]:
				xmin = 665.9192
				xmax = 666.0092
				text = "D"
			intervals [1691]:
				xmin = 666.0092
				xmax = 666.0492
				text = "IH1"
			intervals [1692]:
				xmin = 666.0492
				xmax = 666.1292
				text = "D"
			intervals [1693]:
				xmin = 666.1292
				xmax = 666.1692
				text = "Y"
			intervals [1694]:
				xmin = 666.1692
				xmax = 666.1992
				text = "UW1"
			intervals [1695]:
				xmin = 666.1992
				xmax = 666.2292
				text = "EH1"
			intervals [1696]:
				xmin = 666.2292
				xmax = 666.2892
				text = "V"
			intervals [1697]:
				xmin = 666.2892
				xmax = 666.3792
				text = "ER0"
			intervals [1698]:
				xmin = 666.3792
				xmax = 666.4892
				text = "HH"
			intervals [1699]:
				xmin = 666.4892
				xmax = 666.5292
				text = "AE1"
			intervals [1700]:
				xmin = 666.5292
				xmax = 666.5692
				text = "V"
			intervals [1701]:
				xmin = 666.5692
				xmax = 666.6292
				text = "sp"
			intervals [1702]:
				xmin = 666.6292
				xmax = 666.6592
				text = "AH0"
			intervals [1703]:
				xmin = 666.6592
				xmax = 667.1372
				text = "sp"
			intervals [1704]:
				xmin = 667.1372
				xmax = 667.2172
				text = "T"
			intervals [1705]:
				xmin = 667.2172
				xmax = 667.2872
				text = "IY1"
			intervals [1706]:
				xmin = 667.2872
				xmax = 667.3972
				text = "CH"
			intervals [1707]:
				xmin = 667.3972
				xmax = 667.4672
				text = "ER0"
			intervals [1708]:
				xmin = 667.4672
				xmax = 667.5172
				text = "DH"
			intervals [1709]:
				xmin = 667.5172
				xmax = 667.5772
				text = "AH0"
			intervals [1710]:
				xmin = 667.5772
				xmax = 667.6072
				text = "T"
			intervals [1711]:
				xmin = 667.6072
				xmax = 667.6772
				text = "HH"
			intervals [1712]:
				xmin = 667.6772
				xmax = 667.7572
				text = "AA1"
			intervals [1713]:
				xmin = 667.7572
				xmax = 667.8572
				text = "L"
			intervals [1714]:
				xmin = 667.8572
				xmax = 667.8972
				text = "ER0"
			intervals [1715]:
				xmin = 667.8972
				xmax = 667.9772
				text = "D"
			intervals [1716]:
				xmin = 667.9772
				xmax = 668.0672
				text = "AH0"
			intervals [1717]:
				xmin = 668.0672
				xmax = 668.1272
				text = "L"
			intervals [1718]:
				xmin = 668.1272
				xmax = 668.1972
				text = "AA1"
			intervals [1719]:
				xmin = 668.1972
				xmax = 668.2372
				text = "T"
			intervals [1720]:
				xmin = 668.2372
				xmax = 668.3372
				text = "sp"
			intervals [1721]:
				xmin = 668.3372
				xmax = 668.4172
				text = "Y"
			intervals [1722]:
				xmin = 668.4172
				xmax = 668.4672
				text = "UW1"
			intervals [1723]:
				xmin = 668.4672
				xmax = 668.5272
				text = "sp"
			intervals [1724]:
				xmin = 668.5272
				xmax = 668.6172
				text = "K"
			intervals [1725]:
				xmin = 668.6172
				xmax = 668.6572
				text = "UH1"
			intervals [1726]:
				xmin = 668.6572
				xmax = 668.7072
				text = "D"
			intervals [1727]:
				xmin = 668.7072
				xmax = 669.2757
				text = "sp"
			intervals [1728]:
				xmin = 669.2757
				xmax = 669.3157
				text = "R"
			intervals [1729]:
				xmin = 669.3157
				xmax = 669.3857
				text = "IY0"
			intervals [1730]:
				xmin = 669.3857
				xmax = 669.4357
				text = "M"
			intervals [1731]:
				xmin = 669.4357
				xmax = 669.4657
				text = "EH1"
			intervals [1732]:
				xmin = 669.4657
				xmax = 669.5257
				text = "M"
			intervals [1733]:
				xmin = 669.5257
				xmax = 669.6057
				text = "B"
			intervals [1734]:
				xmin = 669.6057
				xmax = 669.7357
				text = "ER0"
			intervals [1735]:
				xmin = 669.7357
				xmax = 669.9957
				text = "sp"
			intervals [1736]:
				xmin = 669.9957
				xmax = 678.6906
				text = ""
			intervals [1737]:
				xmin = 678.6906
				xmax = 679.5406
				text = "spn"
			intervals [1738]:
				xmin = 679.5406
				xmax = 679.8767
				text = ""
			intervals [1739]:
				xmin = 679.8767
				xmax = 679.9267
				text = "sil"
			intervals [1740]:
				xmin = 679.9267
				xmax = 679.9767
				text = "W"
			intervals [1741]:
				xmin = 679.9767
				xmax = 680.1267
				text = "W"
			intervals [1742]:
				xmin = 680.1267
				xmax = 680.2567
				text = "W"
			intervals [1743]:
				xmin = 680.2567
				xmax = 680.2967
				text = "AH1"
			intervals [1744]:
				xmin = 680.2967
				xmax = 680.3867
				text = "T"
			intervals [1745]:
				xmin = 680.3867
				xmax = 680.4467
				text = "W"
			intervals [1746]:
				xmin = 680.4467
				xmax = 680.5167
				text = "UH1"
			intervals [1747]:
				xmin = 680.5167
				xmax = 680.5567
				text = "D"
			intervals [1748]:
				xmin = 680.5567
				xmax = 680.6367
				text = "sp"
			intervals [1749]:
				xmin = 680.6367
				xmax = 680.7467
				text = "W"
			intervals [1750]:
				xmin = 680.7467
				xmax = 680.7867
				text = "AH1"
			intervals [1751]:
				xmin = 680.7867
				xmax = 680.8767
				text = "T"
			intervals [1752]:
				xmin = 680.8767
				xmax = 680.9067
				text = "D"
			intervals [1753]:
				xmin = 680.9067
				xmax = 680.9967
				text = "SH"
			intervals [1754]:
				xmin = 680.9967
				xmax = 681.1067
				text = "IY1"
			intervals [1755]:
				xmin = 681.1067
				xmax = 681.1767
				text = "HH"
			intervals [1756]:
				xmin = 681.1767
				xmax = 681.2367
				text = "AA1"
			intervals [1757]:
				xmin = 681.2367
				xmax = 681.4167
				text = "L"
			intervals [1758]:
				xmin = 681.4167
				xmax = 681.4667
				text = "ER0"
			intervals [1759]:
				xmin = 681.4667
				xmax = 681.5467
				text = "AH0"
			intervals [1760]:
				xmin = 681.5467
				xmax = 681.6167
				text = "B"
			intervals [1761]:
				xmin = 681.6167
				xmax = 681.7567
				text = "AW1"
			intervals [1762]:
				xmin = 681.7567
				xmax = 681.8067
				text = "T"
			intervals [1763]:
				xmin = 681.8067
				xmax = 681.8367
				text = "AO1"
			intervals [1764]:
				xmin = 681.8367
				xmax = 681.9867
				text = "L"
			intervals [1765]:
				xmin = 681.9867
				xmax = 682.0267
				text = "sp"
			intervals [1766]:
				xmin = 682.0267
				xmax = 682.0667
				text = "DH"
			intervals [1767]:
				xmin = 682.0667
				xmax = 682.0967
				text = "AH0"
			intervals [1768]:
				xmin = 682.0967
				xmax = 682.1367
				text = "sp"
			intervals [1769]:
				xmin = 682.1367
				xmax = 682.2467
				text = "T"
			intervals [1770]:
				xmin = 682.2467
				xmax = 682.3167
				text = "AY1"
			intervals [1771]:
				xmin = 682.3167
				xmax = 682.3667
				text = "M"
			intervals [1772]:
				xmin = 682.3667
				xmax = 691.4764
				text = "sp"
			intervals [1773]:
				xmin = 691.4764
				xmax = 691.5064
				text = "M"
			intervals [1774]:
				xmin = 691.5064
				xmax = 691.5364
				text = "HH"
			intervals [1775]:
				xmin = 691.5364
				xmax = 691.7664
				text = "M"
			intervals [1776]:
				xmin = 691.7664
				xmax = 699.2257
				text = ""
			intervals [1777]:
				xmin = 699.2257
				xmax = 699.2657
				text = "sil"
			intervals [1778]:
				xmin = 699.2657
				xmax = 699.8457
				text = "spn"
			intervals [1779]:
				xmin = 699.8457
				xmax = 700.7515
				text = "sp"
			intervals [1780]:
				xmin = 700.7515
				xmax = 700.8215
				text = "K"
			intervals [1781]:
				xmin = 700.8215
				xmax = 700.8515
				text = "AE1"
			intervals [1782]:
				xmin = 700.8515
				xmax = 700.8815
				text = "N"
			intervals [1783]:
				xmin = 700.8815
				xmax = 700.9215
				text = "Y"
			intervals [1784]:
				xmin = 700.9215
				xmax = 700.9515
				text = "UW1"
			intervals [1785]:
				xmin = 700.9515
				xmax = 701.0515
				text = "R"
			intervals [1786]:
				xmin = 701.0515
				xmax = 701.0815
				text = "IY0"
			intervals [1787]:
				xmin = 701.0815
				xmax = 701.1115
				text = "M"
			intervals [1788]:
				xmin = 701.1115
				xmax = 701.1415
				text = "EH1"
			intervals [1789]:
				xmin = 701.1415
				xmax = 701.1715
				text = "M"
			intervals [1790]:
				xmin = 701.1715
				xmax = 701.2215
				text = "B"
			intervals [1791]:
				xmin = 701.2215
				xmax = 701.3115
				text = "ER0"
			intervals [1792]:
				xmin = 701.3115
				xmax = 701.4115
				text = "AH0"
			intervals [1793]:
				xmin = 701.4115
				xmax = 701.4715
				text = "B"
			intervals [1794]:
				xmin = 701.4715
				xmax = 701.5715
				text = "EH1"
			intervals [1795]:
				xmin = 701.5715
				xmax = 701.7115
				text = "S"
			intervals [1796]:
				xmin = 701.7115
				xmax = 701.7415
				text = "T"
			intervals [1797]:
				xmin = 701.7415
				xmax = 701.8015
				text = "T"
			intervals [1798]:
				xmin = 701.8015
				xmax = 701.9315
				text = "IY1"
			intervals [1799]:
				xmin = 701.9315
				xmax = 702.0415
				text = "CH"
			intervals [1800]:
				xmin = 702.0415
				xmax = 702.2115
				text = "ER0"
			intervals [1801]:
				xmin = 702.2115
				xmax = 702.2415
				text = "sp"
			intervals [1802]:
				xmin = 702.2415
				xmax = 702.3015
				text = "DH"
			intervals [1803]:
				xmin = 702.3015
				xmax = 702.3515
				text = "AH0"
			intervals [1804]:
				xmin = 702.3515
				xmax = 702.4215
				text = "T"
			intervals [1805]:
				xmin = 702.4215
				xmax = 702.4515
				text = "sp"
			intervals [1806]:
				xmin = 702.4515
				xmax = 702.5215
				text = "Y"
			intervals [1807]:
				xmin = 702.5215
				xmax = 702.5615
				text = "UW1"
			intervals [1808]:
				xmin = 702.5615
				xmax = 702.5915
				text = "sp"
			intervals [1809]:
				xmin = 702.5915
				xmax = 702.6315
				text = "EH1"
			intervals [1810]:
				xmin = 702.6315
				xmax = 702.6915
				text = "V"
			intervals [1811]:
				xmin = 702.6915
				xmax = 702.8115
				text = "ER0"
			intervals [1812]:
				xmin = 702.8115
				xmax = 702.8715
				text = "HH"
			intervals [1813]:
				xmin = 702.8715
				xmax = 702.9015
				text = "AE1"
			intervals [1814]:
				xmin = 702.9015
				xmax = 703.0115
				text = "D"
			intervals [1815]:
				xmin = 703.0115
				xmax = 720.9794
				text = ""
			intervals [1816]:
				xmin = 720.9794
				xmax = 721.0294
				text = "sil"
			intervals [1817]:
				xmin = 721.0294
				xmax = 721.0994
				text = "M"
			intervals [1818]:
				xmin = 721.0994
				xmax = 721.1294
				text = "HH"
			intervals [1819]:
				xmin = 721.1294
				xmax = 721.3794
				text = "M"
			intervals [1820]:
				xmin = 721.3794
				xmax = 730.1535
				text = ""
			intervals [1821]:
				xmin = 730.1535
				xmax = 730.1935
				text = "sil"
			intervals [1822]:
				xmin = 730.1935
				xmax = 730.3535
				text = "M"
			intervals [1823]:
				xmin = 730.3535
				xmax = 730.4335
				text = "HH"
			intervals [1824]:
				xmin = 730.4335
				xmax = 730.5235
				text = "M"
			intervals [1825]:
				xmin = 730.5235
				xmax = 740.3669
				text = "sp"
			intervals [1826]:
				xmin = 740.3669
				xmax = 740.5969
				text = "M"
			intervals [1827]:
				xmin = 740.5969
				xmax = 740.6269
				text = "HH"
			intervals [1828]:
				xmin = 740.6269
				xmax = 740.6569
				text = "M"
			intervals [1829]:
				xmin = 740.6569
				xmax = 740.6869
				text = "sp"
			intervals [1830]:
				xmin = 740.6869
				xmax = 748.641
				text = ""
			intervals [1831]:
				xmin = 748.641
				xmax = 748.871
				text = "M"
			intervals [1832]:
				xmin = 748.871
				xmax = 748.971
				text = "HH"
			intervals [1833]:
				xmin = 748.971
				xmax = 749.131
				text = "M"
			intervals [1834]:
				xmin = 749.131
				xmax = 749.4521
				text = "sp"
			intervals [1835]:
				xmin = 749.4521
				xmax = 749.4921
				text = "G"
			intervals [1836]:
				xmin = 749.4921
				xmax = 749.5521
				text = "IH0"
			intervals [1837]:
				xmin = 749.5521
				xmax = 749.5921
				text = "D"
			intervals [1838]:
				xmin = 749.5921
				xmax = 749.7121
				text = "sp"
			intervals [1839]:
				xmin = 749.7121
				xmax = 750.2173
				text = ""
			intervals [1840]:
				xmin = 750.2173
				xmax = 750.2773
				text = "D"
			intervals [1841]:
				xmin = 750.2773
				xmax = 750.4573
				text = "IH1"
			intervals [1842]:
				xmin = 750.4573
				xmax = 750.4873
				text = "D"
			intervals [1843]:
				xmin = 750.4873
				xmax = 750.5173
				text = "HH"
			intervals [1844]:
				xmin = 750.5173
				xmax = 750.5873
				text = "AW1"
			intervals [1845]:
				xmin = 750.5873
				xmax = 750.6173
				text = "AH0"
			intervals [1846]:
				xmin = 750.6173
				xmax = 750.6573
				text = "B"
			intervals [1847]:
				xmin = 750.6573
				xmax = 750.8073
				text = "AW1"
			intervals [1848]:
				xmin = 750.8073
				xmax = 750.8373
				text = "T"
			intervals [1849]:
				xmin = 750.8373
				xmax = 750.8673
				text = "AH0"
			intervals [1850]:
				xmin = 750.8673
				xmax = 750.9673
				text = "T"
			intervals [1851]:
				xmin = 750.9673
				xmax = 751.0573
				text = "IY1"
			intervals [1852]:
				xmin = 751.0573
				xmax = 751.1673
				text = "CH"
			intervals [1853]:
				xmin = 751.1673
				xmax = 751.2573
				text = "ER0"
			intervals [1854]:
				xmin = 751.2573
				xmax = 751.3873
				text = "Y"
			intervals [1855]:
				xmin = 751.3873
				xmax = 751.5373
				text = "UW1"
			intervals [1856]:
				xmin = 751.5373
				xmax = 751.5973
				text = "sp"
			intervals [1857]:
				xmin = 751.5973
				xmax = 751.7536
				text = ""
			intervals [1858]:
				xmin = 751.7536
				xmax = 751.8336
				text = "Y"
			intervals [1859]:
				xmin = 751.8336
				xmax = 751.8736
				text = "UW1"
			intervals [1860]:
				xmin = 751.8736
				xmax = 751.9836
				text = "JH"
			intervals [1861]:
				xmin = 751.9836
				xmax = 752.0336
				text = "AH1"
			intervals [1862]:
				xmin = 752.0336
				xmax = 752.1036
				text = "S"
			intervals [1863]:
				xmin = 752.1036
				xmax = 752.1336
				text = "T"
			intervals [1864]:
				xmin = 752.1336
				xmax = 752.2036
				text = "K"
			intervals [1865]:
				xmin = 752.2036
				xmax = 752.2436
				text = "UH1"
			intervals [1866]:
				xmin = 752.2436
				xmax = 752.2736
				text = "D"
			intervals [1867]:
				xmin = 752.2736
				xmax = 752.3036
				text = "AH0"
			intervals [1868]:
				xmin = 752.3036
				xmax = 752.3336
				text = "N"
			intervals [1869]:
				xmin = 752.3336
				xmax = 752.3936
				text = "T"
			intervals [1870]:
				xmin = 752.3936
				xmax = 752.4836
				text = "S"
			intervals [1871]:
				xmin = 752.4836
				xmax = 752.5536
				text = "T"
			intervals [1872]:
				xmin = 752.5536
				xmax = 752.7236
				text = "AE1"
			intervals [1873]:
				xmin = 752.7236
				xmax = 752.8436
				text = "N"
			intervals [1874]:
				xmin = 752.8436
				xmax = 752.8836
				text = "D"
			intervals [1875]:
				xmin = 752.8836
				xmax = 752.9236
				text = "sp"
			intervals [1876]:
				xmin = 752.9236
				xmax = 752.9636
				text = "IH0"
			intervals [1877]:
				xmin = 752.9636
				xmax = 753.1236
				text = "M"
			intervals [1878]:
				xmin = 753.1236
				xmax = 753.2826
				text = ""
			intervals [1879]:
				xmin = 753.2826
				xmax = 753.3226
				text = "sil"
			intervals [1880]:
				xmin = 753.3226
				xmax = 753.4126
				text = "EH1"
			intervals [1881]:
				xmin = 753.4126
				xmax = 753.4826
				text = "N"
			intervals [1882]:
				xmin = 753.4826
				xmax = 753.6426
				text = "IY0"
			intervals [1883]:
				xmin = 753.6426
				xmax = 753.6826
				text = "sp"
			intervals [1884]:
				xmin = 753.6826
				xmax = 753.7426
				text = "DH"
			intervals [1885]:
				xmin = 753.7426
				xmax = 753.7926
				text = "AH0"
			intervals [1886]:
				xmin = 753.7926
				xmax = 753.8326
				text = "T"
			intervals [1887]:
				xmin = 753.8326
				xmax = 753.8626
				text = "sp"
			intervals [1888]:
				xmin = 753.8626
				xmax = 753.9226
				text = "Y"
			intervals [1889]:
				xmin = 753.9226
				xmax = 753.9626
				text = "UW1"
			intervals [1890]:
				xmin = 753.9626
				xmax = 754.3539
				text = "sp"
			intervals [1891]:
				xmin = 754.3539
				xmax = 755.0539
				text = "spn"
			intervals [1892]:
				xmin = 755.0539
				xmax = 761.6966
				text = ""
			intervals [1893]:
				xmin = 761.6966
				xmax = 761.7566
				text = "sil"
			intervals [1894]:
				xmin = 761.7566
				xmax = 761.8466
				text = "M"
			intervals [1895]:
				xmin = 761.8466
				xmax = 761.9066
				text = "HH"
			intervals [1896]:
				xmin = 761.9066
				xmax = 762.1066
				text = "M"
			intervals [1897]:
				xmin = 762.1066
				xmax = 764.1465
				text = ""
			intervals [1898]:
				xmin = 764.1465
				xmax = 764.2065
				text = "sil"
			intervals [1899]:
				xmin = 764.2065
				xmax = 764.5165
				text = "spn"
			intervals [1900]:
				xmin = 764.5165
				xmax = 764.6265
				text = "sp"
			intervals [1901]:
				xmin = 764.6265
				xmax = 765.6943
				text = ""
			intervals [1902]:
				xmin = 765.6943
				xmax = 765.7443
				text = "D"
			intervals [1903]:
				xmin = 765.7443
				xmax = 765.9543
				text = "IH1"
			intervals [1904]:
				xmin = 765.9543
				xmax = 766.0743
				text = "D"
			intervals [1905]:
				xmin = 766.0743
				xmax = 766.1443
				text = "Y"
			intervals [1906]:
				xmin = 766.1443
				xmax = 766.3943
				text = "UW1"
			intervals [1907]:
				xmin = 766.3943
				xmax = 767.5925
				text = ""
			intervals [1908]:
				xmin = 767.5925
				xmax = 767.6425
				text = "sil"
			intervals [1909]:
				xmin = 767.6425
				xmax = 767.8825
				text = "EH1"
			intervals [1910]:
				xmin = 767.8825
				xmax = 767.9425
				text = "V"
			intervals [1911]:
				xmin = 767.9425
				xmax = 768.0225
				text = "ER0"
			intervals [1912]:
				xmin = 768.0225
				xmax = 768.1025
				text = "P"
			intervals [1913]:
				xmin = 768.1025
				xmax = 768.1425
				text = "L"
			intervals [1914]:
				xmin = 768.1425
				xmax = 768.1825
				text = "EY1"
			intervals [1915]:
				xmin = 768.1825
				xmax = 768.2625
				text = "EY1"
			intervals [1916]:
				xmin = 768.2625
				xmax = 768.3425
				text = "T"
			intervals [1917]:
				xmin = 768.3425
				xmax = 768.4425
				text = "IH1"
			intervals [1918]:
				xmin = 768.4425
				xmax = 768.5925
				text = "K"
			intervals [1919]:
				xmin = 768.5925
				xmax = 768.6567
				text = ""
			intervals [1920]:
				xmin = 768.6567
				xmax = 768.7667
				text = "T"
			intervals [1921]:
				xmin = 768.7667
				xmax = 768.8167
				text = "R"
			intervals [1922]:
				xmin = 768.8167
				xmax = 768.8767
				text = "IH1"
			intervals [1923]:
				xmin = 768.8767
				xmax = 768.9567
				text = "K"
			intervals [1924]:
				xmin = 768.9567
				xmax = 768.9867
				text = "AA1"
			intervals [1925]:
				xmin = 768.9867
				xmax = 769.0267
				text = "N"
			intervals [1926]:
				xmin = 769.0267
				xmax = 769.1067
				text = "AH0"
			intervals [1927]:
				xmin = 769.1067
				xmax = 769.2067
				text = "T"
			intervals [1928]:
				xmin = 769.2067
				xmax = 769.3267
				text = "IY1"
			intervals [1929]:
				xmin = 769.3267
				xmax = 769.4367
				text = "CH"
			intervals [1930]:
				xmin = 769.4367
				xmax = 769.4767
				text = "ER0"
			intervals [1931]:
				xmin = 769.4767
				xmax = 769.5567
				text = "Y"
			intervals [1932]:
				xmin = 769.5567
				xmax = 769.6067
				text = "UW1"
			intervals [1933]:
				xmin = 769.6067
				xmax = 769.7167
				text = "K"
			intervals [1934]:
				xmin = 769.7167
				xmax = 769.7467
				text = "AH0"
			intervals [1935]:
				xmin = 769.7467
				xmax = 769.7767
				text = "N"
			intervals [1936]:
				xmin = 769.7767
				xmax = 769.8067
				text = "R"
			intervals [1937]:
				xmin = 769.8067
				xmax = 769.8367
				text = "IY0"
			intervals [1938]:
				xmin = 769.8367
				xmax = 769.9467
				text = "M"
			intervals [1939]:
				xmin = 769.9467
				xmax = 769.9967
				text = "EH1"
			intervals [1940]:
				xmin = 769.9967
				xmax = 770.0867
				text = "M"
			intervals [1941]:
				xmin = 770.0867
				xmax = 770.1367
				text = "B"
			intervals [1942]:
				xmin = 770.1367
				xmax = 770.2767
				text = "ER0"
			intervals [1943]:
				xmin = 770.2767
				xmax = 770.3067
				text = "sp"
			intervals [1944]:
				xmin = 770.3067
				xmax = 770.3367
				text = "AO1"
			intervals [1945]:
				xmin = 770.3367
				xmax = 770.4267
				text = "F"
			intervals [1946]:
				xmin = 770.4267
				xmax = 770.4567
				text = "sp"
			intervals [1947]:
				xmin = 770.4567
				xmax = 770.5067
				text = "HH"
			intervals [1948]:
				xmin = 770.5067
				xmax = 770.5367
				text = "AE1"
			intervals [1949]:
				xmin = 770.5367
				xmax = 770.6467
				text = "N"
			intervals [1950]:
				xmin = 770.6467
				xmax = 770.6967
				text = "D"
			intervals [1951]:
				xmin = 770.6967
				xmax = 771.2757
				text = "sp"
			intervals [1952]:
				xmin = 771.2757
				xmax = 771.3357
				text = "L"
			intervals [1953]:
				xmin = 771.3357
				xmax = 771.3657
				text = "AY1"
			intervals [1954]:
				xmin = 771.3657
				xmax = 771.4757
				text = "K"
			intervals [1955]:
				xmin = 771.4757
				xmax = 772.2798
				text = "sp"
			intervals [1956]:
				xmin = 772.2798
				xmax = 772.3598
				text = "JH"
			intervals [1957]:
				xmin = 772.3598
				xmax = 772.3998
				text = "EH1"
			intervals [1958]:
				xmin = 772.3998
				xmax = 772.4898
				text = "N"
			intervals [1959]:
				xmin = 772.4898
				xmax = 772.5198
				text = "R"
			intervals [1960]:
				xmin = 772.5198
				xmax = 772.5598
				text = "AH0"
			intervals [1961]:
				xmin = 772.5598
				xmax = 772.6398
				text = "L"
			intervals [1962]:
				xmin = 772.6398
				xmax = 772.6998
				text = "IY0"
			intervals [1963]:
				xmin = 772.6998
				xmax = 772.8298
				text = "K"
			intervals [1964]:
				xmin = 772.8298
				xmax = 772.9898
				text = "IH1"
			intervals [1965]:
				xmin = 772.9898
				xmax = 773.0498
				text = "D"
			intervals [1966]:
				xmin = 773.0498
				xmax = 773.1298
				text = "Z"
			intervals [1967]:
				xmin = 773.1298
				xmax = 774.0598
				text = "spn"
			intervals [1968]:
				xmin = 774.0598
				xmax = 779.1854
				text = ""
			intervals [1969]:
				xmin = 779.1854
				xmax = 779.2354
				text = "sil"
			intervals [1970]:
				xmin = 779.2354
				xmax = 779.5054
				text = "M"
			intervals [1971]:
				xmin = 779.5054
				xmax = 779.5354
				text = "HH"
			intervals [1972]:
				xmin = 779.5354
				xmax = 779.6454
				text = "M"
			intervals [1973]:
				xmin = 779.6454
				xmax = 784.8398
				text = ""
			intervals [1974]:
				xmin = 784.8398
				xmax = 784.8798
				text = "HH"
			intervals [1975]:
				xmin = 784.8798
				xmax = 784.9298
				text = "AW1"
			intervals [1976]:
				xmin = 784.9298
				xmax = 784.9698
				text = "AH0"
			intervals [1977]:
				xmin = 784.9698
				xmax = 785.0198
				text = "B"
			intervals [1978]:
				xmin = 785.0198
				xmax = 785.1598
				text = "AW1"
			intervals [1979]:
				xmin = 785.1598
				xmax = 785.1998
				text = "T"
			intervals [1980]:
				xmin = 785.1998
				xmax = 785.2798
				text = "N"
			intervals [1981]:
				xmin = 785.2798
				xmax = 785.4898
				text = "AW1"
			intervals [1982]:
				xmin = 785.4898
				xmax = 785.5898
				text = "IH0"
			intervals [1983]:
				xmin = 785.5898
				xmax = 785.6698
				text = "Z"
			intervals [1984]:
				xmin = 785.6698
				xmax = 785.7198
				text = "DH"
			intervals [1985]:
				xmin = 785.7198
				xmax = 785.7598
				text = "EH1"
			intervals [1986]:
				xmin = 785.7598
				xmax = 785.8098
				text = "R"
			intervals [1987]:
				xmin = 785.8098
				xmax = 785.8898
				text = "AH0"
			intervals [1988]:
				xmin = 785.8898
				xmax = 785.9598
				text = "G"
			intervals [1989]:
				xmin = 785.9598
				xmax = 786.0098
				text = "R"
			intervals [1990]:
				xmin = 786.0098
				xmax = 786.0998
				text = "UW1"
			intervals [1991]:
				xmin = 786.0998
				xmax = 786.1698
				text = "P"
			intervals [1992]:
				xmin = 786.1698
				xmax = 786.2198
				text = "AH0"
			intervals [1993]:
				xmin = 786.2198
				xmax = 786.2498
				text = "V"
			intervals [1994]:
				xmin = 786.2498
				xmax = 786.2898
				text = "sp"
			intervals [1995]:
				xmin = 786.2898
				xmax = 786.3798
				text = "P"
			intervals [1996]:
				xmin = 786.3798
				xmax = 786.4898
				text = "IY1"
			intervals [1997]:
				xmin = 786.4898
				xmax = 786.5798
				text = "P"
			intervals [1998]:
				xmin = 786.5798
				xmax = 786.6198
				text = "AH0"
			intervals [1999]:
				xmin = 786.6198
				xmax = 786.6798
				text = "L"
			intervals [2000]:
				xmin = 786.6798
				xmax = 786.7798
				text = "Y"
			intervals [2001]:
				xmin = 786.7798
				xmax = 786.9298
				text = "UW1"
			intervals [2002]:
				xmin = 786.9298
				xmax = 787.2981
				text = "sp"
			intervals [2003]:
				xmin = 787.2981
				xmax = 787.3581
				text = "G"
			intervals [2004]:
				xmin = 787.3581
				xmax = 787.4381
				text = "OW1"
			intervals [2005]:
				xmin = 787.4381
				xmax = 787.5881
				text = "ER0"
			intervals [2006]:
				xmin = 787.5881
				xmax = 787.7081
				text = "AW1"
			intervals [2007]:
				xmin = 787.7081
				xmax = 787.7681
				text = "N"
			intervals [2008]:
				xmin = 787.7681
				xmax = 787.7981
				text = "D"
			intervals [2009]:
				xmin = 787.7981
				xmax = 787.8381
				text = "W"
			intervals [2010]:
				xmin = 787.8381
				xmax = 787.8681
				text = "IH0"
			intervals [2011]:
				xmin = 787.8681
				xmax = 787.9281
				text = "DH"
			intervals [2012]:
				xmin = 787.9281
				xmax = 788.1681
				text = "sp"
			intervals [2013]:
				xmin = 788.1681
				xmax = 788.3081
				text = "ER0"
			intervals [2014]:
				xmin = 788.3081
				xmax = 788.3981
				text = "sp"
			intervals [2015]:
				xmin = 788.3981
				xmax = 797.2706
				text = ""
			intervals [2016]:
				xmin = 797.2706
				xmax = 797.3006
				text = "M"
			intervals [2017]:
				xmin = 797.3006
				xmax = 797.3306
				text = "HH"
			intervals [2018]:
				xmin = 797.3306
				xmax = 797.7006
				text = "M"
			intervals [2019]:
				xmin = 797.7006
				xmax = 807.3914
				text = ""
			intervals [2020]:
				xmin = 807.3914
				xmax = 807.5114
				text = "HH"
			intervals [2021]:
				xmin = 807.5114
				xmax = 807.6214
				text = "M"
			intervals [2022]:
				xmin = 807.6214
				xmax = 807.7114
				text = "sp"
			intervals [2023]:
				xmin = 807.7114
				xmax = 809.4126
				text = ""
			intervals [2024]:
				xmin = 809.4126
				xmax = 809.5026
				text = "D"
			intervals [2025]:
				xmin = 809.5026
				xmax = 809.6226
				text = "UW1"
			intervals [2026]:
				xmin = 809.6226
				xmax = 809.8726
				text = "AH1"
			intervals [2027]:
				xmin = 809.8726
				xmax = 809.9026
				text = "EH1"
			intervals [2028]:
				xmin = 809.9026
				xmax = 810.0826
				text = "N"
			intervals [2029]:
				xmin = 810.0826
				xmax = 810.1626
				text = "IY0"
			intervals [2030]:
				xmin = 810.1626
				xmax = 810.2526
				text = "AH0"
			intervals [2031]:
				xmin = 810.2526
				xmax = 810.3326
				text = "V"
			intervals [2032]:
				xmin = 810.3326
				xmax = 810.4126
				text = "DH"
			intervals [2033]:
				xmin = 810.4126
				xmax = 810.4826
				text = "AH0"
			intervals [2034]:
				xmin = 810.4826
				xmax = 810.5926
				text = "M"
			intervals [2035]:
				xmin = 810.5926
				xmax = 810.970
				text = "sp"
			intervals [2036]:
				xmin = 810.970
				xmax = 811.050
				text = "S"
			intervals [2037]:
				xmin = 811.050
				xmax = 811.120
				text = "P"
			intervals [2038]:
				xmin = 811.120
				xmax = 811.170
				text = "IY1"
			intervals [2039]:
				xmin = 811.170
				xmax = 811.260
				text = "K"
			intervals [2040]:
				xmin = 811.260
				xmax = 811.290
				text = "EH1"
			intervals [2041]:
				xmin = 811.290
				xmax = 811.350
				text = "N"
			intervals [2042]:
				xmin = 811.350
				xmax = 811.390
				text = "IY0"
			intervals [2043]:
				xmin = 811.390
				xmax = 811.460
				text = "AH1"
			intervals [2044]:
				xmin = 811.460
				xmax = 811.500
				text = "DH"
			intervals [2045]:
				xmin = 811.500
				xmax = 811.610
				text = "ER0"
			intervals [2046]:
				xmin = 811.610
				xmax = 811.690
				text = "L"
			intervals [2047]:
				xmin = 811.690
				xmax = 811.780
				text = "AE1"
			intervals [2048]:
				xmin = 811.780
				xmax = 811.840
				text = "NG"
			intervals [2049]:
				xmin = 811.840
				xmax = 811.870
				text = "G"
			intervals [2050]:
				xmin = 811.870
				xmax = 811.900
				text = "W"
			intervals [2051]:
				xmin = 811.900
				xmax = 811.940
				text = "IH0"
			intervals [2052]:
				xmin = 811.940
				xmax = 812.060
				text = "JH"
			intervals [2053]:
				xmin = 812.060
				xmax = 812.130
				text = "IH0"
			intervals [2054]:
				xmin = 812.130
				xmax = 812.220
				text = "Z"
			intervals [2055]:
				xmin = 812.220
				xmax = 812.270
				text = "ER0"
			intervals [2056]:
				xmin = 812.270
				xmax = 812.330
				text = "EH1"
			intervals [2057]:
				xmin = 812.330
				xmax = 812.370
				text = "N"
			intervals [2058]:
				xmin = 812.370
				xmax = 812.490
				text = "IY0"
			intervals [2059]:
				xmin = 812.490
				xmax = 812.590
				text = "TH"
			intervals [2060]:
				xmin = 812.590
				xmax = 812.640
				text = "IH2"
			intervals [2061]:
				xmin = 812.640
				xmax = 812.720
				text = "N"
			intervals [2062]:
				xmin = 812.720
				xmax = 815.9265
				text = "sp"
			intervals [2063]:
				xmin = 815.9265
				xmax = 816.0265
				text = "ER0"
			intervals [2064]:
				xmin = 816.0265
				xmax = 816.1065
				text = "M"
			intervals [2065]:
				xmin = 816.1065
				xmax = 816.1665
				text = "OW1"
			intervals [2066]:
				xmin = 816.1665
				xmax = 816.3165
				text = "S"
			intervals [2067]:
				xmin = 816.3165
				xmax = 816.3965
				text = "AH0"
			intervals [2068]:
				xmin = 816.3965
				xmax = 816.4465
				text = "V"
			intervals [2069]:
				xmin = 816.4465
				xmax = 816.4765
				text = "sp"
			intervals [2070]:
				xmin = 816.4765
				xmax = 816.5265
				text = "DH"
			intervals [2071]:
				xmin = 816.5265
				xmax = 816.5665
				text = "AH0"
			intervals [2072]:
				xmin = 816.5665
				xmax = 816.7165
				text = "M"
			intervals [2073]:
				xmin = 816.7165
				xmax = 816.7465
				text = "sp"
			intervals [2074]:
				xmin = 816.7465
				xmax = 816.8565
				text = "AH1"
			intervals [2075]:
				xmin = 816.8565
				xmax = 817.0065
				text = "N"
			intervals [2076]:
				xmin = 817.0065
				xmax = 817.0965
				text = "IY1"
			intervals [2077]:
				xmin = 817.0965
				xmax = 817.1965
				text = "G"
			intervals [2078]:
				xmin = 817.1965
				xmax = 817.2365
				text = "R"
			intervals [2079]:
				xmin = 817.2365
				xmax = 817.4965
				text = "OW0"
			intervals [2080]:
				xmin = 817.4965
				xmax = 817.6265
				text = "ER0"
			intervals [2081]:
				xmin = 817.6265
				xmax = 817.7465
				text = "sp"
			intervals [2082]:
				xmin = 817.7465
				xmax = 818.7335
				text = ""
			intervals [2083]:
				xmin = 818.7335
				xmax = 818.7635
				text = "ER0"
			intervals [2084]:
				xmin = 818.7635
				xmax = 819.3635
				text = "sp"
			intervals [2085]:
				xmin = 819.3635
				xmax = 819.3935
				text = "W"
			intervals [2086]:
				xmin = 819.3935
				xmax = 819.4235
				text = "AY1"
			intervals [2087]:
				xmin = 819.4235
				xmax = 819.4535
				text = "T"
			intervals [2088]:
				xmin = 819.4535
				xmax = 820.4186
				text = ""
			intervals [2089]:
				xmin = 820.4186
				xmax = 820.5486
				text = "M"
			intervals [2090]:
				xmin = 820.5486
				xmax = 820.5786
				text = "HH"
			intervals [2091]:
				xmin = 820.5786
				xmax = 820.6086
				text = "M"
			intervals [2092]:
				xmin = 820.6086
				xmax = 821.6914
				text = "sp"
			intervals [2093]:
				xmin = 821.6914
				xmax = 821.7914
				text = "OW2"
			intervals [2094]:
				xmin = 821.7914
				xmax = 821.9914
				text = "K"
			intervals [2095]:
				xmin = 821.9914
				xmax = 822.0214
				text = "EY1"
			intervals [2096]:
				xmin = 822.0214
				xmax = 822.0514
				text = "sp"
			intervals [2097]:
				xmin = 822.0514
				xmax = 822.1314
				text = "G"
			intervals [2098]:
				xmin = 822.1314
				xmax = 822.2314
				text = "UH1"
			intervals [2099]:
				xmin = 822.2314
				xmax = 822.3314
				text = "D"
			intervals [2100]:
				xmin = 822.3314
				xmax = 822.3814
				text = "sp"
			intervals [2101]:
				xmin = 822.3814
				xmax = 822.4214
				text = "HH"
			intervals [2102]:
				xmin = 822.4214
				xmax = 822.4814
				text = "AW1"
			intervals [2103]:
				xmin = 822.4814
				xmax = 822.5714
				text = "AH0"
			intervals [2104]:
				xmin = 822.5714
				xmax = 822.6214
				text = "B"
			intervals [2105]:
				xmin = 822.6214
				xmax = 822.7514
				text = "AW1"
			intervals [2106]:
				xmin = 822.7514
				xmax = 822.9414
				text = "T"
			intervals [2107]:
				xmin = 822.9414
				xmax = 823.1514
				text = "AH1"
			intervals [2108]:
				xmin = 823.1514
				xmax = 823.9809
				text = ""
			intervals [2109]:
				xmin = 823.9809
				xmax = 824.0309
				text = "sil"
			intervals [2110]:
				xmin = 824.0309
				xmax = 824.1509
				text = "IH1"
			intervals [2111]:
				xmin = 824.1509
				xmax = 824.1809
				text = "N"
			intervals [2112]:
				xmin = 824.1809
				xmax = 824.2109
				text = "DH"
			intervals [2113]:
				xmin = 824.2109
				xmax = 824.3109
				text = "IY0"
			intervals [2114]:
				xmin = 824.3109
				xmax = 824.3509
				text = "G"
			intervals [2115]:
				xmin = 824.3509
				xmax = 824.3909
				text = "R"
			intervals [2116]:
				xmin = 824.3909
				xmax = 824.5009
				text = "UW1"
			intervals [2117]:
				xmin = 824.5009
				xmax = 824.5409
				text = "P"
			intervals [2118]:
				xmin = 824.5409
				xmax = 824.5709
				text = "AH0"
			intervals [2119]:
				xmin = 824.5709
				xmax = 824.6409
				text = "V"
			intervals [2120]:
				xmin = 824.6409
				xmax = 824.6809
				text = "P"
			intervals [2121]:
				xmin = 824.6809
				xmax = 824.7609
				text = "IY1"
			intervals [2122]:
				xmin = 824.7609
				xmax = 824.8109
				text = "P"
			intervals [2123]:
				xmin = 824.8109
				xmax = 824.8409
				text = "AH0"
			intervals [2124]:
				xmin = 824.8409
				xmax = 824.8709
				text = "L"
			intervals [2125]:
				xmin = 824.8709
				xmax = 824.9009
				text = "Y"
			intervals [2126]:
				xmin = 824.9009
				xmax = 824.9509
				text = "UW1"
			intervals [2127]:
				xmin = 824.9509
				xmax = 825.0209
				text = "G"
			intervals [2128]:
				xmin = 825.0209
				xmax = 825.0909
				text = "OW1"
			intervals [2129]:
				xmin = 825.0909
				xmax = 825.2209
				text = "ER0"
			intervals [2130]:
				xmin = 825.2209
				xmax = 825.3109
				text = "AW1"
			intervals [2131]:
				xmin = 825.3109
				xmax = 825.3509
				text = "N"
			intervals [2132]:
				xmin = 825.3509
				xmax = 825.3809
				text = "D"
			intervals [2133]:
				xmin = 825.3809
				xmax = 825.4109
				text = "W"
			intervals [2134]:
				xmin = 825.4109
				xmax = 825.5109
				text = "IH0"
			intervals [2135]:
				xmin = 825.5109
				xmax = 825.6009
				text = "TH"
			intervals [2136]:
				xmin = 825.6009
				xmax = 825.6909
				text = "IH0"
			intervals [2137]:
				xmin = 825.6909
				xmax = 825.7909
				text = "Z"
			intervals [2138]:
				xmin = 825.7909
				xmax = 825.8409
				text = "DH"
			intervals [2139]:
				xmin = 825.8409
				xmax = 825.8909
				text = "EH1"
			intervals [2140]:
				xmin = 825.8909
				xmax = 825.9809
				text = "R"
			intervals [2141]:
				xmin = 825.9809
				xmax = 826.0409
				text = "EH1"
			intervals [2142]:
				xmin = 826.0409
				xmax = 826.1009
				text = "N"
			intervals [2143]:
				xmin = 826.1009
				xmax = 826.2009
				text = "IY0"
			intervals [2144]:
				xmin = 826.2009
				xmax = 827.3006
				text = "sp"
			intervals [2145]:
				xmin = 827.3006
				xmax = 827.3806
				text = "EH1"
			intervals [2146]:
				xmin = 827.3806
				xmax = 827.4106
				text = "N"
			intervals [2147]:
				xmin = 827.4106
				xmax = 827.4506
				text = "IY0"
			intervals [2148]:
				xmin = 827.4506
				xmax = 827.5306
				text = "HH"
			intervals [2149]:
				xmin = 827.5306
				xmax = 827.5606
				text = "W"
			intervals [2150]:
				xmin = 827.5606
				xmax = 827.5906
				text = "AH1"
			intervals [2151]:
				xmin = 827.5906
				xmax = 827.7006
				text = "N"
			intervals [2152]:
				xmin = 827.7006
				xmax = 827.7906
				text = "P"
			intervals [2153]:
				xmin = 827.7906
				xmax = 827.8606
				text = "ER1"
			intervals [2154]:
				xmin = 827.8606
				xmax = 827.9606
				text = "S"
			intervals [2155]:
				xmin = 827.9606
				xmax = 827.9906
				text = "AH0"
			intervals [2156]:
				xmin = 827.9906
				xmax = 828.0206
				text = "N"
			intervals [2157]:
				xmin = 828.0206
				xmax = 828.0506
				text = "DH"
			intervals [2158]:
				xmin = 828.0506
				xmax = 828.0806
				text = "AH0"
			intervals [2159]:
				xmin = 828.0806
				xmax = 828.1206
				text = "T"
			intervals [2160]:
				xmin = 828.1206
				xmax = 828.1806
				text = "S"
			intervals [2161]:
				xmin = 828.1806
				xmax = 828.2606
				text = "K"
			intervals [2162]:
				xmin = 828.2606
				xmax = 828.3306
				text = "AY1"
			intervals [2163]:
				xmin = 828.3306
				xmax = 828.4006
				text = "N"
			intervals [2164]:
				xmin = 828.4006
				xmax = 828.4706
				text = "AH1"
			intervals [2165]:
				xmin = 828.4706
				xmax = 828.5106
				text = "V"
			intervals [2166]:
				xmin = 828.5106
				xmax = 828.6206
				text = "AH0"
			intervals [2167]:
				xmin = 828.6206
				xmax = 828.7206
				text = "L"
			intervals [2168]:
				xmin = 828.7206
				xmax = 828.8006
				text = "IY1"
			intervals [2169]:
				xmin = 828.8006
				xmax = 828.8706
				text = "D"
			intervals [2170]:
				xmin = 828.8706
				xmax = 828.9606
				text = "ER0"
			intervals [2171]:
				xmin = 828.9606
				xmax = 831.6886
				text = "sp"
			intervals [2172]:
				xmin = 831.6886
				xmax = 831.7686
				text = "M"
			intervals [2173]:
				xmin = 831.7686
				xmax = 831.8886
				text = "M"
			intervals [2174]:
				xmin = 831.8886
				xmax = 833.2612
				text = "sp"
			intervals [2175]:
				xmin = 833.2612
				xmax = 833.2912
				text = "EH1"
			intervals [2176]:
				xmin = 833.2912
				xmax = 833.3212
				text = "N"
			intervals [2177]:
				xmin = 833.3212
				xmax = 833.3512
				text = "IY0"
			intervals [2178]:
				xmin = 833.3512
				xmax = 833.5012
				text = "K"
			intervals [2179]:
				xmin = 833.5012
				xmax = 833.5412
				text = "AY1"
			intervals [2180]:
				xmin = 833.5412
				xmax = 833.6212
				text = "N"
			intervals [2181]:
				xmin = 833.6212
				xmax = 833.6712
				text = "AH0"
			intervals [2182]:
				xmin = 833.6712
				xmax = 833.7012
				text = "V"
			intervals [2183]:
				xmin = 833.7012
				xmax = 841.2555
				text = "sp"
			intervals [2184]:
				xmin = 841.2555
				xmax = 841.4055
				text = "M"
			intervals [2185]:
				xmin = 841.4055
				xmax = 841.4755
				text = "HH"
			intervals [2186]:
				xmin = 841.4755
				xmax = 841.5455
				text = "M"
			intervals [2187]:
				xmin = 841.5455
				xmax = 846.1699
				text = ""
			intervals [2188]:
				xmin = 846.1699
				xmax = 846.3299
				text = "sil"
			intervals [2189]:
				xmin = 846.3299
				xmax = 846.4199
				text = "M"
			intervals [2190]:
				xmin = 846.4199
				xmax = 846.4899
				text = "HH"
			intervals [2191]:
				xmin = 846.4899
				xmax = 846.6099
				text = "M"
			intervals [2192]:
				xmin = 846.6099
				xmax = 857.2706
				text = ""
			intervals [2193]:
				xmin = 857.2706
				xmax = 857.3006
				text = "sil"
			intervals [2194]:
				xmin = 857.3006
				xmax = 857.5606
				text = "M"
			intervals [2195]:
				xmin = 857.5606
				xmax = 857.5906
				text = "HH"
			intervals [2196]:
				xmin = 857.5906
				xmax = 857.6406
				text = "M"
			intervals [2197]:
				xmin = 857.6406
				xmax = 860.8518
				text = ""
			intervals [2198]:
				xmin = 860.8518
				xmax = 860.8818
				text = "sil"
			intervals [2199]:
				xmin = 860.8818
				xmax = 860.9518
				text = "Y"
			intervals [2200]:
				xmin = 860.9518
				xmax = 861.1418
				text = "AE1"
			intervals [2201]:
				xmin = 861.1418
				xmax = 861.2399
				text = ""
			intervals [2202]:
				xmin = 861.2399
				xmax = 861.3899
				text = "sil"
			intervals [2203]:
				xmin = 861.3899
				xmax = 861.4299
				text = "IH1"
			intervals [2204]:
				xmin = 861.4299
				xmax = 861.4699
				text = "T"
			intervals [2205]:
				xmin = 861.4699
				xmax = 861.5799
				text = "D"
			intervals [2206]:
				xmin = 861.5799
				xmax = 861.6799
				text = "IH0"
			intervals [2207]:
				xmin = 861.6799
				xmax = 861.7199
				text = "P"
			intervals [2208]:
				xmin = 861.7199
				xmax = 861.8899
				text = "EH1"
			intervals [2209]:
				xmin = 861.8899
				xmax = 861.9199
				text = "N"
			intervals [2210]:
				xmin = 861.9199
				xmax = 861.9499
				text = "D"
			intervals [2211]:
				xmin = 861.9499
				xmax = 861.9799
				text = "Z"
			intervals [2212]:
				xmin = 861.9799
				xmax = 862.0099
				text = "sp"
			intervals [2213]:
				xmin = 862.0099
				xmax = 862.0399
				text = "AA1"
			intervals [2214]:
				xmin = 862.0399
				xmax = 862.1699
				text = "N"
			intervals [2215]:
				xmin = 862.1699
				xmax = 866.2412
				text = ""
			intervals [2216]:
				xmin = 866.2412
				xmax = 866.2812
				text = "sil"
			intervals [2217]:
				xmin = 866.2812
				xmax = 866.4212
				text = "M"
			intervals [2218]:
				xmin = 866.4212
				xmax = 866.7212
				text = "HH"
			intervals [2219]:
				xmin = 866.7212
				xmax = 866.7612
				text = "M"
			intervals [2220]:
				xmin = 866.7612
				xmax = 868.5916
				text = "sp"
			intervals [2221]:
				xmin = 868.5916
				xmax = 868.6716
				text = "V"
			intervals [2222]:
				xmin = 868.6716
				xmax = 868.7016
				text = "EH1"
			intervals [2223]:
				xmin = 868.7016
				xmax = 868.8216
				text = "R"
			intervals [2224]:
				xmin = 868.8216
				xmax = 868.8816
				text = "IY0"
			intervals [2225]:
				xmin = 868.8816
				xmax = 868.9316
				text = "G"
			intervals [2226]:
				xmin = 868.9316
				xmax = 869.0316
				text = "IH0"
			intervals [2227]:
				xmin = 869.0316
				xmax = 869.1116
				text = "D"
			intervals [2228]:
				xmin = 869.1116
				xmax = 869.9454
				text = "sp"
			intervals [2229]:
				xmin = 869.9454
				xmax = 870.2354
				text = "AH1"
			intervals [2230]:
				xmin = 870.2354
				xmax = 870.3054
				text = "sp"
			intervals [2231]:
				xmin = 870.3054
				xmax = 870.8154
				text = "S"
			intervals [2232]:
				xmin = 870.8154
				xmax = 870.9154
				text = "EY1"
			intervals [2233]:
				xmin = 870.9154
				xmax = 870.9854
				text = "IH1"
			intervals [2234]:
				xmin = 870.9854
				xmax = 871.1354
				text = "F"
			intervals [2235]:
				xmin = 871.1354
				xmax = 871.2054
				text = "Y"
			intervals [2236]:
				xmin = 871.2054
				xmax = 871.3954
				text = "UW1"
			intervals [2237]:
				xmin = 871.3954
				xmax = 871.4854
				text = "AH1"
			intervals [2238]:
				xmin = 871.4854
				xmax = 871.5954
				text = "sp"
			intervals [2239]:
				xmin = 871.5954
				xmax = 872.3027
				text = ""
			intervals [2240]:
				xmin = 872.3027
				xmax = 872.3627
				text = "W"
			intervals [2241]:
				xmin = 872.3627
				xmax = 872.3927
				text = "EH1"
			intervals [2242]:
				xmin = 872.3927
				xmax = 872.4227
				text = "L"
			intervals [2243]:
				xmin = 872.4227
				xmax = 872.4627
				text = "Y"
			intervals [2244]:
				xmin = 872.4627
				xmax = 872.5927
				text = "UW1"
			intervals [2245]:
				xmin = 872.5927
				xmax = 872.6427
				text = "W"
			intervals [2246]:
				xmin = 872.6427
				xmax = 872.8727
				text = "ER1"
			intervals [2247]:
				xmin = 872.8727
				xmax = 872.9127
				text = "IH0"
			intervals [2248]:
				xmin = 872.9127
				xmax = 872.9727
				text = "N"
			intervals [2249]:
				xmin = 872.9727
				xmax = 873.0227
				text = "V"
			intervals [2250]:
				xmin = 873.0227
				xmax = 873.1527
				text = "IY0"
			intervals [2251]:
				xmin = 873.1527
				xmax = 873.1827
				text = "EH2"
			intervals [2252]:
				xmin = 873.1827
				xmax = 873.2627
				text = "T"
			intervals [2253]:
				xmin = 873.2627
				xmax = 873.3027
				text = "N"
			intervals [2254]:
				xmin = 873.3027
				xmax = 873.4027
				text = "AA1"
			intervals [2255]:
				xmin = 873.4027
				xmax = 873.4327
				text = "M"
			intervals [2256]:
				xmin = 873.4327
				xmax = 873.4627
				text = "HH"
			intervals [2257]:
				xmin = 873.4627
				xmax = 873.6327
				text = "AH1"
			intervals [2258]:
				xmin = 873.6327
				xmax = 873.8727
				text = "sp"
			intervals [2259]:
				xmin = 873.8727
				xmax = 874.4659
				text = ""
			intervals [2260]:
				xmin = 874.4659
				xmax = 874.5859
				text = "F"
			intervals [2261]:
				xmin = 874.5859
				xmax = 874.6159
				text = "R"
			intervals [2262]:
				xmin = 874.6159
				xmax = 874.7659
				text = "ER0"
			intervals [2263]:
				xmin = 874.7659
				xmax = 874.8259
				text = "sp"
			intervals [2264]:
				xmin = 874.8259
				xmax = 874.8759
				text = "F"
			intervals [2265]:
				xmin = 874.8759
				xmax = 874.9059
				text = "R"
			intervals [2266]:
				xmin = 874.9059
				xmax = 875.0059
				text = "ER0"
			intervals [2267]:
				xmin = 875.0059
				xmax = 875.0359
				text = "HH"
			intervals [2268]:
				xmin = 875.0359
				xmax = 875.1259
				text = "AW1"
			intervals [2269]:
				xmin = 875.1259
				xmax = 875.1559
				text = "sp"
			intervals [2270]:
				xmin = 875.1559
				xmax = 875.3159
				text = "L"
			intervals [2271]:
				xmin = 875.3159
				xmax = 875.3559
				text = "AO1"
			intervals [2272]:
				xmin = 875.3559
				xmax = 875.4059
				text = "NG"
			intervals [2273]:
				xmin = 875.4059
				xmax = 876.7637
				text = "sp"
			intervals [2274]:
				xmin = 876.7637
				xmax = 876.8037
				text = "AH0"
			intervals [2275]:
				xmin = 876.8037
				xmax = 876.8337
				text = "N"
			intervals [2276]:
				xmin = 876.8337
				xmax = 876.8937
				text = "W"
			intervals [2277]:
				xmin = 876.8937
				xmax = 876.9237
				text = "AH1"
			intervals [2278]:
				xmin = 876.9237
				xmax = 876.9637
				text = "T"
			intervals [2279]:
				xmin = 876.9637
				xmax = 877.0437
				text = "W"
			intervals [2280]:
				xmin = 877.0437
				xmax = 877.0937
				text = "AH0"
			intervals [2281]:
				xmin = 877.0937
				xmax = 877.1437
				text = "Z"
			intervals [2282]:
				xmin = 877.1437
				xmax = 877.2137
				text = "IH0"
			intervals [2283]:
				xmin = 877.2137
				xmax = 877.2837
				text = "T"
			intervals [2284]:
				xmin = 877.2837
				xmax = 877.3437
				text = "L"
			intervals [2285]:
				xmin = 877.3437
				xmax = 877.4337
				text = "AY1"
			intervals [2286]:
				xmin = 877.4337
				xmax = 877.4737
				text = "K"
			intervals [2287]:
				xmin = 877.4737
				xmax = 877.5337
				text = "sp"
			intervals [2288]:
				xmin = 877.5337
				xmax = 877.6337
				text = "OW1"
			intervals [2289]:
				xmin = 877.6337
				xmax = 877.7437
				text = "V"
			intervals [2290]:
				xmin = 877.7437
				xmax = 877.8037
				text = "ER0"
			intervals [2291]:
				xmin = 877.8037
				xmax = 877.8337
				text = "DH"
			intervals [2292]:
				xmin = 877.8337
				xmax = 877.8637
				text = "EH1"
			intervals [2293]:
				xmin = 877.8637
				xmax = 878.0937
				text = "R"
			intervals [2294]:
				xmin = 878.0937
				xmax = 878.1637
				text = "sp"
			intervals [2295]:
				xmin = 878.1637
				xmax = 878.6909
				text = ""
			intervals [2296]:
				xmin = 878.6909
				xmax = 879.0209
				text = "spn"
			intervals [2297]:
				xmin = 879.0209
				xmax = 893.9853
				text = ""
			intervals [2298]:
				xmin = 893.9853
				xmax = 894.0353
				text = "sil"
			intervals [2299]:
				xmin = 894.0353
				xmax = 894.2653
				text = "M"
			intervals [2300]:
				xmin = 894.2653
				xmax = 894.3153
				text = "HH"
			intervals [2301]:
				xmin = 894.3153
				xmax = 894.3953
				text = "M"
			intervals [2302]:
				xmin = 894.3953
				xmax = 906.434
				text = "sp"
			intervals [2303]:
				xmin = 906.434
				xmax = 906.464
				text = "M"
			intervals [2304]:
				xmin = 906.464
				xmax = 906.494
				text = "HH"
			intervals [2305]:
				xmin = 906.494
				xmax = 906.714
				text = "M"
			intervals [2306]:
				xmin = 906.714
				xmax = 919.6042
				text = ""
			intervals [2307]:
				xmin = 919.6042
				xmax = 919.6442
				text = "sil"
			intervals [2308]:
				xmin = 919.6442
				xmax = 919.7942
				text = "AH1"
			intervals [2309]:
				xmin = 919.7942
				xmax = 919.8242
				text = "HH"
			intervals [2310]:
				xmin = 919.8242
				xmax = 919.9242
				text = "AH1"
			intervals [2311]:
				xmin = 919.9242
				xmax = 920.0042
				text = "sp"
			intervals [2312]:
				xmin = 920.0042
				xmax = 924.009
				text = ""
			intervals [2313]:
				xmin = 924.009
				xmax = 924.939
				text = "spn"
			intervals [2314]:
				xmin = 924.939
				xmax = 931.6732
				text = ""
			intervals [2315]:
				xmin = 931.6732
				xmax = 931.8332
				text = "AH1"
			intervals [2316]:
				xmin = 931.8332
				xmax = 931.8632
				text = "HH"
			intervals [2317]:
				xmin = 931.8632
				xmax = 932.0332
				text = "AH1"
			intervals [2318]:
				xmin = 932.0332
				xmax = 934.2955
				text = ""
			intervals [2319]:
				xmin = 934.2955
				xmax = 934.3655
				text = "sil"
			intervals [2320]:
				xmin = 934.3655
				xmax = 934.5055
				text = "Y"
			intervals [2321]:
				xmin = 934.5055
				xmax = 934.7855
				text = "AE1"
			intervals [2322]:
				xmin = 934.7855
				xmax = 935.684
				text = ""
			intervals [2323]:
				xmin = 935.684
				xmax = 935.794
				text = "sil"
			intervals [2324]:
				xmin = 935.794
				xmax = 935.864
				text = "Y"
			intervals [2325]:
				xmin = 935.864
				xmax = 935.984
				text = "AE1"
			intervals [2326]:
				xmin = 935.984
				xmax = 936.094
				text = "sp"
			intervals [2327]:
				xmin = 936.094
				xmax = 938.1228
				text = ""
			intervals [2328]:
				xmin = 938.1228
				xmax = 938.1828
				text = "D"
			intervals [2329]:
				xmin = 938.1828
				xmax = 938.2428
				text = "IH1"
			intervals [2330]:
				xmin = 938.2428
				xmax = 938.3528
				text = "F"
			intervals [2331]:
				xmin = 938.3528
				xmax = 938.3828
				text = "ER0"
			intervals [2332]:
				xmin = 938.3828
				xmax = 938.4128
				text = "AH0"
			intervals [2333]:
				xmin = 938.4128
				xmax = 938.4428
				text = "N"
			intervals [2334]:
				xmin = 938.4428
				xmax = 938.4728
				text = "T"
			intervals [2335]:
				xmin = 938.4728
				xmax = 938.5028
				text = "sp"
			intervals [2336]:
				xmin = 938.5028
				xmax = 938.5428
				text = "M"
			intervals [2337]:
				xmin = 938.5428
				xmax = 938.6328
				text = "Y"
			intervals [2338]:
				xmin = 938.6328
				xmax = 938.6728
				text = "UW1"
			intervals [2339]:
				xmin = 938.6728
				xmax = 938.7328
				text = "Z"
			intervals [2340]:
				xmin = 938.7328
				xmax = 938.7828
				text = "IH0"
			intervals [2341]:
				xmin = 938.7828
				xmax = 938.8228
				text = "K"
			intervals [2342]:
				xmin = 938.8228
				xmax = 938.9228
				text = "sp"
			intervals [2343]:
				xmin = 938.9228
				xmax = 939.0328
				text = "W"
			intervals [2344]:
				xmin = 939.0328
				xmax = 939.0728
				text = "AH1"
			intervals [2345]:
				xmin = 939.0728
				xmax = 939.2428
				text = "W"
			intervals [2346]:
				xmin = 939.2428
				xmax = 939.3128
				text = "AH1"
			intervals [2347]:
				xmin = 939.3128
				xmax = 939.4028
				text = "T"
			intervals [2348]:
				xmin = 939.4028
				xmax = 939.4628
				text = "sp"
			intervals [2349]:
				xmin = 939.4628
				xmax = 939.7428
				text = "AH1"
			intervals [2350]:
				xmin = 939.7428
				xmax = 939.8228
				text = "sp"
			intervals [2351]:
				xmin = 939.8228
				xmax = 941.0718
				text = ""
			intervals [2352]:
				xmin = 941.0718
				xmax = 941.2918
				text = "AH1"
			intervals [2353]:
				xmin = 941.2918
				xmax = 941.6718
				text = "sp"
			intervals [2354]:
				xmin = 941.6718
				xmax = 942.0137
				text = ""
			intervals [2355]:
				xmin = 942.0137
				xmax = 942.0637
				text = "HH"
			intervals [2356]:
				xmin = 942.0637
				xmax = 942.1037
				text = "W"
			intervals [2357]:
				xmin = 942.1037
				xmax = 942.2137
				text = "AH1"
			intervals [2358]:
				xmin = 942.2137
				xmax = 942.2737
				text = "T"
			intervals [2359]:
				xmin = 942.2737
				xmax = 942.4437
				text = "sp"
			intervals [2360]:
				xmin = 942.4437
				xmax = 942.6937
				text = "AH1"
			intervals [2361]:
				xmin = 942.6937
				xmax = 942.8037
				text = "sp"
			intervals [2362]:
				xmin = 942.8037
				xmax = 943.5142
				text = ""
			intervals [2363]:
				xmin = 943.5142
				xmax = 943.5942
				text = "D"
			intervals [2364]:
				xmin = 943.5942
				xmax = 943.6442
				text = "IH0"
			intervals [2365]:
				xmin = 943.6442
				xmax = 943.7542
				text = "P"
			intervals [2366]:
				xmin = 943.7542
				xmax = 943.8042
				text = "AA1"
			intervals [2367]:
				xmin = 943.8042
				xmax = 943.8542
				text = "R"
			intervals [2368]:
				xmin = 943.8542
				xmax = 943.8842
				text = "T"
			intervals [2369]:
				xmin = 943.8842
				xmax = 943.9142
				text = "M"
			intervals [2370]:
				xmin = 943.9142
				xmax = 943.9442
				text = "AH0"
			intervals [2371]:
				xmin = 943.9442
				xmax = 943.9742
				text = "N"
			intervals [2372]:
				xmin = 943.9742
				xmax = 944.0042
				text = "T"
			intervals [2373]:
				xmin = 944.0042
				xmax = 944.0342
				text = "W"
			intervals [2374]:
				xmin = 944.0342
				xmax = 944.0642
				text = "ER0"
			intervals [2375]:
				xmin = 944.0642
				xmax = 944.2342
				text = "Y"
			intervals [2376]:
				xmin = 944.2342
				xmax = 944.3842
				text = "UW1"
			intervals [2377]:
				xmin = 944.3842
				xmax = 944.4642
				text = "W"
			intervals [2378]:
				xmin = 944.4642
				xmax = 944.5242
				text = "ER0"
			intervals [2379]:
				xmin = 944.5242
				xmax = 944.5642
				text = "Y"
			intervals [2380]:
				xmin = 944.5642
				xmax = 944.6542
				text = "UW1"
			intervals [2381]:
				xmin = 944.6542
				xmax = 944.7142
				text = "W"
			intervals [2382]:
				xmin = 944.7142
				xmax = 944.7742
				text = "IH1"
			intervals [2383]:
				xmin = 944.7742
				xmax = 944.8242
				text = "DH"
			intervals [2384]:
				xmin = 944.8242
				xmax = 944.9342
				text = "sp"
			intervals [2385]:
				xmin = 944.9342
				xmax = 944.9642
				text = "EH1"
			intervals [2386]:
				xmin = 944.9642
				xmax = 944.9942
				text = "N"
			intervals [2387]:
				xmin = 944.9942
				xmax = 945.0242
				text = "IY0"
			intervals [2388]:
				xmin = 945.0242
				xmax = 945.0542
				text = "W"
			intervals [2389]:
				xmin = 945.0542
				xmax = 945.0842
				text = "EY2"
			intervals [2390]:
				xmin = 945.0842
				xmax = 947.1312
				text = "sp"
			intervals [2391]:
				xmin = 947.1312
				xmax = 947.1912
				text = "AA0"
			intervals [2392]:
				xmin = 947.1912
				xmax = 947.2912
				text = "R"
			intervals [2393]:
				xmin = 947.2912
				xmax = 947.4012
				text = "T"
			intervals [2394]:
				xmin = 947.4012
				xmax = 947.4312
				text = "IH1"
			intervals [2395]:
				xmin = 947.4312
				xmax = 947.4612
				text = "L"
			intervals [2396]:
				xmin = 947.4612
				xmax = 947.4912
				text = "ER0"
			intervals [2397]:
				xmin = 947.4912
				xmax = 947.5512
				text = "IY0"
			intervals [2398]:
				xmin = 947.5512
				xmax = 947.5812
				text = "sp"
			intervals [2399]:
				xmin = 947.5812
				xmax = 947.6112
				text = "D"
			intervals [2400]:
				xmin = 947.6112
				xmax = 947.6412
				text = "IH0"
			intervals [2401]:
				xmin = 947.6412
				xmax = 947.7912
				text = "D"
			intervals [2402]:
				xmin = 947.7912
				xmax = 947.8312
				text = "Y"
			intervals [2403]:
				xmin = 947.8312
				xmax = 947.8612
				text = "UW1"
			intervals [2404]:
				xmin = 947.8612
				xmax = 948.0312
				text = "S"
			intervals [2405]:
				xmin = 948.0312
				xmax = 948.1012
				text = "IY1"
			intervals [2406]:
				xmin = 948.1012
				xmax = 948.1512
				text = "EY1"
			intervals [2407]:
				xmin = 948.1512
				xmax = 948.2112
				text = "L"
			intervals [2408]:
				xmin = 948.2112
				xmax = 948.2812
				text = "AA1"
			intervals [2409]:
				xmin = 948.2812
				xmax = 948.3612
				text = "T"
			intervals [2410]:
				xmin = 948.3612
				xmax = 948.3912
				text = "AH1"
			intervals [2411]:
				xmin = 948.3912
				xmax = 948.4212
				text = "V"
			intervals [2412]:
				xmin = 948.4212
				xmax = 948.5112
				text = "AE1"
			intervals [2413]:
				xmin = 948.5112
				xmax = 948.6212
				text = "K"
			intervals [2414]:
				xmin = 948.6212
				xmax = 948.7012
				text = "SH"
			intervals [2415]:
				xmin = 948.7012
				xmax = 948.7512
				text = "AH0"
			intervals [2416]:
				xmin = 948.7512
				xmax = 948.8312
				text = "N"
			intervals [2417]:
				xmin = 948.8312
				xmax = 948.8812
				text = "sp"
			intervals [2418]:
				xmin = 948.8812
				xmax = 948.9512
				text = "ER0"
			intervals [2419]:
				xmin = 948.9512
				xmax = 949.0812
				text = "sp"
			intervals [2420]:
				xmin = 949.0812
				xmax = 954.4682
				text = ""
			intervals [2421]:
				xmin = 954.4682
				xmax = 954.5282
				text = "Y"
			intervals [2422]:
				xmin = 954.5282
				xmax = 954.5982
				text = "UW1"
			intervals [2423]:
				xmin = 954.5982
				xmax = 954.6282
				text = "N"
			intervals [2424]:
				xmin = 954.6282
				xmax = 954.6982
				text = "EH1"
			intervals [2425]:
				xmin = 954.6982
				xmax = 954.7382
				text = "V"
			intervals [2426]:
				xmin = 954.7382
				xmax = 954.8182
				text = "ER0"
			intervals [2427]:
				xmin = 954.8182
				xmax = 954.9482
				text = "S"
			intervals [2428]:
				xmin = 954.9482
				xmax = 955.0782
				text = "AO1"
			intervals [2429]:
				xmin = 955.0782
				xmax = 955.1082
				text = "AH0"
			intervals [2430]:
				xmin = 955.1082
				xmax = 955.2382
				text = "M"
			intervals [2431]:
				xmin = 955.2382
				xmax = 955.3582
				text = "sp"
			intervals [2432]:
				xmin = 955.3582
				xmax = 955.3882
				text = "AH1"
			intervals [2433]:
				xmin = 955.3882
				xmax = 955.4882
				text = "sp"
			intervals [2434]:
				xmin = 955.4882
				xmax = 974.7903
				text = ""
			intervals [2435]:
				xmin = 974.7903
				xmax = 974.9203
				text = "HH"
			intervals [2436]:
				xmin = 974.9203
				xmax = 975.0103
				text = "M"
			intervals [2437]:
				xmin = 975.0103
				xmax = 975.1203
				text = "sp"
			intervals [2438]:
				xmin = 975.1203
				xmax = 976.0683
				text = ""
			intervals [2439]:
				xmin = 976.0683
				xmax = 976.1083
				text = "D"
			intervals [2440]:
				xmin = 976.1083
				xmax = 976.1683
				text = "IH1"
			intervals [2441]:
				xmin = 976.1683
				xmax = 976.2183
				text = "D"
			intervals [2442]:
				xmin = 976.2183
				xmax = 976.2483
				text = "Y"
			intervals [2443]:
				xmin = 976.2483
				xmax = 976.3283
				text = "UW1"
			intervals [2444]:
				xmin = 976.3283
				xmax = 976.3883
				text = "HH"
			intervals [2445]:
				xmin = 976.3883
				xmax = 976.4683
				text = "AE1"
			intervals [2446]:
				xmin = 976.4683
				xmax = 976.5183
				text = "V"
			intervals [2447]:
				xmin = 976.5183
				xmax = 976.5683
				text = "EH1"
			intervals [2448]:
				xmin = 976.5683
				xmax = 976.6683
				text = "N"
			intervals [2449]:
				xmin = 976.6683
				xmax = 976.7983
				text = "IY0"
			intervals [2450]:
				xmin = 976.7983
				xmax = 976.9183
				text = "K"
			intervals [2451]:
				xmin = 976.9183
				xmax = 976.9483
				text = "L"
			intervals [2452]:
				xmin = 976.9483
				xmax = 977.0083
				text = "OW1"
			intervals [2453]:
				xmin = 977.0083
				xmax = 977.1483
				text = "Z"
			intervals [2454]:
				xmin = 977.1483
				xmax = 977.2383
				text = "K"
			intervals [2455]:
				xmin = 977.2383
				xmax = 977.3183
				text = "AO1"
			intervals [2456]:
				xmin = 977.3183
				xmax = 977.5683
				text = "L"
			intervals [2457]:
				xmin = 977.5683
				xmax = 981.3726
				text = "sp"
			intervals [2458]:
				xmin = 981.3726
				xmax = 981.4126
				text = "HH"
			intervals [2459]:
				xmin = 981.4126
				xmax = 981.4426
				text = "W"
			intervals [2460]:
				xmin = 981.4426
				xmax = 981.4726
				text = "AH1"
			intervals [2461]:
				xmin = 981.4726
				xmax = 981.5026
				text = "T"
			intervals [2462]:
				xmin = 981.5026
				xmax = 981.5726
				text = "sp"
			intervals [2463]:
				xmin = 981.5726
				xmax = 981.6126
				text = "HH"
			intervals [2464]:
				xmin = 981.6126
				xmax = 981.6426
				text = "AE1"
			intervals [2465]:
				xmin = 981.6426
				xmax = 981.6726
				text = "P"
			intervals [2466]:
				xmin = 981.6726
				xmax = 981.7026
				text = "AH0"
			intervals [2467]:
				xmin = 981.7026
				xmax = 981.7326
				text = "N"
			intervals [2468]:
				xmin = 981.7326
				xmax = 981.7626
				text = "D"
			intervals [2469]:
				xmin = 981.7626
				xmax = 981.8626
				text = "sp"
			intervals [2470]:
				xmin = 981.8626
				xmax = 981.9826
				text = "DH"
			intervals [2471]:
				xmin = 981.9826
				xmax = 982.0126
				text = "EH1"
			intervals [2472]:
				xmin = 982.0126
				xmax = 982.0526
				text = "N"
			intervals [2473]:
				xmin = 982.0526
				xmax = 990.3998
				text = "sp"
			intervals [2474]:
				xmin = 990.3998
				xmax = 990.4498
				text = "IH1"
			intervals [2475]:
				xmin = 990.4498
				xmax = 990.5298
				text = "Z"
			intervals [2476]:
				xmin = 990.5298
				xmax = 990.6198
				text = "DH"
			intervals [2477]:
				xmin = 990.6198
				xmax = 990.6498
				text = "AH0"
			intervals [2478]:
				xmin = 990.6498
				xmax = 990.7998
				text = "T"
			intervals [2479]:
				xmin = 990.7998
				xmax = 990.8298
				text = "R"
			intervals [2480]:
				xmin = 990.8298
				xmax = 990.8698
				text = "AY1"
			intervals [2481]:
				xmin = 990.8698
				xmax = 990.9298
				text = "T"
			intervals [2482]:
				xmin = 990.9298
				xmax = 991.0398
				text = "sp"
			intervals [2483]:
				xmin = 991.0398
				xmax = 991.1762
				text = ""
			intervals [2484]:
				xmin = 991.1762
				xmax = 991.2762
				text = "DH"
			intervals [2485]:
				xmin = 991.2762
				xmax = 991.3662
				text = "EY1"
			intervals [2486]:
				xmin = 991.3662
				xmax = 991.3962
				text = "W"
			intervals [2487]:
				xmin = 991.3962
				xmax = 991.4362
				text = "ER0"
			intervals [2488]:
				xmin = 991.4362
				xmax = 991.4962
				text = "B"
			intervals [2489]:
				xmin = 991.4962
				xmax = 991.6162
				text = "OW1"
			intervals [2490]:
				xmin = 991.6162
				xmax = 991.6962
				text = "TH"
			intervals [2491]:
				xmin = 991.6962
				xmax = 991.7862
				text = "K"
			intervals [2492]:
				xmin = 991.7862
				xmax = 991.8662
				text = "IH1"
			intervals [2493]:
				xmin = 991.8662
				xmax = 992.0062
				text = "L"
			intervals [2494]:
				xmin = 992.0062
				xmax = 992.0662
				text = "D"
			intervals [2495]:
				xmin = 992.0662
				xmax = 992.1962
				text = "ER0"
			intervals [2496]:
				xmin = 992.1962
				xmax = 992.3662
				text = "sp"
			intervals [2497]:
				xmin = 992.3662
				xmax = 992.6293
				text = ""
			intervals [2498]:
				xmin = 992.6293
				xmax = 992.6693
				text = "JH"
			intervals [2499]:
				xmin = 992.6693
				xmax = 992.7393
				text = "AH1"
			intervals [2500]:
				xmin = 992.7393
				xmax = 992.7993
				text = "S"
			intervals [2501]:
				xmin = 992.7993
				xmax = 992.8293
				text = "T"
			intervals [2502]:
				xmin = 992.8293
				xmax = 993.0793
				text = "sp"
			intervals [2503]:
				xmin = 993.0793
				xmax = 993.1693
				text = "IH1"
			intervals [2504]:
				xmin = 993.1693
				xmax = 993.2093
				text = "N"
			intervals [2505]:
				xmin = 993.2093
				xmax = 993.2393
				text = "JH"
			intervals [2506]:
				xmin = 993.2393
				xmax = 993.2893
				text = "ER0"
			intervals [2507]:
				xmin = 993.2893
				xmax = 993.3193
				text = "D"
			intervals [2508]:
				xmin = 993.3193
				xmax = 998.8991
				text = ""
			intervals [2509]:
				xmin = 998.8991
				xmax = 999.7891
				text = "spn"
			intervals [2510]:
				xmin = 999.7891
				xmax = 999.8191
				text = "IH0"
			intervals [2511]:
				xmin = 999.8191
				xmax = 999.8491
				text = "Z"
			intervals [2512]:
				xmin = 999.8491
				xmax = 999.9091
				text = "DH"
			intervals [2513]:
				xmin = 999.9091
				xmax = 999.9791
				text = "AE1"
			intervals [2514]:
				xmin = 999.9791
				xmax = 1000.0991
				text = "T"
			intervals [2515]:
				xmin = 1000.0991
				xmax = 1000.1491
				text = "R"
			intervals [2516]:
				xmin = 1000.1491
				xmax = 1000.2291
				text = "AY1"
			intervals [2517]:
				xmin = 1000.2291
				xmax = 1000.4791
				text = "T"
			intervals [2518]:
				xmin = 1000.4791
				xmax = 1000.6032
				text = ""
			intervals [2519]:
				xmin = 1000.6032
				xmax = 1001.2432
				text = "spn"
			intervals [2520]:
				xmin = 1001.2432
				xmax = 1010.7335
				text = ""
			intervals [2521]:
				xmin = 1010.7335
				xmax = 1010.9435
				text = "Y"
			intervals [2522]:
				xmin = 1010.9435
				xmax = 1011.2435
				text = "AE1"
			intervals [2523]:
				xmin = 1011.2435
				xmax = 1015.5832
				text = ""
			intervals [2524]:
				xmin = 1015.5832
				xmax = 1015.6232
				text = "spn"
			intervals [2525]:
				xmin = 1015.6232
				xmax = 1015.6732
				text = "HH"
			intervals [2526]:
				xmin = 1015.6732
				xmax = 1015.8232
				text = "IY1"
			intervals [2527]:
				xmin = 1015.8232
				xmax = 1015.9532
				text = "F"
			intervals [2528]:
				xmin = 1015.9532
				xmax = 1015.9932
				text = "AY1"
			intervals [2529]:
				xmin = 1015.9932
				xmax = 1016.0732
				text = "N"
			intervals [2530]:
				xmin = 1016.0732
				xmax = 1016.1232
				text = "AH0"
			intervals [2531]:
				xmin = 1016.1232
				xmax = 1016.1632
				text = "L"
			intervals [2532]:
				xmin = 1016.1632
				xmax = 1016.2432
				text = "IY0"
			intervals [2533]:
				xmin = 1016.2432
				xmax = 1016.3732
				text = "G"
			intervals [2534]:
				xmin = 1016.3732
				xmax = 1016.4132
				text = "IH1"
			intervals [2535]:
				xmin = 1016.4132
				xmax = 1016.5632
				text = "T"
			intervals [2536]:
				xmin = 1016.5632
				xmax = 1016.6132
				text = "AW1"
			intervals [2537]:
				xmin = 1016.6132
				xmax = 1016.6532
				text = "T"
			intervals [2538]:
				xmin = 1016.6532
				xmax = 1016.7232
				text = "sp"
			intervals [2539]:
				xmin = 1016.7232
				xmax = 1016.7732
				text = "DH"
			intervals [2540]:
				xmin = 1016.7732
				xmax = 1016.8532
				text = "EH1"
			intervals [2541]:
				xmin = 1016.8532
				xmax = 1017.0832
				text = "N"
			intervals [2542]:
				xmin = 1017.0832
				xmax = 1018.0636
				text = ""
			intervals [2543]:
				xmin = 1018.0636
				xmax = 1018.3236
				text = "JH"
			intervals [2544]:
				xmin = 1018.3236
				xmax = 1018.3536
				text = "IY1"
			intervals [2545]:
				xmin = 1018.3536
				xmax = 1018.5636
				text = "Z"
			intervals [2546]:
				xmin = 1018.5636
				xmax = 1025.582
				text = "sp"
			intervals [2547]:
				xmin = 1025.582
				xmax = 1025.672
				text = "AY1"
			intervals [2548]:
				xmin = 1025.672
				xmax = 1025.782
				text = "S"
			intervals [2549]:
				xmin = 1025.782
				xmax = 1025.832
				text = "AH0"
			intervals [2550]:
				xmin = 1025.832
				xmax = 1025.892
				text = "P"
			intervals [2551]:
				xmin = 1025.892
				xmax = 1025.942
				text = "OW1"
			intervals [2552]:
				xmin = 1025.942
				xmax = 1026.052
				text = "Z"
			intervals [2553]:
				xmin = 1026.052
				xmax = 1026.122
				text = "Y"
			intervals [2554]:
				xmin = 1026.122
				xmax = 1026.152
				text = "UW1"
			intervals [2555]:
				xmin = 1026.152
				xmax = 1026.182
				text = "W"
			intervals [2556]:
				xmin = 1026.182
				xmax = 1026.232
				text = "ER0"
			intervals [2557]:
				xmin = 1026.232
				xmax = 1026.302
				text = "G"
			intervals [2558]:
				xmin = 1026.302
				xmax = 1026.352
				text = "L"
			intervals [2559]:
				xmin = 1026.352
				xmax = 1026.452
				text = "AE1"
			intervals [2560]:
				xmin = 1026.452
				xmax = 1026.552
				text = "D"
			intervals [2561]:
				xmin = 1026.552
				xmax = 1026.612
				text = "T"
			intervals [2562]:
				xmin = 1026.612
				xmax = 1026.672
				text = "UW1"
			intervals [2563]:
				xmin = 1026.672
				xmax = 1026.752
				text = "L"
			intervals [2564]:
				xmin = 1026.752
				xmax = 1026.862
				text = "IY1"
			intervals [2565]:
				xmin = 1026.862
				xmax = 1026.952
				text = "V"
			intervals [2566]:
				xmin = 1026.952
				xmax = 1027.022
				text = "V"
			intervals [2567]:
				xmin = 1027.022
				xmax = 1027.102
				text = "IY0"
			intervals [2568]:
				xmin = 1027.102
				xmax = 1027.132
				text = "EH2"
			intervals [2569]:
				xmin = 1027.132
				xmax = 1027.222
				text = "T"
			intervals [2570]:
				xmin = 1027.222
				xmax = 1027.282
				text = "N"
			intervals [2571]:
				xmin = 1027.282
				xmax = 1027.332
				text = "AA1"
			intervals [2572]:
				xmin = 1027.332
				xmax = 1027.362
				text = "M"
			intervals [2573]:
				xmin = 1027.362
				xmax = 1027.542
				text = "sp"
			intervals [2574]:
				xmin = 1027.542
				xmax = 1030.1346
				text = ""
			intervals [2575]:
				xmin = 1030.1346
				xmax = 1030.2346
				text = "HH"
			intervals [2576]:
				xmin = 1030.2346
				xmax = 1030.4146
				text = "M"
			intervals [2577]:
				xmin = 1030.4146
				xmax = 1031.3179
				text = ""
			intervals [2578]:
				xmin = 1031.3179
				xmax = 1031.3779
				text = "HH"
			intervals [2579]:
				xmin = 1031.3779
				xmax = 1031.4779
				text = "AW1"
			intervals [2580]:
				xmin = 1031.4779
				xmax = 1031.5279
				text = "AH0"
			intervals [2581]:
				xmin = 1031.5279
				xmax = 1031.5679
				text = "B"
			intervals [2582]:
				xmin = 1031.5679
				xmax = 1031.7179
				text = "AW1"
			intervals [2583]:
				xmin = 1031.7179
				xmax = 1031.9379
				text = "T"
			intervals [2584]:
				xmin = 1031.9379
				xmax = 1032.1579
				text = "AH1"
			intervals [2585]:
				xmin = 1032.1579
				xmax = 1032.4472
				text = "sp"
			intervals [2586]:
				xmin = 1032.4472
				xmax = 1032.5572
				text = "S"
			intervals [2587]:
				xmin = 1032.5572
				xmax = 1032.6272
				text = "EY1"
			intervals [2588]:
				xmin = 1032.6272
				xmax = 1032.6872
				text = "IH1"
			intervals [2589]:
				xmin = 1032.6872
				xmax = 1032.7572
				text = "F"
			intervals [2590]:
				xmin = 1032.7572
				xmax = 1032.8172
				text = "Y"
			intervals [2591]:
				xmin = 1032.8172
				xmax = 1032.8672
				text = "UW1"
			intervals [2592]:
				xmin = 1032.8672
				xmax = 1032.9272
				text = "HH"
			intervals [2593]:
				xmin = 1032.9272
				xmax = 1033.0072
				text = "AE1"
			intervals [2594]:
				xmin = 1033.0072
				xmax = 1033.0872
				text = "D"
			intervals [2595]:
				xmin = 1033.0872
				xmax = 1033.1272
				text = "T"
			intervals [2596]:
				xmin = 1033.1272
				xmax = 1033.2072
				text = "AH0"
			intervals [2597]:
				xmin = 1033.2072
				xmax = 1033.2572
				text = "L"
			intervals [2598]:
				xmin = 1033.2572
				xmax = 1033.3072
				text = "IH1"
			intervals [2599]:
				xmin = 1033.3072
				xmax = 1033.4072
				text = "V"
			intervals [2600]:
				xmin = 1033.4072
				xmax = 1033.4672
				text = "Y"
			intervals [2601]:
				xmin = 1033.4672
				xmax = 1033.5272
				text = "UH1"
			intervals [2602]:
				xmin = 1033.5272
				xmax = 1033.5672
				text = "R"
			intervals [2603]:
				xmin = 1033.5672
				xmax = 1033.6572
				text = "L"
			intervals [2604]:
				xmin = 1033.6572
				xmax = 1033.7672
				text = "AY1"
			intervals [2605]:
				xmin = 1033.7672
				xmax = 1033.8872
				text = "F"
			intervals [2606]:
				xmin = 1033.8872
				xmax = 1033.9772
				text = "OW1"
			intervals [2607]:
				xmin = 1033.9772
				xmax = 1034.0772
				text = "V"
			intervals [2608]:
				xmin = 1034.0772
				xmax = 1034.1472
				text = "ER0"
			intervals [2609]:
				xmin = 1034.1472
				xmax = 1034.2472
				text = "AH0"
			intervals [2610]:
				xmin = 1034.2472
				xmax = 1034.3072
				text = "G"
			intervals [2611]:
				xmin = 1034.3072
				xmax = 1034.3772
				text = "EH1"
			intervals [2612]:
				xmin = 1034.3772
				xmax = 1034.4672
				text = "N"
			intervals [2613]:
				xmin = 1034.4672
				xmax = 1034.5372
				text = "EH1"
			intervals [2614]:
				xmin = 1034.5372
				xmax = 1034.5672
				text = "N"
			intervals [2615]:
				xmin = 1034.5672
				xmax = 1034.6972
				text = "IY0"
			intervals [2616]:
				xmin = 1034.6972
				xmax = 1034.7772
				text = "TH"
			intervals [2617]:
				xmin = 1034.7772
				xmax = 1034.8072
				text = "IH2"
			intervals [2618]:
				xmin = 1034.8072
				xmax = 1034.9172
				text = "N"
			intervals [2619]:
				xmin = 1034.9172
				xmax = 1034.9872
				text = "Y"
			intervals [2620]:
				xmin = 1034.9872
				xmax = 1035.0372
				text = "UW1"
			intervals [2621]:
				xmin = 1035.0372
				xmax = 1035.0672
				text = "D"
			intervals [2622]:
				xmin = 1035.0672
				xmax = 1035.1172
				text = "D"
			intervals [2623]:
				xmin = 1035.1172
				xmax = 1035.2172
				text = "UW1"
			intervals [2624]:
				xmin = 1035.2172
				xmax = 1035.2872
				text = "D"
			intervals [2625]:
				xmin = 1035.2872
				xmax = 1035.3772
				text = "IH1"
			intervals [2626]:
				xmin = 1035.3772
				xmax = 1035.4672
				text = "F"
			intervals [2627]:
				xmin = 1035.4672
				xmax = 1035.5072
				text = "R"
			intervals [2628]:
				xmin = 1035.5072
				xmax = 1035.5372
				text = "AH0"
			intervals [2629]:
				xmin = 1035.5372
				xmax = 1035.5672
				text = "N"
			intervals [2630]:
				xmin = 1035.5672
				xmax = 1035.6372
				text = "T"
			intervals [2631]:
				xmin = 1035.6372
				xmax = 1035.7272
				text = "L"
			intervals [2632]:
				xmin = 1035.7272
				xmax = 1035.8672
				text = "IY0"
			intervals [2633]:
				xmin = 1035.8672
				xmax = 1038.412
				text = "sp"
			intervals [2634]:
				xmin = 1038.412
				xmax = 1038.442
				text = "S"
			intervals [2635]:
				xmin = 1038.442
				xmax = 1038.512
				text = "EY1"
			intervals [2636]:
				xmin = 1038.512
				xmax = 1038.752
				text = "DH"
			intervals [2637]:
				xmin = 1038.752
				xmax = 1038.852
				text = "AH0"
			intervals [2638]:
				xmin = 1038.852
				xmax = 1038.892
				text = "T"
			intervals [2639]:
				xmin = 1038.892
				xmax = 1039.4397
				text = "sp"
			intervals [2640]:
				xmin = 1039.4397
				xmax = 1039.4997
				text = "T"
			intervals [2641]:
				xmin = 1039.4997
				xmax = 1039.5397
				text = "W"
			intervals [2642]:
				xmin = 1039.5397
				xmax = 1039.5797
				text = "EH1"
			intervals [2643]:
				xmin = 1039.5797
				xmax = 1039.6297
				text = "N"
			intervals [2644]:
				xmin = 1039.6297
				xmax = 1039.7297
				text = "IY0"
			intervals [2645]:
				xmin = 1039.7297
				xmax = 1039.8497
				text = "T"
			intervals [2646]:
				xmin = 1039.8497
				xmax = 1039.9397
				text = "UW1"
			intervals [2647]:
				xmin = 1039.9397
				xmax = 1040.1497
				text = "Y"
			intervals [2648]:
				xmin = 1040.1497
				xmax = 1040.3197
				text = "ER0"
			intervals [2649]:
				xmin = 1040.3197
				xmax = 1040.4497
				text = "Z"
			intervals [2650]:
				xmin = 1040.4497
				xmax = 1040.7571
				text = ""
			intervals [2651]:
				xmin = 1040.7571
				xmax = 1040.8271
				text = "W"
			intervals [2652]:
				xmin = 1040.8271
				xmax = 1040.8671
				text = "AH1"
			intervals [2653]:
				xmin = 1040.8671
				xmax = 1041.0971
				text = "sp"
			intervals [2654]:
				xmin = 1041.0971
				xmax = 1042.5558
				text = ""
			intervals [2655]:
				xmin = 1042.5558
				xmax = 1042.6058
				text = "W"
			intervals [2656]:
				xmin = 1042.6058
				xmax = 1042.6758
				text = "AH1"
			intervals [2657]:
				xmin = 1042.6758
				xmax = 1042.7158
				text = "T"
			intervals [2658]:
				xmin = 1042.7158
				xmax = 1042.7458
				text = "W"
			intervals [2659]:
				xmin = 1042.7458
				xmax = 1042.7758
				text = "AH1"
			intervals [2660]:
				xmin = 1042.7758
				xmax = 1042.8058
				text = "T"
			intervals [2661]:
				xmin = 1042.8058
				xmax = 1042.8458
				text = "W"
			intervals [2662]:
				xmin = 1042.8458
				xmax = 1042.9158
				text = "UH1"
			intervals [2663]:
				xmin = 1042.9158
				xmax = 1043.0258
				text = "D"
			intervals [2664]:
				xmin = 1043.0258
				xmax = 1043.0758
				text = "Y"
			intervals [2665]:
				xmin = 1043.0758
				xmax = 1043.1958
				text = "UW1"
			intervals [2666]:
				xmin = 1043.1958
				xmax = 1043.2358
				text = "W"
			intervals [2667]:
				xmin = 1043.2358
				xmax = 1043.2658
				text = "AO1"
			intervals [2668]:
				xmin = 1043.2658
				xmax = 1043.2958
				text = "N"
			intervals [2669]:
				xmin = 1043.2958
				xmax = 1043.3258
				text = "T"
			intervals [2670]:
				xmin = 1043.3258
				xmax = 1050.0627
				text = "sp"
			intervals [2671]:
				xmin = 1050.0627
				xmax = 1050.3427
				text = "M"
			intervals [2672]:
				xmin = 1050.3427
				xmax = 1050.3727
				text = "HH"
			intervals [2673]:
				xmin = 1050.3727
				xmax = 1050.4027
				text = "M"
			intervals [2674]:
				xmin = 1050.4027
				xmax = 1050.4427
				text = "sp"
			intervals [2675]:
				xmin = 1050.4427
				xmax = 1056.4918
				text = ""
			intervals [2676]:
				xmin = 1056.4918
				xmax = 1056.5718
				text = "W"
			intervals [2677]:
				xmin = 1056.5718
				xmax = 1056.6018
				text = "AH1"
			intervals [2678]:
				xmin = 1056.6018
				xmax = 1056.6718
				text = "T"
			intervals [2679]:
				xmin = 1056.6718
				xmax = 1056.7318
				text = "D"
			intervals [2680]:
				xmin = 1056.7318
				xmax = 1056.7618
				text = "IH1"
			intervals [2681]:
				xmin = 1056.7618
				xmax = 1056.8218
				text = "D"
			intervals [2682]:
				xmin = 1056.8218
				xmax = 1056.8618
				text = "Y"
			intervals [2683]:
				xmin = 1056.8618
				xmax = 1056.9418
				text = "UW1"
			intervals [2684]:
				xmin = 1056.9418
				xmax = 1056.9818
				text = "W"
			intervals [2685]:
				xmin = 1056.9818
				xmax = 1057.0218
				text = "AA1"
			intervals [2686]:
				xmin = 1057.0218
				xmax = 1057.0718
				text = "N"
			intervals [2687]:
				xmin = 1057.0718
				xmax = 1057.1918
				text = "AH0"
			intervals [2688]:
				xmin = 1057.1918
				xmax = 1057.2718
				text = "D"
			intervals [2689]:
				xmin = 1057.2718
				xmax = 1057.4018
				text = "UW1"
			intervals [2690]:
				xmin = 1057.4018
				xmax = 1057.4518
				text = "W"
			intervals [2691]:
				xmin = 1057.4518
				xmax = 1057.4918
				text = "IH1"
			intervals [2692]:
				xmin = 1057.4918
				xmax = 1057.5518
				text = "N"
			intervals [2693]:
				xmin = 1057.5518
				xmax = 1057.6018
				text = "Y"
			intervals [2694]:
				xmin = 1057.6018
				xmax = 1057.6318
				text = "UW1"
			intervals [2695]:
				xmin = 1057.6318
				xmax = 1057.6618
				text = "sp"
			intervals [2696]:
				xmin = 1057.6618
				xmax = 1057.7418
				text = "F"
			intervals [2697]:
				xmin = 1057.7418
				xmax = 1057.8018
				text = "IH1"
			intervals [2698]:
				xmin = 1057.8018
				xmax = 1057.8618
				text = "N"
			intervals [2699]:
				xmin = 1057.8618
				xmax = 1057.9218
				text = "IH0"
			intervals [2700]:
				xmin = 1057.9218
				xmax = 1058.0018
				text = "SH"
			intervals [2701]:
				xmin = 1058.0018
				xmax = 1058.0318
				text = "T"
			intervals [2702]:
				xmin = 1058.0318
				xmax = 1058.1518
				text = "S"
			intervals [2703]:
				xmin = 1058.1518
				xmax = 1058.2018
				text = "K"
			intervals [2704]:
				xmin = 1058.2018
				xmax = 1058.2318
				text = "UW1"
			intervals [2705]:
				xmin = 1058.2318
				xmax = 1058.3818
				text = "L"
			intervals [2706]:
				xmin = 1058.3818
				xmax = 1058.9013
				text = "sp"
			intervals [2707]:
				xmin = 1058.9013
				xmax = 1058.9313
				text = "W"
			intervals [2708]:
				xmin = 1058.9313
				xmax = 1058.9613
				text = "IH1"
			intervals [2709]:
				xmin = 1058.9613
				xmax = 1059.0313
				text = "N"
			intervals [2710]:
				xmin = 1059.0313
				xmax = 1059.0613
				text = "Y"
			intervals [2711]:
				xmin = 1059.0613
				xmax = 1059.1013
				text = "UW1"
			intervals [2712]:
				xmin = 1059.1013
				xmax = 1059.1513
				text = "W"
			intervals [2713]:
				xmin = 1059.1513
				xmax = 1059.2113
				text = "ER0"
			intervals [2714]:
				xmin = 1059.2113
				xmax = 1059.3013
				text = "Y"
			intervals [2715]:
				xmin = 1059.3013
				xmax = 1059.3413
				text = "AH1"
			intervals [2716]:
				xmin = 1059.3413
				xmax = 1059.4813
				text = "NG"
			intervals [2717]:
				xmin = 1059.4813
				xmax = 1059.5113
				text = "G"
			intervals [2718]:
				xmin = 1059.5113
				xmax = 1059.6513
				text = "ER0"
			intervals [2719]:
				xmin = 1059.6513
				xmax = 1059.7701
				text = ""
			intervals [2720]:
				xmin = 1059.7701
				xmax = 1059.8001
				text = "D"
			intervals [2721]:
				xmin = 1059.8001
				xmax = 1059.8401
				text = "IH0"
			intervals [2722]:
				xmin = 1059.8401
				xmax = 1059.9001
				text = "D"
			intervals [2723]:
				xmin = 1059.9001
				xmax = 1059.9301
				text = "Y"
			intervals [2724]:
				xmin = 1059.9301
				xmax = 1059.9601
				text = "UW1"
			intervals [2725]:
				xmin = 1059.9601
				xmax = 1059.9901
				text = "HH"
			intervals [2726]:
				xmin = 1059.9901
				xmax = 1060.0301
				text = "AE1"
			intervals [2727]:
				xmin = 1060.0301
				xmax = 1060.0601
				text = "V"
			intervals [2728]:
				xmin = 1060.0601
				xmax = 1060.0901
				text = "sp"
			intervals [2729]:
				xmin = 1060.0901
				xmax = 1060.1301
				text = "EH1"
			intervals [2730]:
				xmin = 1060.1301
				xmax = 1060.1601
				text = "N"
			intervals [2731]:
				xmin = 1060.1601
				xmax = 1060.2201
				text = "IY0"
			intervals [2732]:
				xmin = 1060.2201
				xmax = 1060.3701
				text = "sp"
			intervals [2733]:
				xmin = 1060.3701
				xmax = 1060.4001
				text = "P"
			intervals [2734]:
				xmin = 1060.4001
				xmax = 1060.4301
				text = "L"
			intervals [2735]:
				xmin = 1060.4301
				xmax = 1060.4601
				text = "AE1"
			intervals [2736]:
				xmin = 1060.4601
				xmax = 1060.4901
				text = "N"
			intervals [2737]:
				xmin = 1060.4901
				xmax = 1060.5501
				text = "Z"
			intervals [2738]:
				xmin = 1060.5501
				xmax = 1060.8501
				text = "sp"
			intervals [2739]:
				xmin = 1060.8501
				xmax = 1065.9973
				text = ""
			intervals [2740]:
				xmin = 1065.9973
				xmax = 1066.0373
				text = "M"
			intervals [2741]:
				xmin = 1066.0373
				xmax = 1066.0873
				text = "HH"
			intervals [2742]:
				xmin = 1066.0873
				xmax = 1066.3773
				text = "M"
			intervals [2743]:
				xmin = 1066.3773
				xmax = 1081.3817
				text = ""
			intervals [2744]:
				xmin = 1081.3817
				xmax = 1081.4417
				text = "sil"
			intervals [2745]:
				xmin = 1081.4417
				xmax = 1081.7117
				text = "M"
			intervals [2746]:
				xmin = 1081.7117
				xmax = 1081.7417
				text = "HH"
			intervals [2747]:
				xmin = 1081.7417
				xmax = 1081.7717
				text = "M"
			intervals [2748]:
				xmin = 1081.7717
				xmax = 1089.6255
				text = "sp"
			intervals [2749]:
				xmin = 1089.6255
				xmax = 1089.8055
				text = "M"
			intervals [2750]:
				xmin = 1089.8055
				xmax = 1089.8855
				text = "HH"
			intervals [2751]:
				xmin = 1089.8855
				xmax = 1089.9455
				text = "M"
			intervals [2752]:
				xmin = 1089.9455
				xmax = 1104.4981
				text = "sp"
			intervals [2753]:
				xmin = 1104.4981
				xmax = 1104.5881
				text = "M"
			intervals [2754]:
				xmin = 1104.5881
				xmax = 1104.6181
				text = "HH"
			intervals [2755]:
				xmin = 1104.6181
				xmax = 1104.8981
				text = "M"
			intervals [2756]:
				xmin = 1104.8981
				xmax = 1112.4684
				text = ""
			intervals [2757]:
				xmin = 1112.4684
				xmax = 1112.5084
				text = "sil"
			intervals [2758]:
				xmin = 1112.5084
				xmax = 1112.5584
				text = "HH"
			intervals [2759]:
				xmin = 1112.5584
				xmax = 1112.8384
				text = "M"
			intervals [2760]:
				xmin = 1112.8384
				xmax = 1114.4564
				text = ""
			intervals [2761]:
				xmin = 1114.4564
				xmax = 1114.4964
				text = "sil"
			intervals [2762]:
				xmin = 1114.4964
				xmax = 1114.9064
				text = "AH1"
			intervals [2763]:
				xmin = 1114.9064
				xmax = 1115.0764
				text = "sp"
			intervals [2764]:
				xmin = 1115.0764
				xmax = 1115.7818
				text = ""
			intervals [2765]:
				xmin = 1115.7818
				xmax = 1115.8318
				text = "HH"
			intervals [2766]:
				xmin = 1115.8318
				xmax = 1115.9218
				text = "AW1"
			intervals [2767]:
				xmin = 1115.9218
				xmax = 1115.9518
				text = "AH0"
			intervals [2768]:
				xmin = 1115.9518
				xmax = 1115.9818
				text = "B"
			intervals [2769]:
				xmin = 1115.9818
				xmax = 1116.0418
				text = "AW1"
			intervals [2770]:
				xmin = 1116.0418
				xmax = 1116.0918
				text = "T"
			intervals [2771]:
				xmin = 1116.0918
				xmax = 1116.1218
				text = "IH0"
			intervals [2772]:
				xmin = 1116.1218
				xmax = 1116.1618
				text = "F"
			intervals [2773]:
				xmin = 1116.1618
				xmax = 1116.2518
				text = "S"
			intervals [2774]:
				xmin = 1116.2518
				xmax = 1116.2818
				text = "AH1"
			intervals [2775]:
				xmin = 1116.2818
				xmax = 1116.3118
				text = "M"
			intervals [2776]:
				xmin = 1116.3118
				xmax = 1116.3518
				text = "B"
			intervals [2777]:
				xmin = 1116.3518
				xmax = 1116.3918
				text = "AH0"
			intervals [2778]:
				xmin = 1116.3918
				xmax = 1116.4418
				text = "D"
			intervals [2779]:
				xmin = 1116.4418
				xmax = 1116.5318
				text = "IY0"
			intervals [2780]:
				xmin = 1116.5318
				xmax = 1116.6418
				text = "K"
			intervals [2781]:
				xmin = 1116.6418
				xmax = 1116.6718
				text = "EY1"
			intervals [2782]:
				xmin = 1116.6718
				xmax = 1116.7218
				text = "M"
			intervals [2783]:
				xmin = 1116.7218
				xmax = 1116.8018
				text = "AH1"
			intervals [2784]:
				xmin = 1116.8018
				xmax = 1116.8418
				text = "P"
			intervals [2785]:
				xmin = 1116.8418
				xmax = 1116.9318
				text = "sp"
			intervals [2786]:
				xmin = 1116.9318
				xmax = 1117.0018
				text = "AH0"
			intervals [2787]:
				xmin = 1117.0018
				xmax = 1117.1118
				text = "N"
			intervals [2788]:
				xmin = 1117.1118
				xmax = 1117.1818
				text = "D"
			intervals [2789]:
				xmin = 1117.1818
				xmax = 1117.2918
				text = "S"
			intervals [2790]:
				xmin = 1117.2918
				xmax = 1117.3718
				text = "EH1"
			intervals [2791]:
				xmin = 1117.3718
				xmax = 1117.4018
				text = "D"
			intervals [2792]:
				xmin = 1117.4018
				xmax = 1117.9818
				text = "TN"
			intervals [2793]:
				xmin = 1117.9818
				xmax = 1118.0118
				text = "HH"
			intervals [2794]:
				xmin = 1118.0118
				xmax = 1118.0518
				text = "IY1"
			intervals [2795]:
				xmin = 1118.0518
				xmax = 1118.1318
				text = "R"
			intervals [2796]:
				xmin = 1118.1318
				xmax = 1118.1718
				text = "sp"
			intervals [2797]:
				xmin = 1118.1718
				xmax = 1118.2818
				text = "S"
			intervals [2798]:
				xmin = 1118.2818
				xmax = 1118.4418
				text = "AO1"
			intervals [2799]:
				xmin = 1118.4418
				xmax = 1118.4718
				text = "L"
			intervals [2800]:
				xmin = 1118.4718
				xmax = 1118.5118
				text = "DH"
			intervals [2801]:
				xmin = 1118.5118
				xmax = 1118.5818
				text = "AH0"
			intervals [2802]:
				xmin = 1118.5818
				xmax = 1118.6418
				text = "M"
			intervals [2803]:
				xmin = 1118.6418
				xmax = 1118.7218
				text = "AH1"
			intervals [2804]:
				xmin = 1118.7218
				xmax = 1118.8018
				text = "N"
			intervals [2805]:
				xmin = 1118.8018
				xmax = 1118.8718
				text = "IY0"
			intervals [2806]:
				xmin = 1118.8718
				xmax = 1118.9018
				text = "IH0"
			intervals [2807]:
				xmin = 1118.9018
				xmax = 1118.9318
				text = "N"
			intervals [2808]:
				xmin = 1118.9318
				xmax = 1118.9618
				text = "DH"
			intervals [2809]:
				xmin = 1118.9618
				xmax = 1119.0118
				text = "AH0"
			intervals [2810]:
				xmin = 1119.0118
				xmax = 1119.1118
				text = "W"
			intervals [2811]:
				xmin = 1119.1118
				xmax = 1119.2518
				text = "ER1"
			intervals [2812]:
				xmin = 1119.2518
				xmax = 1119.3118
				text = "L"
			intervals [2813]:
				xmin = 1119.3118
				xmax = 1119.3418
				text = "D"
			intervals [2814]:
				xmin = 1119.3418
				xmax = 1119.3818
				text = "IH0"
			intervals [2815]:
				xmin = 1119.3818
				xmax = 1119.4618
				text = "T"
			intervals [2816]:
				xmin = 1119.4618
				xmax = 1119.5418
				text = "Z"
			intervals [2817]:
				xmin = 1119.5418
				xmax = 1119.6318
				text = "Y"
			intervals [2818]:
				xmin = 1119.6318
				xmax = 1119.7318
				text = "AO1"
			intervals [2819]:
				xmin = 1119.7318
				xmax = 1119.7918
				text = "R"
			intervals [2820]:
				xmin = 1119.7918
				xmax = 1119.8918
				text = "Z"
			intervals [2821]:
				xmin = 1119.8918
				xmax = 1119.9718
				text = "sp"
			intervals [2822]:
				xmin = 1119.9718
				xmax = 1120.0218
				text = "W"
			intervals [2823]:
				xmin = 1120.0218
				xmax = 1120.0518
				text = "AH1"
			intervals [2824]:
				xmin = 1120.0518
				xmax = 1120.0918
				text = "T"
			intervals [2825]:
				xmin = 1120.0918
				xmax = 1120.1218
				text = "W"
			intervals [2826]:
				xmin = 1120.1218
				xmax = 1120.1918
				text = "UH1"
			intervals [2827]:
				xmin = 1120.1918
				xmax = 1120.2518
				text = "D"
			intervals [2828]:
				xmin = 1120.2518
				xmax = 1120.2918
				text = "Y"
			intervals [2829]:
				xmin = 1120.2918
				xmax = 1120.4018
				text = "UW1"
			intervals [2830]:
				xmin = 1120.4018
				xmax = 1120.4618
				text = "D"
			intervals [2831]:
				xmin = 1120.4618
				xmax = 1120.5518
				text = "UW1"
			intervals [2832]:
				xmin = 1120.5518
				xmax = 1120.5918
				text = "W"
			intervals [2833]:
				xmin = 1120.5918
				xmax = 1120.6318
				text = "IH0"
			intervals [2834]:
				xmin = 1120.6318
				xmax = 1120.7618
				text = "TH"
			intervals [2835]:
				xmin = 1120.7618
				xmax = 1120.8118
				text = "IH0"
			intervals [2836]:
				xmin = 1120.8118
				xmax = 1120.8418
				text = "T"
			intervals [2837]:
				xmin = 1120.8418
				xmax = 1120.9318
				text = "sp"
			intervals [2838]:
				xmin = 1120.9318
				xmax = 1123.7915
				text = ""
			intervals [2839]:
				xmin = 1123.7915
				xmax = 1123.8215
				text = "IH0"
			intervals [2840]:
				xmin = 1123.8215
				xmax = 1123.8515
				text = "F"
			intervals [2841]:
				xmin = 1123.8515
				xmax = 1123.8815
				text = "Y"
			intervals [2842]:
				xmin = 1123.8815
				xmax = 1124.3115
				text = "UW1"
			intervals [2843]:
				xmin = 1124.3115
				xmax = 1130.7429
				text = ""
			intervals [2844]:
				xmin = 1130.7429
				xmax = 1130.9829
				text = "Y"
			intervals [2845]:
				xmin = 1130.9829
				xmax = 1131.0229
				text = "AE1"
			intervals [2846]:
				xmin = 1131.0229
				xmax = 1131.1029
				text = "sp"
			intervals [2847]:
				xmin = 1131.1029
				xmax = 1133.5735
				text = ""
			intervals [2848]:
				xmin = 1133.5735
				xmax = 1134.2135
				text = "spn"
			intervals [2849]:
				xmin = 1134.2135
				xmax = 1134.2835
				text = "sp"
			intervals [2850]:
				xmin = 1134.2835
				xmax = 1134.5249
				text = ""
			intervals [2851]:
				xmin = 1134.5249
				xmax = 1134.5749
				text = "W"
			intervals [2852]:
				xmin = 1134.5749
				xmax = 1134.6049
				text = "EH1"
			intervals [2853]:
				xmin = 1134.6049
				xmax = 1134.6349
				text = "L"
			intervals [2854]:
				xmin = 1134.6349
				xmax = 1134.6649
				text = "Y"
			intervals [2855]:
				xmin = 1134.6649
				xmax = 1134.7349
				text = "AE1"
			intervals [2856]:
				xmin = 1134.7349
				xmax = 1136.2749
				text = "spn"
			intervals [2857]:
				xmin = 1136.2749
				xmax = 1146.9016
				text = ""
			intervals [2858]:
				xmin = 1146.9016
				xmax = 1147.8716
				text = "spn"
			intervals [2859]:
				xmin = 1147.8716
				xmax = 1148.4495
				text = ""
			intervals [2860]:
				xmin = 1148.4495
				xmax = 1148.6195
				text = "sil"
			intervals [2861]:
				xmin = 1148.6195
				xmax = 1148.6495
				text = "DH"
			intervals [2862]:
				xmin = 1148.6495
				xmax = 1148.6795
				text = "AE1"
			intervals [2863]:
				xmin = 1148.6795
				xmax = 1148.7095
				text = "T"
			intervals [2864]:
				xmin = 1148.7095
				xmax = 1148.7595
				text = "EH1"
			intervals [2865]:
				xmin = 1148.7595
				xmax = 1148.8595
				text = "S"
			intervals [2866]:
				xmin = 1148.8595
				xmax = 1148.8995
				text = "W"
			intervals [2867]:
				xmin = 1148.8995
				xmax = 1148.9395
				text = "AH1"
			intervals [2868]:
				xmin = 1148.9395
				xmax = 1149.0595
				text = "N"
			intervals [2869]:
				xmin = 1149.0595
				xmax = 1149.1395
				text = "W"
			intervals [2870]:
				xmin = 1149.1395
				xmax = 1149.1995
				text = "EY1"
			intervals [2871]:
				xmin = 1149.1995
				xmax = 1149.3095
				text = "T"
			intervals [2872]:
				xmin = 1149.3095
				xmax = 1149.3595
				text = "IH0"
			intervals [2873]:
				xmin = 1149.3595
				xmax = 1149.4795
				text = "P"
			intervals [2874]:
				xmin = 1149.4795
				xmax = 1149.5795
				text = "UH1"
			intervals [2875]:
				xmin = 1149.5795
				xmax = 1149.6195
				text = "T"
			intervals [2876]:
				xmin = 1149.6195
				xmax = 1149.7295
				text = "sp"
			intervals [2877]:
				xmin = 1149.7295
				xmax = 1149.7995
				text = "IH0"
			intervals [2878]:
				xmin = 1149.7995
				xmax = 1149.8395
				text = "T"
			intervals [2879]:
				xmin = 1149.8395
				xmax = 1149.9695
				text = "sp"
			intervals [2880]:
				xmin = 1149.9695
				xmax = 1150.3002
				text = ""
			intervals [2881]:
				xmin = 1150.3002
				xmax = 1150.5102
				text = "OW2"
			intervals [2882]:
				xmin = 1150.5102
				xmax = 1150.6002
				text = "K"
			intervals [2883]:
				xmin = 1150.6002
				xmax = 1150.6802
				text = "EY1"
			intervals [2884]:
				xmin = 1150.6802
				xmax = 1150.7602
				text = "HH"
			intervals [2885]:
				xmin = 1150.7602
				xmax = 1150.8202
				text = "AW1"
			intervals [2886]:
				xmin = 1150.8202
				xmax = 1150.8702
				text = "AH0"
			intervals [2887]:
				xmin = 1150.8702
				xmax = 1150.9202
				text = "B"
			intervals [2888]:
				xmin = 1150.9202
				xmax = 1150.9702
				text = "AW1"
			intervals [2889]:
				xmin = 1150.9702
				xmax = 1151.0002
				text = "T"
			intervals [2890]:
				xmin = 1151.0002
				xmax = 1151.0502
				text = "AH0"
			intervals [2891]:
				xmin = 1151.0502
				xmax = 1151.1302
				text = "K"
			intervals [2892]:
				xmin = 1151.1302
				xmax = 1151.2102
				text = "AH1"
			intervals [2893]:
				xmin = 1151.2102
				xmax = 1151.2602
				text = "P"
			intervals [2894]:
				xmin = 1151.2602
				xmax = 1151.3002
				text = "AH0"
			intervals [2895]:
				xmin = 1151.3002
				xmax = 1151.3402
				text = "L"
			intervals [2896]:
				xmin = 1151.3402
				xmax = 1151.4502
				text = "M"
			intervals [2897]:
				xmin = 1151.4502
				xmax = 1151.4902
				text = "IH1"
			intervals [2898]:
				xmin = 1151.4902
				xmax = 1151.5602
				text = "L"
			intervals [2899]:
				xmin = 1151.5602
				xmax = 1151.7002
				text = "Y"
			intervals [2900]:
				xmin = 1151.7002
				xmax = 1151.7302
				text = "AH0"
			intervals [2901]:
				xmin = 1151.7302
				xmax = 1151.7602
				text = "N"
			intervals [2902]:
				xmin = 1151.7602
				xmax = 1151.8202
				text = "B"
			intervals [2903]:
				xmin = 1151.8202
				xmax = 1152.0002
				text = "AH1"
			intervals [2904]:
				xmin = 1152.0002
				xmax = 1152.1202
				text = "K"
			intervals [2905]:
				xmin = 1152.1202
				xmax = 1152.2502
				text = "S"
			intervals [2906]:
				xmin = 1152.2502
				xmax = 1153.7963
				text = ""
			intervals [2907]:
				xmin = 1153.7963
				xmax = 1154.0663
				text = "spn"
			intervals [2908]:
				xmin = 1154.0663
				xmax = 1154.1763
				text = "OW1"
			intervals [2909]:
				xmin = 1154.1763
				xmax = 1154.2163
				text = "OW2"
			intervals [2910]:
				xmin = 1154.2163
				xmax = 1154.5563
				text = "K"
			intervals [2911]:
				xmin = 1154.5563
				xmax = 1154.5863
				text = "EY1"
			intervals [2912]:
				xmin = 1154.5863
				xmax = 1164.5513
				text = "sp"
			intervals [2913]:
				xmin = 1164.5513
				xmax = 1164.7813
				text = "M"
			intervals [2914]:
				xmin = 1164.7813
				xmax = 1164.8213
				text = "HH"
			intervals [2915]:
				xmin = 1164.8213
				xmax = 1164.9213
				text = "M"
			intervals [2916]:
				xmin = 1164.9213
				xmax = 1174.5196
				text = "sp"
			intervals [2917]:
				xmin = 1174.5196
				xmax = 1174.6596
				text = "M"
			intervals [2918]:
				xmin = 1174.6596
				xmax = 1174.6896
				text = "HH"
			intervals [2919]:
				xmin = 1174.6896
				xmax = 1174.9096
				text = "M"
			intervals [2920]:
				xmin = 1174.9096
				xmax = 1185.1405
				text = ""
			intervals [2921]:
				xmin = 1185.1405
				xmax = 1185.1805
				text = "sil"
			intervals [2922]:
				xmin = 1185.1805
				xmax = 1185.3205
				text = "M"
			intervals [2923]:
				xmin = 1185.3205
				xmax = 1185.3505
				text = "HH"
			intervals [2924]:
				xmin = 1185.3505
				xmax = 1185.5305
				text = "M"
			intervals [2925]:
				xmin = 1185.5305
				xmax = 1196.2128
				text = ""
			intervals [2926]:
				xmin = 1196.2128
				xmax = 1196.2428
				text = "sil"
			intervals [2927]:
				xmin = 1196.2428
				xmax = 1196.4328
				text = "M"
			intervals [2928]:
				xmin = 1196.4328
				xmax = 1196.4628
				text = "HH"
			intervals [2929]:
				xmin = 1196.4628
				xmax = 1196.7028
				text = "M"
			intervals [2930]:
				xmin = 1196.7028
				xmax = 1206.1699
				text = ""
			intervals [2931]:
				xmin = 1206.1699
				xmax = 1206.3799
				text = "HH"
			intervals [2932]:
				xmin = 1206.3799
				xmax = 1206.4999
				text = "M"
			intervals [2933]:
				xmin = 1206.4999
				xmax = 1206.5723
				text = ""
			intervals [2934]:
				xmin = 1206.5723
				xmax = 1206.7823
				text = "V"
			intervals [2935]:
				xmin = 1206.7823
				xmax = 1206.8223
				text = "EH1"
			intervals [2936]:
				xmin = 1206.8223
				xmax = 1206.8723
				text = "R"
			intervals [2937]:
				xmin = 1206.8723
				xmax = 1206.9223
				text = "IY0"
			intervals [2938]:
				xmin = 1206.9223
				xmax = 1206.9523
				text = "sp"
			intervals [2939]:
				xmin = 1206.9523
				xmax = 1207.0323
				text = "G"
			intervals [2940]:
				xmin = 1207.0323
				xmax = 1207.1023
				text = "IH0"
			intervals [2941]:
				xmin = 1207.1023
				xmax = 1207.1723
				text = "D"
			intervals [2942]:
				xmin = 1207.1723
				xmax = 1207.2123
				text = "sp"
			intervals [2943]:
				xmin = 1207.2123
				xmax = 1207.7252
				text = ""
			intervals [2944]:
				xmin = 1207.7252
				xmax = 1207.7852
				text = "HH"
			intervals [2945]:
				xmin = 1207.7852
				xmax = 1207.8452
				text = "AW1"
			intervals [2946]:
				xmin = 1207.8452
				xmax = 1207.9252
				text = "AH0"
			intervals [2947]:
				xmin = 1207.9252
				xmax = 1207.9652
				text = "B"
			intervals [2948]:
				xmin = 1207.9652
				xmax = 1208.1152
				text = "AW1"
			intervals [2949]:
				xmin = 1208.1152
				xmax = 1208.3252
				text = "T"
			intervals [2950]:
				xmin = 1208.3252
				xmax = 1208.5252
				text = "AH1"
			intervals [2951]:
				xmin = 1208.5252
				xmax = 1208.6152
				text = "sp"
			intervals [2952]:
				xmin = 1208.6152
				xmax = 1210.4754
				text = ""
			intervals [2953]:
				xmin = 1210.4754
				xmax = 1210.5354
				text = "HH"
			intervals [2954]:
				xmin = 1210.5354
				xmax = 1210.5854
				text = "AW1"
			intervals [2955]:
				xmin = 1210.5854
				xmax = 1210.6154
				text = "AH0"
			intervals [2956]:
				xmin = 1210.6154
				xmax = 1210.6654
				text = "B"
			intervals [2957]:
				xmin = 1210.6654
				xmax = 1210.6954
				text = "AW1"
			intervals [2958]:
				xmin = 1210.6954
				xmax = 1210.7754
				text = "T"
			intervals [2959]:
				xmin = 1210.7754
				xmax = 1210.8154
				text = "DH"
			intervals [2960]:
				xmin = 1210.8154
				xmax = 1210.8854
				text = "AH1"
			intervals [2961]:
				xmin = 1210.8854
				xmax = 1210.9354
				text = "HH"
			intervals [2962]:
				xmin = 1210.9354
				xmax = 1210.9954
				text = "AA1"
			intervals [2963]:
				xmin = 1210.9954
				xmax = 1211.1254
				text = "L"
			intervals [2964]:
				xmin = 1211.1254
				xmax = 1211.1754
				text = "AH0"
			intervals [2965]:
				xmin = 1211.1754
				xmax = 1211.2654
				text = "D"
			intervals [2966]:
				xmin = 1211.2654
				xmax = 1211.3854
				text = "EY2"
			intervals [2967]:
				xmin = 1211.3854
				xmax = 1211.4454
				text = "Z"
			intervals [2968]:
				xmin = 1211.4454
				xmax = 1211.5054
				text = "HH"
			intervals [2969]:
				xmin = 1211.5054
				xmax = 1211.5454
				text = "AW1"
			intervals [2970]:
				xmin = 1211.5454
				xmax = 1211.6154
				text = "D"
			intervals [2971]:
				xmin = 1211.6154
				xmax = 1211.6454
				text = "UW1"
			intervals [2972]:
				xmin = 1211.6454
				xmax = 1211.7354
				text = "Y"
			intervals [2973]:
				xmin = 1211.7354
				xmax = 1211.7654
				text = "UW1"
			intervals [2974]:
				xmin = 1211.7654
				xmax = 1211.7954
				text = "Y"
			intervals [2975]:
				xmin = 1211.7954
				xmax = 1211.8254
				text = "UW1"
			intervals [2976]:
				xmin = 1211.8254
				xmax = 1211.9154
				text = "ZH"
			intervals [2977]:
				xmin = 1211.9154
				xmax = 1211.9454
				text = "AH0"
			intervals [2978]:
				xmin = 1211.9454
				xmax = 1211.9754
				text = "L"
			intervals [2979]:
				xmin = 1211.9754
				xmax = 1212.0554
				text = "IY0"
			intervals [2980]:
				xmin = 1212.0554
				xmax = 1212.1254
				text = "S"
			intervals [2981]:
				xmin = 1212.1254
				xmax = 1212.2054
				text = "P"
			intervals [2982]:
				xmin = 1212.2054
				xmax = 1212.2354
				text = "EH1"
			intervals [2983]:
				xmin = 1212.2354
				xmax = 1212.2754
				text = "N"
			intervals [2984]:
				xmin = 1212.2754
				xmax = 1212.3454
				text = "D"
			intervals [2985]:
				xmin = 1212.3454
				xmax = 1212.3754
				text = "DH"
			intervals [2986]:
				xmin = 1212.3754
				xmax = 1212.4354
				text = "AH1"
			intervals [2987]:
				xmin = 1212.4354
				xmax = 1212.4954
				text = "HH"
			intervals [2988]:
				xmin = 1212.4954
				xmax = 1212.5754
				text = "AA1"
			intervals [2989]:
				xmin = 1212.5754
				xmax = 1212.7054
				text = "L"
			intervals [2990]:
				xmin = 1212.7054
				xmax = 1212.7554
				text = "AH0"
			intervals [2991]:
				xmin = 1212.7554
				xmax = 1212.8454
				text = "D"
			intervals [2992]:
				xmin = 1212.8454
				xmax = 1212.9554
				text = "EY2"
			intervals [2993]:
				xmin = 1212.9554
				xmax = 1213.0254
				text = "Z"
			intervals [2994]:
				xmin = 1213.0254
				xmax = 1213.0554
				text = "sp"
			intervals [2995]:
				xmin = 1213.0554
				xmax = 1213.1054
				text = "EH1"
			intervals [2996]:
				xmin = 1213.1054
				xmax = 1213.1754
				text = "N"
			intervals [2997]:
				xmin = 1213.1754
				xmax = 1213.2654
				text = "IY0"
			intervals [2998]:
				xmin = 1213.2654
				xmax = 1213.3354
				text = "S"
			intervals [2999]:
				xmin = 1213.3354
				xmax = 1213.4154
				text = "P"
			intervals [3000]:
				xmin = 1213.4154
				xmax = 1213.4654
				text = "EH1"
			intervals [3001]:
				xmin = 1213.4654
				xmax = 1213.5954
				text = "SH"
			intervals [3002]:
				xmin = 1213.5954
				xmax = 1213.6654
				text = "AH0"
			intervals [3003]:
				xmin = 1213.6654
				xmax = 1213.7154
				text = "L"
			intervals [3004]:
				xmin = 1213.7154
				xmax = 1223.6893
				text = "sp"
			intervals [3005]:
				xmin = 1223.6893
				xmax = 1224.0593
				text = "M"
			intervals [3006]:
				xmin = 1224.0593
				xmax = 1224.0993
				text = "HH"
			intervals [3007]:
				xmin = 1224.0993
				xmax = 1224.1393
				text = "M"
			intervals [3008]:
				xmin = 1224.1393
				xmax = 1228.4044
				text = ""
			intervals [3009]:
				xmin = 1228.4044
				xmax = 1228.6444
				text = "M"
			intervals [3010]:
				xmin = 1228.6444
				xmax = 1228.6744
				text = "sp"
			intervals [3011]:
				xmin = 1228.6744
				xmax = 1228.7944
				text = "V"
			intervals [3012]:
				xmin = 1228.7944
				xmax = 1228.8344
				text = "EH1"
			intervals [3013]:
				xmin = 1228.8344
				xmax = 1228.8744
				text = "R"
			intervals [3014]:
				xmin = 1228.8744
				xmax = 1228.9844
				text = "IY0"
			intervals [3015]:
				xmin = 1228.9844
				xmax = 1229.0144
				text = "sp"
			intervals [3016]:
				xmin = 1229.0144
				xmax = 1229.0544
				text = "G"
			intervals [3017]:
				xmin = 1229.0544
				xmax = 1229.1044
				text = "IH0"
			intervals [3018]:
				xmin = 1229.1044
				xmax = 1229.1644
				text = "D"
			intervals [3019]:
				xmin = 1229.1644
				xmax = 1230.2194
				text = "sp"
			intervals [3020]:
				xmin = 1230.2194
				xmax = 1230.5394
				text = "AH1"
			intervals [3021]:
				xmin = 1230.5394
				xmax = 1230.6394
				text = "sp"
			intervals [3022]:
				xmin = 1230.6394
				xmax = 1232.1134
				text = ""
			intervals [3023]:
				xmin = 1232.1134
				xmax = 1232.1534
				text = "HH"
			intervals [3024]:
				xmin = 1232.1534
				xmax = 1232.2034
				text = "AW1"
			intervals [3025]:
				xmin = 1232.2034
				xmax = 1232.2534
				text = "AH0"
			intervals [3026]:
				xmin = 1232.2534
				xmax = 1232.2934
				text = "B"
			intervals [3027]:
				xmin = 1232.2934
				xmax = 1232.3234
				text = "AW1"
			intervals [3028]:
				xmin = 1232.3234
				xmax = 1232.4134
				text = "T"
			intervals [3029]:
				xmin = 1232.4134
				xmax = 1232.4634
				text = "W"
			intervals [3030]:
				xmin = 1232.4634
				xmax = 1232.5034
				text = "IH1"
			intervals [3031]:
				xmin = 1232.5034
				xmax = 1232.5734
				text = "N"
			intervals [3032]:
				xmin = 1232.5734
				xmax = 1232.6234
				text = "Y"
			intervals [3033]:
				xmin = 1232.6234
				xmax = 1232.6634
				text = "UW1"
			intervals [3034]:
				xmin = 1232.6634
				xmax = 1232.6934
				text = "W"
			intervals [3035]:
				xmin = 1232.6934
				xmax = 1232.7734
				text = "ER0"
			intervals [3036]:
				xmin = 1232.7734
				xmax = 1232.8434
				text = "Y"
			intervals [3037]:
				xmin = 1232.8434
				xmax = 1232.9034
				text = "AH1"
			intervals [3038]:
				xmin = 1232.9034
				xmax = 1233.0134
				text = "NG"
			intervals [3039]:
				xmin = 1233.0134
				xmax = 1233.0834
				text = "G"
			intervals [3040]:
				xmin = 1233.0834
				xmax = 1233.2334
				text = "ER0"
			intervals [3041]:
				xmin = 1233.2334
				xmax = 1233.3834
				text = "HH"
			intervals [3042]:
				xmin = 1233.3834
				xmax = 1233.4434
				text = "AW1"
			intervals [3043]:
				xmin = 1233.4434
				xmax = 1233.5034
				text = "AH0"
			intervals [3044]:
				xmin = 1233.5034
				xmax = 1233.5534
				text = "B"
			intervals [3045]:
				xmin = 1233.5534
				xmax = 1233.6634
				text = "AW1"
			intervals [3046]:
				xmin = 1233.6634
				xmax = 1233.7234
				text = "T"
			intervals [3047]:
				xmin = 1233.7234
				xmax = 1233.9034
				text = "sp"
			intervals [3048]:
				xmin = 1233.9034
				xmax = 1234.2834
				text = "AH1"
			intervals [3049]:
				xmin = 1234.2834
				xmax = 1234.4034
				text = "sp"
			intervals [3050]:
				xmin = 1234.4034
				xmax = 1234.4934
				text = "ER0"
			intervals [3051]:
				xmin = 1234.4934
				xmax = 1234.5734
				text = "AW1"
			intervals [3052]:
				xmin = 1234.5734
				xmax = 1234.6634
				text = "N"
			intervals [3053]:
				xmin = 1234.6634
				xmax = 1234.6934
				text = "D"
			intervals [3054]:
				xmin = 1234.6934
				xmax = 1234.7334
				text = "DH"
			intervals [3055]:
				xmin = 1234.7334
				xmax = 1234.8334
				text = "IY0"
			intervals [3056]:
				xmin = 1234.8334
				xmax = 1234.8634
				text = "EH1"
			intervals [3057]:
				xmin = 1234.8634
				xmax = 1234.9834
				text = "N"
			intervals [3058]:
				xmin = 1234.9834
				xmax = 1235.0334
				text = "D"
			intervals [3059]:
				xmin = 1235.0334
				xmax = 1235.0634
				text = "AH0"
			intervals [3060]:
				xmin = 1235.0634
				xmax = 1235.3034
				text = "V"
			intervals [3061]:
				xmin = 1235.3034
				xmax = 1235.5783
				text = ""
			intervals [3062]:
				xmin = 1235.5783
				xmax = 1235.6383
				text = "sil"
			intervals [3063]:
				xmin = 1235.6383
				xmax = 1235.6983
				text = "AY1"
			intervals [3064]:
				xmin = 1235.6983
				xmax = 1235.7583
				text = "G"
			intervals [3065]:
				xmin = 1235.7583
				xmax = 1235.8083
				text = "EH1"
			intervals [3066]:
				xmin = 1235.8083
				xmax = 1235.9383
				text = "S"
			intervals [3067]:
				xmin = 1235.9383
				xmax = 1235.9983
				text = "IH0"
			intervals [3068]:
				xmin = 1235.9983
				xmax = 1236.0583
				text = "Z"
			intervals [3069]:
				xmin = 1236.0583
				xmax = 1236.0883
				text = "sp"
			intervals [3070]:
				xmin = 1236.0883
				xmax = 1236.1983
				text = "IH0"
			intervals [3071]:
				xmin = 1236.1983
				xmax = 1236.2383
				text = "T"
			intervals [3072]:
				xmin = 1236.2383
				xmax = 1236.2783
				text = "sp"
			intervals [3073]:
				xmin = 1236.2783
				xmax = 1236.3583
				text = "AA0"
			intervals [3074]:
				xmin = 1236.3583
				xmax = 1236.4783
				text = "K"
			intervals [3075]:
				xmin = 1236.4783
				xmax = 1236.5683
				text = "T"
			intervals [3076]:
				xmin = 1236.5683
				xmax = 1236.6883
				text = "OW1"
			intervals [3077]:
				xmin = 1236.6883
				xmax = 1236.7883
				text = "B"
			intervals [3078]:
				xmin = 1236.7883
				xmax = 1236.9083
				text = "ER0"
			intervals [3079]:
				xmin = 1236.9083
				xmax = 1238.7351
				text = "sp"
			intervals [3080]:
				xmin = 1238.7351
				xmax = 1238.7651
				text = "HH"
			intervals [3081]:
				xmin = 1238.7651
				xmax = 1238.8451
				text = "AE2"
			intervals [3082]:
				xmin = 1238.8451
				xmax = 1238.9651
				text = "L"
			intervals [3083]:
				xmin = 1238.9651
				xmax = 1239.0151
				text = "AH0"
			intervals [3084]:
				xmin = 1239.0151
				xmax = 1239.0951
				text = "W"
			intervals [3085]:
				xmin = 1239.0951
				xmax = 1239.1951
				text = "IY1"
			intervals [3086]:
				xmin = 1239.1951
				xmax = 1239.2351
				text = "N"
			intervals [3087]:
				xmin = 1239.2351
				xmax = 1239.2651
				text = "D"
			intervals [3088]:
				xmin = 1239.2651
				xmax = 1239.2951
				text = "IH0"
			intervals [3089]:
				xmin = 1239.2951
				xmax = 1239.3251
				text = "D"
			intervals [3090]:
				xmin = 1239.3251
				xmax = 1239.3751
				text = "Y"
			intervals [3091]:
				xmin = 1239.3751
				xmax = 1239.4151
				text = "UW1"
			intervals [3092]:
				xmin = 1239.4151
				xmax = 1239.4451
				text = "EH1"
			intervals [3093]:
				xmin = 1239.4451
				xmax = 1239.4751
				text = "V"
			intervals [3094]:
				xmin = 1239.4751
				xmax = 1239.5851
				text = "ER0"
			intervals [3095]:
				xmin = 1239.5851
				xmax = 1239.7051
				text = "S"
			intervals [3096]:
				xmin = 1239.7051
				xmax = 1239.7351
				text = "EH1"
			intervals [3097]:
				xmin = 1239.7351
				xmax = 1239.8251
				text = "L"
			intervals [3098]:
				xmin = 1239.8251
				xmax = 1239.9251
				text = "AH0"
			intervals [3099]:
				xmin = 1239.9251
				xmax = 1239.9651
				text = "B"
			intervals [3100]:
				xmin = 1239.9651
				xmax = 1240.0251
				text = "R"
			intervals [3101]:
				xmin = 1240.0251
				xmax = 1240.0751
				text = "EY2"
			intervals [3102]:
				xmin = 1240.0751
				xmax = 1240.1651
				text = "T"
			intervals [3103]:
				xmin = 1240.1651
				xmax = 1240.2251
				text = "DH"
			intervals [3104]:
				xmin = 1240.2251
				xmax = 1240.2551
				text = "AH0"
			intervals [3105]:
				xmin = 1240.2551
				xmax = 1240.3151
				text = "T"
			intervals [3106]:
				xmin = 1240.3151
				xmax = 1240.4251
				text = "sp"
			intervals [3107]:
				xmin = 1240.4251
				xmax = 1255.3182
				text = ""
			intervals [3108]:
				xmin = 1255.3182
				xmax = 1256.3382
				text = "spn"
			intervals [3109]:
				xmin = 1256.3382
				xmax = 1256.582
				text = ""
			intervals [3110]:
				xmin = 1256.582
				xmax = 1257.402
				text = "spn"
			intervals [3111]:
				xmin = 1257.402
				xmax = 1257.8032
				text = ""
			intervals [3112]:
				xmin = 1257.8032
				xmax = 1257.8532
				text = "sil"
			intervals [3113]:
				xmin = 1257.8532
				xmax = 1258.0332
				text = "Y"
			intervals [3114]:
				xmin = 1258.0332
				xmax = 1258.1132
				text = "AE1"
			intervals [3115]:
				xmin = 1258.1132
				xmax = 1258.1832
				text = "sp"
			intervals [3116]:
				xmin = 1258.1832
				xmax = 1258.4233
				text = ""
			intervals [3117]:
				xmin = 1258.4233
				xmax = 1258.4733
				text = "DH"
			intervals [3118]:
				xmin = 1258.4733
				xmax = 1258.6033
				text = "AH0"
			intervals [3119]:
				xmin = 1258.6033
				xmax = 1258.6333
				text = "T"
			intervals [3120]:
				xmin = 1258.6333
				xmax = 1258.6633
				text = "W"
			intervals [3121]:
				xmin = 1258.6633
				xmax = 1258.6933
				text = "AH0"
			intervals [3122]:
				xmin = 1258.6933
				xmax = 1258.7533
				text = "Z"
			intervals [3123]:
				xmin = 1258.7533
				xmax = 1258.8633
				text = "K"
			intervals [3124]:
				xmin = 1258.8633
				xmax = 1258.8933
				text = "AY1"
			intervals [3125]:
				xmin = 1258.8933
				xmax = 1258.9233
				text = "N"
			intervals [3126]:
				xmin = 1258.9233
				xmax = 1258.9533
				text = "AH0"
			intervals [3127]:
				xmin = 1258.9533
				xmax = 1259.0033
				text = "V"
			intervals [3128]:
				xmin = 1259.0033
				xmax = 1259.0333
				text = "sp"
			intervals [3129]:
				xmin = 1259.0333
				xmax = 1259.0633
				text = "AH0"
			intervals [3130]:
				xmin = 1259.0633
				xmax = 1259.1533
				text = "sp"
			intervals [3131]:
				xmin = 1259.1533
				xmax = 1259.3533
				text = "K"
			intervals [3132]:
				xmin = 1259.3533
				xmax = 1259.4733
				text = "AA1"
			intervals [3133]:
				xmin = 1259.4733
				xmax = 1259.6033
				text = "M"
			intervals [3134]:
				xmin = 1259.6033
				xmax = 1259.6333
				text = "AH0"
			intervals [3135]:
				xmin = 1259.6333
				xmax = 1259.6833
				text = "N"
			intervals [3136]:
				xmin = 1259.6833
				xmax = 1259.8633
				text = "TH"
			intervals [3137]:
				xmin = 1259.8633
				xmax = 1259.9533
				text = "IH1"
			intervals [3138]:
				xmin = 1259.9533
				xmax = 1260.0633
				text = "NG"
			intervals [3139]:
				xmin = 1260.0633
				xmax = 1260.1333
				text = "sp"
			intervals [3140]:
				xmin = 1260.1333
				xmax = 1260.1633
				text = "HH"
			intervals [3141]:
				xmin = 1260.1633
				xmax = 1260.2533
				text = "AH1"
			intervals [3142]:
				xmin = 1260.2533
				xmax = 1261.8691
				text = "sp"
			intervals [3143]:
				xmin = 1261.8691
				xmax = 1261.9091
				text = "Y"
			intervals [3144]:
				xmin = 1261.9091
				xmax = 1262.1391
				text = "AE1"
			intervals [3145]:
				xmin = 1262.1391
				xmax = 1262.3854
				text = "sp"
			intervals [3146]:
				xmin = 1262.3854
				xmax = 1262.4354
				text = "W"
			intervals [3147]:
				xmin = 1262.4354
				xmax = 1262.4954
				text = "ER0"
			intervals [3148]:
				xmin = 1262.4954
				xmax = 1262.5254
				text = "Y"
			intervals [3149]:
				xmin = 1262.5254
				xmax = 1262.5554
				text = "UW1"
			intervals [3150]:
				xmin = 1262.5554
				xmax = 1262.6254
				text = "EH1"
			intervals [3151]:
				xmin = 1262.6254
				xmax = 1262.6554
				text = "V"
			intervals [3152]:
				xmin = 1262.6554
				xmax = 1262.6854
				text = "ER0"
			intervals [3153]:
				xmin = 1262.6854
				xmax = 1262.7154
				text = "IH0"
			intervals [3154]:
				xmin = 1262.7154
				xmax = 1262.7454
				text = "N"
			intervals [3155]:
				xmin = 1262.7454
				xmax = 1262.7954
				text = "EY1"
			intervals [3156]:
				xmin = 1262.7954
				xmax = 1262.9154
				text = "S"
			intervals [3157]:
				xmin = 1262.9154
				xmax = 1262.9954
				text = "IH2"
			intervals [3158]:
				xmin = 1262.9954
				xmax = 1263.1154
				text = "CH"
			intervals [3159]:
				xmin = 1263.1154
				xmax = 1263.2254
				text = "UW0"
			intervals [3160]:
				xmin = 1263.2254
				xmax = 1263.3054
				text = "EY1"
			intervals [3161]:
				xmin = 1263.3054
				xmax = 1263.4454
				text = "SH"
			intervals [3162]:
				xmin = 1263.4454
				xmax = 1263.4754
				text = "AH0"
			intervals [3163]:
				xmin = 1263.4754
				xmax = 1263.5154
				text = "N"
			intervals [3164]:
				xmin = 1263.5154
				xmax = 1263.5554
				text = "Y"
			intervals [3165]:
				xmin = 1263.5554
				xmax = 1263.6554
				text = "UW1"
			intervals [3166]:
				xmin = 1263.6554
				xmax = 1263.7454
				text = "TH"
			intervals [3167]:
				xmin = 1263.7454
				xmax = 1263.8454
				text = "AO1"
			intervals [3168]:
				xmin = 1263.8454
				xmax = 1263.8954
				text = "T"
			intervals [3169]:
				xmin = 1263.8954
				xmax = 1263.9554
				text = "M"
			intervals [3170]:
				xmin = 1263.9554
				xmax = 1264.1654
				text = "AE1"
			intervals [3171]:
				xmin = 1264.1654
				xmax = 1264.2254
				text = "N"
			intervals [3172]:
				xmin = 1264.2254
				xmax = 1264.2654
				text = "DH"
			intervals [3173]:
				xmin = 1264.2654
				xmax = 1264.3354
				text = "IH1"
			intervals [3174]:
				xmin = 1264.3354
				xmax = 1264.4354
				text = "S"
			intervals [3175]:
				xmin = 1264.4354
				xmax = 1264.5154
				text = "IH1"
			intervals [3176]:
				xmin = 1264.5154
				xmax = 1264.6354
				text = "Z"
			intervals [3177]:
				xmin = 1264.6354
				xmax = 1264.6754
				text = "IH1"
			intervals [3178]:
				xmin = 1264.6754
				xmax = 1264.7854
				text = "T"
			intervals [3179]:
				xmin = 1264.7854
				xmax = 1264.8154
				text = "sp"
			intervals [3180]:
				xmin = 1264.8154
				xmax = 1264.9054
				text = "N"
			intervals [3181]:
				xmin = 1264.9054
				xmax = 1265.0754
				text = "AW1"
			intervals [3182]:
				xmin = 1265.0754
				xmax = 1265.1254
				text = "AY1"
			intervals [3183]:
				xmin = 1265.1254
				xmax = 1265.2154
				text = "M"
			intervals [3184]:
				xmin = 1265.2154
				xmax = 1265.3054
				text = "AH0"
			intervals [3185]:
				xmin = 1265.3054
				xmax = 1265.3954
				text = "G"
			intervals [3186]:
				xmin = 1265.3954
				xmax = 1265.5254
				text = "OW1"
			intervals [3187]:
				xmin = 1265.5254
				xmax = 1265.6754
				text = "N"
			intervals [3188]:
				xmin = 1265.6754
				xmax = 1265.9354
				text = "AW1"
			intervals [3189]:
				xmin = 1265.9354
				xmax = 1267.0882
				text = ""
			intervals [3190]:
				xmin = 1267.0882
				xmax = 1267.1182
				text = "AY1"
			intervals [3191]:
				xmin = 1267.1182
				xmax = 1267.1482
				text = "sp"
			intervals [3192]:
				xmin = 1267.1482
				xmax = 1267.1982
				text = "M"
			intervals [3193]:
				xmin = 1267.1982
				xmax = 1267.2882
				text = "AH0"
			intervals [3194]:
				xmin = 1267.2882
				xmax = 1267.4182
				text = "D"
			intervals [3195]:
				xmin = 1267.4182
				xmax = 1267.5982
				text = "AY1"
			intervals [3196]:
				xmin = 1267.5982
				xmax = 1267.7782
				text = "N"
			intervals [3197]:
				xmin = 1267.7782
				xmax = 1268.0682
				text = "AW1"
			intervals [3198]:
				xmin = 1268.0682
				xmax = 1279.5785
				text = ""
			intervals [3199]:
				xmin = 1279.5785
				xmax = 1279.6085
				text = "sil"
			intervals [3200]:
				xmin = 1279.6085
				xmax = 1279.6685
				text = "L"
			intervals [3201]:
				xmin = 1279.6685
				xmax = 1279.7085
				text = "AY1"
			intervals [3202]:
				xmin = 1279.7085
				xmax = 1279.8685
				text = "K"
			intervals [3203]:
				xmin = 1279.8685
				xmax = 1279.9385
				text = "IH0"
			intervals [3204]:
				xmin = 1279.9385
				xmax = 1279.9785
				text = "N"
			intervals [3205]:
				xmin = 1279.9785
				xmax = 1280.0085
				text = "sp"
			intervals [3206]:
				xmin = 1280.0085
				xmax = 1280.0685
				text = "V"
			intervals [3207]:
				xmin = 1280.0685
				xmax = 1280.1985
				text = "IY0"
			intervals [3208]:
				xmin = 1280.1985
				xmax = 1280.2285
				text = "EH2"
			intervals [3209]:
				xmin = 1280.2285
				xmax = 1280.3185
				text = "T"
			intervals [3210]:
				xmin = 1280.3185
				xmax = 1280.3785
				text = "N"
			intervals [3211]:
				xmin = 1280.3785
				xmax = 1280.5585
				text = "AA1"
			intervals [3212]:
				xmin = 1280.5585
				xmax = 1280.5985
				text = "M"
			intervals [3213]:
				xmin = 1280.5985
				xmax = 1280.6285
				text = "W"
			intervals [3214]:
				xmin = 1280.6285
				xmax = 1280.6685
				text = "EH1"
			intervals [3215]:
				xmin = 1280.6685
				xmax = 1280.6985
				text = "N"
			intervals [3216]:
				xmin = 1280.6985
				xmax = 1280.7385
				text = "DH"
			intervals [3217]:
				xmin = 1280.7385
				xmax = 1280.8085
				text = "OW1"
			intervals [3218]:
				xmin = 1280.8085
				xmax = 1280.9085
				text = "Z"
			intervals [3219]:
				xmin = 1280.9085
				xmax = 1280.9885
				text = "T"
			intervals [3220]:
				xmin = 1280.9885
				xmax = 1281.0885
				text = "UW1"
			intervals [3221]:
				xmin = 1281.0885
				xmax = 1281.2085
				text = "G"
			intervals [3222]:
				xmin = 1281.2085
				xmax = 1281.3785
				text = "AY1"
			intervals [3223]:
				xmin = 1281.3785
				xmax = 1281.4885
				text = "Z"
			intervals [3224]:
				xmin = 1281.4885
				xmax = 1281.5485
				text = "G"
			intervals [3225]:
				xmin = 1281.5485
				xmax = 1281.6285
				text = "AA1"
			intervals [3226]:
				xmin = 1281.6285
				xmax = 1281.7085
				text = "T"
			intervals [3227]:
				xmin = 1281.7085
				xmax = 1281.7485
				text = "HH"
			intervals [3228]:
				xmin = 1281.7485
				xmax = 1281.8485
				text = "IH1"
			intervals [3229]:
				xmin = 1281.8485
				xmax = 1281.9185
				text = "T"
			intervals [3230]:
				xmin = 1281.9185
				xmax = 1281.9485
				text = "sp"
			intervals [3231]:
				xmin = 1281.9485
				xmax = 1282.0385
				text = "Y"
			intervals [3232]:
				xmin = 1282.0385
				xmax = 1282.1285
				text = "UW1"
			intervals [3233]:
				xmin = 1282.1285
				xmax = 1310.3159
				text = "sp"
			intervals [3234]:
				xmin = 1310.3159
				xmax = 1310.4059
				text = "M"
			intervals [3235]:
				xmin = 1310.4059
				xmax = 1310.4359
				text = "HH"
			intervals [3236]:
				xmin = 1310.4359
				xmax = 1310.6659
				text = "M"
			intervals [3237]:
				xmin = 1310.6659
				xmax = 1320.3924
				text = ""
			intervals [3238]:
				xmin = 1320.3924
				xmax = 1320.5924
				text = "Y"
			intervals [3239]:
				xmin = 1320.5924
				xmax = 1320.8724
				text = "AE1"
			intervals [3240]:
				xmin = 1320.8724
				xmax = 1321.022
				text = ""
			intervals [3241]:
				xmin = 1321.022
				xmax = 1321.122
				text = "Y"
			intervals [3242]:
				xmin = 1321.122
				xmax = 1321.182
				text = "UW1"
			intervals [3243]:
				xmin = 1321.182
				xmax = 1321.212
				text = "D"
			intervals [3244]:
				xmin = 1321.212
				xmax = 1321.242
				text = "IH1"
			intervals [3245]:
				xmin = 1321.242
				xmax = 1321.342
				text = "N"
			intervals [3246]:
				xmin = 1321.342
				xmax = 1321.402
				text = "T"
			intervals [3247]:
				xmin = 1321.402
				xmax = 1321.432
				text = "HH"
			intervals [3248]:
				xmin = 1321.432
				xmax = 1321.462
				text = "AE1"
			intervals [3249]:
				xmin = 1321.462
				xmax = 1321.502
				text = "V"
			intervals [3250]:
				xmin = 1321.502
				xmax = 1321.552
				text = "EY1"
			intervals [3251]:
				xmin = 1321.552
				xmax = 1321.692
				text = "CH"
			intervals [3252]:
				xmin = 1321.692
				xmax = 1321.772
				text = "AE1"
			intervals [3253]:
				xmin = 1321.772
				xmax = 1321.832
				text = "N"
			intervals [3254]:
				xmin = 1321.832
				xmax = 1321.912
				text = "S"
			intervals [3255]:
				xmin = 1321.912
				xmax = 1321.942
				text = "T"
			intervals [3256]:
				xmin = 1321.942
				xmax = 1321.972
				text = "IH0"
			intervals [3257]:
				xmin = 1321.972
				xmax = 1322.762
				text = "sp"
			intervals [3258]:
				xmin = 1322.762
				xmax = 1322.792
				text = "G"
			intervals [3259]:
				xmin = 1322.792
				xmax = 1322.822
				text = "EH1"
			intervals [3260]:
				xmin = 1322.822
				xmax = 1322.852
				text = "T"
			intervals [3261]:
				xmin = 1322.852
				xmax = 1322.882
				text = "S"
			intervals [3262]:
				xmin = 1322.882
				xmax = 1322.912
				text = "K"
			intervals [3263]:
				xmin = 1322.912
				xmax = 1322.942
				text = "EH1"
			intervals [3264]:
				xmin = 1322.942
				xmax = 1323.022
				text = "R"
			intervals [3265]:
				xmin = 1323.022
				xmax = 1323.052
				text = "D"
			intervals [3266]:
				xmin = 1323.052
				xmax = 1323.082
				text = "HH"
			intervals [3267]:
				xmin = 1323.082
				xmax = 1323.112
				text = "AH1"
			intervals [3268]:
				xmin = 1323.112
				xmax = 1323.862
				text = "spn"
			intervals [3269]:
				xmin = 1323.862
				xmax = 1324.9298
				text = ""
			intervals [3270]:
				xmin = 1324.9298
				xmax = 1325.2698
				text = "M"
			intervals [3271]:
				xmin = 1325.2698
				xmax = 1326.8563
				text = ""
			intervals [3272]:
				xmin = 1326.8563
				xmax = 1326.9163
				text = "sil"
			intervals [3273]:
				xmin = 1326.9163
				xmax = 1326.9563
				text = "HH"
			intervals [3274]:
				xmin = 1326.9563
				xmax = 1327.1563
				text = "M"
			intervals [3275]:
				xmin = 1327.1563
				xmax = 1327.4412
				text = ""
			intervals [3276]:
				xmin = 1327.4412
				xmax = 1327.5212
				text = "sil"
			intervals [3277]:
				xmin = 1327.5212
				xmax = 1327.6212
				text = "Y"
			intervals [3278]:
				xmin = 1327.6212
				xmax = 1327.7312
				text = "AE1"
			intervals [3279]:
				xmin = 1327.7312
				xmax = 1327.8412
				text = "sp"
			intervals [3280]:
				xmin = 1327.8412
				xmax = 1328.2933
				text = ""
			intervals [3281]:
				xmin = 1328.2933
				xmax = 1328.3733
				text = "W"
			intervals [3282]:
				xmin = 1328.3733
				xmax = 1328.4633
				text = "EH1"
			intervals [3283]:
				xmin = 1328.4633
				xmax = 1328.5233
				text = "L"
			intervals [3284]:
				xmin = 1328.5233
				xmax = 1328.5933
				text = "sp"
			intervals [3285]:
				xmin = 1328.5933
				xmax = 1328.7233
				text = "TH"
			intervals [3286]:
				xmin = 1328.7233
				xmax = 1328.8333
				text = "sp"
			intervals [3287]:
				xmin = 1328.8333
				xmax = 1328.9633
				text = "S"
			intervals [3288]:
				xmin = 1328.9633
				xmax = 1329.0133
				text = "AH1"
			intervals [3289]:
				xmin = 1329.0133
				xmax = 1329.1333
				text = "M"
			intervals [3290]:
				xmin = 1329.1333
				xmax = 1329.2033
				text = "T"
			intervals [3291]:
				xmin = 1329.2033
				xmax = 1329.3233
				text = "AY2"
			intervals [3292]:
				xmin = 1329.3233
				xmax = 1329.3533
				text = "M"
			intervals [3293]:
				xmin = 1329.3533
				xmax = 1329.4233
				text = "Z"
			intervals [3294]:
				xmin = 1329.4233
				xmax = 1329.5033
				text = "P"
			intervals [3295]:
				xmin = 1329.5033
				xmax = 1329.5833
				text = "IY1"
			intervals [3296]:
				xmin = 1329.5833
				xmax = 1329.6933
				text = "P"
			intervals [3297]:
				xmin = 1329.6933
				xmax = 1329.7233
				text = "AH0"
			intervals [3298]:
				xmin = 1329.7233
				xmax = 1329.8333
				text = "L"
			intervals [3299]:
				xmin = 1329.8333
				xmax = 1329.9433
				text = "S"
			intervals [3300]:
				xmin = 1329.9433
				xmax = 1330.1333
				text = "EY1"
			intervals [3301]:
				xmin = 1330.1333
				xmax = 1330.1633
				text = "sp"
			intervals [3302]:
				xmin = 1330.1633
				xmax = 1330.2433
				text = "OW1"
			intervals [3303]:
				xmin = 1330.2433
				xmax = 1330.2933
				text = "W"
			intervals [3304]:
				xmin = 1330.2933
				xmax = 1330.3433
				text = "AH2"
			intervals [3305]:
				xmin = 1330.3433
				xmax = 1330.4033
				text = "T"
			intervals [3306]:
				xmin = 1330.4033
				xmax = 1330.4633
				text = "EH1"
			intervals [3307]:
				xmin = 1330.4633
				xmax = 1330.4933
				text = "V"
			intervals [3308]:
				xmin = 1330.4933
				xmax = 1330.6233
				text = "ER0"
			intervals [3309]:
				xmin = 1330.6233
				xmax = 1330.6833
				text = "Z"
			intervals [3310]:
				xmin = 1330.6833
				xmax = 1330.7333
				text = "G"
			intervals [3311]:
				xmin = 1330.7333
				xmax = 1330.8033
				text = "AH1"
			intervals [3312]:
				xmin = 1330.8033
				xmax = 1330.8533
				text = "N"
			intervals [3313]:
				xmin = 1330.8533
				xmax = 1330.9533
				text = "AH0"
			intervals [3314]:
				xmin = 1330.9533
				xmax = 1331.0633
				text = "HH"
			intervals [3315]:
				xmin = 1331.0633
				xmax = 1331.1533
				text = "AE1"
			intervals [3316]:
				xmin = 1331.1533
				xmax = 1331.1933
				text = "P"
			intervals [3317]:
				xmin = 1331.1933
				xmax = 1331.2533
				text = "AH0"
			intervals [3318]:
				xmin = 1331.2533
				xmax = 1331.3333
				text = "N"
			intervals [3319]:
				xmin = 1331.3333
				xmax = 1331.3733
				text = "G"
			intervals [3320]:
				xmin = 1331.3733
				xmax = 1331.4333
				text = "AH1"
			intervals [3321]:
				xmin = 1331.4333
				xmax = 1331.4833
				text = "N"
			intervals [3322]:
				xmin = 1331.4833
				xmax = 1331.5533
				text = "AH0"
			intervals [3323]:
				xmin = 1331.5533
				xmax = 1331.6533
				text = "HH"
			intervals [3324]:
				xmin = 1331.6533
				xmax = 1331.7533
				text = "AE1"
			intervals [3325]:
				xmin = 1331.7533
				xmax = 1331.8433
				text = "P"
			intervals [3326]:
				xmin = 1331.8433
				xmax = 1331.8733
				text = "AH0"
			intervals [3327]:
				xmin = 1331.8733
				xmax = 1331.9333
				text = "N"
			intervals [3328]:
				xmin = 1331.9333
				xmax = 1331.9933
				text = "EH1"
			intervals [3329]:
				xmin = 1331.9933
				xmax = 1332.0233
				text = "N"
			intervals [3330]:
				xmin = 1332.0233
				xmax = 1332.0533
				text = "IY0"
			intervals [3331]:
				xmin = 1332.0533
				xmax = 1332.1633
				text = "HH"
			intervals [3332]:
				xmin = 1332.1633
				xmax = 1332.1933
				text = "AW2"
			intervals [3333]:
				xmin = 1332.1933
				xmax = 1333.9125
				text = "sp"
			intervals [3334]:
				xmin = 1333.9125
				xmax = 1333.9525
				text = "Y"
			intervals [3335]:
				xmin = 1333.9525
				xmax = 1334.0025
				text = "AE1"
			intervals [3336]:
				xmin = 1334.0025
				xmax = 1334.2425
				text = "sp"
			intervals [3337]:
				xmin = 1334.2425
				xmax = 1334.7
				text = ""
	item [3]:
		class = "IntervalTier"
		name = "DCA_se2_ag2_m_01 - words"
		xmin = 0.0
		xmax = 1334.7
		intervals: size = 3866
			intervals [1]:
				xmin = 0.0
				xmax = 1.4272
				text = ""
			intervals [2]:
				xmin = 1.4272
				xmax = 1.5572
				text = "yeah"
			intervals [3]:
				xmin = 1.5572
				xmax = 10.3828
				text = ""
			intervals [4]:
				xmin = 10.3828
				xmax = 10.5428
				text = "well"
			intervals [5]:
				xmin = 10.5428
				xmax = 10.6228
				text = "the"
			intervals [6]:
				xmin = 10.6228
				xmax = 10.9228
				text = "games"
			intervals [7]:
				xmin = 10.9228
				xmax = 11.0328
				text = "we"
			intervals [8]:
				xmin = 11.0328
				xmax = 11.4228
				text = "played"
			intervals [9]:
				xmin = 11.4228
				xmax = 11.6428
				text = "were"
			intervals [10]:
				xmin = 11.6428
				xmax = 11.9628
				text = "um"
			intervals [11]:
				xmin = 11.9628
				xmax = 14.0366
				text = ""
			intervals [12]:
				xmin = 14.0366
				xmax = 14.4566
				text = "usual"
			intervals [13]:
				xmin = 14.4566
				xmax = 14.7666
				text = "games"
			intervals [14]:
				xmin = 14.7666
				xmax = 14.8266
				text = "of"
			intervals [15]:
				xmin = 14.8266
				xmax = 14.8566
				text = ""
			intervals [16]:
				xmin = 14.8566
				xmax = 14.8866
				text = "a"
			intervals [17]:
				xmin = 14.8866
				xmax = 15.2666
				text = "child"
			intervals [18]:
				xmin = 15.2666
				xmax = 15.3066
				text = ""
			intervals [19]:
				xmin = 15.3066
				xmax = 15.9166
				text = "cowboys"
			intervals [20]:
				xmin = 15.9166
				xmax = 16.0066
				text = "and"
			intervals [21]:
				xmin = 16.0066
				xmax = 16.5466
				text = "indians"
			intervals [22]:
				xmin = 16.5466
				xmax = 17.3122
				text = ""
			intervals [23]:
				xmin = 17.3122
				xmax = 17.4722
				text = "and"
			intervals [24]:
				xmin = 17.4722
				xmax = 17.7822
				text = "um"
			intervals [25]:
				xmin = 17.7822
				xmax = 18.4419
				text = ""
			intervals [26]:
				xmin = 18.4419
				xmax = 18.5419
				text = "and"
			intervals [27]:
				xmin = 18.5419
				xmax = 18.6919
				text = "then"
			intervals [28]:
				xmin = 18.6919
				xmax = 18.8019
				text = "we"
			intervals [29]:
				xmin = 18.8019
				xmax = 18.9819
				text = "grew"
			intervals [30]:
				xmin = 18.9819
				xmax = 19.2619
				text = "older"
			intervals [31]:
				xmin = 19.2619
				xmax = 19.4019
				text = "we"
			intervals [32]:
				xmin = 19.4019
				xmax = 19.4419
				text = ""
			intervals [33]:
				xmin = 19.4419
				xmax = 19.6219
				text = "just"
			intervals [34]:
				xmin = 19.6219
				xmax = 19.7019
				text = ""
			intervals [35]:
				xmin = 19.7019
				xmax = 20.0619
				text = "changed"
			intervals [36]:
				xmin = 20.0619
				xmax = 20.2119
				text = "to"
			intervals [37]:
				xmin = 20.2119
				xmax = 20.4619
				text = "uh"
			intervals [38]:
				xmin = 20.4619
				xmax = 21.9445
				text = ""
			intervals [39]:
				xmin = 21.9445
				xmax = 22.1745
				text = "building"
			intervals [40]:
				xmin = 22.1745
				xmax = 22.2445
				text = "our"
			intervals [41]:
				xmin = 22.2445
				xmax = 22.3745
				text = "own"
			intervals [42]:
				xmin = 22.3745
				xmax = 22.5545
				text = "little"
			intervals [43]:
				xmin = 22.5545
				xmax = 23.1645
				text = "carts"
			intervals [44]:
				xmin = 23.1645
				xmax = 23.1945
				text = ""
			intervals [45]:
				xmin = 23.1945
				xmax = 23.2945
				text = "and"
			intervals [46]:
				xmin = 23.2945
				xmax = 23.5045
				text = "stuff"
			intervals [47]:
				xmin = 23.5045
				xmax = 23.6945
				text = "like"
			intervals [48]:
				xmin = 23.6945
				xmax = 23.9345
				text = "this"
			intervals [49]:
				xmin = 23.9345
				xmax = 23.9645
				text = ""
			intervals [50]:
				xmin = 23.9645
				xmax = 24.0245
				text = "you"
			intervals [51]:
				xmin = 24.0245
				xmax = 24.1645
				text = "know"
			intervals [52]:
				xmin = 24.1645
				xmax = 25.3158
				text = ""
			intervals [53]:
				xmin = 25.3158
				xmax = 25.6758
				text = "then"
			intervals [54]:
				xmin = 25.6758
				xmax = 28.0072
				text = ""
			intervals [55]:
				xmin = 28.0072
				xmax = 28.4372
				text = "oh"
			intervals [56]:
				xmin = 28.4372
				xmax = 31.4131
				text = ""
			intervals [57]:
				xmin = 31.4131
				xmax = 31.4731
				text = "i'm"
			intervals [58]:
				xmin = 31.4731
				xmax = 31.6631
				text = "not"
			intervals [59]:
				xmin = 31.6631
				xmax = 31.7431
				text = "a"
			intervals [60]:
				xmin = 31.7431
				xmax = 33.2871
				text = ""
			intervals [61]:
				xmin = 33.2871
				xmax = 33.6371
				text = "yeah"
			intervals [62]:
				xmin = 33.6371
				xmax = 33.7971
				text = "this"
			intervals [63]:
				xmin = 33.7971
				xmax = 34.0371
				text = "is"
			intervals [64]:
				xmin = 34.0371
				xmax = 34.2171
				text = "it"
			intervals [65]:
				xmin = 34.2171
				xmax = 37.8707
				text = ""
			intervals [66]:
				xmin = 37.8707
				xmax = 38.0107
				text = "well"
			intervals [67]:
				xmin = 38.0107
				xmax = 38.5607
				text = "um"
			intervals [68]:
				xmin = 38.5607
				xmax = 38.9913
				text = ""
			intervals [69]:
				xmin = 38.9913
				xmax = 39.0513
				text = "it"
			intervals [70]:
				xmin = 39.0513
				xmax = 39.3113
				text = "s"
			intervals [71]:
				xmin = 39.3113
				xmax = 39.4713
				text = "just"
			intervals [72]:
				xmin = 39.4713
				xmax = 39.6508
				text = ""
			intervals [73]:
				xmin = 39.6508
				xmax = 39.9208
				text = "if"
			intervals [74]:
				xmin = 39.9208
				xmax = 39.9808
				text = "you"
			intervals [75]:
				xmin = 39.9808
				xmax = 40.1208
				text = "hit"
			intervals [76]:
				xmin = 40.1208
				xmax = 40.1908
				text = "a"
			intervals [77]:
				xmin = 40.1908
				xmax = 40.4908
				text = "marble"
			intervals [78]:
				xmin = 40.4908
				xmax = 40.6208
				text = "hit"
			intervals [79]:
				xmin = 40.6208
				xmax = 40.7008
				text = "the"
			intervals [80]:
				xmin = 40.7008
				xmax = 41.1008
				text = "marble"
			intervals [81]:
				xmin = 41.1008
				xmax = 41.6372
				text = ""
			intervals [82]:
				xmin = 41.6372
				xmax = 41.7172
				text = "and"
			intervals [83]:
				xmin = 41.7172
				xmax = 41.9272
				text = "knock"
			intervals [84]:
				xmin = 41.9272
				xmax = 42.0472
				text = "out"
			intervals [85]:
				xmin = 42.0472
				xmax = 42.1472
				text = "the"
			intervals [86]:
				xmin = 42.1472
				xmax = 42.4972
				text = "ring"
			intervals [87]:
				xmin = 42.4972
				xmax = 42.5272
				text = ""
			intervals [88]:
				xmin = 42.5272
				xmax = 42.6072
				text = "or"
			intervals [89]:
				xmin = 42.6072
				xmax = 42.9072
				text = "whatever"
			intervals [90]:
				xmin = 42.9072
				xmax = 43.0172
				text = "you"
			intervals [91]:
				xmin = 43.0172
				xmax = 43.1772
				text = "have"
			intervals [92]:
				xmin = 43.1772
				xmax = 43.2872
				text = "you"
			intervals [93]:
				xmin = 43.2872
				xmax = 43.3672
				text = "know"
			intervals [94]:
				xmin = 43.3672
				xmax = 43.6472
				text = "whatever"
			intervals [95]:
				xmin = 43.6472
				xmax = 43.9272
				text = "circle"
			intervals [96]:
				xmin = 43.9272
				xmax = 43.9872
				text = "you"
			intervals [97]:
				xmin = 43.9872
				xmax = 44.2572
				text = "had"
			intervals [98]:
				xmin = 44.2572
				xmax = 44.4872
				text = "or"
			intervals [99]:
				xmin = 44.4872
				xmax = 44.5172
				text = ""
			intervals [100]:
				xmin = 44.5172
				xmax = 44.9372
				text = "square"
			intervals [101]:
				xmin = 44.9372
				xmax = 45.1672
				text = "whatever"
			intervals [102]:
				xmin = 45.1672
				xmax = 45.2272
				text = "you"
			intervals [103]:
				xmin = 45.2272
				xmax = 45.4072
				text = "had"
			intervals [104]:
				xmin = 45.4072
				xmax = 45.5472
				text = "then"
			intervals [105]:
				xmin = 45.5472
				xmax = 45.6072
				text = "it"
			intervals [106]:
				xmin = 45.6072
				xmax = 45.7272
				text = "was"
			intervals [107]:
				xmin = 45.7272
				xmax = 46.1172
				text = "yours"
			intervals [108]:
				xmin = 46.1172
				xmax = 46.9983
				text = ""
			intervals [109]:
				xmin = 46.9983
				xmax = 47.2983
				text = "and"
			intervals [110]:
				xmin = 47.2983
				xmax = 47.390
				text = ""
			intervals [111]:
				xmin = 47.390
				xmax = 47.650
				text = "just"
			intervals [112]:
				xmin = 47.650
				xmax = 47.860
				text = "like"
			intervals [113]:
				xmin = 47.860
				xmax = 47.980
				text = "a"
			intervals [114]:
				xmin = 47.980
				xmax = 48.1148
				text = ""
			intervals [115]:
				xmin = 48.1148
				xmax = 48.2048
				text = "it"
			intervals [116]:
				xmin = 48.2048
				xmax = 48.2748
				text = "s"
			intervals [117]:
				xmin = 48.2748
				xmax = 48.5348
				text = "more"
			intervals [118]:
				xmin = 48.5348
				xmax = 48.8048
				text = "so"
			intervals [119]:
				xmin = 48.8048
				xmax = 48.9614
				text = ""
			intervals [120]:
				xmin = 48.9614
				xmax = 49.1014
				text = "well"
			intervals [121]:
				xmin = 49.1014
				xmax = 49.3914
				text = "now"
			intervals [122]:
				xmin = 49.3914
				xmax = 49.5945
				text = ""
			intervals [123]:
				xmin = 49.5945
				xmax = 49.7445
				text = "now"
			intervals [124]:
				xmin = 49.7445
				xmax = 49.8345
				text = "that"
			intervals [125]:
				xmin = 49.8345
				xmax = 49.8945
				text = "i"
			intervals [126]:
				xmin = 49.8945
				xmax = 50.0945
				text = "look"
			intervals [127]:
				xmin = 50.0945
				xmax = 50.1745
				text = "at"
			intervals [128]:
				xmin = 50.1745
				xmax = 50.2345
				text = "it"
			intervals [129]:
				xmin = 50.2345
				xmax = 50.2945
				text = "it"
			intervals [130]:
				xmin = 50.2945
				xmax = 50.3345
				text = "s"
			intervals [131]:
				xmin = 50.3345
				xmax = 50.4645
				text = "more"
			intervals [132]:
				xmin = 50.4645
				xmax = 50.5845
				text = "so"
			intervals [133]:
				xmin = 50.5845
				xmax = 50.7445
				text = "like"
			intervals [134]:
				xmin = 50.7445
				xmax = 50.8045
				text = ""
			intervals [135]:
				xmin = 50.8045
				xmax = 51.3245
				text = "gambling"
			intervals [136]:
				xmin = 51.3245
				xmax = 51.4245
				text = "you"
			intervals [137]:
				xmin = 51.4245
				xmax = 51.5445
				text = "know"
			intervals [138]:
				xmin = 51.5445
				xmax = 52.117
				text = ""
			intervals [139]:
				xmin = 52.117
				xmax = 52.397
				text = "because"
			intervals [140]:
				xmin = 52.397
				xmax = 52.497
				text = "you"
			intervals [141]:
				xmin = 52.497
				xmax = 52.527
				text = ""
			intervals [142]:
				xmin = 52.527
				xmax = 52.767
				text = "we"
			intervals [143]:
				xmin = 52.767
				xmax = 53.017
				text = "whatever"
			intervals [144]:
				xmin = 53.017
				xmax = 53.147
				text = "you"
			intervals [145]:
				xmin = 53.147
				xmax = 53.387
				text = "won"
			intervals [146]:
				xmin = 53.387
				xmax = 53.477
				text = "you"
			intervals [147]:
				xmin = 53.477
				xmax = 53.777
				text = "kept"
			intervals [148]:
				xmin = 53.777
				xmax = 54.5871
				text = ""
			intervals [149]:
				xmin = 54.5871
				xmax = 54.9171
				text = "<unk>"
			intervals [150]:
				xmin = 54.9171
				xmax = 57.0407
				text = ""
			intervals [151]:
				xmin = 57.0407
				xmax = 57.1107
				text = "so"
			intervals [152]:
				xmin = 57.1107
				xmax = 57.2207
				text = "that"
			intervals [153]:
				xmin = 57.2207
				xmax = 57.3407
				text = "s"
			intervals [154]:
				xmin = 57.3407
				xmax = 57.4007
				text = "the"
			intervals [155]:
				xmin = 57.4007
				xmax = 57.5607
				text = "type"
			intervals [156]:
				xmin = 57.5607
				xmax = 57.6207
				text = "of"
			intervals [157]:
				xmin = 57.6207
				xmax = 57.8307
				text = "game"
			intervals [158]:
				xmin = 57.8307
				xmax = 57.9107
				text = "we"
			intervals [159]:
				xmin = 57.9107
				xmax = 57.9507
				text = ""
			intervals [160]:
				xmin = 57.9507
				xmax = 58.1907
				text = "played"
			intervals [161]:
				xmin = 58.1907
				xmax = 58.3707
				text = "and"
			intervals [162]:
				xmin = 58.3707
				xmax = 58.4807
				text = "uh"
			intervals [163]:
				xmin = 58.4807
				xmax = 59.5086
				text = ""
			intervals [164]:
				xmin = 59.5086
				xmax = 59.7586
				text = "well"
			intervals [165]:
				xmin = 59.7586
				xmax = 60.1886
				text = "um"
			intervals [166]:
				xmin = 60.1886
				xmax = 61.6129
				text = ""
			intervals [167]:
				xmin = 61.6129
				xmax = 61.7029
				text = "my"
			intervals [168]:
				xmin = 61.7029
				xmax = 61.9929
				text = "pirents-"
			intervals [169]:
				xmin = 61.9929
				xmax = 62.2329
				text = "parents"
			intervals [170]:
				xmin = 62.2329
				xmax = 62.3429
				text = "were"
			intervals [171]:
				xmin = 62.3429
				xmax = 62.6929
				text = "strict"
			intervals [172]:
				xmin = 62.6929
				xmax = 62.9229
				text = "so"
			intervals [173]:
				xmin = 62.9229
				xmax = 63.0229
				text = "i"
			intervals [174]:
				xmin = 63.0229
				xmax = 63.3429
				text = "didn't"
			intervals [175]:
				xmin = 63.3429
				xmax = 64.0891
				text = ""
			intervals [176]:
				xmin = 64.0891
				xmax = 64.2791
				text = "i"
			intervals [177]:
				xmin = 64.2791
				xmax = 64.4991
				text = "couldn't"
			intervals [178]:
				xmin = 64.4991
				xmax = 64.6191
				text = "go"
			intervals [179]:
				xmin = 64.6191
				xmax = 64.7391
				text = "out"
			intervals [180]:
				xmin = 64.7391
				xmax = 64.8891
				text = "that"
			intervals [181]:
				xmin = 64.8891
				xmax = 65.3191
				text = "much"
			intervals [182]:
				xmin = 65.3191
				xmax = 65.9542
				text = ""
			intervals [183]:
				xmin = 65.9542
				xmax = 66.1342
				text = "this"
			intervals [184]:
				xmin = 66.1342
				xmax = 66.2942
				text = "is"
			intervals [185]:
				xmin = 66.2942
				xmax = 66.6842
				text = "was"
			intervals [186]:
				xmin = 66.6842
				xmax = 67.3065
				text = ""
			intervals [187]:
				xmin = 67.3065
				xmax = 67.3965
				text = "when"
			intervals [188]:
				xmin = 67.3965
				xmax = 67.4365
				text = "i"
			intervals [189]:
				xmin = 67.4365
				xmax = 67.5865
				text = "was"
			intervals [190]:
				xmin = 67.5865
				xmax = 67.9065
				text = "younger"
			intervals [191]:
				xmin = 67.9065
				xmax = 68.9513
				text = ""
			intervals [192]:
				xmin = 68.9513
				xmax = 69.1013
				text = "when"
			intervals [193]:
				xmin = 69.1013
				xmax = 69.1313
				text = "i"
			intervals [194]:
				xmin = 69.1313
				xmax = 69.3013
				text = "s"
			intervals [195]:
				xmin = 69.3013
				xmax = 69.4513
				text = "when"
			intervals [196]:
				xmin = 69.4513
				xmax = 69.5313
				text = "i"
			intervals [197]:
				xmin = 69.5313
				xmax = 69.7413
				text = "grew"
			intervals [198]:
				xmin = 69.7413
				xmax = 70.0113
				text = "older"
			intervals [199]:
				xmin = 70.0113
				xmax = 70.1413
				text = "then"
			intervals [200]:
				xmin = 70.1413
				xmax = 70.3613
				text = "i"
			intervals [201]:
				xmin = 70.3613
				xmax = 71.9057
				text = ""
			intervals [202]:
				xmin = 71.9057
				xmax = 71.9557
				text = "i"
			intervals [203]:
				xmin = 71.9557
				xmax = 72.2257
				text = "started"
			intervals [204]:
				xmin = 72.2257
				xmax = 72.4357
				text = "moving"
			intervals [205]:
				xmin = 72.4357
				xmax = 72.6757
				text = "around"
			intervals [206]:
				xmin = 72.6757
				xmax = 73.0857
				text = "more"
			intervals [207]:
				xmin = 73.0857
				xmax = 78.2927
				text = ""
			intervals [208]:
				xmin = 78.2927
				xmax = 78.5027
				text = "not"
			intervals [209]:
				xmin = 78.5027
				xmax = 78.9327
				text = "much"
			intervals [210]:
				xmin = 78.9327
				xmax = 79.3418
				text = ""
			intervals [211]:
				xmin = 79.3418
				xmax = 79.4218
				text = "it"
			intervals [212]:
				xmin = 79.4218
				xmax = 79.4518
				text = ""
			intervals [213]:
				xmin = 79.4518
				xmax = 79.7718
				text = "was"
			intervals [214]:
				xmin = 79.7718
				xmax = 79.8018
				text = ""
			intervals [215]:
				xmin = 79.8018
				xmax = 80.3918
				text = "more"
			intervals [216]:
				xmin = 80.3918
				xmax = 80.7218
				text = "of"
			intervals [217]:
				xmin = 80.7218
				xmax = 80.7518
				text = ""
			intervals [218]:
				xmin = 80.7518
				xmax = 80.8618
				text = "with"
			intervals [219]:
				xmin = 80.8618
				xmax = 80.9418
				text = "the"
			intervals [220]:
				xmin = 80.9418
				xmax = 81.5118
				text = "fellas"
			intervals [221]:
				xmin = 81.5118
				xmax = 82.3249
				text = ""
			intervals [222]:
				xmin = 82.3249
				xmax = 82.4549
				text = "this"
			intervals [223]:
				xmin = 82.4549
				xmax = 82.6149
				text = "was"
			intervals [224]:
				xmin = 82.6149
				xmax = 82.7449
				text = "it"
			intervals [225]:
				xmin = 82.7449
				xmax = 83.4514
				text = ""
			intervals [226]:
				xmin = 83.4514
				xmax = 83.6514
				text = "mostly"
			intervals [227]:
				xmin = 83.6514
				xmax = 83.7414
				text = "with"
			intervals [228]:
				xmin = 83.7414
				xmax = 83.8314
				text = "the"
			intervals [229]:
				xmin = 83.8314
				xmax = 84.2414
				text = "fellas"
			intervals [230]:
				xmin = 84.2414
				xmax = 85.0314
				text = ""
			intervals [231]:
				xmin = 85.0314
				xmax = 85.8714
				text = "basketball"
			intervals [232]:
				xmin = 85.8714
				xmax = 87.0793
				text = ""
			intervals [233]:
				xmin = 87.0793
				xmax = 87.1593
				text = "i"
			intervals [234]:
				xmin = 87.1593
				xmax = 87.3493
				text = "didn't"
			intervals [235]:
				xmin = 87.3493
				xmax = 87.4693
				text = "play"
			intervals [236]:
				xmin = 87.4693
				xmax = 87.6293
				text = "any"
			intervals [237]:
				xmin = 87.6293
				xmax = 88.0293
				text = "baseball"
			intervals [238]:
				xmin = 88.0293
				xmax = 88.1393
				text = "cause"
			intervals [239]:
				xmin = 88.1393
				xmax = 88.2093
				text = "i"
			intervals [240]:
				xmin = 88.2093
				xmax = 88.3293
				text = "didn't"
			intervals [241]:
				xmin = 88.3293
				xmax = 88.5793
				text = "like"
			intervals [242]:
				xmin = 88.5793
				xmax = 88.6893
				text = "it"
			intervals [243]:
				xmin = 88.6893
				xmax = 88.9387
				text = ""
			intervals [244]:
				xmin = 88.9387
				xmax = 89.4587
				text = "football"
			intervals [245]:
				xmin = 89.4587
				xmax = 89.5587
				text = "was"
			intervals [246]:
				xmin = 89.5587
				xmax = 89.9787
				text = "alright"
			intervals [247]:
				xmin = 89.9787
				xmax = 91.0547
				text = ""
			intervals [248]:
				xmin = 91.0547
				xmax = 91.1547
				text = "but"
			intervals [249]:
				xmin = 91.1547
				xmax = 91.5347
				text = "basketball"
			intervals [250]:
				xmin = 91.5347
				xmax = 91.6247
				text = "was"
			intervals [251]:
				xmin = 91.6247
				xmax = 91.6847
				text = "the"
			intervals [252]:
				xmin = 91.6847
				xmax = 91.9647
				text = "main"
			intervals [253]:
				xmin = 91.9647
				xmax = 91.9947
				text = ""
			intervals [254]:
				xmin = 91.9947
				xmax = 92.1847
				text = "sport"
			intervals [255]:
				xmin = 92.1847
				xmax = 92.2647
				text = "i"
			intervals [256]:
				xmin = 92.2647
				xmax = 92.2947
				text = ""
			intervals [257]:
				xmin = 92.2947
				xmax = 92.5347
				text = "played"
			intervals [258]:
				xmin = 92.5347
				xmax = 94.8485
				text = ""
			intervals [259]:
				xmin = 94.8485
				xmax = 94.8985
				text = "a"
			intervals [260]:
				xmin = 94.8985
				xmax = 95.0885
				text = "lot"
			intervals [261]:
				xmin = 95.0885
				xmax = 95.1985
				text = "of"
			intervals [262]:
				xmin = 95.1985
				xmax = 95.2585
				text = "it"
			intervals [263]:
				xmin = 95.2585
				xmax = 97.2386
				text = ""
			intervals [264]:
				xmin = 97.2386
				xmax = 97.3686
				text = "i"
			intervals [265]:
				xmin = 97.3686
				xmax = 97.5786
				text = "ran"
			intervals [266]:
				xmin = 97.5786
				xmax = 97.8386
				text = "track"
			intervals [267]:
				xmin = 97.8386
				xmax = 97.9086
				text = "in"
			intervals [268]:
				xmin = 97.9086
				xmax = 98.3486
				text = "school"
			intervals [269]:
				xmin = 98.3486
				xmax = 99.2711
				text = ""
			intervals [270]:
				xmin = 99.2711
				xmax = 99.4711
				text = "yeah"
			intervals [271]:
				xmin = 99.4711
				xmax = 111.2844
				text = ""
			intervals [272]:
				xmin = 111.2844
				xmax = 111.7044
				text = "mm"
			intervals [273]:
				xmin = 111.7044
				xmax = 112.0685
				text = ""
			intervals [274]:
				xmin = 112.0685
				xmax = 112.2485
				text = "none"
			intervals [275]:
				xmin = 112.2485
				xmax = 112.3485
				text = "that"
			intervals [276]:
				xmin = 112.3485
				xmax = 112.4285
				text = "i"
			intervals [277]:
				xmin = 112.4285
				xmax = 112.6985
				text = "can"
			intervals [278]:
				xmin = 112.6985
				xmax = 112.9985
				text = "recall"
			intervals [279]:
				xmin = 112.9985
				xmax = 113.1385
				text = "right"
			intervals [280]:
				xmin = 113.1385
				xmax = 113.2485
				text = "off"
			intervals [281]:
				xmin = 113.2485
				xmax = 113.2785
				text = ""
			intervals [282]:
				xmin = 113.2785
				xmax = 113.5685
				text = "hand"
			intervals [283]:
				xmin = 113.5685
				xmax = 113.6785
				text = "but"
			intervals [284]:
				xmin = 113.6785
				xmax = 114.6417
				text = ""
			intervals [285]:
				xmin = 114.6417
				xmax = 115.1017
				text = "um"
			intervals [286]:
				xmin = 115.1017
				xmax = 115.2917
				text = ""
			intervals [287]:
				xmin = 115.2917
				xmax = 115.3617
				text = "we"
			intervals [288]:
				xmin = 115.3617
				xmax = 115.3917
				text = ""
			intervals [289]:
				xmin = 115.3917
				xmax = 115.7517
				text = "counted"
			intervals [290]:
				xmin = 115.7517
				xmax = 116.1959
				text = ""
			intervals [291]:
				xmin = 116.1959
				xmax = 116.5859
				text = "well"
			intervals [292]:
				xmin = 116.5859
				xmax = 116.7948
				text = ""
			intervals [293]:
				xmin = 116.7948
				xmax = 117.1348
				text = "whoever"
			intervals [294]:
				xmin = 117.1348
				xmax = 117.7533
				text = ""
			intervals [295]:
				xmin = 117.7533
				xmax = 118.4633
				text = "whoever"
			intervals [296]:
				xmin = 118.4633
				xmax = 118.6373
				text = ""
			intervals [297]:
				xmin = 118.6373
				xmax = 118.7073
				text = "the"
			intervals [298]:
				xmin = 118.7073
				xmax = 119.0973
				text = "majority"
			intervals [299]:
				xmin = 119.0973
				xmax = 119.5473
				text = "decided"
			intervals [300]:
				xmin = 119.5473
				xmax = 119.7173
				text = "who"
			intervals [301]:
				xmin = 119.7173
				xmax = 119.9073
				text = "was"
			intervals [302]:
				xmin = 119.9073
				xmax = 120.1641
				text = ""
			intervals [303]:
				xmin = 120.1641
				xmax = 120.2541
				text = "who"
			intervals [304]:
				xmin = 120.2541
				xmax = 120.3041
				text = "s"
			intervals [305]:
				xmin = 120.3041
				xmax = 120.5341
				text = "gonna"
			intervals [306]:
				xmin = 120.5341
				xmax = 120.7941
				text = "count"
			intervals [307]:
				xmin = 120.7941
				xmax = 120.8841
				text = "and"
			intervals [308]:
				xmin = 120.8841
				xmax = 121.0241
				text = "then"
			intervals [309]:
				xmin = 121.0241
				xmax = 121.1841
				text = "uh"
			intervals [310]:
				xmin = 121.1841
				xmax = 122.0514
				text = ""
			intervals [311]:
				xmin = 122.0514
				xmax = 122.1614
				text = "then"
			intervals [312]:
				xmin = 122.1614
				xmax = 122.4214
				text = "somebody"
			intervals [313]:
				xmin = 122.4214
				xmax = 122.6014
				text = "s"
			intervals [314]:
				xmin = 122.6014
				xmax = 122.956
				text = ""
			intervals [315]:
				xmin = 122.956
				xmax = 123.436
				text = "call"
			intervals [316]:
				xmin = 123.436
				xmax = 123.516
				text = ""
			intervals [317]:
				xmin = 123.516
				xmax = 123.926
				text = "ten"
			intervals [318]:
				xmin = 123.926
				xmax = 124.4561
				text = ""
			intervals [319]:
				xmin = 124.4561
				xmax = 124.6061
				text = "count"
			intervals [320]:
				xmin = 124.6061
				xmax = 124.6861
				text = "to"
			intervals [321]:
				xmin = 124.6861
				xmax = 124.9861
				text = "ten"
			intervals [322]:
				xmin = 124.9861
				xmax = 125.2461
				text = "then"
			intervals [323]:
				xmin = 125.2461
				xmax = 125.3361
				text = "we"
			intervals [324]:
				xmin = 125.3361
				xmax = 125.3661
				text = "d"
			intervals [325]:
				xmin = 125.3661
				xmax = 125.4761
				text = "go"
			intervals [326]:
				xmin = 125.4761
				xmax = 125.6061
				text = "out"
			intervals [327]:
				xmin = 125.6061
				xmax = 125.6861
				text = "and"
			intervals [328]:
				xmin = 125.6861
				xmax = 126.1961
				text = "find"
			intervals [329]:
				xmin = 126.1961
				xmax = 126.3273
				text = ""
			intervals [330]:
				xmin = 126.3273
				xmax = 126.5773
				text = "whoever"
			intervals [331]:
				xmin = 126.5773
				xmax = 126.7973
				text = "we"
			intervals [332]:
				xmin = 126.7973
				xmax = 127.0773
				text = "found"
			intervals [333]:
				xmin = 127.0773
				xmax = 127.4373
				text = "first"
			intervals [334]:
				xmin = 127.4373
				xmax = 127.6073
				text = "was"
			intervals [335]:
				xmin = 127.6073
				xmax = 127.7773
				text = "it"
			intervals [336]:
				xmin = 127.7773
				xmax = 128.4338
				text = ""
			intervals [337]:
				xmin = 128.4338
				xmax = 128.5538
				text = "then"
			intervals [338]:
				xmin = 128.5538
				xmax = 128.9338
				text = "everybody"
			intervals [339]:
				xmin = 128.9338
				xmax = 129.3538
				text = "was"
			intervals [340]:
				xmin = 129.3538
				xmax = 129.5389
				text = ""
			intervals [341]:
				xmin = 129.5389
				xmax = 129.6989
				text = "he"
			intervals [342]:
				xmin = 129.6989
				xmax = 129.8889
				text = "told"
			intervals [343]:
				xmin = 129.8889
				xmax = 130.2089
				text = "everybody"
			intervals [344]:
				xmin = 130.2089
				xmax = 130.3789
				text = "who"
			intervals [345]:
				xmin = 130.3789
				xmax = 130.6389
				text = "was"
			intervals [346]:
				xmin = 130.6389
				xmax = 130.7889
				text = "who"
			intervals [347]:
				xmin = 130.7889
				xmax = 130.9789
				text = "he"
			intervals [348]:
				xmin = 130.9789
				xmax = 131.4889
				text = "tagged"
			intervals [349]:
				xmin = 131.4889
				xmax = 132.5977
				text = ""
			intervals [350]:
				xmin = 132.5977
				xmax = 132.9177
				text = "then"
			intervals [351]:
				xmin = 132.9177
				xmax = 132.9477
				text = ""
			intervals [352]:
				xmin = 132.9477
				xmax = 133.1077
				text = "from"
			intervals [353]:
				xmin = 133.1077
				xmax = 133.2377
				text = "then"
			intervals [354]:
				xmin = 133.2377
				xmax = 133.4977
				text = "on"
			intervals [355]:
				xmin = 133.4977
				xmax = 133.6644
				text = ""
			intervals [356]:
				xmin = 133.6644
				xmax = 133.8144
				text = "just"
			intervals [357]:
				xmin = 133.8144
				xmax = 133.9744
				text = "kind"
			intervals [358]:
				xmin = 133.9744
				xmax = 134.0344
				text = "of"
			intervals [359]:
				xmin = 134.0344
				xmax = 134.4144
				text = "rotated"
			intervals [360]:
				xmin = 134.4144
				xmax = 134.6744
				text = "whoever"
			intervals [361]:
				xmin = 134.6744
				xmax = 134.7844
				text = "he"
			intervals [362]:
				xmin = 134.7844
				xmax = 135.0744
				text = "caught"
			intervals [363]:
				xmin = 135.0744
				xmax = 135.5809
				text = ""
			intervals [364]:
				xmin = 135.5809
				xmax = 135.6409
				text = "you"
			intervals [365]:
				xmin = 135.6409
				xmax = 135.6709
				text = ""
			intervals [366]:
				xmin = 135.6709
				xmax = 135.7809
				text = "could"
			intervals [367]:
				xmin = 135.7809
				xmax = 136.0132
				text = ""
			intervals [368]:
				xmin = 136.0132
				xmax = 136.1132
				text = "you"
			intervals [369]:
				xmin = 136.1132
				xmax = 136.2332
				text = "could"
			intervals [370]:
				xmin = 136.2332
				xmax = 136.4532
				text = "catch"
			intervals [371]:
				xmin = 136.4532
				xmax = 136.4832
				text = "a"
			intervals [372]:
				xmin = 136.4832
				xmax = 136.7632
				text = "man"
			intervals [373]:
				xmin = 136.7632
				xmax = 136.9232
				text = "many"
			intervals [374]:
				xmin = 136.9232
				xmax = 137.4632
				text = "times"
			intervals [375]:
				xmin = 137.4632
				xmax = 137.4932
				text = ""
			intervals [376]:
				xmin = 137.4932
				xmax = 137.5632
				text = "or"
			intervals [377]:
				xmin = 137.5632
				xmax = 137.6532
				text = "the"
			intervals [378]:
				xmin = 137.6532
				xmax = 137.9132
				text = "same"
			intervals [379]:
				xmin = 137.9132
				xmax = 138.2832
				text = "person"
			intervals [380]:
				xmin = 138.2832
				xmax = 139.1899
				text = ""
			intervals [381]:
				xmin = 139.1899
				xmax = 139.3699
				text = "but"
			intervals [382]:
				xmin = 139.3699
				xmax = 139.6699
				text = "uh"
			intervals [383]:
				xmin = 139.6699
				xmax = 141.1972
				text = ""
			intervals [384]:
				xmin = 141.1972
				xmax = 141.3472
				text = "you"
			intervals [385]:
				xmin = 141.3472
				xmax = 141.4872
				text = "would"
			intervals [386]:
				xmin = 141.4872
				xmax = 141.7272
				text = "uh"
			intervals [387]:
				xmin = 141.7272
				xmax = 142.3315
				text = ""
			intervals [388]:
				xmin = 142.3315
				xmax = 142.4415
				text = "that"
			intervals [389]:
				xmin = 142.4415
				xmax = 142.5415
				text = "s"
			intervals [390]:
				xmin = 142.5415
				xmax = 142.6015
				text = ""
			intervals [391]:
				xmin = 142.6015
				xmax = 142.8115
				text = "w"
			intervals [392]:
				xmin = 142.8115
				xmax = 142.9315
				text = "that"
			intervals [393]:
				xmin = 142.9315
				xmax = 142.9715
				text = "s"
			intervals [394]:
				xmin = 142.9715
				xmax = 143.0515
				text = "the"
			intervals [395]:
				xmin = 143.0515
				xmax = 143.1315
				text = "way"
			intervals [396]:
				xmin = 143.1315
				xmax = 143.2015
				text = "the"
			intervals [397]:
				xmin = 143.2015
				xmax = 143.4015
				text = "game"
			intervals [398]:
				xmin = 143.4015
				xmax = 143.5215
				text = "would"
			intervals [399]:
				xmin = 143.5215
				xmax = 143.7715
				text = "go"
			intervals [400]:
				xmin = 143.7715
				xmax = 158.1199
				text = ""
			intervals [401]:
				xmin = 158.1199
				xmax = 158.4899
				text = "no"
			intervals [402]:
				xmin = 158.4899
				xmax = 158.5199
				text = ""
			intervals [403]:
				xmin = 158.5199
				xmax = 158.5999
				text = "we"
			intervals [404]:
				xmin = 158.5999
				xmax = 158.7999
				text = "never"
			intervals [405]:
				xmin = 158.7999
				xmax = 159.1199
				text = "used"
			intervals [406]:
				xmin = 159.1199
				xmax = 159.4099
				text = "anything"
			intervals [407]:
				xmin = 159.4099
				xmax = 159.5499
				text = "like"
			intervals [408]:
				xmin = 159.5499
				xmax = 159.7699
				text = "that"
			intervals [409]:
				xmin = 159.7699
				xmax = 167.0251
				text = ""
			intervals [410]:
				xmin = 167.0251
				xmax = 167.5051
				text = "mm"
			intervals [411]:
				xmin = 167.5051
				xmax = 167.6851
				text = "not"
			intervals [412]:
				xmin = 167.6851
				xmax = 168.2751
				text = "much"
			intervals [413]:
				xmin = 168.2751
				xmax = 173.8038
				text = ""
			intervals [414]:
				xmin = 173.8038
				xmax = 174.0238
				text = "oh"
			intervals [415]:
				xmin = 174.0238
				xmax = 174.2238
				text = "in"
			intervals [416]:
				xmin = 174.2238
				xmax = 174.2838
				text = ""
			intervals [417]:
				xmin = 174.2838
				xmax = 174.6038
				text = "now"
			intervals [418]:
				xmin = 174.6038
				xmax = 175.1038
				text = "or"
			intervals [419]:
				xmin = 175.1038
				xmax = 175.3438
				text = "w"
			intervals [420]:
				xmin = 175.3438
				xmax = 175.4338
				text = "then"
			intervals [421]:
				xmin = 175.4338
				xmax = 176.2246
				text = ""
			intervals [422]:
				xmin = 176.2246
				xmax = 176.4446
				text = "now"
			intervals [423]:
				xmin = 176.4446
				xmax = 176.9846
				text = "huh"
			intervals [424]:
				xmin = 176.9846
				xmax = 178.6947
				text = ""
			intervals [425]:
				xmin = 178.6947
				xmax = 178.9447
				text = "well"
			intervals [426]:
				xmin = 178.9447
				xmax = 179.0847
				text = "i"
			intervals [427]:
				xmin = 179.0847
				xmax = 179.3047
				text = "usually"
			intervals [428]:
				xmin = 179.3047
				xmax = 179.4247
				text = "like"
			intervals [429]:
				xmin = 179.4247
				xmax = 179.6099
				text = ""
			intervals [430]:
				xmin = 179.6099
				xmax = 179.6899
				text = "to"
			intervals [431]:
				xmin = 179.6899
				xmax = 179.7199
				text = ""
			intervals [432]:
				xmin = 179.7199
				xmax = 180.0199
				text = "watch"
			intervals [433]:
				xmin = 180.0199
				xmax = 180.3599
				text = "uh"
			intervals [434]:
				xmin = 180.3599
				xmax = 180.7523
				text = ""
			intervals [435]:
				xmin = 180.7523
				xmax = 181.0623
				text = "joey"
			intervals [436]:
				xmin = 181.0623
				xmax = 181.4523
				text = "bishop"
			intervals [437]:
				xmin = 181.4523
				xmax = 181.7257
				text = ""
			intervals [438]:
				xmin = 181.7257
				xmax = 181.9457
				text = "because"
			intervals [439]:
				xmin = 181.9457
				xmax = 182.0157
				text = "they"
			intervals [440]:
				xmin = 182.0157
				xmax = 182.1657
				text = "have"
			intervals [441]:
				xmin = 182.1657
				xmax = 182.2457
				text = "a"
			intervals [442]:
				xmin = 182.2457
				xmax = 182.3357
				text = "whole"
			intervals [443]:
				xmin = 182.3357
				xmax = 182.4757
				text = "lot"
			intervals [444]:
				xmin = 182.4757
				xmax = 182.5657
				text = "of"
			intervals [445]:
				xmin = 182.5657
				xmax = 182.663
				text = ""
			intervals [446]:
				xmin = 182.663
				xmax = 182.753
				text = "a"
			intervals [447]:
				xmin = 182.753
				xmax = 183.193
				text = "variety"
			intervals [448]:
				xmin = 183.193
				xmax = 183.373
				text = "of"
			intervals [449]:
				xmin = 183.373
				xmax = 183.523
				text = "uh"
			intervals [450]:
				xmin = 183.523
				xmax = 183.6655
				text = ""
			intervals [451]:
				xmin = 183.6655
				xmax = 184.0155
				text = "people"
			intervals [452]:
				xmin = 184.0155
				xmax = 184.1455
				text = "in"
			intervals [453]:
				xmin = 184.1455
				xmax = 184.2655
				text = ""
			intervals [454]:
				xmin = 184.2655
				xmax = 184.3455
				text = "it"
			intervals [455]:
				xmin = 184.3455
				xmax = 184.6121
				text = ""
			intervals [456]:
				xmin = 184.6121
				xmax = 184.7421
				text = "the"
			intervals [457]:
				xmin = 184.7421
				xmax = 184.8721
				text = "type"
			intervals [458]:
				xmin = 184.8721
				xmax = 184.9321
				text = "of"
			intervals [459]:
				xmin = 184.9321
				xmax = 185.1121
				text = "people"
			intervals [460]:
				xmin = 185.1121
				xmax = 185.1721
				text = "i"
			intervals [461]:
				xmin = 185.1721
				xmax = 185.3821
				text = "like"
			intervals [462]:
				xmin = 185.3821
				xmax = 185.4721
				text = "to"
			intervals [463]:
				xmin = 185.4721
				xmax = 185.8021
				text = "see"
			intervals [464]:
				xmin = 185.8021
				xmax = 185.9623
				text = ""
			intervals [465]:
				xmin = 185.9623
				xmax = 186.2023
				text = "like"
			intervals [466]:
				xmin = 186.2023
				xmax = 186.3823
				text = "uh"
			intervals [467]:
				xmin = 186.3823
				xmax = 186.4123
				text = ""
			intervals [468]:
				xmin = 186.4123
				xmax = 186.5223
				text = "lou"
			intervals [469]:
				xmin = 186.5223
				xmax = 187.0723
				text = "rawls"
			intervals [470]:
				xmin = 187.0723
				xmax = 187.2466
				text = ""
			intervals [471]:
				xmin = 187.2466
				xmax = 187.5166
				text = "people"
			intervals [472]:
				xmin = 187.5166
				xmax = 187.6666
				text = "like"
			intervals [473]:
				xmin = 187.6666
				xmax = 187.9066
				text = "this"
			intervals [474]:
				xmin = 187.9066
				xmax = 188.4605
				text = ""
			intervals [475]:
				xmin = 188.4605
				xmax = 188.6405
				text = "uh"
			intervals [476]:
				xmin = 188.6405
				xmax = 188.6705
				text = ""
			intervals [477]:
				xmin = 188.6705
				xmax = 188.7305
				text = "i"
			intervals [478]:
				xmin = 188.7305
				xmax = 188.8905
				text = "like"
			intervals [479]:
				xmin = 188.8905
				xmax = 189.0105
				text = ""
			intervals [480]:
				xmin = 189.0105
				xmax = 189.1205
				text = "i"
			intervals [481]:
				xmin = 189.1205
				xmax = 189.3205
				text = "like"
			intervals [482]:
				xmin = 189.3205
				xmax = 189.3505
				text = ""
			intervals [483]:
				xmin = 189.3505
				xmax = 190.0005
				text = "jazz"
			intervals [484]:
				xmin = 190.0005
				xmax = 190.7453
				text = ""
			intervals [485]:
				xmin = 190.7453
				xmax = 190.9953
				text = "so"
			intervals [486]:
				xmin = 190.9953
				xmax = 191.0953
				text = "uh"
			intervals [487]:
				xmin = 191.0953
				xmax = 191.5253
				text = "this"
			intervals [488]:
				xmin = 191.5253
				xmax = 191.5553
				text = ""
			intervals [489]:
				xmin = 191.5553
				xmax = 191.8253
				text = "type"
			intervals [490]:
				xmin = 191.8253
				xmax = 191.8853
				text = "of"
			intervals [491]:
				xmin = 191.8853
				xmax = 191.9153
				text = ""
			intervals [492]:
				xmin = 191.9153
				xmax = 192.1253
				text = "show"
			intervals [493]:
				xmin = 192.1253
				xmax = 192.2953
				text = "that"
			intervals [494]:
				xmin = 192.2953
				xmax = 192.9336
				text = ""
[truncated: 1,032,760 more chars]
