# Supplementary material for: Considering Performance in the Automated and Manual Coding of Sociolinguistic Variables: Lessons From Variable (ING)
Source: Front Artif Intell. 2021 Apr 29;4:648543. doi: 10.3389/frai.2021.648543 (PMC8117961; doi:10.3389/frai.2021.648543)
Supplement: Supplementary file 5 [file Data_Sheet_5.ZIP › CORAAL_VARAligned_as_TextGrids_p1/DCA_se2_ag1_m_05_1.TextGrid]

File type = "ooTextFile"
Object class = "TextGrid"

xmin = 0.0
xmax = 2853.6999092970523
tiers? <exists>
size = 6
item []:
	item [1]:
		class = "IntervalTier"
		name = "DCA_int_01 - words"
		xmin = 0.0
		xmax = 2853.6999092970523
		intervals: size = 1818
			intervals [1]:
				xmin = 0.0
				xmax = 0.3352
				text = ""
			intervals [2]:
				xmin = 0.3352
				xmax = 0.4652
				text = "can"
			intervals [3]:
				xmin = 0.4652
				xmax = 0.6052
				text = "you"
			intervals [4]:
				xmin = 0.6052
				xmax = 0.9952
				text = "remember"
			intervals [5]:
				xmin = 0.9952
				xmax = 1.2052
				text = "what"
			intervals [6]:
				xmin = 1.2052
				xmax = 1.2352
				text = ""
			intervals [7]:
				xmin = 1.2352
				xmax = 1.3252
				text = "kind"
			intervals [8]:
				xmin = 1.3252
				xmax = 1.3852
				text = "of"
			intervals [9]:
				xmin = 1.3852
				xmax = 1.7152
				text = "games"
			intervals [10]:
				xmin = 1.7152
				xmax = 1.8052
				text = "you"
			intervals [11]:
				xmin = 1.8052
				xmax = 2.2552
				text = "used"
			intervals [12]:
				xmin = 2.2552
				xmax = 2.3152
				text = "to"
			intervals [13]:
				xmin = 2.3152
				xmax = 2.5052
				text = ""
			intervals [14]:
				xmin = 2.5052
				xmax = 2.8052
				text = "play"
			intervals [15]:
				xmin = 2.8052
				xmax = 3.0052
				text = "when"
			intervals [16]:
				xmin = 3.0052
				xmax = 3.1852
				text = "you"
			intervals [17]:
				xmin = 3.1852
				xmax = 3.4452
				text = "were"
			intervals [18]:
				xmin = 3.4452
				xmax = 3.4952
				text = ""
			intervals [19]:
				xmin = 3.4952
				xmax = 3.8352
				text = "a"
			intervals [20]:
				xmin = 3.8352
				xmax = 3.8852
				text = ""
			intervals [21]:
				xmin = 3.8852
				xmax = 4.0552
				text = "kid"
			intervals [22]:
				xmin = 4.0552
				xmax = 4.8663
				text = ""
			intervals [23]:
				xmin = 4.8663
				xmax = 5.2463
				text = "around"
			intervals [24]:
				xmin = 5.2463
				xmax = 5.4763
				text = "about"
			intervals [25]:
				xmin = 5.4763
				xmax = 5.5763
				text = ""
			intervals [26]:
				xmin = 5.5763
				xmax = 5.7363
				text = "ten"
			intervals [27]:
				xmin = 5.7363
				xmax = 5.9763
				text = "years"
			intervals [28]:
				xmin = 5.9763
				xmax = 6.2763
				text = "old"
			intervals [29]:
				xmin = 6.2763
				xmax = 6.3663
				text = "or"
			intervals [30]:
				xmin = 6.3663
				xmax = 6.4063
				text = ""
			intervals [31]:
				xmin = 6.4063
				xmax = 6.5663
				text = "so"
			intervals [32]:
				xmin = 6.5663
				xmax = 7.7216
				text = ""
			intervals [33]:
				xmin = 7.7216
				xmax = 8.1216
				text = "what"
			intervals [34]:
				xmin = 8.1216
				xmax = 8.4916
				text = "were"
			intervals [35]:
				xmin = 8.4916
				xmax = 8.5616
				text = ""
			intervals [36]:
				xmin = 8.5616
				xmax = 8.6216
				text = "they"
			intervals [37]:
				xmin = 8.6216
				xmax = 20.7928
				text = ""
			intervals [38]:
				xmin = 20.7928
				xmax = 20.9128
				text = "eat"
			intervals [39]:
				xmin = 20.9128
				xmax = 21.1328
				text = ""
			intervals [40]:
				xmin = 21.1328
				xmax = 21.1928
				text = "the"
			intervals [41]:
				xmin = 21.1928
				xmax = 21.2528
				text = ""
			intervals [42]:
				xmin = 21.2528
				xmax = 21.3728
				text = "peg"
			intervals [43]:
				xmin = 21.3728
				xmax = 22.388
				text = ""
			intervals [44]:
				xmin = 22.388
				xmax = 22.618
				text = "how"
			intervals [45]:
				xmin = 22.618
				xmax = 22.858
				text = "do"
			intervals [46]:
				xmin = 22.858
				xmax = 23.548
				text = ""
			intervals [47]:
				xmin = 23.548
				xmax = 23.628
				text = "you"
			intervals [48]:
				xmin = 23.628
				xmax = 23.898
				text = "play"
			intervals [49]:
				xmin = 23.898
				xmax = 23.928
				text = ""
			intervals [50]:
				xmin = 23.928
				xmax = 24.018
				text = "that"
			intervals [51]:
				xmin = 24.018
				xmax = 24.098
				text = "<unk>"
			intervals [52]:
				xmin = 24.098
				xmax = 72.7956
				text = ""
			intervals [53]:
				xmin = 72.7956
				xmax = 73.2756
				text = "oh"
			intervals [54]:
				xmin = 73.2756
				xmax = 78.149
				text = ""
			intervals [55]:
				xmin = 78.149
				xmax = 78.389
				text = "how"
			intervals [56]:
				xmin = 78.389
				xmax = 78.589
				text = "did"
			intervals [57]:
				xmin = 78.589
				xmax = 78.619
				text = ""
			intervals [58]:
				xmin = 78.619
				xmax = 78.849
				text = "you"
			intervals [59]:
				xmin = 78.849
				xmax = 79.059
				text = "uh"
			intervals [60]:
				xmin = 79.059
				xmax = 79.369
				text = "play"
			intervals [61]:
				xmin = 79.369
				xmax = 79.619
				text = "hide"
			intervals [62]:
				xmin = 79.619
				xmax = 79.769
				text = "and"
			intervals [63]:
				xmin = 79.769
				xmax = 80.039
				text = "seek"
			intervals [64]:
				xmin = 80.039
				xmax = 103.935
				text = ""
			intervals [65]:
				xmin = 103.935
				xmax = 104.475
				text = "mm-hm"
			intervals [66]:
				xmin = 104.475
				xmax = 105.2615
				text = ""
			intervals [67]:
				xmin = 105.2615
				xmax = 105.4015
				text = "how"
			intervals [68]:
				xmin = 105.4015
				xmax = 105.5415
				text = "did"
			intervals [69]:
				xmin = 105.5415
				xmax = 105.6515
				text = "you"
			intervals [70]:
				xmin = 105.6515
				xmax = 105.6915
				text = ""
			intervals [71]:
				xmin = 105.6915
				xmax = 105.8415
				text = "pick"
			intervals [72]:
				xmin = 105.8415
				xmax = 105.8715
				text = ""
			intervals [73]:
				xmin = 105.8715
				xmax = 106.0615
				text = "the"
			intervals [74]:
				xmin = 106.0615
				xmax = 106.0915
				text = ""
			intervals [75]:
				xmin = 106.0915
				xmax = 106.3115
				text = "guy"
			intervals [76]:
				xmin = 106.3115
				xmax = 106.5515
				text = ""
			intervals [77]:
				xmin = 106.5515
				xmax = 106.6115
				text = "to"
			intervals [78]:
				xmin = 106.6115
				xmax = 107.6102
				text = ""
			intervals [79]:
				xmin = 107.6102
				xmax = 107.8802
				text = "face"
			intervals [80]:
				xmin = 107.8802
				xmax = 108.2002
				text = "against"
			intervals [81]:
				xmin = 108.2002
				xmax = 108.3002
				text = "the"
			intervals [82]:
				xmin = 108.3002
				xmax = 108.5802
				text = "lamp"
			intervals [83]:
				xmin = 108.5802
				xmax = 108.8002
				text = "post"
			intervals [84]:
				xmin = 108.8002
				xmax = 108.8302
				text = ""
			intervals [85]:
				xmin = 108.8302
				xmax = 109.1902
				text = "how"
			intervals [86]:
				xmin = 109.1902
				xmax = 111.2845
				text = ""
			intervals [87]:
				xmin = 111.2845
				xmax = 111.3945
				text = "how"
			intervals [88]:
				xmin = 111.3945
				xmax = 111.6545
				text = "does"
			intervals [89]:
				xmin = 111.6545
				xmax = 111.8445
				text = "that"
			intervals [90]:
				xmin = 111.8445
				xmax = 111.9845
				text = "work"
			intervals [91]:
				xmin = 111.9845
				xmax = 135.7145
				text = ""
			intervals [92]:
				xmin = 135.7145
				xmax = 135.8745
				text = "how"
			intervals [93]:
				xmin = 135.8745
				xmax = 136.0445
				text = "did"
			intervals [94]:
				xmin = 136.0445
				xmax = 136.1045
				text = "he"
			intervals [95]:
				xmin = 136.1045
				xmax = 136.3145
				text = "get"
			intervals [96]:
				xmin = 136.3145
				xmax = 136.7545
				text = "out"
			intervals [97]:
				xmin = 136.7545
				xmax = 136.935
				text = ""
			intervals [98]:
				xmin = 136.935
				xmax = 136.965
				text = "i"
			intervals [99]:
				xmin = 136.965
				xmax = 137.195
				text = "mean"
			intervals [100]:
				xmin = 137.195
				xmax = 137.395
				text = "how"
			intervals [101]:
				xmin = 137.395
				xmax = 137.575
				text = "did"
			intervals [102]:
				xmin = 137.575
				xmax = 137.635
				text = "the"
			intervals [103]:
				xmin = 137.635
				xmax = 137.665
				text = ""
			intervals [104]:
				xmin = 137.665
				xmax = 137.845
				text = "first"
			intervals [105]:
				xmin = 137.845
				xmax = 138.035
				text = "one"
			intervals [106]:
				xmin = 138.035
				xmax = 138.195
				text = "get"
			intervals [107]:
				xmin = 138.195
				xmax = 138.495
				text = "out"
			intervals [108]:
				xmin = 138.495
				xmax = 138.525
				text = ""
			intervals [109]:
				xmin = 138.525
				xmax = 138.745
				text = "of"
			intervals [110]:
				xmin = 138.745
				xmax = 138.805
				text = "it"
			intervals [111]:
				xmin = 138.805
				xmax = 138.962
				text = ""
			intervals [112]:
				xmin = 138.962
				xmax = 140.202
				text = "<unk>"
			intervals [113]:
				xmin = 140.202
				xmax = 140.5907
				text = ""
			intervals [114]:
				xmin = 140.5907
				xmax = 141.3907
				text = "how"
			intervals [115]:
				xmin = 141.3907
				xmax = 141.4607
				text = ""
			intervals [116]:
				xmin = 141.4607
				xmax = 141.5507
				text = "did"
			intervals [117]:
				xmin = 141.5507
				xmax = 141.5807
				text = ""
			intervals [118]:
				xmin = 141.5807
				xmax = 141.6407
				text = "they"
			intervals [119]:
				xmin = 141.6407
				xmax = 141.926
				text = ""
			intervals [120]:
				xmin = 141.926
				xmax = 141.986
				text = "do"
			intervals [121]:
				xmin = 141.986
				xmax = 142.076
				text = "you"
			intervals [122]:
				xmin = 142.076
				xmax = 142.536
				text = "remember"
			intervals [123]:
				xmin = 142.536
				xmax = 142.566
				text = ""
			intervals [124]:
				xmin = 142.566
				xmax = 142.646
				text = "how"
			intervals [125]:
				xmin = 142.646
				xmax = 142.706
				text = "they"
			intervals [126]:
				xmin = 142.706
				xmax = 151.6971
				text = ""
			intervals [127]:
				xmin = 151.6971
				xmax = 151.9971
				text = "uh-huh"
			intervals [128]:
				xmin = 151.9971
				xmax = 159.033
				text = ""
			intervals [129]:
				xmin = 159.033
				xmax = 159.283
				text = "i"
			intervals [130]:
				xmin = 159.283
				xmax = 159.323
				text = ""
			intervals [131]:
				xmin = 159.323
				xmax = 159.463
				text = "see"
			intervals [132]:
				xmin = 159.463
				xmax = 160.3584
				text = ""
			intervals [133]:
				xmin = 160.3584
				xmax = 160.5584
				text = "and"
			intervals [134]:
				xmin = 160.5584
				xmax = 160.6984
				text = "what"
			intervals [135]:
				xmin = 160.6984
				xmax = 160.8084
				text = "did"
			intervals [136]:
				xmin = 160.8084
				xmax = 160.9284
				text = "you"
			intervals [137]:
				xmin = 160.9284
				xmax = 161.0884
				text = "do"
			intervals [138]:
				xmin = 161.0884
				xmax = 161.3384
				text = "when"
			intervals [139]:
				xmin = 161.3384
				xmax = 161.3684
				text = ""
			intervals [140]:
				xmin = 161.3684
				xmax = 161.4984
				text = "when"
			intervals [141]:
				xmin = 161.4984
				xmax = 161.8484
				text = "everyone"
			intervals [142]:
				xmin = 161.8484
				xmax = 161.9684
				text = ""
			intervals [143]:
				xmin = 161.9684
				xmax = 162.2084
				text = "hid"
			intervals [144]:
				xmin = 162.2084
				xmax = 166.3533
				text = ""
			intervals [145]:
				xmin = 166.3533
				xmax = 166.4733
				text = "how"
			intervals [146]:
				xmin = 166.4733
				xmax = 166.6833
				text = "does"
			intervals [147]:
				xmin = 166.6833
				xmax = 166.7833
				text = "it"
			intervals [148]:
				xmin = 166.7833
				xmax = 166.8133
				text = ""
			intervals [149]:
				xmin = 166.8133
				xmax = 167.0733
				text = "work"
			intervals [150]:
				xmin = 167.0733
				xmax = 167.1733
				text = ""
			intervals [151]:
				xmin = 167.1733
				xmax = 167.3933
				text = "though"
			intervals [152]:
				xmin = 167.3933
				xmax = 167.5833
				text = "when"
			intervals [153]:
				xmin = 167.5833
				xmax = 167.6633
				text = "you"
			intervals [154]:
				xmin = 167.6633
				xmax = 167.7333
				text = ""
			intervals [155]:
				xmin = 167.7333
				xmax = 167.9733
				text = "find"
			intervals [156]:
				xmin = 167.9733
				xmax = 168.0733
				text = ""
			intervals [157]:
				xmin = 168.0733
				xmax = 168.2233
				text = "them"
			intervals [158]:
				xmin = 168.2233
				xmax = 169.0458
				text = ""
			intervals [159]:
				xmin = 169.0458
				xmax = 170.2358
				text = "<unk>"
			intervals [160]:
				xmin = 170.2358
				xmax = 202.4039
				text = ""
			intervals [161]:
				xmin = 202.4039
				xmax = 203.1539
				text = "mm-hm"
			intervals [162]:
				xmin = 203.1539
				xmax = 211.2675
				text = ""
			intervals [163]:
				xmin = 211.2675
				xmax = 211.9775
				text = "oh"
			intervals [164]:
				xmin = 211.9775
				xmax = 212.0075
				text = ""
			intervals [165]:
				xmin = 212.0075
				xmax = 212.0375
				text = "i"
			intervals [166]:
				xmin = 212.0375
				xmax = 212.2575
				text = ""
			intervals [167]:
				xmin = 212.2575
				xmax = 212.3175
				text = "see"
			intervals [168]:
				xmin = 212.3175
				xmax = 214.0122
				text = ""
			intervals [169]:
				xmin = 214.0122
				xmax = 214.2022
				text = "what"
			intervals [170]:
				xmin = 214.2022
				xmax = 214.4622
				text = "about"
			intervals [171]:
				xmin = 214.4622
				xmax = 214.4922
				text = ""
			intervals [172]:
				xmin = 214.4922
				xmax = 215.2722
				text = "kickball"
			intervals [173]:
				xmin = 215.2722
				xmax = 225.7155
				text = ""
			intervals [174]:
				xmin = 225.7155
				xmax = 226.1555
				text = "mm-hm"
			intervals [175]:
				xmin = 226.1555
				xmax = 229.8431
				text = ""
			intervals [176]:
				xmin = 229.8431
				xmax = 230.4131
				text = "mm-hm"
			intervals [177]:
				xmin = 230.4131
				xmax = 234.3851
				text = ""
			intervals [178]:
				xmin = 234.3851
				xmax = 234.9651
				text = "mm-hm"
			intervals [179]:
				xmin = 234.9651
				xmax = 244.7918
				text = ""
			intervals [180]:
				xmin = 244.7918
				xmax = 245.4418
				text = "mm-hm"
			intervals [181]:
				xmin = 245.4418
				xmax = 247.4762
				text = ""
			intervals [182]:
				xmin = 247.4762
				xmax = 248.1562
				text = "mm-hm"
			intervals [183]:
				xmin = 248.1562
				xmax = 249.6767
				text = ""
			intervals [184]:
				xmin = 249.6767
				xmax = 250.3667
				text = "mm-hm"
			intervals [185]:
				xmin = 250.3667
				xmax = 262.7141
				text = ""
			intervals [186]:
				xmin = 262.7141
				xmax = 263.2841
				text = "mm-hm"
			intervals [187]:
				xmin = 263.2841
				xmax = 270.8104
				text = ""
			intervals [188]:
				xmin = 270.8104
				xmax = 271.4404
				text = "mm-hm"
			intervals [189]:
				xmin = 271.4404
				xmax = 282.8518
				text = ""
			intervals [190]:
				xmin = 282.8518
				xmax = 283.6018
				text = "mm-hm"
			intervals [191]:
				xmin = 283.6018
				xmax = 311.9227
				text = ""
			intervals [192]:
				xmin = 311.9227
				xmax = 312.5027
				text = "mm-hm"
			intervals [193]:
				xmin = 312.5027
				xmax = 314.4117
				text = ""
			intervals [194]:
				xmin = 314.4117
				xmax = 314.6617
				text = "mm-hm"
			intervals [195]:
				xmin = 314.6617
				xmax = 322.2208
				text = ""
			intervals [196]:
				xmin = 322.2208
				xmax = 322.8308
				text = "mm-hm"
			intervals [197]:
				xmin = 322.8308
				xmax = 335.038
				text = ""
			intervals [198]:
				xmin = 335.038
				xmax = 335.578
				text = "mm-hm"
			intervals [199]:
				xmin = 335.578
				xmax = 342.1235
				text = ""
			intervals [200]:
				xmin = 342.1235
				xmax = 342.7735
				text = "mm-hm"
			intervals [201]:
				xmin = 342.7735
				xmax = 343.671
				text = ""
			intervals [202]:
				xmin = 343.671
				xmax = 344.051
				text = "mm"
			intervals [203]:
				xmin = 344.051
				xmax = 344.151
				text = "that"
			intervals [204]:
				xmin = 344.151
				xmax = 344.181
				text = ""
			intervals [205]:
				xmin = 344.181
				xmax = 344.211
				text = "s"
			intervals [206]:
				xmin = 344.211
				xmax = 344.271
				text = ""
			intervals [207]:
				xmin = 344.271
				xmax = 344.541
				text = "different"
			intervals [208]:
				xmin = 344.541
				xmax = 344.8815
				text = ""
			intervals [209]:
				xmin = 344.8815
				xmax = 345.1015
				text = "not"
			intervals [210]:
				xmin = 345.1015
				xmax = 345.4615
				text = "everybody"
			intervals [211]:
				xmin = 345.4615
				xmax = 345.5815
				text = ""
			intervals [212]:
				xmin = 345.5815
				xmax = 346.0815
				text = "plays"
			intervals [213]:
				xmin = 346.0815
				xmax = 346.1915
				text = ""
			intervals [214]:
				xmin = 346.1915
				xmax = 346.3315
				text = "it"
			intervals [215]:
				xmin = 346.3315
				xmax = 346.3815
				text = ""
			intervals [216]:
				xmin = 346.3815
				xmax = 346.4715
				text = "just"
			intervals [217]:
				xmin = 346.4715
				xmax = 346.5015
				text = ""
			intervals [218]:
				xmin = 346.5015
				xmax = 346.6815
				text = "that"
			intervals [219]:
				xmin = 346.6815
				xmax = 346.8015
				text = ""
			intervals [220]:
				xmin = 346.8015
				xmax = 346.9815
				text = "way"
			intervals [221]:
				xmin = 346.9815
				xmax = 347.0115
				text = "<unk>"
			intervals [222]:
				xmin = 347.0115
				xmax = 347.0539
				text = ""
			intervals [223]:
				xmin = 347.0539
				xmax = 347.2339
				text = "you"
			intervals [224]:
				xmin = 347.2339
				xmax = 347.2639
				text = ""
			intervals [225]:
				xmin = 347.2639
				xmax = 347.3939
				text = "just"
			intervals [226]:
				xmin = 347.3939
				xmax = 347.4739
				text = ""
			intervals [227]:
				xmin = 347.4739
				xmax = 347.6139
				text = "add"
			intervals [228]:
				xmin = 347.6139
				xmax = 347.7139
				text = ""
			intervals [229]:
				xmin = 347.7139
				xmax = 347.8339
				text = "your"
			intervals [230]:
				xmin = 347.8339
				xmax = 348.2739
				text = "own"
			intervals [231]:
				xmin = 348.2739
				xmax = 348.4739
				text = ""
			intervals [232]:
				xmin = 348.4739
				xmax = 348.5039
				text = "<unk>"
			intervals [233]:
				xmin = 348.5039
				xmax = 348.6339
				text = ""
			intervals [234]:
				xmin = 348.6339
				xmax = 348.8639
				text = "to"
			intervals [235]:
				xmin = 348.8639
				xmax = 348.9839
				text = ""
			intervals [236]:
				xmin = 348.9839
				xmax = 349.0739
				text = "it"
			intervals [237]:
				xmin = 349.0739
				xmax = 349.7592
				text = ""
			intervals [238]:
				xmin = 349.7592
				xmax = 350.1792
				text = "uh"
			intervals [239]:
				xmin = 350.1792
				xmax = 350.2092
				text = ""
			intervals [240]:
				xmin = 350.2092
				xmax = 350.2992
				text = "let"
			intervals [241]:
				xmin = 350.2992
				xmax = 350.3292
				text = "s"
			intervals [242]:
				xmin = 350.3292
				xmax = 350.3892
				text = ""
			intervals [243]:
				xmin = 350.3892
				xmax = 350.5392
				text = "see"
			intervals [244]:
				xmin = 350.5392
				xmax = 350.5992
				text = ""
			intervals [245]:
				xmin = 350.5992
				xmax = 350.7292
				text = "what"
			intervals [246]:
				xmin = 350.7292
				xmax = 350.7592
				text = ""
			intervals [247]:
				xmin = 350.7592
				xmax = 350.8492
				text = "else"
			intervals [248]:
				xmin = 350.8492
				xmax = 350.9292
				text = ""
			intervals [249]:
				xmin = 350.9292
				xmax = 351.0092
				text = "we"
			intervals [250]:
				xmin = 351.0092
				xmax = 351.0492
				text = ""
			intervals [251]:
				xmin = 351.0492
				xmax = 351.1792
				text = "got"
			intervals [252]:
				xmin = 351.1792
				xmax = 351.3592
				text = ""
			intervals [253]:
				xmin = 351.3592
				xmax = 351.4992
				text = "here"
			intervals [254]:
				xmin = 351.4992
				xmax = 352.8406
				text = ""
			intervals [255]:
				xmin = 352.8406
				xmax = 353.1206
				text = "um"
			intervals [256]:
				xmin = 353.1206
				xmax = 353.9853
				text = ""
			intervals [257]:
				xmin = 353.9853
				xmax = 354.1553
				text = "did"
			intervals [258]:
				xmin = 354.1553
				xmax = 354.2653
				text = "you"
			intervals [259]:
				xmin = 354.2653
				xmax = 354.5053
				text = "watch"
			intervals [260]:
				xmin = 354.5053
				xmax = 354.5553
				text = ""
			intervals [261]:
				xmin = 354.5553
				xmax = 354.9453
				text = "tv"
			intervals [262]:
				xmin = 354.9453
				xmax = 355.1553
				text = ""
			intervals [263]:
				xmin = 355.1553
				xmax = 355.3453
				text = "very"
			intervals [264]:
				xmin = 355.3453
				xmax = 355.4653
				text = ""
			intervals [265]:
				xmin = 355.4653
				xmax = 355.5553
				text = "much"
			intervals [266]:
				xmin = 355.5553
				xmax = 360.1318
				text = ""
			intervals [267]:
				xmin = 360.1318
				xmax = 360.2818
				text = "what"
			intervals [268]:
				xmin = 360.2818
				xmax = 360.3618
				text = ""
			intervals [269]:
				xmin = 360.3618
				xmax = 360.5318
				text = "kind"
			intervals [270]:
				xmin = 360.5318
				xmax = 360.5918
				text = "of"
			intervals [271]:
				xmin = 360.5918
				xmax = 360.6418
				text = ""
			intervals [272]:
				xmin = 360.6418
				xmax = 361.2318
				text = "programs"
			intervals [273]:
				xmin = 361.2318
				xmax = 361.2618
				text = ""
			intervals [274]:
				xmin = 361.2618
				xmax = 361.5118
				text = "do"
			intervals [275]:
				xmin = 361.5118
				xmax = 361.5418
				text = ""
			intervals [276]:
				xmin = 361.5418
				xmax = 361.6118
				text = "you"
			intervals [277]:
				xmin = 361.6118
				xmax = 361.6518
				text = ""
			intervals [278]:
				xmin = 361.6518
				xmax = 361.7418
				text = "like"
			intervals [279]:
				xmin = 361.7418
				xmax = 367.5066
				text = ""
			intervals [280]:
				xmin = 367.5066
				xmax = 367.5366
				text = "oh"
			intervals [281]:
				xmin = 367.5366
				xmax = 367.9866
				text = ""
			intervals [282]:
				xmin = 367.9866
				xmax = 368.0666
				text = "yeah"
			intervals [283]:
				xmin = 368.0666
				xmax = 375.4062
				text = ""
			intervals [284]:
				xmin = 375.4062
				xmax = 376.1762
				text = "mm-hm"
			intervals [285]:
				xmin = 376.1762
				xmax = 377.2406
				text = ""
			intervals [286]:
				xmin = 377.2406
				xmax = 378.1106
				text = "<unk>"
			intervals [287]:
				xmin = 378.1106
				xmax = 385.0777
				text = ""
			intervals [288]:
				xmin = 385.0777
				xmax = 385.6577
				text = "mm-hm"
			intervals [289]:
				xmin = 385.6577
				xmax = 386.4383
				text = ""
			intervals [290]:
				xmin = 386.4383
				xmax = 386.9183
				text = "yeah"
			intervals [291]:
				xmin = 386.9183
				xmax = 389.3304
				text = ""
			intervals [292]:
				xmin = 389.3304
				xmax = 390.0304
				text = "mm-hm"
			intervals [293]:
				xmin = 390.0304
				xmax = 397.6892
				text = ""
			intervals [294]:
				xmin = 397.6892
				xmax = 397.7192
				text = "<unk>"
			intervals [295]:
				xmin = 397.7192
				xmax = 399.6341
				text = ""
			intervals [296]:
				xmin = 399.6341
				xmax = 399.6941
				text = "is"
			intervals [297]:
				xmin = 399.6941
				xmax = 399.8341
				text = "that"
			intervals [298]:
				xmin = 399.8341
				xmax = 399.9741
				text = "one"
			intervals [299]:
				xmin = 399.9741
				xmax = 400.0041
				text = ""
			intervals [300]:
				xmin = 400.0041
				xmax = 400.0641
				text = "on"
			intervals [301]:
				xmin = 400.0641
				xmax = 400.2341
				text = ""
			intervals [302]:
				xmin = 400.2341
				xmax = 400.4141
				text = "anymore"
			intervals [303]:
				xmin = 400.4141
				xmax = 405.3489
				text = ""
			intervals [304]:
				xmin = 405.3489
				xmax = 406.0689
				text = "mm-hm"
			intervals [305]:
				xmin = 406.0689
				xmax = 408.740
				text = ""
			intervals [306]:
				xmin = 408.740
				xmax = 409.590
				text = "mm-hm"
			intervals [307]:
				xmin = 409.590
				xmax = 410.6148
				text = ""
			intervals [308]:
				xmin = 410.6148
				xmax = 411.0548
				text = "oldies"
			intervals [309]:
				xmin = 411.0548
				xmax = 412.7659
				text = ""
			intervals [310]:
				xmin = 412.7659
				xmax = 413.5859
				text = "mm-hm"
			intervals [311]:
				xmin = 413.5859
				xmax = 413.9984
				text = ""
			intervals [312]:
				xmin = 413.9984
				xmax = 414.3184
				text = "uh"
			intervals [313]:
				xmin = 414.3184
				xmax = 415.3671
				text = ""
			intervals [314]:
				xmin = 415.3671
				xmax = 415.4571
				text = "do"
			intervals [315]:
				xmin = 415.4571
				xmax = 415.4871
				text = ""
			intervals [316]:
				xmin = 415.4871
				xmax = 415.6471
				text = "you"
			intervals [317]:
				xmin = 415.6471
				xmax = 416.1671
				text = "remember"
			intervals [318]:
				xmin = 416.1671
				xmax = 416.2071
				text = ""
			intervals [319]:
				xmin = 416.2071
				xmax = 416.2371
				text = "a"
			intervals [320]:
				xmin = 416.2371
				xmax = 416.5771
				text = "tv"
			intervals [321]:
				xmin = 416.5771
				xmax = 416.6471
				text = ""
			intervals [322]:
				xmin = 416.6471
				xmax = 417.1971
				text = "program"
			intervals [323]:
				xmin = 417.1971
				xmax = 417.5281
				text = ""
			intervals [324]:
				xmin = 417.5281
				xmax = 417.7981
				text = "uh"
			intervals [325]:
				xmin = 417.7981
				xmax = 417.8281
				text = ""
			intervals [326]:
				xmin = 417.8281
				xmax = 417.9681
				text = "that"
			intervals [327]:
				xmin = 417.9681
				xmax = 418.0381
				text = ""
			intervals [328]:
				xmin = 418.0381
				xmax = 418.0981
				text = "you"
			intervals [329]:
				xmin = 418.0981
				xmax = 418.1781
				text = ""
			intervals [330]:
				xmin = 418.1781
				xmax = 418.4281
				text = "saw"
			intervals [331]:
				xmin = 418.4281
				xmax = 418.4581
				text = ""
			intervals [332]:
				xmin = 418.4581
				xmax = 418.8581
				text = "recently"
			intervals [333]:
				xmin = 418.8581
				xmax = 418.8881
				text = ""
			intervals [334]:
				xmin = 418.8881
				xmax = 418.9981
				text = "that"
			intervals [335]:
				xmin = 418.9981
				xmax = 419.0481
				text = ""
			intervals [336]:
				xmin = 419.0481
				xmax = 419.1381
				text = "you"
			intervals [337]:
				xmin = 419.1381
				xmax = 419.1681
				text = ""
			intervals [338]:
				xmin = 419.1681
				xmax = 419.2681
				text = "could"
			intervals [339]:
				xmin = 419.2681
				xmax = 419.3381
				text = ""
			intervals [340]:
				xmin = 419.3381
				xmax = 419.4981
				text = "tell"
			intervals [341]:
				xmin = 419.4981
				xmax = 419.5381
				text = ""
			intervals [342]:
				xmin = 419.5381
				xmax = 419.5981
				text = "me"
			intervals [343]:
				xmin = 419.5981
				xmax = 419.6281
				text = ""
			intervals [344]:
				xmin = 419.6281
				xmax = 419.7381
				text = "the"
			intervals [345]:
				xmin = 419.7381
				xmax = 419.8681
				text = ""
			intervals [346]:
				xmin = 419.8681
				xmax = 420.0681
				text = "story"
			intervals [347]:
				xmin = 420.0681
				xmax = 420.0981
				text = ""
			intervals [348]:
				xmin = 420.0981
				xmax = 420.5281
				text = "of"
			intervals [349]:
				xmin = 420.5281
				xmax = 424.601
				text = ""
			intervals [350]:
				xmin = 424.601
				xmax = 424.631
				text = "<unk>"
			intervals [351]:
				xmin = 424.631
				xmax = 438.3141
				text = ""
			intervals [352]:
				xmin = 438.3141
				xmax = 438.4041
				text = "that"
			intervals [353]:
				xmin = 438.4041
				xmax = 438.4441
				text = ""
			intervals [354]:
				xmin = 438.4441
				xmax = 438.4741
				text = "s"
			intervals [355]:
				xmin = 438.4741
				xmax = 438.6341
				text = "one"
			intervals [356]:
				xmin = 438.6341
				xmax = 438.6941
				text = ""
			intervals [357]:
				xmin = 438.6941
				xmax = 438.7641
				text = "way"
			intervals [358]:
				xmin = 438.7641
				xmax = 438.8241
				text = "to"
			intervals [359]:
				xmin = 438.8241
				xmax = 438.9141
				text = ""
			intervals [360]:
				xmin = 438.9141
				xmax = 439.0941
				text = "do"
			intervals [361]:
				xmin = 439.0941
				xmax = 439.1341
				text = ""
			intervals [362]:
				xmin = 439.1341
				xmax = 439.1941
				text = "it"
			intervals [363]:
				xmin = 439.1941
				xmax = 440.2117
				text = ""
			intervals [364]:
				xmin = 440.2117
				xmax = 440.3117
				text = "do"
			intervals [365]:
				xmin = 440.3117
				xmax = 440.3517
				text = ""
			intervals [366]:
				xmin = 440.3517
				xmax = 440.4917
				text = "you"
			intervals [367]:
				xmin = 440.4917
				xmax = 440.6117
				text = "go"
			intervals [368]:
				xmin = 440.6117
				xmax = 440.6817
				text = "to"
			intervals [369]:
				xmin = 440.6817
				xmax = 440.7517
				text = "the"
			intervals [370]:
				xmin = 440.7517
				xmax = 440.7817
				text = ""
			intervals [371]:
				xmin = 440.7817
				xmax = 441.1117
				text = "movies"
			intervals [372]:
				xmin = 441.1117
				xmax = 457.2648
				text = ""
			intervals [373]:
				xmin = 457.2648
				xmax = 458.0448
				text = "mm-hm"
			intervals [374]:
				xmin = 458.0448
				xmax = 459.3837
				text = ""
			intervals [375]:
				xmin = 459.3837
				xmax = 459.5737
				text = "can"
			intervals [376]:
				xmin = 459.5737
				xmax = 459.6037
				text = ""
			intervals [377]:
				xmin = 459.6037
				xmax = 459.6837
				text = "you"
			intervals [378]:
				xmin = 459.6837
				xmax = 459.7137
				text = ""
			intervals [379]:
				xmin = 459.7137
				xmax = 459.8137
				text = "tell"
			intervals [380]:
				xmin = 459.8137
				xmax = 459.8837
				text = "me"
			intervals [381]:
				xmin = 459.8837
				xmax = 459.9237
				text = ""
			intervals [382]:
				xmin = 459.9237
				xmax = 460.0337
				text = "what"
			intervals [383]:
				xmin = 460.0337
				xmax = 460.1037
				text = ""
			intervals [384]:
				xmin = 460.1037
				xmax = 460.2337
				text = "that"
			intervals [385]:
				xmin = 460.2337
				xmax = 460.3737
				text = "was"
			intervals [386]:
				xmin = 460.3737
				xmax = 460.5037
				text = ""
			intervals [387]:
				xmin = 460.5037
				xmax = 460.6237
				text = "about"
			intervals [388]:
				xmin = 460.6237
				xmax = 473.4172
				text = ""
			intervals [389]:
				xmin = 473.4172
				xmax = 474.2572
				text = "mm-hm"
			intervals [390]:
				xmin = 474.2572
				xmax = 475.247
				text = ""
			intervals [391]:
				xmin = 475.247
				xmax = 475.927
				text = "mm-hm"
			intervals [392]:
				xmin = 475.927
				xmax = 481.2079
				text = ""
			intervals [393]:
				xmin = 481.2079
				xmax = 482.0879
				text = "mm-hm"
			intervals [394]:
				xmin = 482.0879
				xmax = 487.6684
				text = ""
			intervals [395]:
				xmin = 487.6684
				xmax = 487.7984
				text = "mm"
			intervals [396]:
				xmin = 487.7984
				xmax = 492.8694
				text = ""
			intervals [397]:
				xmin = 492.8694
				xmax = 493.5094
				text = "mm-hm"
			intervals [398]:
				xmin = 493.5094
				xmax = 499.2404
				text = ""
			intervals [399]:
				xmin = 499.2404
				xmax = 499.6304
				text = "hm"
			intervals [400]:
				xmin = 499.6304
				xmax = 506.3637
				text = ""
			intervals [401]:
				xmin = 506.3637
				xmax = 507.1937
				text = "mm-hm"
			intervals [402]:
				xmin = 507.1937
				xmax = 518.5045
				text = ""
			intervals [403]:
				xmin = 518.5045
				xmax = 519.2645
				text = "mm-hm"
			intervals [404]:
				xmin = 519.2645
				xmax = 520.0252
				text = ""
			intervals [405]:
				xmin = 520.0252
				xmax = 520.7752
				text = "mm-hm"
			intervals [406]:
				xmin = 520.7752
				xmax = 530.6861
				text = ""
			intervals [407]:
				xmin = 530.6861
				xmax = 530.8661
				text = "yeah"
			intervals [408]:
				xmin = 530.8661
				xmax = 535.1404
				text = ""
			intervals [409]:
				xmin = 535.1404
				xmax = 535.7804
				text = "mm-hm"
			intervals [410]:
				xmin = 535.7804
				xmax = 568.7772
				text = ""
			intervals [411]:
				xmin = 568.7772
				xmax = 569.5072
				text = "<unk>"
			intervals [412]:
				xmin = 569.5072
				xmax = 571.0062
				text = ""
			intervals [413]:
				xmin = 571.0062
				xmax = 571.6362
				text = "mm-hm"
			intervals [414]:
				xmin = 571.6362
				xmax = 580.9969
				text = ""
			intervals [415]:
				xmin = 580.9969
				xmax = 581.7269
				text = "mm-hm"
			intervals [416]:
				xmin = 581.7269
				xmax = 584.4545
				text = ""
			intervals [417]:
				xmin = 584.4545
				xmax = 585.2645
				text = "mm-hm"
			intervals [418]:
				xmin = 585.2645
				xmax = 595.2227
				text = ""
			intervals [419]:
				xmin = 595.2227
				xmax = 595.9627
				text = "mm-hm"
			intervals [420]:
				xmin = 595.9627
				xmax = 602.7461
				text = ""
			intervals [421]:
				xmin = 602.7461
				xmax = 603.5661
				text = "mm-hm"
			intervals [422]:
				xmin = 603.5661
				xmax = 618.6556
				text = ""
			intervals [423]:
				xmin = 618.6556
				xmax = 619.3656
				text = "mm-hm"
			intervals [424]:
				xmin = 619.3656
				xmax = 634.4041
				text = ""
			intervals [425]:
				xmin = 634.4041
				xmax = 634.5441
				text = "sounds"
			intervals [426]:
				xmin = 634.5441
				xmax = 634.6141
				text = ""
			intervals [427]:
				xmin = 634.6141
				xmax = 634.7541
				text = "like"
			intervals [428]:
				xmin = 634.7541
				xmax = 634.8941
				text = ""
			intervals [429]:
				xmin = 634.8941
				xmax = 634.9241
				text = "a"
			intervals [430]:
				xmin = 634.9241
				xmax = 635.0841
				text = "great"
			intervals [431]:
				xmin = 635.0841
				xmax = 635.1341
				text = ""
			intervals [432]:
				xmin = 635.1341
				xmax = 635.3541
				text = "movie"
			intervals [433]:
				xmin = 635.3541
				xmax = 638.502
				text = ""
			intervals [434]:
				xmin = 638.502
				xmax = 638.562
				text = "is"
			intervals [435]:
				xmin = 638.562
				xmax = 638.642
				text = ""
			intervals [436]:
				xmin = 638.642
				xmax = 638.792
				text = "it"
			intervals [437]:
				xmin = 638.792
				xmax = 638.822
				text = ""
			intervals [438]:
				xmin = 638.822
				xmax = 639.042
				text = "still"
			intervals [439]:
				xmin = 639.042
				xmax = 639.072
				text = ""
			intervals [440]:
				xmin = 639.072
				xmax = 639.312
				text = "playing"
			intervals [441]:
				xmin = 639.312
				xmax = 639.442
				text = ""
			intervals [442]:
				xmin = 639.442
				xmax = 639.592
				text = "around"
			intervals [443]:
				xmin = 639.592
				xmax = 648.1886
				text = ""
			intervals [444]:
				xmin = 648.1886
				xmax = 649.0686
				text = "mm-hm"
			intervals [445]:
				xmin = 649.0686
				xmax = 658.1713
				text = ""
			intervals [446]:
				xmin = 658.1713
				xmax = 658.2713
				text = "have"
			intervals [447]:
				xmin = 658.2713
				xmax = 658.3113
				text = ""
			intervals [448]:
				xmin = 658.3113
				xmax = 658.4213
				text = "you"
			intervals [449]:
				xmin = 658.4213
				xmax = 658.6413
				text = "ever"
			intervals [450]:
				xmin = 658.6413
				xmax = 658.6713
				text = ""
			intervals [451]:
				xmin = 658.6713
				xmax = 658.8013
				text = "had"
			intervals [452]:
				xmin = 658.8013
				xmax = 658.8313
				text = ""
			intervals [453]:
				xmin = 658.8313
				xmax = 658.9713
				text = "a"
			intervals [454]:
				xmin = 658.9713
				xmax = 659.0613
				text = ""
			intervals [455]:
				xmin = 659.0613
				xmax = 659.2913
				text = "pet"
			intervals [456]:
				xmin = 659.2913
				xmax = 659.4113
				text = ""
			intervals [457]:
				xmin = 659.4113
				xmax = 659.7913
				text = "or"
			intervals [458]:
				xmin = 659.7913
				xmax = 659.8813
				text = ""
			intervals [459]:
				xmin = 659.8813
				xmax = 659.9413
				text = "do"
			intervals [460]:
				xmin = 659.9413
				xmax = 660.0013
				text = "you"
			intervals [461]:
				xmin = 660.0013
				xmax = 660.1213
				text = ""
			intervals [462]:
				xmin = 660.1213
				xmax = 660.2113
				text = "have"
			intervals [463]:
				xmin = 660.2113
				xmax = 660.4013
				text = ""
			intervals [464]:
				xmin = 660.4013
				xmax = 660.4913
				text = "one"
			intervals [465]:
				xmin = 660.4913
				xmax = 660.5413
				text = ""
			intervals [466]:
				xmin = 660.5413
				xmax = 660.6013
				text = "now"
			intervals [467]:
				xmin = 660.6013
				xmax = 672.174
				text = ""
			intervals [468]:
				xmin = 672.174
				xmax = 672.354
				text = "how"
			intervals [469]:
				xmin = 672.354
				xmax = 672.454
				text = ""
			intervals [470]:
				xmin = 672.454
				xmax = 672.734
				text = "did"
			intervals [471]:
				xmin = 672.734
				xmax = 672.884
				text = ""
			intervals [472]:
				xmin = 672.884
				xmax = 672.974
				text = "they"
			intervals [473]:
				xmin = 672.974
				xmax = 673.204
				text = ""
			intervals [474]:
				xmin = 673.204
				xmax = 673.294
				text = "get"
			intervals [475]:
				xmin = 673.294
				xmax = 673.434
				text = "killed"
			intervals [476]:
				xmin = 673.434
				xmax = 673.684
				text = "exactly"
			intervals [477]:
				xmin = 673.684
				xmax = 687.6223
				text = ""
			intervals [478]:
				xmin = 687.6223
				xmax = 688.4223
				text = "mm-hm"
			intervals [479]:
				xmin = 688.4223
				xmax = 690.6317
				text = ""
			intervals [480]:
				xmin = 690.6317
				xmax = 690.8117
				text = "what"
			intervals [481]:
				xmin = 690.8117
				xmax = 690.9417
				text = ""
			intervals [482]:
				xmin = 690.9417
				xmax = 691.0417
				text = "kind"
			intervals [483]:
				xmin = 691.0417
				xmax = 691.6117
				text = "were"
			intervals [484]:
				xmin = 691.6117
				xmax = 691.7017
				text = ""
			intervals [485]:
				xmin = 691.7017
				xmax = 691.7617
				text = "they"
			intervals [486]:
				xmin = 691.7617
				xmax = 698.7456
				text = ""
			intervals [487]:
				xmin = 698.7456
				xmax = 699.2756
				text = "mm-hm"
			intervals [488]:
				xmin = 699.2756
				xmax = 707.4744
				text = ""
			intervals [489]:
				xmin = 707.4744
				xmax = 707.6544
				text = "uh-huh"
			intervals [490]:
				xmin = 707.6544
				xmax = 710.403
				text = ""
			intervals [491]:
				xmin = 710.403
				xmax = 710.533
				text = "they"
			intervals [492]:
				xmin = 710.533
				xmax = 710.563
				text = ""
			intervals [493]:
				xmin = 710.563
				xmax = 710.753
				text = "do"
			intervals [494]:
				xmin = 710.753
				xmax = 710.783
				text = ""
			intervals [495]:
				xmin = 710.783
				xmax = 711.093
				text = "anything"
			intervals [496]:
				xmin = 711.093
				xmax = 711.463
				text = ""
			intervals [497]:
				xmin = 711.463
				xmax = 711.853
				text = "that"
			intervals [498]:
				xmin = 711.853
				xmax = 711.993
				text = ""
			intervals [499]:
				xmin = 711.993
				xmax = 712.313
				text = "was"
			intervals [500]:
				xmin = 712.313
				xmax = 712.343
				text = ""
			intervals [501]:
				xmin = 712.343
				xmax = 712.463
				text = "funny"
			intervals [502]:
				xmin = 712.463
				xmax = 712.873
				text = "or"
			intervals [503]:
				xmin = 712.873
				xmax = 713.013
				text = ""
			intervals [504]:
				xmin = 713.013
				xmax = 713.253
				text = "<unk>"
			intervals [505]:
				xmin = 713.253
				xmax = 717.0692
				text = ""
			intervals [506]:
				xmin = 717.0692
				xmax = 717.6992
				text = "mm-hm"
			intervals [507]:
				xmin = 717.6992
				xmax = 718.5966
				text = ""
			intervals [508]:
				xmin = 718.5966
				xmax = 719.0166
				text = "mm-hm"
			intervals [509]:
				xmin = 719.0166
				xmax = 720.8849
				text = ""
			intervals [510]:
				xmin = 720.8849
				xmax = 721.2749
				text = "mm-hm"
			intervals [511]:
				xmin = 721.2749
				xmax = 725.4891
				text = ""
			intervals [512]:
				xmin = 725.4891
				xmax = 726.2891
				text = "mm-hm"
			intervals [513]:
				xmin = 726.2891
				xmax = 739.0684
				text = ""
			intervals [514]:
				xmin = 739.0684
				xmax = 739.6684
				text = "mm-hm"
			intervals [515]:
				xmin = 739.6684
				xmax = 743.2368
				text = ""
			intervals [516]:
				xmin = 743.2368
				xmax = 744.1668
				text = "<unk>"
			intervals [517]:
				xmin = 744.1668
				xmax = 744.8879
				text = ""
			intervals [518]:
				xmin = 744.8879
				xmax = 745.3479
				text = "mm-hm"
			intervals [519]:
				xmin = 745.3479
				xmax = 753.8607
				text = ""
			intervals [520]:
				xmin = 753.8607
				xmax = 754.4707
				text = "mm-hm"
			intervals [521]:
				xmin = 754.4707
				xmax = 758.0374
				text = ""
			intervals [522]:
				xmin = 758.0374
				xmax = 758.9374
				text = "mm-hm"
			intervals [523]:
				xmin = 758.9374
				xmax = 760.1421
				text = ""
			intervals [524]:
				xmin = 760.1421
				xmax = 760.1721
				text = "<unk>"
			intervals [525]:
				xmin = 760.1721
				xmax = 764.8247
				text = ""
			intervals [526]:
				xmin = 764.8247
				xmax = 764.9947
				text = "what"
			intervals [527]:
				xmin = 764.9947
				xmax = 765.0547
				text = ""
			intervals [528]:
				xmin = 765.0547
				xmax = 765.1547
				text = "did"
			intervals [529]:
				xmin = 765.1547
				xmax = 765.3347
				text = "you"
			intervals [530]:
				xmin = 765.3347
				xmax = 765.3847
				text = ""
			intervals [531]:
				xmin = 765.3847
				xmax = 765.6347
				text = "study"
			intervals [532]:
				xmin = 765.6347
				xmax = 765.7247
				text = "when"
			intervals [533]:
				xmin = 765.7247
				xmax = 765.7847
				text = "you"
			intervals [534]:
				xmin = 765.7847
				xmax = 766.4247
				text = "were"
			intervals [535]:
				xmin = 766.4247
				xmax = 766.4547
				text = ""
			intervals [536]:
				xmin = 766.4547
				xmax = 766.5347
				text = "in"
			intervals [537]:
				xmin = 766.5347
				xmax = 766.6947
				text = "grammar"
			intervals [538]:
				xmin = 766.6947
				xmax = 766.9647
				text = "school"
			intervals [539]:
				xmin = 766.9647
				xmax = 767.490
				text = ""
			intervals [540]:
				xmin = 767.490
				xmax = 767.520
				text = "<unk>"
			intervals [541]:
				xmin = 767.520
				xmax = 793.6387
				text = ""
			intervals [542]:
				xmin = 793.6387
				xmax = 794.1987
				text = "mm-hm"
			intervals [543]:
				xmin = 794.1987
				xmax = 797.0778
				text = ""
			intervals [544]:
				xmin = 797.0778
				xmax = 797.2178
				text = "was"
			intervals [545]:
				xmin = 797.2178
				xmax = 797.3478
				text = ""
			intervals [546]:
				xmin = 797.3478
				xmax = 797.5978
				text = "that"
			intervals [547]:
				xmin = 797.5978
				xmax = 797.6578
				text = ""
			intervals [548]:
				xmin = 797.6578
				xmax = 797.9678
				text = "in"
			intervals [549]:
				xmin = 797.9678
				xmax = 798.1078
				text = ""
			intervals [550]:
				xmin = 798.1078
				xmax = 798.3478
				text = "grammar"
			intervals [551]:
				xmin = 798.3478
				xmax = 798.3978
				text = ""
			intervals [552]:
				xmin = 798.3978
				xmax = 798.7678
				text = "school"
			intervals [553]:
				xmin = 798.7678
				xmax = 799.1978
				text = ""
			intervals [554]:
				xmin = 799.1978
				xmax = 799.2278
				text = "<unk>"
			intervals [555]:
				xmin = 799.2278
				xmax = 799.591
				text = ""
			intervals [556]:
				xmin = 799.591
				xmax = 799.631
				text = "or"
			intervals [557]:
				xmin = 799.631
				xmax = 799.661
				text = ""
			intervals [558]:
				xmin = 799.661
				xmax = 799.791
				text = "high"
			intervals [559]:
				xmin = 799.791
				xmax = 799.951
				text = ""
			intervals [560]:
				xmin = 799.951
				xmax = 800.071
				text = "school"
			intervals [561]:
				xmin = 800.071
				xmax = 803.4255
				text = ""
			intervals [562]:
				xmin = 803.4255
				xmax = 803.7055
				text = "really"
			intervals [563]:
				xmin = 803.7055
				xmax = 808.1333
				text = ""
			intervals [564]:
				xmin = 808.1333
				xmax = 808.2433
				text = "they"
			intervals [565]:
				xmin = 808.2433
				xmax = 808.3133
				text = ""
			intervals [566]:
				xmin = 808.3133
				xmax = 808.4233
				text = "had"
			intervals [567]:
				xmin = 808.4233
				xmax = 808.5933
				text = "that"
			intervals [568]:
				xmin = 808.5933
				xmax = 808.6633
				text = ""
			intervals [569]:
				xmin = 808.6633
				xmax = 808.6933
				text = "<unk>"
			intervals [570]:
				xmin = 808.6933
				xmax = 808.7633
				text = "in"
			intervals [571]:
				xmin = 808.7633
				xmax = 809.0533
				text = ""
			intervals [572]:
				xmin = 809.0533
				xmax = 809.2233
				text = "grammar"
			intervals [573]:
				xmin = 809.2233
				xmax = 809.5633
				text = ""
			intervals [574]:
				xmin = 809.5633
				xmax = 809.7133
				text = "school"
			intervals [575]:
				xmin = 809.7133
				xmax = 810.3808
				text = ""
			intervals [576]:
				xmin = 810.3808
				xmax = 810.4908
				text = "most"
			intervals [577]:
				xmin = 810.4908
				xmax = 810.6808
				text = ""
			intervals [578]:
				xmin = 810.6808
				xmax = 811.7108
				text = "schools"
			intervals [579]:
				xmin = 811.7108
				xmax = 811.7408
				text = ""
			intervals [580]:
				xmin = 811.7408
				xmax = 811.8308
				text = "don't"
			intervals [581]:
				xmin = 811.8308
				xmax = 811.8908
				text = ""
			intervals [582]:
				xmin = 811.8908
				xmax = 811.9808
				text = "have"
			intervals [583]:
				xmin = 811.9808
				xmax = 812.0208
				text = ""
			intervals [584]:
				xmin = 812.0208
				xmax = 812.1108
				text = "that"
			intervals [585]:
				xmin = 812.1108
				xmax = 816.1244
				text = ""
			intervals [586]:
				xmin = 816.1244
				xmax = 816.1844
				text = "yeah"
			intervals [587]:
				xmin = 816.1844
				xmax = 817.0544
				text = "and"
			intervals [588]:
				xmin = 817.0544
				xmax = 817.561
				text = ""
			intervals [589]:
				xmin = 817.561
				xmax = 817.761
				text = "yeah"
			intervals [590]:
				xmin = 817.761
				xmax = 817.791
				text = ""
			intervals [591]:
				xmin = 817.791
				xmax = 818.751
				text = "elementary"
			intervals [592]:
				xmin = 818.751
				xmax = 818.781
				text = ""
			intervals [593]:
				xmin = 818.781
				xmax = 818.871
				text = "and"
			intervals [594]:
				xmin = 818.871
				xmax = 818.901
				text = ""
			intervals [595]:
				xmin = 818.901
				xmax = 819.091
				text = "junior"
			intervals [596]:
				xmin = 819.091
				xmax = 819.311
				text = ""
			intervals [597]:
				xmin = 819.311
				xmax = 819.371
				text = "high"
			intervals [598]:
				xmin = 819.371
				xmax = 826.532
				text = ""
			intervals [599]:
				xmin = 826.532
				xmax = 827.192
				text = "mm-hm"
			intervals [600]:
				xmin = 827.192
				xmax = 831.9373
				text = ""
			intervals [601]:
				xmin = 831.9373
				xmax = 832.6373
				text = "mm-hm"
			intervals [602]:
				xmin = 832.6373
				xmax = 834.147
				text = ""
			intervals [603]:
				xmin = 834.147
				xmax = 834.677
				text = "mm-hm"
			intervals [604]:
				xmin = 834.677
				xmax = 835.7471
				text = ""
			intervals [605]:
				xmin = 835.7471
				xmax = 835.7771
				text = "mm"
			intervals [606]:
				xmin = 835.7771
				xmax = 842.6972
				text = ""
			intervals [607]:
				xmin = 842.6972
				xmax = 842.7872
				text = "in"
			intervals [608]:
				xmin = 842.7872
				xmax = 843.3272
				text = "elementary"
			intervals [609]:
				xmin = 843.3272
				xmax = 843.4372
				text = ""
			intervals [610]:
				xmin = 843.4372
				xmax = 843.6372
				text = "school"
			intervals [611]:
				xmin = 843.6372
				xmax = 850.5818
				text = ""
			intervals [612]:
				xmin = 850.5818
				xmax = 851.3118
				text = "mm-hm"
			intervals [613]:
				xmin = 851.3118
				xmax = 861.4474
				text = ""
			intervals [614]:
				xmin = 861.4474
				xmax = 862.2274
				text = "<unk>"
			intervals [615]:
				xmin = 862.2274
				xmax = 874.1925
				text = ""
			intervals [616]:
				xmin = 874.1925
				xmax = 874.8625
				text = "mm-hm"
			intervals [617]:
				xmin = 874.8625
				xmax = 887.2094
				text = ""
			intervals [618]:
				xmin = 887.2094
				xmax = 887.5394
				text = "mm"
			intervals [619]:
				xmin = 887.5394
				xmax = 900.5546
				text = ""
			intervals [620]:
				xmin = 900.5546
				xmax = 900.9046
				text = "yeah"
			intervals [621]:
				xmin = 900.9046
				xmax = 902.3874
				text = ""
			intervals [622]:
				xmin = 902.3874
				xmax = 903.0974
				text = "mm-hm"
			intervals [623]:
				xmin = 903.0974
				xmax = 910.351
				text = ""
			intervals [624]:
				xmin = 910.351
				xmax = 911.001
				text = "mm-hm"
			intervals [625]:
				xmin = 911.001
				xmax = 911.6607
				text = ""
			intervals [626]:
				xmin = 911.6607
				xmax = 911.7207
				text = "so"
			intervals [627]:
				xmin = 911.7207
				xmax = 911.8107
				text = ""
			intervals [628]:
				xmin = 911.8107
				xmax = 912.0107
				text = "kids"
			intervals [629]:
				xmin = 912.0107
				xmax = 912.0507
				text = ""
			intervals [630]:
				xmin = 912.0507
				xmax = 912.2207
				text = "don't"
			intervals [631]:
				xmin = 912.2207
				xmax = 912.2807
				text = ""
			intervals [632]:
				xmin = 912.2807
				xmax = 912.4707
				text = "do"
			intervals [633]:
				xmin = 912.4707
				xmax = 912.5707
				text = "that"
			intervals [634]:
				xmin = 912.5707
				xmax = 912.6907
				text = ""
			intervals [635]:
				xmin = 912.6907
				xmax = 912.8607
				text = "these"
			intervals [636]:
				xmin = 912.8607
				xmax = 912.8907
				text = ""
			intervals [637]:
				xmin = 912.8907
				xmax = 913.0907
				text = "days"
			intervals [638]:
				xmin = 913.0907
				xmax = 927.5314
				text = ""
			intervals [639]:
				xmin = 927.5314
				xmax = 927.8814
				text = "mm-hm"
			intervals [640]:
				xmin = 927.8814
				xmax = 939.0427
				text = ""
			intervals [641]:
				xmin = 939.0427
				xmax = 939.2327
				text = "mm"
			intervals [642]:
				xmin = 939.2327
				xmax = 939.819
				text = ""
			intervals [643]:
				xmin = 939.819
				xmax = 940.369
				text = "kids"
			intervals [644]:
				xmin = 940.369
				xmax = 940.399
				text = ""
			intervals [645]:
				xmin = 940.399
				xmax = 940.709
				text = "are"
			intervals [646]:
				xmin = 940.709
				xmax = 940.799
				text = ""
			intervals [647]:
				xmin = 940.799
				xmax = 940.919
				text = "funny"
			intervals [648]:
				xmin = 940.919
				xmax = 949.3199
				text = ""
			intervals [649]:
				xmin = 949.3199
				xmax = 949.7699
				text = "uh-huh"
			intervals [650]:
				xmin = 949.7699
				xmax = 1010.0695
				text = ""
			intervals [651]:
				xmin = 1010.0695
				xmax = 1010.3495
				text = "oh"
			intervals [652]:
				xmin = 1010.3495
				xmax = 1010.6188
				text = ""
			intervals [653]:
				xmin = 1010.6188
				xmax = 1010.9188
				text = "uh-huh"
			intervals [654]:
				xmin = 1010.9188
				xmax = 1020.4742
				text = ""
			intervals [655]:
				xmin = 1020.4742
				xmax = 1021.6442
				text = "<unk>"
			intervals [656]:
				xmin = 1021.6442
				xmax = 1021.7868
				text = ""
			intervals [657]:
				xmin = 1021.7868
				xmax = 1022.3268
				text = "anything"
			intervals [658]:
				xmin = 1022.3268
				xmax = 1022.3668
				text = ""
			intervals [659]:
				xmin = 1022.3668
				xmax = 1022.5468
				text = "goes"
			intervals [660]:
				xmin = 1022.5468
				xmax = 1024.7218
				text = ""
			intervals [661]:
				xmin = 1024.7218
				xmax = 1024.7518
				text = "<unk>"
			intervals [662]:
				xmin = 1024.7518
				xmax = 1034.0888
				text = ""
			intervals [663]:
				xmin = 1034.0888
				xmax = 1034.6588
				text = "yeah"
			intervals [664]:
				xmin = 1034.6588
				xmax = 1035.2893
				text = ""
			intervals [665]:
				xmin = 1035.2893
				xmax = 1035.5293
				text = "fourteen"
			intervals [666]:
				xmin = 1035.5293
				xmax = 1035.6493
				text = ""
			intervals [667]:
				xmin = 1035.6493
				xmax = 1035.7093
				text = "to"
			intervals [668]:
				xmin = 1035.7093
				xmax = 1035.8593
				text = ""
			intervals [669]:
				xmin = 1035.8593
				xmax = 1036.1093
				text = "sixteen"
			intervals [670]:
				xmin = 1036.1093
				xmax = 1036.9702
				text = ""
			intervals [671]:
				xmin = 1036.9702
				xmax = 1037.4002
				text = "fourteen"
			intervals [672]:
				xmin = 1037.4002
				xmax = 1037.4302
				text = ""
			intervals [673]:
				xmin = 1037.4302
				xmax = 1037.4902
				text = "to"
			intervals [674]:
				xmin = 1037.4902
				xmax = 1037.6602
				text = "eighteen"
			intervals [675]:
				xmin = 1037.6602
				xmax = 1045.2488
				text = ""
			intervals [676]:
				xmin = 1045.2488
				xmax = 1045.8688
				text = "mm-hm"
			intervals [677]:
				xmin = 1045.8688
				xmax = 1054.5628
				text = ""
			intervals [678]:
				xmin = 1054.5628
				xmax = 1054.9228
				text = "yeah"
			intervals [679]:
				xmin = 1054.9228
				xmax = 1054.9528
				text = ""
			intervals [680]:
				xmin = 1054.9528
				xmax = 1055.1228
				text = "kids"
			intervals [681]:
				xmin = 1055.1228
				xmax = 1055.1628
				text = ""
			intervals [682]:
				xmin = 1055.1628
				xmax = 1055.3628
				text = "<unk>"
			intervals [683]:
				xmin = 1055.3628
				xmax = 1055.4228
				text = "at"
			intervals [684]:
				xmin = 1055.4228
				xmax = 1055.6128
				text = ""
			intervals [685]:
				xmin = 1055.6128
				xmax = 1055.9528
				text = "that"
			intervals [686]:
				xmin = 1055.9528
				xmax = 1056.1128
				text = ""
			intervals [687]:
				xmin = 1056.1128
				xmax = 1056.1728
				text = "age"
			intervals [688]:
				xmin = 1056.1728
				xmax = 1059.3417
				text = ""
			intervals [689]:
				xmin = 1059.3417
				xmax = 1059.4317
				text = "have"
			intervals [690]:
				xmin = 1059.4317
				xmax = 1059.4617
				text = ""
			intervals [691]:
				xmin = 1059.4617
				xmax = 1059.6217
				text = "you"
			intervals [692]:
				xmin = 1059.6217
				xmax = 1059.7417
				text = "ever"
			intervals [693]:
				xmin = 1059.7417
				xmax = 1059.8317
				text = "had"
			intervals [694]:
				xmin = 1059.8317
				xmax = 1059.9617
				text = "a"
			intervals [695]:
				xmin = 1059.9617
				xmax = 1060.0017
				text = ""
			intervals [696]:
				xmin = 1060.0017
				xmax = 1060.2917
				text = "teacher"
			intervals [697]:
				xmin = 1060.2917
				xmax = 1060.4217
				text = "that"
			intervals [698]:
				xmin = 1060.4217
				xmax = 1060.4817
				text = ""
			intervals [699]:
				xmin = 1060.4817
				xmax = 1060.7917
				text = "hollered"
			intervals [700]:
				xmin = 1060.7917
				xmax = 1060.8217
				text = "a"
			intervals [701]:
				xmin = 1060.8217
				xmax = 1060.9117
				text = "lot"
			intervals [702]:
				xmin = 1060.9117
				xmax = 1063.2772
				text = ""
			intervals [703]:
				xmin = 1063.2772
				xmax = 1063.3972
				text = "yeah"
			intervals [704]:
				xmin = 1063.3972
				xmax = 1092.7315
				text = ""
			intervals [705]:
				xmin = 1092.7315
				xmax = 1093.2115
				text = "mm-hm"
			intervals [706]:
				xmin = 1093.2115
				xmax = 1098.5654
				text = ""
			intervals [707]:
				xmin = 1098.5654
				xmax = 1099.1354
				text = "mm-hm"
			intervals [708]:
				xmin = 1099.1354
				xmax = 1101.9324
				text = ""
			intervals [709]:
				xmin = 1101.9324
				xmax = 1102.1924
				text = "what"
			intervals [710]:
				xmin = 1102.1924
				xmax = 1102.2824
				text = "did"
			intervals [711]:
				xmin = 1102.2824
				xmax = 1102.3124
				text = ""
			intervals [712]:
				xmin = 1102.3124
				xmax = 1102.3824
				text = "the"
			intervals [713]:
				xmin = 1102.3824
				xmax = 1102.6224
				text = ""
			intervals [714]:
				xmin = 1102.6224
				xmax = 1102.9324
				text = "teachers"
			intervals [715]:
				xmin = 1102.9324
				xmax = 1102.9924
				text = ""
			intervals [716]:
				xmin = 1102.9924
				xmax = 1103.2624
				text = "holler"
			intervals [717]:
				xmin = 1103.2624
				xmax = 1103.4324
				text = "at"
			intervals [718]:
				xmin = 1103.4324
				xmax = 1103.7224
				text = ""
			intervals [719]:
				xmin = 1103.7224
				xmax = 1103.9124
				text = "back"
			intervals [720]:
				xmin = 1103.9124
				xmax = 1103.9924
				text = ""
			intervals [721]:
				xmin = 1103.9924
				xmax = 1104.0624
				text = "in"
			intervals [722]:
				xmin = 1104.0624
				xmax = 1104.1124
				text = ""
			intervals [723]:
				xmin = 1104.1124
				xmax = 1104.2224
				text = "the"
			intervals [724]:
				xmin = 1104.2224
				xmax = 1104.2524
				text = ""
			intervals [725]:
				xmin = 1104.2524
				xmax = 1104.4224
				text = "earlier"
			intervals [726]:
				xmin = 1104.4224
				xmax = 1104.4624
				text = ""
			intervals [727]:
				xmin = 1104.4624
				xmax = 1104.9924
				text = "days"
			intervals [728]:
				xmin = 1104.9924
				xmax = 1105.472
				text = ""
			intervals [729]:
				xmin = 1105.472
				xmax = 1105.562
				text = "tell"
			intervals [730]:
				xmin = 1105.562
				xmax = 1105.662
				text = "me"
			intervals [731]:
				xmin = 1105.662
				xmax = 1105.882
				text = "what"
			intervals [732]:
				xmin = 1105.882
				xmax = 1105.942
				text = ""
			intervals [733]:
				xmin = 1105.942
				xmax = 1106.032
				text = "did"
			intervals [734]:
				xmin = 1106.032
				xmax = 1106.062
				text = ""
			intervals [735]:
				xmin = 1106.062
				xmax = 1106.132
				text = "they"
			intervals [736]:
				xmin = 1106.132
				xmax = 1106.192
				text = ""
			intervals [737]:
				xmin = 1106.192
				xmax = 1106.322
				text = "what"
			intervals [738]:
				xmin = 1106.322
				xmax = 1106.522
				text = ""
			intervals [739]:
				xmin = 1106.522
				xmax = 1106.692
				text = "what"
			intervals [740]:
				xmin = 1106.692
				xmax = 1106.932
				text = ""
			intervals [741]:
				xmin = 1106.932
				xmax = 1107.122
				text = "set"
			intervals [742]:
				xmin = 1107.122
				xmax = 1107.162
				text = ""
			intervals [743]:
				xmin = 1107.162
				xmax = 1107.302
				text = "them"
			intervals [744]:
				xmin = 1107.302
				xmax = 1107.512
				text = "off"
			intervals [745]:
				xmin = 1107.512
				xmax = 1107.802
				text = ""
			intervals [746]:
				xmin = 1107.802
				xmax = 1107.832
				text = "<unk>"
			intervals [747]:
				xmin = 1107.832
				xmax = 1108.2473
				text = ""
			intervals [748]:
				xmin = 1108.2473
				xmax = 1108.6673
				text = "what"
			intervals [749]:
				xmin = 1108.6673
				xmax = 1108.6973
				text = ""
			intervals [750]:
				xmin = 1108.6973
				xmax = 1108.8573
				text = "was"
			intervals [751]:
				xmin = 1108.8573
				xmax = 1108.8973
				text = ""
			intervals [752]:
				xmin = 1108.8973
				xmax = 1108.9973
				text = "that"
			intervals [753]:
				xmin = 1108.9973
				xmax = 1156.3322
				text = ""
			intervals [754]:
				xmin = 1156.3322
				xmax = 1156.9322
				text = "mm-hm"
			intervals [755]:
				xmin = 1156.9322
				xmax = 1171.9985
				text = ""
			intervals [756]:
				xmin = 1171.9985
				xmax = 1172.7585
				text = "mm-hm"
			intervals [757]:
				xmin = 1172.7585
				xmax = 1176.1284
				text = ""
			intervals [758]:
				xmin = 1176.1284
				xmax = 1176.8984
				text = "<unk>"
			intervals [759]:
				xmin = 1176.8984
				xmax = 1189.8151
				text = ""
			intervals [760]:
				xmin = 1189.8151
				xmax = 1190.4351
				text = "mm-hm"
			intervals [761]:
				xmin = 1190.4351
				xmax = 1202.2264
				text = ""
			intervals [762]:
				xmin = 1202.2264
				xmax = 1202.9264
				text = "mm-hm"
			intervals [763]:
				xmin = 1202.9264
				xmax = 1214.0304
				text = ""
			intervals [764]:
				xmin = 1214.0304
				xmax = 1214.4304
				text = "mm-hm"
			intervals [765]:
				xmin = 1214.4304
				xmax = 1214.7739
				text = ""
			intervals [766]:
				xmin = 1214.7739
				xmax = 1215.4239
				text = "mm-hm"
			intervals [767]:
				xmin = 1215.4239
				xmax = 1218.1275
				text = ""
			intervals [768]:
				xmin = 1218.1275
				xmax = 1218.9675
				text = "mm-hm"
			intervals [769]:
				xmin = 1218.9675
				xmax = 1219.6802
				text = ""
			intervals [770]:
				xmin = 1219.6802
				xmax = 1219.9002
				text = "did"
			intervals [771]:
				xmin = 1219.9002
				xmax = 1220.0002
				text = "you"
			intervals [772]:
				xmin = 1220.0002
				xmax = 1220.1302
				text = "ever"
			intervals [773]:
				xmin = 1220.1302
				xmax = 1220.2502
				text = ""
			intervals [774]:
				xmin = 1220.2502
				xmax = 1220.4202
				text = "get"
			intervals [775]:
				xmin = 1220.4202
				xmax = 1220.7202
				text = "yelled"
			intervals [776]:
				xmin = 1220.7202
				xmax = 1220.8302
				text = "at"
			intervals [777]:
				xmin = 1220.8302
				xmax = 1221.1849
				text = ""
			intervals [778]:
				xmin = 1221.1849
				xmax = 1222.1549
				text = "individually"
			intervals [779]:
				xmin = 1222.1549
				xmax = 1222.8249
				text = ""
			intervals [780]:
				xmin = 1222.8249
				xmax = 1222.8549
				text = "<unk>"
			intervals [781]:
				xmin = 1222.8549
				xmax = 1225.2563
				text = ""
			intervals [782]:
				xmin = 1225.2563
				xmax = 1225.4863
				text = "did"
			intervals [783]:
				xmin = 1225.4863
				xmax = 1225.5163
				text = ""
			intervals [784]:
				xmin = 1225.5163
				xmax = 1225.6363
				text = "the"
			intervals [785]:
				xmin = 1225.6363
				xmax = 1225.6763
				text = ""
			intervals [786]:
				xmin = 1225.6763
				xmax = 1225.9563
				text = "teacher"
			intervals [787]:
				xmin = 1225.9563
				xmax = 1226.2063
				text = "ever"
			intervals [788]:
				xmin = 1226.2063
				xmax = 1227.5106
				text = ""
			intervals [789]:
				xmin = 1227.5106
				xmax = 1228.6306
				text = "<unk>"
			intervals [790]:
				xmin = 1228.6306
				xmax = 1231.5146
				text = ""
			intervals [791]:
				xmin = 1231.5146
				xmax = 1231.6846
				text = "really"
			intervals [792]:
				xmin = 1231.6846
				xmax = 1240.3355
				text = ""
			intervals [793]:
				xmin = 1240.3355
				xmax = 1240.6855
				text = "<unk>"
			intervals [794]:
				xmin = 1240.6855
				xmax = 1243.137
				text = ""
			intervals [795]:
				xmin = 1243.137
				xmax = 1243.207
				text = "you"
			intervals [796]:
				xmin = 1243.207
				xmax = 1243.357
				text = ""
			intervals [797]:
				xmin = 1243.357
				xmax = 1243.447
				text = "hit"
			intervals [798]:
				xmin = 1243.447
				xmax = 1243.567
				text = ""
			intervals [799]:
				xmin = 1243.567
				xmax = 1243.647
				text = "the"
			intervals [800]:
				xmin = 1243.647
				xmax = 1243.717
				text = ""
			intervals [801]:
				xmin = 1243.717
				xmax = 1243.857
				text = "big"
			intervals [802]:
				xmin = 1243.857
				xmax = 1244.017
				text = ""
			intervals [803]:
				xmin = 1244.017
				xmax = 1244.307
				text = "time"
			intervals [804]:
				xmin = 1244.307
				xmax = 1244.637
				text = ""
			intervals [805]:
				xmin = 1244.637
				xmax = 1244.967
				text = "<unk>"
			intervals [806]:
				xmin = 1244.967
				xmax = 1247.4564
				text = ""
			intervals [807]:
				xmin = 1247.4564
				xmax = 1247.6964
				text = "was"
			intervals [808]:
				xmin = 1247.6964
				xmax = 1247.7464
				text = ""
			intervals [809]:
				xmin = 1247.7464
				xmax = 1247.8264
				text = "it"
			intervals [810]:
				xmin = 1247.8264
				xmax = 1247.9364
				text = ""
			intervals [811]:
				xmin = 1247.9364
				xmax = 1248.2364
				text = "fair"
			intervals [812]:
				xmin = 1248.2364
				xmax = 1248.2764
				text = ""
			intervals [813]:
				xmin = 1248.2764
				xmax = 1248.3864
				text = "do"
			intervals [814]:
				xmin = 1248.3864
				xmax = 1248.4464
				text = ""
			intervals [815]:
				xmin = 1248.4464
				xmax = 1248.5364
				text = "you"
			intervals [816]:
				xmin = 1248.5364
				xmax = 1248.7964
				text = ""
			intervals [817]:
				xmin = 1248.7964
				xmax = 1248.9164
				text = "think"
			intervals [818]:
				xmin = 1248.9164
				xmax = 1249.0637
				text = ""
			intervals [819]:
				xmin = 1249.0637
				xmax = 1249.2037
				text = "now"
			intervals [820]:
				xmin = 1249.2037
				xmax = 1249.2337
				text = ""
			intervals [821]:
				xmin = 1249.2337
				xmax = 1249.3237
				text = "that"
			intervals [822]:
				xmin = 1249.3237
				xmax = 1249.3837
				text = ""
			intervals [823]:
				xmin = 1249.3837
				xmax = 1249.4937
				text = "you"
			intervals [824]:
				xmin = 1249.4937
				xmax = 1249.6037
				text = "look"
			intervals [825]:
				xmin = 1249.6037
				xmax = 1249.6937
				text = ""
			intervals [826]:
				xmin = 1249.6937
				xmax = 1249.9437
				text = "back"
			intervals [827]:
				xmin = 1249.9437
				xmax = 1249.9737
				text = ""
			intervals [828]:
				xmin = 1249.9737
				xmax = 1250.1037
				text = "on"
			intervals [829]:
				xmin = 1250.1037
				xmax = 1250.1937
				text = "it"
			intervals [830]:
				xmin = 1250.1937
				xmax = 1250.2937
				text = ""
			intervals [831]:
				xmin = 1250.2937
				xmax = 1250.3637
				text = "were"
			intervals [832]:
				xmin = 1250.3637
				xmax = 1250.7137
				text = "the"
			intervals [833]:
				xmin = 1250.7137
				xmax = 1250.7437
				text = ""
			intervals [834]:
				xmin = 1250.7437
				xmax = 1250.9637
				text = "teachers"
			intervals [835]:
				xmin = 1250.9637
				xmax = 1250.9937
				text = ""
			intervals [836]:
				xmin = 1250.9937
				xmax = 1251.2137
				text = "who"
			intervals [837]:
				xmin = 1251.2137
				xmax = 1251.2437
				text = ""
			intervals [838]:
				xmin = 1251.2437
				xmax = 1251.3337
				text = "have"
			intervals [839]:
				xmin = 1251.3337
				xmax = 1251.7037
				text = "yelled"
			intervals [840]:
				xmin = 1251.7037
				xmax = 1251.7437
				text = ""
			intervals [841]:
				xmin = 1251.7437
				xmax = 1251.8237
				text = "at"
			intervals [842]:
				xmin = 1251.8237
				xmax = 1252.0337
				text = ""
			intervals [843]:
				xmin = 1252.0337
				xmax = 1252.1337
				text = "you"
			intervals [844]:
				xmin = 1252.1337
				xmax = 1261.626
				text = ""
			intervals [845]:
				xmin = 1261.626
				xmax = 1262.926
				text = "<unk>"
			intervals [846]:
				xmin = 1262.926
				xmax = 1265.3292
				text = ""
			intervals [847]:
				xmin = 1265.3292
				xmax = 1266.2192
				text = "mm-hm"
			intervals [848]:
				xmin = 1266.2192
				xmax = 1271.8221
				text = ""
			intervals [849]:
				xmin = 1271.8221
				xmax = 1272.5921
				text = "<unk>"
			intervals [850]:
				xmin = 1272.5921
				xmax = 1274.1948
				text = ""
			intervals [851]:
				xmin = 1274.1948
				xmax = 1275.0148
				text = "<unk>"
			intervals [852]:
				xmin = 1275.0148
				xmax = 1278.090
				text = ""
			intervals [853]:
				xmin = 1278.090
				xmax = 1278.820
				text = "mm-hm"
			intervals [854]:
				xmin = 1278.820
				xmax = 1281.2434
				text = ""
			intervals [855]:
				xmin = 1281.2434
				xmax = 1281.9134
				text = "mm-hm"
			intervals [856]:
				xmin = 1281.9134
				xmax = 1296.6987
				text = ""
			intervals [857]:
				xmin = 1296.6987
				xmax = 1297.2487
				text = "mm-hm"
			intervals [858]:
				xmin = 1297.2487
				xmax = 1305.7067
				text = ""
			intervals [859]:
				xmin = 1305.7067
				xmax = 1305.7367
				text = "<unk>"
			intervals [860]:
				xmin = 1305.7367
				xmax = 1307.3147
				text = ""
			intervals [861]:
				xmin = 1307.3147
				xmax = 1308.0647
				text = "mm-hm"
			intervals [862]:
				xmin = 1308.0647
				xmax = 1334.2586
				text = ""
			intervals [863]:
				xmin = 1334.2586
				xmax = 1334.4386
				text = "uh-huh"
			intervals [864]:
				xmin = 1334.4386
				xmax = 1339.5116
				text = ""
			intervals [865]:
				xmin = 1339.5116
				xmax = 1339.7816
				text = "<unk>"
			intervals [866]:
				xmin = 1339.7816
				xmax = 1340.0853
				text = ""
			intervals [867]:
				xmin = 1340.0853
				xmax = 1340.2353
				text = "he"
			intervals [868]:
				xmin = 1340.2353
				xmax = 1340.4353
				text = "used"
			intervals [869]:
				xmin = 1340.4353
				xmax = 1340.4953
				text = "it"
			intervals [870]:
				xmin = 1340.4953
				xmax = 1340.5553
				text = ""
			intervals [871]:
				xmin = 1340.5553
				xmax = 1340.6553
				text = "on"
			intervals [872]:
				xmin = 1340.6553
				xmax = 1340.7153
				text = "the"
			intervals [873]:
				xmin = 1340.7153
				xmax = 1340.9653
				text = ""
			intervals [874]:
				xmin = 1340.9653
				xmax = 1341.1353
				text = "kids"
			intervals [875]:
				xmin = 1341.1353
				xmax = 1351.609
				text = ""
			intervals [876]:
				xmin = 1351.609
				xmax = 1352.289
				text = "mm-hm"
			intervals [877]:
				xmin = 1352.289
				xmax = 1354.5108
				text = ""
			intervals [878]:
				xmin = 1354.5108
				xmax = 1355.2208
				text = "mm-hm"
			intervals [879]:
				xmin = 1355.2208
				xmax = 1356.6134
				text = ""
			intervals [880]:
				xmin = 1356.6134
				xmax = 1357.4234
				text = "mm-hm"
			intervals [881]:
				xmin = 1357.4234
				xmax = 1358.9825
				text = ""
			intervals [882]:
				xmin = 1358.9825
				xmax = 1359.1425
				text = "can"
			intervals [883]:
				xmin = 1359.1425
				xmax = 1359.2725
				text = "you"
			intervals [884]:
				xmin = 1359.2725
				xmax = 1359.3025
				text = ""
			intervals [885]:
				xmin = 1359.3025
				xmax = 1359.4125
				text = "tell"
			intervals [886]:
				xmin = 1359.4125
				xmax = 1359.5325
				text = "me"
			intervals [887]:
				xmin = 1359.5325
				xmax = 1359.7325
				text = "about"
			intervals [888]:
				xmin = 1359.7325
				xmax = 1359.7625
				text = ""
			intervals [889]:
				xmin = 1359.7625
				xmax = 1359.8725
				text = "the"
			intervals [890]:
				xmin = 1359.8725
				xmax = 1359.9225
				text = ""
			intervals [891]:
				xmin = 1359.9225
				xmax = 1360.1625
				text = "best"
			intervals [892]:
				xmin = 1360.1625
				xmax = 1360.2225
				text = ""
			intervals [893]:
				xmin = 1360.2225
				xmax = 1360.3925
				text = "teacher"
			intervals [894]:
				xmin = 1360.3925
				xmax = 1360.6825
				text = "you"
			intervals [895]:
				xmin = 1360.6825
				xmax = 1360.7125
				text = ""
			intervals [896]:
				xmin = 1360.7125
				xmax = 1360.8125
				text = "ever"
			intervals [897]:
				xmin = 1360.8125
				xmax = 1361.0525
				text = ""
			intervals [898]:
				xmin = 1361.0525
				xmax = 1361.1525
				text = "had"
			intervals [899]:
				xmin = 1361.1525
				xmax = 1372.8506
				text = ""
			intervals [900]:
				xmin = 1372.8506
				xmax = 1373.0906
				text = "what"
			intervals [901]:
				xmin = 1373.0906
				xmax = 1373.2406
				text = "was"
			intervals [902]:
				xmin = 1373.2406
				xmax = 1373.3406
				text = "it"
			intervals [903]:
				xmin = 1373.3406
				xmax = 1373.3706
				text = ""
			intervals [904]:
				xmin = 1373.3706
				xmax = 1373.6106
				text = "that"
			intervals [905]:
				xmin = 1373.6106
				xmax = 1373.6406
				text = ""
			intervals [906]:
				xmin = 1373.6406
				xmax = 1373.8506
				text = "made"
			intervals [907]:
				xmin = 1373.8506
				xmax = 1373.8806
				text = ""
			intervals [908]:
				xmin = 1373.8806
				xmax = 1374.1006
				text = "those"
			intervals [909]:
				xmin = 1374.1006
				xmax = 1374.2006
				text = ""
			intervals [910]:
				xmin = 1374.2006
				xmax = 1374.3806
				text = "two"
			intervals [911]:
				xmin = 1374.3806
				xmax = 1374.4806
				text = ""
			intervals [912]:
				xmin = 1374.4806
				xmax = 1374.6406
				text = "stand"
			intervals [913]:
				xmin = 1374.6406
				xmax = 1374.6906
				text = ""
			intervals [914]:
				xmin = 1374.6906
				xmax = 1374.7506
				text = "out"
			intervals [915]:
				xmin = 1374.7506
				xmax = 1376.4044
				text = ""
			intervals [916]:
				xmin = 1376.4044
				xmax = 1376.6544
				text = "something"
			intervals [917]:
				xmin = 1376.6544
				xmax = 1376.6844
				text = ""
			intervals [918]:
				xmin = 1376.6844
				xmax = 1376.8544
				text = "about"
			intervals [919]:
				xmin = 1376.8544
				xmax = 1376.8844
				text = ""
			intervals [920]:
				xmin = 1376.8844
				xmax = 1376.9944
				text = "them"
			intervals [921]:
				xmin = 1376.9944
				xmax = 1384.0213
				text = ""
			intervals [922]:
				xmin = 1384.0213
				xmax = 1384.6413
				text = "mm-hm"
			intervals [923]:
				xmin = 1384.6413
				xmax = 1420.3467
				text = ""
			intervals [924]:
				xmin = 1420.3467
				xmax = 1420.7667
				text = "hm-hm"
			intervals [925]:
				xmin = 1420.7667
				xmax = 1423.4842
				text = ""
			intervals [926]:
				xmin = 1423.4842
				xmax = 1423.5942
				text = "what"
			intervals [927]:
				xmin = 1423.5942
				xmax = 1423.6842
				text = "did"
			intervals [928]:
				xmin = 1423.6842
				xmax = 1423.8342
				text = "she"
			intervals [929]:
				xmin = 1423.8342
				xmax = 1423.8742
				text = ""
			intervals [930]:
				xmin = 1423.8742
				xmax = 1424.0242
				text = "do"
			intervals [931]:
				xmin = 1424.0242
				xmax = 1424.0542
				text = ""
			intervals [932]:
				xmin = 1424.0542
				xmax = 1424.2242
				text = "that"
			intervals [933]:
				xmin = 1424.2242
				xmax = 1424.3142
				text = "was"
			intervals [934]:
				xmin = 1424.3142
				xmax = 1424.3642
				text = ""
			intervals [935]:
				xmin = 1424.3642
				xmax = 1424.4342
				text = "so"
			intervals [936]:
				xmin = 1424.4342
				xmax = 1424.6742
				text = ""
			intervals [937]:
				xmin = 1424.6742
				xmax = 1424.7642
				text = "good"
			intervals [938]:
				xmin = 1424.7642
				xmax = 1433.8561
				text = ""
			intervals [939]:
				xmin = 1433.8561
				xmax = 1433.9461
				text = "was"
			intervals [940]:
				xmin = 1433.9461
				xmax = 1434.0561
				text = "there"
			intervals [941]:
				xmin = 1434.0561
				xmax = 1434.1161
				text = "a"
			intervals [942]:
				xmin = 1434.1161
				xmax = 1434.1461
				text = ""
			intervals [943]:
				xmin = 1434.1461
				xmax = 1434.5061
				text = "specific"
			intervals [944]:
				xmin = 1434.5061
				xmax = 1434.5861
				text = "way"
			intervals [945]:
				xmin = 1434.5861
				xmax = 1434.6161
				text = ""
			intervals [946]:
				xmin = 1434.6161
				xmax = 1434.6761
				text = "she"
			intervals [947]:
				xmin = 1434.6761
				xmax = 1434.7961
				text = "was"
			intervals [948]:
				xmin = 1434.7961
				xmax = 1434.8261
				text = ""
			intervals [949]:
				xmin = 1434.8261
				xmax = 1434.9961
				text = "teaching"
			intervals [950]:
				xmin = 1434.9961
				xmax = 1435.8861
				text = "<unk>"
			intervals [951]:
				xmin = 1435.8861
				xmax = 1461.0477
				text = ""
			intervals [952]:
				xmin = 1461.0477
				xmax = 1461.7277
				text = "mm-hm"
			intervals [953]:
				xmin = 1461.7277
				xmax = 1465.5099
				text = ""
			intervals [954]:
				xmin = 1465.5099
				xmax = 1465.7899
				text = "that"
			intervals [955]:
				xmin = 1465.7899
				xmax = 1465.8499
				text = ""
			intervals [956]:
				xmin = 1465.8499
				xmax = 1466.0599
				text = "s"
			intervals [957]:
				xmin = 1466.0599
				xmax = 1466.0999
				text = ""
			intervals [958]:
				xmin = 1466.0999
				xmax = 1466.7999
				text = "<unk>"
			intervals [959]:
				xmin = 1466.7999
				xmax = 1469.9521
				text = ""
			intervals [960]:
				xmin = 1469.9521
				xmax = 1470.2121
				text = "how"
			intervals [961]:
				xmin = 1470.2121
				xmax = 1470.4121
				text = "about"
			intervals [962]:
				xmin = 1470.4121
				xmax = 1470.4421
				text = ""
			intervals [963]:
				xmin = 1470.4421
				xmax = 1470.5121
				text = "the"
			intervals [964]:
				xmin = 1470.5121
				xmax = 1470.7421
				text = "one"
			intervals [965]:
				xmin = 1470.7421
				xmax = 1470.8221
				text = ""
			intervals [966]:
				xmin = 1470.8221
				xmax = 1470.9721
				text = "in"
			intervals [967]:
				xmin = 1470.9721
				xmax = 1471.0021
				text = ""
			intervals [968]:
				xmin = 1471.0021
				xmax = 1471.0621
				text = "high"
			intervals [969]:
				xmin = 1471.0621
				xmax = 1471.2021
				text = ""
			intervals [970]:
				xmin = 1471.2021
				xmax = 1471.4921
				text = "school"
			intervals [971]:
				xmin = 1471.4921
				xmax = 1471.6221
				text = ""
			intervals [972]:
				xmin = 1471.6221
				xmax = 1471.7621
				text = "she"
			intervals [973]:
				xmin = 1471.7621
				xmax = 1471.7921
				text = ""
			intervals [974]:
				xmin = 1471.7921
				xmax = 1471.8921
				text = "was"
			intervals [975]:
				xmin = 1471.8921
				xmax = 1472.4921
				text = "<unk>"
			intervals [976]:
				xmin = 1472.4921
				xmax = 1492.0406
				text = ""
			intervals [977]:
				xmin = 1492.0406
				xmax = 1492.4806
				text = "mm-hm"
			intervals [978]:
				xmin = 1492.4806
				xmax = 1510.2113
				text = ""
			intervals [979]:
				xmin = 1510.2113
				xmax = 1510.6813
				text = "mm-hm"
			intervals [980]:
				xmin = 1510.6813
				xmax = 1527.8299
				text = ""
			intervals [981]:
				xmin = 1527.8299
				xmax = 1529.9799
				text = "<unk>"
			intervals [982]:
				xmin = 1529.9799
				xmax = 1533.494
				text = ""
			intervals [983]:
				xmin = 1533.494
				xmax = 1534.044
				text = "mm-hm"
			intervals [984]:
				xmin = 1534.044
				xmax = 1535.4768
				text = ""
			intervals [985]:
				xmin = 1535.4768
				xmax = 1535.6268
				text = "oh"
			intervals [986]:
				xmin = 1535.6268
				xmax = 1535.6568
				text = ""
			intervals [987]:
				xmin = 1535.6568
				xmax = 1535.7168
				text = "yeah"
			intervals [988]:
				xmin = 1535.7168
				xmax = 1536.1768
				text = ""
			intervals [989]:
				xmin = 1536.1768
				xmax = 1536.4868
				text = "good"
			intervals [990]:
				xmin = 1536.4868
				xmax = 1536.5168
				text = ""
			intervals [991]:
				xmin = 1536.5168
				xmax = 1536.6368
				text = "for"
			intervals [992]:
				xmin = 1536.6368
				xmax = 1537.1168
				text = "her"
			intervals [993]:
				xmin = 1537.1168
				xmax = 1548.2371
				text = ""
			intervals [994]:
				xmin = 1548.2371
				xmax = 1548.2771
				text = "mm"
			intervals [995]:
				xmin = 1548.2771
				xmax = 1550.342
				text = ""
			intervals [996]:
				xmin = 1550.342
				xmax = 1552.292
				text = "<unk>"
			intervals [997]:
				xmin = 1552.292
				xmax = 1553.1115
				text = ""
			intervals [998]:
				xmin = 1553.1115
				xmax = 1553.2015
				text = "did"
			intervals [999]:
				xmin = 1553.2015
				xmax = 1553.2915
				text = ""
			intervals [1000]:
				xmin = 1553.2915
				xmax = 1553.3915
				text = "you"
			intervals [1001]:
				xmin = 1553.3915
				xmax = 1553.5515
				text = "ever"
			intervals [1002]:
				xmin = 1553.5515
				xmax = 1553.6815
				text = "have"
			intervals [1003]:
				xmin = 1553.6815
				xmax = 1553.8915
				text = "one"
			intervals [1004]:
				xmin = 1553.8915
				xmax = 1554.0015
				text = "that"
			intervals [1005]:
				xmin = 1554.0015
				xmax = 1554.0515
				text = ""
			intervals [1006]:
				xmin = 1554.0515
				xmax = 1554.1115
				text = "you"
			intervals [1007]:
				xmin = 1554.1115
				xmax = 1554.2415
				text = ""
			intervals [1008]:
				xmin = 1554.2415
				xmax = 1554.4115
				text = "just"
			intervals [1009]:
				xmin = 1554.4115
				xmax = 1554.4715
				text = ""
			intervals [1010]:
				xmin = 1554.4715
				xmax = 1554.6915
				text = "couldn't"
			intervals [1011]:
				xmin = 1554.6915
				xmax = 1554.7215
				text = ""
			intervals [1012]:
				xmin = 1554.7215
				xmax = 1555.0315
				text = "stand"
			intervals [1013]:
				xmin = 1555.0315
				xmax = 1557.9378
				text = ""
			intervals [1014]:
				xmin = 1557.9378
				xmax = 1558.9678
				text = "<unk>"
			intervals [1015]:
				xmin = 1558.9678
				xmax = 1558.9978
				text = "a"
			intervals [1016]:
				xmin = 1558.9978
				xmax = 1559.2178
				text = "lot"
			intervals [1017]:
				xmin = 1559.2178
				xmax = 1559.3778
				text = "of"
			intervals [1018]:
				xmin = 1559.3778
				xmax = 1559.6078
				text = "'em"
			intervals [1019]:
				xmin = 1559.6078
				xmax = 1559.7178
				text = ""
			intervals [1020]:
				xmin = 1559.7178
				xmax = 1559.8178
				text = "huh"
			intervals [1021]:
				xmin = 1559.8178
				xmax = 1570.7738
				text = ""
			intervals [1022]:
				xmin = 1570.7738
				xmax = 1571.4238
				text = "mm-hm"
			intervals [1023]:
				xmin = 1571.4238
				xmax = 1573.5881
				text = ""
			intervals [1024]:
				xmin = 1573.5881
				xmax = 1574.1281
				text = "mm-hm"
			intervals [1025]:
				xmin = 1574.1281
				xmax = 1575.579
				text = ""
			intervals [1026]:
				xmin = 1575.579
				xmax = 1575.929
				text = "what"
			intervals [1027]:
				xmin = 1575.929
				xmax = 1576.029
				text = "did"
			intervals [1028]:
				xmin = 1576.029
				xmax = 1576.109
				text = "he"
			intervals [1029]:
				xmin = 1576.109
				xmax = 1576.359
				text = "do"
			intervals [1030]:
				xmin = 1576.359
				xmax = 1576.559
				text = "that"
			intervals [1031]:
				xmin = 1576.559
				xmax = 1576.849
				text = "was"
			intervals [1032]:
				xmin = 1576.849
				xmax = 1576.879
				text = ""
			intervals [1033]:
				xmin = 1576.879
				xmax = 1576.949
				text = "so"
			intervals [1034]:
				xmin = 1576.949
				xmax = 1576.979
				text = "<unk>"
			intervals [1035]:
				xmin = 1576.979
				xmax = 1580.1348
				text = ""
			intervals [1036]:
				xmin = 1580.1348
				xmax = 1580.4848
				text = "mm-hm"
			intervals [1037]:
				xmin = 1580.4848
				xmax = 1588.3205
				text = ""
			intervals [1038]:
				xmin = 1588.3205
				xmax = 1588.9205
				text = "mm-hm"
			intervals [1039]:
				xmin = 1588.9205
				xmax = 1620.7923
				text = ""
			intervals [1040]:
				xmin = 1620.7923
				xmax = 1621.0623
				text = "yeah"
			intervals [1041]:
				xmin = 1621.0623
				xmax = 1652.3624
				text = ""
			intervals [1042]:
				xmin = 1652.3624
				xmax = 1653.8824
				text = "<unk>"
			intervals [1043]:
				xmin = 1653.8824
				xmax = 1665.8555
				text = ""
			intervals [1044]:
				xmin = 1665.8555
				xmax = 1666.0655
				text = "<unk>"
			intervals [1045]:
				xmin = 1666.0655
				xmax = 1676.7688
				text = ""
			intervals [1046]:
				xmin = 1676.7688
				xmax = 1677.4388
				text = "mm-hm"
			intervals [1047]:
				xmin = 1677.4388
				xmax = 1688.9295
				text = ""
			intervals [1048]:
				xmin = 1688.9295
				xmax = 1689.6195
				text = "mm-hm"
			intervals [1049]:
				xmin = 1689.6195
				xmax = 1716.3827
				text = ""
			intervals [1050]:
				xmin = 1716.3827
				xmax = 1716.4127
				text = "<unk>"
			intervals [1051]:
				xmin = 1716.4127
				xmax = 1719.9844
				text = ""
			intervals [1052]:
				xmin = 1719.9844
				xmax = 1721.2744
				text = "<unk>"
			intervals [1053]:
				xmin = 1721.2744
				xmax = 1729.5225
				text = ""
			intervals [1054]:
				xmin = 1729.5225
				xmax = 1729.7425
				text = "was"
			intervals [1055]:
				xmin = 1729.7425
				xmax = 1729.9625
				text = "there"
			intervals [1056]:
				xmin = 1729.9625
				xmax = 1729.9925
				text = "a"
			intervals [1057]:
				xmin = 1729.9925
				xmax = 1730.2125
				text = "bunch"
			intervals [1058]:
				xmin = 1730.2125
				xmax = 1730.2425
				text = ""
			intervals [1059]:
				xmin = 1730.2425
				xmax = 1730.3425
				text = "of"
			intervals [1060]:
				xmin = 1730.3425
				xmax = 1730.4325
				text = ""
			intervals [1061]:
				xmin = 1730.4325
				xmax = 1731.6825
				text = "kids"
			intervals [1062]:
				xmin = 1731.6825
				xmax = 1731.7125
				text = ""
			intervals [1063]:
				xmin = 1731.7125
				xmax = 1731.8825
				text = "when"
			intervals [1064]:
				xmin = 1731.8825
				xmax = 1732.0325
				text = "you"
			intervals [1065]:
				xmin = 1732.0325
				xmax = 1732.0925
				text = "were"
			intervals [1066]:
				xmin = 1732.0925
				xmax = 1732.2825
				text = "that"
			intervals [1067]:
				xmin = 1732.2825
				xmax = 1732.4725
				text = "age"
			intervals [1068]:
				xmin = 1732.4725
				xmax = 1733.3377
				text = ""
			intervals [1069]:
				xmin = 1733.3377
				xmax = 1733.4777
				text = "when"
			intervals [1070]:
				xmin = 1733.4777
				xmax = 1733.6277
				text = ""
			intervals [1071]:
				xmin = 1733.6277
				xmax = 1733.6877
				text = "you"
			intervals [1072]:
				xmin = 1733.6877
				xmax = 1733.8177
				text = ""
			intervals [1073]:
				xmin = 1733.8177
				xmax = 1734.5977
				text = "were"
			intervals [1074]:
				xmin = 1734.5977
				xmax = 1734.6277
				text = ""
			intervals [1075]:
				xmin = 1734.6277
				xmax = 1734.7577
				text = "ten"
			intervals [1076]:
				xmin = 1734.7577
				xmax = 1734.8677
				text = "years"
			intervals [1077]:
				xmin = 1734.8677
				xmax = 1734.9077
				text = ""
			intervals [1078]:
				xmin = 1734.9077
				xmax = 1734.9977
				text = "old"
			intervals [1079]:
				xmin = 1734.9977
				xmax = 1735.1977
				text = "twelve"
			intervals [1080]:
				xmin = 1735.1977
				xmax = 1735.3377
				text = "around"
			intervals [1081]:
				xmin = 1735.3377
				xmax = 1735.4377
				text = ""
			intervals [1082]:
				xmin = 1735.4377
				xmax = 1735.5277
				text = "there"
			intervals [1083]:
				xmin = 1735.5277
				xmax = 1736.3471
				text = ""
			intervals [1084]:
				xmin = 1736.3471
				xmax = 1736.5371
				text = "that"
			intervals [1085]:
				xmin = 1736.5371
				xmax = 1736.8071
				text = "you"
			intervals [1086]:
				xmin = 1736.8071
				xmax = 1736.8971
				text = ""
			intervals [1087]:
				xmin = 1736.8971
				xmax = 1736.9971
				text = "hung"
			intervals [1088]:
				xmin = 1736.9971
				xmax = 1737.1871
				text = "around"
			intervals [1089]:
				xmin = 1737.1871
				xmax = 1737.2371
				text = ""
			intervals [1090]:
				xmin = 1737.2371
				xmax = 1737.3571
				text = "with"
			intervals [1091]:
				xmin = 1737.3571
				xmax = 1737.5371
				text = ""
			intervals [1092]:
				xmin = 1737.5371
				xmax = 1737.5971
				text = "you"
			intervals [1093]:
				xmin = 1737.5971
				xmax = 1737.8071
				text = ""
			intervals [1094]:
				xmin = 1737.8071
				xmax = 1737.8671
				text = "know"
			intervals [1095]:
				xmin = 1737.8671
				xmax = 1738.3759
				text = ""
			intervals [1096]:
				xmin = 1738.3759
				xmax = 1738.8759
				text = "always"
			intervals [1097]:
				xmin = 1738.8759
				xmax = 1739.1959
				text = ""
			intervals [1098]:
				xmin = 1739.1959
				xmax = 1739.3759
				text = "the"
			intervals [1099]:
				xmin = 1739.3759
				xmax = 1739.6459
				text = ""
			intervals [1100]:
				xmin = 1739.6459
				xmax = 1740.0859
				text = "same"
			intervals [1101]:
				xmin = 1740.0859
				xmax = 1740.6359
				text = ""
			intervals [1102]:
				xmin = 1740.6359
				xmax = 1740.8459
				text = "bunch"
			intervals [1103]:
				xmin = 1740.8459
				xmax = 1740.9859
				text = "<unk>"
			intervals [1104]:
				xmin = 1740.9859
				xmax = 1741.1259
				text = ""
			intervals [1105]:
				xmin = 1741.1259
				xmax = 1741.2659
				text = "in"
			intervals [1106]:
				xmin = 1741.2659
				xmax = 1741.2959
				text = ""
			intervals [1107]:
				xmin = 1741.2959
				xmax = 1741.4359
				text = "your"
			intervals [1108]:
				xmin = 1741.4359
				xmax = 1741.5059
				text = ""
			intervals [1109]:
				xmin = 1741.5059
				xmax = 1741.8259
				text = "group"
			intervals [1110]:
				xmin = 1741.8259
				xmax = 1745.2207
				text = ""
			intervals [1111]:
				xmin = 1745.2207
				xmax = 1746.0507
				text = "mm-hm"
			intervals [1112]:
				xmin = 1746.0507
				xmax = 1749.7803
				text = ""
			intervals [1113]:
				xmin = 1749.7803
				xmax = 1750.3503
				text = "mm-hm"
			intervals [1114]:
				xmin = 1750.3503
				xmax = 1756.3817
				text = ""
			intervals [1115]:
				xmin = 1756.3817
				xmax = 1756.9617
				text = "mm-hm"
			intervals [1116]:
				xmin = 1756.9617
				xmax = 1758.2858
				text = ""
			intervals [1117]:
				xmin = 1758.2858
				xmax = 1758.9458
				text = "mm-hm"
			intervals [1118]:
				xmin = 1758.9458
				xmax = 1763.0614
				text = ""
			intervals [1119]:
				xmin = 1763.0614
				xmax = 1763.4014
				text = "was"
			intervals [1120]:
				xmin = 1763.4014
				xmax = 1763.5314
				text = "there"
			intervals [1121]:
				xmin = 1763.5314
				xmax = 1763.8114
				text = "one"
			intervals [1122]:
				xmin = 1763.8114
				xmax = 1763.8814
				text = ""
			intervals [1123]:
				xmin = 1763.8814
				xmax = 1764.2514
				text = "kid"
			intervals [1124]:
				xmin = 1764.2514
				xmax = 1764.3114
				text = ""
			intervals [1125]:
				xmin = 1764.3114
				xmax = 1764.4114
				text = "well"
			intervals [1126]:
				xmin = 1764.4114
				xmax = 1764.4914
				text = ""
			intervals [1127]:
				xmin = 1764.4914
				xmax = 1764.7614
				text = "maybe"
			intervals [1128]:
				xmin = 1764.7614
				xmax = 1764.8314
				text = "it"
			intervals [1129]:
				xmin = 1764.8314
				xmax = 1765.0014
				text = "was"
			intervals [1130]:
				xmin = 1765.0014
				xmax = 1765.0414
				text = ""
			intervals [1131]:
				xmin = 1765.0414
				xmax = 1765.3214
				text = "you"
			intervals [1132]:
				xmin = 1765.3214
				xmax = 1765.3614
				text = ""
			intervals [1133]:
				xmin = 1765.3614
				xmax = 1765.6314
				text = "one"
			intervals [1134]:
				xmin = 1765.6314
				xmax = 1765.7114
				text = ""
			intervals [1135]:
				xmin = 1765.7114
				xmax = 1765.8514
				text = "kid"
			intervals [1136]:
				xmin = 1765.8514
				xmax = 1765.8814
				text = ""
			intervals [1137]:
				xmin = 1765.8814
				xmax = 1766.0614
				text = "that"
			intervals [1138]:
				xmin = 1766.0614
				xmax = 1766.1914
				text = "was"
			intervals [1139]:
				xmin = 1766.1914
				xmax = 1766.2814
				text = "the"
			intervals [1140]:
				xmin = 1766.2814
				xmax = 1766.3114
				text = ""
			intervals [1141]:
				xmin = 1766.3114
				xmax = 1766.7814
				text = "leader"
			intervals [1142]:
				xmin = 1766.7814
				xmax = 1767.3163
				text = ""
			intervals [1143]:
				xmin = 1767.3163
				xmax = 1767.5363
				text = "anyone"
			intervals [1144]:
				xmin = 1767.5363
				xmax = 1767.8663
				text = ""
			intervals [1145]:
				xmin = 1767.8663
				xmax = 1768.0063
				text = "looked"
			intervals [1146]:
				xmin = 1768.0063
				xmax = 1768.2163
				text = ""
			intervals [1147]:
				xmin = 1768.2163
				xmax = 1768.2763
				text = "up"
			intervals [1148]:
				xmin = 1768.2763
				xmax = 1768.3363
				text = "to"
			intervals [1149]:
				xmin = 1768.3363
				xmax = 1769.3457
				text = ""
			intervals [1150]:
				xmin = 1769.3457
				xmax = 1769.3857
				text = "<unk>"
			intervals [1151]:
				xmin = 1769.3857
				xmax = 1770.641
				text = ""
			intervals [1152]:
				xmin = 1770.641
				xmax = 1770.891
				text = "what"
			intervals [1153]:
				xmin = 1770.891
				xmax = 1771.071
				text = "was"
			intervals [1154]:
				xmin = 1771.071
				xmax = 1771.101
				text = ""
			intervals [1155]:
				xmin = 1771.101
				xmax = 1771.171
				text = "it"
			intervals [1156]:
				xmin = 1771.171
				xmax = 1771.461
				text = "about"
			intervals [1157]:
				xmin = 1771.461
				xmax = 1771.491
				text = ""
			intervals [1158]:
				xmin = 1771.491
				xmax = 1771.611
				text = "you"
			intervals [1159]:
				xmin = 1771.611
				xmax = 1771.641
				text = ""
			intervals [1160]:
				xmin = 1771.641
				xmax = 1771.891
				text = "you"
			intervals [1161]:
				xmin = 1771.891
				xmax = 1771.921
				text = ""
			intervals [1162]:
				xmin = 1771.921
				xmax = 1772.121
				text = "were"
			intervals [1163]:
				xmin = 1772.121
				xmax = 1772.151
				text = ""
			intervals [1164]:
				xmin = 1772.151
				xmax = 1772.211
				text = "the"
			intervals [1165]:
				xmin = 1772.211
				xmax = 1772.481
				text = "biggest"
			intervals [1166]:
				xmin = 1772.481
				xmax = 1779.8801
				text = ""
			intervals [1167]:
				xmin = 1779.8801
				xmax = 1780.7201
				text = "mm-hm"
			intervals [1168]:
				xmin = 1780.7201
				xmax = 1788.7891
				text = ""
			intervals [1169]:
				xmin = 1788.7891
				xmax = 1789.2591
				text = "mm-hm"
			intervals [1170]:
				xmin = 1789.2591
				xmax = 1792.8704
				text = ""
			intervals [1171]:
				xmin = 1792.8704
				xmax = 1793.2404
				text = "hm"
			intervals [1172]:
				xmin = 1793.2404
				xmax = 1839.0581
				text = ""
			intervals [1173]:
				xmin = 1839.0581
				xmax = 1839.5781
				text = "mm-hm"
			intervals [1174]:
				xmin = 1839.5781
				xmax = 1851.715
				text = ""
			intervals [1175]:
				xmin = 1851.715
				xmax = 1852.265
				text = "mm-hm"
			intervals [1176]:
				xmin = 1852.265
				xmax = 1856.3199
				text = ""
			intervals [1177]:
				xmin = 1856.3199
				xmax = 1856.8799
				text = "mm-hm"
			intervals [1178]:
				xmin = 1856.8799
				xmax = 1859.3801
				text = ""
			intervals [1179]:
				xmin = 1859.3801
				xmax = 1860.3701
				text = "<unk>"
			intervals [1180]:
				xmin = 1860.3701
				xmax = 1873.5702
				text = ""
			intervals [1181]:
				xmin = 1873.5702
				xmax = 1874.1702
				text = "<unk>"
			intervals [1182]:
				xmin = 1874.1702
				xmax = 1875.1238
				text = ""
			intervals [1183]:
				xmin = 1875.1238
				xmax = 1875.2638
				text = "were"
			intervals [1184]:
				xmin = 1875.2638
				xmax = 1875.3738
				text = "they"
			intervals [1185]:
				xmin = 1875.3738
				xmax = 1875.6038
				text = "mostly"
			intervals [1186]:
				xmin = 1875.6038
				xmax = 1875.7138
				text = ""
			intervals [1187]:
				xmin = 1875.7138
				xmax = 1875.8938
				text = "the"
			intervals [1188]:
				xmin = 1875.8938
				xmax = 1875.9738
				text = ""
			intervals [1189]:
				xmin = 1875.9738
				xmax = 1876.1638
				text = "same"
			intervals [1190]:
				xmin = 1876.1638
				xmax = 1876.2238
				text = "age"
			intervals [1191]:
				xmin = 1876.2238
				xmax = 1876.2838
				text = "as"
			intervals [1192]:
				xmin = 1876.2838
				xmax = 1876.3138
				text = ""
			intervals [1193]:
				xmin = 1876.3138
				xmax = 1876.8338
				text = "you"
			intervals [1194]:
				xmin = 1876.8338
				xmax = 1877.501
				text = ""
			intervals [1195]:
				xmin = 1877.501
				xmax = 1877.731
				text = "were"
			intervals [1196]:
				xmin = 1877.731
				xmax = 1877.851
				text = "they"
			intervals [1197]:
				xmin = 1877.851
				xmax = 1878.161
				text = "mostly"
			intervals [1198]:
				xmin = 1878.161
				xmax = 1878.261
				text = "the"
			intervals [1199]:
				xmin = 1878.261
				xmax = 1878.541
				text = "same"
			intervals [1200]:
				xmin = 1878.541
				xmax = 1878.771
				text = "age"
			intervals [1201]:
				xmin = 1878.771
				xmax = 1878.831
				text = "as"
			intervals [1202]:
				xmin = 1878.831
				xmax = 1878.901
				text = ""
			intervals [1203]:
				xmin = 1878.901
				xmax = 1879.151
				text = "you"
			intervals [1204]:
				xmin = 1879.151
				xmax = 1879.491
				text = "were"
			intervals [1205]:
				xmin = 1879.491
				xmax = 1883.7066
				text = ""
			intervals [1206]:
				xmin = 1883.7066
				xmax = 1884.4166
				text = "mm-hm"
			intervals [1207]:
				xmin = 1884.4166
				xmax = 1892.4806
				text = ""
			intervals [1208]:
				xmin = 1892.4806
				xmax = 1893.7106
				text = "<unk>"
			intervals [1209]:
				xmin = 1893.7106
				xmax = 1897.1051
				text = ""
			intervals [1210]:
				xmin = 1897.1051
				xmax = 1898.4151
				text = "<unk>"
			intervals [1211]:
				xmin = 1898.4151
				xmax = 1911.200
				text = ""
			intervals [1212]:
				xmin = 1911.200
				xmax = 1911.660
				text = "mm-hm"
			intervals [1213]:
				xmin = 1911.660
				xmax = 1915.0978
				text = ""
			intervals [1214]:
				xmin = 1915.0978
				xmax = 1915.5578
				text = "mm-hm"
			intervals [1215]:
				xmin = 1915.5578
				xmax = 1925.407
				text = ""
			intervals [1216]:
				xmin = 1925.407
				xmax = 1926.337
				text = "mm-hm"
			intervals [1217]:
				xmin = 1926.337
				xmax = 1941.7161
				text = ""
			intervals [1218]:
				xmin = 1941.7161
				xmax = 1942.3361
				text = "<unk>"
			intervals [1219]:
				xmin = 1942.3361
				xmax = 1946.2558
				text = ""
			intervals [1220]:
				xmin = 1946.2558
				xmax = 1946.6458
				text = "mm-hm"
			intervals [1221]:
				xmin = 1946.6458
				xmax = 1958.5537
				text = ""
			intervals [1222]:
				xmin = 1958.5537
				xmax = 1959.4637
				text = "<unk>"
			intervals [1223]:
				xmin = 1959.4637
				xmax = 1969.800
				text = ""
			intervals [1224]:
				xmin = 1969.800
				xmax = 1970.140
				text = "mm-hm"
			intervals [1225]:
				xmin = 1970.140
				xmax = 1978.7421
				text = ""
			intervals [1226]:
				xmin = 1978.7421
				xmax = 1979.2021
				text = "mm-hm"
			intervals [1227]:
				xmin = 1979.2021
				xmax = 1981.6915
				text = ""
			intervals [1228]:
				xmin = 1981.6915
				xmax = 1982.6215
				text = "<unk>"
			intervals [1229]:
				xmin = 1982.6215
				xmax = 1984.8917
				text = ""
			intervals [1230]:
				xmin = 1984.8917
				xmax = 1985.8617
				text = "mm-hm"
			intervals [1231]:
				xmin = 1985.8617
				xmax = 1996.1372
				text = ""
			intervals [1232]:
				xmin = 1996.1372
				xmax = 1997.0072
				text = "mm-hm"
			intervals [1233]:
				xmin = 1997.0072
				xmax = 1998.0075
				text = ""
			intervals [1234]:
				xmin = 1998.0075
				xmax = 1999.4575
				text = "<unk>"
			intervals [1235]:
				xmin = 1999.4575
				xmax = 2013.7537
				text = ""
			intervals [1236]:
				xmin = 2013.7537
				xmax = 2014.6537
				text = "mm-hm"
			intervals [1237]:
				xmin = 2014.6537
				xmax = 2014.8249
				text = ""
			intervals [1238]:
				xmin = 2014.8249
				xmax = 2015.5549
				text = "<unk>"
			intervals [1239]:
				xmin = 2015.5549
				xmax = 2015.7949
				text = ""
			intervals [1240]:
				xmin = 2015.7949
				xmax = 2016.1449
				text = "uh"
			intervals [1241]:
				xmin = 2016.1449
				xmax = 2016.2249
				text = ""
			intervals [1242]:
				xmin = 2016.2249
				xmax = 2016.4949
				text = "group"
			intervals [1243]:
				xmin = 2016.4949
				xmax = 2016.6949
				text = ""
			intervals [1244]:
				xmin = 2016.6949
				xmax = 2016.8349
				text = "like"
			intervals [1245]:
				xmin = 2016.8349
				xmax = 2016.9149
				text = ""
			intervals [1246]:
				xmin = 2016.9149
				xmax = 2017.0649
				text = "when"
			intervals [1247]:
				xmin = 2017.0649
				xmax = 2017.0949
				text = ""
			intervals [1248]:
				xmin = 2017.0949
				xmax = 2017.1749
				text = "you"
			intervals [1249]:
				xmin = 2017.1749
				xmax = 2017.2949
				text = "were"
			intervals [1250]:
				xmin = 2017.2949
				xmax = 2017.3249
				text = ""
			intervals [1251]:
				xmin = 2017.3249
				xmax = 2017.4949
				text = "doing"
			intervals [1252]:
				xmin = 2017.4949
				xmax = 2017.5649
				text = ""
			intervals [1253]:
				xmin = 2017.5649
				xmax = 2017.8149
				text = "all"
			intervals [1254]:
				xmin = 2017.8149
				xmax = 2017.8549
				text = ""
			intervals [1255]:
				xmin = 2017.8549
				xmax = 2017.9449
				text = "this"
			intervals [1256]:
				xmin = 2017.9449
				xmax = 2018.1549
				text = "stuff"
			intervals [1257]:
				xmin = 2018.1549
				xmax = 2018.4356
				text = ""
			intervals [1258]:
				xmin = 2018.4356
				xmax = 2018.5956
				text = "what"
			intervals [1259]:
				xmin = 2018.5956
				xmax = 2018.6856
				text = "would"
			intervals [1260]:
				xmin = 2018.6856
				xmax = 2018.8256
				text = "a"
			intervals [1261]:
				xmin = 2018.8256
				xmax = 2019.0756
				text = "new"
			intervals [1262]:
				xmin = 2019.0756
				xmax = 2019.1856
				text = ""
			intervals [1263]:
				xmin = 2019.1856
				xmax = 2019.4256
				text = "kid"
			intervals [1264]:
				xmin = 2019.4256
				xmax = 2020.0635
				text = ""
			intervals [1265]:
				xmin = 2020.0635
				xmax = 2020.4635
				text = "moved"
			intervals [1266]:
				xmin = 2020.4635
				xmax = 2020.5835
				text = "into"
			intervals [1267]:
				xmin = 2020.5835
				xmax = 2020.6635
				text = "the"
			intervals [1268]:
				xmin = 2020.6635
				xmax = 2020.7235
				text = ""
			intervals [1269]:
				xmin = 2020.7235
				xmax = 2020.9935
				text = "neighborhood"
			intervals [1270]:
				xmin = 2020.9935
				xmax = 2021.1335
				text = "or"
			intervals [1271]:
				xmin = 2021.1335
				xmax = 2021.1735
				text = ""
			intervals [1272]:
				xmin = 2021.1735
				xmax = 2021.3935
				text = "something"
			intervals [1273]:
				xmin = 2021.3935
				xmax = 2021.4335
				text = ""
			intervals [1274]:
				xmin = 2021.4335
				xmax = 2021.5235
				text = "like"
			intervals [1275]:
				xmin = 2021.5235
				xmax = 2021.5735
				text = ""
			intervals [1276]:
				xmin = 2021.5735
				xmax = 2021.7035
				text = "that"
			intervals [1277]:
				xmin = 2021.7035
				xmax = 2021.8035
				text = ""
			intervals [1278]:
				xmin = 2021.8035
				xmax = 2022.0535
				text = "wanted"
			intervals [1279]:
				xmin = 2022.0535
				xmax = 2022.1235
				text = ""
			intervals [1280]:
				xmin = 2022.1235
				xmax = 2022.2135
				text = "to"
			intervals [1281]:
				xmin = 2022.2135
				xmax = 2022.2535
				text = ""
			intervals [1282]:
				xmin = 2022.2535
				xmax = 2022.3635
				text = "get"
			intervals [1283]:
				xmin = 2022.3635
				xmax = 2022.4635
				text = ""
			intervals [1284]:
				xmin = 2022.4635
				xmax = 2022.6235
				text = "into"
			intervals [1285]:
				xmin = 2022.6235
				xmax = 2022.6735
				text = ""
			intervals [1286]:
				xmin = 2022.6735
				xmax = 2022.8535
				text = "your"
			intervals [1287]:
				xmin = 2022.8535
				xmax = 2023.3235
				text = "gang"
			intervals [1288]:
				xmin = 2023.3235
				xmax = 2031.8883
				text = ""
			intervals [1289]:
				xmin = 2031.8883
				xmax = 2031.9483
				text = "hm"
			intervals [1290]:
				xmin = 2031.9483
				xmax = 2037.4078
				text = ""
			intervals [1291]:
				xmin = 2037.4078
				xmax = 2037.8678
				text = "mm-hm"
			intervals [1292]:
				xmin = 2037.8678
				xmax = 2039.1715
				text = ""
			intervals [1293]:
				xmin = 2039.1715
				xmax = 2039.3615
				text = "how"
			intervals [1294]:
				xmin = 2039.3615
				xmax = 2039.4915
				text = "would"
			intervals [1295]:
				xmin = 2039.4915
				xmax = 2039.6015
				text = "he"
			intervals [1296]:
				xmin = 2039.6015
				xmax = 2039.6515
				text = ""
			intervals [1297]:
				xmin = 2039.6515
				xmax = 2039.7715
				text = "get"
			intervals [1298]:
				xmin = 2039.7715
				xmax = 2039.8015
				text = ""
			intervals [1299]:
				xmin = 2039.8015
				xmax = 2039.9915
				text = "in"
			intervals [1300]:
				xmin = 2039.9915
				xmax = 2040.0215
				text = ""
			intervals [1301]:
				xmin = 2040.0215
				xmax = 2040.0815
				text = "h"
			intervals [1302]:
				xmin = 2040.0815
				xmax = 2040.2015
				text = ""
			intervals [1303]:
				xmin = 2040.2015
				xmax = 2040.3215
				text = "how"
			intervals [1304]:
				xmin = 2040.3215
				xmax = 2040.4315
				text = ""
			intervals [1305]:
				xmin = 2040.4315
				xmax = 2040.5215
				text = "could"
			intervals [1306]:
				xmin = 2040.5215
				xmax = 2040.5815
				text = "he"
			intervals [1307]:
				xmin = 2040.5815
				xmax = 2068.9859
				text = ""
			intervals [1308]:
				xmin = 2068.9859
				xmax = 2069.6159
				text = "mm-hm"
			intervals [1309]:
				xmin = 2069.6159
				xmax = 2071.9528
				text = ""
			intervals [1310]:
				xmin = 2071.9528
				xmax = 2072.2728
				text = "hm"
			intervals [1311]:
				xmin = 2072.2728
				xmax = 2075.4264
				text = ""
			intervals [1312]:
				xmin = 2075.4264
				xmax = 2076.2264
				text = "mm-hm"
			intervals [1313]:
				xmin = 2076.2264
				xmax = 2089.3931
				text = ""
			intervals [1314]:
				xmin = 2089.3931
				xmax = 2090.0931
				text = "mm-hm"
			intervals [1315]:
				xmin = 2090.0931
				xmax = 2094.4623
				text = ""
			intervals [1316]:
				xmin = 2094.4623
				xmax = 2095.0823
				text = "mm-hm"
			intervals [1317]:
				xmin = 2095.0823
				xmax = 2096.1271
				text = ""
			intervals [1318]:
				xmin = 2096.1271
				xmax = 2096.2771
				text = "did"
			intervals [1319]:
				xmin = 2096.2771
				xmax = 2096.3071
				text = ""
			intervals [1320]:
				xmin = 2096.3071
				xmax = 2096.3871
				text = "you"
			intervals [1321]:
				xmin = 2096.3871
				xmax = 2096.6071
				text = "have"
			intervals [1322]:
				xmin = 2096.6071
				xmax = 2096.6471
				text = ""
			intervals [1323]:
				xmin = 2096.6471
				xmax = 2097.1471
				text = "names"
			intervals [1324]:
				xmin = 2097.1471
				xmax = 2097.1771
				text = ""
			intervals [1325]:
				xmin = 2097.1771
				xmax = 2097.4171
				text = "for"
			intervals [1326]:
				xmin = 2097.4171
				xmax = 2098.008
				text = ""
			intervals [1327]:
				xmin = 2098.008
				xmax = 2098.258
				text = "your"
			intervals [1328]:
				xmin = 2098.258
				xmax = 2098.9044
				text = ""
			intervals [1329]:
				xmin = 2098.9044
				xmax = 2099.1144
				text = "clubs"
			intervals [1330]:
				xmin = 2099.1144
				xmax = 2099.5444
				text = "or"
			intervals [1331]:
				xmin = 2099.5444
				xmax = 2106.5988
				text = ""
			intervals [1332]:
				xmin = 2106.5988
				xmax = 2107.3888
				text = "mm-hm"
			intervals [1333]:
				xmin = 2107.3888
				xmax = 2112.3516
				text = ""
			intervals [1334]:
				xmin = 2112.3516
				xmax = 2112.5616
				text = "junior"
			intervals [1335]:
				xmin = 2112.5616
				xmax = 2113.0216
				text = ""
			intervals [1336]:
				xmin = 2113.0216
				xmax = 2113.2216
				text = "nuggets"
			intervals [1337]:
				xmin = 2113.2216
				xmax = 2114.9148
				text = ""
			intervals [1338]:
				xmin = 2114.9148
				xmax = 2114.9448
				text = "oh"
			intervals [1339]:
				xmin = 2114.9448
				xmax = 2115.0348
				text = ""
			intervals [1340]:
				xmin = 2115.0348
				xmax = 2115.1148
				text = "yeah"
			intervals [1341]:
				xmin = 2115.1148
				xmax = 2116.3148
				text = ""
			intervals [1342]:
				xmin = 2116.3148
				xmax = 2116.3448
				text = "<unk>"
			intervals [1343]:
				xmin = 2116.3448
				xmax = 2124.5301
				text = ""
			intervals [1344]:
				xmin = 2124.5301
				xmax = 2125.0801
				text = "mm-hm"
			intervals [1345]:
				xmin = 2125.0801
				xmax = 2126.7954
				text = ""
			intervals [1346]:
				xmin = 2126.7954
				xmax = 2127.6154
				text = "mm-hm"
			intervals [1347]:
				xmin = 2127.6154
				xmax = 2132.1258
				text = ""
			intervals [1348]:
				xmin = 2132.1258
				xmax = 2132.8658
				text = "mm-hm"
			intervals [1349]:
				xmin = 2132.8658
				xmax = 2143.312
				text = ""
			intervals [1350]:
				xmin = 2143.312
				xmax = 2143.342
				text = "i"
			intervals [1351]:
				xmin = 2143.342
				xmax = 2143.442
				text = "have"
			intervals [1352]:
				xmin = 2143.442
				xmax = 2143.572
				text = "only"
			intervals [1353]:
				xmin = 2143.572
				xmax = 2143.662
				text = "been"
			intervals [1354]:
				xmin = 2143.662
				xmax = 2143.852
				text = "here"
			intervals [1355]:
				xmin = 2143.852
				xmax = 2143.932
				text = ""
			intervals [1356]:
				xmin = 2143.932
				xmax = 2143.962
				text = "a"
			intervals [1357]:
				xmin = 2143.962
				xmax = 2144.082
				text = "few"
			intervals [1358]:
				xmin = 2144.082
				xmax = 2144.152
				text = ""
			intervals [1359]:
				xmin = 2144.152
				xmax = 2144.322
				text = "months"
			intervals [1360]:
				xmin = 2144.322
				xmax = 2144.8554
				text = ""
			intervals [1361]:
				xmin = 2144.8554
				xmax = 2145.0254
				text = "oh"
			intervals [1362]:
				xmin = 2145.0254
				xmax = 2145.0954
				text = "i"
			intervals [1363]:
				xmin = 2145.0954
				xmax = 2145.1254
				text = ""
			intervals [1364]:
				xmin = 2145.1254
				xmax = 2145.4354
				text = "know"
			intervals [1365]:
				xmin = 2145.4354
				xmax = 2145.5854
				text = "where"
			intervals [1366]:
				xmin = 2145.5854
				xmax = 2145.6854
				text = ""
			intervals [1367]:
				xmin = 2145.6854
				xmax = 2146.1654
				text = "that"
			intervals [1368]:
				xmin = 2146.1654
				xmax = 2146.1954
				text = ""
			intervals [1369]:
				xmin = 2146.1954
				xmax = 2146.5254
				text = "wax"
			intervals [1370]:
				xmin = 2146.5254
				xmax = 2146.8854
				text = "museum"
			intervals [1371]:
				xmin = 2146.8854
				xmax = 2146.9554
				text = "is"
			intervals [1372]:
				xmin = 2146.9554
				xmax = 2147.1154
				text = "<unk>"
			intervals [1373]:
				xmin = 2147.1154
				xmax = 2173.4846
				text = ""
			intervals [1374]:
				xmin = 2173.4846
				xmax = 2173.7546
				text = "was"
			intervals [1375]:
				xmin = 2173.7546
				xmax = 2173.8946
				text = "there"
			intervals [1376]:
				xmin = 2173.8946
				xmax = 2173.9546
				text = "a"
			intervals [1377]:
				xmin = 2173.9546
				xmax = 2174.0046
				text = ""
			intervals [1378]:
				xmin = 2174.0046
				xmax = 2174.2946
				text = "certain"
			intervals [1379]:
				xmin = 2174.2946
				xmax = 2174.3246
				text = ""
			intervals [1380]:
				xmin = 2174.3246
				xmax = 2174.7546
				text = "area"
			intervals [1381]:
				xmin = 2174.7546
				xmax = 2175.6671
				text = ""
			intervals [1382]:
				xmin = 2175.6671
				xmax = 2175.8171
				text = "that"
			intervals [1383]:
				xmin = 2175.8171
				xmax = 2175.8471
				text = ""
			intervals [1384]:
				xmin = 2175.8471
				xmax = 2176.1871
				text = "you"
			intervals [1385]:
				xmin = 2176.1871
				xmax = 2176.4862
				text = ""
			intervals [1386]:
				xmin = 2176.4862
				xmax = 2176.6762
				text = "which"
			intervals [1387]:
				xmin = 2176.6762
				xmax = 2176.8762
				text = "your"
			intervals [1388]:
				xmin = 2176.8762
				xmax = 2177.1262
				text = "group"
			intervals [1389]:
				xmin = 2177.1262
				xmax = 2177.2162
				text = "was"
			intervals [1390]:
				xmin = 2177.2162
				xmax = 2177.2462
				text = ""
			intervals [1391]:
				xmin = 2177.2462
				xmax = 2177.7162
				text = "responsible"
			intervals [1392]:
				xmin = 2177.7162
				xmax = 2178.1262
				text = ""
			intervals [1393]:
				xmin = 2178.1262
				xmax = 2178.4462
				text = "for"
			intervals [1394]:
				xmin = 2178.4462
				xmax = 2179.0287
				text = ""
			intervals [1395]:
				xmin = 2179.0287
				xmax = 2179.0587
				text = "<unk>"
			intervals [1396]:
				xmin = 2179.0587
				xmax = 2179.3587
				text = ""
			intervals [1397]:
				xmin = 2179.3587
				xmax = 2179.3887
				text = "i"
			intervals [1398]:
				xmin = 2179.3887
				xmax = 2179.4487
				text = ""
			intervals [1399]:
				xmin = 2179.4487
				xmax = 2179.9387
				text = "know"
			intervals [1400]:
				xmin = 2179.9387
				xmax = 2180.6687
				text = ""
			intervals [1401]:
				xmin = 2180.6687
				xmax = 2181.0787
				text = "in"
			intervals [1402]:
				xmin = 2181.0787
				xmax = 2181.1687
				text = ""
			intervals [1403]:
				xmin = 2181.1687
				xmax = 2181.6187
				text = "chicago"
			intervals [1404]:
				xmin = 2181.6187
				xmax = 2181.6687
				text = "i"
			intervals [1405]:
				xmin = 2181.6687
				xmax = 2181.7687
				text = ""
			intervals [1406]:
				xmin = 2181.7687
				xmax = 2181.7987
				text = "i"
			intervals [1407]:
				xmin = 2181.7987
				xmax = 2181.9087
				text = ""
			intervals [1408]:
				xmin = 2181.9087
				xmax = 2182.5587
				text = "come"
			intervals [1409]:
				xmin = 2182.5587
				xmax = 2182.8587
				text = ""
			intervals [1410]:
				xmin = 2182.8587
				xmax = 2182.9687
				text = "from"
			intervals [1411]:
				xmin = 2182.9687
				xmax = 2183.2087
				text = ""
			intervals [1412]:
				xmin = 2183.2087
				xmax = 2183.5187
				text = "chicago"
			intervals [1413]:
				xmin = 2183.5187
				xmax = 2183.7887
				text = ""
			intervals [1414]:
				xmin = 2183.7887
				xmax = 2183.8787
				text = "i"
			intervals [1415]:
				xmin = 2183.8787
				xmax = 2183.9187
				text = ""
			intervals [1416]:
				xmin = 2183.9187
				xmax = 2183.9887
				text = "know"
			intervals [1417]:
				xmin = 2183.9887
				xmax = 2184.0887
				text = "that"
			intervals [1418]:
				xmin = 2184.0887
				xmax = 2184.1287
				text = ""
			intervals [1419]:
				xmin = 2184.1287
				xmax = 2184.1587
				text = "s"
			intervals [1420]:
				xmin = 2184.1587
				xmax = 2184.2687
				text = "what"
			intervals [1421]:
				xmin = 2184.2687
				xmax = 2184.3687
				text = "it"
			intervals [1422]:
				xmin = 2184.3687
				xmax = 2184.4087
				text = ""
			intervals [1423]:
				xmin = 2184.4087
				xmax = 2184.5887
				text = "is"
			intervals [1424]:
				xmin = 2184.5887
				xmax = 2185.0715
				text = ""
			intervals [1425]:
				xmin = 2185.0715
				xmax = 2185.1315
				text = "all"
			intervals [1426]:
				xmin = 2185.1315
				xmax = 2185.3715
				text = ""
			intervals [1427]:
				xmin = 2185.3715
				xmax = 2185.7015
				text = "over"
			intervals [1428]:
				xmin = 2185.7015
				xmax = 2185.7815
				text = "the"
			intervals [1429]:
				xmin = 2185.7815
				xmax = 2186.0215
				text = "west"
			intervals [1430]:
				xmin = 2186.0215
				xmax = 2186.0615
				text = ""
			intervals [1431]:
				xmin = 2186.0615
				xmax = 2186.1815
				text = "side"
			intervals [1432]:
				xmin = 2186.1815
				xmax = 2186.3215
				text = "and"
			intervals [1433]:
				xmin = 2186.3215
				xmax = 2186.3515
				text = ""
			intervals [1434]:
				xmin = 2186.3515
				xmax = 2186.4115
				text = "all"
			intervals [1435]:
				xmin = 2186.4115
				xmax = 2186.5615
				text = "over"
			intervals [1436]:
				xmin = 2186.5615
				xmax = 2186.5915
				text = ""
			intervals [1437]:
				xmin = 2186.5915
				xmax = 2186.6515
				text = "the"
			intervals [1438]:
				xmin = 2186.6515
				xmax = 2186.7515
				text = ""
			intervals [1439]:
				xmin = 2186.7515
				xmax = 2186.8515
				text = "south"
			intervals [1440]:
				xmin = 2186.8515
				xmax = 2187.1015
				text = ""
			intervals [1441]:
				xmin = 2187.1015
				xmax = 2187.1915
				text = "side"
			intervals [1442]:
				xmin = 2187.1915
				xmax = 2214.4299
				text = ""
			intervals [1443]:
				xmin = 2214.4299
				xmax = 2214.4899
				text = "it"
			intervals [1444]:
				xmin = 2214.4899
				xmax = 2214.5199
				text = ""
			intervals [1445]:
				xmin = 2214.5199
				xmax = 2214.6999
				text = "doesn't"
			intervals [1446]:
				xmin = 2214.6999
				xmax = 2214.8199
				text = "matter"
			intervals [1447]:
				xmin = 2214.8199
				xmax = 2215.0899
				text = "exactly"
			intervals [1448]:
				xmin = 2215.0899
				xmax = 2215.1199
				text = ""
			intervals [1449]:
				xmin = 2215.1199
				xmax = 2215.3199
				text = "i"
			intervals [1450]:
				xmin = 2215.3199
				xmax = 2215.3499
				text = ""
			intervals [1451]:
				xmin = 2215.3499
				xmax = 2215.4599
				text = "just"
			intervals [1452]:
				xmin = 2215.4599
				xmax = 2215.4999
				text = ""
			intervals [1453]:
				xmin = 2215.4999
				xmax = 2215.7099
				text = "wanted"
			intervals [1454]:
				xmin = 2215.7099
				xmax = 2215.7599
				text = ""
			intervals [1455]:
				xmin = 2215.7599
				xmax = 2215.8199
				text = "to"
			intervals [1456]:
				xmin = 2215.8199
				xmax = 2215.8999
				text = "know"
			intervals [1457]:
				xmin = 2215.8999
				xmax = 2215.9599
				text = "if"
			intervals [1458]:
				xmin = 2215.9599
				xmax = 2216.0599
				text = "that"
			intervals [1459]:
				xmin = 2216.0599
				xmax = 2216.0899
				text = ""
			intervals [1460]:
				xmin = 2216.0899
				xmax = 2216.8899
				text = "s"
			intervals [1461]:
				xmin = 2216.8899
				xmax = 2216.9199
				text = ""
			intervals [1462]:
				xmin = 2216.9199
				xmax = 2217.0499
				text = "how"
			intervals [1463]:
				xmin = 2217.0499
				xmax = 2217.2299
				text = "you"
			intervals [1464]:
				xmin = 2217.2299
				xmax = 2217.2599
				text = ""
			intervals [1465]:
				xmin = 2217.2599
				xmax = 2217.3899
				text = "worked"
			intervals [1466]:
				xmin = 2217.3899
				xmax = 2217.5099
				text = ""
			intervals [1467]:
				xmin = 2217.5099
				xmax = 2217.5799
				text = "<unk>"
			intervals [1468]:
				xmin = 2217.5799
				xmax = 2223.8585
				text = ""
			intervals [1469]:
				xmin = 2223.8585
				xmax = 2223.9585
				text = "you"
			intervals [1470]:
				xmin = 2223.9585
				xmax = 2224.0585
				text = ""
			intervals [1471]:
				xmin = 2224.0585
				xmax = 2224.2585
				text = "guys"
			intervals [1472]:
				xmin = 2224.2585
				xmax = 2224.2985
				text = ""
			intervals [1473]:
				xmin = 2224.2985
				xmax = 2224.5085
				text = "were"
			intervals [1474]:
				xmin = 2224.5085
				xmax = 2224.7285
				text = "really"
			intervals [1475]:
				xmin = 2224.7285
				xmax = 2225.1585
				text = "organized"
			intervals [1476]:
				xmin = 2225.1585
				xmax = 2230.4323
				text = ""
			intervals [1477]:
				xmin = 2230.4323
				xmax = 2231.2923
				text = "mm-hm"
			intervals [1478]:
				xmin = 2231.2923
				xmax = 2256.1807
				text = ""
			intervals [1479]:
				xmin = 2256.1807
				xmax = 2257.3207
				text = "<unk>"
			intervals [1480]:
				xmin = 2257.3207
				xmax = 2267.7864
				text = ""
			intervals [1481]:
				xmin = 2267.7864
				xmax = 2268.4764
				text = "mm-hm"
			intervals [1482]:
				xmin = 2268.4764
				xmax = 2275.023
				text = ""
			intervals [1483]:
				xmin = 2275.023
				xmax = 2275.623
				text = "mm-hm"
			intervals [1484]:
				xmin = 2275.623
				xmax = 2287.5618
				text = ""
			intervals [1485]:
				xmin = 2287.5618
				xmax = 2288.1418
				text = "mm-hm"
			intervals [1486]:
				xmin = 2288.1418
				xmax = 2297.4434
				text = ""
			intervals [1487]:
				xmin = 2297.4434
				xmax = 2298.1534
				text = "mm-hm"
			intervals [1488]:
				xmin = 2298.1534
				xmax = 2319.1128
				text = ""
			intervals [1489]:
				xmin = 2319.1128
				xmax = 2319.6928
				text = "mm-hm"
			intervals [1490]:
				xmin = 2319.6928
				xmax = 2321.5219
				text = ""
			intervals [1491]:
				xmin = 2321.5219
				xmax = 2321.9919
				text = "mm-hm"
			intervals [1492]:
				xmin = 2321.9919
				xmax = 2327.2045
				text = ""
			intervals [1493]:
				xmin = 2327.2045
				xmax = 2327.8045
				text = "mm-hm"
			intervals [1494]:
				xmin = 2327.8045
				xmax = 2339.3485
				text = ""
			intervals [1495]:
				xmin = 2339.3485
				xmax = 2339.8585
				text = "mm-hm"
			intervals [1496]:
				xmin = 2339.8585
				xmax = 2351.357
				text = ""
			intervals [1497]:
				xmin = 2351.357
				xmax = 2352.067
				text = "mm-hm"
			intervals [1498]:
				xmin = 2352.067
				xmax = 2352.9637
				text = ""
			intervals [1499]:
				xmin = 2352.9637
				xmax = 2353.3637
				text = "and"
			intervals [1500]:
				xmin = 2353.3637
				xmax = 2353.3937
				text = ""
			intervals [1501]:
				xmin = 2353.3937
				xmax = 2353.5037
				text = "that"
			intervals [1502]:
				xmin = 2353.5037
				xmax = 2353.5937
				text = "was"
			intervals [1503]:
				xmin = 2353.5937
				xmax = 2353.6537
				text = "it"
			intervals [1504]:
				xmin = 2353.6537
				xmax = 2356.1733
				text = ""
			intervals [1505]:
				xmin = 2356.1733
				xmax = 2357.0933
				text = "<unk>"
			intervals [1506]:
				xmin = 2357.0933
				xmax = 2357.608
				text = ""
			intervals [1507]:
				xmin = 2357.608
				xmax = 2358.308
				text = "mm-hm"
			intervals [1508]:
				xmin = 2358.308
				xmax = 2358.4624
				text = ""
			intervals [1509]:
				xmin = 2358.4624
				xmax = 2358.8224
				text = "what"
			intervals [1510]:
				xmin = 2358.8224
				xmax = 2359.1024
				text = "was"
			intervals [1511]:
				xmin = 2359.1024
				xmax = 2359.1724
				text = ""
			intervals [1512]:
				xmin = 2359.1724
				xmax = 2359.2724
				text = "your"
			intervals [1513]:
				xmin = 2359.2724
				xmax = 2360.2924
				text = "<unk>"
			intervals [1514]:
				xmin = 2360.2924
				xmax = 2363.0729
				text = ""
			intervals [1515]:
				xmin = 2363.0729
				xmax = 2363.1029
				text = "or"
			intervals [1516]:
				xmin = 2363.1029
				xmax = 2363.1629
				text = "is"
			intervals [1517]:
				xmin = 2363.1629
				xmax = 2363.2529
				text = "that"
			intervals [1518]:
				xmin = 2363.2529
				xmax = 2363.2829
				text = "a"
			intervals [1519]:
				xmin = 2363.2829
				xmax = 2363.3129
				text = ""
			intervals [1520]:
				xmin = 2363.3129
				xmax = 2363.6429
				text = "secret"
			intervals [1521]:
				xmin = 2363.6429
				xmax = 2380.4735
				text = ""
			intervals [1522]:
				xmin = 2380.4735
				xmax = 2381.1035
				text = "mm-hm"
			intervals [1523]:
				xmin = 2381.1035
				xmax = 2386.6681
				text = ""
			intervals [1524]:
				xmin = 2386.6681
				xmax = 2386.6981
				text = "are"
			intervals [1525]:
				xmin = 2386.6981
				xmax = 2386.8181
				text = ""
			intervals [1526]:
				xmin = 2386.8181
				xmax = 2387.1181
				text = "these"
			intervals [1527]:
				xmin = 2387.1181
				xmax = 2387.3281
				text = "all"
			intervals [1528]:
				xmin = 2387.3281
				xmax = 2387.3581
				text = ""
			intervals [1529]:
				xmin = 2387.3581
				xmax = 2387.5481
				text = "black"
			intervals [1530]:
				xmin = 2387.5481
				xmax = 2387.6881
				text = ""
			intervals [1531]:
				xmin = 2387.6881
				xmax = 2388.4981
				text = "kids"
			intervals [1532]:
				xmin = 2388.4981
				xmax = 2388.5481
				text = ""
			intervals [1533]:
				xmin = 2388.5481
				xmax = 2388.5781
				text = "<unk>"
			intervals [1534]:
				xmin = 2388.5781
				xmax = 2391.4463
				text = ""
			intervals [1535]:
				xmin = 2391.4463
				xmax = 2391.9963
				text = "were"
			intervals [1536]:
				xmin = 2391.9963
				xmax = 2392.0663
				text = ""
			intervals [1537]:
				xmin = 2392.0663
				xmax = 2392.1563
				text = "there"
			intervals [1538]:
				xmin = 2392.1563
				xmax = 2392.1863
				text = ""
			intervals [1539]:
				xmin = 2392.1863
				xmax = 2392.2763
				text = "any"
			intervals [1540]:
				xmin = 2392.2763
				xmax = 2393.0563
				text = "caucasians"
			intervals [1541]:
				xmin = 2393.0563
				xmax = 2393.0963
				text = ""
			intervals [1542]:
				xmin = 2393.0963
				xmax = 2393.2463
				text = "around"
			intervals [1543]:
				xmin = 2393.2463
				xmax = 2435.1484
				text = ""
			intervals [1544]:
				xmin = 2435.1484
				xmax = 2435.5284
				text = "mm-hm"
			intervals [1545]:
				xmin = 2435.5284
				xmax = 2450.0028
				text = ""
			intervals [1546]:
				xmin = 2450.0028
				xmax = 2450.7228
				text = "mm-hm"
			intervals [1547]:
				xmin = 2450.7228
				xmax = 2479.7677
				text = ""
			intervals [1548]:
				xmin = 2479.7677
				xmax = 2479.8777
				text = "yeah"
			intervals [1549]:
				xmin = 2479.8777
				xmax = 2483.0687
				text = ""
			intervals [1550]:
				xmin = 2483.0687
				xmax = 2483.1287
				text = "you"
			intervals [1551]:
				xmin = 2483.1287
				xmax = 2483.1587
				text = ""
			intervals [1552]:
				xmin = 2483.1587
				xmax = 2483.4487
				text = "know"
			intervals [1553]:
				xmin = 2483.4487
				xmax = 2484.425
				text = ""
			intervals [1554]:
				xmin = 2484.425
				xmax = 2484.975
				text = "one"
			intervals [1555]:
				xmin = 2484.975
				xmax = 2485.4815
				text = ""
			intervals [1556]:
				xmin = 2485.4815
				xmax = 2485.5115
				text = "uh"
			intervals [1557]:
				xmin = 2485.5115
				xmax = 2486.3415
				text = ""
			intervals [1558]:
				xmin = 2486.3415
				xmax = 2486.5015
				text = "one"
			intervals [1559]:
				xmin = 2486.5015
				xmax = 2486.7715
				text = ""
			intervals [1560]:
				xmin = 2486.7715
				xmax = 2487.0415
				text = "kid"
			intervals [1561]:
				xmin = 2487.0415
				xmax = 2487.1815
				text = ""
			intervals [1562]:
				xmin = 2487.1815
				xmax = 2487.3315
				text = "uh"
			intervals [1563]:
				xmin = 2487.3315
				xmax = 2487.6815
				text = ""
			intervals [1564]:
				xmin = 2487.6815
				xmax = 2488.2115
				text = "<unk>"
			intervals [1565]:
				xmin = 2488.2115
				xmax = 2489.4513
				text = ""
			intervals [1566]:
				xmin = 2489.4513
				xmax = 2489.7513
				text = "we"
			intervals [1567]:
				xmin = 2489.7513
				xmax = 2489.8113
				text = "were"
			intervals [1568]:
				xmin = 2489.8113
				xmax = 2490.2013
				text = "interviewing"
			intervals [1569]:
				xmin = 2490.2013
				xmax = 2490.2813
				text = "and"
			intervals [1570]:
				xmin = 2490.2813
				xmax = 2490.5513
				text = "used"
			intervals [1571]:
				xmin = 2490.5513
				xmax = 2490.5813
				text = ""
			intervals [1572]:
				xmin = 2490.5813
				xmax = 2490.6513
				text = "the"
			intervals [1573]:
				xmin = 2490.6513
				xmax = 2490.7813
				text = "term"
			intervals [1574]:
				xmin = 2490.7813
				xmax = 2490.9713
				text = "walkman"
			intervals [1575]:
				xmin = 2490.9713
				xmax = 2491.1213
				text = "do"
			intervals [1576]:
				xmin = 2491.1213
				xmax = 2491.2713
				text = ""
			intervals [1577]:
				xmin = 2491.2713
				xmax = 2491.3413
				text = "you"
			intervals [1578]:
				xmin = 2491.3413
				xmax = 2491.3913
				text = ""
			intervals [1579]:
				xmin = 2491.3913
				xmax = 2491.4513
				text = "know"
			intervals [1580]:
				xmin = 2491.4513
				xmax = 2491.4813
				text = ""
			intervals [1581]:
				xmin = 2491.4813
				xmax = 2491.5713
				text = "what"
			intervals [1582]:
				xmin = 2491.5713
				xmax = 2491.6313
				text = ""
			intervals [1583]:
				xmin = 2491.6313
				xmax = 2491.7713
				text = "that"
			intervals [1584]:
				xmin = 2491.7713
				xmax = 2492.0213
				text = ""
			intervals [1585]:
				xmin = 2492.0213
				xmax = 2492.3413
				text = "means"
			intervals [1586]:
				xmin = 2492.3413
				xmax = 2493.7629
				text = ""
			intervals [1587]:
				xmin = 2493.7629
				xmax = 2493.8529
				text = "your"
			intervals [1588]:
				xmin = 2493.8529
				xmax = 2494.2029
				text = ""
			intervals [1589]:
				xmin = 2494.2029
				xmax = 2494.4829
				text = "buddy"
			intervals [1590]:
				xmin = 2494.4829
				xmax = 2496.0649
				text = ""
			intervals [1591]:
				xmin = 2496.0649
				xmax = 2496.1649
				text = "that"
			intervals [1592]:
				xmin = 2496.1649
				xmax = 2496.2049
				text = ""
			intervals [1593]:
				xmin = 2496.2049
				xmax = 2496.9449
				text = "s"
			intervals [1594]:
				xmin = 2496.9449
				xmax = 2496.9749
				text = ""
			intervals [1595]:
				xmin = 2496.9749
				xmax = 2497.0649
				text = "right"
			intervals [1596]:
				xmin = 2497.0649
				xmax = 2515.7335
				text = ""
			intervals [1597]:
				xmin = 2515.7335
				xmax = 2516.4735
				text = "mm-hm"
			intervals [1598]:
				xmin = 2516.4735
				xmax = 2521.8163
				text = ""
			intervals [1599]:
				xmin = 2521.8163
				xmax = 2523.4763
				text = "<unk>"
			intervals [1600]:
				xmin = 2523.4763
				xmax = 2525.6195
				text = ""
			intervals [1601]:
				xmin = 2525.6195
				xmax = 2525.7095
				text = "is"
			intervals [1602]:
				xmin = 2525.7095
				xmax = 2525.9295
				text = "there"
			intervals [1603]:
				xmin = 2525.9295
				xmax = 2525.9795
				text = "a"
			intervals [1604]:
				xmin = 2525.9795
				xmax = 2526.2495
				text = "group"
			intervals [1605]:
				xmin = 2526.2495
				xmax = 2526.5995
				text = "now"
			intervals [1606]:
				xmin = 2526.5995
				xmax = 2526.7695
				text = ""
			intervals [1607]:
				xmin = 2526.7695
				xmax = 2526.8895
				text = "that"
			intervals [1608]:
				xmin = 2526.8895
				xmax = 2526.9895
				text = ""
			intervals [1609]:
				xmin = 2526.9895
				xmax = 2527.1095
				text = "you"
			intervals [1610]:
				xmin = 2527.1095
				xmax = 2527.1895
				text = ""
			intervals [1611]:
				xmin = 2527.1895
				xmax = 2527.6695
				text = "associate"
			intervals [1612]:
				xmin = 2527.6695
				xmax = 2528.0695
				text = "with"
			intervals [1613]:
				xmin = 2528.0695
				xmax = 2528.7931
				text = ""
			intervals [1614]:
				xmin = 2528.7931
				xmax = 2529.2231
				text = "maybe"
			intervals [1615]:
				xmin = 2529.2231
				xmax = 2529.2531
				text = ""
			intervals [1616]:
				xmin = 2529.2531
				xmax = 2529.3531
				text = "not"
			intervals [1617]:
				xmin = 2529.3531
				xmax = 2529.4231
				text = ""
			intervals [1618]:
				xmin = 2529.4231
				xmax = 2529.4831
				text = "to"
			intervals [1619]:
				xmin = 2529.4831
				xmax = 2529.5631
				text = "do"
			intervals [1620]:
				xmin = 2529.5631
				xmax = 2529.6231
				text = "the"
			intervals [1621]:
				xmin = 2529.6231
				xmax = 2529.6531
				text = ""
			intervals [1622]:
				xmin = 2529.6531
				xmax = 2529.7431
				text = "same"
			intervals [1623]:
				xmin = 2529.7431
				xmax = 2529.7931
				text = ""
			intervals [1624]:
				xmin = 2529.7931
				xmax = 2530.8531
				text = "things"
			intervals [1625]:
				xmin = 2530.8531
				xmax = 2530.8831
				text = ""
			intervals [1626]:
				xmin = 2530.8831
				xmax = 2530.9731
				text = "but"
			intervals [1627]:
				xmin = 2530.9731
				xmax = 2531.301
				text = ""
			intervals [1628]:
				xmin = 2531.301
				xmax = 2531.331
				text = "a"
			intervals [1629]:
				xmin = 2531.331
				xmax = 2531.511
				text = ""
			intervals [1630]:
				xmin = 2531.511
				xmax = 2531.741
				text = "group"
			intervals [1631]:
				xmin = 2531.741
				xmax = 2531.801
				text = "of"
			intervals [1632]:
				xmin = 2531.801
				xmax = 2531.901
				text = ""
			intervals [1633]:
				xmin = 2531.901
				xmax = 2532.081
				text = "people"
			intervals [1634]:
				xmin = 2532.081
				xmax = 2532.131
				text = ""
			intervals [1635]:
				xmin = 2532.131
				xmax = 2532.501
				text = "you're"
			intervals [1636]:
				xmin = 2532.501
				xmax = 2532.591
				text = ""
			intervals [1637]:
				xmin = 2532.591
				xmax = 2532.711
				text = "around"
			intervals [1638]:
				xmin = 2532.711
				xmax = 2532.861
				text = ""
			intervals [1639]:
				xmin = 2532.861
				xmax = 2532.891
				text = "a"
			intervals [1640]:
				xmin = 2532.891
				xmax = 2533.351
				text = ""
			intervals [1641]:
				xmin = 2533.351
				xmax = 2533.481
				text = "lot"
			intervals [1642]:
				xmin = 2533.481
				xmax = 2569.3141
				text = ""
			intervals [1643]:
				xmin = 2569.3141
				xmax = 2570.2141
				text = "mm-hm"
			intervals [1644]:
				xmin = 2570.2141
				xmax = 2574.9889
				text = ""
			intervals [1645]:
				xmin = 2574.9889
				xmax = 2575.7989
				text = "mm-hm"
			intervals [1646]:
				xmin = 2575.7989
				xmax = 2586.2424
				text = ""
			intervals [1647]:
				xmin = 2586.2424
				xmax = 2586.2724
				text = "<unk>"
			intervals [1648]:
				xmin = 2586.2724
				xmax = 2589.9614
				text = ""
			intervals [1649]:
				xmin = 2589.9614
				xmax = 2590.1914
				text = "well"
			intervals [1650]:
				xmin = 2590.1914
				xmax = 2590.2214
				text = ""
			intervals [1651]:
				xmin = 2590.2214
				xmax = 2590.3614
				text = "what"
			intervals [1652]:
				xmin = 2590.3614
				xmax = 2590.4214
				text = ""
			intervals [1653]:
				xmin = 2590.4214
				xmax = 2590.4914
				text = "do"
			intervals [1654]:
				xmin = 2590.4914
				xmax = 2590.6414
				text = "you"
			intervals [1655]:
				xmin = 2590.6414
				xmax = 2590.8414
				text = "wanna"
			intervals [1656]:
				xmin = 2590.8414
				xmax = 2590.9114
				text = ""
			intervals [1657]:
				xmin = 2590.9114
				xmax = 2591.1914
				text = "do"
			intervals [1658]:
				xmin = 2591.1914
				xmax = 2591.4914
				text = ""
			intervals [1659]:
				xmin = 2591.4914
				xmax = 2591.6114
				text = "when"
			intervals [1660]:
				xmin = 2591.6114
				xmax = 2591.9414
				text = ""
			intervals [1661]:
				xmin = 2591.9414
				xmax = 2591.9714
				text = "uh"
			intervals [1662]:
				xmin = 2591.9714
				xmax = 2592.0614
				text = ""
			intervals [1663]:
				xmin = 2592.0614
				xmax = 2592.1614
				text = "when"
			intervals [1664]:
				xmin = 2592.1614
				xmax = 2592.4114
				text = ""
			intervals [1665]:
				xmin = 2592.4114
				xmax = 2592.5314
				text = "you"
			intervals [1666]:
				xmin = 2592.5314
				xmax = 2592.6114
				text = ""
			intervals [1667]:
				xmin = 2592.6114
				xmax = 2592.7614
				text = "finish"
			intervals [1668]:
				xmin = 2592.7614
				xmax = 2593.0214
				text = ""
			intervals [1669]:
				xmin = 2593.0214
				xmax = 2593.2414
				text = "school"
			intervals [1670]:
				xmin = 2593.2414
				xmax = 2593.3614
				text = ""
			intervals [1671]:
				xmin = 2593.3614
				xmax = 2593.4214
				text = "do"
			intervals [1672]:
				xmin = 2593.4214
				xmax = 2593.5614
				text = ""
			intervals [1673]:
				xmin = 2593.5614
				xmax = 2593.6614
				text = "you"
			intervals [1674]:
				xmin = 2593.6614
				xmax = 2593.7514
				text = ""
			intervals [1675]:
				xmin = 2593.7514
				xmax = 2593.8114
				text = "know"
			intervals [1676]:
				xmin = 2593.8114
				xmax = 2598.2101
				text = ""
			intervals [1677]:
				xmin = 2598.2101
				xmax = 2598.4301
				text = "really"
			intervals [1678]:
				xmin = 2598.4301
				xmax = 2623.8205
				text = ""
			intervals [1679]:
				xmin = 2623.8205
				xmax = 2623.8505
				text = "are"
			intervals [1680]:
				xmin = 2623.8505
				xmax = 2623.9005
				text = ""
			intervals [1681]:
				xmin = 2623.9005
				xmax = 2624.0205
				text = "you"
			intervals [1682]:
				xmin = 2624.0205
				xmax = 2624.2005
				text = "in"
			intervals [1683]:
				xmin = 2624.2005
				xmax = 2624.2605
				text = ""
			intervals [1684]:
				xmin = 2624.2605
				xmax = 2624.6905
				text = "school"
			intervals [1685]:
				xmin = 2624.6905
				xmax = 2624.7505
				text = ""
			intervals [1686]:
				xmin = 2624.7505
				xmax = 2624.8105
				text = "now"
			intervals [1687]:
				xmin = 2624.8105
				xmax = 2629.3486
				text = ""
			intervals [1688]:
				xmin = 2629.3486
				xmax = 2629.8986
				text = "mm-hm"
			intervals [1689]:
				xmin = 2629.8986
				xmax = 2629.9286
				text = ""
			intervals [1690]:
				xmin = 2629.9286
				xmax = 2630.0186
				text = "that"
			intervals [1691]:
				xmin = 2630.0186
				xmax = 2630.0486
				text = "s"
			intervals [1692]:
				xmin = 2630.0486
				xmax = 2630.2386
				text = "where"
			intervals [1693]:
				xmin = 2630.2386
				xmax = 2630.2686
				text = ""
			intervals [1694]:
				xmin = 2630.2686
				xmax = 2630.3086
				text = "i"
			intervals [1695]:
				xmin = 2630.3086
				xmax = 2630.3386
				text = ""
			intervals [1696]:
				xmin = 2630.3386
				xmax = 2630.6486
				text = "called"
			intervals [1697]:
				xmin = 2630.6486
				xmax = 2632.995
				text = ""
			intervals [1698]:
				xmin = 2632.995
				xmax = 2633.055
				text = "so"
			intervals [1699]:
				xmin = 2633.055
				xmax = 2633.085
				text = ""
			intervals [1700]:
				xmin = 2633.085
				xmax = 2633.265
				text = "what"
			intervals [1701]:
				xmin = 2633.265
				xmax = 2633.425
				text = "do"
			intervals [1702]:
				xmin = 2633.425
				xmax = 2633.455
				text = ""
			intervals [1703]:
				xmin = 2633.455
				xmax = 2633.625
				text = "you"
			intervals [1704]:
				xmin = 2633.625
				xmax = 2633.655
				text = ""
			intervals [1705]:
				xmin = 2633.655
				xmax = 2633.825
				text = "do"
			intervals [1706]:
				xmin = 2633.825
				xmax = 2634.035
				text = ""
			intervals [1707]:
				xmin = 2634.035
				xmax = 2634.125
				text = "there"
			intervals [1708]:
				xmin = 2634.125
				xmax = 2657.9412
				text = ""
			intervals [1709]:
				xmin = 2657.9412
				xmax = 2658.5912
				text = "mm-hm"
			intervals [1710]:
				xmin = 2658.5912
				xmax = 2666.6494
				text = ""
			intervals [1711]:
				xmin = 2666.6494
				xmax = 2666.9194
				text = "<unk>"
			intervals [1712]:
				xmin = 2666.9194
				xmax = 2667.0694
				text = ""
			intervals [1713]:
				xmin = 2667.0694
				xmax = 2667.9194
				text = "<unk>"
			intervals [1714]:
				xmin = 2667.9194
				xmax = 2670.5113
				text = ""
			intervals [1715]:
				xmin = 2670.5113
				xmax = 2670.5413
				text = "<unk>"
			intervals [1716]:
				xmin = 2670.5413
				xmax = 2671.0213
				text = ""
			intervals [1717]:
				xmin = 2671.0213
				xmax = 2671.3913
				text = "responsible"
			intervals [1718]:
				xmin = 2671.3913
				xmax = 2671.8213
				text = ""
			intervals [1719]:
				xmin = 2671.8213
				xmax = 2673.2813
				text = "for"
			intervals [1720]:
				xmin = 2673.2813
				xmax = 2673.6313
				text = ""
			intervals [1721]:
				xmin = 2673.6313
				xmax = 2673.6913
				text = "the"
			intervals [1722]:
				xmin = 2673.6913
				xmax = 2674.6213
				text = ""
			intervals [1723]:
				xmin = 2674.6213
				xmax = 2674.8013
				text = "xerox"
			intervals [1724]:
				xmin = 2674.8013
				xmax = 2675.0213
				text = ""
			intervals [1725]:
				xmin = 2675.0213
				xmax = 2675.2413
				text = "machine"
			intervals [1726]:
				xmin = 2675.2413
				xmax = 2675.2713
				text = ""
			intervals [1727]:
				xmin = 2675.2713
				xmax = 2675.4413
				text = "or"
			intervals [1728]:
				xmin = 2675.4413
				xmax = 2675.4713
				text = ""
			intervals [1729]:
				xmin = 2675.4713
				xmax = 2675.5313
				text = "the"
			intervals [1730]:
				xmin = 2675.5313
				xmax = 2675.5613
				text = ""
			intervals [1731]:
				xmin = 2675.5613
				xmax = 2675.6513
				text = "other"
			intervals [1732]:
				xmin = 2675.6513
				xmax = 2675.7613
				text = ""
			intervals [1733]:
				xmin = 2675.7613
				xmax = 2678.6113
				text = "machines"
			intervals [1734]:
				xmin = 2678.6113
				xmax = 2679.2593
				text = ""
			intervals [1735]:
				xmin = 2679.2593
				xmax = 2679.2893
				text = "<unk>"
			intervals [1736]:
				xmin = 2679.2893
				xmax = 2702.4534
				text = ""
			intervals [1737]:
				xmin = 2702.4534
				xmax = 2703.2834
				text = "mm-hm"
			intervals [1738]:
				xmin = 2703.2834
				xmax = 2775.7663
				text = ""
			intervals [1739]:
				xmin = 2775.7663
				xmax = 2776.2063
				text = "mm-hm"
			intervals [1740]:
				xmin = 2776.2063
				xmax = 2786.6331
				text = ""
			intervals [1741]:
				xmin = 2786.6331
				xmax = 2787.5931
				text = "mm-hm"
			intervals [1742]:
				xmin = 2787.5931
				xmax = 2788.0177
				text = ""
			intervals [1743]:
				xmin = 2788.0177
				xmax = 2788.3177
				text = "well"
			intervals [1744]:
				xmin = 2788.3177
				xmax = 2788.3777
				text = "do"
			intervals [1745]:
				xmin = 2788.3777
				xmax = 2788.4377
				text = "you"
			intervals [1746]:
				xmin = 2788.4377
				xmax = 2788.6077
				text = "want"
			intervals [1747]:
				xmin = 2788.6077
				xmax = 2789.0877
				text = ""
			intervals [1748]:
				xmin = 2789.0877
				xmax = 2789.1477
				text = "do"
			intervals [1749]:
				xmin = 2789.1477
				xmax = 2789.2477
				text = "you"
			intervals [1750]:
				xmin = 2789.2477
				xmax = 2789.2777
				text = ""
			intervals [1751]:
				xmin = 2789.2777
				xmax = 2789.4277
				text = "think"
			intervals [1752]:
				xmin = 2789.4277
				xmax = 2789.6077
				text = ""
			intervals [1753]:
				xmin = 2789.6077
				xmax = 2789.7577
				text = "you"
			intervals [1754]:
				xmin = 2789.7577
				xmax = 2789.8077
				text = ""
			intervals [1755]:
				xmin = 2789.8077
				xmax = 2789.8977
				text = "could"
			intervals [1756]:
				xmin = 2789.8977
				xmax = 2807.3017
				text = ""
			intervals [1757]:
				xmin = 2807.3017
				xmax = 2807.4817
				text = "were"
			intervals [1758]:
				xmin = 2807.4817
				xmax = 2807.8217
				text = "you"
			intervals [1759]:
				xmin = 2807.8217
				xmax = 2807.8517
				text = ""
			intervals [1760]:
				xmin = 2807.8517
				xmax = 2808.3017
				text = "accepted"
			intervals [1761]:
				xmin = 2808.3017
				xmax = 2809.3117
				text = ""
			intervals [1762]:
				xmin = 2809.3117
				xmax = 2809.8617
				text = "<unk>"
			intervals [1763]:
				xmin = 2809.8617
				xmax = 2812.2294
				text = ""
			intervals [1764]:
				xmin = 2812.2294
				xmax = 2812.3394
				text = "you're"
			intervals [1765]:
				xmin = 2812.3394
				xmax = 2813.0494
				text = ""
			intervals [1766]:
				xmin = 2813.0494
				xmax = 2813.1794
				text = "lucky"
			intervals [1767]:
				xmin = 2813.1794
				xmax = 2813.8541
				text = ""
			intervals [1768]:
				xmin = 2813.8541
				xmax = 2813.9041
				text = "i"
			intervals [1769]:
				xmin = 2813.9041
				xmax = 2814.0241
				text = ""
			intervals [1770]:
				xmin = 2814.0241
				xmax = 2814.1241
				text = "guess"
			intervals [1771]:
				xmin = 2814.1241
				xmax = 2814.1841
				text = "they"
			intervals [1772]:
				xmin = 2814.1841
				xmax = 2814.3041
				text = "had"
			intervals [1773]:
				xmin = 2814.3041
				xmax = 2814.3341
				text = ""
			intervals [1774]:
				xmin = 2814.3341
				xmax = 2814.3941
				text = "to"
			intervals [1775]:
				xmin = 2814.3941
				xmax = 2814.4441
				text = ""
			intervals [1776]:
				xmin = 2814.4441
				xmax = 2814.6341
				text = "turn"
			intervals [1777]:
				xmin = 2814.6341
				xmax = 2814.6641
				text = ""
			intervals [1778]:
				xmin = 2814.6641
				xmax = 2814.8141
				text = "down"
			intervals [1779]:
				xmin = 2814.8141
				xmax = 2814.9241
				text = ""
			intervals [1780]:
				xmin = 2814.9241
				xmax = 2815.0941
				text = "quite"
			intervals [1781]:
				xmin = 2815.0941
				xmax = 2815.3241
				text = ""
			intervals [1782]:
				xmin = 2815.3241
				xmax = 2815.3641
				text = "a"
			intervals [1783]:
				xmin = 2815.3641
				xmax = 2815.5241
				text = ""
			intervals [1784]:
				xmin = 2815.5241
				xmax = 2815.6241
				text = "few"
			intervals [1785]:
				xmin = 2815.6241
				xmax = 2827.1726
				text = ""
			intervals [1786]:
				xmin = 2827.1726
				xmax = 2827.2026
				text = "<unk>"
			intervals [1787]:
				xmin = 2827.2026
				xmax = 2829.3736
				text = ""
			intervals [1788]:
				xmin = 2829.3736
				xmax = 2829.4036
				text = "i"
			intervals [1789]:
				xmin = 2829.4036
				xmax = 2829.6636
				text = ""
			intervals [1790]:
				xmin = 2829.6636
				xmax = 2829.7836
				text = "think"
			intervals [1791]:
				xmin = 2829.7836
				xmax = 2829.9136
				text = ""
			intervals [1792]:
				xmin = 2829.9136
				xmax = 2829.9736
				text = "so"
			intervals [1793]:
				xmin = 2829.9736
				xmax = 2832.4828
				text = ""
			intervals [1794]:
				xmin = 2832.4828
				xmax = 2832.6628
				text = "oh"
			intervals [1795]:
				xmin = 2832.6628
				xmax = 2834.216
				text = ""
			intervals [1796]:
				xmin = 2834.216
				xmax = 2834.406
				text = "wait"
			intervals [1797]:
				xmin = 2834.406
				xmax = 2834.436
				text = "a"
			intervals [1798]:
				xmin = 2834.436
				xmax = 2834.786
				text = "minute"
			intervals [1799]:
				xmin = 2834.786
				xmax = 2835.036
				text = ""
			intervals [1800]:
				xmin = 2835.036
				xmax = 2835.436
				text = "yeah"
			intervals [1801]:
				xmin = 2835.436
				xmax = 2836.1557
				text = ""
			intervals [1802]:
				xmin = 2836.1557
				xmax = 2836.3857
				text = "now"
			intervals [1803]:
				xmin = 2836.3857
				xmax = 2836.4157
				text = ""
			intervals [1804]:
				xmin = 2836.4157
				xmax = 2836.4757
				text = "i"
			intervals [1805]:
				xmin = 2836.4757
				xmax = 2836.9657
				text = "remember"
			intervals [1806]:
				xmin = 2836.9657
				xmax = 2837.5743
				text = ""
			intervals [1807]:
				xmin = 2837.5743
				xmax = 2837.9543
				text = "<unk>"
			intervals [1808]:
				xmin = 2837.9543
				xmax = 2838.1443
				text = ""
			intervals [1809]:
				xmin = 2838.1443
				xmax = 2838.3143
				text = "yeah"
			intervals [1810]:
				xmin = 2838.3143
				xmax = 2838.4943
				text = ""
			intervals [1811]:
				xmin = 2838.4943
				xmax = 2838.7443
				text = "that"
			intervals [1812]:
				xmin = 2838.7443
				xmax = 2838.8243
				text = ""
			intervals [1813]:
				xmin = 2838.8243
				xmax = 2838.9743
				text = "s"
			intervals [1814]:
				xmin = 2838.9743
				xmax = 2839.0343
				text = ""
			intervals [1815]:
				xmin = 2839.0343
				xmax = 2839.4343
				text = "right"
			intervals [1816]:
				xmin = 2839.4343
				xmax = 2843.4007
				text = ""
			intervals [1817]:
				xmin = 2843.4007
				xmax = 2844.0207
				text = "mm-hm"
			intervals [1818]:
				xmin = 2844.0207
				xmax = 2853.6999092970523
				text = ""
	item [2]:
		class = "IntervalTier"
		name = "DCA_int_01 - phones"
		xmin = 0.0
		xmax = 2853.6999092970523
		intervals: size = 3842
			intervals [1]:
				xmin = 0.0
				xmax = 0.3352
				text = ""
			intervals [2]:
				xmin = 0.3352
				xmax = 0.3852
				text = "K"
			intervals [3]:
				xmin = 0.3852
				xmax = 0.4152
				text = "AH0"
			intervals [4]:
				xmin = 0.4152
				xmax = 0.4652
				text = "N"
			intervals [5]:
				xmin = 0.4652
				xmax = 0.5252
				text = "Y"
			intervals [6]:
				xmin = 0.5252
				xmax = 0.6052
				text = "UW1"
			intervals [7]:
				xmin = 0.6052
				xmax = 0.6452
				text = "R"
			intervals [8]:
				xmin = 0.6452
				xmax = 0.7052
				text = "IH0"
			intervals [9]:
				xmin = 0.7052
				xmax = 0.7752
				text = "M"
			intervals [10]:
				xmin = 0.7752
				xmax = 0.8152
				text = "EH1"
			intervals [11]:
				xmin = 0.8152
				xmax = 0.8552
				text = "M"
			intervals [12]:
				xmin = 0.8552
				xmax = 0.8952
				text = "B"
			intervals [13]:
				xmin = 0.8952
				xmax = 0.9952
				text = "ER0"
			intervals [14]:
				xmin = 0.9952
				xmax = 1.0752
				text = "W"
			intervals [15]:
				xmin = 1.0752
				xmax = 1.1052
				text = "AH1"
			intervals [16]:
				xmin = 1.1052
				xmax = 1.2052
				text = "T"
			intervals [17]:
				xmin = 1.2052
				xmax = 1.2352
				text = "sp"
			intervals [18]:
				xmin = 1.2352
				xmax = 1.2652
				text = "K"
			intervals [19]:
				xmin = 1.2652
				xmax = 1.2952
				text = "AY1"
			intervals [20]:
				xmin = 1.2952
				xmax = 1.3252
				text = "N"
			intervals [21]:
				xmin = 1.3252
				xmax = 1.3552
				text = "AH0"
			intervals [22]:
				xmin = 1.3552
				xmax = 1.3852
				text = "V"
			intervals [23]:
				xmin = 1.3852
				xmax = 1.4152
				text = "G"
			intervals [24]:
				xmin = 1.4152
				xmax = 1.6552
				text = "EY1"
			intervals [25]:
				xmin = 1.6552
				xmax = 1.6852
				text = "M"
			intervals [26]:
				xmin = 1.6852
				xmax = 1.7152
				text = "Z"
			intervals [27]:
				xmin = 1.7152
				xmax = 1.7752
				text = "Y"
			intervals [28]:
				xmin = 1.7752
				xmax = 1.8052
				text = "UW1"
			intervals [29]:
				xmin = 1.8052
				xmax = 2.1352
				text = "Y"
			intervals [30]:
				xmin = 2.1352
				xmax = 2.1952
				text = "UW1"
			intervals [31]:
				xmin = 2.1952
				xmax = 2.2252
				text = "Z"
			intervals [32]:
				xmin = 2.2252
				xmax = 2.2552
				text = "D"
			intervals [33]:
				xmin = 2.2552
				xmax = 2.2852
				text = "T"
			intervals [34]:
				xmin = 2.2852
				xmax = 2.3152
				text = "IH0"
			intervals [35]:
				xmin = 2.3152
				xmax = 2.5052
				text = "sp"
			intervals [36]:
				xmin = 2.5052
				xmax = 2.5452
				text = "P"
			intervals [37]:
				xmin = 2.5452
				xmax = 2.6352
				text = "L"
			intervals [38]:
				xmin = 2.6352
				xmax = 2.8052
				text = "EY1"
			intervals [39]:
				xmin = 2.8052
				xmax = 2.8752
				text = "W"
			intervals [40]:
				xmin = 2.8752
				xmax = 2.9352
				text = "EH1"
			intervals [41]:
				xmin = 2.9352
				xmax = 3.0052
				text = "N"
			intervals [42]:
				xmin = 3.0052
				xmax = 3.0752
				text = "Y"
			intervals [43]:
				xmin = 3.0752
				xmax = 3.1852
				text = "UW1"
			intervals [44]:
				xmin = 3.1852
				xmax = 3.2352
				text = "W"
			intervals [45]:
				xmin = 3.2352
				xmax = 3.4452
				text = "ER1"
			intervals [46]:
				xmin = 3.4452
				xmax = 3.4952
				text = "sp"
			intervals [47]:
				xmin = 3.4952
				xmax = 3.8352
				text = "EY1"
			intervals [48]:
				xmin = 3.8352
				xmax = 3.8852
				text = "sp"
			intervals [49]:
				xmin = 3.8852
				xmax = 3.9152
				text = "K"
			intervals [50]:
				xmin = 3.9152
				xmax = 3.9552
				text = "IH1"
			intervals [51]:
				xmin = 3.9552
				xmax = 4.0552
				text = "D"
			intervals [52]:
				xmin = 4.0552
				xmax = 4.8663
				text = "sp"
			intervals [53]:
				xmin = 4.8663
				xmax = 4.9063
				text = "ER0"
			intervals [54]:
				xmin = 4.9063
				xmax = 4.9663
				text = "AW1"
			intervals [55]:
				xmin = 4.9663
				xmax = 5.1963
				text = "N"
			intervals [56]:
				xmin = 5.1963
				xmax = 5.2463
				text = "D"
			intervals [57]:
				xmin = 5.2463
				xmax = 5.2763
				text = "AH0"
			intervals [58]:
				xmin = 5.2763
				xmax = 5.3063
				text = "B"
			intervals [59]:
				xmin = 5.3063
				xmax = 5.4263
				text = "AW1"
			intervals [60]:
				xmin = 5.4263
				xmax = 5.4763
				text = "T"
			intervals [61]:
				xmin = 5.4763
				xmax = 5.5763
				text = "sp"
			intervals [62]:
				xmin = 5.5763
				xmax = 5.6063
				text = "T"
			intervals [63]:
				xmin = 5.6063
				xmax = 5.6763
				text = "EH1"
			intervals [64]:
				xmin = 5.6763
				xmax = 5.7363
				text = "N"
			intervals [65]:
				xmin = 5.7363
				xmax = 5.7963
				text = "Y"
			intervals [66]:
				xmin = 5.7963
				xmax = 5.9363
				text = "ER0"
			intervals [67]:
				xmin = 5.9363
				xmax = 5.9763
				text = "Z"
			intervals [68]:
				xmin = 5.9763
				xmax = 6.0263
				text = "OW1"
			intervals [69]:
				xmin = 6.0263
				xmax = 6.2263
				text = "L"
			intervals [70]:
				xmin = 6.2263
				xmax = 6.2763
				text = "D"
			intervals [71]:
				xmin = 6.2763
				xmax = 6.3663
				text = "ER0"
			intervals [72]:
				xmin = 6.3663
				xmax = 6.4063
				text = "sp"
			intervals [73]:
				xmin = 6.4063
				xmax = 6.4363
				text = "S"
			intervals [74]:
				xmin = 6.4363
				xmax = 6.5663
				text = "OW1"
			intervals [75]:
				xmin = 6.5663
				xmax = 7.7216
				text = "sp"
			intervals [76]:
				xmin = 7.7216
				xmax = 8.0216
				text = "HH"
			intervals [77]:
				xmin = 8.0216
				xmax = 8.0616
				text = "W"
			intervals [78]:
				xmin = 8.0616
				xmax = 8.0916
				text = "AH1"
			intervals [79]:
				xmin = 8.0916
				xmax = 8.1216
				text = "T"
			intervals [80]:
				xmin = 8.1216
				xmax = 8.1516
				text = "W"
			intervals [81]:
				xmin = 8.1516
				xmax = 8.4916
				text = "ER0"
			intervals [82]:
				xmin = 8.4916
				xmax = 8.5616
				text = "sp"
			intervals [83]:
				xmin = 8.5616
				xmax = 8.5916
				text = "DH"
			intervals [84]:
				xmin = 8.5916
				xmax = 8.6216
				text = "EY1"
			intervals [85]:
				xmin = 8.6216
				xmax = 20.6528
				text = ""
			intervals [86]:
				xmin = 20.6528
				xmax = 20.7928
				text = "sil"
			intervals [87]:
				xmin = 20.7928
				xmax = 20.8728
				text = "IY1"
			intervals [88]:
				xmin = 20.8728
				xmax = 20.9128
				text = "T"
			intervals [89]:
				xmin = 20.9128
				xmax = 21.1328
				text = "sp"
			intervals [90]:
				xmin = 21.1328
				xmax = 21.1628
				text = "DH"
			intervals [91]:
				xmin = 21.1628
				xmax = 21.1928
				text = "AH0"
			intervals [92]:
				xmin = 21.1928
				xmax = 21.2528
				text = "sp"
			intervals [93]:
				xmin = 21.2528
				xmax = 21.2828
				text = "P"
			intervals [94]:
				xmin = 21.2828
				xmax = 21.3128
				text = "EH1"
			intervals [95]:
				xmin = 21.3128
				xmax = 21.3728
				text = "G"
			intervals [96]:
				xmin = 21.3728
				xmax = 22.388
				text = "sp"
			intervals [97]:
				xmin = 22.388
				xmax = 22.418
				text = "HH"
			intervals [98]:
				xmin = 22.418
				xmax = 22.618
				text = "AW1"
			intervals [99]:
				xmin = 22.618
				xmax = 22.658
				text = "D"
			intervals [100]:
				xmin = 22.658
				xmax = 22.858
				text = "UW1"
			intervals [101]:
				xmin = 22.858
				xmax = 23.548
				text = "sp"
			intervals [102]:
				xmin = 23.548
				xmax = 23.598
				text = "Y"
			intervals [103]:
				xmin = 23.598
				xmax = 23.628
				text = "UW1"
			intervals [104]:
				xmin = 23.628
				xmax = 23.668
				text = "P"
			intervals [105]:
				xmin = 23.668
				xmax = 23.728
				text = "L"
			intervals [106]:
				xmin = 23.728
				xmax = 23.898
				text = "EY1"
			intervals [107]:
				xmin = 23.898
				xmax = 23.928
				text = "sp"
			intervals [108]:
				xmin = 23.928
				xmax = 23.958
				text = "DH"
			intervals [109]:
				xmin = 23.958
				xmax = 23.988
				text = "AH0"
			intervals [110]:
				xmin = 23.988
				xmax = 24.018
				text = "T"
			intervals [111]:
				xmin = 24.018
				xmax = 24.098
				text = "spn"
			intervals [112]:
				xmin = 24.098
				xmax = 72.6756
				text = ""
			intervals [113]:
				xmin = 72.6756
				xmax = 72.7956
				text = "sil"
			intervals [114]:
				xmin = 72.7956
				xmax = 73.2756
				text = "OW1"
			intervals [115]:
				xmin = 73.2756
				xmax = 73.5256
				text = "sp"
			intervals [116]:
				xmin = 73.5256
				xmax = 78.149
				text = ""
			intervals [117]:
				xmin = 78.149
				xmax = 78.239
				text = "HH"
			intervals [118]:
				xmin = 78.239
				xmax = 78.389
				text = "AW1"
			intervals [119]:
				xmin = 78.389
				xmax = 78.489
				text = "D"
			intervals [120]:
				xmin = 78.489
				xmax = 78.519
				text = "IH0"
			intervals [121]:
				xmin = 78.519
				xmax = 78.589
				text = "D"
			intervals [122]:
				xmin = 78.589
				xmax = 78.619
				text = "sp"
			intervals [123]:
				xmin = 78.619
				xmax = 78.689
				text = "Y"
			intervals [124]:
				xmin = 78.689
				xmax = 78.849
				text = "UW1"
			intervals [125]:
				xmin = 78.849
				xmax = 79.059
				text = "AH1"
			intervals [126]:
				xmin = 79.059
				xmax = 79.089
				text = "P"
			intervals [127]:
				xmin = 79.089
				xmax = 79.129
				text = "L"
			intervals [128]:
				xmin = 79.129
				xmax = 79.369
				text = "EY1"
			intervals [129]:
				xmin = 79.369
				xmax = 79.409
				text = "HH"
			intervals [130]:
				xmin = 79.409
				xmax = 79.489
				text = "AY1"
			intervals [131]:
				xmin = 79.489
				xmax = 79.619
				text = "D"
			intervals [132]:
				xmin = 79.619
				xmax = 79.699
				text = "AH0"
			intervals [133]:
				xmin = 79.699
				xmax = 79.769
				text = "N"
			intervals [134]:
				xmin = 79.769
				xmax = 79.829
				text = "S"
			intervals [135]:
				xmin = 79.829
				xmax = 79.889
				text = "IY1"
			intervals [136]:
				xmin = 79.889
				xmax = 80.039
				text = "K"
			intervals [137]:
				xmin = 80.039
				xmax = 80.159
				text = "sp"
			intervals [138]:
				xmin = 80.159
				xmax = 103.935
				text = ""
			intervals [139]:
				xmin = 103.935
				xmax = 104.415
				text = "M"
			intervals [140]:
				xmin = 104.415
				xmax = 104.445
				text = "HH"
			intervals [141]:
				xmin = 104.445
				xmax = 104.475
				text = "M"
			intervals [142]:
				xmin = 104.475
				xmax = 105.2615
				text = "sp"
			intervals [143]:
				xmin = 105.2615
				xmax = 105.3215
				text = "HH"
			intervals [144]:
				xmin = 105.3215
				xmax = 105.4015
				text = "AW1"
			intervals [145]:
				xmin = 105.4015
				xmax = 105.4515
				text = "D"
			intervals [146]:
				xmin = 105.4515
				xmax = 105.4815
				text = "IH0"
			intervals [147]:
				xmin = 105.4815
				xmax = 105.5415
				text = "D"
			intervals [148]:
				xmin = 105.5415
				xmax = 105.5715
				text = "Y"
			intervals [149]:
				xmin = 105.5715
				xmax = 105.6515
				text = "UW1"
			intervals [150]:
				xmin = 105.6515
				xmax = 105.6915
				text = "sp"
			intervals [151]:
				xmin = 105.6915
				xmax = 105.7215
				text = "P"
			intervals [152]:
				xmin = 105.7215
				xmax = 105.7715
				text = "IH1"
			intervals [153]:
				xmin = 105.7715
				xmax = 105.8415
				text = "K"
			intervals [154]:
				xmin = 105.8415
				xmax = 105.8715
				text = "sp"
			intervals [155]:
				xmin = 105.8715
				xmax = 105.9415
				text = "DH"
			intervals [156]:
				xmin = 105.9415
				xmax = 106.0615
				text = "AH0"
			intervals [157]:
				xmin = 106.0615
				xmax = 106.0915
				text = "sp"
			intervals [158]:
				xmin = 106.0915
				xmax = 106.1215
				text = "G"
			intervals [159]:
				xmin = 106.1215
				xmax = 106.3115
				text = "AY1"
			intervals [160]:
				xmin = 106.3115
				xmax = 106.5515
				text = "sp"
			intervals [161]:
				xmin = 106.5515
				xmax = 106.5815
				text = "T"
			intervals [162]:
				xmin = 106.5815
				xmax = 106.6115
				text = "IH0"
			intervals [163]:
				xmin = 106.6115
				xmax = 107.6102
				text = "sp"
			intervals [164]:
				xmin = 107.6102
				xmax = 107.6802
				text = "F"
			intervals [165]:
				xmin = 107.6802
				xmax = 107.8302
				text = "EY1"
			intervals [166]:
				xmin = 107.8302
				xmax = 107.8802
				text = "S"
			intervals [167]:
				xmin = 107.8802
				xmax = 107.9302
				text = "AH0"
			intervals [168]:
				xmin = 107.9302
				xmax = 108.0002
				text = "G"
			intervals [169]:
				xmin = 108.0002
				xmax = 108.0802
				text = "EH1"
			intervals [170]:
				xmin = 108.0802
				xmax = 108.1402
				text = "N"
			intervals [171]:
				xmin = 108.1402
				xmax = 108.1702
				text = "S"
			intervals [172]:
				xmin = 108.1702
				xmax = 108.2002
				text = "T"
			intervals [173]:
				xmin = 108.2002
				xmax = 108.2302
				text = "DH"
			intervals [174]:
				xmin = 108.2302
				xmax = 108.3002
				text = "AH0"
			intervals [175]:
				xmin = 108.3002
				xmax = 108.3402
				text = "L"
			intervals [176]:
				xmin = 108.3402
				xmax = 108.4502
				text = "AE1"
			intervals [177]:
				xmin = 108.4502
				xmax = 108.5502
				text = "M"
			intervals [178]:
				xmin = 108.5502
				xmax = 108.5802
				text = "P"
			intervals [179]:
				xmin = 108.5802
				xmax = 108.6102
				text = "P"
			intervals [180]:
				xmin = 108.6102
				xmax = 108.7402
				text = "OW1"
			intervals [181]:
				xmin = 108.7402
				xmax = 108.7702
				text = "S"
			intervals [182]:
				xmin = 108.7702
				xmax = 108.8002
				text = "T"
			intervals [183]:
				xmin = 108.8002
				xmax = 108.8302
				text = "sp"
			intervals [184]:
				xmin = 108.8302
				xmax = 108.9002
				text = "HH"
			intervals [185]:
				xmin = 108.9002
				xmax = 109.1902
				text = "AW1"
			intervals [186]:
				xmin = 109.1902
				xmax = 111.2845
				text = ""
			intervals [187]:
				xmin = 111.2845
				xmax = 111.3545
				text = "HH"
			intervals [188]:
				xmin = 111.3545
				xmax = 111.3945
				text = "AW1"
			intervals [189]:
				xmin = 111.3945
				xmax = 111.5545
				text = "D"
			intervals [190]:
				xmin = 111.5545
				xmax = 111.6245
				text = "AH1"
			intervals [191]:
				xmin = 111.6245
				xmax = 111.6545
				text = "Z"
			intervals [192]:
				xmin = 111.6545
				xmax = 111.6945
				text = "DH"
			intervals [193]:
				xmin = 111.6945
				xmax = 111.8145
				text = "AH0"
			intervals [194]:
				xmin = 111.8145
				xmax = 111.8445
				text = "T"
			intervals [195]:
				xmin = 111.8445
				xmax = 111.9045
				text = "W"
			intervals [196]:
				xmin = 111.9045
				xmax = 111.9345
				text = "ER1"
			intervals [197]:
				xmin = 111.9345
				xmax = 111.9845
				text = "K"
			intervals [198]:
				xmin = 111.9845
				xmax = 112.2645
				text = "sp"
			intervals [199]:
				xmin = 112.2645
				xmax = 135.7145
				text = ""
			intervals [200]:
				xmin = 135.7145
				xmax = 135.7945
				text = "HH"
			intervals [201]:
				xmin = 135.7945
				xmax = 135.8745
				text = "AW1"
			intervals [202]:
				xmin = 135.8745
				xmax = 135.9645
				text = "D"
			intervals [203]:
				xmin = 135.9645
				xmax = 135.9945
				text = "IH0"
			intervals [204]:
				xmin = 135.9945
				xmax = 136.0445
				text = "D"
			intervals [205]:
				xmin = 136.0445
				xmax = 136.0745
				text = "HH"
			intervals [206]:
				xmin = 136.0745
				xmax = 136.1045
				text = "IY1"
			intervals [207]:
				xmin = 136.1045
				xmax = 136.1645
				text = "G"
			intervals [208]:
				xmin = 136.1645
				xmax = 136.1945
				text = "EH1"
			intervals [209]:
				xmin = 136.1945
				xmax = 136.3145
				text = "T"
			intervals [210]:
				xmin = 136.3145
				xmax = 136.4545
				text = "AW1"
			intervals [211]:
				xmin = 136.4545
				xmax = 136.7545
				text = "T"
			intervals [212]:
				xmin = 136.7545
				xmax = 136.935
				text = "sp"
			intervals [213]:
				xmin = 136.935
				xmax = 136.965
				text = "AY1"
			intervals [214]:
				xmin = 136.965
				xmax = 137.125
				text = "M"
			intervals [215]:
				xmin = 137.125
				xmax = 137.165
				text = "IY1"
			intervals [216]:
				xmin = 137.165
				xmax = 137.195
				text = "N"
			intervals [217]:
				xmin = 137.195
				xmax = 137.225
				text = "HH"
			intervals [218]:
				xmin = 137.225
				xmax = 137.395
				text = "AW1"
			intervals [219]:
				xmin = 137.395
				xmax = 137.515
				text = "D"
			intervals [220]:
				xmin = 137.515
				xmax = 137.545
				text = "IH0"
			intervals [221]:
				xmin = 137.545
				xmax = 137.575
				text = "D"
			intervals [222]:
				xmin = 137.575
				xmax = 137.605
				text = "DH"
			intervals [223]:
				xmin = 137.605
				xmax = 137.635
				text = "AH0"
			intervals [224]:
				xmin = 137.635
				xmax = 137.665
				text = "sp"
			intervals [225]:
				xmin = 137.665
				xmax = 137.695
				text = "F"
			intervals [226]:
				xmin = 137.695
				xmax = 137.785
				text = "ER1"
			intervals [227]:
				xmin = 137.785
				xmax = 137.815
				text = "S"
			intervals [228]:
				xmin = 137.815
				xmax = 137.845
				text = "T"
			intervals [229]:
				xmin = 137.845
				xmax = 137.945
				text = "HH"
			intervals [230]:
				xmin = 137.945
				xmax = 137.975
				text = "W"
			intervals [231]:
				xmin = 137.975
				xmax = 138.005
				text = "AH1"
			intervals [232]:
				xmin = 138.005
				xmax = 138.035
				text = "N"
			intervals [233]:
				xmin = 138.035
				xmax = 138.065
				text = "G"
			intervals [234]:
				xmin = 138.065
				xmax = 138.105
				text = "EH1"
			intervals [235]:
				xmin = 138.105
				xmax = 138.195
				text = "T"
			intervals [236]:
				xmin = 138.195
				xmax = 138.325
				text = "AW1"
			intervals [237]:
				xmin = 138.325
				xmax = 138.495
				text = "T"
			intervals [238]:
				xmin = 138.495
				xmax = 138.525
				text = "sp"
			intervals [239]:
				xmin = 138.525
				xmax = 138.715
				text = "AH0"
			intervals [240]:
				xmin = 138.715
				xmax = 138.745
				text = "V"
			intervals [241]:
				xmin = 138.745
				xmax = 138.775
				text = "IH0"
			intervals [242]:
				xmin = 138.775
				xmax = 138.805
				text = "T"
			intervals [243]:
				xmin = 138.805
				xmax = 138.962
				text = ""
			intervals [244]:
				xmin = 138.962
				xmax = 140.202
				text = "spn"
			intervals [245]:
				xmin = 140.202
				xmax = 140.5907
				text = ""
			intervals [246]:
				xmin = 140.5907
				xmax = 140.8307
				text = "HH"
			intervals [247]:
				xmin = 140.8307
				xmax = 141.3907
				text = "AW1"
			intervals [248]:
				xmin = 141.3907
				xmax = 141.4607
				text = "sp"
			intervals [249]:
				xmin = 141.4607
				xmax = 141.4907
				text = "D"
			intervals [250]:
				xmin = 141.4907
				xmax = 141.5207
				text = "IH0"
			intervals [251]:
				xmin = 141.5207
				xmax = 141.5507
				text = "D"
			intervals [252]:
				xmin = 141.5507
				xmax = 141.5807
				text = "sp"
			intervals [253]:
				xmin = 141.5807
				xmax = 141.6107
				text = "DH"
			intervals [254]:
				xmin = 141.6107
				xmax = 141.6407
				text = "EY1"
			intervals [255]:
				xmin = 141.6407
				xmax = 141.7207
				text = "sp"
			intervals [256]:
				xmin = 141.7207
				xmax = 141.926
				text = ""
			intervals [257]:
				xmin = 141.926
				xmax = 141.956
				text = "D"
			intervals [258]:
				xmin = 141.956
				xmax = 141.986
				text = "UW1"
			intervals [259]:
				xmin = 141.986
				xmax = 142.016
				text = "Y"
			intervals [260]:
				xmin = 142.016
				xmax = 142.076
				text = "UW1"
			intervals [261]:
				xmin = 142.076
				xmax = 142.106
				text = "R"
			intervals [262]:
				xmin = 142.106
				xmax = 142.186
				text = "IH0"
			intervals [263]:
				xmin = 142.186
				xmax = 142.216
				text = "M"
			intervals [264]:
				xmin = 142.216
				xmax = 142.286
				text = "EH1"
			intervals [265]:
				xmin = 142.286
				xmax = 142.316
				text = "M"
			intervals [266]:
				xmin = 142.316
				xmax = 142.346
				text = "B"
			intervals [267]:
				xmin = 142.346
				xmax = 142.536
				text = "ER0"
			intervals [268]:
				xmin = 142.536
				xmax = 142.566
				text = "sp"
			intervals [269]:
				xmin = 142.566
				xmax = 142.596
				text = "HH"
			intervals [270]:
				xmin = 142.596
				xmax = 142.646
				text = "AW1"
			intervals [271]:
				xmin = 142.646
				xmax = 142.676
				text = "DH"
			intervals [272]:
				xmin = 142.676
				xmax = 142.706
				text = "EY1"
			intervals [273]:
				xmin = 142.706
				xmax = 143.066
				text = "sp"
			intervals [274]:
				xmin = 143.066
				xmax = 151.6971
				text = ""
			intervals [275]:
				xmin = 151.6971
				xmax = 151.9171
				text = "AH1"
			intervals [276]:
				xmin = 151.9171
				xmax = 151.9571
				text = "HH"
			intervals [277]:
				xmin = 151.9571
				xmax = 151.9971
				text = "AH1"
			intervals [278]:
				xmin = 151.9971
				xmax = 159.033
				text = "sp"
			intervals [279]:
				xmin = 159.033
				xmax = 159.283
				text = "AY1"
			intervals [280]:
				xmin = 159.283
				xmax = 159.323
				text = "sp"
			intervals [281]:
				xmin = 159.323
				xmax = 159.353
				text = "S"
			intervals [282]:
				xmin = 159.353
				xmax = 159.463
				text = "IY1"
			intervals [283]:
				xmin = 159.463
				xmax = 159.813
				text = "sp"
			intervals [284]:
				xmin = 159.813
				xmax = 160.3584
				text = ""
			intervals [285]:
				xmin = 160.3584
				xmax = 160.4884
				text = "AH0"
			intervals [286]:
				xmin = 160.4884
				xmax = 160.5584
				text = "N"
			intervals [287]:
				xmin = 160.5584
				xmax = 160.6284
				text = "W"
			intervals [288]:
				xmin = 160.6284
				xmax = 160.6684
				text = "AH1"
			intervals [289]:
				xmin = 160.6684
				xmax = 160.6984
				text = "T"
			intervals [290]:
				xmin = 160.6984
				xmax = 160.7284
				text = "D"
			intervals [291]:
				xmin = 160.7284
				xmax = 160.7784
				text = "IH0"
			intervals [292]:
				xmin = 160.7784
				xmax = 160.8084
				text = "D"
			intervals [293]:
				xmin = 160.8084
				xmax = 160.8784
				text = "Y"
			intervals [294]:
				xmin = 160.8784
				xmax = 160.9284
				text = "UW1"
			intervals [295]:
				xmin = 160.9284
				xmax = 160.9884
				text = "D"
			intervals [296]:
				xmin = 160.9884
				xmax = 161.0884
				text = "UW1"
			intervals [297]:
				xmin = 161.0884
				xmax = 161.1184
				text = "W"
			intervals [298]:
				xmin = 161.1184
				xmax = 161.1984
				text = "EH1"
			intervals [299]:
				xmin = 161.1984
				xmax = 161.3384
				text = "N"
			intervals [300]:
				xmin = 161.3384
				xmax = 161.3684
				text = "sp"
			intervals [301]:
				xmin = 161.3684
				xmax = 161.3984
				text = "HH"
			intervals [302]:
				xmin = 161.3984
				xmax = 161.4284
				text = "W"
			intervals [303]:
				xmin = 161.4284
				xmax = 161.4684
				text = "EH1"
			intervals [304]:
				xmin = 161.4684
				xmax = 161.4984
				text = "N"
			intervals [305]:
				xmin = 161.4984
				xmax = 161.5584
				text = "EH1"
			intervals [306]:
				xmin = 161.5584
				xmax = 161.6084
				text = "V"
			intervals [307]:
				xmin = 161.6084
				xmax = 161.6484
				text = "R"
			intervals [308]:
				xmin = 161.6484
				xmax = 161.7284
				text = "IY0"
			intervals [309]:
				xmin = 161.7284
				xmax = 161.7884
				text = "W"
			intervals [310]:
				xmin = 161.7884
				xmax = 161.8184
				text = "AH2"
			intervals [311]:
				xmin = 161.8184
				xmax = 161.8484
				text = "N"
			intervals [312]:
				xmin = 161.8484
				xmax = 161.9684
				text = "sp"
			intervals [313]:
				xmin = 161.9684
				xmax = 162.0284
				text = "HH"
			intervals [314]:
				xmin = 162.0284
				xmax = 162.0584
				text = "IH1"
			intervals [315]:
				xmin = 162.0584
				xmax = 162.2084
				text = "D"
			intervals [316]:
				xmin = 162.2084
				xmax = 162.4184
				text = "sp"
			intervals [317]:
				xmin = 162.4184
				xmax = 166.3533
				text = ""
			intervals [318]:
				xmin = 166.3533
				xmax = 166.4333
				text = "HH"
			intervals [319]:
				xmin = 166.4333
				xmax = 166.4733
				text = "AW1"
			intervals [320]:
				xmin = 166.4733
				xmax = 166.5033
				text = "D"
			intervals [321]:
				xmin = 166.5033
				xmax = 166.5733
				text = "AH1"
			intervals [322]:
				xmin = 166.5733
				xmax = 166.6833
				text = "Z"
			intervals [323]:
				xmin = 166.6833
				xmax = 166.7433
				text = "IH0"
			intervals [324]:
				xmin = 166.7433
				xmax = 166.7833
				text = "T"
			intervals [325]:
				xmin = 166.7833
				xmax = 166.8133
				text = "sp"
			intervals [326]:
				xmin = 166.8133
				xmax = 166.9233
				text = "W"
			intervals [327]:
				xmin = 166.9233
				xmax = 167.0433
				text = "ER1"
			intervals [328]:
				xmin = 167.0433
				xmax = 167.0733
				text = "K"
			intervals [329]:
				xmin = 167.0733
				xmax = 167.1733
				text = "sp"
			intervals [330]:
				xmin = 167.1733
				xmax = 167.2233
				text = "DH"
			intervals [331]:
				xmin = 167.2233
				xmax = 167.3933
				text = "OW1"
			intervals [332]:
				xmin = 167.3933
				xmax = 167.4433
				text = "W"
			intervals [333]:
				xmin = 167.4433
				xmax = 167.5433
				text = "EH1"
			intervals [334]:
				xmin = 167.5433
				xmax = 167.5833
				text = "N"
			intervals [335]:
				xmin = 167.5833
				xmax = 167.6133
				text = "Y"
			intervals [336]:
				xmin = 167.6133
				xmax = 167.6633
				text = "UW1"
			intervals [337]:
				xmin = 167.6633
				xmax = 167.7333
				text = "sp"
			intervals [338]:
				xmin = 167.7333
				xmax = 167.7933
				text = "F"
			intervals [339]:
				xmin = 167.7933
				xmax = 167.9033
				text = "AY1"
			intervals [340]:
				xmin = 167.9033
				xmax = 167.9333
				text = "N"
			intervals [341]:
				xmin = 167.9333
				xmax = 167.9733
				text = "D"
			intervals [342]:
				xmin = 167.9733
				xmax = 168.0733
				text = "sp"
			intervals [343]:
				xmin = 168.0733
				xmax = 168.1233
				text = "DH"
			intervals [344]:
				xmin = 168.1233
				xmax = 168.1633
				text = "AH0"
			intervals [345]:
				xmin = 168.1633
				xmax = 168.2233
				text = "M"
			intervals [346]:
				xmin = 168.2233
				xmax = 168.5033
				text = "sp"
			intervals [347]:
				xmin = 168.5033
				xmax = 169.0458
				text = ""
			intervals [348]:
				xmin = 169.0458
				xmax = 170.2358
				text = "spn"
			intervals [349]:
				xmin = 170.2358
				xmax = 170.4358
				text = "sp"
			intervals [350]:
				xmin = 170.4358
				xmax = 202.4039
				text = ""
			intervals [351]:
				xmin = 202.4039
				xmax = 203.0939
				text = "M"
			intervals [352]:
				xmin = 203.0939
				xmax = 203.1239
				text = "HH"
			intervals [353]:
				xmin = 203.1239
				xmax = 203.1539
				text = "M"
			intervals [354]:
				xmin = 203.1539
				xmax = 211.2675
				text = ""
			intervals [355]:
				xmin = 211.2675
				xmax = 211.9775
				text = "OW1"
			intervals [356]:
				xmin = 211.9775
				xmax = 212.0075
				text = "sp"
			intervals [357]:
				xmin = 212.0075
				xmax = 212.0375
				text = "AY1"
			intervals [358]:
				xmin = 212.0375
				xmax = 212.2575
				text = "sp"
			intervals [359]:
				xmin = 212.2575
				xmax = 212.2875
				text = "S"
			intervals [360]:
				xmin = 212.2875
				xmax = 212.3175
				text = "IY1"
			intervals [361]:
				xmin = 212.3175
				xmax = 212.4275
				text = "sp"
			intervals [362]:
				xmin = 212.4275
				xmax = 214.0122
				text = ""
			intervals [363]:
				xmin = 214.0122
				xmax = 214.1022
				text = "HH"
			intervals [364]:
				xmin = 214.1022
				xmax = 214.1422
				text = "W"
			intervals [365]:
				xmin = 214.1422
				xmax = 214.1722
				text = "AH1"
			intervals [366]:
				xmin = 214.1722
				xmax = 214.2022
				text = "T"
			intervals [367]:
				xmin = 214.2022
				xmax = 214.2522
				text = "AH0"
			intervals [368]:
				xmin = 214.2522
				xmax = 214.2922
				text = "B"
			intervals [369]:
				xmin = 214.2922
				xmax = 214.3322
				text = "AW1"
			intervals [370]:
				xmin = 214.3322
				xmax = 214.4622
				text = "T"
			intervals [371]:
				xmin = 214.4622
				xmax = 214.4922
				text = "sp"
			intervals [372]:
				xmin = 214.4922
				xmax = 214.5322
				text = "K"
			intervals [373]:
				xmin = 214.5322
				xmax = 214.6822
				text = "IH1"
			intervals [374]:
				xmin = 214.6822
				xmax = 214.7722
				text = "K"
			intervals [375]:
				xmin = 214.7722
				xmax = 214.8022
				text = "B"
			intervals [376]:
				xmin = 214.8022
				xmax = 214.8322
				text = "AH0"
			intervals [377]:
				xmin = 214.8322
				xmax = 215.2722
				text = "L"
			intervals [378]:
				xmin = 215.2722
				xmax = 225.7155
				text = ""
			intervals [379]:
				xmin = 225.7155
				xmax = 226.0855
				text = "M"
			intervals [380]:
				xmin = 226.0855
				xmax = 226.1155
				text = "HH"
			intervals [381]:
				xmin = 226.1155
				xmax = 226.1555
				text = "M"
			intervals [382]:
				xmin = 226.1555
				xmax = 229.8431
				text = ""
			intervals [383]:
				xmin = 229.8431
				xmax = 230.3031
				text = "M"
			intervals [384]:
				xmin = 230.3031
				xmax = 230.3331
				text = "HH"
			intervals [385]:
				xmin = 230.3331
				xmax = 230.4131
				text = "M"
			intervals [386]:
				xmin = 230.4131
				xmax = 234.3851
				text = ""
			intervals [387]:
				xmin = 234.3851
				xmax = 234.9051
				text = "M"
			intervals [388]:
				xmin = 234.9051
				xmax = 234.9351
				text = "HH"
			intervals [389]:
				xmin = 234.9351
				xmax = 234.9651
				text = "M"
			intervals [390]:
				xmin = 234.9651
				xmax = 244.7918
				text = ""
			intervals [391]:
				xmin = 244.7918
				xmax = 245.0118
				text = "M"
			intervals [392]:
				xmin = 245.0118
				xmax = 245.0418
				text = "HH"
			intervals [393]:
				xmin = 245.0418
				xmax = 245.4418
				text = "M"
			intervals [394]:
				xmin = 245.4418
				xmax = 247.4762
				text = ""
			intervals [395]:
				xmin = 247.4762
				xmax = 248.0962
				text = "M"
			intervals [396]:
				xmin = 248.0962
				xmax = 248.1262
				text = "HH"
			intervals [397]:
				xmin = 248.1262
				xmax = 248.1562
				text = "M"
			intervals [398]:
				xmin = 248.1562
				xmax = 249.6767
				text = ""
			intervals [399]:
				xmin = 249.6767
				xmax = 250.3067
				text = "M"
			intervals [400]:
				xmin = 250.3067
				xmax = 250.3367
				text = "HH"
			intervals [401]:
				xmin = 250.3367
				xmax = 250.3667
				text = "M"
			intervals [402]:
				xmin = 250.3667
				xmax = 262.7141
				text = ""
			intervals [403]:
				xmin = 262.7141
				xmax = 263.1241
				text = "M"
			intervals [404]:
				xmin = 263.1241
				xmax = 263.1941
				text = "HH"
			intervals [405]:
				xmin = 263.1941
				xmax = 263.2841
				text = "M"
			intervals [406]:
				xmin = 263.2841
				xmax = 270.8104
				text = ""
			intervals [407]:
				xmin = 270.8104
				xmax = 271.3804
				text = "M"
			intervals [408]:
				xmin = 271.3804
				xmax = 271.4104
				text = "HH"
			intervals [409]:
				xmin = 271.4104
				xmax = 271.4404
				text = "M"
			intervals [410]:
				xmin = 271.4404
				xmax = 282.8518
				text = ""
			intervals [411]:
				xmin = 282.8518
				xmax = 283.2718
				text = "M"
			intervals [412]:
				xmin = 283.2718
				xmax = 283.3218
				text = "HH"
			intervals [413]:
				xmin = 283.3218
				xmax = 283.6018
				text = "M"
			intervals [414]:
				xmin = 283.6018
				xmax = 311.9227
				text = ""
			intervals [415]:
				xmin = 311.9227
				xmax = 312.3427
				text = "M"
			intervals [416]:
				xmin = 312.3427
				xmax = 312.3927
				text = "HH"
			intervals [417]:
				xmin = 312.3927
				xmax = 312.5027
				text = "M"
			intervals [418]:
				xmin = 312.5027
				xmax = 314.4117
				text = ""
			intervals [419]:
				xmin = 314.4117
				xmax = 314.6017
				text = "M"
			intervals [420]:
				xmin = 314.6017
				xmax = 314.6317
				text = "HH"
			intervals [421]:
				xmin = 314.6317
				xmax = 314.6617
				text = "M"
			intervals [422]:
				xmin = 314.6617
				xmax = 314.7717
				text = "sp"
			intervals [423]:
				xmin = 314.7717
				xmax = 322.2208
				text = ""
			intervals [424]:
				xmin = 322.2208
				xmax = 322.6008
				text = "M"
			intervals [425]:
				xmin = 322.6008
				xmax = 322.6308
				text = "HH"
			intervals [426]:
				xmin = 322.6308
				xmax = 322.8308
				text = "M"
			intervals [427]:
				xmin = 322.8308
				xmax = 335.038
				text = ""
			intervals [428]:
				xmin = 335.038
				xmax = 335.468
				text = "M"
			intervals [429]:
				xmin = 335.468
				xmax = 335.528
				text = "HH"
			intervals [430]:
				xmin = 335.528
				xmax = 335.578
				text = "M"
			intervals [431]:
				xmin = 335.578
				xmax = 342.1235
				text = ""
			intervals [432]:
				xmin = 342.1235
				xmax = 342.7035
				text = "M"
			intervals [433]:
				xmin = 342.7035
				xmax = 342.7435
				text = "HH"
			intervals [434]:
				xmin = 342.7435
				xmax = 342.7735
				text = "M"
			intervals [435]:
				xmin = 342.7735
				xmax = 343.671
				text = ""
			intervals [436]:
				xmin = 343.671
				xmax = 344.051
				text = "M"
			intervals [437]:
				xmin = 344.051
				xmax = 344.081
				text = "DH"
			intervals [438]:
				xmin = 344.081
				xmax = 344.111
				text = "AH0"
			intervals [439]:
				xmin = 344.111
				xmax = 344.151
				text = "T"
			intervals [440]:
				xmin = 344.151
				xmax = 344.181
				text = "sp"
			intervals [441]:
				xmin = 344.181
				xmax = 344.211
				text = "Z"
			intervals [442]:
				xmin = 344.211
				xmax = 344.271
				text = "sp"
			intervals [443]:
				xmin = 344.271
				xmax = 344.311
				text = "D"
			intervals [444]:
				xmin = 344.311
				xmax = 344.361
				text = "IH1"
			intervals [445]:
				xmin = 344.361
				xmax = 344.391
				text = "F"
			intervals [446]:
				xmin = 344.391
				xmax = 344.421
				text = "ER0"
			intervals [447]:
				xmin = 344.421
				xmax = 344.451
				text = "AH0"
			intervals [448]:
				xmin = 344.451
				xmax = 344.481
				text = "N"
			intervals [449]:
				xmin = 344.481
				xmax = 344.541
				text = "T"
			intervals [450]:
				xmin = 344.541
				xmax = 344.8815
				text = "sp"
			intervals [451]:
				xmin = 344.8815
				xmax = 344.9315
				text = "N"
			intervals [452]:
				xmin = 344.9315
				xmax = 345.0215
				text = "AA1"
			intervals [453]:
				xmin = 345.0215
				xmax = 345.1015
				text = "T"
			intervals [454]:
				xmin = 345.1015
				xmax = 345.1315
				text = "EH1"
			intervals [455]:
				xmin = 345.1315
				xmax = 345.1615
				text = "V"
			intervals [456]:
				xmin = 345.1615
				xmax = 345.2215
				text = "R"
			intervals [457]:
				xmin = 345.2215
				xmax = 345.2515
				text = "IY0"
			intervals [458]:
				xmin = 345.2515
				xmax = 345.3115
				text = "B"
			intervals [459]:
				xmin = 345.3115
				xmax = 345.3515
				text = "AA2"
			intervals [460]:
				xmin = 345.3515
				xmax = 345.3915
				text = "D"
			intervals [461]:
				xmin = 345.3915
				xmax = 345.4615
				text = "IY0"
			intervals [462]:
				xmin = 345.4615
				xmax = 345.5815
				text = "sp"
			intervals [463]:
				xmin = 345.5815
				xmax = 345.6115
				text = "P"
			intervals [464]:
				xmin = 345.6115
				xmax = 345.6415
				text = "L"
			intervals [465]:
				xmin = 345.6415
				xmax = 345.6715
				text = "EY1"
			intervals [466]:
				xmin = 345.6715
				xmax = 346.0815
				text = "Z"
			intervals [467]:
				xmin = 346.0815
				xmax = 346.1915
				text = "sp"
			intervals [468]:
				xmin = 346.1915
				xmax = 346.2515
				text = "IH0"
			intervals [469]:
				xmin = 346.2515
				xmax = 346.3315
				text = "T"
			intervals [470]:
				xmin = 346.3315
				xmax = 346.3815
				text = "sp"
			intervals [471]:
				xmin = 346.3815
				xmax = 346.4115
				text = "JH"
			intervals [472]:
				xmin = 346.4115
				xmax = 346.4415
				text = "AH1"
			intervals [473]:
				xmin = 346.4415
				xmax = 346.4715
				text = "S"
			intervals [474]:
				xmin = 346.4715
				xmax = 346.5015
				text = "sp"
			intervals [475]:
				xmin = 346.5015
				xmax = 346.5315
				text = "DH"
			intervals [476]:
				xmin = 346.5315
				xmax = 346.6415
				text = "AH0"
			intervals [477]:
				xmin = 346.6415
				xmax = 346.6815
				text = "T"
			intervals [478]:
				xmin = 346.6815
				xmax = 346.8015
				text = "sp"
			intervals [479]:
				xmin = 346.8015
				xmax = 346.8715
				text = "W"
			intervals [480]:
				xmin = 346.8715
				xmax = 346.9815
				text = "EY1"
			intervals [481]:
				xmin = 346.9815
				xmax = 347.0115
				text = "spn"
			intervals [482]:
				xmin = 347.0115
				xmax = 347.0539
				text = ""
			intervals [483]:
				xmin = 347.0539
				xmax = 347.0839
				text = "Y"
			intervals [484]:
				xmin = 347.0839
				xmax = 347.2339
				text = "UW1"
			intervals [485]:
				xmin = 347.2339
				xmax = 347.2639
				text = "sp"
			intervals [486]:
				xmin = 347.2639
				xmax = 347.2939
				text = "JH"
			intervals [487]:
				xmin = 347.2939
				xmax = 347.3239
				text = "AH1"
			intervals [488]:
				xmin = 347.3239
				xmax = 347.3939
				text = "S"
			intervals [489]:
				xmin = 347.3939
				xmax = 347.4739
				text = "sp"
			intervals [490]:
				xmin = 347.4739
				xmax = 347.5339
				text = "AE1"
			intervals [491]:
				xmin = 347.5339
				xmax = 347.6139
				text = "D"
			intervals [492]:
				xmin = 347.6139
				xmax = 347.7139
				text = "sp"
			intervals [493]:
				xmin = 347.7139
				xmax = 347.7639
				text = "Y"
			intervals [494]:
				xmin = 347.7639
				xmax = 347.7939
				text = "UH1"
			intervals [495]:
				xmin = 347.7939
				xmax = 347.8339
				text = "R"
			intervals [496]:
				xmin = 347.8339
				xmax = 347.8739
				text = "OW1"
			intervals [497]:
				xmin = 347.8739
				xmax = 348.2739
				text = "N"
			intervals [498]:
				xmin = 348.2739
				xmax = 348.4739
				text = "sp"
			intervals [499]:
				xmin = 348.4739
				xmax = 348.5039
				text = "spn"
			intervals [500]:
				xmin = 348.5039
				xmax = 348.6339
				text = "sp"
			intervals [501]:
				xmin = 348.6339
				xmax = 348.6639
				text = "T"
			intervals [502]:
				xmin = 348.6639
				xmax = 348.8639
				text = "UW1"
			intervals [503]:
				xmin = 348.8639
				xmax = 348.9839
				text = "sp"
			intervals [504]:
				xmin = 348.9839
				xmax = 349.0439
				text = "IH0"
			intervals [505]:
				xmin = 349.0439
				xmax = 349.0739
				text = "T"
			intervals [506]:
				xmin = 349.0739
				xmax = 349.3539
				text = "sp"
			intervals [507]:
				xmin = 349.3539
				xmax = 349.7592
				text = ""
			intervals [508]:
				xmin = 349.7592
				xmax = 350.1792
				text = "AH1"
			intervals [509]:
				xmin = 350.1792
				xmax = 350.2092
				text = "sp"
			intervals [510]:
				xmin = 350.2092
				xmax = 350.2392
				text = "L"
			intervals [511]:
				xmin = 350.2392
				xmax = 350.2692
				text = "EH1"
			intervals [512]:
				xmin = 350.2692
				xmax = 350.2992
				text = "T"
			intervals [513]:
				xmin = 350.2992
				xmax = 350.3292
				text = "Z"
			intervals [514]:
				xmin = 350.3292
				xmax = 350.3892
				text = "sp"
			intervals [515]:
				xmin = 350.3892
				xmax = 350.4192
				text = "S"
			intervals [516]:
				xmin = 350.4192
				xmax = 350.5392
				text = "IY1"
			intervals [517]:
				xmin = 350.5392
				xmax = 350.5992
				text = "sp"
			intervals [518]:
				xmin = 350.5992
				xmax = 350.6692
				text = "W"
			intervals [519]:
				xmin = 350.6692
				xmax = 350.6992
				text = "AH1"
			intervals [520]:
				xmin = 350.6992
				xmax = 350.7292
				text = "T"
			intervals [521]:
				xmin = 350.7292
				xmax = 350.7592
				text = "sp"
			intervals [522]:
				xmin = 350.7592
				xmax = 350.7892
				text = "EH1"
			intervals [523]:
				xmin = 350.7892
				xmax = 350.8192
				text = "L"
			intervals [524]:
				xmin = 350.8192
				xmax = 350.8492
				text = "S"
			intervals [525]:
				xmin = 350.8492
				xmax = 350.9292
				text = "sp"
			intervals [526]:
				xmin = 350.9292
				xmax = 350.9592
				text = "W"
			intervals [527]:
				xmin = 350.9592
				xmax = 351.0092
				text = "IY1"
			intervals [528]:
				xmin = 351.0092
				xmax = 351.0492
				text = "sp"
			intervals [529]:
				xmin = 351.0492
				xmax = 351.1192
				text = "G"
			intervals [530]:
				xmin = 351.1192
				xmax = 351.1492
				text = "AA1"
			intervals [531]:
				xmin = 351.1492
				xmax = 351.1792
				text = "T"
			intervals [532]:
				xmin = 351.1792
				xmax = 351.3592
				text = "sp"
			intervals [533]:
				xmin = 351.3592
				xmax = 351.3892
				text = "HH"
			intervals [534]:
				xmin = 351.3892
				xmax = 351.4392
				text = "IY1"
			intervals [535]:
				xmin = 351.4392
				xmax = 351.4992
				text = "R"
			intervals [536]:
				xmin = 351.4992
				xmax = 352.8406
				text = "sp"
			intervals [537]:
				xmin = 352.8406
				xmax = 353.0206
				text = "AH1"
			intervals [538]:
				xmin = 353.0206
				xmax = 353.1206
				text = "M"
			intervals [539]:
				xmin = 353.1206
				xmax = 353.3006
				text = "sp"
			intervals [540]:
				xmin = 353.3006
				xmax = 353.9853
				text = ""
			intervals [541]:
				xmin = 353.9853
				xmax = 354.0753
				text = "D"
			intervals [542]:
				xmin = 354.0753
				xmax = 354.1053
				text = "IH0"
			intervals [543]:
				xmin = 354.1053
				xmax = 354.1553
				text = "D"
			intervals [544]:
				xmin = 354.1553
				xmax = 354.1853
				text = "Y"
			intervals [545]:
				xmin = 354.1853
				xmax = 354.2653
				text = "UW1"
			intervals [546]:
				xmin = 354.2653
				xmax = 354.3253
				text = "W"
			intervals [547]:
				xmin = 354.3253
				xmax = 354.4153
				text = "AA1"
			intervals [548]:
				xmin = 354.4153
				xmax = 354.5053
				text = "CH"
			intervals [549]:
				xmin = 354.5053
				xmax = 354.5553
				text = "sp"
			intervals [550]:
				xmin = 354.5553
				xmax = 354.5953
				text = "T"
			intervals [551]:
				xmin = 354.5953
				xmax = 354.6853
				text = "IY1"
			intervals [552]:
				xmin = 354.6853
				xmax = 354.7853
				text = "V"
			intervals [553]:
				xmin = 354.7853
				xmax = 354.9453
				text = "IY1"
			intervals [554]:
				xmin = 354.9453
				xmax = 355.1553
				text = "sp"
			intervals [555]:
				xmin = 355.1553
				xmax = 355.2253
				text = "V"
			intervals [556]:
				xmin = 355.2253
				xmax = 355.2553
				text = "EH1"
			intervals [557]:
				xmin = 355.2553
				xmax = 355.2853
				text = "R"
			intervals [558]:
				xmin = 355.2853
				xmax = 355.3453
				text = "IY0"
			intervals [559]:
				xmin = 355.3453
				xmax = 355.4653
				text = "sp"
			intervals [560]:
				xmin = 355.4653
				xmax = 355.4953
				text = "M"
			intervals [561]:
				xmin = 355.4953
				xmax = 355.5253
				text = "AH1"
			intervals [562]:
				xmin = 355.5253
				xmax = 355.5553
				text = "CH"
			intervals [563]:
				xmin = 355.5553
				xmax = 355.7853
				text = "sp"
			intervals [564]:
				xmin = 355.7853
				xmax = 360.1318
				text = ""
			intervals [565]:
				xmin = 360.1318
				xmax = 360.2218
				text = "W"
			intervals [566]:
				xmin = 360.2218
				xmax = 360.2518
				text = "AH1"
			intervals [567]:
				xmin = 360.2518
				xmax = 360.2818
				text = "T"
			intervals [568]:
				xmin = 360.2818
				xmax = 360.3618
				text = "sp"
			intervals [569]:
				xmin = 360.3618
				xmax = 360.3918
				text = "K"
			intervals [570]:
				xmin = 360.3918
				xmax = 360.5018
				text = "AY1"
			intervals [571]:
				xmin = 360.5018
				xmax = 360.5318
				text = "N"
			intervals [572]:
				xmin = 360.5318
				xmax = 360.5618
				text = "AH0"
			intervals [573]:
				xmin = 360.5618
				xmax = 360.5918
				text = "V"
			intervals [574]:
				xmin = 360.5918
				xmax = 360.6418
				text = "sp"
			intervals [575]:
				xmin = 360.6418
				xmax = 360.6818
				text = "P"
			intervals [576]:
				xmin = 360.6818
				xmax = 360.7218
				text = "R"
			intervals [577]:
				xmin = 360.7218
				xmax = 360.7518
				text = "OW1"
			intervals [578]:
				xmin = 360.7518
				xmax = 360.8918
				text = "G"
			intervals [579]:
				xmin = 360.8918
				xmax = 360.9318
				text = "R"
			intervals [580]:
				xmin = 360.9318
				xmax = 360.9918
				text = "AE2"
			intervals [581]:
				xmin = 360.9918
				xmax = 361.0318
				text = "M"
			intervals [582]:
				xmin = 361.0318
				xmax = 361.2318
				text = "Z"
			intervals [583]:
				xmin = 361.2318
				xmax = 361.2618
				text = "sp"
			intervals [584]:
				xmin = 361.2618
				xmax = 361.2918
				text = "D"
			intervals [585]:
				xmin = 361.2918
				xmax = 361.5118
				text = "UW1"
			intervals [586]:
				xmin = 361.5118
				xmax = 361.5418
				text = "sp"
			intervals [587]:
				xmin = 361.5418
				xmax = 361.5818
				text = "Y"
			intervals [588]:
				xmin = 361.5818
				xmax = 361.6118
				text = "UW1"
			intervals [589]:
				xmin = 361.6118
				xmax = 361.6518
				text = "sp"
			intervals [590]:
				xmin = 361.6518
				xmax = 361.6818
				text = "L"
			intervals [591]:
				xmin = 361.6818
				xmax = 361.7118
				text = "AY1"
			intervals [592]:
				xmin = 361.7118
				xmax = 361.7418
				text = "K"
			intervals [593]:
				xmin = 361.7418
				xmax = 361.8818
				text = "sp"
			intervals [594]:
				xmin = 361.8818
				xmax = 367.5066
				text = ""
			intervals [595]:
				xmin = 367.5066
				xmax = 367.5366
				text = "OW1"
			intervals [596]:
				xmin = 367.5366
				xmax = 367.9866
				text = "sp"
			intervals [597]:
				xmin = 367.9866
				xmax = 368.0166
				text = "Y"
			intervals [598]:
				xmin = 368.0166
				xmax = 368.0666
				text = "AE1"
			intervals [599]:
				xmin = 368.0666
				xmax = 368.3166
				text = "sp"
			intervals [600]:
				xmin = 368.3166
				xmax = 375.4062
				text = ""
			intervals [601]:
				xmin = 375.4062
				xmax = 376.0162
				text = "M"
			intervals [602]:
				xmin = 376.0162
				xmax = 376.0662
				text = "HH"
			intervals [603]:
				xmin = 376.0662
				xmax = 376.1762
				text = "M"
			intervals [604]:
				xmin = 376.1762
				xmax = 377.1006
				text = ""
			intervals [605]:
				xmin = 377.1006
				xmax = 377.2406
				text = "sil"
			intervals [606]:
				xmin = 377.2406
				xmax = 378.1106
				text = "spn"
			intervals [607]:
				xmin = 378.1106
				xmax = 378.4206
				text = "sp"
			intervals [608]:
				xmin = 378.4206
				xmax = 385.0777
				text = ""
			intervals [609]:
				xmin = 385.0777
				xmax = 385.5377
				text = "M"
			intervals [610]:
				xmin = 385.5377
				xmax = 385.5877
				text = "HH"
			intervals [611]:
				xmin = 385.5877
				xmax = 385.6577
				text = "M"
			intervals [612]:
				xmin = 385.6577
				xmax = 386.4383
				text = ""
			intervals [613]:
				xmin = 386.4383
				xmax = 386.6383
				text = "Y"
			intervals [614]:
				xmin = 386.6383
				xmax = 386.9183
				text = "AE1"
			intervals [615]:
				xmin = 386.9183
				xmax = 389.3304
				text = ""
			intervals [616]:
				xmin = 389.3304
				xmax = 389.8804
				text = "M"
			intervals [617]:
				xmin = 389.8804
				xmax = 389.9504
				text = "HH"
			intervals [618]:
				xmin = 389.9504
				xmax = 390.0304
				text = "M"
			intervals [619]:
				xmin = 390.0304
				xmax = 397.6892
				text = ""
			intervals [620]:
				xmin = 397.6892
				xmax = 397.7192
				text = "spn"
			intervals [621]:
				xmin = 397.7192
				xmax = 399.3592
				text = "sp"
			intervals [622]:
				xmin = 399.3592
				xmax = 399.6341
				text = ""
			intervals [623]:
				xmin = 399.6341
				xmax = 399.6641
				text = "IH0"
			intervals [624]:
				xmin = 399.6641
				xmax = 399.6941
				text = "Z"
			intervals [625]:
				xmin = 399.6941
				xmax = 399.7441
				text = "DH"
			intervals [626]:
				xmin = 399.7441
				xmax = 399.8041
				text = "AH0"
			intervals [627]:
				xmin = 399.8041
				xmax = 399.8341
				text = "T"
			intervals [628]:
				xmin = 399.8341
				xmax = 399.8641
				text = "W"
			intervals [629]:
				xmin = 399.8641
				xmax = 399.8941
				text = "AH1"
			intervals [630]:
				xmin = 399.8941
				xmax = 399.9741
				text = "N"
			intervals [631]:
				xmin = 399.9741
				xmax = 400.0041
				text = "sp"
			intervals [632]:
				xmin = 400.0041
				xmax = 400.0341
				text = "AO1"
			intervals [633]:
				xmin = 400.0341
				xmax = 400.0641
				text = "N"
			intervals [634]:
				xmin = 400.0641
				xmax = 400.2341
				text = "sp"
			intervals [635]:
				xmin = 400.2341
				xmax = 400.2641
				text = "EH2"
			intervals [636]:
				xmin = 400.2641
				xmax = 400.2941
				text = "N"
			intervals [637]:
				xmin = 400.2941
				xmax = 400.3241
				text = "IY0"
			intervals [638]:
				xmin = 400.3241
				xmax = 400.3541
				text = "M"
			intervals [639]:
				xmin = 400.3541
				xmax = 400.3841
				text = "AO1"
			intervals [640]:
				xmin = 400.3841
				xmax = 400.4141
				text = "R"
			intervals [641]:
				xmin = 400.4141
				xmax = 400.7641
				text = "sp"
			intervals [642]:
				xmin = 400.7641
				xmax = 405.3489
				text = ""
			intervals [643]:
				xmin = 405.3489
				xmax = 406.0089
				text = "M"
			intervals [644]:
				xmin = 406.0089
				xmax = 406.0389
				text = "HH"
			intervals [645]:
				xmin = 406.0389
				xmax = 406.0689
				text = "M"
			intervals [646]:
				xmin = 406.0689
				xmax = 408.740
				text = ""
			intervals [647]:
				xmin = 408.740
				xmax = 409.530
				text = "M"
			intervals [648]:
				xmin = 409.530
				xmax = 409.560
				text = "HH"
			intervals [649]:
				xmin = 409.560
				xmax = 409.590
				text = "M"
			intervals [650]:
				xmin = 409.590
				xmax = 410.6148
				text = "sp"
			intervals [651]:
				xmin = 410.6148
				xmax = 410.7448
				text = "OW1"
			intervals [652]:
				xmin = 410.7448
				xmax = 410.7948
				text = "L"
			intervals [653]:
				xmin = 410.7948
				xmax = 410.8248
				text = "D"
			intervals [654]:
				xmin = 410.8248
				xmax = 410.8548
				text = "IY0"
			intervals [655]:
				xmin = 410.8548
				xmax = 411.0548
				text = "Z"
			intervals [656]:
				xmin = 411.0548
				xmax = 411.1748
				text = "sp"
			intervals [657]:
				xmin = 411.1748
				xmax = 412.7659
				text = ""
			intervals [658]:
				xmin = 412.7659
				xmax = 413.5259
				text = "M"
			intervals [659]:
				xmin = 413.5259
				xmax = 413.5559
				text = "HH"
			intervals [660]:
				xmin = 413.5559
				xmax = 413.5859
				text = "M"
			intervals [661]:
				xmin = 413.5859
				xmax = 413.9984
				text = ""
			intervals [662]:
				xmin = 413.9984
				xmax = 414.3184
				text = "AH1"
			intervals [663]:
				xmin = 414.3184
				xmax = 414.5784
				text = "sp"
			intervals [664]:
				xmin = 414.5784
				xmax = 415.3671
				text = ""
			intervals [665]:
				xmin = 415.3671
				xmax = 415.4271
				text = "D"
			intervals [666]:
				xmin = 415.4271
				xmax = 415.4571
				text = "UW1"
			intervals [667]:
				xmin = 415.4571
				xmax = 415.4871
				text = "sp"
			intervals [668]:
				xmin = 415.4871
				xmax = 415.5771
				text = "Y"
			intervals [669]:
				xmin = 415.5771
				xmax = 415.6471
				text = "UW1"
			intervals [670]:
				xmin = 415.6471
				xmax = 415.6771
				text = "R"
			intervals [671]:
				xmin = 415.6771
				xmax = 415.7171
				text = "IH0"
			intervals [672]:
				xmin = 415.7171
				xmax = 415.7571
				text = "M"
			intervals [673]:
				xmin = 415.7571
				xmax = 415.7971
				text = "EH1"
			intervals [674]:
				xmin = 415.7971
				xmax = 415.8671
				text = "M"
			intervals [675]:
				xmin = 415.8671
				xmax = 415.9071
				text = "B"
			intervals [676]:
				xmin = 415.9071
				xmax = 416.1671
				text = "ER0"
			intervals [677]:
				xmin = 416.1671
				xmax = 416.2071
				text = "sp"
			intervals [678]:
				xmin = 416.2071
				xmax = 416.2371
				text = "AH0"
			intervals [679]:
				xmin = 416.2371
				xmax = 416.2671
				text = "T"
			intervals [680]:
				xmin = 416.2671
				xmax = 416.5071
				text = "IY1"
			intervals [681]:
				xmin = 416.5071
				xmax = 416.5471
				text = "V"
			intervals [682]:
				xmin = 416.5471
				xmax = 416.5771
				text = "IY1"
			intervals [683]:
				xmin = 416.5771
				xmax = 416.6471
				text = "sp"
			intervals [684]:
				xmin = 416.6471
				xmax = 416.6771
				text = "P"
			intervals [685]:
				xmin = 416.6771
				xmax = 416.7071
				text = "R"
			intervals [686]:
				xmin = 416.7071
				xmax = 416.8271
				text = "OW1"
			intervals [687]:
				xmin = 416.8271
				xmax = 416.9271
				text = "G"
			intervals [688]:
				xmin = 416.9271
				xmax = 416.9571
				text = "R"
			intervals [689]:
				xmin = 416.9571
				xmax = 416.9971
				text = "AE2"
			intervals [690]:
				xmin = 416.9971
				xmax = 417.1971
				text = "M"
			intervals [691]:
				xmin = 417.1971
				xmax = 417.3771
				text = "sp"
			intervals [692]:
				xmin = 417.3771
				xmax = 417.5281
				text = ""
			intervals [693]:
				xmin = 417.5281
				xmax = 417.7981
				text = "AH1"
			intervals [694]:
				xmin = 417.7981
				xmax = 417.8281
				text = "sp"
			intervals [695]:
				xmin = 417.8281
				xmax = 417.8881
				text = "DH"
			intervals [696]:
				xmin = 417.8881
				xmax = 417.9281
				text = "AH0"
			intervals [697]:
				xmin = 417.9281
				xmax = 417.9681
				text = "T"
			intervals [698]:
				xmin = 417.9681
				xmax = 418.0381
				text = "sp"
			intervals [699]:
				xmin = 418.0381
				xmax = 418.0681
				text = "Y"
			intervals [700]:
				xmin = 418.0681
				xmax = 418.0981
				text = "UW1"
			intervals [701]:
				xmin = 418.0981
				xmax = 418.1781
				text = "sp"
			intervals [702]:
				xmin = 418.1781
				xmax = 418.2381
				text = "S"
			intervals [703]:
				xmin = 418.2381
				xmax = 418.4281
				text = "AO1"
			intervals [704]:
				xmin = 418.4281
				xmax = 418.4581
				text = "sp"
			intervals [705]:
				xmin = 418.4581
				xmax = 418.5181
				text = "R"
			intervals [706]:
				xmin = 418.5181
				xmax = 418.6181
				text = "IY1"
			intervals [707]:
				xmin = 418.6181
				xmax = 418.6481
				text = "S"
			intervals [708]:
				xmin = 418.6481
				xmax = 418.6981
				text = "AH0"
			intervals [709]:
				xmin = 418.6981
				xmax = 418.7281
				text = "N"
			intervals [710]:
				xmin = 418.7281
				xmax = 418.7581
				text = "T"
			intervals [711]:
				xmin = 418.7581
				xmax = 418.7881
				text = "L"
			intervals [712]:
				xmin = 418.7881
				xmax = 418.8581
				text = "IY0"
			intervals [713]:
				xmin = 418.8581
				xmax = 418.8881
				text = "sp"
			intervals [714]:
				xmin = 418.8881
				xmax = 418.9181
				text = "DH"
			intervals [715]:
				xmin = 418.9181
				xmax = 418.9481
				text = "AH0"
			intervals [716]:
				xmin = 418.9481
				xmax = 418.9981
				text = "T"
			intervals [717]:
				xmin = 418.9981
				xmax = 419.0481
				text = "sp"
			intervals [718]:
				xmin = 419.0481
				xmax = 419.0981
				text = "Y"
			intervals [719]:
				xmin = 419.0981
				xmax = 419.1381
				text = "UW1"
			intervals [720]:
				xmin = 419.1381
				xmax = 419.1681
				text = "sp"
			intervals [721]:
				xmin = 419.1681
				xmax = 419.1981
				text = "K"
			intervals [722]:
				xmin = 419.1981
				xmax = 419.2281
				text = "UH1"
			intervals [723]:
				xmin = 419.2281
				xmax = 419.2681
				text = "D"
			intervals [724]:
				xmin = 419.2681
				xmax = 419.3381
				text = "sp"
			intervals [725]:
				xmin = 419.3381
				xmax = 419.3681
				text = "T"
			intervals [726]:
				xmin = 419.3681
				xmax = 419.3981
				text = "EH1"
			intervals [727]:
				xmin = 419.3981
				xmax = 419.4981
				text = "L"
			intervals [728]:
				xmin = 419.4981
				xmax = 419.5381
				text = "sp"
			intervals [729]:
				xmin = 419.5381
				xmax = 419.5681
				text = "M"
			intervals [730]:
				xmin = 419.5681
				xmax = 419.5981
				text = "IY1"
			intervals [731]:
				xmin = 419.5981
				xmax = 419.6281
				text = "sp"
			intervals [732]:
				xmin = 419.6281
				xmax = 419.6781
				text = "DH"
			intervals [733]:
				xmin = 419.6781
				xmax = 419.7381
				text = "AH0"
			intervals [734]:
				xmin = 419.7381
				xmax = 419.8681
				text = "sp"
			intervals [735]:
				xmin = 419.8681
				xmax = 419.8981
				text = "S"
			intervals [736]:
				xmin = 419.8981
				xmax = 419.9281
				text = "T"
			intervals [737]:
				xmin = 419.9281
				xmax = 419.9981
				text = "AO1"
			intervals [738]:
				xmin = 419.9981
				xmax = 420.0281
				text = "R"
			intervals [739]:
				xmin = 420.0281
				xmax = 420.0681
				text = "IY0"
			intervals [740]:
				xmin = 420.0681
				xmax = 420.0981
				text = "sp"
			intervals [741]:
				xmin = 420.0981
				xmax = 420.4981
				text = "AH0"
			intervals [742]:
				xmin = 420.4981
				xmax = 420.5281
				text = "V"
			intervals [743]:
				xmin = 420.5281
				xmax = 420.7381
				text = "sp"
			intervals [744]:
				xmin = 420.7381
				xmax = 424.601
				text = ""
			intervals [745]:
				xmin = 424.601
				xmax = 424.631
				text = "spn"
			intervals [746]:
				xmin = 424.631
				xmax = 426.451
				text = "sp"
			intervals [747]:
				xmin = 426.451
				xmax = 438.3141
				text = ""
			intervals [748]:
				xmin = 438.3141
				xmax = 438.3441
				text = "DH"
			intervals [749]:
				xmin = 438.3441
				xmax = 438.3741
				text = "AH0"
			intervals [750]:
				xmin = 438.3741
				xmax = 438.4041
				text = "T"
			intervals [751]:
				xmin = 438.4041
				xmax = 438.4441
				text = "sp"
			intervals [752]:
				xmin = 438.4441
				xmax = 438.4741
				text = "Z"
			intervals [753]:
				xmin = 438.4741
				xmax = 438.5041
				text = "W"
			intervals [754]:
				xmin = 438.5041
				xmax = 438.5341
				text = "AH1"
			intervals [755]:
				xmin = 438.5341
				xmax = 438.6341
				text = "N"
			intervals [756]:
				xmin = 438.6341
				xmax = 438.6941
				text = "sp"
			intervals [757]:
				xmin = 438.6941
				xmax = 438.7241
				text = "W"
			intervals [758]:
				xmin = 438.7241
				xmax = 438.7641
				text = "EY1"
			intervals [759]:
				xmin = 438.7641
				xmax = 438.7941
				text = "T"
			intervals [760]:
				xmin = 438.7941
				xmax = 438.8241
				text = "AH0"
			intervals [761]:
				xmin = 438.8241
				xmax = 438.9141
				text = "sp"
			intervals [762]:
				xmin = 438.9141
				xmax = 438.9441
				text = "D"
			intervals [763]:
				xmin = 438.9441
				xmax = 439.0941
				text = "UW1"
			intervals [764]:
				xmin = 439.0941
				xmax = 439.1341
				text = "sp"
			intervals [765]:
				xmin = 439.1341
				xmax = 439.1641
				text = "IH0"
			intervals [766]:
				xmin = 439.1641
				xmax = 439.1941
				text = "T"
			intervals [767]:
				xmin = 439.1941
				xmax = 439.4341
				text = "sp"
			intervals [768]:
				xmin = 439.4341
				xmax = 440.2117
				text = ""
			intervals [769]:
				xmin = 440.2117
				xmax = 440.2417
				text = "D"
			intervals [770]:
				xmin = 440.2417
				xmax = 440.3117
				text = "UW1"
			intervals [771]:
				xmin = 440.3117
				xmax = 440.3517
				text = "sp"
			intervals [772]:
				xmin = 440.3517
				xmax = 440.4517
				text = "Y"
			intervals [773]:
				xmin = 440.4517
				xmax = 440.4917
				text = "UW1"
			intervals [774]:
				xmin = 440.4917
				xmax = 440.5617
				text = "G"
			intervals [775]:
				xmin = 440.5617
				xmax = 440.6117
				text = "OW1"
			intervals [776]:
				xmin = 440.6117
				xmax = 440.6517
				text = "T"
			intervals [777]:
				xmin = 440.6517
				xmax = 440.6817
				text = "AH0"
			intervals [778]:
				xmin = 440.6817
				xmax = 440.7117
				text = "DH"
			intervals [779]:
				xmin = 440.7117
				xmax = 440.7517
				text = "AH0"
			intervals [780]:
				xmin = 440.7517
				xmax = 440.7817
				text = "sp"
			intervals [781]:
				xmin = 440.7817
				xmax = 440.8117
				text = "M"
			intervals [782]:
				xmin = 440.8117
				xmax = 440.9017
				text = "UW1"
			intervals [783]:
				xmin = 440.9017
				xmax = 440.9317
				text = "V"
			intervals [784]:
				xmin = 440.9317
				xmax = 440.9617
				text = "IY0"
			intervals [785]:
				xmin = 440.9617
				xmax = 441.1117
				text = "Z"
			intervals [786]:
				xmin = 441.1117
				xmax = 441.2817
				text = "sp"
			intervals [787]:
				xmin = 441.2817
				xmax = 457.2648
				text = ""
			intervals [788]:
				xmin = 457.2648
				xmax = 457.9848
				text = "M"
			intervals [789]:
				xmin = 457.9848
				xmax = 458.0148
				text = "HH"
			intervals [790]:
				xmin = 458.0148
				xmax = 458.0448
				text = "M"
			intervals [791]:
				xmin = 458.0448
				xmax = 459.3837
				text = ""
			intervals [792]:
				xmin = 459.3837
				xmax = 459.4137
				text = "K"
			intervals [793]:
				xmin = 459.4137
				xmax = 459.4437
				text = "AH0"
			intervals [794]:
				xmin = 459.4437
				xmax = 459.5737
				text = "N"
			intervals [795]:
				xmin = 459.5737
				xmax = 459.6037
				text = "sp"
			intervals [796]:
				xmin = 459.6037
				xmax = 459.6337
				text = "Y"
			intervals [797]:
				xmin = 459.6337
				xmax = 459.6837
				text = "UW1"
			intervals [798]:
				xmin = 459.6837
				xmax = 459.7137
				text = "sp"
			intervals [799]:
				xmin = 459.7137
				xmax = 459.7537
				text = "T"
			intervals [800]:
				xmin = 459.7537
				xmax = 459.7837
				text = "EH1"
			intervals [801]:
				xmin = 459.7837
				xmax = 459.8137
				text = "L"
			intervals [802]:
				xmin = 459.8137
				xmax = 459.8537
				text = "M"
			intervals [803]:
				xmin = 459.8537
				xmax = 459.8837
				text = "IY1"
			intervals [804]:
				xmin = 459.8837
				xmax = 459.9237
				text = "sp"
			intervals [805]:
				xmin = 459.9237
				xmax = 459.9737
				text = "W"
			intervals [806]:
				xmin = 459.9737
				xmax = 460.0037
				text = "AH1"
			intervals [807]:
				xmin = 460.0037
				xmax = 460.0337
				text = "T"
			intervals [808]:
				xmin = 460.0337
				xmax = 460.1037
				text = "sp"
			intervals [809]:
				xmin = 460.1037
				xmax = 460.1737
				text = "DH"
			intervals [810]:
				xmin = 460.1737
				xmax = 460.2037
				text = "AH0"
			intervals [811]:
				xmin = 460.2037
				xmax = 460.2337
				text = "T"
			intervals [812]:
				xmin = 460.2337
				xmax = 460.2637
				text = "W"
			intervals [813]:
				xmin = 460.2637
				xmax = 460.2937
				text = "AO1"
			intervals [814]:
				xmin = 460.2937
				xmax = 460.3737
				text = "Z"
			intervals [815]:
				xmin = 460.3737
				xmax = 460.5037
				text = "sp"
			intervals [816]:
				xmin = 460.5037
				xmax = 460.5337
				text = "AH0"
			intervals [817]:
				xmin = 460.5337
				xmax = 460.5637
				text = "B"
			intervals [818]:
				xmin = 460.5637
				xmax = 460.5937
				text = "AW1"
			intervals [819]:
				xmin = 460.5937
				xmax = 460.6237
				text = "T"
			intervals [820]:
				xmin = 460.6237
				xmax = 460.8137
				text = "sp"
			intervals [821]:
				xmin = 460.8137
				xmax = 473.4172
				text = ""
			intervals [822]:
				xmin = 473.4172
				xmax = 474.1572
				text = "M"
			intervals [823]:
				xmin = 474.1572
				xmax = 474.2072
				text = "HH"
			intervals [824]:
				xmin = 474.2072
				xmax = 474.2572
				text = "M"
			intervals [825]:
				xmin = 474.2572
				xmax = 475.247
				text = ""
			intervals [826]:
				xmin = 475.247
				xmax = 475.867
				text = "M"
			intervals [827]:
				xmin = 475.867
				xmax = 475.897
				text = "HH"
			intervals [828]:
				xmin = 475.897
				xmax = 475.927
				text = "M"
			intervals [829]:
				xmin = 475.927
				xmax = 481.2079
				text = ""
			intervals [830]:
				xmin = 481.2079
				xmax = 482.0279
				text = "M"
			intervals [831]:
				xmin = 482.0279
				xmax = 482.0579
				text = "HH"
			intervals [832]:
				xmin = 482.0579
				xmax = 482.0879
				text = "M"
			intervals [833]:
				xmin = 482.0879
				xmax = 487.6684
				text = ""
			intervals [834]:
				xmin = 487.6684
				xmax = 487.7984
				text = "M"
			intervals [835]:
				xmin = 487.7984
				xmax = 488.4184
				text = "sp"
			intervals [836]:
				xmin = 488.4184
				xmax = 492.8694
				text = ""
			intervals [837]:
				xmin = 492.8694
				xmax = 493.4094
				text = "M"
			intervals [838]:
				xmin = 493.4094
				xmax = 493.4594
				text = "HH"
			intervals [839]:
				xmin = 493.4594
				xmax = 493.5094
				text = "M"
			intervals [840]:
				xmin = 493.5094
				xmax = 499.2404
				text = ""
			intervals [841]:
				xmin = 499.2404
				xmax = 499.4204
				text = "HH"
			intervals [842]:
				xmin = 499.4204
				xmax = 499.6304
				text = "M"
			intervals [843]:
				xmin = 499.6304
				xmax = 499.9604
				text = "sp"
			intervals [844]:
				xmin = 499.9604
				xmax = 506.3637
				text = ""
			intervals [845]:
				xmin = 506.3637
				xmax = 507.1337
				text = "M"
			intervals [846]:
				xmin = 507.1337
				xmax = 507.1637
				text = "HH"
			intervals [847]:
				xmin = 507.1637
				xmax = 507.1937
				text = "M"
			intervals [848]:
				xmin = 507.1937
				xmax = 518.5045
				text = ""
			intervals [849]:
				xmin = 518.5045
				xmax = 519.1545
				text = "M"
			intervals [850]:
				xmin = 519.1545
				xmax = 519.1845
				text = "HH"
			intervals [851]:
				xmin = 519.1845
				xmax = 519.2645
				text = "M"
			intervals [852]:
				xmin = 519.2645
				xmax = 520.0252
				text = ""
			intervals [853]:
				xmin = 520.0252
				xmax = 520.7152
				text = "M"
			intervals [854]:
				xmin = 520.7152
				xmax = 520.7452
				text = "HH"
			intervals [855]:
				xmin = 520.7452
				xmax = 520.7752
				text = "M"
			intervals [856]:
				xmin = 520.7752
				xmax = 520.8852
				text = "sp"
			intervals [857]:
				xmin = 520.8852
				xmax = 530.6861
				text = ""
			intervals [858]:
				xmin = 530.6861
				xmax = 530.7161
				text = "Y"
			intervals [859]:
				xmin = 530.7161
				xmax = 530.8661
				text = "AE1"
			intervals [860]:
				xmin = 530.8661
				xmax = 531.3661
				text = "sp"
			intervals [861]:
				xmin = 531.3661
				xmax = 535.1404
				text = ""
			intervals [862]:
				xmin = 535.1404
				xmax = 535.7104
				text = "M"
			intervals [863]:
				xmin = 535.7104
				xmax = 535.7404
				text = "HH"
			intervals [864]:
				xmin = 535.7404
				xmax = 535.7804
				text = "M"
			intervals [865]:
				xmin = 535.7804
				xmax = 568.7172
				text = ""
			intervals [866]:
				xmin = 568.7172
				xmax = 568.7772
				text = "sil"
			intervals [867]:
				xmin = 568.7772
				xmax = 569.5072
				text = "spn"
			intervals [868]:
				xmin = 569.5072
				xmax = 569.6172
				text = "sp"
			intervals [869]:
				xmin = 569.6172
				xmax = 571.0062
				text = ""
			intervals [870]:
				xmin = 571.0062
				xmax = 571.3662
				text = "M"
			intervals [871]:
				xmin = 571.3662
				xmax = 571.3962
				text = "HH"
			intervals [872]:
				xmin = 571.3962
				xmax = 571.6362
				text = "M"
			intervals [873]:
				xmin = 571.6362
				xmax = 571.7362
				text = "sp"
			intervals [874]:
				xmin = 571.7362
				xmax = 580.9969
				text = ""
			intervals [875]:
				xmin = 580.9969
				xmax = 581.3269
				text = "M"
			intervals [876]:
				xmin = 581.3269
				xmax = 581.3769
				text = "HH"
			intervals [877]:
				xmin = 581.3769
				xmax = 581.7269
				text = "M"
			intervals [878]:
				xmin = 581.7269
				xmax = 584.4545
				text = ""
			intervals [879]:
				xmin = 584.4545
				xmax = 584.9545
				text = "M"
			intervals [880]:
				xmin = 584.9545
				xmax = 584.9845
				text = "HH"
			intervals [881]:
				xmin = 584.9845
				xmax = 585.2645
				text = "M"
			intervals [882]:
				xmin = 585.2645
				xmax = 595.2227
				text = ""
			intervals [883]:
				xmin = 595.2227
				xmax = 595.8427
				text = "M"
			intervals [884]:
				xmin = 595.8427
				xmax = 595.8927
				text = "HH"
			intervals [885]:
				xmin = 595.8927
				xmax = 595.9627
				text = "M"
			intervals [886]:
				xmin = 595.9627
				xmax = 602.7461
				text = ""
			intervals [887]:
				xmin = 602.7461
				xmax = 603.5061
				text = "M"
			intervals [888]:
				xmin = 603.5061
				xmax = 603.5361
				text = "HH"
			intervals [889]:
				xmin = 603.5361
				xmax = 603.5661
				text = "M"
			intervals [890]:
				xmin = 603.5661
				xmax = 618.6556
				text = ""
			intervals [891]:
				xmin = 618.6556
				xmax = 619.2856
				text = "M"
			intervals [892]:
				xmin = 619.2856
				xmax = 619.3356
				text = "HH"
			intervals [893]:
				xmin = 619.3356
				xmax = 619.3656
				text = "M"
			intervals [894]:
				xmin = 619.3656
				xmax = 634.4041
				text = ""
			intervals [895]:
				xmin = 634.4041
				xmax = 634.4541
				text = "S"
			intervals [896]:
				xmin = 634.4541
				xmax = 634.4841
				text = "AW1"
			intervals [897]:
				xmin = 634.4841
				xmax = 634.5141
				text = "N"
			intervals [898]:
				xmin = 634.5141
				xmax = 634.5441
				text = "Z"
			intervals [899]:
				xmin = 634.5441
				xmax = 634.6141
				text = "sp"
			intervals [900]:
				xmin = 634.6141
				xmax = 634.6841
				text = "L"
			intervals [901]:
				xmin = 634.6841
				xmax = 634.7141
				text = "AY1"
			intervals [902]:
				xmin = 634.7141
				xmax = 634.7541
				text = "K"
			intervals [903]:
				xmin = 634.7541
				xmax = 634.8941
				text = "sp"
			intervals [904]:
				xmin = 634.8941
				xmax = 634.9241
				text = "AH0"
			intervals [905]:
				xmin = 634.9241
				xmax = 634.9941
				text = "G"
			intervals [906]:
				xmin = 634.9941
				xmax = 635.0241
				text = "R"
			intervals [907]:
				xmin = 635.0241
				xmax = 635.0541
				text = "EY1"
			intervals [908]:
				xmin = 635.0541
				xmax = 635.0841
				text = "T"
			intervals [909]:
				xmin = 635.0841
				xmax = 635.1341
				text = "sp"
			intervals [910]:
				xmin = 635.1341
				xmax = 635.2441
				text = "M"
			intervals [911]:
				xmin = 635.2441
				xmax = 635.2941
				text = "UW1"
			intervals [912]:
				xmin = 635.2941
				xmax = 635.3241
				text = "V"
			intervals [913]:
				xmin = 635.3241
				xmax = 635.3541
				text = "IY0"
			intervals [914]:
				xmin = 635.3541
				xmax = 635.7241
				text = "sp"
			intervals [915]:
				xmin = 635.7241
				xmax = 638.502
				text = ""
			intervals [916]:
				xmin = 638.502
				xmax = 638.532
				text = "IH0"
			intervals [917]:
				xmin = 638.532
				xmax = 638.562
				text = "Z"
			intervals [918]:
				xmin = 638.562
				xmax = 638.642
				text = "sp"
			intervals [919]:
				xmin = 638.642
				xmax = 638.722
				text = "IH0"
			intervals [920]:
				xmin = 638.722
				xmax = 638.792
				text = "T"
			intervals [921]:
				xmin = 638.792
				xmax = 638.822
				text = "sp"
			intervals [922]:
				xmin = 638.822
				xmax = 638.852
				text = "S"
			intervals [923]:
				xmin = 638.852
				xmax = 638.882
				text = "T"
			intervals [924]:
				xmin = 638.882
				xmax = 638.922
				text = "IH1"
			intervals [925]:
				xmin = 638.922
				xmax = 639.042
				text = "L"
			intervals [926]:
				xmin = 639.042
				xmax = 639.072
				text = "sp"
			intervals [927]:
				xmin = 639.072
				xmax = 639.102
				text = "P"
			intervals [928]:
				xmin = 639.102
				xmax = 639.172
				text = "L"
			intervals [929]:
				xmin = 639.172
				xmax = 639.202
				text = "EY1"
			intervals [930]:
				xmin = 639.202
				xmax = 639.232
				text = "IH0"
			intervals [931]:
				xmin = 639.232
				xmax = 639.312
				text = "N"
			intervals [932]:
				xmin = 639.312
				xmax = 639.442
				text = "sp"
			intervals [933]:
				xmin = 639.442
				xmax = 639.482
				text = "ER0"
			intervals [934]:
				xmin = 639.482
				xmax = 639.512
				text = "AW1"
			intervals [935]:
				xmin = 639.512
				xmax = 639.552
				text = "N"
			intervals [936]:
				xmin = 639.552
				xmax = 639.592
				text = "D"
			intervals [937]:
				xmin = 639.592
				xmax = 639.872
				text = "sp"
			intervals [938]:
				xmin = 639.872
				xmax = 648.1886
				text = ""
			intervals [939]:
				xmin = 648.1886
				xmax = 649.0086
				text = "M"
			intervals [940]:
				xmin = 649.0086
				xmax = 649.0386
				text = "HH"
			intervals [941]:
				xmin = 649.0386
				xmax = 649.0686
				text = "M"
			intervals [942]:
				xmin = 649.0686
				xmax = 658.0413
				text = ""
			intervals [943]:
				xmin = 658.0413
				xmax = 658.1713
				text = "sil"
			intervals [944]:
				xmin = 658.1713
				xmax = 658.2113
				text = "HH"
			intervals [945]:
				xmin = 658.2113
				xmax = 658.2413
				text = "AE1"
			intervals [946]:
				xmin = 658.2413
				xmax = 658.2713
				text = "V"
			intervals [947]:
				xmin = 658.2713
				xmax = 658.3113
				text = "sp"
			intervals [948]:
				xmin = 658.3113
				xmax = 658.3813
				text = "Y"
			intervals [949]:
				xmin = 658.3813
				xmax = 658.4213
				text = "UW1"
			intervals [950]:
				xmin = 658.4213
				xmax = 658.4613
				text = "EH1"
			intervals [951]:
				xmin = 658.4613
				xmax = 658.5113
				text = "V"
			intervals [952]:
				xmin = 658.5113
				xmax = 658.6413
				text = "ER0"
			intervals [953]:
				xmin = 658.6413
				xmax = 658.6713
				text = "sp"
			intervals [954]:
				xmin = 658.6713
				xmax = 658.7113
				text = "HH"
			intervals [955]:
				xmin = 658.7113
				xmax = 658.7413
				text = "AE1"
			intervals [956]:
				xmin = 658.7413
				xmax = 658.8013
				text = "D"
			intervals [957]:
				xmin = 658.8013
				xmax = 658.8313
				text = "sp"
			intervals [958]:
				xmin = 658.8313
				xmax = 658.9713
				text = "AH0"
			intervals [959]:
				xmin = 658.9713
				xmax = 659.0613
				text = "sp"
			intervals [960]:
				xmin = 659.0613
				xmax = 659.0913
				text = "P"
			intervals [961]:
				xmin = 659.0913
				xmax = 659.1513
				text = "EH1"
			intervals [962]:
				xmin = 659.1513
				xmax = 659.2913
				text = "T"
			intervals [963]:
				xmin = 659.2913
				xmax = 659.4113
				text = "sp"
			intervals [964]:
				xmin = 659.4113
				xmax = 659.7913
				text = "ER0"
			intervals [965]:
				xmin = 659.7913
				xmax = 659.8813
				text = "sp"
			intervals [966]:
				xmin = 659.8813
				xmax = 659.9113
				text = "D"
			intervals [967]:
				xmin = 659.9113
				xmax = 659.9413
				text = "UW1"
			intervals [968]:
				xmin = 659.9413
				xmax = 659.9713
				text = "Y"
			intervals [969]:
				xmin = 659.9713
				xmax = 660.0013
				text = "UW1"
			intervals [970]:
				xmin = 660.0013
				xmax = 660.1213
				text = "sp"
			intervals [971]:
				xmin = 660.1213
				xmax = 660.1513
				text = "HH"
			intervals [972]:
				xmin = 660.1513
				xmax = 660.1813
				text = "AE1"
			intervals [973]:
				xmin = 660.1813
				xmax = 660.2113
				text = "V"
			intervals [974]:
				xmin = 660.2113
				xmax = 660.4013
				text = "sp"
			intervals [975]:
				xmin = 660.4013
				xmax = 660.4313
				text = "W"
			intervals [976]:
				xmin = 660.4313
				xmax = 660.4613
				text = "AH1"
			intervals [977]:
				xmin = 660.4613
				xmax = 660.4913
				text = "N"
			intervals [978]:
				xmin = 660.4913
				xmax = 660.5413
				text = "sp"
			intervals [979]:
				xmin = 660.5413
				xmax = 660.5713
				text = "N"
			intervals [980]:
				xmin = 660.5713
				xmax = 660.6013
				text = "AW1"
			intervals [981]:
				xmin = 660.6013
				xmax = 672.174
				text = ""
			intervals [982]:
				xmin = 672.174
				xmax = 672.264
				text = "HH"
			intervals [983]:
				xmin = 672.264
				xmax = 672.354
				text = "AW1"
			intervals [984]:
				xmin = 672.354
				xmax = 672.454
				text = "sp"
			intervals [985]:
				xmin = 672.454
				xmax = 672.484
				text = "D"
			intervals [986]:
				xmin = 672.484
				xmax = 672.514
				text = "IH0"
			intervals [987]:
				xmin = 672.514
				xmax = 672.734
				text = "D"
			intervals [988]:
				xmin = 672.734
				xmax = 672.884
				text = "sp"
			intervals [989]:
				xmin = 672.884
				xmax = 672.924
				text = "DH"
			intervals [990]:
				xmin = 672.924
				xmax = 672.974
				text = "EY1"
			intervals [991]:
				xmin = 672.974
				xmax = 673.204
				text = "sp"
			intervals [992]:
				xmin = 673.204
				xmax = 673.234
				text = "G"
			intervals [993]:
				xmin = 673.234
				xmax = 673.264
				text = "EH1"
			intervals [994]:
				xmin = 673.264
				xmax = 673.294
				text = "T"
			intervals [995]:
				xmin = 673.294
				xmax = 673.324
				text = "K"
			intervals [996]:
				xmin = 673.324
				xmax = 673.354
				text = "IH1"
			intervals [997]:
				xmin = 673.354
				xmax = 673.404
				text = "L"
			intervals [998]:
				xmin = 673.404
				xmax = 673.434
				text = "D"
			intervals [999]:
				xmin = 673.434
				xmax = 673.464
				text = "IH0"
			intervals [1000]:
				xmin = 673.464
				xmax = 673.494
				text = "G"
			intervals [1001]:
				xmin = 673.494
				xmax = 673.524
				text = "Z"
			intervals [1002]:
				xmin = 673.524
				xmax = 673.554
				text = "AE1"
			intervals [1003]:
				xmin = 673.554
				xmax = 673.584
				text = "K"
			intervals [1004]:
				xmin = 673.584
				xmax = 673.624
				text = "T"
			intervals [1005]:
				xmin = 673.624
				xmax = 673.654
				text = "L"
			intervals [1006]:
				xmin = 673.654
				xmax = 673.684
				text = "IY0"
			intervals [1007]:
				xmin = 673.684
				xmax = 673.964
				text = "sp"
			intervals [1008]:
				xmin = 673.964
				xmax = 687.6223
				text = ""
			intervals [1009]:
				xmin = 687.6223
				xmax = 688.3623
				text = "M"
			intervals [1010]:
				xmin = 688.3623
				xmax = 688.3923
				text = "HH"
			intervals [1011]:
				xmin = 688.3923
				xmax = 688.4223
				text = "M"
			intervals [1012]:
				xmin = 688.4223
				xmax = 690.6317
				text = ""
			intervals [1013]:
				xmin = 690.6317
				xmax = 690.7517
				text = "W"
			intervals [1014]:
				xmin = 690.7517
				xmax = 690.7817
				text = "AH1"
			intervals [1015]:
				xmin = 690.7817
				xmax = 690.8117
				text = "T"
			intervals [1016]:
				xmin = 690.8117
				xmax = 690.9417
				text = "sp"
			intervals [1017]:
				xmin = 690.9417
				xmax = 690.9817
				text = "K"
			intervals [1018]:
				xmin = 690.9817
				xmax = 691.0117
				text = "AY1"
			intervals [1019]:
				xmin = 691.0117
				xmax = 691.0417
				text = "N"
			intervals [1020]:
				xmin = 691.0417
				xmax = 691.0717
				text = "W"
			intervals [1021]:
				xmin = 691.0717
				xmax = 691.6117
				text = "ER0"
			intervals [1022]:
				xmin = 691.6117
				xmax = 691.7017
				text = "sp"
			intervals [1023]:
				xmin = 691.7017
				xmax = 691.7317
				text = "DH"
			intervals [1024]:
				xmin = 691.7317
				xmax = 691.7617
				text = "EY1"
			intervals [1025]:
				xmin = 691.7617
				xmax = 691.8617
				text = "sp"
			intervals [1026]:
				xmin = 691.8617
				xmax = 698.7456
				text = ""
			intervals [1027]:
				xmin = 698.7456
				xmax = 699.2156
				text = "M"
			intervals [1028]:
				xmin = 699.2156
				xmax = 699.2456
				text = "HH"
			intervals [1029]:
				xmin = 699.2456
				xmax = 699.2756
				text = "M"
			intervals [1030]:
				xmin = 699.2756
				xmax = 707.4744
				text = ""
			intervals [1031]:
				xmin = 707.4744
				xmax = 707.5044
				text = "AH1"
			intervals [1032]:
				xmin = 707.5044
				xmax = 707.6244
				text = "HH"
			intervals [1033]:
				xmin = 707.6244
				xmax = 707.6544
				text = "AH1"
			intervals [1034]:
				xmin = 707.6544
				xmax = 710.403
				text = "sp"
			intervals [1035]:
				xmin = 710.403
				xmax = 710.433
				text = "DH"
			intervals [1036]:
				xmin = 710.433
				xmax = 710.533
				text = "EY1"
			intervals [1037]:
				xmin = 710.533
				xmax = 710.563
				text = "sp"
			intervals [1038]:
				xmin = 710.563
				xmax = 710.593
				text = "D"
			intervals [1039]:
				xmin = 710.593
				xmax = 710.753
				text = "UW1"
			intervals [1040]:
				xmin = 710.753
				xmax = 710.783
				text = "sp"
			intervals [1041]:
				xmin = 710.783
				xmax = 710.843
				text = "EH1"
			intervals [1042]:
				xmin = 710.843
				xmax = 710.873
				text = "N"
			intervals [1043]:
				xmin = 710.873
				xmax = 710.903
				text = "IY0"
			intervals [1044]:
				xmin = 710.903
				xmax = 710.933
				text = "TH"
			intervals [1045]:
				xmin = 710.933
				xmax = 710.973
				text = "IH2"
			intervals [1046]:
				xmin = 710.973
				xmax = 711.093
				text = "N"
			intervals [1047]:
				xmin = 711.093
				xmax = 711.463
				text = "sp"
			intervals [1048]:
				xmin = 711.463
				xmax = 711.503
				text = "DH"
			intervals [1049]:
				xmin = 711.503
				xmax = 711.533
				text = "AH0"
			intervals [1050]:
				xmin = 711.533
				xmax = 711.853
				text = "T"
			intervals [1051]:
				xmin = 711.853
				xmax = 711.993
				text = "sp"
			intervals [1052]:
				xmin = 711.993
				xmax = 712.043
				text = "W"
			intervals [1053]:
				xmin = 712.043
				xmax = 712.123
				text = "AO1"
			intervals [1054]:
				xmin = 712.123
				xmax = 712.313
				text = "Z"
			intervals [1055]:
				xmin = 712.313
				xmax = 712.343
				text = "sp"
			intervals [1056]:
				xmin = 712.343
				xmax = 712.373
				text = "F"
			intervals [1057]:
				xmin = 712.373
				xmax = 712.403
				text = "AH1"
			intervals [1058]:
				xmin = 712.403
				xmax = 712.433
				text = "N"
			intervals [1059]:
				xmin = 712.433
				xmax = 712.463
				text = "IY0"
			intervals [1060]:
				xmin = 712.463
				xmax = 712.873
				text = "ER0"
			intervals [1061]:
				xmin = 712.873
				xmax = 713.013
				text = "sp"
			intervals [1062]:
				xmin = 713.013
				xmax = 713.253
				text = "spn"
			intervals [1063]:
				xmin = 713.253
				xmax = 713.283
				text = "sp"
			intervals [1064]:
				xmin = 713.283
				xmax = 717.0692
				text = ""
			intervals [1065]:
				xmin = 717.0692
				xmax = 717.4992
				text = "M"
			intervals [1066]:
				xmin = 717.4992
				xmax = 717.5292
				text = "HH"
			intervals [1067]:
				xmin = 717.5292
				xmax = 717.6992
				text = "M"
			intervals [1068]:
				xmin = 717.6992
				xmax = 718.5966
				text = ""
			intervals [1069]:
				xmin = 718.5966
				xmax = 718.9566
				text = "M"
			intervals [1070]:
				xmin = 718.9566
				xmax = 718.9866
				text = "HH"
			intervals [1071]:
				xmin = 718.9866
				xmax = 719.0166
				text = "M"
			intervals [1072]:
				xmin = 719.0166
				xmax = 719.0666
				text = "sp"
			intervals [1073]:
				xmin = 719.0666
				xmax = 720.8849
				text = ""
			intervals [1074]:
				xmin = 720.8849
				xmax = 721.2149
				text = "M"
			intervals [1075]:
				xmin = 721.2149
				xmax = 721.2449
				text = "HH"
			intervals [1076]:
				xmin = 721.2449
				xmax = 721.2749
				text = "M"
			intervals [1077]:
				xmin = 721.2749
				xmax = 721.3149
				text = "sp"
			intervals [1078]:
				xmin = 721.3149
				xmax = 725.4891
				text = ""
			intervals [1079]:
				xmin = 725.4891
				xmax = 726.1591
				text = "M"
			intervals [1080]:
				xmin = 726.1591
				xmax = 726.1891
				text = "HH"
			intervals [1081]:
				xmin = 726.1891
				xmax = 726.2891
				text = "M"
			intervals [1082]:
				xmin = 726.2891
				xmax = 739.0684
				text = ""
			intervals [1083]:
				xmin = 739.0684
				xmax = 739.5684
				text = "M"
			intervals [1084]:
				xmin = 739.5684
				xmax = 739.5984
				text = "HH"
			intervals [1085]:
				xmin = 739.5984
				xmax = 739.6684
				text = "M"
			intervals [1086]:
				xmin = 739.6684
				xmax = 743.2368
				text = ""
			intervals [1087]:
				xmin = 743.2368
				xmax = 744.1668
				text = "spn"
			intervals [1088]:
				xmin = 744.1668
				xmax = 744.8879
				text = ""
			intervals [1089]:
				xmin = 744.8879
				xmax = 745.1779
				text = "M"
			intervals [1090]:
				xmin = 745.1779
				xmax = 745.2079
				text = "HH"
			intervals [1091]:
				xmin = 745.2079
				xmax = 745.3479
				text = "M"
			intervals [1092]:
				xmin = 745.3479
				xmax = 753.8607
				text = ""
			intervals [1093]:
				xmin = 753.8607
				xmax = 753.8907
				text = "M"
			intervals [1094]:
				xmin = 753.8907
				xmax = 753.9307
				text = "HH"
			intervals [1095]:
				xmin = 753.9307
				xmax = 754.4707
				text = "M"
			intervals [1096]:
				xmin = 754.4707
				xmax = 758.0374
				text = ""
			intervals [1097]:
				xmin = 758.0374
				xmax = 758.7574
				text = "M"
			intervals [1098]:
				xmin = 758.7574
				xmax = 758.7874
				text = "HH"
			intervals [1099]:
				xmin = 758.7874
				xmax = 758.9374
				text = "M"
			intervals [1100]:
				xmin = 758.9374
				xmax = 760.1121
				text = ""
			intervals [1101]:
				xmin = 760.1121
				xmax = 760.1421
				text = "sil"
			intervals [1102]:
				xmin = 760.1421
				xmax = 760.1721
				text = "spn"
			intervals [1103]:
				xmin = 760.1721
				xmax = 762.2221
				text = "sp"
			intervals [1104]:
				xmin = 762.2221
				xmax = 764.8247
				text = ""
			intervals [1105]:
				xmin = 764.8247
				xmax = 764.8947
				text = "HH"
			intervals [1106]:
				xmin = 764.8947
				xmax = 764.9247
				text = "W"
			intervals [1107]:
				xmin = 764.9247
				xmax = 764.9647
				text = "AH1"
			intervals [1108]:
				xmin = 764.9647
				xmax = 764.9947
				text = "T"
			intervals [1109]:
				xmin = 764.9947
				xmax = 765.0547
				text = "sp"
			intervals [1110]:
				xmin = 765.0547
				xmax = 765.0847
				text = "D"
			intervals [1111]:
				xmin = 765.0847
				xmax = 765.1147
				text = "IH0"
			intervals [1112]:
				xmin = 765.1147
				xmax = 765.1547
				text = "D"
			intervals [1113]:
				xmin = 765.1547
				xmax = 765.1847
				text = "Y"
			intervals [1114]:
				xmin = 765.1847
				xmax = 765.3347
				text = "UW1"
			intervals [1115]:
				xmin = 765.3347
				xmax = 765.3847
				text = "sp"
			intervals [1116]:
				xmin = 765.3847
				xmax = 765.4147
				text = "S"
			intervals [1117]:
				xmin = 765.4147
				xmax = 765.4447
				text = "T"
			intervals [1118]:
				xmin = 765.4447
				xmax = 765.5147
				text = "AH1"
			intervals [1119]:
				xmin = 765.5147
				xmax = 765.5947
				text = "D"
			intervals [1120]:
				xmin = 765.5947
				xmax = 765.6347
				text = "IY0"
			intervals [1121]:
				xmin = 765.6347
				xmax = 765.6647
				text = "W"
			intervals [1122]:
				xmin = 765.6647
				xmax = 765.6947
				text = "EH1"
			intervals [1123]:
				xmin = 765.6947
				xmax = 765.7247
				text = "N"
			intervals [1124]:
				xmin = 765.7247
				xmax = 765.7547
				text = "Y"
			intervals [1125]:
				xmin = 765.7547
				xmax = 765.7847
				text = "UW1"
			intervals [1126]:
				xmin = 765.7847
				xmax = 765.8147
				text = "W"
			intervals [1127]:
				xmin = 765.8147
				xmax = 766.4247
				text = "ER0"
			intervals [1128]:
				xmin = 766.4247
				xmax = 766.4547
				text = "sp"
			intervals [1129]:
				xmin = 766.4547
				xmax = 766.5047
				text = "IH0"
			intervals [1130]:
				xmin = 766.5047
				xmax = 766.5347
				text = "N"
			intervals [1131]:
				xmin = 766.5347
				xmax = 766.5747
				text = "G"
			intervals [1132]:
				xmin = 766.5747
				xmax = 766.6047
				text = "R"
			intervals [1133]:
				xmin = 766.6047
				xmax = 766.6347
				text = "AE1"
			intervals [1134]:
				xmin = 766.6347
				xmax = 766.6647
				text = "M"
			intervals [1135]:
				xmin = 766.6647
				xmax = 766.6947
				text = "ER0"
			intervals [1136]:
				xmin = 766.6947
				xmax = 766.7247
				text = "S"
			intervals [1137]:
				xmin = 766.7247
				xmax = 766.7547
				text = "K"
			intervals [1138]:
				xmin = 766.7547
				xmax = 766.7947
				text = "UW1"
			intervals [1139]:
				xmin = 766.7947
				xmax = 766.9647
				text = "L"
			intervals [1140]:
				xmin = 766.9647
				xmax = 767.2047
				text = "sp"
			intervals [1141]:
				xmin = 767.2047
				xmax = 767.490
				text = ""
			intervals [1142]:
				xmin = 767.490
				xmax = 767.520
				text = "spn"
			intervals [1143]:
				xmin = 767.520
				xmax = 768.310
				text = "sp"
			intervals [1144]:
				xmin = 768.310
				xmax = 793.6387
				text = ""
			intervals [1145]:
				xmin = 793.6387
				xmax = 794.1387
				text = "M"
			intervals [1146]:
				xmin = 794.1387
				xmax = 794.1687
				text = "HH"
			intervals [1147]:
				xmin = 794.1687
				xmax = 794.1987
				text = "M"
			intervals [1148]:
				xmin = 794.1987
				xmax = 794.2487
				text = "sp"
			intervals [1149]:
				xmin = 794.2487
				xmax = 797.0778
				text = ""
			intervals [1150]:
				xmin = 797.0778
				xmax = 797.1478
				text = "W"
			intervals [1151]:
				xmin = 797.1478
				xmax = 797.1778
				text = "AO1"
			intervals [1152]:
				xmin = 797.1778
				xmax = 797.2178
				text = "Z"
			intervals [1153]:
				xmin = 797.2178
				xmax = 797.3478
				text = "sp"
			intervals [1154]:
				xmin = 797.3478
				xmax = 797.4178
				text = "DH"
			intervals [1155]:
				xmin = 797.4178
				xmax = 797.5078
				text = "AH0"
			intervals [1156]:
				xmin = 797.5078
				xmax = 797.5978
				text = "T"
			intervals [1157]:
				xmin = 797.5978
				xmax = 797.6578
				text = "sp"
			intervals [1158]:
				xmin = 797.6578
				xmax = 797.7178
				text = "IH0"
			intervals [1159]:
				xmin = 797.7178
				xmax = 797.9678
				text = "N"
			intervals [1160]:
				xmin = 797.9678
				xmax = 798.1078
				text = "sp"
			intervals [1161]:
				xmin = 798.1078
				xmax = 798.1878
				text = "G"
			intervals [1162]:
				xmin = 798.1878
				xmax = 798.2178
				text = "R"
			intervals [1163]:
				xmin = 798.2178
				xmax = 798.2478
				text = "AE1"
			intervals [1164]:
				xmin = 798.2478
				xmax = 798.2778
				text = "M"
			intervals [1165]:
				xmin = 798.2778
				xmax = 798.3478
				text = "ER0"
			intervals [1166]:
				xmin = 798.3478
				xmax = 798.3978
				text = "sp"
			intervals [1167]:
				xmin = 798.3978
				xmax = 798.4278
				text = "S"
			intervals [1168]:
				xmin = 798.4278
				xmax = 798.4578
				text = "K"
			intervals [1169]:
				xmin = 798.4578
				xmax = 798.5578
				text = "UW1"
			intervals [1170]:
				xmin = 798.5578
				xmax = 798.7678
				text = "L"
			intervals [1171]:
				xmin = 798.7678
				xmax = 799.1978
				text = "sp"
			intervals [1172]:
				xmin = 799.1978
				xmax = 799.2278
				text = "spn"
			intervals [1173]:
				xmin = 799.2278
				xmax = 799.591
				text = ""
			intervals [1174]:
				xmin = 799.591
				xmax = 799.631
				text = "ER0"
			intervals [1175]:
				xmin = 799.631
				xmax = 799.661
				text = "sp"
			intervals [1176]:
				xmin = 799.661
				xmax = 799.711
				text = "HH"
			intervals [1177]:
				xmin = 799.711
				xmax = 799.791
				text = "AY1"
			intervals [1178]:
				xmin = 799.791
				xmax = 799.951
				text = "sp"
			intervals [1179]:
				xmin = 799.951
				xmax = 799.981
				text = "S"
			intervals [1180]:
				xmin = 799.981
				xmax = 800.011
				text = "K"
			intervals [1181]:
				xmin = 800.011
				xmax = 800.041
				text = "UW1"
			intervals [1182]:
				xmin = 800.041
				xmax = 800.071
				text = "L"
			intervals [1183]:
				xmin = 800.071
				xmax = 803.4255
				text = "sp"
			intervals [1184]:
				xmin = 803.4255
				xmax = 803.4755
				text = "R"
			intervals [1185]:
				xmin = 803.4755
				xmax = 803.5155
				text = "IY1"
			intervals [1186]:
				xmin = 803.5155
				xmax = 803.5455
				text = "L"
			intervals [1187]:
				xmin = 803.5455
				xmax = 803.7055
				text = "IY0"
			intervals [1188]:
				xmin = 803.7055
				xmax = 803.8955
				text = "sp"
			intervals [1189]:
				xmin = 803.8955
				xmax = 808.1333
				text = ""
			intervals [1190]:
				xmin = 808.1333
				xmax = 808.2133
				text = "DH"
			intervals [1191]:
				xmin = 808.2133
				xmax = 808.2433
				text = "EY1"
			intervals [1192]:
				xmin = 808.2433
				xmax = 808.3133
				text = "sp"
			intervals [1193]:
				xmin = 808.3133
				xmax = 808.3633
				text = "HH"
			intervals [1194]:
				xmin = 808.3633
				xmax = 808.3933
				text = "AE1"
			intervals [1195]:
				xmin = 808.3933
				xmax = 808.4233
				text = "D"
			intervals [1196]:
				xmin = 808.4233
				xmax = 808.4533
				text = "DH"
			intervals [1197]:
				xmin = 808.4533
				xmax = 808.5533
				text = "AH0"
			intervals [1198]:
				xmin = 808.5533
				xmax = 808.5933
				text = "T"
			intervals [1199]:
				xmin = 808.5933
				xmax = 808.6633
				text = "sp"
			intervals [1200]:
				xmin = 808.6633
				xmax = 808.6933
				text = "spn"
			intervals [1201]:
				xmin = 808.6933
				xmax = 808.7233
				text = "IH0"
			intervals [1202]:
				xmin = 808.7233
				xmax = 808.7633
				text = "N"
			intervals [1203]:
				xmin = 808.7633
				xmax = 809.0533
				text = "sp"
			intervals [1204]:
				xmin = 809.0533
				xmax = 809.0833
				text = "G"
			intervals [1205]:
				xmin = 809.0833
				xmax = 809.1233
				text = "R"
			intervals [1206]:
				xmin = 809.1233
				xmax = 809.1533
				text = "AE1"
			intervals [1207]:
				xmin = 809.1533
				xmax = 809.1933
				text = "M"
			intervals [1208]:
				xmin = 809.1933
				xmax = 809.2233
				text = "ER0"
			intervals [1209]:
				xmin = 809.2233
				xmax = 809.5633
				text = "sp"
			intervals [1210]:
				xmin = 809.5633
				xmax = 809.5933
				text = "S"
			intervals [1211]:
				xmin = 809.5933
				xmax = 809.6233
				text = "K"
			intervals [1212]:
				xmin = 809.6233
				xmax = 809.6533
				text = "UW1"
			intervals [1213]:
				xmin = 809.6533
				xmax = 809.7133
				text = "L"
			intervals [1214]:
				xmin = 809.7133
				xmax = 810.3808
				text = "sp"
			intervals [1215]:
				xmin = 810.3808
				xmax = 810.4208
				text = "M"
			intervals [1216]:
				xmin = 810.4208
				xmax = 810.4608
				text = "OW1"
			intervals [1217]:
				xmin = 810.4608
				xmax = 810.4908
				text = "S"
			intervals [1218]:
				xmin = 810.4908
				xmax = 810.6808
				text = "sp"
			intervals [1219]:
				xmin = 810.6808
				xmax = 810.7108
				text = "S"
			intervals [1220]:
				xmin = 810.7108
				xmax = 810.7408
				text = "K"
			intervals [1221]:
				xmin = 810.7408
				xmax = 810.7908
				text = "UW1"
			intervals [1222]:
				xmin = 810.7908
				xmax = 810.8208
				text = "L"
			intervals [1223]:
				xmin = 810.8208
				xmax = 811.7108
				text = "Z"
			intervals [1224]:
				xmin = 811.7108
				xmax = 811.7408
				text = "sp"
			intervals [1225]:
				xmin = 811.7408
				xmax = 811.7708
				text = "D"
			intervals [1226]:
				xmin = 811.7708
				xmax = 811.8008
				text = "OW1"
			intervals [1227]:
				xmin = 811.8008
				xmax = 811.8308
				text = "N"
			intervals [1228]:
				xmin = 811.8308
				xmax = 811.8908
				text = "sp"
			intervals [1229]:
				xmin = 811.8908
				xmax = 811.9208
				text = "HH"
			intervals [1230]:
				xmin = 811.9208
				xmax = 811.9508
				text = "AE1"
			intervals [1231]:
				xmin = 811.9508
				xmax = 811.9808
				text = "V"
			intervals [1232]:
				xmin = 811.9808
				xmax = 812.0208
				text = "sp"
			intervals [1233]:
				xmin = 812.0208
				xmax = 812.0508
				text = "DH"
			intervals [1234]:
				xmin = 812.0508
				xmax = 812.0808
				text = "AH0"
			intervals [1235]:
				xmin = 812.0808
				xmax = 812.1108
				text = "T"
			intervals [1236]:
				xmin = 812.1108
				xmax = 816.1244
				text = ""
			intervals [1237]:
				xmin = 816.1244
				xmax = 816.1544
				text = "Y"
			intervals [1238]:
				xmin = 816.1544
				xmax = 816.1844
				text = "AE1"
			intervals [1239]:
				xmin = 816.1844
				xmax = 816.8644
				text = "AH0"
			intervals [1240]:
				xmin = 816.8644
				xmax = 817.0544
				text = "N"
			intervals [1241]:
				xmin = 817.0544
				xmax = 817.561
				text = "sp"
			intervals [1242]:
				xmin = 817.561
				xmax = 817.661
				text = "Y"
			intervals [1243]:
				xmin = 817.661
				xmax = 817.761
				text = "AE1"
			intervals [1244]:
				xmin = 817.761
				xmax = 817.791
				text = "sp"
			intervals [1245]:
				xmin = 817.791
				xmax = 817.841
				text = "EH2"
			intervals [1246]:
				xmin = 817.841
				xmax = 818.001
				text = "L"
			intervals [1247]:
				xmin = 818.001
				xmax = 818.031
				text = "AH0"
			intervals [1248]:
				xmin = 818.031
				xmax = 818.081
				text = "M"
			intervals [1249]:
				xmin = 818.081
				xmax = 818.151
				text = "EH1"
			intervals [1250]:
				xmin = 818.151
				xmax = 818.251
				text = "N"
			intervals [1251]:
				xmin = 818.251
				xmax = 818.281
				text = "T"
			intervals [1252]:
				xmin = 818.281
				xmax = 818.321
				text = "ER0"
			intervals [1253]:
				xmin = 818.321
				xmax = 818.401
				text = "R"
			intervals [1254]:
				xmin = 818.401
				xmax = 818.751
				text = "IY0"
			intervals [1255]:
				xmin = 818.751
				xmax = 818.781
				text = "sp"
			intervals [1256]:
				xmin = 818.781
				xmax = 818.811
				text = "AH0"
			intervals [1257]:
				xmin = 818.811
				xmax = 818.871
				text = "N"
			intervals [1258]:
				xmin = 818.871
				xmax = 818.901
				text = "sp"
			intervals [1259]:
				xmin = 818.901
				xmax = 818.931
				text = "JH"
			intervals [1260]:
				xmin = 818.931
				xmax = 818.961
				text = "UW1"
			intervals [1261]:
				xmin = 818.961
				xmax = 819.011
				text = "N"
			intervals [1262]:
				xmin = 819.011
				xmax = 819.041
				text = "Y"
			intervals [1263]:
				xmin = 819.041
				xmax = 819.091
				text = "ER0"
			intervals [1264]:
				xmin = 819.091
				xmax = 819.311
				text = "sp"
			intervals [1265]:
				xmin = 819.311
				xmax = 819.341
				text = "HH"
			intervals [1266]:
				xmin = 819.341
				xmax = 819.371
				text = "AY1"
			intervals [1267]:
				xmin = 819.371
				xmax = 819.691
				text = "sp"
			intervals [1268]:
				xmin = 819.691
				xmax = 826.532
				text = ""
			intervals [1269]:
				xmin = 826.532
				xmax = 827.132
				text = "M"
			intervals [1270]:
				xmin = 827.132
				xmax = 827.162
				text = "HH"
			intervals [1271]:
				xmin = 827.162
				xmax = 827.192
				text = "M"
			intervals [1272]:
				xmin = 827.192
				xmax = 831.9373
				text = ""
			intervals [1273]:
				xmin = 831.9373
				xmax = 832.5773
				text = "M"
			intervals [1274]:
				xmin = 832.5773
				xmax = 832.6073
				text = "HH"
			intervals [1275]:
				xmin = 832.6073
				xmax = 832.6373
				text = "M"
			intervals [1276]:
				xmin = 832.6373
				xmax = 834.147
				text = ""
			intervals [1277]:
				xmin = 834.147
				xmax = 834.617
				text = "M"
			intervals [1278]:
				xmin = 834.617
				xmax = 834.647
				text = "HH"
			intervals [1279]:
				xmin = 834.647
				xmax = 834.677
				text = "M"
			intervals [1280]:
				xmin = 834.677
				xmax = 835.7471
				text = ""
			intervals [1281]:
				xmin = 835.7471
				xmax = 835.7771
				text = "M"
			intervals [1282]:
				xmin = 835.7771
				xmax = 842.6972
				text = "sp"
			intervals [1283]:
				xmin = 842.6972
				xmax = 842.7372
				text = "IH0"
			intervals [1284]:
				xmin = 842.7372
				xmax = 842.7872
				text = "N"
			intervals [1285]:
				xmin = 842.7872
				xmax = 842.8472
				text = "EH2"
			intervals [1286]:
				xmin = 842.8472
				xmax = 842.9572
				text = "L"
			intervals [1287]:
				xmin = 842.9572
				xmax = 842.9872
				text = "AH0"
			intervals [1288]:
				xmin = 842.9872
				xmax = 843.0172
				text = "M"
			intervals [1289]:
				xmin = 843.0172
				xmax = 843.0872
				text = "EH1"
			intervals [1290]:
				xmin = 843.0872
				xmax = 843.1172
				text = "N"
			intervals [1291]:
				xmin = 843.1172
				xmax = 843.1472
				text = "T"
			intervals [1292]:
				xmin = 843.1472
				xmax = 843.1772
				text = "ER0"
			intervals [1293]:
				xmin = 843.1772
				xmax = 843.2572
				text = "R"
			intervals [1294]:
				xmin = 843.2572
				xmax = 843.3272
				text = "IY0"
			intervals [1295]:
				xmin = 843.3272
				xmax = 843.4372
				text = "sp"
			intervals [1296]:
				xmin = 843.4372
				xmax = 843.4672
				text = "S"
			intervals [1297]:
				xmin = 843.4672
				xmax = 843.4972
				text = "K"
			intervals [1298]:
				xmin = 843.4972
				xmax = 843.5272
				text = "UW1"
			intervals [1299]:
				xmin = 843.5272
				xmax = 843.6372
				text = "L"
			intervals [1300]:
				xmin = 843.6372
				xmax = 843.6772
				text = "sp"
			intervals [1301]:
				xmin = 843.6772
				xmax = 850.5818
				text = ""
			intervals [1302]:
				xmin = 850.5818
				xmax = 851.2518
				text = "M"
			intervals [1303]:
				xmin = 851.2518
				xmax = 851.2818
				text = "HH"
			intervals [1304]:
				xmin = 851.2818
				xmax = 851.3118
				text = "M"
			intervals [1305]:
				xmin = 851.3118
				xmax = 861.4474
				text = ""
			intervals [1306]:
				xmin = 861.4474
				xmax = 862.2274
				text = "spn"
			intervals [1307]:
				xmin = 862.2274
				xmax = 874.1925
				text = ""
			intervals [1308]:
				xmin = 874.1925
				xmax = 874.8025
				text = "M"
			intervals [1309]:
				xmin = 874.8025
				xmax = 874.8325
				text = "HH"
			intervals [1310]:
				xmin = 874.8325
				xmax = 874.8625
				text = "M"
			intervals [1311]:
				xmin = 874.8625
				xmax = 887.2094
				text = ""
			intervals [1312]:
				xmin = 887.2094
				xmax = 887.5394
				text = "M"
			intervals [1313]:
				xmin = 887.5394
				xmax = 887.9894
				text = "sp"
			intervals [1314]:
				xmin = 887.9894
				xmax = 900.5546
				text = ""
			intervals [1315]:
				xmin = 900.5546
				xmax = 900.8046
				text = "Y"
			intervals [1316]:
				xmin = 900.8046
				xmax = 900.9046
				text = "AE1"
			intervals [1317]:
				xmin = 900.9046
				xmax = 901.2446
				text = "sp"
			intervals [1318]:
				xmin = 901.2446
				xmax = 902.3874
				text = ""
			intervals [1319]:
				xmin = 902.3874
				xmax = 903.0374
				text = "M"
			intervals [1320]:
				xmin = 903.0374
				xmax = 903.0674
				text = "HH"
			intervals [1321]:
				xmin = 903.0674
				xmax = 903.0974
				text = "M"
			intervals [1322]:
				xmin = 903.0974
				xmax = 910.351
				text = ""
			intervals [1323]:
				xmin = 910.351
				xmax = 910.941
				text = "M"
			intervals [1324]:
				xmin = 910.941
				xmax = 910.971
				text = "HH"
			intervals [1325]:
				xmin = 910.971
				xmax = 911.001
				text = "M"
			intervals [1326]:
				xmin = 911.001
				xmax = 911.4907
				text = ""
			intervals [1327]:
				xmin = 911.4907
				xmax = 911.6607
				text = "sil"
			intervals [1328]:
				xmin = 911.6607
				xmax = 911.6907
				text = "S"
			intervals [1329]:
				xmin = 911.6907
				xmax = 911.7207
				text = "OW1"
			intervals [1330]:
				xmin = 911.7207
				xmax = 911.8107
				text = "sp"
			intervals [1331]:
				xmin = 911.8107
				xmax = 911.8407
				text = "K"
			intervals [1332]:
				xmin = 911.8407
				xmax = 911.9007
				text = "IH1"
			intervals [1333]:
				xmin = 911.9007
				xmax = 911.9807
				text = "D"
			intervals [1334]:
				xmin = 911.9807
				xmax = 912.0107
				text = "Z"
			intervals [1335]:
				xmin = 912.0107
				xmax = 912.0507
				text = "sp"
			intervals [1336]:
				xmin = 912.0507
				xmax = 912.0907
				text = "D"
			intervals [1337]:
				xmin = 912.0907
				xmax = 912.1207
				text = "OW1"
			intervals [1338]:
				xmin = 912.1207
				xmax = 912.2207
				text = "N"
			intervals [1339]:
				xmin = 912.2207
				xmax = 912.2807
				text = "sp"
			intervals [1340]:
				xmin = 912.2807
				xmax = 912.3207
				text = "D"
			intervals [1341]:
				xmin = 912.3207
				xmax = 912.4707
				text = "UW1"
			intervals [1342]:
				xmin = 912.4707
				xmax = 912.5007
				text = "DH"
			intervals [1343]:
				xmin = 912.5007
				xmax = 912.5307
				text = "AH0"
			intervals [1344]:
				xmin = 912.5307
				xmax = 912.5707
				text = "T"
			intervals [1345]:
				xmin = 912.5707
				xmax = 912.6907
				text = "sp"
			intervals [1346]:
				xmin = 912.6907
				xmax = 912.7207
				text = "DH"
			intervals [1347]:
				xmin = 912.7207
				xmax = 912.7507
				text = "IY1"
			intervals [1348]:
				xmin = 912.7507
				xmax = 912.8607
				text = "Z"
			intervals [1349]:
				xmin = 912.8607
				xmax = 912.8907
				text = "sp"
			intervals [1350]:
				xmin = 912.8907
				xmax = 912.9207
				text = "D"
			intervals [1351]:
				xmin = 912.9207
				xmax = 912.9507
				text = "EY1"
			intervals [1352]:
				xmin = 912.9507
				xmax = 913.0907
				text = "Z"
			intervals [1353]:
				xmin = 913.0907
				xmax = 913.2107
				text = "sp"
			intervals [1354]:
				xmin = 913.2107
				xmax = 927.5314
				text = ""
			intervals [1355]:
				xmin = 927.5314
				xmax = 927.8214
				text = "M"
			intervals [1356]:
				xmin = 927.8214
				xmax = 927.8514
				text = "HH"
			intervals [1357]:
				xmin = 927.8514
				xmax = 927.8814
				text = "M"
			intervals [1358]:
				xmin = 927.8814
				xmax = 939.0427
				text = ""
			intervals [1359]:
				xmin = 939.0427
				xmax = 939.2327
				text = "M"
			intervals [1360]:
				xmin = 939.2327
				xmax = 939.6627
				text = "sp"
			intervals [1361]:
				xmin = 939.6627
				xmax = 939.819
				text = ""
			intervals [1362]:
				xmin = 939.819
				xmax = 939.849
				text = "K"
			intervals [1363]:
				xmin = 939.849
				xmax = 939.879
				text = "IH1"
			intervals [1364]:
				xmin = 939.879
				xmax = 939.909
				text = "D"
			intervals [1365]:
				xmin = 939.909
				xmax = 940.369
				text = "Z"
			intervals [1366]:
				xmin = 940.369
				xmax = 940.399
				text = "sp"
			intervals [1367]:
				xmin = 940.399
				xmax = 940.709
				text = "ER0"
			intervals [1368]:
				xmin = 940.709
				xmax = 940.799
				text = "sp"
			intervals [1369]:
				xmin = 940.799
				xmax = 940.829
				text = "F"
			intervals [1370]:
				xmin = 940.829
				xmax = 940.859
				text = "AH1"
			intervals [1371]:
				xmin = 940.859
				xmax = 940.889
				text = "N"
			intervals [1372]:
				xmin = 940.889
				xmax = 940.919
				text = "IY0"
			intervals [1373]:
				xmin = 940.919
				xmax = 949.3199
				text = ""
			intervals [1374]:
				xmin = 949.3199
				xmax = 949.5099
				text = "AH1"
			intervals [1375]:
				xmin = 949.5099
				xmax = 949.5799
				text = "HH"
			intervals [1376]:
				xmin = 949.5799
				xmax = 949.7699
				text = "AH1"
			intervals [1377]:
				xmin = 949.7699
				xmax = 1010.0695
				text = ""
			intervals [1378]:
				xmin = 1010.0695
				xmax = 1010.3495
				text = "OW1"
			intervals [1379]:
				xmin = 1010.3495
				xmax = 1010.6188
				text = ""
			intervals [1380]:
				xmin = 1010.6188
				xmax = 1010.7688
				text = "AH1"
			intervals [1381]:
				xmin = 1010.7688
				xmax = 1010.7988
				text = "HH"
			intervals [1382]:
				xmin = 1010.7988
				xmax = 1010.9188
				text = "AH1"
			intervals [1383]:
				xmin = 1010.9188
				xmax = 1011.3788
				text = "sp"
			intervals [1384]:
				xmin = 1011.3788
				xmax = 1020.4742
				text = ""
			intervals [1385]:
				xmin = 1020.4742
				xmax = 1021.6442
				text = "spn"
			intervals [1386]:
				xmin = 1021.6442
				xmax = 1021.7068
				text = ""
			intervals [1387]:
				xmin = 1021.7068
				xmax = 1021.7868
				text = "sil"
			intervals [1388]:
				xmin = 1021.7868
				xmax = 1021.8668
				text = "EH1"
			intervals [1389]:
				xmin = 1021.8668
				xmax = 1021.9768
				text = "N"
			intervals [1390]:
				xmin = 1021.9768
				xmax = 1022.0068
				text = "IY0"
			intervals [1391]:
				xmin = 1022.0068
				xmax = 1022.0368
				text = "TH"
			intervals [1392]:
				xmin = 1022.0368
				xmax = 1022.0668
				text = "IH2"
			intervals [1393]:
				xmin = 1022.0668
				xmax = 1022.3268
				text = "N"
			intervals [1394]:
				xmin = 1022.3268
				xmax = 1022.3668
				text = "sp"
			intervals [1395]:
				xmin = 1022.3668
				xmax = 1022.4268
				text = "G"
			intervals [1396]:
				xmin = 1022.4268
				xmax = 1022.4568
				text = "OW1"
			intervals [1397]:
				xmin = 1022.4568
				xmax = 1022.5468
				text = "Z"
			intervals [1398]:
				xmin = 1022.5468
				xmax = 1022.5968
				text = "sp"
			intervals [1399]:
				xmin = 1022.5968
				xmax = 1024.7218
				text = ""
			intervals [1400]:
				xmin = 1024.7218
				xmax = 1024.7518
				text = "spn"
			intervals [1401]:
				xmin = 1024.7518
				xmax = 1026.0118
				text = "sp"
			intervals [1402]:
				xmin = 1026.0118
				xmax = 1034.0888
				text = ""
			intervals [1403]:
				xmin = 1034.0888
				xmax = 1034.4088
				text = "Y"
			intervals [1404]:
				xmin = 1034.4088
				xmax = 1034.6588
				text = "AE1"
			intervals [1405]:
				xmin = 1034.6588
				xmax = 1035.2093
				text = ""
			intervals [1406]:
				xmin = 1035.2093
				xmax = 1035.2893
				text = "sil"
			intervals [1407]:
				xmin = 1035.2893
				xmax = 1035.3193
				text = "F"
			intervals [1408]:
				xmin = 1035.3193
				xmax = 1035.3493
				text = "AO2"
			intervals [1409]:
				xmin = 1035.3493
				xmax = 1035.3793
				text = "R"
			intervals [1410]:
				xmin = 1035.3793
				xmax = 1035.4093
				text = "T"
			intervals [1411]:
				xmin = 1035.4093
				xmax = 1035.4393
				text = "IY1"
			intervals [1412]:
				xmin = 1035.4393
				xmax = 1035.5293
				text = "N"
			intervals [1413]:
				xmin = 1035.5293
				xmax = 1035.6493
				text = "sp"
			intervals [1414]:
				xmin = 1035.6493
				xmax = 1035.6793
				text = "T"
			intervals [1415]:
				xmin = 1035.6793
				xmax = 1035.7093
				text = "IH0"
			intervals [1416]:
				xmin = 1035.7093
				xmax = 1035.8593
				text = "sp"
			intervals [1417]:
				xmin = 1035.8593
				xmax = 1035.8893
				text = "S"
			intervals [1418]:
				xmin = 1035.8893
				xmax = 1035.9193
				text = "IH0"
			intervals [1419]:
				xmin = 1035.9193
				xmax = 1035.9693
				text = "K"
			intervals [1420]:
				xmin = 1035.9693
				xmax = 1036.0193
				text = "S"
			intervals [1421]:
				xmin = 1036.0193
				xmax = 1036.0493
				text = "T"
			intervals [1422]:
				xmin = 1036.0493
				xmax = 1036.0793
				text = "IY1"
			intervals [1423]:
				xmin = 1036.0793
				xmax = 1036.1093
				text = "N"
			intervals [1424]:
				xmin = 1036.1093
				xmax = 1036.5693
				text = "sp"
			intervals [1425]:
				xmin = 1036.5693
				xmax = 1036.9702
				text = ""
			intervals [1426]:
				xmin = 1036.9702
				xmax = 1037.0502
				text = "F"
			intervals [1427]:
				xmin = 1037.0502
				xmax = 1037.1002
				text = "AO1"
			intervals [1428]:
				xmin = 1037.1002
				xmax = 1037.2502
				text = "R"
			intervals [1429]:
				xmin = 1037.2502
				xmax = 1037.2802
				text = "T"
			intervals [1430]:
				xmin = 1037.2802
				xmax = 1037.3202
				text = "IY1"
			intervals [1431]:
				xmin = 1037.3202
				xmax = 1037.4002
				text = "N"
			intervals [1432]:
				xmin = 1037.4002
				xmax = 1037.4302
				text = "sp"
			intervals [1433]:
				xmin = 1037.4302
				xmax = 1037.4602
				text = "T"
			intervals [1434]:
				xmin = 1037.4602
				xmax = 1037.4902
				text = "IH0"
			intervals [1435]:
				xmin = 1037.4902
				xmax = 1037.5202
				text = "EY0"
			intervals [1436]:
				xmin = 1037.5202
				xmax = 1037.5502
				text = "T"
			intervals [1437]:
				xmin = 1037.5502
				xmax = 1037.5802
				text = "IY1"
			intervals [1438]:
				xmin = 1037.5802
				xmax = 1037.6602
				text = "N"
			intervals [1439]:
				xmin = 1037.6602
				xmax = 1038.2602
				text = "sp"
			intervals [1440]:
				xmin = 1038.2602
				xmax = 1045.2488
				text = ""
			intervals [1441]:
				xmin = 1045.2488
				xmax = 1045.7688
				text = "M"
			intervals [1442]:
				xmin = 1045.7688
				xmax = 1045.7988
				text = "HH"
			intervals [1443]:
				xmin = 1045.7988
				xmax = 1045.8688
				text = "M"
			intervals [1444]:
				xmin = 1045.8688
				xmax = 1054.5628
				text = ""
			intervals [1445]:
				xmin = 1054.5628
				xmax = 1054.7028
				text = "Y"
			intervals [1446]:
				xmin = 1054.7028
				xmax = 1054.9228
				text = "AE1"
			intervals [1447]:
				xmin = 1054.9228
				xmax = 1054.9528
				text = "sp"
			intervals [1448]:
				xmin = 1054.9528
				xmax = 1054.9828
				text = "K"
			intervals [1449]:
				xmin = 1054.9828
				xmax = 1055.0228
				text = "IH1"
			intervals [1450]:
				xmin = 1055.0228
				xmax = 1055.0928
				text = "D"
			intervals [1451]:
				xmin = 1055.0928
				xmax = 1055.1228
				text = "Z"
			intervals [1452]:
				xmin = 1055.1228
				xmax = 1055.1628
				text = "sp"
			intervals [1453]:
				xmin = 1055.1628
				xmax = 1055.3628
				text = "spn"
			intervals [1454]:
				xmin = 1055.3628
				xmax = 1055.3928
				text = "AE1"
			intervals [1455]:
				xmin = 1055.3928
				xmax = 1055.4228
				text = "T"
			intervals [1456]:
				xmin = 1055.4228
				xmax = 1055.6128
				text = "sp"
			intervals [1457]:
				xmin = 1055.6128
				xmax = 1055.6628
				text = "DH"
			intervals [1458]:
				xmin = 1055.6628
				xmax = 1055.8028
				text = "AH0"
			intervals [1459]:
				xmin = 1055.8028
				xmax = 1055.9528
				text = "T"
			intervals [1460]:
				xmin = 1055.9528
				xmax = 1056.1128
				text = "sp"
			intervals [1461]:
				xmin = 1056.1128
				xmax = 1056.1428
				text = "EY1"
			intervals [1462]:
				xmin = 1056.1428
				xmax = 1056.1728
				text = "JH"
			intervals [1463]:
				xmin = 1056.1728
				xmax = 1059.2717
				text = ""
			intervals [1464]:
				xmin = 1059.2717
				xmax = 1059.3417
				text = "sil"
			intervals [1465]:
				xmin = 1059.3417
				xmax = 1059.3717
				text = "HH"
			intervals [1466]:
				xmin = 1059.3717
				xmax = 1059.4017
				text = "AE1"
			intervals [1467]:
				xmin = 1059.4017
				xmax = 1059.4317
				text = "V"
			intervals [1468]:
				xmin = 1059.4317
				xmax = 1059.4617
				text = "sp"
			intervals [1469]:
				xmin = 1059.4617
				xmax = 1059.5517
				text = "Y"
			intervals [1470]:
				xmin = 1059.5517
				xmax = 1059.6217
				text = "UW1"
			intervals [1471]:
				xmin = 1059.6217
				xmax = 1059.6817
				text = "EH1"
			intervals [1472]:
				xmin = 1059.6817
				xmax = 1059.7117
				text = "V"
			intervals [1473]:
				xmin = 1059.7117
				xmax = 1059.7417
				text = "ER0"
			intervals [1474]:
				xmin = 1059.7417
				xmax = 1059.7717
				text = "HH"
			intervals [1475]:
				xmin = 1059.7717
				xmax = 1059.8017
				text = "AE1"
			intervals [1476]:
				xmin = 1059.8017
				xmax = 1059.8317
				text = "D"
			intervals [1477]:
				xmin = 1059.8317
				xmax = 1059.9617
				text = "AH0"
			intervals [1478]:
				xmin = 1059.9617
				xmax = 1060.0017
				text = "sp"
			intervals [1479]:
				xmin = 1060.0017
				xmax = 1060.0417
				text = "T"
			intervals [1480]:
				xmin = 1060.0417
				xmax = 1060.1917
				text = "IY1"
			intervals [1481]:
				xmin = 1060.1917
				xmax = 1060.2417
				text = "CH"
			intervals [1482]:
				xmin = 1060.2417
				xmax = 1060.2917
				text = "ER0"
			intervals [1483]:
				xmin = 1060.2917
				xmax = 1060.3317
				text = "DH"
			intervals [1484]:
				xmin = 1060.3317
				xmax = 1060.3617
				text = "AH0"
			intervals [1485]:
				xmin = 1060.3617
				xmax = 1060.4217
				text = "T"
			intervals [1486]:
				xmin = 1060.4217
				xmax = 1060.4817
				text = "sp"
			intervals [1487]:
				xmin = 1060.4817
				xmax = 1060.5217
				text = "HH"
			intervals [1488]:
				xmin = 1060.5217
				xmax = 1060.5617
				text = "AA1"
			intervals [1489]:
				xmin = 1060.5617
				xmax = 1060.7317
				text = "L"
			intervals [1490]:
				xmin = 1060.7317
				xmax = 1060.7617
				text = "ER0"
			intervals [1491]:
				xmin = 1060.7617
				xmax = 1060.7917
				text = "D"
			intervals [1492]:
				xmin = 1060.7917
				xmax = 1060.8217
				text = "AH0"
			intervals [1493]:
				xmin = 1060.8217
				xmax = 1060.8517
				text = "L"
			intervals [1494]:
				xmin = 1060.8517
				xmax = 1060.8817
				text = "AO1"
			intervals [1495]:
				xmin = 1060.8817
				xmax = 1060.9117
				text = "T"
			intervals [1496]:
				xmin = 1060.9117
				xmax = 1063.2772
				text = "sp"
			intervals [1497]:
				xmin = 1063.2772
				xmax = 1063.3472
				text = "Y"
			intervals [1498]:
				xmin = 1063.3472
				xmax = 1063.3972
				text = "AE1"
			intervals [1499]:
				xmin = 1063.3972
				xmax = 1063.5972
				text = "sp"
			intervals [1500]:
				xmin = 1063.5972
				xmax = 1092.7315
				text = ""
			intervals [1501]:
				xmin = 1092.7315
				xmax = 1093.1515
				text = "M"
			intervals [1502]:
				xmin = 1093.1515
				xmax = 1093.1815
				text = "HH"
			intervals [1503]:
				xmin = 1093.1815
				xmax = 1093.2115
				text = "M"
			intervals [1504]:
				xmin = 1093.2115
				xmax = 1098.5654
				text = ""
			intervals [1505]:
				xmin = 1098.5654
				xmax = 1099.0754
				text = "M"
			intervals [1506]:
				xmin = 1099.0754
				xmax = 1099.1054
				text = "HH"
			intervals [1507]:
				xmin = 1099.1054
				xmax = 1099.1354
				text = "M"
			intervals [1508]:
				xmin = 1099.1354
				xmax = 1101.9324
				text = ""
			intervals [1509]:
				xmin = 1101.9324
				xmax = 1102.1024
				text = "HH"
			intervals [1510]:
				xmin = 1102.1024
				xmax = 1102.1324
				text = "W"
			intervals [1511]:
				xmin = 1102.1324
				xmax = 1102.1624
				text = "AH1"
			intervals [1512]:
				xmin = 1102.1624
				xmax = 1102.1924
				text = "T"
			intervals [1513]:
				xmin = 1102.1924
				xmax = 1102.2224
				text = "D"
			intervals [1514]:
				xmin = 1102.2224
				xmax = 1102.2524
				text = "IH0"
			intervals [1515]:
				xmin = 1102.2524
				xmax = 1102.2824
				text = "D"
			intervals [1516]:
				xmin = 1102.2824
				xmax = 1102.3124
				text = "sp"
			intervals [1517]:
				xmin = 1102.3124
				xmax = 1102.3424
				text = "DH"
			intervals [1518]:
				xmin = 1102.3424
				xmax = 1102.3824
				text = "AH0"
			intervals [1519]:
				xmin = 1102.3824
				xmax = 1102.6224
				text = "sp"
			intervals [1520]:
				xmin = 1102.6224
				xmax = 1102.6524
				text = "T"
			intervals [1521]:
				xmin = 1102.6524
				xmax = 1102.7524
				text = "IY1"
			intervals [1522]:
				xmin = 1102.7524
				xmax = 1102.8224
				text = "CH"
			intervals [1523]:
				xmin = 1102.8224
				xmax = 1102.8824
				text = "ER0"
			intervals [1524]:
				xmin = 1102.8824
				xmax = 1102.9324
				text = "Z"
			intervals [1525]:
				xmin = 1102.9324
				xmax = 1102.9924
				text = "sp"
			intervals [1526]:
				xmin = 1102.9924
				xmax = 1103.0424
				text = "HH"
			intervals [1527]:
				xmin = 1103.0424
				xmax = 1103.0724
				text = "AA1"
			intervals [1528]:
				xmin = 1103.0724
				xmax = 1103.2324
				text = "L"
			intervals [1529]:
				xmin = 1103.2324
				xmax = 1103.2624
				text = "ER0"
			intervals [1530]:
				xmin = 1103.2624
				xmax = 1103.3024
				text = "AE1"
			intervals [1531]:
				xmin = 1103.3024
				xmax = 1103.4324
				text = "T"
			intervals [1532]:
				xmin = 1103.4324
				xmax = 1103.7224
				text = "sp"
			intervals [1533]:
				xmin = 1103.7224
				xmax = 1103.7724
				text = "B"
			intervals [1534]:
				xmin = 1103.7724
				xmax = 1103.8024
				text = "AE1"
			intervals [1535]:
				xmin = 1103.8024
				xmax = 1103.9124
				text = "K"
			intervals [1536]:
				xmin = 1103.9124
				xmax = 1103.9924
				text = "sp"
			intervals [1537]:
				xmin = 1103.9924
				xmax = 1104.0324
				text = "IH0"
			intervals [1538]:
				xmin = 1104.0324
				xmax = 1104.0624
				text = "N"
			intervals [1539]:
				xmin = 1104.0624
				xmax = 1104.1124
				text = "sp"
			intervals [1540]:
				xmin = 1104.1124
				xmax = 1104.1724
				text = "DH"
			intervals [1541]:
				xmin = 1104.1724
				xmax = 1104.2224
				text = "AH0"
			intervals [1542]:
				xmin = 1104.2224
				xmax = 1104.2524
				text = "sp"
			intervals [1543]:
				xmin = 1104.2524
				xmax = 1104.3024
				text = "ER1"
			intervals [1544]:
				xmin = 1104.3024
				xmax = 1104.3324
				text = "L"
			intervals [1545]:
				xmin = 1104.3324
				xmax = 1104.3624
				text = "IY0"
			intervals [1546]:
				xmin = 1104.3624
				xmax = 1104.4224
				text = "ER0"
			intervals [1547]:
				xmin = 1104.4224
				xmax = 1104.4624
				text = "sp"
			intervals [1548]:
				xmin = 1104.4624
				xmax = 1104.4924
				text = "D"
			intervals [1549]:
				xmin = 1104.4924
				xmax = 1104.5224
				text = "EY1"
			intervals [1550]:
				xmin = 1104.5224
				xmax = 1104.9924
				text = "Z"
			intervals [1551]:
				xmin = 1104.9924
				xmax = 1105.472
				text = "sp"
			intervals [1552]:
				xmin = 1105.472
				xmax = 1105.502
				text = "T"
			intervals [1553]:
				xmin = 1105.502
				xmax = 1105.532
				text = "EH1"
			intervals [1554]:
				xmin = 1105.532
				xmax = 1105.562
				text = "L"
			intervals [1555]:
				xmin = 1105.562
				xmax = 1105.632
				text = "M"
			intervals [1556]:
				xmin = 1105.632
				xmax = 1105.662
				text = "IY1"
			intervals [1557]:
				xmin = 1105.662
				xmax = 1105.732
				text = "HH"
			intervals [1558]:
				xmin = 1105.732
				xmax = 1105.762
				text = "W"
			intervals [1559]:
				xmin = 1105.762
				xmax = 1105.852
				text = "AH1"
			intervals [1560]:
				xmin = 1105.852
				xmax = 1105.882
				text = "T"
			intervals [1561]:
				xmin = 1105.882
				xmax = 1105.942
				text = "sp"
			intervals [1562]:
				xmin = 1105.942
				xmax = 1105.972
				text = "D"
			intervals [1563]:
				xmin = 1105.972
				xmax = 1106.002
				text = "IH0"
			intervals [1564]:
				xmin = 1106.002
				xmax = 1106.032
				text = "D"
			intervals [1565]:
				xmin = 1106.032
				xmax = 1106.062
				text = "sp"
			intervals [1566]:
				xmin = 1106.062
				xmax = 1106.092
				text = "DH"
			intervals [1567]:
				xmin = 1106.092
				xmax = 1106.132
				text = "EY1"
			intervals [1568]:
				xmin = 1106.132
				xmax = 1106.192
				text = "sp"
			intervals [1569]:
				xmin = 1106.192
				xmax = 1106.232
				text = "HH"
			intervals [1570]:
				xmin = 1106.232
				xmax = 1106.262
				text = "W"
			intervals [1571]:
				xmin = 1106.262
				xmax = 1106.292
				text = "AH1"
			intervals [1572]:
				xmin = 1106.292
				xmax = 1106.322
				text = "T"
			intervals [1573]:
				xmin = 1106.322
				xmax = 1106.522
				text = "sp"
			intervals [1574]:
				xmin = 1106.522
				xmax = 1106.562
				text = "HH"
			intervals [1575]:
				xmin = 1106.562
				xmax = 1106.602
				text = "W"
			intervals [1576]:
				xmin = 1106.602
				xmax = 1106.662
				text = "AH1"
			intervals [1577]:
				xmin = 1106.662
				xmax = 1106.692
				text = "T"
			intervals [1578]:
				xmin = 1106.692
				xmax = 1106.932
				text = "sp"
			intervals [1579]:
				xmin = 1106.932
				xmax = 1107.002
				text = "S"
			intervals [1580]:
				xmin = 1107.002
				xmax = 1107.082
				text = "EH1"
			intervals [1581]:
				xmin = 1107.082
				xmax = 1107.122
				text = "T"
			intervals [1582]:
				xmin = 1107.122
				xmax = 1107.162
				text = "sp"
			intervals [1583]:
				xmin = 1107.162
				xmax = 1107.192
				text = "DH"
			intervals [1584]:
				xmin = 1107.192
				xmax = 1107.222
				text = "AH0"
			intervals [1585]:
				xmin = 1107.222
				xmax = 1107.302
				text = "M"
			intervals [1586]:
				xmin = 1107.302
				xmax = 1107.482
				text = "AO1"
			intervals [1587]:
				xmin = 1107.482
				xmax = 1107.512
				text = "F"
			intervals [1588]:
				xmin = 1107.512
				xmax = 1107.802
				text = "sp"
			intervals [1589]:
				xmin = 1107.802
				xmax = 1107.832
				text = "spn"
			intervals [1590]:
				xmin = 1107.832
				xmax = 1108.092
				text = "sp"
			intervals [1591]:
				xmin = 1108.092
				xmax = 1108.2473
				text = ""
			intervals [1592]:
				xmin = 1108.2473
				xmax = 1108.5773
				text = "HH"
			intervals [1593]:
				xmin = 1108.5773
				xmax = 1108.6073
				text = "W"
			intervals [1594]:
				xmin = 1108.6073
				xmax = 1108.6373
				text = "AH1"
			intervals [1595]:
				xmin = 1108.6373
				xmax = 1108.6673
				text = "T"
			intervals [1596]:
				xmin = 1108.6673
				xmax = 1108.6973
				text = "sp"
			intervals [1597]:
				xmin = 1108.6973
				xmax = 1108.7373
				text = "W"
			intervals [1598]:
				xmin = 1108.7373
				xmax = 1108.8273
				text = "AO1"
			intervals [1599]:
				xmin = 1108.8273
				xmax = 1108.8573
				text = "Z"
			intervals [1600]:
				xmin = 1108.8573
				xmax = 1108.8973
				text = "sp"
			intervals [1601]:
				xmin = 1108.8973
				xmax = 1108.9273
				text = "DH"
			intervals [1602]:
				xmin = 1108.9273
				xmax = 1108.9573
				text = "AH0"
			intervals [1603]:
				xmin = 1108.9573
				xmax = 1108.9973
				text = "T"
			intervals [1604]:
				xmin = 1108.9973
				xmax = 1109.0273
				text = "sp"
			intervals [1605]:
				xmin = 1109.0273
				xmax = 1156.3322
				text = ""
			intervals [1606]:
				xmin = 1156.3322
				xmax = 1156.8722
				text = "M"
			intervals [1607]:
				xmin = 1156.8722
				xmax = 1156.9022
				text = "HH"
			intervals [1608]:
				xmin = 1156.9022
				xmax = 1156.9322
				text = "M"
			intervals [1609]:
				xmin = 1156.9322
				xmax = 1171.9985
				text = ""
			intervals [1610]:
				xmin = 1171.9985
				xmax = 1172.6985
				text = "M"
			intervals [1611]:
				xmin = 1172.6985
				xmax = 1172.7285
				text = "HH"
			intervals [1612]:
				xmin = 1172.7285
				xmax = 1172.7585
				text = "M"
			intervals [1613]:
				xmin = 1172.7585
				xmax = 1176.0484
				text = ""
			intervals [1614]:
				xmin = 1176.0484
				xmax = 1176.1284
				text = "sil"
			intervals [1615]:
				xmin = 1176.1284
				xmax = 1176.8984
				text = "spn"
			intervals [1616]:
				xmin = 1176.8984
				xmax = 1177.0284
				text = "sp"
			intervals [1617]:
				xmin = 1177.0284
				xmax = 1189.8151
				text = ""
			intervals [1618]:
				xmin = 1189.8151
				xmax = 1190.3751
				text = "M"
			intervals [1619]:
				xmin = 1190.3751
				xmax = 1190.4051
				text = "HH"
			intervals [1620]:
				xmin = 1190.4051
				xmax = 1190.4351
				text = "M"
			intervals [1621]:
				xmin = 1190.4351
				xmax = 1202.2264
				text = ""
			intervals [1622]:
				xmin = 1202.2264
				xmax = 1202.8064
				text = "M"
			intervals [1623]:
				xmin = 1202.8064
				xmax = 1202.8564
				text = "HH"
			intervals [1624]:
				xmin = 1202.8564
				xmax = 1202.9264
				text = "M"
			intervals [1625]:
				xmin = 1202.9264
				xmax = 1214.0304
				text = ""
			intervals [1626]:
				xmin = 1214.0304
				xmax = 1214.1404
				text = "M"
			intervals [1627]:
				xmin = 1214.1404
				xmax = 1214.1804
				text = "HH"
			intervals [1628]:
				xmin = 1214.1804
				xmax = 1214.4304
				text = "M"
			intervals [1629]:
				xmin = 1214.4304
				xmax = 1214.7739
				text = ""
			intervals [1630]:
				xmin = 1214.7739
				xmax = 1215.3639
				text = "M"
			intervals [1631]:
				xmin = 1215.3639
				xmax = 1215.3939
				text = "HH"
			intervals [1632]:
				xmin = 1215.3939
				xmax = 1215.4239
				text = "M"
			intervals [1633]:
				xmin = 1215.4239
				xmax = 1218.1275
				text = ""
			intervals [1634]:
				xmin = 1218.1275
				xmax = 1218.9075
				text = "M"
			intervals [1635]:
				xmin = 1218.9075
				xmax = 1218.9375
				text = "HH"
			intervals [1636]:
				xmin = 1218.9375
				xmax = 1218.9675
				text = "M"
			intervals [1637]:
				xmin = 1218.9675
				xmax = 1219.6802
				text = ""
			intervals [1638]:
				xmin = 1219.6802
				xmax = 1219.8102
				text = "D"
			intervals [1639]:
				xmin = 1219.8102
				xmax = 1219.8602
				text = "IH0"
			intervals [1640]:
				xmin = 1219.8602
				xmax = 1219.9002
				text = "D"
			intervals [1641]:
				xmin = 1219.9002
				xmax = 1219.9402
				text = "Y"
			intervals [1642]:
				xmin = 1219.9402
				xmax = 1220.0002
				text = "UW1"
			intervals [1643]:
				xmin = 1220.0002
				xmax = 1220.0502
				text = "EH1"
			intervals [1644]:
				xmin = 1220.0502
				xmax = 1220.0902
				text = "V"
			intervals [1645]:
				xmin = 1220.0902
				xmax = 1220.1302
				text = "ER0"
			intervals [1646]:
				xmin = 1220.1302
				xmax = 1220.2502
				text = "sp"
			intervals [1647]:
				xmin = 1220.2502
				xmax = 1220.2802
				text = "G"
			intervals [1648]:
				xmin = 1220.2802
				xmax = 1220.3202
				text = "IH1"
			intervals [1649]:
				xmin = 1220.3202
				xmax = 1220.4202
				text = "T"
			intervals [1650]:
				xmin = 1220.4202
				xmax = 1220.4902
				text = "Y"
			intervals [1651]:
				xmin = 1220.4902
				xmax = 1220.5702
				text = "EH1"
			intervals [1652]:
				xmin = 1220.5702
				xmax = 1220.6902
				text = "L"
			intervals [1653]:
				xmin = 1220.6902
				xmax = 1220.7202
				text = "D"
			intervals [1654]:
				xmin = 1220.7202
				xmax = 1220.8002
				text = "AE1"
			intervals [1655]:
				xmin = 1220.8002
				xmax = 1220.8302
				text = "T"
			intervals [1656]:
				xmin = 1220.8302
				xmax = 1221.1849
				text = "sp"
			intervals [1657]:
				xmin = 1221.1849
				xmax = 1221.2149
				text = "IH2"
			intervals [1658]:
				xmin = 1221.2149
				xmax = 1221.2549
				text = "N"
			intervals [1659]:
				xmin = 1221.2549
				xmax = 1221.2949
				text = "D"
			intervals [1660]:
				xmin = 1221.2949
				xmax = 1221.3249
				text = "IH0"
			intervals [1661]:
				xmin = 1221.3249
				xmax = 1221.3849
				text = "V"
			intervals [1662]:
				xmin = 1221.3849
				xmax = 1221.4149
				text = "IH1"
			intervals [1663]:
				xmin = 1221.4149
				xmax = 1221.4449
				text = "JH"
			intervals [1664]:
				xmin = 1221.4449
				xmax = 1221.5249
				text = "UW0"
			intervals [1665]:
				xmin = 1221.5249
				xmax = 1221.5549
				text = "AH0"
			intervals [1666]:
				xmin = 1221.5549
				xmax = 1221.6049
				text = "L"
			intervals [1667]:
				xmin = 1221.6049
				xmax = 1222.1549
				text = "IY0"
			intervals [1668]:
				xmin = 1222.1549
				xmax = 1222.8249
				text = "sp"
			intervals [1669]:
				xmin = 1222.8249
				xmax = 1222.8549
				text = "spn"
			intervals [1670]:
				xmin = 1222.8549
				xmax = 1223.1449
				text = "sp"
			intervals [1671]:
				xmin = 1223.1449
				xmax = 1225.2563
				text = ""
			intervals [1672]:
				xmin = 1225.2563
				xmax = 1225.3163
				text = "D"
			intervals [1673]:
				xmin = 1225.3163
				xmax = 1225.4263
				text = "IH0"
			intervals [1674]:
				xmin = 1225.4263
				xmax = 1225.4863
				text = "D"
			intervals [1675]:
				xmin = 1225.4863
				xmax = 1225.5163
				text = "sp"
			intervals [1676]:
				xmin = 1225.5163
				xmax = 1225.5663
				text = "DH"
			intervals [1677]:
				xmin = 1225.5663
				xmax = 1225.6363
				text = "AH0"
			intervals [1678]:
				xmin = 1225.6363
				xmax = 1225.6763
				text = "sp"
			intervals [1679]:
				xmin = 1225.6763
				xmax = 1225.7263
				text = "T"
			intervals [1680]:
				xmin = 1225.7263
				xmax = 1225.8263
				text = "IY1"
			intervals [1681]:
				xmin = 1225.8263
				xmax = 1225.9163
				text = "CH"
			intervals [1682]:
				xmin = 1225.9163
				xmax = 1225.9563
				text = "ER0"
			intervals [1683]:
				xmin = 1225.9563
				xmax = 1225.9963
				text = "EH1"
			intervals [1684]:
				xmin = 1225.9963
				xmax = 1226.0463
				text = "V"
			intervals [1685]:
				xmin = 1226.0463
				xmax = 1226.2063
				text = "ER0"
			intervals [1686]:
				xmin = 1226.2063
				xmax = 1227.5106
				text = "sp"
			intervals [1687]:
				xmin = 1227.5106
				xmax = 1228.6306
				text = "spn"
			intervals [1688]:
				xmin = 1228.6306
				xmax = 1231.5146
				text = "sp"
			intervals [1689]:
				xmin = 1231.5146
				xmax = 1231.5446
				text = "R"
			intervals [1690]:
				xmin = 1231.5446
				xmax = 1231.5846
				text = "IY1"
			intervals [1691]:
				xmin = 1231.5846
				xmax = 1231.6146
				text = "L"
			intervals [1692]:
				xmin = 1231.6146
				xmax = 1231.6846
				text = "IY0"
			intervals [1693]:
				xmin = 1231.6846
				xmax = 1240.3355
				text = "sp"
			intervals [1694]:
				xmin = 1240.3355
				xmax = 1240.6855
				text = "spn"
			intervals [1695]:
				xmin = 1240.6855
				xmax = 1240.9255
				text = "sp"
			intervals [1696]:
				xmin = 1240.9255
				xmax = 1243.137
				text = ""
			intervals [1697]:
				xmin = 1243.137
				xmax = 1243.177
				text = "Y"
			intervals [1698]:
				xmin = 1243.177
				xmax = 1243.207
				text = "UW1"
			intervals [1699]:
				xmin = 1243.207
				xmax = 1243.357
				text = "sp"
			intervals [1700]:
				xmin = 1243.357
				xmax = 1243.387
				text = "HH"
			intervals [1701]:
				xmin = 1243.387
				xmax = 1243.417
				text = "IH1"
			intervals [1702]:
				xmin = 1243.417
				xmax = 1243.447
				text = "T"
			intervals [1703]:
				xmin = 1243.447
				xmax = 1243.567
				text = "sp"
			intervals [1704]:
				xmin = 1243.567
				xmax = 1243.617
				text = "DH"
			intervals [1705]:
				xmin = 1243.617
				xmax = 1243.647
				text = "AH0"
			intervals [1706]:
				xmin = 1243.647
				xmax = 1243.717
				text = "sp"
			intervals [1707]:
				xmin = 1243.717
				xmax = 1243.757
				text = "B"
			intervals [1708]:
				xmin = 1243.757
				xmax = 1243.827
				text = "IH1"
			intervals [1709]:
				xmin = 1243.827
				xmax = 1243.857
				text = "G"
			intervals [1710]:
				xmin = 1243.857
				xmax = 1244.017
				text = "sp"
			intervals [1711]:
				xmin = 1244.017
				xmax = 1244.067
				text = "T"
			intervals [1712]:
				xmin = 1244.067
				xmax = 1244.097
				text = "AY1"
			intervals [1713]:
				xmin = 1244.097
				xmax = 1244.307
				text = "M"
			intervals [1714]:
				xmin = 1244.307
				xmax = 1244.637
				text = "sp"
			intervals [1715]:
				xmin = 1244.637
				xmax = 1244.967
				text = "spn"
			intervals [1716]:
				xmin = 1244.967
				xmax = 1245.377
				text = "sp"
			intervals [1717]:
				xmin = 1245.377
				xmax = 1247.4564
				text = ""
			intervals [1718]:
				xmin = 1247.4564
				xmax = 1247.6164
				text = "W"
			intervals [1719]:
				xmin = 1247.6164
				xmax = 1247.6464
				text = "AO1"
			intervals [1720]:
				xmin = 1247.6464
				xmax = 1247.6964
				text = "Z"
			intervals [1721]:
				xmin = 1247.6964
				xmax = 1247.7464
				text = "sp"
			intervals [1722]:
				xmin = 1247.7464
				xmax = 1247.7964
				text = "IH0"
			intervals [1723]:
				xmin = 1247.7964
				xmax = 1247.8264
				text = "T"
			intervals [1724]:
				xmin = 1247.8264
				xmax = 1247.9364
				text = "sp"
			intervals [1725]:
				xmin = 1247.9364
				xmax = 1247.9864
				text = "F"
			intervals [1726]:
				xmin = 1247.9864
				xmax = 1248.0764
				text = "EH1"
			intervals [1727]:
				xmin = 1248.0764
				xmax = 1248.2364
				text = "R"
			intervals [1728]:
				xmin = 1248.2364
				xmax = 1248.2764
				text = "sp"
			intervals [1729]:
				xmin = 1248.2764
				xmax = 1248.3064
				text = "D"
			intervals [1730]:
				xmin = 1248.3064
				xmax = 1248.3864
				text = "UW1"
			intervals [1731]:
				xmin = 1248.3864
				xmax = 1248.4464
				text = "sp"
			intervals [1732]:
				xmin = 1248.4464
				xmax = 1248.4864
				text = "Y"
			intervals [1733]:
				xmin = 1248.4864
				xmax = 1248.5364
				text = "UW1"
			intervals [1734]:
				xmin = 1248.5364
				xmax = 1248.7964
				text = "sp"
			intervals [1735]:
				xmin = 1248.7964
				xmax = 1248.8264
				text = "TH"
			intervals [1736]:
				xmin = 1248.8264
				xmax = 1248.8564
				text = "IH1"
			intervals [1737]:
				xmin = 1248.8564
				xmax = 1248.8864
				text = "NG"
			intervals [1738]:
				xmin = 1248.8864
				xmax = 1248.9164
				text = "K"
			intervals [1739]:
				xmin = 1248.9164
				xmax = 1248.9737
				text = ""
			intervals [1740]:
				xmin = 1248.9737
				xmax = 1249.0637
				text = "sil"
			intervals [1741]:
				xmin = 1249.0637
				xmax = 1249.1037
				text = "N"
			intervals [1742]:
				xmin = 1249.1037
				xmax = 1249.2037
				text = "AW1"
			intervals [1743]:
				xmin = 1249.2037
				xmax = 1249.2337
				text = "sp"
			intervals [1744]:
				xmin = 1249.2337
				xmax = 1249.2637
				text = "DH"
			intervals [1745]:
				xmin = 1249.2637
				xmax = 1249.2937
				text = "AH0"
			intervals [1746]:
				xmin = 1249.2937
				xmax = 1249.3237
				text = "T"
			intervals [1747]:
				xmin = 1249.3237
				xmax = 1249.3837
				text = "sp"
			intervals [1748]:
				xmin = 1249.3837
				xmax = 1249.4337
				text = "Y"
			intervals [1749]:
				xmin = 1249.4337
				xmax = 1249.4937
				text = "UW1"
			intervals [1750]:
				xmin = 1249.4937
				xmax = 1249.5237
				text = "L"
			intervals [1751]:
				xmin = 1249.5237
				xmax = 1249.5637
				text = "UH1"
			intervals [1752]:
				xmin = 1249.5637
				xmax = 1249.6037
				text = "K"
			intervals [1753]:
				xmin = 1249.6037
				xmax = 1249.6937
				text = "sp"
			intervals [1754]:
				xmin = 1249.6937
				xmax = 1249.7537
				text = "B"
			intervals [1755]:
				xmin = 1249.7537
				xmax = 1249.8437
				text = "AE1"
			intervals [1756]:
				xmin = 1249.8437
				xmax = 1249.9437
				text = "K"
			intervals [1757]:
				xmin = 1249.9437
				xmax = 1249.9737
				text = "sp"
			intervals [1758]:
				xmin = 1249.9737
				xmax = 1250.0537
				text = "AA1"
			intervals [1759]:
				xmin = 1250.0537
				xmax = 1250.1037
				text = "N"
			intervals [1760]:
				xmin = 1250.1037
				xmax = 1250.1337
				text = "IH0"
			intervals [1761]:
				xmin = 1250.1337
				xmax = 1250.1937
				text = "T"
			intervals [1762]:
				xmin = 1250.1937
				xmax = 1250.2937
				text = "sp"
			intervals [1763]:
				xmin = 1250.2937
				xmax = 1250.3337
				text = "W"
			intervals [1764]:
				xmin = 1250.3337
				xmax = 1250.3637
				text = "ER0"
			intervals [1765]:
				xmin = 1250.3637
				xmax = 1250.4137
				text = "DH"
			intervals [1766]:
				xmin = 1250.4137
				xmax = 1250.7137
				text = "IY0"
			intervals [1767]:
				xmin = 1250.7137
				xmax = 1250.7437
				text = "sp"
			intervals [1768]:
				xmin = 1250.7437
				xmax = 1250.7737
				text = "T"
			intervals [1769]:
				xmin = 1250.7737
				xmax = 1250.8037
				text = "IY1"
			intervals [1770]:
				xmin = 1250.8037
				xmax = 1250.8337
				text = "CH"
			intervals [1771]:
				xmin = 1250.8337
				xmax = 1250.9337
				text = "ER0"
			intervals [1772]:
				xmin = 1250.9337
				xmax = 1250.9637
				text = "Z"
			intervals [1773]:
				xmin = 1250.9637
				xmax = 1250.9937
				text = "sp"
			intervals [1774]:
				xmin = 1250.9937
				xmax = 1251.0337
				text = "HH"
			intervals [1775]:
				xmin = 1251.0337
				xmax = 1251.2137
				text = "UW1"
			intervals [1776]:
				xmin = 1251.2137
				xmax = 1251.2437
				text = "sp"
			intervals [1777]:
				xmin = 1251.2437
				xmax = 1251.2737
				text = "HH"
			intervals [1778]:
				xmin = 1251.2737
				xmax = 1251.3037
				text = "AE1"
			intervals [1779]:
				xmin = 1251.3037
				xmax = 1251.3337
				text = "V"
			intervals [1780]:
				xmin = 1251.3337
				xmax = 1251.3737
				text = "Y"
			intervals [1781]:
				xmin = 1251.3737
				xmax = 1251.4137
				text = "EH1"
			intervals [1782]:
				xmin = 1251.4137
				xmax = 1251.6737
				text = "L"
			intervals [1783]:
				xmin = 1251.6737
				xmax = 1251.7037
				text = "D"
			intervals [1784]:
				xmin = 1251.7037
				xmax = 1251.7437
				text = "sp"
			intervals [1785]:
				xmin = 1251.7437
				xmax = 1251.7737
				text = "AE1"
			intervals [1786]:
				xmin = 1251.7737
				xmax = 1251.8237
				text = "T"
			intervals [1787]:
				xmin = 1251.8237
				xmax = 1252.0337
				text = "sp"
			intervals [1788]:
				xmin = 1252.0337
				xmax = 1252.1037
				text = "Y"
			intervals [1789]:
				xmin = 1252.1037
				xmax = 1252.1337
				text = "UW1"
			intervals [1790]:
				xmin = 1252.1337
				xmax = 1261.626
				text = ""
			intervals [1791]:
				xmin = 1261.626
				xmax = 1262.926
				text = "spn"
			intervals [1792]:
				xmin = 1262.926
				xmax = 1263.166
				text = "sp"
			intervals [1793]:
				xmin = 1263.166
				xmax = 1265.3292
				text = ""
			intervals [1794]:
				xmin = 1265.3292
				xmax = 1266.1592
				text = "M"
			intervals [1795]:
				xmin = 1266.1592
				xmax = 1266.1892
				text = "HH"
			intervals [1796]:
				xmin = 1266.1892
				xmax = 1266.2192
				text = "M"
			intervals [1797]:
				xmin = 1266.2192
				xmax = 1271.7321
				text = ""
			intervals [1798]:
				xmin = 1271.7321
				xmax = 1271.8221
				text = "sil"
			intervals [1799]:
				xmin = 1271.8221
				xmax = 1272.5921
				text = "spn"
			intervals [1800]:
				xmin = 1272.5921
				xmax = 1274.1948
				text = ""
			intervals [1801]:
				xmin = 1274.1948
				xmax = 1275.0148
				text = "spn"
			intervals [1802]:
				xmin = 1275.0148
				xmax = 1275.1848
				text = "sp"
			intervals [1803]:
				xmin = 1275.1848
				xmax = 1278.090
				text = ""
			intervals [1804]:
				xmin = 1278.090
				xmax = 1278.760
				text = "M"
			intervals [1805]:
				xmin = 1278.760
				xmax = 1278.790
				text = "HH"
			intervals [1806]:
				xmin = 1278.790
				xmax = 1278.820
				text = "M"
			intervals [1807]:
				xmin = 1278.820
				xmax = 1281.2434
				text = ""
			intervals [1808]:
				xmin = 1281.2434
				xmax = 1281.8534
				text = "M"
			intervals [1809]:
				xmin = 1281.8534
				xmax = 1281.8834
				text = "HH"
			intervals [1810]:
				xmin = 1281.8834
				xmax = 1281.9134
				text = "M"
			intervals [1811]:
				xmin = 1281.9134
				xmax = 1296.6987
				text = ""
			intervals [1812]:
				xmin = 1296.6987
				xmax = 1297.1687
				text = "M"
			intervals [1813]:
				xmin = 1297.1687
				xmax = 1297.2187
				text = "HH"
			intervals [1814]:
				xmin = 1297.2187
				xmax = 1297.2487
				text = "M"
			intervals [1815]:
				xmin = 1297.2487
				xmax = 1305.6367
				text = ""
			intervals [1816]:
				xmin = 1305.6367
				xmax = 1305.7067
				text = "sil"
			intervals [1817]:
				xmin = 1305.7067
				xmax = 1305.7367
				text = "spn"
			intervals [1818]:
				xmin = 1305.7367
				xmax = 1305.9267
				text = "sp"
			intervals [1819]:
				xmin = 1305.9267
				xmax = 1307.3147
				text = ""
			intervals [1820]:
				xmin = 1307.3147
				xmax = 1307.8347
				text = "M"
			intervals [1821]:
				xmin = 1307.8347
				xmax = 1307.9147
				text = "HH"
			intervals [1822]:
				xmin = 1307.9147
				xmax = 1308.0647
				text = "M"
			intervals [1823]:
				xmin = 1308.0647
				xmax = 1334.2586
				text = ""
			intervals [1824]:
				xmin = 1334.2586
				xmax = 1334.2886
				text = "AH1"
			intervals [1825]:
				xmin = 1334.2886
				xmax = 1334.3686
				text = "HH"
			intervals [1826]:
				xmin = 1334.3686
				xmax = 1334.4386
				text = "AH1"
			intervals [1827]:
				xmin = 1334.4386
				xmax = 1334.9886
				text = "sp"
			intervals [1828]:
				xmin = 1334.9886
				xmax = 1339.5116
				text = ""
			intervals [1829]:
				xmin = 1339.5116
				xmax = 1339.7816
				text = "spn"
			intervals [1830]:
				xmin = 1339.7816
				xmax = 1339.8316
				text = "sp"
			intervals [1831]:
				xmin = 1339.8316
				xmax = 1340.0853
				text = ""
			intervals [1832]:
				xmin = 1340.0853
				xmax = 1340.1553
				text = "HH"
			intervals [1833]:
				xmin = 1340.1553
				xmax = 1340.2353
				text = "IY1"
			intervals [1834]:
				xmin = 1340.2353
				xmax = 1340.3453
				text = "Y"
			intervals [1835]:
				xmin = 1340.3453
				xmax = 1340.3753
				text = "UW1"
			intervals [1836]:
				xmin = 1340.3753
				xmax = 1340.4053
				text = "Z"
			intervals [1837]:
				xmin = 1340.4053
				xmax = 1340.4353
				text = "D"
			intervals [1838]:
				xmin = 1340.4353
				xmax = 1340.4653
				text = "IH0"
			intervals [1839]:
				xmin = 1340.4653
				xmax = 1340.4953
				text = "T"
			intervals [1840]:
				xmin = 1340.4953
				xmax = 1340.5553
				text = "sp"
			intervals [1841]:
				xmin = 1340.5553
				xmax = 1340.5853
				text = "AO1"
			intervals [1842]:
				xmin = 1340.5853
				xmax = 1340.6553
				text = "N"
			intervals [1843]:
				xmin = 1340.6553
				xmax = 1340.6853
				text = "DH"
			intervals [1844]:
				xmin = 1340.6853
				xmax = 1340.7153
				text = "AH0"
			intervals [1845]:
				xmin = 1340.7153
				xmax = 1340.9653
				text = "sp"
			intervals [1846]:
				xmin = 1340.9653
				xmax = 1340.9953
				text = "K"
			intervals [1847]:
				xmin = 1340.9953
				xmax = 1341.0353
				text = "IH1"
			intervals [1848]:
				xmin = 1341.0353
				xmax = 1341.0653
				text = "D"
			intervals [1849]:
				xmin = 1341.0653
				xmax = 1341.1353
				text = "Z"
			intervals [1850]:
				xmin = 1341.1353
				xmax = 1341.2053
				text = "sp"
			intervals [1851]:
				xmin = 1341.2053
				xmax = 1351.609
				text = ""
			intervals [1852]:
				xmin = 1351.609
				xmax = 1352.089
				text = "M"
			intervals [1853]:
				xmin = 1352.089
				xmax = 1352.129
				text = "HH"
			intervals [1854]:
				xmin = 1352.129
				xmax = 1352.289
				text = "M"
			intervals [1855]:
				xmin = 1352.289
				xmax = 1354.5108
				text = ""
			intervals [1856]:
				xmin = 1354.5108
				xmax = 1354.6708
				text = "M"
			intervals [1857]:
				xmin = 1354.6708
				xmax = 1354.7008
				text = "HH"
			intervals [1858]:
				xmin = 1354.7008
				xmax = 1355.2208
				text = "M"
			intervals [1859]:
				xmin = 1355.2208
				xmax = 1356.6134
				text = ""
			intervals [1860]:
				xmin = 1356.6134
				xmax = 1357.3634
				text = "M"
			intervals [1861]:
				xmin = 1357.3634
				xmax = 1357.3934
				text = "HH"
			intervals [1862]:
				xmin = 1357.3934
				xmax = 1357.4234
				text = "M"
			intervals [1863]:
				xmin = 1357.4234
				xmax = 1358.9825
				text = ""
			intervals [1864]:
				xmin = 1358.9825
				xmax = 1359.0725
				text = "K"
			intervals [1865]:
				xmin = 1359.0725
				xmax = 1359.1025
				text = "AH0"
			intervals [1866]:
				xmin = 1359.1025
				xmax = 1359.1425
				text = "N"
			intervals [1867]:
				xmin = 1359.1425
				xmax = 1359.1925
				text = "Y"
			intervals [1868]:
				xmin = 1359.1925
				xmax = 1359.2725
				text = "UW1"
			intervals [1869]:
				xmin = 1359.2725
				xmax = 1359.3025
				text = "sp"
			intervals [1870]:
				xmin = 1359.3025
				xmax = 1359.3325
				text = "T"
			intervals [1871]:
				xmin = 1359.3325
				xmax = 1359.3725
				text = "EH1"
			intervals [1872]:
				xmin = 1359.3725
				xmax = 1359.4125
				text = "L"
			intervals [1873]:
				xmin = 1359.4125
				xmax = 1359.4925
				text = "M"
			intervals [1874]:
				xmin = 1359.4925
				xmax = 1359.5325
				text = "IY1"
			intervals [1875]:
				xmin = 1359.5325
				xmax = 1359.5825
				text = "AH0"
			intervals [1876]:
				xmin = 1359.5825
				xmax = 1359.6125
				text = "B"
			intervals [1877]:
				xmin = 1359.6125
				xmax = 1359.6525
				text = "AW1"
			intervals [1878]:
				xmin = 1359.6525
				xmax = 1359.7325
				text = "T"
			intervals [1879]:
				xmin = 1359.7325
				xmax = 1359.7625
				text = "sp"
			intervals [1880]:
				xmin = 1359.7625
				xmax = 1359.8025
				text = "DH"
			intervals [1881]:
				xmin = 1359.8025
				xmax = 1359.8725
				text = "AH0"
			intervals [1882]:
				xmin = 1359.8725
				xmax = 1359.9225
				text = "sp"
			intervals [1883]:
				xmin = 1359.9225
				xmax = 1359.9525
				text = "B"
			intervals [1884]:
				xmin = 1359.9525
				xmax = 1360.1025
				text = "EH1"
			intervals [1885]:
				xmin = 1360.1025
				xmax = 1360.1325
				text = "S"
			intervals [1886]:
				xmin = 1360.1325
				xmax = 1360.1625
				text = "T"
			intervals [1887]:
				xmin = 1360.1625
				xmax = 1360.2225
				text = "sp"
			intervals [1888]:
				xmin = 1360.2225
				xmax = 1360.2625
				text = "T"
			intervals [1889]:
				xmin = 1360.2625
				xmax = 1360.3325
				text = "IY1"
			intervals [1890]:
				xmin = 1360.3325
				xmax = 1360.3625
				text = "CH"
			intervals [1891]:
				xmin = 1360.3625
				xmax = 1360.3925
				text = "ER0"
			intervals [1892]:
				xmin = 1360.3925
				xmax = 1360.4625
				text = "Y"
			intervals [1893]:
				xmin = 1360.4625
				xmax = 1360.6825
				text = "UW1"
			intervals [1894]:
				xmin = 1360.6825
				xmax = 1360.7125
				text = "sp"
			intervals [1895]:
				xmin = 1360.7125
				xmax = 1360.7525
				text = "EH1"
			intervals [1896]:
				xmin = 1360.7525
				xmax = 1360.7825
				text = "V"
			intervals [1897]:
				xmin = 1360.7825
				xmax = 1360.8125
				text = "ER0"
			intervals [1898]:
				xmin = 1360.8125
				xmax = 1361.0525
				text = "sp"
			intervals [1899]:
				xmin = 1361.0525
				xmax = 1361.0825
				text = "HH"
			intervals [1900]:
				xmin = 1361.0825
				xmax = 1361.1125
				text = "AE1"
			intervals [1901]:
				xmin = 1361.1125
				xmax = 1361.1525
				text = "D"
			intervals [1902]:
				xmin = 1361.1525
				xmax = 1361.2825
				text = "sp"
			intervals [1903]:
				xmin = 1361.2825
				xmax = 1372.8506
				text = ""
			intervals [1904]:
				xmin = 1372.8506
				xmax = 1372.9906
				text = "HH"
			intervals [1905]:
				xmin = 1372.9906
				xmax = 1373.0206
				text = "W"
			intervals [1906]:
				xmin = 1373.0206
				xmax = 1373.0606
				text = "AH1"
			intervals [1907]:
				xmin = 1373.0606
				xmax = 1373.0906
				text = "T"
			intervals [1908]:
				xmin = 1373.0906
				xmax = 1373.1206
				text = "W"
			intervals [1909]:
				xmin = 1373.1206
				xmax = 1373.2106
				text = "AO1"
			intervals [1910]:
				xmin = 1373.2106
				xmax = 1373.2406
				text = "Z"
			intervals [1911]:
				xmin = 1373.2406
				xmax = 1373.3006
				text = "IH0"
			intervals [1912]:
				xmin = 1373.3006
				xmax = 1373.3406
				text = "T"
			intervals [1913]:
				xmin = 1373.3406
				xmax = 1373.3706
				text = "sp"
			intervals [1914]:
				xmin = 1373.3706
				xmax = 1373.4106
				text = "DH"
			intervals [1915]:
				xmin = 1373.4106
				xmax = 1373.4406
				text = "AH0"
			intervals [1916]:
				xmin = 1373.4406
				xmax = 1373.6106
				text = "T"
			intervals [1917]:
				xmin = 1373.6106
				xmax = 1373.6406
				text = "sp"
			intervals [1918]:
				xmin = 1373.6406
				xmax = 1373.7306
				text = "M"
			intervals [1919]:
				xmin = 1373.7306
				xmax = 1373.8106
				text = "EY1"
			intervals [1920]:
				xmin = 1373.8106
				xmax = 1373.8506
				text = "D"
			intervals [1921]:
				xmin = 1373.8506
				xmax = 1373.8806
				text = "sp"
			intervals [1922]:
				xmin = 1373.8806
				xmax = 1373.9106
				text = "DH"
			intervals [1923]:
				xmin = 1373.9106
				xmax = 1373.9406
				text = "OW1"
			intervals [1924]:
				xmin = 1373.9406
				xmax = 1374.1006
				text = "Z"
			intervals [1925]:
				xmin = 1374.1006
				xmax = 1374.2006
				text = "sp"
			intervals [1926]:
				xmin = 1374.2006
				xmax = 1374.2406
				text = "T"
			intervals [1927]:
				xmin = 1374.2406
				xmax = 1374.3806
				text = "UW1"
			intervals [1928]:
				xmin = 1374.3806
				xmax = 1374.4806
				text = "sp"
			intervals [1929]:
				xmin = 1374.4806
				xmax = 1374.5106
				text = "S"
			intervals [1930]:
				xmin = 1374.5106
				xmax = 1374.5506
				text = "T"
			intervals [1931]:
				xmin = 1374.5506
				xmax = 1374.5806
				text = "AE1"
			intervals [1932]:
				xmin = 1374.5806
				xmax = 1374.6106
				text = "N"
			intervals [1933]:
				xmin = 1374.6106
				xmax = 1374.6406
				text = "D"
			intervals [1934]:
				xmin = 1374.6406
				xmax = 1374.6906
				text = "sp"
			intervals [1935]:
				xmin = 1374.6906
				xmax = 1374.7206
				text = "AW1"
			intervals [1936]:
				xmin = 1374.7206
				xmax = 1374.7506
				text = "T"
			intervals [1937]:
				xmin = 1374.7506
				xmax = 1375.3006
				text = "sp"
			intervals [1938]:
				xmin = 1375.3006
				xmax = 1376.4044
				text = ""
			intervals [1939]:
				xmin = 1376.4044
				xmax = 1376.4544
				text = "S"
			intervals [1940]:
				xmin = 1376.4544
				xmax = 1376.4944
				text = "AH1"
			intervals [1941]:
				xmin = 1376.4944
				xmax = 1376.5244
				text = "M"
			intervals [1942]:
				xmin = 1376.5244
				xmax = 1376.5544
				text = "TH"
			intervals [1943]:
				xmin = 1376.5544
				xmax = 1376.5844
				text = "IH0"
			intervals [1944]:
				xmin = 1376.5844
				xmax = 1376.6544
				text = "N"
			intervals [1945]:
				xmin = 1376.6544
				xmax = 1376.6844
				text = "sp"
			intervals [1946]:
				xmin = 1376.6844
				xmax = 1376.7144
				text = "AH0"
			intervals [1947]:
				xmin = 1376.7144
				xmax = 1376.7444
				text = "B"
			intervals [1948]:
				xmin = 1376.7444
				xmax = 1376.7744
				text = "AW1"
			intervals [1949]:
				xmin = 1376.7744
				xmax = 1376.8544
				text = "T"
			intervals [1950]:
				xmin = 1376.8544
				xmax = 1376.8844
				text = "sp"
			intervals [1951]:
				xmin = 1376.8844
				xmax = 1376.9144
				text = "DH"
			intervals [1952]:
				xmin = 1376.9144
				xmax = 1376.9444
				text = "AH0"
			intervals [1953]:
				xmin = 1376.9444
				xmax = 1376.9944
				text = "M"
			intervals [1954]:
				xmin = 1376.9944
				xmax = 1377.1844
				text = "sp"
			intervals [1955]:
				xmin = 1377.1844
				xmax = 1384.0213
				text = ""
			intervals [1956]:
				xmin = 1384.0213
				xmax = 1384.5813
				text = "M"
			intervals [1957]:
				xmin = 1384.5813
				xmax = 1384.6113
				text = "HH"
			intervals [1958]:
				xmin = 1384.6113
				xmax = 1384.6413
				text = "M"
			intervals [1959]:
				xmin = 1384.6413
				xmax = 1420.3467
				text = ""
			intervals [1960]:
				xmin = 1420.3467
				xmax = 1420.5067
				text = "HH"
			intervals [1961]:
				xmin = 1420.5067
				xmax = 1420.5367
				text = "M"
			intervals [1962]:
				xmin = 1420.5367
				xmax = 1420.5767
				text = "HH"
			intervals [1963]:
				xmin = 1420.5767
				xmax = 1420.7667
				text = "M"
			intervals [1964]:
				xmin = 1420.7667
				xmax = 1420.8267
				text = "sp"
			intervals [1965]:
				xmin = 1420.8267
				xmax = 1423.4842
				text = ""
			intervals [1966]:
				xmin = 1423.4842
				xmax = 1423.5342
				text = "W"
			intervals [1967]:
				xmin = 1423.5342
				xmax = 1423.5642
				text = "AH1"
			intervals [1968]:
				xmin = 1423.5642
				xmax = 1423.5942
				text = "T"
			intervals [1969]:
				xmin = 1423.5942
				xmax = 1423.6242
				text = "D"
			intervals [1970]:
				xmin = 1423.6242
				xmax = 1423.6542
				text = "IH0"
			intervals [1971]:
				xmin = 1423.6542
				xmax = 1423.6842
				text = "D"
			intervals [1972]:
				xmin = 1423.6842
				xmax = 1423.7142
				text = "SH"
			intervals [1973]:
				xmin = 1423.7142
				xmax = 1423.8342
				text = "IY1"
			intervals [1974]:
				xmin = 1423.8342
				xmax = 1423.8742
				text = "sp"
			intervals [1975]:
				xmin = 1423.8742
				xmax = 1423.9142
				text = "D"
			intervals [1976]:
				xmin = 1423.9142
				xmax = 1424.0242
				text = "UW1"
			intervals [1977]:
				xmin = 1424.0242
				xmax = 1424.0542
				text = "sp"
			intervals [1978]:
				xmin = 1424.0542
				xmax = 1424.0842
				text = "DH"
			intervals [1979]:
				xmin = 1424.0842
				xmax = 1424.1142
				text = "AH0"
			intervals [1980]:
				xmin = 1424.1142
				xmax = 1424.2242
				text = "T"
			intervals [1981]:
				xmin = 1424.2242
				xmax = 1424.2542
				text = "W"
			intervals [1982]:
				xmin = 1424.2542
				xmax = 1424.2842
				text = "AO1"
			intervals [1983]:
				xmin = 1424.2842
				xmax = 1424.3142
				text = "Z"
			intervals [1984]:
				xmin = 1424.3142
				xmax = 1424.3642
				text = "sp"
			intervals [1985]:
				xmin = 1424.3642
				xmax = 1424.4042
				text = "S"
			intervals [1986]:
				xmin = 1424.4042
				xmax = 1424.4342
				text = "OW1"
			intervals [1987]:
				xmin = 1424.4342
				xmax = 1424.6742
				text = "sp"
			intervals [1988]:
				xmin = 1424.6742
				xmax = 1424.7042
				text = "G"
			intervals [1989]:
				xmin = 1424.7042
				xmax = 1424.7342
				text = "IH0"
			intervals [1990]:
				xmin = 1424.7342
				xmax = 1424.7642
				text = "D"
			intervals [1991]:
				xmin = 1424.7642
				xmax = 1425.2142
				text = "sp"
			intervals [1992]:
				xmin = 1425.2142
				xmax = 1433.8561
				text = ""
			intervals [1993]:
				xmin = 1433.8561
				xmax = 1433.8861
				text = "W"
			intervals [1994]:
				xmin = 1433.8861
				xmax = 1433.9161
				text = "AA1"
			intervals [1995]:
				xmin = 1433.9161
				xmax = 1433.9461
				text = "Z"
			intervals [1996]:
				xmin = 1433.9461
				xmax = 1433.9761
				text = "DH"
			intervals [1997]:
				xmin = 1433.9761
				xmax = 1434.0061
				text = "EH1"
			intervals [1998]:
				xmin = 1434.0061
				xmax = 1434.0561
				text = "R"
			intervals [1999]:
				xmin = 1434.0561
				xmax = 1434.1161
				text = "AH0"
			intervals [2000]:
				xmin = 1434.1161
				xmax = 1434.1461
				text = "sp"
			intervals [2001]:
				xmin = 1434.1461
				xmax = 1434.1761
				text = "S"
			intervals [2002]:
				xmin = 1434.1761
				xmax = 1434.2061
				text = "P"
			intervals [2003]:
				xmin = 1434.2061
				xmax = 1434.2761
				text = "IH0"
			intervals [2004]:
				xmin = 1434.2761
				xmax = 1434.3061
				text = "S"
			intervals [2005]:
				xmin = 1434.3061
				xmax = 1434.3361
				text = "IH1"
			intervals [2006]:
				xmin = 1434.3361
				xmax = 1434.4361
				text = "F"
			intervals [2007]:
				xmin = 1434.4361
				xmax = 1434.4661
				text = "IH0"
			intervals [2008]:
				xmin = 1434.4661
				xmax = 1434.5061
				text = "K"
			intervals [2009]:
				xmin = 1434.5061
				xmax = 1434.5361
				text = "W"
			intervals [2010]:
				xmin = 1434.5361
				xmax = 1434.5861
				text = "EY1"
			intervals [2011]:
				xmin = 1434.5861
				xmax = 1434.6161
				text = "sp"
			intervals [2012]:
				xmin = 1434.6161
				xmax = 1434.6461
				text = "SH"
			intervals [2013]:
				xmin = 1434.6461
				xmax = 1434.6761
				text = "IY1"
			intervals [2014]:
				xmin = 1434.6761
				xmax = 1434.7061
				text = "W"
			intervals [2015]:
				xmin = 1434.7061
				xmax = 1434.7661
				text = "AO1"
			intervals [2016]:
				xmin = 1434.7661
				xmax = 1434.7961
				text = "Z"
			intervals [2017]:
				xmin = 1434.7961
				xmax = 1434.8261
				text = "sp"
			intervals [2018]:
				xmin = 1434.8261
				xmax = 1434.8561
				text = "T"
			intervals [2019]:
				xmin = 1434.8561
				xmax = 1434.8861
				text = "IY1"
			intervals [2020]:
				xmin = 1434.8861
				xmax = 1434.9261
				text = "CH"
			intervals [2021]:
				xmin = 1434.9261
				xmax = 1434.9661
				text = "IH0"
			intervals [2022]:
				xmin = 1434.9661
				xmax = 1434.9961
				text = "N"
			intervals [2023]:
				xmin = 1434.9961
				xmax = 1435.8861
				text = "spn"
			intervals [2024]:
				xmin = 1435.8861
				xmax = 1461.0477
				text = ""
			intervals [2025]:
				xmin = 1461.0477
				xmax = 1461.6677
				text = "M"
			intervals [2026]:
				xmin = 1461.6677
				xmax = 1461.6977
				text = "HH"
			intervals [2027]:
				xmin = 1461.6977
				xmax = 1461.7277
				text = "M"
			intervals [2028]:
				xmin = 1461.7277
				xmax = 1465.3899
				text = ""
			intervals [2029]:
				xmin = 1465.3899
				xmax = 1465.5099
				text = "sil"
			intervals [2030]:
				xmin = 1465.5099
				xmax = 1465.5399
				text = "DH"
			intervals [2031]:
				xmin = 1465.5399
				xmax = 1465.6399
				text = "AH0"
			intervals [2032]:
				xmin = 1465.6399
				xmax = 1465.7899
				text = "T"
			intervals [2033]:
				xmin = 1465.7899
				xmax = 1465.8499
				text = "sp"
			intervals [2034]:
				xmin = 1465.8499
				xmax = 1466.0599
				text = "Z"
			intervals [2035]:
				xmin = 1466.0599
				xmax = 1466.0999
				text = "sp"
			intervals [2036]:
				xmin = 1466.0999
				xmax = 1466.7999
				text = "spn"
			intervals [2037]:
				xmin = 1466.7999
				xmax = 1466.8599
				text = "sp"
			intervals [2038]:
				xmin = 1466.8599
				xmax = 1469.9521
				text = ""
			intervals [2039]:
				xmin = 1469.9521
				xmax = 1470.1721
				text = "HH"
			intervals [2040]:
				xmin = 1470.1721
				xmax = 1470.2121
				text = "AW1"
			intervals [2041]:
				xmin = 1470.2121
				xmax = 1470.2421
				text = "AH0"
			intervals [2042]:
				xmin = 1470.2421
				xmax = 1470.2821
				text = "B"
			intervals [2043]:
				xmin = 1470.2821
				xmax = 1470.3221
				text = "AW1"
			intervals [2044]:
				xmin = 1470.3221
				xmax = 1470.4121
				text = "T"
			intervals [2045]:
				xmin = 1470.4121
				xmax = 1470.4421
				text = "sp"
			intervals [2046]:
				xmin = 1470.4421
				xmax = 1470.4721
				text = "DH"
			intervals [2047]:
				xmin = 1470.4721
				xmax = 1470.5121
				text = "AH0"
			intervals [2048]:
				xmin = 1470.5121
				xmax = 1470.5621
				text = "W"
			intervals [2049]:
				xmin = 1470.5621
				xmax = 1470.5921
				text = "AH1"
			intervals [2050]:
				xmin = 1470.5921
				xmax = 1470.7421
				text = "N"
			intervals [2051]:
				xmin = 1470.7421
				xmax = 1470.8221
				text = "sp"
			intervals [2052]:
				xmin = 1470.8221
				xmax = 1470.8521
				text = "IH0"
			intervals [2053]:
				xmin = 1470.8521
				xmax = 1470.9721
				text = "N"
			intervals [2054]:
				xmin = 1470.9721
				xmax = 1471.0021
				text = "sp"
			intervals [2055]:
				xmin = 1471.0021
				xmax = 1471.0321
				text = "HH"
			intervals [2056]:
				xmin = 1471.0321
				xmax = 1471.0621
				text = "AY1"
			intervals [2057]:
				xmin = 1471.0621
				xmax = 1471.2021
				text = "sp"
			intervals [2058]:
				xmin = 1471.2021
				xmax = 1471.2321
				text = "S"
			intervals [2059]:
				xmin = 1471.2321
				xmax = 1471.2621
				text = "K"
			intervals [2060]:
				xmin = 1471.2621
				xmax = 1471.3021
				text = "UW1"
			intervals [2061]:
				xmin = 1471.3021
				xmax = 1471.4921
				text = "L"
			intervals [2062]:
				xmin = 1471.4921
				xmax = 1471.6221
				text = "sp"
			intervals [2063]:
				xmin = 1471.6221
				xmax = 1471.6521
				text = "SH"
			intervals [2064]:
				xmin = 1471.6521
				xmax = 1471.7621
				text = "IY1"
			intervals [2065]:
				xmin = 1471.7621
				xmax = 1471.7921
				text = "sp"
			intervals [2066]:
				xmin = 1471.7921
				xmax = 1471.8221
				text = "W"
			intervals [2067]:
				xmin = 1471.8221
				xmax = 1471.8621
				text = "AO1"
			intervals [2068]:
				xmin = 1471.8621
				xmax = 1471.8921
				text = "Z"
			intervals [2069]:
				xmin = 1471.8921
				xmax = 1472.4921
				text = "spn"
			intervals [2070]:
				xmin = 1472.4921
				xmax = 1472.5621
				text = "sp"
			intervals [2071]:
				xmin = 1472.5621
				xmax = 1492.0406
				text = ""
			intervals [2072]:
				xmin = 1492.0406
				xmax = 1492.4206
				text = "M"
			intervals [2073]:
				xmin = 1492.4206
				xmax = 1492.4506
				text = "HH"
			intervals [2074]:
				xmin = 1492.4506
				xmax = 1492.4806
				text = "M"
			intervals [2075]:
				xmin = 1492.4806
				xmax = 1510.2113
				text = ""
			intervals [2076]:
				xmin = 1510.2113
				xmax = 1510.6213
				text = "M"
			intervals [2077]:
				xmin = 1510.6213
				xmax = 1510.6513
				text = "HH"
			intervals [2078]:
				xmin = 1510.6513
				xmax = 1510.6813
				text = "M"
			intervals [2079]:
				xmin = 1510.6813
				xmax = 1527.8299
				text = ""
			intervals [2080]:
				xmin = 1527.8299
				xmax = 1529.9799
				text = "spn"
			intervals [2081]:
				xmin = 1529.9799
				xmax = 1533.494
				text = ""
			intervals [2082]:
				xmin = 1533.494
				xmax = 1533.984
				text = "M"
			intervals [2083]:
				xmin = 1533.984
				xmax = 1534.014
				text = "HH"
			intervals [2084]:
				xmin = 1534.014
				xmax = 1534.044
				text = "M"
			intervals [2085]:
				xmin = 1534.044
				xmax = 1535.3668
				text = ""
			intervals [2086]:
				xmin = 1535.3668
				xmax = 1535.4768
				text = "sil"
			intervals [2087]:
				xmin = 1535.4768
				xmax = 1535.6268
				text = "OW1"
			intervals [2088]:
				xmin = 1535.6268
				xmax = 1535.6568
				text = "sp"
			intervals [2089]:
				xmin = 1535.6568
				xmax = 1535.6868
				text = "Y"
			intervals [2090]:
				xmin = 1535.6868
				xmax = 1535.7168
				text = "AE1"
			intervals [2091]:
				xmin = 1535.7168
				xmax = 1536.1768
				text = "sp"
			intervals [2092]:
				xmin = 1536.1768
				xmax = 1536.2268
				text = "G"
			intervals [2093]:
				xmin = 1536.2268
				xmax = 1536.3968
				text = "IH0"
			intervals [2094]:
				xmin = 1536.3968
				xmax = 1536.4868
				text = "D"
			intervals [2095]:
				xmin = 1536.4868
				xmax = 1536.5168
				text = "sp"
			intervals [2096]:
				xmin = 1536.5168
				xmax = 1536.5568
				text = "F"
			intervals [2097]:
				xmin = 1536.5568
				xmax = 1536.6368
				text = "ER0"
			intervals [2098]:
				xmin = 1536.6368
				xmax = 1537.0868
				text = "HH"
			intervals [2099]:
				xmin = 1537.0868
				xmax = 1537.1168
				text = "ER0"
			intervals [2100]:
				xmin = 1537.1168
				xmax = 1548.2371
				text = ""
			intervals [2101]:
				xmin = 1548.2371
				xmax = 1548.2771
				text = "M"
			intervals [2102]:
				xmin = 1548.2771
				xmax = 1550.342
				text = "sp"
			intervals [2103]:
				xmin = 1550.342
				xmax = 1552.292
				text = "spn"
			intervals [2104]:
				xmin = 1552.292
				xmax = 1553.1115
				text = ""
			intervals [2105]:
				xmin = 1553.1115
				xmax = 1553.1415
				text = "D"
			intervals [2106]:
				xmin = 1553.1415
				xmax = 1553.1715
				text = "IH0"
			intervals [2107]:
				xmin = 1553.1715
				xmax = 1553.2015
				text = "D"
			intervals [2108]:
				xmin = 1553.2015
				xmax = 1553.2915
				text = "sp"
			intervals [2109]:
				xmin = 1553.2915
				xmax = 1553.3615
				text = "Y"
			intervals [2110]:
				xmin = 1553.3615
				xmax = 1553.3915
				text = "UW1"
			intervals [2111]:
				xmin = 1553.3915
				xmax = 1553.4215
				text = "EH1"
			intervals [2112]:
				xmin = 1553.4215
				xmax = 1553.4615
				text = "V"
			intervals [2113]:
				xmin = 1553.4615
				xmax = 1553.5515
				text = "ER0"
			intervals [2114]:
				xmin = 1553.5515
				xmax = 1553.6015
				text = "HH"
			intervals [2115]:
				xmin = 1553.6015
				xmax = 1553.6415
				text = "AE1"
			intervals [2116]:
				xmin = 1553.6415
				xmax = 1553.6815
				text = "V"
			intervals [2117]:
				xmin = 1553.6815
				xmax = 1553.7715
				text = "HH"
			intervals [2118]:
				xmin = 1553.7715
				xmax = 1553.8215
				text = "W"
			intervals [2119]:
				xmin = 1553.8215
				xmax = 1553.8615
				text = "AH1"
			intervals [2120]:
				xmin = 1553.8615
				xmax = 1553.8915
				text = "N"
			intervals [2121]:
				xmin = 1553.8915
				xmax = 1553.9215
				text = "DH"
			intervals [2122]:
				xmin = 1553.9215
				xmax = 1553.9515
				text = "AH0"
			intervals [2123]:
				xmin = 1553.9515
				xmax = 1554.0015
				text = "T"
			intervals [2124]:
				xmin = 1554.0015
				xmax = 1554.0515
				text = "sp"
			intervals [2125]:
				xmin = 1554.0515
				xmax = 1554.0815
				text = "Y"
			intervals [2126]:
				xmin = 1554.0815
				xmax = 1554.1115
				text = "UW1"
			intervals [2127]:
				xmin = 1554.1115
				xmax = 1554.2415
				text = "sp"
			intervals [2128]:
				xmin = 1554.2415
				xmax = 1554.2815
				text = "JH"
			intervals [2129]:
				xmin = 1554.2815
				xmax = 1554.3215
				text = "IH0"
			intervals [2130]:
				xmin = 1554.3215
				xmax = 1554.3815
				text = "S"
			intervals [2131]:
				xmin = 1554.3815
				xmax = 1554.4115
				text = "T"
			intervals [2132]:
				xmin = 1554.4115
				xmax = 1554.4715
				text = "sp"
			intervals [2133]:
				xmin = 1554.4715
				xmax = 1554.5115
				text = "K"
			intervals [2134]:
				xmin = 1554.5115
				xmax = 1554.5415
				text = "UH1"
			intervals [2135]:
				xmin = 1554.5415
				xmax = 1554.5715
				text = "D"
			intervals [2136]:
				xmin = 1554.5715
				xmax = 1554.6015
				text = "AH0"
			intervals [2137]:
				xmin = 1554.6015
				xmax = 1554.6315
				text = "N"
			intervals [2138]:
				xmin = 1554.6315
				xmax = 1554.6915
				text = "T"
			intervals [2139]:
				xmin = 1554.6915
				xmax = 1554.7215
				text = "sp"
			intervals [2140]:
				xmin = 1554.7215
				xmax = 1554.7515
				text = "S"
			intervals [2141]:
				xmin = 1554.7515
				xmax = 1554.7915
				text = "T"
			intervals [2142]:
				xmin = 1554.7915
				xmax = 1554.8315
				text = "AE1"
			intervals [2143]:
				xmin = 1554.8315
				xmax = 1555.0015
				text = "N"
			intervals [2144]:
				xmin = 1555.0015
				xmax = 1555.0315
				text = "D"
			intervals [2145]:
				xmin = 1555.0315
				xmax = 1555.3915
				text = "sp"
			intervals [2146]:
				xmin = 1555.3915
				xmax = 1557.9378
				text = ""
			intervals [2147]:
				xmin = 1557.9378
				xmax = 1558.9678
				text = "spn"
			intervals [2148]:
				xmin = 1558.9678
				xmax = 1558.9978
				text = "AH0"
			intervals [2149]:
				xmin = 1558.9978
				xmax = 1559.0378
				text = "L"
			intervals [2150]:
				xmin = 1559.0378
				xmax = 1559.1378
				text = "AO1"
			intervals [2151]:
				xmin = 1559.1378
				xmax = 1559.2178
				text = "T"
			intervals [2152]:
				xmin = 1559.2178
				xmax = 1559.2678
				text = "AH1"
			intervals [2153]:
				xmin = 1559.2678
				xmax = 1559.3778
				text = "V"
			intervals [2154]:
				xmin = 1559.3778
				xmax = 1559.4178
				text = "AH0"
			intervals [2155]:
				xmin = 1559.4178
				xmax = 1559.6078
				text = "M"
			intervals [2156]:
				xmin = 1559.6078
				xmax = 1559.7178
				text = "sp"
			intervals [2157]:
				xmin = 1559.7178
				xmax = 1559.7778
				text = "HH"
			intervals [2158]:
				xmin = 1559.7778
				xmax = 1559.8178
				text = "AH1"
			intervals [2159]:
				xmin = 1559.8178
				xmax = 1570.7738
				text = ""
			intervals [2160]:
				xmin = 1570.7738
				xmax = 1570.9338
				text = "M"
			intervals [2161]:
				xmin = 1570.9338
				xmax = 1570.9638
				text = "HH"
			intervals [2162]:
				xmin = 1570.9638
				xmax = 1571.4238
				text = "M"
			intervals [2163]:
				xmin = 1571.4238
				xmax = 1573.5881
				text = ""
			intervals [2164]:
				xmin = 1573.5881
				xmax = 1573.9881
				text = "M"
			intervals [2165]:
				xmin = 1573.9881
				xmax = 1574.0681
				text = "HH"
			intervals [2166]:
				xmin = 1574.0681
				xmax = 1574.1281
				text = "M"
			intervals [2167]:
				xmin = 1574.1281
				xmax = 1575.549
				text = ""
			intervals [2168]:
				xmin = 1575.549
				xmax = 1575.579
				text = "sil"
			intervals [2169]:
				xmin = 1575.579
				xmax = 1575.809
				text = "HH"
			intervals [2170]:
				xmin = 1575.809
				xmax = 1575.849
				text = "W"
			intervals [2171]:
				xmin = 1575.849
				xmax = 1575.899
				text = "AH1"
			intervals [2172]:
				xmin = 1575.899
				xmax = 1575.929
				text = "T"
			intervals [2173]:
				xmin = 1575.929
				xmax = 1575.959
				text = "D"
			intervals [2174]:
				xmin = 1575.959
				xmax = 1575.989
				text = "IH0"
			intervals [2175]:
				xmin = 1575.989
				xmax = 1576.029
				text = "D"
			intervals [2176]:
				xmin = 1576.029
				xmax = 1576.079
				text = "HH"
			intervals [2177]:
				xmin = 1576.079
				xmax = 1576.109
				text = "IY1"
			intervals [2178]:
				xmin = 1576.109
				xmax = 1576.139
				text = "D"
			intervals [2179]:
				xmin = 1576.139
				xmax = 1576.359
				text = "UW1"
			intervals [2180]:
				xmin = 1576.359
				xmax = 1576.399
				text = "DH"
			intervals [2181]:
				xmin = 1576.399
				xmax = 1576.489
				text = "AH0"
			intervals [2182]:
				xmin = 1576.489
				xmax = 1576.559
				text = "T"
			intervals [2183]:
				xmin = 1576.559
				xmax = 1576.589
				text = "W"
			intervals [2184]:
				xmin = 1576.589
				xmax = 1576.659
				text = "AO1"
			intervals [2185]:
				xmin = 1576.659
				xmax = 1576.849
				text = "Z"
			intervals [2186]:
				xmin = 1576.849
				xmax = 1576.879
				text = "sp"
			intervals [2187]:
				xmin = 1576.879
				xmax = 1576.919
				text = "S"
			intervals [2188]:
				xmin = 1576.919
				xmax = 1576.949
				text = "OW1"
			intervals [2189]:
				xmin = 1576.949
				xmax = 1576.979
				text = "spn"
			intervals [2190]:
				xmin = 1576.979
				xmax = 1580.1348
				text = ""
			intervals [2191]:
				xmin = 1580.1348
				xmax = 1580.1848
				text = "M"
			intervals [2192]:
				xmin = 1580.1848
				xmax = 1580.2348
				text = "HH"
			intervals [2193]:
				xmin = 1580.2348
				xmax = 1580.4848
				text = "M"
			intervals [2194]:
				xmin = 1580.4848
				xmax = 1588.3205
				text = ""
			intervals [2195]:
				xmin = 1588.3205
				xmax = 1588.7905
				text = "M"
			intervals [2196]:
				xmin = 1588.7905
				xmax = 1588.8205
				text = "HH"
			intervals [2197]:
				xmin = 1588.8205
				xmax = 1588.9205
				text = "M"
			intervals [2198]:
				xmin = 1588.9205
				xmax = 1588.9505
				text = "sp"
			intervals [2199]:
				xmin = 1588.9505
				xmax = 1620.7923
				text = ""
			intervals [2200]:
				xmin = 1620.7923
				xmax = 1620.9023
				text = "Y"
			intervals [2201]:
				xmin = 1620.9023
				xmax = 1621.0623
				text = "AE1"
			intervals [2202]:
				xmin = 1621.0623
				xmax = 1621.5523
				text = "sp"
			intervals [2203]:
				xmin = 1621.5523
				xmax = 1652.3624
				text = ""
			intervals [2204]:
				xmin = 1652.3624
				xmax = 1653.8824
				text = "spn"
			intervals [2205]:
				xmin = 1653.8824
				xmax = 1665.8555
				text = "sp"
			intervals [2206]:
				xmin = 1665.8555
				xmax = 1666.0655
				text = "spn"
			intervals [2207]:
				xmin = 1666.0655
				xmax = 1667.1255
				text = "sp"
			intervals [2208]:
				xmin = 1667.1255
				xmax = 1676.7688
				text = ""
			intervals [2209]:
				xmin = 1676.7688
				xmax = 1677.3188
				text = "M"
			intervals [2210]:
				xmin = 1677.3188
				xmax = 1677.3688
				text = "HH"
			intervals [2211]:
				xmin = 1677.3688
				xmax = 1677.4388
				text = "M"
			intervals [2212]:
				xmin = 1677.4388
				xmax = 1688.9295
				text = ""
			intervals [2213]:
				xmin = 1688.9295
				xmax = 1689.5595
				text = "M"
			intervals [2214]:
				xmin = 1689.5595
				xmax = 1689.5895
				text = "HH"
			intervals [2215]:
				xmin = 1689.5895
				xmax = 1689.6195
				text = "M"
			intervals [2216]:
				xmin = 1689.6195
				xmax = 1716.3827
				text = ""
			intervals [2217]:
				xmin = 1716.3827
				xmax = 1716.4127
				text = "spn"
			intervals [2218]:
				xmin = 1716.4127
				xmax = 1717.6927
				text = "sp"
			intervals [2219]:
				xmin = 1717.6927
				xmax = 1719.9844
				text = ""
			intervals [2220]:
				xmin = 1719.9844
				xmax = 1721.2744
				text = "spn"
			intervals [2221]:
				xmin = 1721.2744
				xmax = 1728.6644
				text = "sp"
			intervals [2222]:
				xmin = 1728.6644
				xmax = 1729.5225
				text = ""
			intervals [2223]:
				xmin = 1729.5225
				xmax = 1729.6425
				text = "W"
			intervals [2224]:
				xmin = 1729.6425
				xmax = 1729.6825
				text = "AO1"
			intervals [2225]:
				xmin = 1729.6825
				xmax = 1729.7425
				text = "Z"
			intervals [2226]:
				xmin = 1729.7425
				xmax = 1729.7725
				text = "DH"
			intervals [2227]:
				xmin = 1729.7725
				xmax = 1729.8425
				text = "EH1"
			intervals [2228]:
				xmin = 1729.8425
				xmax = 1729.9625
				text = "R"
			intervals [2229]:
				xmin = 1729.9625
				xmax = 1729.9925
				text = "AH0"
			intervals [2230]:
				xmin = 1729.9925
				xmax = 1730.0225
				text = "B"
			intervals [2231]:
				xmin = 1730.0225
				xmax = 1730.0725
				text = "AH1"
			intervals [2232]:
				xmin = 1730.0725
				xmax = 1730.1825
				text = "N"
			intervals [2233]:
				xmin = 1730.1825
				xmax = 1730.2125
				text = "CH"
			intervals [2234]:
				xmin = 1730.2125
				xmax = 1730.2425
				text = "sp"
			intervals [2235]:
				xmin = 1730.2425
				xmax = 1730.2925
				text = "AH0"
			intervals [2236]:
				xmin = 1730.2925
				xmax = 1730.3425
				text = "V"
			intervals [2237]:
				xmin = 1730.3425
				xmax = 1730.4325
				text = "sp"
			intervals [2238]:
				xmin = 1730.4325
				xmax = 1730.4625
				text = "K"
			intervals [2239]:
				xmin = 1730.4625
				xmax = 1730.5125
				text = "IH1"
			intervals [2240]:
				xmin = 1730.5125
				xmax = 1730.5825
				text = "D"
			intervals [2241]:
				xmin = 1730.5825
				xmax = 1731.6825
				text = "Z"
			intervals [2242]:
				xmin = 1731.6825
				xmax = 1731.7125
				text = "sp"
			intervals [2243]:
				xmin = 1731.7125
				xmax = 1731.7725
				text = "W"
			intervals [2244]:
				xmin = 1731.7725
				xmax = 1731.8025
				text = "EH1"
			intervals [2245]:
				xmin = 1731.8025
				xmax = 1731.8825
				text = "N"
			intervals [2246]:
				xmin = 1731.8825
				xmax = 1731.9125
				text = "Y"
			intervals [2247]:
				xmin = 1731.9125
				xmax = 1732.0325
				text = "UW1"
			intervals [2248]:
				xmin = 1732.0325
				xmax = 1732.0625
				text = "W"
			intervals [2249]:
				xmin = 1732.0625
				xmax = 1732.0925
				text = "ER0"
			intervals [2250]:
				xmin = 1732.0925
				xmax = 1732.1225
				text = "DH"
			intervals [2251]:
				xmin = 1732.1225
				xmax = 1732.2225
				text = "AH0"
			intervals [2252]:
				xmin = 1732.2225
				xmax = 1732.2825
				text = "T"
			intervals [2253]:
				xmin = 1732.2825
				xmax = 1732.4425
				text = "EY1"
			intervals [2254]:
				xmin = 1732.4425
				xmax = 1732.4725
				text = "JH"
			intervals [2255]:
				xmin = 1732.4725
				xmax = 1733.0825
				text = "sp"
			intervals [2256]:
				xmin = 1733.0825
				xmax = 1733.3377
				text = ""
			intervals [2257]:
				xmin = 1733.3377
				xmax = 1733.4077
				text = "W"
			intervals [2258]:
				xmin = 1733.4077
				xmax = 1733.4377
				text = "EH1"
			intervals [2259]:
				xmin = 1733.4377
				xmax = 1733.4777
				text = "N"
			intervals [2260]:
				xmin = 1733.4777
				xmax = 1733.6277
				text = "sp"
			intervals [2261]:
				xmin = 1733.6277
				xmax = 1733.6577
				text = "Y"
			intervals [2262]:
				xmin = 1733.6577
				xmax = 1733.6877
				text = "UW1"
			intervals [2263]:
				xmin = 1733.6877
				xmax = 1733.8177
				text = "sp"
			intervals [2264]:
				xmin = 1733.8177
				xmax = 1733.8677
				text = "W"
			intervals [2265]:
				xmin = 1733.8677
				xmax = 1734.5977
				text = "ER0"
			intervals [2266]:
				xmin = 1734.5977
				xmax = 1734.6277
				text = "sp"
			intervals [2267]:
				xmin = 1734.6277
				xmax = 1734.6577
				text = "T"
			intervals [2268]:
				xmin = 1734.6577
				xmax = 1734.6877
				text = "EH1"
			intervals [2269]:
				xmin = 1734.6877
				xmax = 1734.7577
				text = "N"
			intervals [2270]:
				xmin = 1734.7577
				xmax = 1734.7877
				text = "Y"
			intervals [2271]:
				xmin = 1734.7877
				xmax = 1734.8377
				text = "ER0"
			intervals [2272]:
				xmin = 1734.8377
				xmax = 1734.8677
				text = "Z"
			intervals [2273]:
				xmin = 1734.8677
				xmax = 1734.9077
				text = "sp"
			intervals [2274]:
				xmin = 1734.9077
				xmax = 1734.9377
				text = "OW1"
			intervals [2275]:
				xmin = 1734.9377
				xmax = 1734.9677
				text = "L"
			intervals [2276]:
				xmin = 1734.9677
				xmax = 1734.9977
				text = "D"
			intervals [2277]:
				xmin = 1734.9977
				xmax = 1735.0277
				text = "T"
			intervals [2278]:
				xmin = 1735.0277
				xmax = 1735.0677
				text = "W"
			intervals [2279]:
				xmin = 1735.0677
				xmax = 1735.1277
				text = "EH1"
			intervals [2280]:
				xmin = 1735.1277
				xmax = 1735.1677
				text = "L"
			intervals [2281]:
				xmin = 1735.1677
				xmax = 1735.1977
				text = "V"
			intervals [2282]:
				xmin = 1735.1977
				xmax = 1735.2277
				text = "ER0"
			intervals [2283]:
				xmin = 1735.2277
				xmax = 1735.2677
				text = "AW1"
			intervals [2284]:
				xmin = 1735.2677
				xmax = 1735.3077
				text = "N"
			intervals [2285]:
				xmin = 1735.3077
				xmax = 1735.3377
				text = "D"
			intervals [2286]:
				xmin = 1735.3377
				xmax = 1735.4377
				text = "sp"
			intervals [2287]:
				xmin = 1735.4377
				xmax = 1735.4677
				text = "DH"
			intervals [2288]:
				xmin = 1735.4677
				xmax = 1735.4977
				text = "EH1"
			intervals [2289]:
				xmin = 1735.4977
				xmax = 1735.5277
				text = "R"
			intervals [2290]:
				xmin = 1735.5277
				xmax = 1736.1377
				text = "sp"
			intervals [2291]:
				xmin = 1736.1377
				xmax = 1736.3471
				text = ""
			intervals [2292]:
				xmin = 1736.3471
				xmax = 1736.4271
				text = "DH"
			intervals [2293]:
				xmin = 1736.4271
				xmax = 1736.4671
				text = "AH0"
			intervals [2294]:
				xmin = 1736.4671
				xmax = 1736.5371
				text = "T"
			intervals [2295]:
				xmin = 1736.5371
				xmax = 1736.6071
				text = "Y"
			intervals [2296]:
				xmin = 1736.6071
				xmax = 1736.8071
				text = "UW1"
			intervals [2297]:
				xmin = 1736.8071
				xmax = 1736.8971
				text = "sp"
			intervals [2298]:
				xmin = 1736.8971
				xmax = 1736.9271
				text = "HH"
			intervals [2299]:
				xmin = 1736.9271
				xmax = 1736.9571
				text = "AH1"
			intervals [2300]:
				xmin = 1736.9571
				xmax = 1736.9971
				text = "NG"
			intervals [2301]:
				xmin = 1736.9971
				xmax = 1737.0271
				text = "ER0"
			intervals [2302]:
				xmin = 1737.0271
				xmax = 1737.0571
				text = "AW1"
			intervals [2303]:
				xmin = 1737.0571
				xmax = 1737.1571
				text = "N"
			intervals [2304]:
				xmin = 1737.1571
				xmax = 1737.1871
				text = "D"
			intervals [2305]:
				xmin = 1737.1871
				xmax = 1737.2371
				text = "sp"
			intervals [2306]:
				xmin = 1737.2371
				xmax = 1737.2671
				text = "W"
			intervals [2307]:
				xmin = 1737.2671
				xmax = 1737.2971
				text = "IH0"
			intervals [2308]:
				xmin = 1737.2971
				xmax = 1737.3571
				text = "DH"
			intervals [2309]:
				xmin = 1737.3571
				xmax = 1737.5371
				text = "sp"
			intervals [2310]:
				xmin = 1737.5371
				xmax = 1737.5671
				text = "Y"
			intervals [2311]:
				xmin = 1737.5671
				xmax = 1737.5971
				text = "UW1"
			intervals [2312]:
				xmin = 1737.5971
				xmax = 1737.8071
				text = "sp"
			intervals [2313]:
				xmin = 1737.8071
				xmax = 1737.8371
				text = "N"
			intervals [2314]:
				xmin = 1737.8371
				xmax = 1737.8671
				text = "OW1"
			intervals [2315]:
				xmin = 1737.8671
				xmax = 1738.3759
				text = "sp"
			intervals [2316]:
				xmin = 1738.3759
				xmax = 1738.4359
				text = "AO1"
			intervals [2317]:
				xmin = 1738.4359
				xmax = 1738.5459
				text = "L"
			intervals [2318]:
				xmin = 1738.5459
				xmax = 1738.5759
				text = "W"
			intervals [2319]:
				xmin = 1738.5759
				xmax = 1738.6059
				text = "IY0"
			intervals [2320]:
				xmin = 1738.6059
				xmax = 1738.8759
				text = "Z"
			intervals [2321]:
				xmin = 1738.8759
				xmax = 1739.1959
				text = "sp"
			intervals [2322]:
				xmin = 1739.1959
				xmax = 1739.2359
				text = "DH"
			intervals [2323]:
				xmin = 1739.2359
				xmax = 1739.3759
				text = "AH0"
			intervals [2324]:
				xmin = 1739.3759
				xmax = 1739.6459
				text = "sp"
			intervals [2325]:
				xmin = 1739.6459
				xmax = 1739.7959
				text = "S"
			intervals [2326]:
				xmin = 1739.7959
				xmax = 1739.8259
				text = "EY1"
			intervals [2327]:
				xmin = 1739.8259
				xmax = 1740.0859
				text = "M"
			intervals [2328]:
				xmin = 1740.0859
				xmax = 1740.6359
				text = "sp"
			intervals [2329]:
				xmin = 1740.6359
				xmax = 1740.6659
				text = "B"
			intervals [2330]:
				xmin = 1740.6659
				xmax = 1740.6959
				text = "AH1"
			intervals [2331]:
				xmin = 1740.6959
				xmax = 1740.7359
				text = "N"
			intervals [2332]:
				xmin = 1740.7359
				xmax = 1740.8459
				text = "CH"
			intervals [2333]:
				xmin = 1740.8459
				xmax = 1740.9859
				text = "spn"
			intervals [2334]:
				xmin = 1740.9859
				xmax = 1741.1259
				text = "sp"
			intervals [2335]:
				xmin = 1741.1259
				xmax = 1741.1659
				text = "IH0"
			intervals [2336]:
				xmin = 1741.1659
				xmax = 1741.2659
				text = "N"
			intervals [2337]:
				xmin = 1741.2659
				xmax = 1741.2959
				text = "sp"
			intervals [2338]:
				xmin = 1741.2959
				xmax = 1741.3559
				text = "Y"
			intervals [2339]:
				xmin = 1741.3559
				xmax = 1741.3859
				text = "UH1"
			intervals [2340]:
				xmin = 1741.3859
				xmax = 1741.4359
				text = "R"
			intervals [2341]:
				xmin = 1741.4359
				xmax = 1741.5059
				text = "sp"
			intervals [2342]:
				xmin = 1741.5059
				xmax = 1741.5459
				text = "G"
			intervals [2343]:
				xmin = 1741.5459
				xmax = 1741.5759
				text = "R"
			intervals [2344]:
				xmin = 1741.5759
				xmax = 1741.7959
				text = "UW1"
			intervals [2345]:
				xmin = 1741.7959
				xmax = 1741.8259
				text = "P"
			intervals [2346]:
				xmin = 1741.8259
				xmax = 1742.0159
				text = "sp"
			intervals [2347]:
				xmin = 1742.0159
				xmax = 1745.2207
				text = ""
			intervals [2348]:
				xmin = 1745.2207
				xmax = 1745.9707
				text = "M"
			intervals [2349]:
				xmin = 1745.9707
				xmax = 1746.0007
				text = "HH"
			intervals [2350]:
				xmin = 1746.0007
				xmax = 1746.0507
				text = "M"
			intervals [2351]:
				xmin = 1746.0507
				xmax = 1749.7803
				text = ""
			intervals [2352]:
				xmin = 1749.7803
				xmax = 1750.2903
				text = "M"
			intervals [2353]:
				xmin = 1750.2903
				xmax = 1750.3203
				text = "HH"
			intervals [2354]:
				xmin = 1750.3203
				xmax = 1750.3503
				text = "M"
			intervals [2355]:
				xmin = 1750.3503
				xmax = 1756.3817
				text = ""
			intervals [2356]:
				xmin = 1756.3817
				xmax = 1756.8917
				text = "M"
			intervals [2357]:
				xmin = 1756.8917
				xmax = 1756.9317
				text = "HH"
			intervals [2358]:
				xmin = 1756.9317
				xmax = 1756.9617
				text = "M"
			intervals [2359]:
				xmin = 1756.9617
				xmax = 1758.2858
				text = ""
			intervals [2360]:
				xmin = 1758.2858
				xmax = 1758.6958
				text = "M"
			intervals [2361]:
				xmin = 1758.6958
				xmax = 1758.7658
				text = "HH"
			intervals [2362]:
				xmin = 1758.7658
				xmax = 1758.9458
				text = "M"
			intervals [2363]:
				xmin = 1758.9458
				xmax = 1763.0614
				text = ""
			intervals [2364]:
				xmin = 1763.0614
				xmax = 1763.2714
				text = "W"
			intervals [2365]:
				xmin = 1763.2714
				xmax = 1763.3714
				text = "AA1"
			intervals [2366]:
				xmin = 1763.3714
				xmax = 1763.4014
				text = "Z"
			intervals [2367]:
				xmin = 1763.4014
				xmax = 1763.4314
				text = "DH"
			intervals [2368]:
				xmin = 1763.4314
				xmax = 1763.4614
				text = "EH1"
			intervals [2369]:
				xmin = 1763.4614
				xmax = 1763.5314
				text = "R"
			intervals [2370]:
				xmin = 1763.5314
				xmax = 1763.6114
				text = "W"
			intervals [2371]:
				xmin = 1763.6114
				xmax = 1763.6514
				text = "AH1"
			intervals [2372]:
				xmin = 1763.6514
				xmax = 1763.8114
				text = "N"
			intervals [2373]:
				xmin = 1763.8114
				xmax = 1763.8814
				text = "sp"
			intervals [2374]:
				xmin = 1763.8814
				xmax = 1763.9114
				text = "K"
			intervals [2375]:
				xmin = 1763.9114
				xmax = 1763.9614
				text = "IH1"
			intervals [2376]:
				xmin = 1763.9614
				xmax = 1764.2514
				text = "D"
			intervals [2377]:
				xmin = 1764.2514
				xmax = 1764.3114
				text = "sp"
			intervals [2378]:
				xmin = 1764.3114
				xmax = 1764.3514
				text = "W"
			intervals [2379]:
				xmin = 1764.3514
				xmax = 1764.3814
				text = "EH1"
			intervals [2380]:
				xmin = 1764.3814
				xmax = 1764.4114
				text = "L"
			intervals [2381]:
				xmin = 1764.4114
				xmax = 1764.4914
				text = "sp"
			intervals [2382]:
				xmin = 1764.4914
				xmax = 1764.5814
				text = "M"
			intervals [2383]:
				xmin = 1764.5814
				xmax = 1764.6714
				text = "EY1"
			intervals [2384]:
				xmin = 1764.6714
				xmax = 1764.7314
				text = "B"
			intervals [2385]:
				xmin = 1764.7314
				xmax = 1764.7614
				text = "IY0"
			intervals [2386]:
				xmin = 1764.7614
				xmax = 1764.8014
				text = "IH0"
			intervals [2387]:
				xmin = 1764.8014
				xmax = 1764.8314
				text = "T"
			intervals [2388]:
				xmin = 1764.8314
				xmax = 1764.8614
				text = "W"
			intervals [2389]:
				xmin = 1764.8614
				xmax = 1764.8914
				text = "AO1"
			intervals [2390]:
				xmin = 1764.8914
				xmax = 1765.0014
				text = "Z"
			intervals [2391]:
				xmin = 1765.0014
				xmax = 1765.0414
				text = "sp"
			intervals [2392]:
				xmin = 1765.0414
				xmax = 1765.1214
				text = "Y"
			intervals [2393]:
				xmin = 1765.1214
				xmax = 1765.3214
				text = "UW1"
			intervals [2394]:
				xmin = 1765.3214
				xmax = 1765.3614
				text = "sp"
			intervals [2395]:
				xmin = 1765.3614
				xmax = 1765.4014
				text = "HH"
			intervals [2396]:
				xmin = 1765.4014
				xmax = 1765.4514
				text = "W"
			intervals [2397]:
				xmin = 1765.4514
				xmax = 1765.5014
				text = "AH1"
			intervals [2398]:
				xmin = 1765.5014
				xmax = 1765.6314
				text = "N"
			intervals [2399]:
				xmin = 1765.6314
				xmax = 1765.7114
				text = "sp"
			intervals [2400]:
				xmin = 1765.7114
				xmax = 1765.7514
				text = "K"
			intervals [2401]:
				xmin = 1765.7514
				xmax = 1765.8014
				text = "IH1"
			intervals [2402]:
				xmin = 1765.8014
				xmax = 1765.8514
				text = "D"
			intervals [2403]:
				xmin = 1765.8514
				xmax = 1765.8814
				text = "sp"
			intervals [2404]:
				xmin = 1765.8814
				xmax = 1765.9414
				text = "DH"
			intervals [2405]:
				xmin = 1765.9414
				xmax = 1766.0314
				text = "AH0"
			intervals [2406]:
				xmin = 1766.0314
				xmax = 1766.0614
				text = "T"
			intervals [2407]:
				xmin = 1766.0614
				xmax = 1766.0914
				text = "W"
			intervals [2408]:
				xmin = 1766.0914
				xmax = 1766.1614
				text = "AO1"
			intervals [2409]:
				xmin = 1766.1614
				xmax = 1766.1914
				text = "Z"
			intervals [2410]:
				xmin = 1766.1914
				xmax = 1766.2214
				text = "DH"
			intervals [2411]:
				xmin = 1766.2214
				xmax = 1766.2814
				text = "IY0"
			intervals [2412]:
				xmin = 1766.2814
				xmax = 1766.3114
				text = "sp"
			intervals [2413]:
				xmin = 1766.3114
				xmax = 1766.4614
				text = "L"
			intervals [2414]:
				xmin = 1766.4614
				xmax = 1766.5414
				text = "IY1"
			intervals [2415]:
				xmin = 1766.5414
				xmax = 1766.6514
				text = "D"
			intervals [2416]:
				xmin = 1766.6514
				xmax = 1766.7814
				text = "ER0"
			intervals [2417]:
				xmin = 1766.7814
				xmax = 1767.3163
				text = "sp"
			intervals [2418]:
				xmin = 1767.3163
				xmax = 1767.3563
				text = "EH1"
			intervals [2419]:
				xmin = 1767.3563
				xmax = 1767.3863
				text = "N"
			intervals [2420]:
				xmin = 1767.3863
				xmax = 1767.4163
				text = "IY0"
			intervals [2421]:
				xmin = 1767.4163
				xmax = 1767.4463
				text = "W"
			intervals [2422]:
				xmin = 1767.4463
				xmax = 1767.4763
				text = "AH0"
			intervals [2423]:
				xmin = 1767.4763
				xmax = 1767.5363
				text = "N"
			intervals [2424]:
				xmin = 1767.5363
				xmax = 1767.8663
				text = "sp"
			intervals [2425]:
				xmin = 1767.8663
				xmax = 1767.9063
				text = "L"
			intervals [2426]:
				xmin = 1767.9063
				xmax = 1767.9463
				text = "UH1"
			intervals [2427]:
				xmin = 1767.9463
				xmax = 1767.9763
				text = "K"
			intervals [2428]:
				xmin = 1767.9763
				xmax = 1768.0063
				text = "T"
			intervals [2429]:
				xmin = 1768.0063
				xmax = 1768.2163
				text = "sp"
			intervals [2430]:
				xmin = 1768.2163
				xmax = 1768.2463
				text = "AH1"
			intervals [2431]:
				xmin = 1768.2463
				xmax = 1768.2763
				text = "P"
			intervals [2432]:
				xmin = 1768.2763
				xmax = 1768.3063
				text = "T"
			intervals [2433]:
				xmin = 1768.3063
				xmax = 1768.3363
				text = "IH0"
			intervals [2434]:
				xmin = 1768.3363
				xmax = 1768.4063
				text = "sp"
			intervals [2435]:
				xmin = 1768.4063
				xmax = 1769.3457
				text = ""
			intervals [2436]:
				xmin = 1769.3457
				xmax = 1769.3857
				text = "spn"
			intervals [2437]:
				xmin = 1769.3857
				xmax = 1770.641
				text = "sp"
			intervals [2438]:
				xmin = 1770.641
				xmax = 1770.731
				text = "HH"
			intervals [2439]:
				xmin = 1770.731
				xmax = 1770.761
				text = "W"
			intervals [2440]:
				xmin = 1770.761
				xmax = 1770.791
				text = "AH1"
			intervals [2441]:
				xmin = 1770.791
				xmax = 1770.891
				text = "T"
			intervals [2442]:
				xmin = 1770.891
				xmax = 1770.921
				text = "W"
			intervals [2443]:
				xmin = 1770.921
				xmax = 1770.971
				text = "AO1"
			intervals [2444]:
				xmin = 1770.971
				xmax = 1771.071
				text = "Z"
			intervals [2445]:
				xmin = 1771.071
				xmax = 1771.101
				text = "sp"
			intervals [2446]:
				xmin = 1771.101
				xmax = 1771.141
				text = "IH0"
			intervals [2447]:
				xmin = 1771.141
				xmax = 1771.171
				text = "T"
			intervals [2448]:
				xmin = 1771.171
				xmax = 1771.271
				text = "AH0"
			intervals [2449]:
				xmin = 1771.271
				xmax = 1771.301
				text = "B"
			intervals [2450]:
				xmin = 1771.301
				xmax = 1771.331
				text = "AW1"
			intervals [2451]:
				xmin = 1771.331
				xmax = 1771.461
				text = "T"
			intervals [2452]:
				xmin = 1771.461
				xmax = 1771.491
				text = "sp"
			intervals [2453]:
				xmin = 1771.491
				xmax = 1771.581
				text = "Y"
			intervals [2454]:
				xmin = 1771.581
				xmax = 1771.611
				text = "UW1"
			intervals [2455]:
				xmin = 1771.611
				xmax = 1771.641
				text = "sp"
			intervals [2456]:
				xmin = 1771.641
				xmax = 1771.671
				text = "Y"
			intervals [2457]:
				xmin = 1771.671
				xmax = 1771.891
				text = "UW1"
			intervals [2458]:
				xmin = 1771.891
				xmax = 1771.921
				text = "sp"
			intervals [2459]:
				xmin = 1771.921
				xmax = 1771.951
				text = "W"
			intervals [2460]:
				xmin = 1771.951
				xmax = 1772.121
				text = "ER0"
			intervals [2461]:
				xmin = 1772.121
				xmax = 1772.151
				text = "sp"
			intervals [2462]:
				xmin = 1772.151
				xmax = 1772.181
				text = "DH"
			intervals [2463]:
				xmin = 1772.181
				xmax = 1772.211
				text = "AH0"
			intervals [2464]:
				xmin = 1772.211
				xmax = 1772.241
				text = "B"
			intervals [2465]:
				xmin = 1772.241
				xmax = 1772.291
				text = "IH1"
			intervals [2466]:
				xmin = 1772.291
				xmax = 1772.391
				text = "G"
			intervals [2467]:
				xmin = 1772.391
				xmax = 1772.421
				text = "AH0"
			intervals [2468]:
				xmin = 1772.421
				xmax = 1772.451
				text = "S"
			intervals [2469]:
				xmin = 1772.451
				xmax = 1772.481
				text = "T"
			intervals [2470]:
				xmin = 1772.481
				xmax = 1772.721
				text = "sp"
			intervals [2471]:
				xmin = 1772.721
				xmax = 1779.8801
				text = ""
			intervals [2472]:
				xmin = 1779.8801
				xmax = 1780.6601
				text = "M"
			intervals [2473]:
				xmin = 1780.6601
				xmax = 1780.6901
				text = "HH"
			intervals [2474]:
				xmin = 1780.6901
				xmax = 1780.7201
				text = "M"
			intervals [2475]:
				xmin = 1780.7201
				xmax = 1788.7891
				text = ""
			intervals [2476]:
				xmin = 1788.7891
				xmax = 1789.1991
				text = "M"
			intervals [2477]:
				xmin = 1789.1991
				xmax = 1789.2291
				text = "HH"
			intervals [2478]:
				xmin = 1789.2291
				xmax = 1789.2591
				text = "M"
			intervals [2479]:
				xmin = 1789.2591
				xmax = 1792.8704
				text = ""
			intervals [2480]:
				xmin = 1792.8704
				xmax = 1792.9004
				text = "HH"
			intervals [2481]:
				xmin = 1792.9004
				xmax = 1793.2404
				text = "M"
			intervals [2482]:
				xmin = 1793.2404
				xmax = 1793.4504
				text = "sp"
			intervals [2483]:
				xmin = 1793.4504
				xmax = 1839.0581
				text = ""
			intervals [2484]:
				xmin = 1839.0581
				xmax = 1839.5181
				text = "M"
			intervals [2485]:
				xmin = 1839.5181
				xmax = 1839.5481
				text = "HH"
			intervals [2486]:
				xmin = 1839.5481
				xmax = 1839.5781
				text = "M"
			intervals [2487]:
				xmin = 1839.5781
				xmax = 1839.6381
				text = "sp"
			intervals [2488]:
				xmin = 1839.6381
				xmax = 1851.715
				text = ""
			intervals [2489]:
				xmin = 1851.715
				xmax = 1851.845
				text = "M"
			intervals [2490]:
				xmin = 1851.845
				xmax = 1851.895
				text = "HH"
			intervals [2491]:
				xmin = 1851.895
				xmax = 1852.265
				text = "M"
			intervals [2492]:
				xmin = 1852.265
				xmax = 1856.3199
				text = ""
			intervals [2493]:
				xmin = 1856.3199
				xmax = 1856.7999
				text = "M"
			intervals [2494]:
				xmin = 1856.7999
				xmax = 1856.8299
				text = "HH"
			intervals [2495]:
				xmin = 1856.8299
				xmax = 1856.8799
				text = "M"
			intervals [2496]:
				xmin = 1856.8799
				xmax = 1859.3801
				text = ""
			intervals [2497]:
				xmin = 1859.3801
				xmax = 1860.3701
				text = "spn"
			intervals [2498]:
				xmin = 1860.3701
				xmax = 1873.5702
				text = ""
			intervals [2499]:
				xmin = 1873.5702
				xmax = 1874.1702
				text = "spn"
			intervals [2500]:
				xmin = 1874.1702
				xmax = 1875.1238
				text = ""
			intervals [2501]:
				xmin = 1875.1238
				xmax = 1875.2338
				text = "W"
			intervals [2502]:
				xmin = 1875.2338
				xmax = 1875.2638
				text = "ER0"
			intervals [2503]:
				xmin = 1875.2638
				xmax = 1875.3438
				text = "DH"
			intervals [2504]:
				xmin = 1875.3438
				xmax = 1875.3738
				text = "EY1"
			intervals [2505]:
				xmin = 1875.3738
				xmax = 1875.4338
				text = "M"
			intervals [2506]:
				xmin = 1875.4338
				xmax = 1875.4638
				text = "OW1"
			intervals [2507]:
				xmin = 1875.4638
				xmax = 1875.4938
				text = "S"
			intervals [2508]:
				xmin = 1875.4938
				xmax = 1875.5238
				text = "T"
			intervals [2509]:
				xmin = 1875.5238
				xmax = 1875.5538
				text = "L"
			intervals [2510]:
				xmin = 1875.5538
				xmax = 1875.6038
				text = "IY0"
			intervals [2511]:
				xmin = 1875.6038
				xmax = 1875.7138
				text = "sp"
			intervals [2512]:
				xmin = 1875.7138
				xmax = 1875.7638
				text = "DH"
			intervals [2513]:
				xmin = 1875.7638
				xmax = 1875.8938
				text = "AH0"
			intervals [2514]:
				xmin = 1875.8938
				xmax = 1875.9738
				text = "sp"
			intervals [2515]:
				xmin = 1875.9738
				xmax = 1876.0238
				text = "S"
			intervals [2516]:
				xmin = 1876.0238
				xmax = 1876.1338
				text = "EY1"
			intervals [2517]:
				xmin = 1876.1338
				xmax = 1876.1638
				text = "M"
			intervals [2518]:
				xmin = 1876.1638
				xmax = 1876.1938
				text = "EY1"
			intervals [2519]:
				xmin = 1876.1938
				xmax = 1876.2238
				text = "JH"
			intervals [2520]:
				xmin = 1876.2238
				xmax = 1876.2538
				text = "EH1"
			intervals [2521]:
				xmin = 1876.2538
				xmax = 1876.2838
				text = "Z"
			intervals [2522]:
				xmin = 1876.2838
				xmax = 1876.3138
				text = "sp"
			intervals [2523]:
				xmin = 1876.3138
				xmax = 1876.3438
				text = "Y"
			intervals [2524]:
				xmin = 1876.3438
				xmax = 1876.8338
				text = "UW1"
			intervals [2525]:
				xmin = 1876.8338
				xmax = 1877.0438
				text = "sp"
			intervals [2526]:
				xmin = 1877.0438
				xmax = 1877.501
				text = ""
			intervals [2527]:
				xmin = 1877.501
				xmax = 1877.661
				text = "W"
			intervals [2528]:
				xmin = 1877.661
				xmax = 1877.731
				text = "ER0"
			intervals [2529]:
				xmin = 1877.731
				xmax = 1877.761
				text = "DH"
			intervals [2530]:
				xmin = 1877.761
				xmax = 1877.851
				text = "EY1"
			intervals [2531]:
				xmin = 1877.851
				xmax = 1877.891
				text = "M"
			intervals [2532]:
				xmin = 1877.891
				xmax = 1878.031
				text = "OW1"
			intervals [2533]:
				xmin = 1878.031
				xmax = 1878.061
				text = "S"
			intervals [2534]:
				xmin = 1878.061
				xmax = 1878.091
				text = "T"
			intervals [2535]:
				xmin = 1878.091
				xmax = 1878.131
				text = "L"
			intervals [2536]:
				xmin = 1878.131
				xmax = 1878.161
				text = "IY0"
			intervals [2537]:
				xmin = 1878.161
				xmax = 1878.191
				text = "DH"
			intervals [2538]:
				xmin = 1878.191
				xmax = 1878.261
				text = "AH0"
			intervals [2539]:
				xmin = 1878.261
				xmax = 1878.351
				text = "S"
			intervals [2540]:
				xmin = 1878.351
				xmax = 1878.451
				text = "EY1"
			intervals [2541]:
				xmin = 1878.451
				xmax = 1878.541
				text = "M"
			intervals [2542]:
				xmin = 1878.541
				xmax = 1878.731
				text = "EY1"
			intervals [2543]:
				xmin = 1878.731
				xmax = 1878.771
				text = "JH"
			intervals [2544]:
				xmin = 1878.771
				xmax = 1878.801
				text = "EH1"
			intervals [2545]:
				xmin = 1878.801
				xmax = 1878.831
				text = "Z"
			intervals [2546]:
				xmin = 1878.831
				xmax = 1878.901
				text = "sp"
			intervals [2547]:
				xmin = 1878.901
				xmax = 1879.001
				text = "Y"
			intervals [2548]:
				xmin = 1879.001
				xmax = 1879.151
				text = "UW1"
			intervals [2549]:
				xmin = 1879.151
				xmax = 1879.191
				text = "W"
			intervals [2550]:
				xmin = 1879.191
				xmax = 1879.491
				text = "ER0"
			intervals [2551]:
				xmin = 1879.491
				xmax = 1883.7066
				text = ""
			intervals [2552]:
				xmin = 1883.7066
				xmax = 1884.3566
				text = "M"
			intervals [2553]:
				xmin = 1884.3566
				xmax = 1884.3866
				text = "HH"
			intervals [2554]:
				xmin = 1884.3866
				xmax = 1884.4166
				text = "M"
			intervals [2555]:
				xmin = 1884.4166
				xmax = 1884.4666
				text = "sp"
			intervals [2556]:
				xmin = 1884.4666
				xmax = 1892.4806
				text = ""
			intervals [2557]:
				xmin = 1892.4806
				xmax = 1893.7106
				text = "spn"
			intervals [2558]:
				xmin = 1893.7106
				xmax = 1897.1051
				text = ""
			intervals [2559]:
				xmin = 1897.1051
				xmax = 1898.4151
				text = "spn"
			intervals [2560]:
				xmin = 1898.4151
				xmax = 1911.200
				text = ""
			intervals [2561]:
				xmin = 1911.200
				xmax = 1911.600
				text = "M"
			intervals [2562]:
				xmin = 1911.600
				xmax = 1911.630
				text = "HH"
			intervals [2563]:
				xmin = 1911.630
				xmax = 1911.660
				text = "M"
			intervals [2564]:
				xmin = 1911.660
				xmax = 1915.0978
				text = ""
			intervals [2565]:
				xmin = 1915.0978
				xmax = 1915.4878
				text = "M"
			intervals [2566]:
				xmin = 1915.4878
				xmax = 1915.5278
				text = "HH"
			intervals [2567]:
				xmin = 1915.5278
				xmax = 1915.5578
				text = "M"
			intervals [2568]:
				xmin = 1915.5578
				xmax = 1915.7778
				text = "sp"
			intervals [2569]:
				xmin = 1915.7778
				xmax = 1925.407
				text = ""
			intervals [2570]:
				xmin = 1925.407
				xmax = 1926.277
				text = "M"
			intervals [2571]:
				xmin = 1926.277
				xmax = 1926.307
				text = "HH"
			intervals [2572]:
				xmin = 1926.307
				xmax = 1926.337
				text = "M"
			intervals [2573]:
				xmin = 1926.337
				xmax = 1941.7161
				text = ""
			intervals [2574]:
				xmin = 1941.7161
				xmax = 1942.3361
				text = "spn"
			intervals [2575]:
				xmin = 1942.3361
				xmax = 1942.8061
				text = "sp"
			intervals [2576]:
				xmin = 1942.8061
				xmax = 1946.2558
				text = ""
			intervals [2577]:
				xmin = 1946.2558
				xmax = 1946.5858
				text = "M"
			intervals [2578]:
				xmin = 1946.5858
				xmax = 1946.6158
				text = "HH"
			intervals [2579]:
				xmin = 1946.6158
				xmax = 1946.6458
				text = "M"
			intervals [2580]:
				xmin = 1946.6458
				xmax = 1946.7158
				text = "sp"
			intervals [2581]:
				xmin = 1946.7158
				xmax = 1958.5537
				text = ""
			intervals [2582]:
				xmin = 1958.5537
				xmax = 1959.4637
				text = "spn"
			intervals [2583]:
				xmin = 1959.4637
				xmax = 1959.5737
				text = "sp"
			intervals [2584]:
				xmin = 1959.5737
				xmax = 1969.800
				text = ""
			intervals [2585]:
				xmin = 1969.800
				xmax = 1970.060
				text = "M"
			intervals [2586]:
				xmin = 1970.060
				xmax = 1970.090
				text = "HH"
			intervals [2587]:
				xmin = 1970.090
				xmax = 1970.140
				text = "M"
			intervals [2588]:
				xmin = 1970.140
				xmax = 1978.7421
				text = ""
			intervals [2589]:
				xmin = 1978.7421
				xmax = 1979.1421
				text = "M"
			intervals [2590]:
				xmin = 1979.1421
				xmax = 1979.1721
				text = "HH"
			intervals [2591]:
				xmin = 1979.1721
				xmax = 1979.2021
				text = "M"
			intervals [2592]:
				xmin = 1979.2021
				xmax = 1981.5915
				text = ""
			intervals [2593]:
				xmin = 1981.5915
				xmax = 1981.6915
				text = "sil"
			intervals [2594]:
				xmin = 1981.6915
				xmax = 1982.6215
				text = "spn"
			intervals [2595]:
				xmin = 1982.6215
				xmax = 1982.7515
				text = "sp"
			intervals [2596]:
				xmin = 1982.7515
				xmax = 1984.8917
				text = ""
			intervals [2597]:
				xmin = 1984.8917
				xmax = 1985.7917
				text = "M"
			intervals [2598]:
				xmin = 1985.7917
				xmax = 1985.8217
				text = "HH"
			intervals [2599]:
				xmin = 1985.8217
				xmax = 1985.8617
				text = "M"
			intervals [2600]:
				xmin = 1985.8617
				xmax = 1996.1372
				text = ""
			intervals [2601]:
				xmin = 1996.1372
				xmax = 1996.5572
				text = "M"
			intervals [2602]:
				xmin = 1996.5572
				xmax = 1996.5872
				text = "HH"
			intervals [2603]:
				xmin = 1996.5872
				xmax = 1997.0072
				text = "M"
			intervals [2604]:
				xmin = 1997.0072
				xmax = 1997.8875
				text = ""
			intervals [2605]:
				xmin = 1997.8875
				xmax = 1998.0075
				text = "sil"
			intervals [2606]:
				xmin = 1998.0075
				xmax = 1999.4575
				text = "spn"
			intervals [2607]:
				xmin = 1999.4575
				xmax = 2000.1975
				text = "sp"
			intervals [2608]:
				xmin = 2000.1975
				xmax = 2013.7537
				text = ""
			intervals [2609]:
				xmin = 2013.7537
				xmax = 2014.5837
				text = "M"
			intervals [2610]:
				xmin = 2014.5837
				xmax = 2014.6137
				text = "HH"
			intervals [2611]:
				xmin = 2014.6137
				xmax = 2014.6537
				text = "M"
			intervals [2612]:
				xmin = 2014.6537
				xmax = 2014.7249
				text = ""
			intervals [2613]:
				xmin = 2014.7249
				xmax = 2014.8249
				text = "sil"
			intervals [2614]:
				xmin = 2014.8249
				xmax = 2015.5549
				text = "spn"
			intervals [2615]:
				xmin = 2015.5549
				xmax = 2015.7949
				text = "sp"
			intervals [2616]:
				xmin = 2015.7949
				xmax = 2016.1449
				text = "AH1"
			intervals [2617]:
				xmin = 2016.1449
				xmax = 2016.2249
				text = "sp"
			intervals [2618]:
				xmin = 2016.2249
				xmax = 2016.2549
				text = "G"
			intervals [2619]:
				xmin = 2016.2549
				xmax = 2016.2849
				text = "R"
			intervals [2620]:
				xmin = 2016.2849
				xmax = 2016.4649
				text = "UW1"
			intervals [2621]:
				xmin = 2016.4649
				xmax = 2016.4949
				text = "P"
			intervals [2622]:
				xmin = 2016.4949
				xmax = 2016.6949
				text = "sp"
			intervals [2623]:
				xmin = 2016.6949
				xmax = 2016.7649
				text = "L"
			intervals [2624]:
				xmin = 2016.7649
				xmax = 2016.7949
				text = "AY1"
			intervals [2625]:
				xmin = 2016.7949
				xmax = 2016.8349
				text = "K"
			intervals [2626]:
				xmin = 2016.8349
				xmax = 2016.9149
				text = "sp"
			intervals [2627]:
				xmin = 2016.9149
				xmax = 2016.9749
				text = "W"
			intervals [2628]:
				xmin = 2016.9749
				xmax = 2017.0149
				text = "EH1"
			intervals [2629]:
				xmin = 2017.0149
				xmax = 2017.0649
				text = "N"
			intervals [2630]:
				xmin = 2017.0649
				xmax = 2017.0949
				text = "sp"
			intervals [2631]:
				xmin = 2017.0949
				xmax = 2017.1449
				text = "Y"
			intervals [2632]:
				xmin = 2017.1449
				xmax = 2017.1749
				text = "UW1"
			intervals [2633]:
				xmin = 2017.1749
				xmax = 2017.2049
				text = "W"
			intervals [2634]:
				xmin = 2017.2049
				xmax = 2017.2949
				text = "ER0"
			intervals [2635]:
				xmin = 2017.2949
				xmax = 2017.3249
				text = "sp"
			intervals [2636]:
				xmin = 2017.3249
				xmax = 2017.3549
				text = "D"
			intervals [2637]:
				xmin = 2017.3549
				xmax = 2017.3949
				text = "UW1"
			intervals [2638]:
				xmin = 2017.3949
				xmax = 2017.4249
				text = "IH0"
			intervals [2639]:
				xmin = 2017.4249
				xmax = 2017.4949
				text = "N"
			intervals [2640]:
				xmin = 2017.4949
				xmax = 2017.5649
				text = "sp"
			intervals [2641]:
				xmin = 2017.5649
				xmax = 2017.6049
				text = "AO1"
			intervals [2642]:
				xmin = 2017.6049
				xmax = 2017.8149
				text = "L"
			intervals [2643]:
				xmin = 2017.8149
				xmax = 2017.8549
				text = "sp"
			intervals [2644]:
				xmin = 2017.8549
				xmax = 2017.8849
				text = "DH"
			intervals [2645]:
				xmin = 2017.8849
				xmax = 2017.9149
				text = "IH0"
			intervals [2646]:
				xmin = 2017.9149
				xmax = 2017.9449
				text = "S"
			intervals [2647]:
				xmin = 2017.9449
				xmax = 2017.9749
				text = "S"
			intervals [2648]:
				xmin = 2017.9749
				xmax = 2018.0149
				text = "T"
			intervals [2649]:
				xmin = 2018.0149
				xmax = 2018.0649
				text = "AH1"
			intervals [2650]:
				xmin = 2018.0649
				xmax = 2018.1549
				text = "F"
			intervals [2651]:
				xmin = 2018.1549
				xmax = 2018.3849
				text = "sp"
			intervals [2652]:
				xmin = 2018.3849
				xmax = 2018.4356
				text = ""
			intervals [2653]:
				xmin = 2018.4356
				xmax = 2018.5256
				text = "W"
			intervals [2654]:
				xmin = 2018.5256
				xmax = 2018.5556
				text = "AH1"
			intervals [2655]:
				xmin = 2018.5556
				xmax = 2018.5956
				text = "T"
			intervals [2656]:
				xmin = 2018.5956
				xmax = 2018.6256
				text = "W"
			intervals [2657]:
				xmin = 2018.6256
				xmax = 2018.6556
				text = "UH1"
			intervals [2658]:
				xmin = 2018.6556
				xmax = 2018.6856
				text = "D"
			intervals [2659]:
				xmin = 2018.6856
				xmax = 2018.8256
				text = "AH0"
			intervals [2660]:
				xmin = 2018.8256
				xmax = 2018.8856
				text = "N"
			intervals [2661]:
				xmin = 2018.8856
				xmax = 2019.0756
				text = "UW1"
			intervals [2662]:
				xmin = 2019.0756
				xmax = 2019.1856
				text = "sp"
			intervals [2663]:
				xmin = 2019.1856
				xmax = 2019.2156
				text = "K"
			intervals [2664]:
				xmin = 2019.2156
				xmax = 2019.2956
				text = "IH1"
			intervals [2665]:
				xmin = 2019.2956
				xmax = 2019.4256
				text = "D"
			intervals [2666]:
				xmin = 2019.4256
				xmax = 2019.7156
				text = "sp"
			intervals [2667]:
				xmin = 2019.7156
				xmax = 2020.0635
				text = ""
			intervals [2668]:
				xmin = 2020.0635
				xmax = 2020.2935
				text = "M"
			intervals [2669]:
				xmin = 2020.2935
				xmax = 2020.4035
				text = "UW1"
			intervals [2670]:
				xmin = 2020.4035
				xmax = 2020.4335
				text = "V"
			intervals [2671]:
				xmin = 2020.4335
				xmax = 2020.4635
				text = "D"
			intervals [2672]:
				xmin = 2020.4635
				xmax = 2020.4935
				text = "IH1"
			intervals [2673]:
				xmin = 2020.4935
				xmax = 2020.5235
				text = "N"
			intervals [2674]:
				xmin = 2020.5235
				xmax = 2020.5535
				text = "T"
			intervals [2675]:
				xmin = 2020.5535
				xmax = 2020.5835
				text = "UW0"
			intervals [2676]:
				xmin = 2020.5835
				xmax = 2020.6135
				text = "DH"
			intervals [2677]:
				xmin = 2020.6135
				xmax = 2020.6635
				text = "AH0"
			intervals [2678]:
				xmin = 2020.6635
				xmax = 2020.7235
				text = "sp"
			intervals [2679]:
				xmin = 2020.7235
				xmax = 2020.8135
				text = "N"
			intervals [2680]:
				xmin = 2020.8135
				xmax = 2020.8435
				text = "EY1"
			intervals [2681]:
				xmin = 2020.8435
				xmax = 2020.8735
				text = "B"
			intervals [2682]:
				xmin = 2020.8735
				xmax = 2020.9035
				text = "ER0"
			intervals [2683]:
				xmin = 2020.9035
				xmax = 2020.9335
				text = "HH"
			intervals [2684]:
				xmin = 2020.9335
				xmax = 2020.9635
				text = "UH2"
			intervals [2685]:
				xmin = 2020.9635
				xmax = 2020.9935
				text = "D"
			intervals [2686]:
				xmin = 2020.9935
				xmax = 2021.1335
				text = "ER0"
			intervals [2687]:
				xmin = 2021.1335
				xmax = 2021.1735
				text = "sp"
			intervals [2688]:
				xmin = 2021.1735
				xmax = 2021.2335
				text = "S"
			intervals [2689]:
				xmin = 2021.2335
				xmax = 2021.2635
				text = "AH1"
			intervals [2690]:
				xmin = 2021.2635
				xmax = 2021.3035
				text = "M"
			intervals [2691]:
				xmin = 2021.3035
				xmax = 2021.3335
				text = "TH"
			intervals [2692]:
				xmin = 2021.3335
				xmax = 2021.3635
				text = "IH0"
			intervals [2693]:
				xmin = 2021.3635
				xmax = 2021.3935
				text = "N"
			intervals [2694]:
				xmin = 2021.3935
				xmax = 2021.4335
				text = "sp"
			intervals [2695]:
				xmin = 2021.4335
				xmax = 2021.4635
				text = "L"
			intervals [2696]:
				xmin = 2021.4635
				xmax = 2021.4935
				text = "AY1"
			intervals [2697]:
				xmin = 2021.4935
				xmax = 2021.5235
				text = "K"
			intervals [2698]:
				xmin = 2021.5235
				xmax = 2021.5735
				text = "sp"
			intervals [2699]:
				xmin = 2021.5735
				xmax = 2021.6335
				text = "DH"
			intervals [2700]:
				xmin = 2021.6335
				xmax = 2021.6635
				text = "AH0"
			intervals [2701]:
				xmin = 2021.6635
				xmax = 2021.7035
				text = "T"
			intervals [2702]:
				xmin = 2021.7035
				xmax = 2021.8035
				text = "sp"
			intervals [2703]:
				xmin = 2021.8035
				xmax = 2021.8535
				text = "W"
			intervals [2704]:
				xmin = 2021.8535
				xmax = 2021.9635
				text = "AO1"
			intervals [2705]:
				xmin = 2021.9635
				xmax = 2021.9935
				text = "N"
			intervals [2706]:
				xmin = 2021.9935
				xmax = 2022.0235
				text = "IH0"
			intervals [2707]:
				xmin = 2022.0235
				xmax = 2022.0535
				text = "D"
			intervals [2708]:
				xmin = 2022.0535
				xmax = 2022.1235
				text = "sp"
			intervals [2709]:
				xmin = 2022.1235
				xmax = 2022.1535
				text = "T"
			intervals [2710]:
				xmin = 2022.1535
				xmax = 2022.2135
				text = "IH0"
			intervals [2711]:
				xmin = 2022.2135
				xmax = 2022.2535
				text = "sp"
			intervals [2712]:
				xmin = 2022.2535
				xmax = 2022.2935
				text = "G"
			intervals [2713]:
				xmin = 2022.2935
				xmax = 2022.3335
				text = "IH1"
			intervals [2714]:
				xmin = 2022.3335
				xmax = 2022.3635
				text = "T"
			intervals [2715]:
				xmin = 2022.3635
				xmax = 2022.4635
				text = "sp"
			intervals [2716]:
				xmin = 2022.4635
				xmax = 2022.4935
				text = "IH0"
			intervals [2717]:
				xmin = 2022.4935
				xmax = 2022.5635
				text = "N"
			intervals [2718]:
				xmin = 2022.5635
				xmax = 2022.5935
				text = "T"
			intervals [2719]:
				xmin = 2022.5935
				xmax = 2022.6235
				text = "AH0"
			intervals [2720]:
				xmin = 2022.6235
				xmax = 2022.6735
				text = "sp"
			intervals [2721]:
				xmin = 2022.6735
				xmax = 2022.7035
				text = "Y"
			intervals [2722]:
				xmin = 2022.7035
				xmax = 2022.8235
				text = "AO1"
			intervals [2723]:
				xmin = 2022.8235
				xmax = 2022.8535
				text = "R"
			intervals [2724]:
				xmin = 2022.8535
				xmax = 2022.8835
				text = "G"
			intervals [2725]:
				xmin = 2022.8835
				xmax = 2022.9335
				text = "AE1"
			intervals [2726]:
				xmin = 2022.9335
				xmax = 2023.3235
				text = "NG"
			intervals [2727]:
				xmin = 2023.3235
				xmax = 2031.8883
				text = ""
			intervals [2728]:
				xmin = 2031.8883
				xmax = 2031.9183
				text = "HH"
			intervals [2729]:
				xmin = 2031.9183
				xmax = 2031.9483
				text = "M"
			intervals [2730]:
				xmin = 2031.9483
				xmax = 2032.2483
				text = "sp"
			intervals [2731]:
				xmin = 2032.2483
				xmax = 2037.4078
				text = ""
			intervals [2732]:
				xmin = 2037.4078
				xmax = 2037.7978
				text = "M"
			intervals [2733]:
				xmin = 2037.7978
				xmax = 2037.8278
				text = "HH"
			intervals [2734]:
				xmin = 2037.8278
				xmax = 2037.8678
				text = "M"
			intervals [2735]:
				xmin = 2037.8678
				xmax = 2039.1715
				text = ""
			intervals [2736]:
				xmin = 2039.1715
				xmax = 2039.3015
				text = "HH"
			intervals [2737]:
				xmin = 2039.3015
				xmax = 2039.3615
				text = "AW1"
			intervals [2738]:
				xmin = 2039.3615
				xmax = 2039.4315
				text = "W"
			intervals [2739]:
				xmin = 2039.4315
				xmax = 2039.4615
				text = "UH1"
			intervals [2740]:
				xmin = 2039.4615
				xmax = 2039.4915
				text = "D"
			intervals [2741]:
				xmin = 2039.4915
				xmax = 2039.5615
				text = "HH"
			intervals [2742]:
				xmin = 2039.5615
				xmax = 2039.6015
				text = "IY1"
			intervals [2743]:
				xmin = 2039.6015
				xmax = 2039.6515
				text = "sp"
			intervals [2744]:
				xmin = 2039.6515
				xmax = 2039.7115
				text = "G"
			intervals [2745]:
				xmin = 2039.7115
				xmax = 2039.7415
				text = "IH1"
			intervals [2746]:
				xmin = 2039.7415
				xmax = 2039.7715
				text = "T"
			intervals [2747]:
				xmin = 2039.7715
				xmax = 2039.8015
				text = "sp"
			intervals [2748]:
				xmin = 2039.8015
				xmax = 2039.8315
				text = "IH0"
			intervals [2749]:
				xmin = 2039.8315
				xmax = 2039.9915
				text = "N"
			intervals [2750]:
				xmin = 2039.9915
				xmax = 2040.0215
				text = "sp"
			intervals [2751]:
				xmin = 2040.0215
				xmax = 2040.0515
				text = "EY1"
			intervals [2752]:
				xmin = 2040.0515
				xmax = 2040.0815
				text = "CH"
			intervals [2753]:
				xmin = 2040.0815
				xmax = 2040.2015
				text = "sp"
			intervals [2754]:
				xmin = 2040.2015
				xmax = 2040.2615
				text = "HH"
			intervals [2755]:
				xmin = 2040.2615
				xmax = 2040.3215
				text = "AW1"
			intervals [2756]:
				xmin = 2040.3215
				xmax = 2040.4315
				text = "sp"
			intervals [2757]:
				xmin = 2040.4315
				xmax = 2040.4615
				text = "K"
			intervals [2758]:
				xmin = 2040.4615
				xmax = 2040.4915
				text = "UH1"
			intervals [2759]:
				xmin = 2040.4915
				xmax = 2040.5215
				text = "D"
			intervals [2760]:
				xmin = 2040.5215
				xmax = 2040.5515
				text = "HH"
			intervals [2761]:
				xmin = 2040.5515
				xmax = 2040.5815
				text = "IY1"
			intervals [2762]:
				xmin = 2040.5815
				xmax = 2040.7215
				text = "sp"
			intervals [2763]:
				xmin = 2040.7215
				xmax = 2068.9859
				text = ""
			intervals [2764]:
				xmin = 2068.9859
				xmax = 2069.2259
				text = "M"
			intervals [2765]:
				xmin = 2069.2259
				xmax = 2069.2959
				text = "HH"
			intervals [2766]:
				xmin = 2069.2959
				xmax = 2069.6159
				text = "M"
			intervals [2767]:
				xmin = 2069.6159
				xmax = 2071.9528
				text = ""
			intervals [2768]:
				xmin = 2071.9528
				xmax = 2072.1128
				text = "HH"
			intervals [2769]:
				xmin = 2072.1128
				xmax = 2072.2728
				text = "M"
			intervals [2770]:
				xmin = 2072.2728
				xmax = 2072.5128
				text = "sp"
			intervals [2771]:
				xmin = 2072.5128
				xmax = 2075.4264
				text = ""
			intervals [2772]:
				xmin = 2075.4264
				xmax = 2076.1664
				text = "M"
			intervals [2773]:
				xmin = 2076.1664
				xmax = 2076.1964
				text = "HH"
			intervals [2774]:
				xmin = 2076.1964
				xmax = 2076.2264
				text = "M"
			intervals [2775]:
				xmin = 2076.2264
				xmax = 2089.3931
				text = ""
			intervals [2776]:
				xmin = 2089.3931
				xmax = 2090.0331
				text = "M"
			intervals [2777]:
				xmin = 2090.0331
				xmax = 2090.0631
				text = "HH"
			intervals [2778]:
				xmin = 2090.0631
				xmax = 2090.0931
				text = "M"
			intervals [2779]:
				xmin = 2090.0931
				xmax = 2094.4623
				text = ""
			intervals [2780]:
				xmin = 2094.4623
				xmax = 2095.0223
				text = "M"
			intervals [2781]:
				xmin = 2095.0223
				xmax = 2095.0523
				text = "HH"
			intervals [2782]:
				xmin = 2095.0523
				xmax = 2095.0823
				text = "M"
			intervals [2783]:
				xmin = 2095.0823
				xmax = 2096.1271
				text = ""
			intervals [2784]:
				xmin = 2096.1271
				xmax = 2096.2171
				text = "D"
			intervals [2785]:
				xmin = 2096.2171
				xmax = 2096.2471
				text = "IH0"
			intervals [2786]:
				xmin = 2096.2471
				xmax = 2096.2771
				text = "D"
			intervals [2787]:
				xmin = 2096.2771
				xmax = 2096.3071
				text = "sp"
			intervals [2788]:
				xmin = 2096.3071
				xmax = 2096.3571
				text = "Y"
			intervals [2789]:
				xmin = 2096.3571
				xmax = 2096.3871
				text = "UW1"
			intervals [2790]:
				xmin = 2096.3871
				xmax = 2096.4471
				text = "HH"
			intervals [2791]:
				xmin = 2096.4471
				xmax = 2096.4971
				text = "AE1"
			intervals [2792]:
				xmin = 2096.4971
				xmax = 2096.6071
				text = "V"
			intervals [2793]:
				xmin = 2096.6071
				xmax = 2096.6471
				text = "sp"
			intervals [2794]:
				xmin = 2096.6471
				xmax = 2096.7271
				text = "N"
			intervals [2795]:
				xmin = 2096.7271
				xmax = 2096.7771
				text = "EY1"
			intervals [2796]:
				xmin = 2096.7771
				xmax = 2096.8471
				text = "M"
			intervals [2797]:
				xmin = 2096.8471
				xmax = 2097.1471
				text = "Z"
			intervals [2798]:
				xmin = 2097.1471
				xmax = 2097.1771
				text = "sp"
			intervals [2799]:
				xmin = 2097.1771
				xmax = 2097.2171
				text = "F"
			intervals [2800]:
				xmin = 2097.2171
				xmax = 2097.4171
				text = "ER0"
			intervals [2801]:
				xmin = 2097.4171
				xmax = 2097.5671
				text = "sp"
			intervals [2802]:
				xmin = 2097.5671
				xmax = 2098.008
				text = ""
			intervals [2803]:
				xmin = 2098.008
				xmax = 2098.188
				text = "Y"
			intervals [2804]:
				xmin = 2098.188
				xmax = 2098.218
				text = "UH1"
			intervals [2805]:
				xmin = 2098.218
				xmax = 2098.258
				text = "R"
			intervals [2806]:
				xmin = 2098.258
				xmax = 2098.678
				text = "sp"
			intervals [2807]:
				xmin = 2098.678
				xmax = 2098.9044
				text = ""
			intervals [2808]:
				xmin = 2098.9044
				xmax = 2098.9944
				text = "K"
			intervals [2809]:
				xmin = 2098.9944
				xmax = 2099.0244
				text = "L"
			intervals [2810]:
				xmin = 2099.0244
				xmax = 2099.0544
				text = "AH1"
			intervals [2811]:
				xmin = 2099.0544
				xmax = 2099.0844
				text = "B"
			intervals [2812]:
				xmin = 2099.0844
				xmax = 2099.1144
				text = "Z"
			intervals [2813]:
				xmin = 2099.1144
				xmax = 2099.5444
				text = "ER0"
			intervals [2814]:
				xmin = 2099.5444
				xmax = 2106.5988
				text = ""
			intervals [2815]:
				xmin = 2106.5988
				xmax = 2107.3288
				text = "M"
			intervals [2816]:
				xmin = 2107.3288
				xmax = 2107.3588
				text = "HH"
			intervals [2817]:
				xmin = 2107.3588
				xmax = 2107.3888
				text = "M"
			intervals [2818]:
				xmin = 2107.3888
				xmax = 2112.2016
				text = ""
			intervals [2819]:
				xmin = 2112.2016
				xmax = 2112.3516
				text = "sil"
			intervals [2820]:
				xmin = 2112.3516
				xmax = 2112.3816
				text = "JH"
			intervals [2821]:
				xmin = 2112.3816
				xmax = 2112.4216
				text = "UW1"
			intervals [2822]:
				xmin = 2112.4216
				xmax = 2112.5016
				text = "N"
			intervals [2823]:
				xmin = 2112.5016
				xmax = 2112.5316
				text = "Y"
			intervals [2824]:
				xmin = 2112.5316
				xmax = 2112.5616
				text = "ER0"
			intervals [2825]:
				xmin = 2112.5616
				xmax = 2113.0216
				text = "sp"
			intervals [2826]:
				xmin = 2113.0216
				xmax = 2113.0516
				text = "N"
			intervals [2827]:
				xmin = 2113.0516
				xmax = 2113.0816
				text = "AH1"
			intervals [2828]:
				xmin = 2113.0816
				xmax = 2113.1116
				text = "G"
			intervals [2829]:
				xmin = 2113.1116
				xmax = 2113.1416
				text = "AH0"
			intervals [2830]:
				xmin = 2113.1416
				xmax = 2113.1916
				text = "T"
			intervals [2831]:
				xmin = 2113.1916
				xmax = 2113.2216
				text = "S"
			intervals [2832]:
				xmin = 2113.2216
				xmax = 2113.2616
				text = "sp"
			intervals [2833]:
				xmin = 2113.2616
				xmax = 2114.9148
				text = ""
			intervals [2834]:
				xmin = 2114.9148
				xmax = 2114.9448
				text = "OW1"
			intervals [2835]:
				xmin = 2114.9448
				xmax = 2115.0348
				text = "sp"
			intervals [2836]:
				xmin = 2115.0348
				xmax = 2115.0848
				text = "Y"
			intervals [2837]:
				xmin = 2115.0848
				xmax = 2115.1148
				text = "AE1"
			intervals [2838]:
				xmin = 2115.1148
				xmax = 2116.3148
				text = "sp"
			intervals [2839]:
				xmin = 2116.3148
				xmax = 2116.3448
				text = "spn"
			intervals [2840]:
				xmin = 2116.3448
				xmax = 2116.7248
				text = "sp"
			intervals [2841]:
				xmin = 2116.7248
				xmax = 2124.5301
				text = ""
			intervals [2842]:
				xmin = 2124.5301
				xmax = 2125.0201
				text = "M"
			intervals [2843]:
				xmin = 2125.0201
				xmax = 2125.0501
				text = "HH"
			intervals [2844]:
				xmin = 2125.0501
				xmax = 2125.0801
				text = "M"
			intervals [2845]:
				xmin = 2125.0801
				xmax = 2125.1801
				text = "sp"
			intervals [2846]:
				xmin = 2125.1801
				xmax = 2126.7954
				text = ""
			intervals [2847]:
				xmin = 2126.7954
				xmax = 2127.5554
				text = "M"
			intervals [2848]:
				xmin = 2127.5554
				xmax = 2127.5854
				text = "HH"
			intervals [2849]:
				xmin = 2127.5854
				xmax = 2127.6154
				text = "M"
			intervals [2850]:
				xmin = 2127.6154
				xmax = 2132.1258
				text = ""
			intervals [2851]:
				xmin = 2132.1258
				xmax = 2132.7958
				text = "M"
			intervals [2852]:
				xmin = 2132.7958
				xmax = 2132.8258
				text = "HH"
			intervals [2853]:
				xmin = 2132.8258
				xmax = 2132.8658
				text = "M"
			intervals [2854]:
				xmin = 2132.8658
				xmax = 2143.312
				text = ""
			intervals [2855]:
				xmin = 2143.312
				xmax = 2143.342
				text = "AY1"
			intervals [2856]:
				xmin = 2143.342
				xmax = 2143.382
				text = "HH"
			intervals [2857]:
				xmin = 2143.382
				xmax = 2143.412
				text = "AE1"
			intervals [2858]:
				xmin = 2143.412
				xmax = 2143.442
				text = "V"
			intervals [2859]:
				xmin = 2143.442
				xmax = 2143.472
				text = "OW1"
			intervals [2860]:
				xmin = 2143.472
				xmax = 2143.502
				text = "N"
			intervals [2861]:
				xmin = 2143.502
				xmax = 2143.542
				text = "L"
			intervals [2862]:
				xmin = 2143.542
				xmax = 2143.572
				text = "IY0"
			intervals [2863]:
				xmin = 2143.572
				xmax = 2143.602
				text = "B"
			intervals [2864]:
				xmin = 2143.602
				xmax = 2143.632
				text = "IH0"
			intervals [2865]:
				xmin = 2143.632
				xmax = 2143.662
				text = "N"
			intervals [2866]:
				xmin = 2143.662
				xmax = 2143.692
				text = "HH"
			intervals [2867]:
				xmin = 2143.692
				xmax = 2143.722
				text = "IY1"
			intervals [2868]:
				xmin = 2143.722
				xmax = 2143.852
				text = "R"
			intervals [2869]:
				xmin = 2143.852
				xmax = 2143.932
				text = "sp"
			intervals [2870]:
				xmin = 2143.932
				xmax = 2143.962
				text = "EY1"
			intervals [2871]:
				xmin = 2143.962
				xmax = 2143.992
				text = "F"
			intervals [2872]:
				xmin = 2143.992
				xmax = 2144.022
				text = "Y"
			intervals [2873]:
				xmin = 2144.022
				xmax = 2144.082
				text = "UW1"
			intervals [2874]:
				xmin = 2144.082
				xmax = 2144.152
				text = "sp"
			intervals [2875]:
				xmin = 2144.152
				xmax = 2144.202
				text = "M"
			intervals [2876]:
				xmin = 2144.202
				xmax = 2144.232
				text = "AH1"
			intervals [2877]:
				xmin = 2144.232
				xmax = 2144.262
				text = "N"
			intervals [2878]:
				xmin = 2144.262
				xmax = 2144.292
				text = "TH"
			intervals [2879]:
				xmin = 2144.292
				xmax = 2144.322
				text = "S"
			intervals [2880]:
				xmin = 2144.322
				xmax = 2144.8554
				text = "sp"
			intervals [2881]:
				xmin = 2144.8554
				xmax = 2145.0254
				text = "OW1"
			intervals [2882]:
				xmin = 2145.0254
				xmax = 2145.0954
				text = "AY1"
			intervals [2883]:
				xmin = 2145.0954
				xmax = 2145.1254
				text = "sp"
			intervals [2884]:
				xmin = 2145.1254
				xmax = 2145.1554
				text = "N"
			intervals [2885]:
				xmin = 2145.1554
				xmax = 2145.4354
				text = "OW1"
			intervals [2886]:
				xmin = 2145.4354
				xmax = 2145.5054
				text = "W"
			intervals [2887]:
				xmin = 2145.5054
				xmax = 2145.5554
				text = "EH1"
			intervals [2888]:
				xmin = 2145.5554
				xmax = 2145.5854
				text = "R"
			intervals [2889]:
				xmin = 2145.5854
				xmax = 2145.6854
				text = "sp"
			intervals [2890]:
				xmin = 2145.6854
				xmax = 2145.7154
				text = "DH"
			intervals [2891]:
				xmin = 2145.7154
				xmax = 2145.7454
				text = "AH0"
			intervals [2892]:
				xmin = 2145.7454
				xmax = 2146.1654
				text = "T"
			intervals [2893]:
				xmin = 2146.1654
				xmax = 2146.1954
				text = "sp"
			intervals [2894]:
				xmin = 2146.1954
				xmax = 2146.3954
				text = "W"
			intervals [2895]:
				xmin = 2146.3954
				xmax = 2146.4254
				text = "AE1"
			intervals [2896]:
				xmin = 2146.4254
				xmax = 2146.4754
				text = "K"
			intervals [2897]:
				xmin = 2146.4754
				xmax = 2146.5254
				text = "S"
			intervals [2898]:
				xmin = 2146.5254
				xmax = 2146.5754
				text = "M"
			intervals [2899]:
				xmin = 2146.5754
				xmax = 2146.6054
				text = "Y"
			intervals [2900]:
				xmin = 2146.6054
				xmax = 2146.6354
				text = "UW0"
			intervals [2901]:
				xmin = 2146.6354
				xmax = 2146.6654
				text = "Z"
			intervals [2902]:
				xmin = 2146.6654
				xmax = 2146.7354
				text = "IY1"
			intervals [2903]:
				xmin = 2146.7354
				xmax = 2146.7754
				text = "AH0"
			intervals [2904]:
				xmin = 2146.7754
				xmax = 2146.8854
				text = "M"
			intervals [2905]:
				xmin = 2146.8854
				xmax = 2146.9254
				text = "IH0"
			intervals [2906]:
				xmin = 2146.9254
				xmax = 2146.9554
				text = "Z"
			intervals [2907]:
				xmin = 2146.9554
				xmax = 2147.1154
				text = "spn"
			intervals [2908]:
				xmin = 2147.1154
				xmax = 2173.4846
				text = ""
			intervals [2909]:
				xmin = 2173.4846
				xmax = 2173.6446
				text = "W"
			intervals [2910]:
				xmin = 2173.6446
				xmax = 2173.6846
				text = "AO1"
			intervals [2911]:
				xmin = 2173.6846
				xmax = 2173.7546
				text = "Z"
			intervals [2912]:
				xmin = 2173.7546
				xmax = 2173.7846
				text = "DH"
			intervals [2913]:
				xmin = 2173.7846
				xmax = 2173.8246
				text = "EH1"
			intervals [2914]:
				xmin = 2173.8246
				xmax = 2173.8946
				text = "R"
			intervals [2915]:
				xmin = 2173.8946
				xmax = 2173.9546
				text = "AH0"
			intervals [2916]:
				xmin = 2173.9546
				xmax = 2174.0046
				text = "sp"
			intervals [2917]:
				xmin = 2174.0046
				xmax = 2174.0346
				text = "S"
			intervals [2918]:
				xmin = 2174.0346
				xmax = 2174.1946
				text = "ER1"
			intervals [2919]:
				xmin = 2174.1946
				xmax = 2174.2246
				text = "T"
			intervals [2920]:
				xmin = 2174.2246
				xmax = 2174.2546
				text = "AH0"
			intervals [2921]:
				xmin = 2174.2546
				xmax = 2174.2946
				text = "N"
			intervals [2922]:
				xmin = 2174.2946
				xmax = 2174.3246
				text = "sp"
			intervals [2923]:
				xmin = 2174.3246
				xmax = 2174.4646
				text = "EH1"
			intervals [2924]:
				xmin = 2174.4646
				xmax = 2174.5846
				text = "R"
			intervals [2925]:
				xmin = 2174.5846
				xmax = 2174.7046
				text = "IY0"
			intervals [2926]:
				xmin = 2174.7046
				xmax = 2174.7546
				text = "AH0"
			intervals [2927]:
				xmin = 2174.7546
				xmax = 2175.1646
				text = "sp"
			intervals [2928]:
				xmin = 2175.1646
				xmax = 2175.6671
				text = ""
			intervals [2929]:
				xmin = 2175.6671
				xmax = 2175.7571
				text = "DH"
			intervals [2930]:
				xmin = 2175.7571
				xmax = 2175.7871
				text = "AH0"
			intervals [2931]:
				xmin = 2175.7871
				xmax = 2175.8171
				text = "T"
			intervals [2932]:
				xmin = 2175.8171
				xmax = 2175.8471
				text = "sp"
			intervals [2933]:
				xmin = 2175.8471
				xmax = 2175.9371
				text = "Y"
			intervals [2934]:
				xmin = 2175.9371
				xmax = 2176.1871
				text = "UW1"
			intervals [2935]:
				xmin = 2176.1871
				xmax = 2176.4271
				text = "sp"
			intervals [2936]:
				xmin = 2176.4271
				xmax = 2176.4862
				text = ""
			intervals [2937]:
				xmin = 2176.4862
				xmax = 2176.6162
				text = "W"
			intervals [2938]:
				xmin = 2176.6162
				xmax = 2176.6462
				text = "IH1"
			intervals [2939]:
				xmin = 2176.6462
				xmax = 2176.6762
				text = "CH"
			intervals [2940]:
				xmin = 2176.6762
				xmax = 2176.7262
				text = "Y"
			intervals [2941]:
				xmin = 2176.7262
				xmax = 2176.7562
				text = "UH1"
			intervals [2942]:
				xmin = 2176.7562
				xmax = 2176.8762
				text = "R"
			intervals [2943]:
				xmin = 2176.8762
				xmax = 2176.9362
				text = "G"
			intervals [2944]:
				xmin = 2176.9362
				xmax = 2176.9662
				text = "R"
			intervals [2945]:
				xmin = 2176.9662
				xmax = 2177.0862
				text = "UW1"
			intervals [2946]:
				xmin = 2177.0862
				xmax = 2177.1262
				text = "P"
			intervals [2947]:
				xmin = 2177.1262
				xmax = 2177.1562
				text = "W"
			intervals [2948]:
				xmin = 2177.1562
				xmax = 2177.1862
				text = "AO1"
			intervals [2949]:
				xmin = 2177.1862
				xmax = 2177.2162
				text = "Z"
			intervals [2950]:
				xmin = 2177.2162
				xmax = 2177.2462
				text = "sp"
			intervals [2951]:
				xmin = 2177.2462
				xmax = 2177.2762
				text = "R"
			intervals [2952]:
				xmin = 2177.2762
				xmax = 2177.3062
				text = "IY0"
			intervals [2953]:
				xmin = 2177.3062
				xmax = 2177.3362
				text = "S"
			intervals [2954]:
				xmin = 2177.3362
				xmax = 2177.3662
				text = "P"
			intervals [2955]:
				xmin = 2177.3662
				xmax = 2177.3962
				text = "AA1"
			intervals [2956]:
				xmin = 2177.3962
				xmax = 2177.4262
				text = "N"
			intervals [2957]:
				xmin = 2177.4262
				xmax = 2177.4562
				text = "S"
			intervals [2958]:
				xmin = 2177.4562
				xmax = 2177.4862
				text = "AH0"
			intervals [2959]:
				xmin = 2177.4862
				xmax = 2177.5462
				text = "B"
			intervals [2960]:
				xmin = 2177.5462
				xmax = 2177.5862
				text = "AH0"
			intervals [2961]:
				xmin = 2177.5862
				xmax = 2177.7162
				text = "L"
			intervals [2962]:
				xmin = 2177.7162
				xmax = 2178.1262
				text = "sp"
			intervals [2963]:
				xmin = 2178.1262
				xmax = 2178.1562
				text = "F"
			intervals [2964]:
				xmin = 2178.1562
				xmax = 2178.4462
				text = "ER0"
			intervals [2965]:
				xmin = 2178.4462
				xmax = 2178.6762
				text = "sp"
			intervals [2966]:
				xmin = 2178.6762
				xmax = 2179.0287
				text = ""
			intervals [2967]:
				xmin = 2179.0287
				xmax = 2179.0587
				text = "spn"
			intervals [2968]:
				xmin = 2179.0587
				xmax = 2179.3587
				text = "sp"
			intervals [2969]:
				xmin = 2179.3587
				xmax = 2179.3887
				text = "AY1"
			intervals [2970]:
				xmin = 2179.3887
				xmax = 2179.4487
				text = "sp"
			intervals [2971]:
				xmin = 2179.4487
				xmax = 2179.6687
				text = "N"
			intervals [2972]:
				xmin = 2179.6687
				xmax = 2179.9387
				text = "OW1"
			intervals [2973]:
				xmin = 2179.9387
				xmax = 2180.6687
				text = "sp"
			intervals [2974]:
				xmin = 2180.6687
				xmax = 2180.7087
				text = "IH0"
			intervals [2975]:
				xmin = 2180.7087
				xmax = 2181.0787
				text = "N"
			intervals [2976]:
				xmin = 2181.0787
				xmax = 2181.1687
				text = "sp"
			intervals [2977]:
				xmin = 2181.1687
				xmax = 2181.1987
				text = "SH"
			intervals [2978]:
				xmin = 2181.1987
				xmax = 2181.2287
				text = "AH0"
			intervals [2979]:
				xmin = 2181.2287
				xmax = 2181.2587
				text = "K"
			intervals [2980]:
				xmin = 2181.2587
				xmax = 2181.3487
				text = "AA1"
			intervals [2981]:
				xmin = 2181.3487
				xmax = 2181.4287
				text = "G"
			intervals [2982]:
				xmin = 2181.4287
				xmax = 2181.6187
				text = "OW2"
			intervals [2983]:
				xmin = 2181.6187
				xmax = 2181.6687
				text = "AY1"
			intervals [2984]:
				xmin = 2181.6687
				xmax = 2181.7687
				text = "sp"
			intervals [2985]:
				xmin = 2181.7687
				xmax = 2181.7987
				text = "AY1"
			intervals [2986]:
				xmin = 2181.7987
				xmax = 2181.9087
				text = "sp"
			intervals [2987]:
				xmin = 2181.9087
				xmax = 2181.9387
				text = "K"
			intervals [2988]:
				xmin = 2181.9387
				xmax = 2181.9687
				text = "AH1"
			intervals [2989]:
				xmin = 2181.9687
				xmax = 2182.5587
				text = "M"
			intervals [2990]:
				xmin = 2182.5587
				xmax = 2182.8587
				text = "sp"
			intervals [2991]:
				xmin = 2182.8587
				xmax = 2182.8887
				text = "F"
			intervals [2992]:
				xmin = 2182.8887
				xmax = 2182.9187
				text = "ER0"
			intervals [2993]:
				xmin = 2182.9187
				xmax = 2182.9687
				text = "M"
			intervals [2994]:
				xmin = 2182.9687
				xmax = 2183.2087
				text = "sp"
			intervals [2995]:
				xmin = 2183.2087
				xmax = 2183.2387
				text = "SH"
			intervals [2996]:
				xmin = 2183.2387
				xmax = 2183.3187
				text = "AH0"
			intervals [2997]:
				xmin = 2183.3187
				xmax = 2183.3487
				text = "K"
			intervals [2998]:
				xmin = 2183.3487
				xmax = 2183.3787
				text = "AA1"
			intervals [2999]:
				xmin = 2183.3787
				xmax = 2183.4087
				text = "G"
			intervals [3000]:
				xmin = 2183.4087
				xmax = 2183.5187
				text = "OW2"
			intervals [3001]:
				xmin = 2183.5187
				xmax = 2183.7887
				text = "sp"
			intervals [3002]:
				xmin = 2183.7887
				xmax = 2183.8787
				text = "AY1"
			intervals [3003]:
				xmin = 2183.8787
				xmax = 2183.9187
				text = "sp"
			intervals [3004]:
				xmin = 2183.9187
				xmax = 2183.9587
				text = "N"
			intervals [3005]:
				xmin = 2183.9587
				xmax = 2183.9887
				text = "OW1"
			intervals [3006]:
				xmin = 2183.9887
				xmax = 2184.0187
				text = "DH"
			intervals [3007]:
				xmin = 2184.0187
				xmax = 2184.0487
				text = "AH0"
			intervals [3008]:
				xmin = 2184.0487
				xmax = 2184.0887
				text = "T"
			intervals [3009]:
				xmin = 2184.0887
				xmax = 2184.1287
				text = "sp"
			intervals [3010]:
				xmin = 2184.1287
				xmax = 2184.1587
				text = "Z"
			intervals [3011]:
				xmin = 2184.1587
				xmax = 2184.1987
				text = "W"
			intervals [3012]:
				xmin = 2184.1987
				xmax = 2184.2387
				text = "AH1"
			intervals [3013]:
				xmin = 2184.2387
				xmax = 2184.2687
				text = "T"
			intervals [3014]:
				xmin = 2184.2687
				xmax = 2184.3087
				text = "IH0"
			intervals [3015]:
				xmin = 2184.3087
				xmax = 2184.3687
				text = "T"
			intervals [3016]:
				xmin = 2184.3687
				xmax = 2184.4087
				text = "sp"
			intervals [3017]:
				xmin = 2184.4087
				xmax = 2184.5587
				text = "IH0"
			intervals [3018]:
				xmin = 2184.5587
				xmax = 2184.5887
				text = "Z"
			intervals [3019]:
				xmin = 2184.5887
				xmax = 2184.7587
				text = "sp"
			intervals [3020]:
				xmin = 2184.7587
				xmax = 2185.0715
				text = ""
			intervals [3021]:
				xmin = 2185.0715
				xmax = 2185.1015
				text = "AO1"
			intervals [3022]:
				xmin = 2185.1015
				xmax = 2185.1315
				text = "L"
			intervals [3023]:
				xmin = 2185.1315
				xmax = 2185.3715
				text = "sp"
			intervals [3024]:
				xmin = 2185.3715
				xmax = 2185.6315
				text = "OW1"
			intervals [3025]:
				xmin = 2185.6315
				xmax = 2185.6715
				text = "V"
			intervals [3026]:
				xmin = 2185.6715
				xmax = 2185.7015
				text = "ER0"
			intervals [3027]:
				xmin = 2185.7015
				xmax = 2185.7315
				text = "DH"
			intervals [3028]:
				xmin = 2185.7315
				xmax = 2185.7815
				text = "AH0"
			intervals [3029]:
				xmin = 2185.7815
				xmax = 2185.8815
				text = "W"
			intervals [3030]:
				xmin = 2185.8815
				xmax = 2185.9615
				text = "EH1"
			intervals [3031]:
				xmin = 2185.9615
				xmax = 2185.9915
				text = "S"
			intervals [3032]:
				xmin = 2185.9915
				xmax = 2186.0215
				text = "T"
			intervals [3033]:
				xmin = 2186.0215
				xmax = 2186.0615
				text = "sp"
			intervals [3034]:
				xmin = 2186.0615
				xmax = 2186.1215
				text = "S"
			intervals [3035]:
				xmin = 2186.1215
				xmax = 2186.1515
				text = "AY1"
			intervals [3036]:
				xmin = 2186.1515
				xmax = 2186.1815
				text = "D"
			intervals [3037]:
				xmin = 2186.1815
				xmax = 2186.2115
				text = "AH0"
			intervals [3038]:
				xmin = 2186.2115
				xmax = 2186.3215
				text = "N"
			intervals [3039]:
				xmin = 2186.3215
				xmax = 2186.3515
				text = "sp"
			intervals [3040]:
				xmin = 2186.3515
				xmax = 2186.3815
				text = "AO1"
			intervals [3041]:
				xmin = 2186.3815
				xmax = 2186.4115
				text = "L"
			intervals [3042]:
				xmin = 2186.4115
				xmax = 2186.4515
				text = "OW1"
			intervals [3043]:
				xmin = 2186.4515
				xmax = 2186.5115
				text = "V"
			intervals [3044]:
				xmin = 2186.5115
				xmax = 2186.5615
				text = "ER0"
			intervals [3045]:
				xmin = 2186.5615
				xmax = 2186.5915
				text = "sp"
			intervals [3046]:
				xmin = 2186.5915
				xmax = 2186.6215
				text = "DH"
			intervals [3047]:
				xmin = 2186.6215
				xmax = 2186.6515
				text = "AH0"
			intervals [3048]:
				xmin = 2186.6515
				xmax = 2186.7515
				text = "sp"
			intervals [3049]:
				xmin = 2186.7515
				xmax = 2186.7915
				text = "S"
			intervals [3050]:
				xmin = 2186.7915
				xmax = 2186.8215
				text = "AW1"
			intervals [3051]:
				xmin = 2186.8215
				xmax = 2186.8515
				text = "TH"
			intervals [3052]:
				xmin = 2186.8515
				xmax = 2187.1015
				text = "sp"
			intervals [3053]:
				xmin = 2187.1015
				xmax = 2187.1315
				text = "S"
			intervals [3054]:
				xmin = 2187.1315
				xmax = 2187.1615
				text = "AY1"
			intervals [3055]:
				xmin = 2187.1615
				xmax = 2187.1915
				text = "D"
			intervals [3056]:
				xmin = 2187.1915
				xmax = 2187.5815
				text = "sp"
			intervals [3057]:
				xmin = 2187.5815
				xmax = 2214.4299
				text = ""
			intervals [3058]:
				xmin = 2214.4299
				xmax = 2214.4599
				text = "IH0"
			intervals [3059]:
				xmin = 2214.4599
				xmax = 2214.4899
				text = "T"
			intervals [3060]:
				xmin = 2214.4899
				xmax = 2214.5199
				text = "sp"
			intervals [3061]:
				xmin = 2214.5199
				xmax = 2214.5499
				text = "D"
			intervals [3062]:
				xmin = 2214.5499
				xmax = 2214.5799
				text = "AH1"
			intervals [3063]:
				xmin = 2214.5799
				xmax = 2214.6099
				text = "Z"
			intervals [3064]:
				xmin = 2214.6099
				xmax = 2214.6399
				text = "AH0"
			intervals [3065]:
				xmin = 2214.6399
				xmax = 2214.6699
				text = "N"
			intervals [3066]:
				xmin = 2214.6699
				xmax = 2214.6999
				text = "T"
			intervals [3067]:
				xmin = 2214.6999
				xmax = 2214.7299
				text = "M"
			intervals [3068]:
				xmin = 2214.7299
				xmax = 2214.7599
				text = "AE1"
			intervals [3069]:
				xmin = 2214.7599
				xmax = 2214.7899
				text = "T"
			intervals [3070]:
				xmin = 2214.7899
				xmax = 2214.8199
				text = "ER0"
			intervals [3071]:
				xmin = 2214.8199
				xmax = 2214.8499
				text = "IH0"
			intervals [3072]:
				xmin = 2214.8499
				xmax = 2214.8799
				text = "G"
			intervals [3073]:
				xmin = 2214.8799
				xmax = 2214.9099
				text = "Z"
			intervals [3074]:
				xmin = 2214.9099
				xmax = 2214.9399
				text = "AE1"
			intervals [3075]:
				xmin = 2214.9399
				xmax = 2214.9699
				text = "K"
			intervals [3076]:
				xmin = 2214.9699
				xmax = 2214.9999
				text = "T"
			intervals [3077]:
				xmin = 2214.9999
				xmax = 2215.0299
				text = "L"
			intervals [3078]:
				xmin = 2215.0299
				xmax = 2215.0899
				text = "IY0"
			intervals [3079]:
				xmin = 2215.0899
				xmax = 2215.1199
				text = "sp"
			intervals [3080]:
				xmin = 2215.1199
				xmax = 2215.3199
				text = "AY1"
			intervals [3081]:
				xmin = 2215.3199
				xmax = 2215.3499
				text = "sp"
			intervals [3082]:
				xmin = 2215.3499
				xmax = 2215.3799
				text = "JH"
			intervals [3083]:
				xmin = 2215.3799
				xmax = 2215.4299
				text = "AH1"
			intervals [3084]:
				xmin = 2215.4299
				xmax = 2215.4599
				text = "S"
			intervals [3085]:
				xmin = 2215.4599
				xmax = 2215.4999
				text = "sp"
			intervals [3086]:
				xmin = 2215.4999
				xmax = 2215.5499
				text = "W"
			intervals [3087]:
				xmin = 2215.5499
				xmax = 2215.5799
				text = "AO1"
			intervals [3088]:
				xmin = 2215.5799
				xmax = 2215.6099
				text = "N"
			intervals [3089]:
				xmin = 2215.6099
				xmax = 2215.6599
				text = "IH0"
			intervals [3090]:
				xmin = 2215.6599
				xmax = 2215.7099
				text = "D"
			intervals [3091]:
				xmin = 2215.7099
				xmax = 2215.7599
				text = "sp"
			intervals [3092]:
				xmin = 2215.7599
				xmax = 2215.7899
				text = "T"
			intervals [3093]:
				xmin = 2215.7899
				xmax = 2215.8199
				text = "IH0"
			intervals [3094]:
				xmin = 2215.8199
				xmax = 2215.8499
				text = "N"
			intervals [3095]:
				xmin = 2215.8499
				xmax = 2215.8999
				text = "OW1"
			intervals [3096]:
				xmin = 2215.8999
				xmax = 2215.9299
				text = "IH0"
			intervals [3097]:
				xmin = 2215.9299
				xmax = 2215.9599
				text = "F"
			intervals [3098]:
				xmin = 2215.9599
				xmax = 2215.9899
				text = "DH"
			intervals [3099]:
				xmin = 2215.9899
				xmax = 2216.0199
				text = "AH0"
			intervals [3100]:
				xmin = 2216.0199
				xmax = 2216.0599
				text = "T"
			intervals [3101]:
				xmin = 2216.0599
				xmax = 2216.0899
				text = "sp"
			intervals [3102]:
				xmin = 2216.0899
				xmax = 2216.8899
				text = "Z"
			intervals [3103]:
				xmin = 2216.8899
				xmax = 2216.9199
				text = "sp"
			intervals [3104]:
				xmin = 2216.9199
				xmax = 2217.0099
				text = "HH"
			intervals [3105]:
				xmin = 2217.0099
				xmax = 2217.0499
				text = "AW1"
			intervals [3106]:
				xmin = 2217.0499
				xmax = 2217.1399
				text = "Y"
			intervals [3107]:
				xmin = 2217.1399
				xmax = 2217.2299
				text = "UW1"
			intervals [3108]:
				xmin = 2217.2299
				xmax = 2217.2599
				text = "sp"
			intervals [3109]:
				xmin = 2217.2599
				xmax = 2217.2999
				text = "W"
			intervals [3110]:
				xmin = 2217.2999
				xmax = 2217.3299
				text = "ER1"
			intervals [3111]:
				xmin = 2217.3299
				xmax = 2217.3599
				text = "K"
			intervals [3112]:
				xmin = 2217.3599
				xmax = 2217.3899
				text = "T"
			intervals [3113]:
				xmin = 2217.3899
				xmax = 2217.5099
				text = "sp"
			intervals [3114]:
				xmin = 2217.5099
				xmax = 2217.5799
				text = "spn"
			intervals [3115]:
				xmin = 2217.5799
				xmax = 2218.0299
				text = "sp"
			intervals [3116]:
				xmin = 2218.0299
				xmax = 2223.8585
				text = ""
			intervals [3117]:
				xmin = 2223.8585
				xmax = 2223.9085
				text = "Y"
			intervals [3118]:
				xmin = 2223.9085
				xmax = 2223.9585
				text = "UW1"
			intervals [3119]:
				xmin = 2223.9585
				xmax = 2224.0585
				text = "sp"
			intervals [3120]:
				xmin = 2224.0585
				xmax = 2224.1285
				text = "G"
			intervals [3121]:
				xmin = 2224.1285
				xmax = 2224.1885
				text = "AY1"
			intervals [3122]:
				xmin = 2224.1885
				xmax = 2224.2585
				text = "Z"
			intervals [3123]:
				xmin = 2224.2585
				xmax = 2224.2985
				text = "sp"
			intervals [3124]:
				xmin = 2224.2985
				xmax = 2224.3585
				text = "W"
			intervals [3125]:
				xmin = 2224.3585
				xmax = 2224.5085
				text = "ER0"
			intervals [3126]:
				xmin = 2224.5085
				xmax = 2224.5885
				text = "R"
			intervals [3127]:
				xmin = 2224.5885
				xmax = 2224.6685
				text = "IY1"
			intervals [3128]:
				xmin = 2224.6685
				xmax = 2224.6985
				text = "L"
			intervals [3129]:
				xmin = 2224.6985
				xmax = 2224.7285
				text = "IY0"
			intervals [3130]:
				xmin = 2224.7285
				xmax = 2224.7785
				text = "AO1"
			intervals [3131]:
				xmin = 2224.7785
				xmax = 2224.8685
				text = "R"
			intervals [3132]:
				xmin = 2224.8685
				xmax = 2224.8985
				text = "G"
			intervals [3133]:
				xmin = 2224.8985
				xmax = 2224.9385
				text = "AH0"
			intervals [3134]:
				xmin = 2224.9385
				xmax = 2225.0185
				text = "N"
			intervals [3135]:
				xmin = 2225.0185
				xmax = 2225.0485
				text = "AY2"
			intervals [3136]:
				xmin = 2225.0485
				xmax = 2225.0785
				text = "Z"
			intervals [3137]:
				xmin = 2225.0785
				xmax = 2225.1585
				text = "D"
			intervals [3138]:
				xmin = 2225.1585
				xmax = 2225.2385
				text = "sp"
			intervals [3139]:
				xmin = 2225.2385
				xmax = 2230.4323
				text = ""
			intervals [3140]:
				xmin = 2230.4323
				xmax = 2230.8823
				text = "M"
			intervals [3141]:
				xmin = 2230.8823
				xmax = 2230.9123
				text = "HH"
			intervals [3142]:
				xmin = 2230.9123
				xmax = 2231.2923
				text = "M"
			intervals [3143]:
				xmin = 2231.2923
				xmax = 2256.1807
				text = ""
			intervals [3144]:
				xmin = 2256.1807
				xmax = 2257.3207
				text = "spn"
			intervals [3145]:
				xmin = 2257.3207
				xmax = 2267.7864
				text = ""
			intervals [3146]:
				xmin = 2267.7864
				xmax = 2268.4064
				text = "M"
			intervals [3147]:
				xmin = 2268.4064
				xmax = 2268.4464
				text = "HH"
			intervals [3148]:
				xmin = 2268.4464
				xmax = 2268.4764
				text = "M"
			intervals [3149]:
				xmin = 2268.4764
				xmax = 2275.023
				text = ""
			intervals [3150]:
				xmin = 2275.023
				xmax = 2275.563
				text = "M"
			intervals [3151]:
				xmin = 2275.563
				xmax = 2275.593
				text = "HH"
			intervals [3152]:
				xmin = 2275.593
				xmax = 2275.623
				text = "M"
			intervals [3153]:
				xmin = 2275.623
				xmax = 2287.5618
				text = ""
			intervals [3154]:
				xmin = 2287.5618
				xmax = 2288.0818
				text = "M"
			intervals [3155]:
				xmin = 2288.0818
				xmax = 2288.1118
				text = "HH"
			intervals [3156]:
				xmin = 2288.1118
				xmax = 2288.1418
				text = "M"
			intervals [3157]:
				xmin = 2288.1418
				xmax = 2297.4434
				text = ""
			intervals [3158]:
				xmin = 2297.4434
				xmax = 2298.0934
				text = "M"
			intervals [3159]:
				xmin = 2298.0934
				xmax = 2298.1234
				text = "HH"
			intervals [3160]:
				xmin = 2298.1234
				xmax = 2298.1534
				text = "M"
			intervals [3161]:
				xmin = 2298.1534
				xmax = 2319.1128
				text = ""
			intervals [3162]:
				xmin = 2319.1128
				xmax = 2319.6328
				text = "M"
			intervals [3163]:
				xmin = 2319.6328
				xmax = 2319.6628
				text = "HH"
			intervals [3164]:
				xmin = 2319.6628
				xmax = 2319.6928
				text = "M"
			intervals [3165]:
				xmin = 2319.6928
				xmax = 2321.5219
				text = ""
			intervals [3166]:
				xmin = 2321.5219
				xmax = 2321.9019
				text = "M"
			intervals [3167]:
				xmin = 2321.9019
				xmax = 2321.9519
				text = "HH"
			intervals [3168]:
				xmin = 2321.9519
				xmax = 2321.9919
				text = "M"
			intervals [3169]:
				xmin = 2321.9919
				xmax = 2327.2045
				text = ""
			intervals [3170]:
				xmin = 2327.2045
				xmax = 2327.7445
				text = "M"
			intervals [3171]:
				xmin = 2327.7445
				xmax = 2327.7745
				text = "HH"
			intervals [3172]:
				xmin = 2327.7745
				xmax = 2327.8045
				text = "M"
			intervals [3173]:
				xmin = 2327.8045
				xmax = 2339.3485
				text = ""
			intervals [3174]:
				xmin = 2339.3485
				xmax = 2339.7985
				text = "M"
			intervals [3175]:
				xmin = 2339.7985
				xmax = 2339.8285
				text = "HH"
			intervals [3176]:
				xmin = 2339.8285
				xmax = 2339.8585
				text = "M"
			intervals [3177]:
				xmin = 2339.8585
				xmax = 2351.307
				text = ""
			intervals [3178]:
				xmin = 2351.307
				xmax = 2351.357
				text = "sil"
			intervals [3179]:
				xmin = 2351.357
				xmax = 2351.407
				text = "M"
			intervals [3180]:
				xmin = 2351.407
				xmax = 2351.447
				text = "HH"
			intervals [3181]:
				xmin = 2351.447
				xmax = 2352.067
				text = "M"
			intervals [3182]:
				xmin = 2352.067
				xmax = 2352.9637
				text = ""
			intervals [3183]:
				xmin = 2352.9637
				xmax = 2352.9937
				text = "AH0"
			intervals [3184]:
				xmin = 2352.9937
				xmax = 2353.3637
				text = "N"
			intervals [3185]:
				xmin = 2353.3637
				xmax = 2353.3937
				text = "sp"
			intervals [3186]:
				xmin = 2353.3937
				xmax = 2353.4437
				text = "DH"
			intervals [3187]:
				xmin = 2353.4437
				xmax = 2353.4737
				text = "AH0"
			intervals [3188]:
				xmin = 2353.4737
				xmax = 2353.5037
				text = "T"
			intervals [3189]:
				xmin = 2353.5037
				xmax = 2353.5337
				text = "W"
			intervals [3190]:
				xmin = 2353.5337
				xmax = 2353.5637
				text = "AO1"
			intervals [3191]:
				xmin = 2353.5637
				xmax = 2353.5937
				text = "Z"
			intervals [3192]:
				xmin = 2353.5937
				xmax = 2353.6237
				text = "IH0"
			intervals [3193]:
				xmin = 2353.6237
				xmax = 2353.6537
				text = "T"
			intervals [3194]:
				xmin = 2353.6537
				xmax = 2353.7037
				text = "sp"
			intervals [3195]:
				xmin = 2353.7037
				xmax = 2356.1733
				text = ""
			intervals [3196]:
				xmin = 2356.1733
				xmax = 2357.0933
				text = "spn"
			intervals [3197]:
				xmin = 2357.0933
				xmax = 2357.558
				text = ""
			intervals [3198]:
				xmin = 2357.558
				xmax = 2357.608
				text = "sil"
			intervals [3199]:
				xmin = 2357.608
				xmax = 2357.728
				text = "M"
			intervals [3200]:
				xmin = 2357.728
				xmax = 2357.768
				text = "HH"
			intervals [3201]:
				xmin = 2357.768
				xmax = 2358.308
				text = "M"
			intervals [3202]:
				xmin = 2358.308
				xmax = 2358.358
				text = "sp"
			intervals [3203]:
				xmin = 2358.358
				xmax = 2358.4624
				text = ""
			intervals [3204]:
				xmin = 2358.4624
				xmax = 2358.5224
				text = "HH"
			intervals [3205]:
				xmin = 2358.5224
				xmax = 2358.5524
				text = "W"
			intervals [3206]:
				xmin = 2358.5524
				xmax = 2358.6924
				text = "AH1"
			intervals [3207]:
				xmin = 2358.6924
				xmax = 2358.8224
				text = "T"
			intervals [3208]:
				xmin = 2358.8224
				xmax = 2358.8524
				text = "W"
			intervals [3209]:
				xmin = 2358.8524
				xmax = 2359.0724
				text = "AO1"
			intervals [3210]:
				xmin = 2359.0724
				xmax = 2359.1024
				text = "Z"
			intervals [3211]:
				xmin = 2359.1024
				xmax = 2359.1724
				text = "sp"
			intervals [3212]:
				xmin = 2359.1724
				xmax = 2359.2124
				text = "Y"
			intervals [3213]:
				xmin = 2359.2124
				xmax = 2359.2424
				text = "UH1"
			intervals [3214]:
				xmin = 2359.2424
				xmax = 2359.2724
				text = "R"
			intervals [3215]:
				xmin = 2359.2724
				xmax = 2360.2924
				text = "spn"
			intervals [3216]:
				xmin = 2360.2924
				xmax = 2363.0729
				text = "sp"
			intervals [3217]:
				xmin = 2363.0729
				xmax = 2363.1029
				text = "ER0"
			intervals [3218]:
				xmin = 2363.1029
				xmax = 2363.1329
				text = "IH0"
			intervals [3219]:
				xmin = 2363.1329
				xmax = 2363.1629
				text = "Z"
			intervals [3220]:
				xmin = 2363.1629
				xmax = 2363.1929
				text = "DH"
			intervals [3221]:
				xmin = 2363.1929
				xmax = 2363.2229
				text = "AH0"
			intervals [3222]:
				xmin = 2363.2229
				xmax = 2363.2529
				text = "T"
			intervals [3223]:
				xmin = 2363.2529
				xmax = 2363.2829
				text = "AH0"
			intervals [3224]:
				xmin = 2363.2829
				xmax = 2363.3129
				text = "sp"
			intervals [3225]:
				xmin = 2363.3129
				xmax = 2363.3429
				text = "S"
			intervals [3226]:
				xmin = 2363.3429
				xmax = 2363.3729
				text = "IY1"
			intervals [3227]:
				xmin = 2363.3729
				xmax = 2363.4029
				text = "K"
			intervals [3228]:
				xmin = 2363.4029
				xmax = 2363.4329
				text = "R"
			intervals [3229]:
				xmin = 2363.4329
				xmax = 2363.6129
				text = "AH0"
			intervals [3230]:
				xmin = 2363.6129
				xmax = 2363.6429
				text = "T"
			intervals [3231]:
				xmin = 2363.6429
				xmax = 2380.4735
				text = ""
			intervals [3232]:
				xmin = 2380.4735
				xmax = 2380.6635
				text = "M"
			intervals [3233]:
				xmin = 2380.6635
				xmax = 2380.6935
				text = "HH"
			intervals [3234]:
				xmin = 2380.6935
				xmax = 2381.1035
				text = "M"
			intervals [3235]:
				xmin = 2381.1035
				xmax = 2386.6681
				text = ""
			intervals [3236]:
				xmin = 2386.6681
				xmax = 2386.6981
				text = "ER0"
			intervals [3237]:
				xmin = 2386.6981
				xmax = 2386.8181
				text = "sp"
			intervals [3238]:
				xmin = 2386.8181
				xmax = 2386.8681
				text = "DH"
			intervals [3239]:
				xmin = 2386.8681
				xmax = 2387.0181
				text = "IY1"
			intervals [3240]:
				xmin = 2387.0181
				xmax = 2387.1181
				text = "Z"
			intervals [3241]:
				xmin = 2387.1181
				xmax = 2387.1581
				text = "AO1"
			intervals [3242]:
				xmin = 2387.1581
				xmax = 2387.3281
				text = "L"
			intervals [3243]:
				xmin = 2387.3281
				xmax = 2387.3581
				text = "sp"
			intervals [3244]:
				xmin = 2387.3581
				xmax = 2387.3881
				text = "B"
			intervals [3245]:
				xmin = 2387.3881
				xmax = 2387.4481
				text = "L"
			intervals [3246]:
				xmin = 2387.4481
				xmax = 2387.5181
				text = "AE1"
			intervals [3247]:
				xmin = 2387.5181
				xmax = 2387.5481
				text = "K"
			intervals [3248]:
				xmin = 2387.5481
				xmax = 2387.6881
				text = "sp"
			intervals [3249]:
				xmin = 2387.6881
				xmax = 2387.7181
				text = "K"
			intervals [3250]:
				xmin = 2387.7181
				xmax = 2387.7581
				text = "IH1"
			intervals [3251]:
				xmin = 2387.7581
				xmax = 2387.7981
				text = "D"
			intervals [3252]:
				xmin = 2387.7981
				xmax = 2388.4981
				text = "Z"
			intervals [3253]:
				xmin = 2388.4981
				xmax = 2388.5481
				text = "sp"
			intervals [3254]:
				xmin = 2388.5481
				xmax = 2388.5781
				text = "spn"
			intervals [3255]:
				xmin = 2388.5781
				xmax = 2391.4463
				text = ""
			intervals [3256]:
				xmin = 2391.4463
				xmax = 2391.6363
				text = "W"
			intervals [3257]:
				xmin = 2391.6363
				xmax = 2391.9963
				text = "ER0"
			intervals [3258]:
				xmin = 2391.9963
				xmax = 2392.0663
				text = "sp"
			intervals [3259]:
				xmin = 2392.0663
				xmax = 2392.0963
				text = "DH"
			intervals [3260]:
				xmin = 2392.0963
				xmax = 2392.1263
				text = "EH1"
			intervals [3261]:
				xmin = 2392.1263
				xmax = 2392.1563
				text = "R"
			intervals [3262]:
				xmin = 2392.1563
				xmax = 2392.1863
				text = "sp"
			intervals [3263]:
				xmin = 2392.1863
				xmax = 2392.2163
				text = "EH1"
			intervals [3264]:
				xmin = 2392.2163
				xmax = 2392.2463
				text = "N"
			intervals [3265]:
				xmin = 2392.2463
				xmax = 2392.2763
				text = "IY0"
			intervals [3266]:
				xmin = 2392.2763
				xmax = 2392.3163
				text = "K"
			intervals [3267]:
				xmin = 2392.3163
				xmax = 2392.3563
				text = "AO0"
			intervals [3268]:
				xmin = 2392.3563
				xmax = 2392.3863
				text = "K"
			intervals [3269]:
				xmin = 2392.3863
				xmax = 2392.4163
				text = "EY1"
			intervals [3270]:
				xmin = 2392.4163
				xmax = 2392.4463
				text = "ZH"
			intervals [3271]:
				xmin = 2392.4463
				xmax = 2392.4763
				text = "AH0"
			intervals [3272]:
				xmin = 2392.4763
				xmax = 2392.5163
				text = "N"
			intervals [3273]:
				xmin = 2392.5163
				xmax = 2393.0563
				text = "Z"
			intervals [3274]:
				xmin = 2393.0563
				xmax = 2393.0963
				text = "sp"
			intervals [3275]:
				xmin = 2393.0963
				xmax = 2393.1263
				text = "ER0"
			intervals [3276]:
				xmin = 2393.1263
				xmax = 2393.1563
				text = "AW1"
			intervals [3277]:
				xmin = 2393.1563
				xmax = 2393.1863
				text = "N"
			intervals [3278]:
				xmin = 2393.1863
				xmax = 2393.2463
				text = "D"
			intervals [3279]:
				xmin = 2393.2463
				xmax = 2393.2763
				text = "sp"
			intervals [3280]:
				xmin = 2393.2763
				xmax = 2435.1484
				text = ""
			intervals [3281]:
				xmin = 2435.1484
				xmax = 2435.4684
				text = "M"
			intervals [3282]:
				xmin = 2435.4684
				xmax = 2435.4984
				text = "HH"
			intervals [3283]:
				xmin = 2435.4984
				xmax = 2435.5284
				text = "M"
			intervals [3284]:
				xmin = 2435.5284
				xmax = 2450.0028
				text = ""
			intervals [3285]:
				xmin = 2450.0028
				xmax = 2450.4428
				text = "M"
			intervals [3286]:
				xmin = 2450.4428
				xmax = 2450.5028
				text = "HH"
			intervals [3287]:
				xmin = 2450.5028
				xmax = 2450.7228
				text = "M"
			intervals [3288]:
				xmin = 2450.7228
				xmax = 2479.7677
				text = ""
			intervals [3289]:
				xmin = 2479.7677
				xmax = 2479.8177
				text = "Y"
			intervals [3290]:
				xmin = 2479.8177
				xmax = 2479.8777
				text = "AE1"
			intervals [3291]:
				xmin = 2479.8777
				xmax = 2483.0687
				text = "sp"
			intervals [3292]:
				xmin = 2483.0687
				xmax = 2483.0987
				text = "Y"
			intervals [3293]:
				xmin = 2483.0987
				xmax = 2483.1287
				text = "UW1"
			intervals [3294]:
				xmin = 2483.1287
				xmax = 2483.1587
				text = "sp"
			intervals [3295]:
				xmin = 2483.1587
				xmax = 2483.1987
				text = "N"
			intervals [3296]:
				xmin = 2483.1987
				xmax = 2483.4487
				text = "OW1"
			intervals [3297]:
				xmin = 2483.4487
				xmax = 2483.8987
				text = "sp"
			intervals [3298]:
				xmin = 2483.8987
				xmax = 2484.425
				text = ""
			intervals [3299]:
				xmin = 2484.425
				xmax = 2484.885
				text = "W"
			intervals [3300]:
				xmin = 2484.885
				xmax = 2484.915
				text = "AH1"
			intervals [3301]:
				xmin = 2484.915
				xmax = 2484.975
				text = "N"
			intervals [3302]:
				xmin = 2484.975
				xmax = 2485.205
				text = "sp"
			intervals [3303]:
				xmin = 2485.205
				xmax = 2485.4815
				text = ""
			intervals [3304]:
				xmin = 2485.4815
				xmax = 2485.5115
				text = "AH1"
			intervals [3305]:
				xmin = 2485.5115
				xmax = 2486.3415
				text = "sp"
			intervals [3306]:
				xmin = 2486.3415
				xmax = 2486.4015
				text = "HH"
			intervals [3307]:
				xmin = 2486.4015
				xmax = 2486.4315
				text = "W"
			intervals [3308]:
				xmin = 2486.4315
				xmax = 2486.4615
				text = "AH1"
			intervals [3309]:
				xmin = 2486.4615
				xmax = 2486.5015
				text = "N"
			intervals [3310]:
				xmin = 2486.5015
				xmax = 2486.7715
				text = "sp"
			intervals [3311]:
				xmin = 2486.7715
				xmax = 2486.8015
				text = "K"
			intervals [3312]:
				xmin = 2486.8015
				xmax = 2486.8515
				text = "IH1"
			intervals [3313]:
				xmin = 2486.8515
				xmax = 2487.0415
				text = "D"
			intervals [3314]:
				xmin = 2487.0415
				xmax = 2487.1815
				text = "sp"
			intervals [3315]:
				xmin = 2487.1815
				xmax = 2487.3315
				text = "AH1"
			intervals [3316]:
				xmin = 2487.3315
				xmax = 2487.6815
				text = "sp"
			intervals [3317]:
				xmin = 2487.6815
				xmax = 2488.2115
				text = "spn"
			intervals [3318]:
				xmin = 2488.2115
				xmax = 2488.9915
				text = "sp"
			intervals [3319]:
				xmin = 2488.9915
				xmax = 2489.4513
				text = ""
			intervals [3320]:
				xmin = 2489.4513
				xmax = 2489.6813
				text = "W"
			intervals [3321]:
				xmin = 2489.6813
				xmax = 2489.7513
				text = "IY1"
			intervals [3322]:
				xmin = 2489.7513
				xmax = 2489.7813
				text = "W"
			intervals [3323]:
				xmin = 2489.7813
				xmax = 2489.8113
				text = "ER0"
			intervals [3324]:
				xmin = 2489.8113
				xmax = 2489.8413
				text = "IH1"
			intervals [3325]:
				xmin = 2489.8413
				xmax = 2489.8713
				text = "N"
			intervals [3326]:
				xmin = 2489.8713
				xmax = 2489.9013
				text = "ER0"
			intervals [3327]:
				xmin = 2489.9013
				xmax = 2489.9313
				text = "V"
			intervals [3328]:
				xmin = 2489.9313
				xmax = 2489.9713
				text = "Y"
			intervals [3329]:
				xmin = 2489.9713
				xmax = 2490.0513
				text = "UW2"
			intervals [3330]:
				xmin = 2490.0513
				xmax = 2490.0813
				text = "IH0"
			intervals [3331]:
				xmin = 2490.0813
				xmax = 2490.2013
				text = "N"
			intervals [3332]:
				xmin = 2490.2013
				xmax = 2490.2313
				text = "AH0"
			intervals [3333]:
				xmin = 2490.2313
				xmax = 2490.2813
				text = "N"
			intervals [3334]:
				xmin = 2490.2813
				xmax = 2490.3213
				text = "Y"
			intervals [3335]:
				xmin = 2490.3213
				xmax = 2490.4213
				text = "UW1"
			intervals [3336]:
				xmin = 2490.4213
				xmax = 2490.5213
				text = "Z"
			intervals [3337]:
				xmin = 2490.5213
				xmax = 2490.5513
				text = "D"
			intervals [3338]:
				xmin = 2490.5513
				xmax = 2490.5813
				text = "sp"
			intervals [3339]:
				xmin = 2490.5813
				xmax = 2490.6213
				text = "DH"
			intervals [3340]:
				xmin = 2490.6213
				xmax = 2490.6513
				text = "AH0"
			intervals [3341]:
				xmin = 2490.6513
				xmax = 2490.6913
				text = "T"
			intervals [3342]:
				xmin = 2490.6913
				xmax = 2490.7413
				text = "ER1"
			intervals [3343]:
				xmin = 2490.7413
				xmax = 2490.7813
				text = "M"
			intervals [3344]:
				xmin = 2490.7813
				xmax = 2490.8113
				text = "W"
			intervals [3345]:
				xmin = 2490.8113
				xmax = 2490.8413
				text = "AO1"
			intervals [3346]:
				xmin = 2490.8413
				xmax = 2490.8713
				text = "K"
			intervals [3347]:
				xmin = 2490.8713
				xmax = 2490.9013
				text = "M"
			intervals [3348]:
				xmin = 2490.9013
				xmax = 2490.9313
				text = "AH0"
			intervals [3349]:
				xmin = 2490.9313
				xmax = 2490.9713
				text = "N"
			intervals [3350]:
				xmin = 2490.9713
				xmax = 2491.0013
				text = "D"
			intervals [3351]:
				xmin = 2491.0013
				xmax = 2491.1213
				text = "UW1"
			intervals [3352]:
				xmin = 2491.1213
				xmax = 2491.2713
				text = "sp"
[truncated: 2,564,181 more chars]
