# Supplementary material for: Considering Performance in the Automated and Manual Coding of Sociolinguistic Variables: Lessons From Variable (ING)
Source: Front Artif Intell. 2021 Apr 29;4:648543. doi: 10.3389/frai.2021.648543 (PMC8117961; doi:10.3389/frai.2021.648543)
Supplement: Supplementary file 5 [file Data_Sheet_5.ZIP › CORAAL_VARAligned_as_TextGrids_p1/DCA_se2_ag1_f_01_1.TextGrid]

File type = "ooTextFile"
Object class = "TextGrid"

xmin = 0.0
xmax = 1580.6989115646259
tiers? <exists>
size = 4
item []:
	item [1]:
		class = "IntervalTier"
		name = "DCA_se2_ag1_f_01 - words"
		xmin = 0.0
		xmax = 1580.6989115646259
		intervals: size = 4064
			intervals [1]:
				xmin = 0.0
				xmax = 2.1292
				text = ""
			intervals [2]:
				xmin = 2.1292
				xmax = 2.3392
				text = "well"
			intervals [3]:
				xmin = 2.3392
				xmax = 2.4292
				text = "i"
			intervals [4]:
				xmin = 2.4292
				xmax = 2.4792
				text = ""
			intervals [5]:
				xmin = 2.4792
				xmax = 2.8392
				text = "play"
			intervals [6]:
				xmin = 2.8392
				xmax = 2.9892
				text = "with"
			intervals [7]:
				xmin = 2.9892
				xmax = 3.5761
				text = ""
			intervals [8]:
				xmin = 3.5761
				xmax = 3.9661
				text = "uh"
			intervals [9]:
				xmin = 3.9661
				xmax = 4.0361
				text = ""
			intervals [10]:
				xmin = 4.0361
				xmax = 4.6061
				text = "rope"
			intervals [11]:
				xmin = 4.6061
				xmax = 4.7885
				text = ""
			intervals [12]:
				xmin = 4.7885
				xmax = 5.1285
				text = "and"
			intervals [13]:
				xmin = 5.1285
				xmax = 5.3085
				text = ""
			intervals [14]:
				xmin = 5.3085
				xmax = 6.0985
				text = "sometime"
			intervals [15]:
				xmin = 6.0985
				xmax = 6.7775
				text = ""
			intervals [16]:
				xmin = 6.7775
				xmax = 7.8475
				text = "kickball"
			intervals [17]:
				xmin = 7.8475
				xmax = 7.8775
				text = ""
			intervals [18]:
				xmin = 7.8775
				xmax = 8.1675
				text = "and"
			intervals [19]:
				xmin = 8.1675
				xmax = 9.6927
				text = ""
			intervals [20]:
				xmin = 9.6927
				xmax = 9.9227
				text = "play"
			intervals [21]:
				xmin = 9.9227
				xmax = 10.0727
				text = "with"
			intervals [22]:
				xmin = 10.0727
				xmax = 10.1027
				text = ""
			intervals [23]:
				xmin = 10.1027
				xmax = 10.6427
				text = "dolls"
			intervals [24]:
				xmin = 10.6427
				xmax = 10.7427
				text = ""
			intervals [25]:
				xmin = 10.7427
				xmax = 10.8927
				text = "the"
			intervals [26]:
				xmin = 10.8927
				xmax = 12.1027
				text = "dollhouse"
			intervals [27]:
				xmin = 12.1027
				xmax = 15.6227
				text = ""
			intervals [28]:
				xmin = 15.6227
				xmax = 15.7927
				text = "well"
			intervals [29]:
				xmin = 15.7927
				xmax = 16.175
				text = ""
			intervals [30]:
				xmin = 16.175
				xmax = 16.645
				text = "um"
			intervals [31]:
				xmin = 16.645
				xmax = 16.8604
				text = ""
			intervals [32]:
				xmin = 16.8604
				xmax = 17.0704
				text = "take"
			intervals [33]:
				xmin = 17.0704
				xmax = 17.3804
				text = "many"
			intervals [34]:
				xmin = 17.3804
				xmax = 17.4304
				text = ""
			intervals [35]:
				xmin = 17.4304
				xmax = 17.7404
				text = "people"
			intervals [36]:
				xmin = 17.7404
				xmax = 17.8004
				text = "as"
			intervals [37]:
				xmin = 17.8004
				xmax = 17.8604
				text = ""
			intervals [38]:
				xmin = 17.8604
				xmax = 18.1404
				text = "you"
			intervals [39]:
				xmin = 18.1404
				xmax = 18.4204
				text = "want"
			intervals [40]:
				xmin = 18.4204
				xmax = 19.1048
				text = ""
			intervals [41]:
				xmin = 19.1048
				xmax = 19.3548
				text = "and"
			intervals [42]:
				xmin = 19.3548
				xmax = 19.4148
				text = "you"
			intervals [43]:
				xmin = 19.4148
				xmax = 19.713
				text = ""
			intervals [44]:
				xmin = 19.713
				xmax = 20.113
				text = "um"
			intervals [45]:
				xmin = 20.113
				xmax = 20.1689
				text = ""
			intervals [46]:
				xmin = 20.1689
				xmax = 20.3189
				text = "you"
			intervals [47]:
				xmin = 20.3189
				xmax = 20.4089
				text = "can"
			intervals [48]:
				xmin = 20.4089
				xmax = 20.6889
				text = "have"
			intervals [49]:
				xmin = 20.6889
				xmax = 20.7389
				text = ""
			intervals [50]:
				xmin = 20.7389
				xmax = 21.2089
				text = "partners"
			intervals [51]:
				xmin = 21.2089
				xmax = 21.7689
				text = "sometime"
			intervals [52]:
				xmin = 21.7689
				xmax = 21.8189
				text = ""
			intervals [53]:
				xmin = 21.8189
				xmax = 22.1289
				text = "for"
			intervals [54]:
				xmin = 22.1289
				xmax = 23.306
				text = ""
			intervals [55]:
				xmin = 23.306
				xmax = 23.586
				text = "play"
			intervals [56]:
				xmin = 23.586
				xmax = 23.656
				text = ""
			intervals [57]:
				xmin = 23.656
				xmax = 23.976
				text = "double"
			intervals [58]:
				xmin = 23.976
				xmax = 24.486
				text = "dutch"
			intervals [59]:
				xmin = 24.486
				xmax = 26.5497
				text = ""
			intervals [60]:
				xmin = 26.5497
				xmax = 26.8197
				text = "well"
			intervals [61]:
				xmin = 26.8197
				xmax = 26.8897
				text = ""
			intervals [62]:
				xmin = 26.8897
				xmax = 27.3797
				text = "um"
			intervals [63]:
				xmin = 27.3797
				xmax = 27.4942
				text = ""
			intervals [64]:
				xmin = 27.4942
				xmax = 27.5942
				text = "you"
			intervals [65]:
				xmin = 27.5942
				xmax = 27.7242
				text = "have"
			intervals [66]:
				xmin = 27.7242
				xmax = 27.7642
				text = ""
			intervals [67]:
				xmin = 27.7642
				xmax = 27.8742
				text = "to"
			intervals [68]:
				xmin = 27.8742
				xmax = 28.0742
				text = "have"
			intervals [69]:
				xmin = 28.0742
				xmax = 28.1442
				text = "a"
			intervals [70]:
				xmin = 28.1442
				xmax = 28.5842
				text = "long"
			intervals [71]:
				xmin = 28.5842
				xmax = 28.8642
				text = "rope"
			intervals [72]:
				xmin = 28.8642
				xmax = 30.5817
				text = ""
			intervals [73]:
				xmin = 30.5817
				xmax = 30.6617
				text = "you"
			intervals [74]:
				xmin = 30.6617
				xmax = 30.7917
				text = "can"
			intervals [75]:
				xmin = 30.7917
				xmax = 31.0117
				text = "have"
			intervals [76]:
				xmin = 31.0117
				xmax = 31.0517
				text = ""
			intervals [77]:
				xmin = 31.0517
				xmax = 31.2417
				text = "two"
			intervals [78]:
				xmin = 31.2417
				xmax = 31.6217
				text = "ropes"
			intervals [79]:
				xmin = 31.6217
				xmax = 31.7417
				text = "if"
			intervals [80]:
				xmin = 31.7417
				xmax = 31.7717
				text = ""
			intervals [81]:
				xmin = 31.7717
				xmax = 31.8917
				text = "you"
			intervals [82]:
				xmin = 31.8917
				xmax = 32.2317
				text = "want"
			intervals [83]:
				xmin = 32.2317
				xmax = 32.886
				text = ""
			intervals [84]:
				xmin = 32.886
				xmax = 32.966
				text = "and"
			intervals [85]:
				xmin = 32.966
				xmax = 33.186
				text = "make"
			intervals [86]:
				xmin = 33.186
				xmax = 33.256
				text = "'em"
			intervals [87]:
				xmin = 33.256
				xmax = 33.346
				text = ""
			intervals [88]:
				xmin = 33.346
				xmax = 33.816
				text = "even"
			intervals [89]:
				xmin = 33.816
				xmax = 33.886
				text = ""
			intervals [90]:
				xmin = 33.886
				xmax = 34.136
				text = "and"
			intervals [91]:
				xmin = 34.136
				xmax = 34.166
				text = ""
			intervals [92]:
				xmin = 34.166
				xmax = 34.396
				text = "then"
			intervals [93]:
				xmin = 34.396
				xmax = 34.7252
				text = ""
			intervals [94]:
				xmin = 34.7252
				xmax = 34.9652
				text = "uh"
			intervals [95]:
				xmin = 34.9652
				xmax = 35.6685
				text = ""
			intervals [96]:
				xmin = 35.6685
				xmax = 35.8685
				text = "two"
			intervals [97]:
				xmin = 35.8685
				xmax = 36.3785
				text = "people"
			intervals [98]:
				xmin = 36.3785
				xmax = 36.6256
				text = ""
			intervals [99]:
				xmin = 36.6256
				xmax = 36.8956
				text = "one"
			intervals [100]:
				xmin = 36.8956
				xmax = 37.2356
				text = "person"
			intervals [101]:
				xmin = 37.2356
				xmax = 37.4156
				text = "get"
			intervals [102]:
				xmin = 37.4156
				xmax = 37.5756
				text = "on"
			intervals [103]:
				xmin = 37.5756
				xmax = 37.7656
				text = "one"
			intervals [104]:
				xmin = 37.7656
				xmax = 37.9956
				text = "end"
			intervals [105]:
				xmin = 37.9956
				xmax = 38.4197
				text = ""
			intervals [106]:
				xmin = 38.4197
				xmax = 38.4997
				text = "the"
			intervals [107]:
				xmin = 38.4997
				xmax = 38.5297
				text = ""
			intervals [108]:
				xmin = 38.5297
				xmax = 38.8597
				text = "other"
			intervals [109]:
				xmin = 38.8597
				xmax = 39.2797
				text = "person"
			intervals [110]:
				xmin = 39.2797
				xmax = 39.4802
				text = ""
			intervals [111]:
				xmin = 39.4802
				xmax = 39.6402
				text = "get"
			intervals [112]:
				xmin = 39.6402
				xmax = 39.7002
				text = "on"
			intervals [113]:
				xmin = 39.7002
				xmax = 39.7702
				text = ""
			intervals [114]:
				xmin = 39.7702
				xmax = 40.0302
				text = "other"
			intervals [115]:
				xmin = 40.0302
				xmax = 40.0602
				text = ""
			intervals [116]:
				xmin = 40.0602
				xmax = 40.2302
				text = "end"
			intervals [117]:
				xmin = 40.2302
				xmax = 40.3502
				text = "and"
			intervals [118]:
				xmin = 40.3502
				xmax = 40.3802
				text = ""
			intervals [119]:
				xmin = 40.3802
				xmax = 40.6402
				text = "take"
			intervals [120]:
				xmin = 40.6402
				xmax = 40.7502
				text = "the"
			intervals [121]:
				xmin = 40.7502
				xmax = 41.0102
				text = "end"
			intervals [122]:
				xmin = 41.0102
				xmax = 41.5019
				text = ""
			intervals [123]:
				xmin = 41.5019
				xmax = 41.6219
				text = "and"
			intervals [124]:
				xmin = 41.6219
				xmax = 41.7019
				text = "you"
			intervals [125]:
				xmin = 41.7019
				xmax = 42.1019
				text = "sposta"
			intervals [126]:
				xmin = 42.1019
				xmax = 42.3992
				text = ""
			intervals [127]:
				xmin = 42.3992
				xmax = 42.8592
				text = "um"
			intervals [128]:
				xmin = 42.8592
				xmax = 43.0348
				text = ""
			intervals [129]:
				xmin = 43.0348
				xmax = 43.4248
				text = "turn"
			intervals [130]:
				xmin = 43.4248
				xmax = 43.5148
				text = "it"
			intervals [131]:
				xmin = 43.5148
				xmax = 43.9954
				text = ""
			intervals [132]:
				xmin = 43.9954
				xmax = 44.3054
				text = "turn"
			intervals [133]:
				xmin = 44.3054
				xmax = 44.4154
				text = "the"
			intervals [134]:
				xmin = 44.4154
				xmax = 44.6754
				text = "rope"
			intervals [135]:
				xmin = 44.6754
				xmax = 48.593
				text = ""
			intervals [136]:
				xmin = 48.593
				xmax = 48.803
				text = "well"
			intervals [137]:
				xmin = 48.803
				xmax = 48.923
				text = "the"
			intervals [138]:
				xmin = 48.923
				xmax = 48.963
				text = ""
			intervals [139]:
				xmin = 48.963
				xmax = 49.523
				text = "um"
			intervals [140]:
				xmin = 49.523
				xmax = 49.7809
				text = ""
			intervals [141]:
				xmin = 49.7809
				xmax = 50.0909
				text = "people"
			intervals [142]:
				xmin = 50.0909
				xmax = 50.2809
				text = "that"
			intervals [143]:
				xmin = 50.2809
				xmax = 50.3109
				text = ""
			intervals [144]:
				xmin = 50.3109
				xmax = 50.6209
				text = "jump"
			intervals [145]:
				xmin = 50.6209
				xmax = 51.1005
				text = ""
			intervals [146]:
				xmin = 51.1005
				xmax = 51.5205
				text = "sposta"
			intervals [147]:
				xmin = 51.5205
				xmax = 51.7605
				text = "run"
			intervals [148]:
				xmin = 51.7605
				xmax = 52.0105
				text = "in"
			intervals [149]:
				xmin = 52.0105
				xmax = 52.5254
				text = ""
			intervals [150]:
				xmin = 52.5254
				xmax = 52.7354
				text = "run"
			intervals [151]:
				xmin = 52.7354
				xmax = 52.8654
				text = "in"
			intervals [152]:
				xmin = 52.8654
				xmax = 52.9654
				text = "the"
			intervals [153]:
				xmin = 52.9654
				xmax = 53.1954
				text = "rope"
			intervals [154]:
				xmin = 53.1954
				xmax = 53.2654
				text = "and"
			intervals [155]:
				xmin = 53.2654
				xmax = 53.6954
				text = "started"
			intervals [156]:
				xmin = 53.6954
				xmax = 53.7354
				text = ""
			intervals [157]:
				xmin = 53.7354
				xmax = 54.0054
				text = "jump"
			intervals [158]:
				xmin = 54.0054
				xmax = 54.1054
				text = ""
			intervals [159]:
				xmin = 54.1054
				xmax = 54.1654
				text = "in"
			intervals [160]:
				xmin = 54.1654
				xmax = 54.1954
				text = ""
			intervals [161]:
				xmin = 54.1954
				xmax = 54.2554
				text = "it"
			intervals [162]:
				xmin = 54.2554
				xmax = 59.0529
				text = ""
			intervals [163]:
				xmin = 59.0529
				xmax = 59.6429
				text = "mm"
			intervals [164]:
				xmin = 59.6429
				xmax = 60.7457
				text = ""
			intervals [165]:
				xmin = 60.7457
				xmax = 61.3257
				text = "sometime"
			intervals [166]:
				xmin = 61.3257
				xmax = 61.5257
				text = "we"
			intervals [167]:
				xmin = 61.5257
				xmax = 61.5557
				text = ""
			intervals [168]:
				xmin = 61.5557
				xmax = 62.0357
				text = "um"
			intervals [169]:
				xmin = 62.0357
				xmax = 63.8732
				text = ""
			intervals [170]:
				xmin = 63.8732
				xmax = 64.0532
				text = "we"
			intervals [171]:
				xmin = 64.0532
				xmax = 64.4932
				text = "count"
			intervals [172]:
				xmin = 64.4932
				xmax = 64.7632
				text = ""
			intervals [173]:
				xmin = 64.7632
				xmax = 65.0132
				text = "by"
			intervals [174]:
				xmin = 65.0132
				xmax = 65.6232
				text = "ones"
			intervals [175]:
				xmin = 65.6232
				xmax = 65.9332
				text = "and"
			intervals [176]:
				xmin = 65.9332
				xmax = 66.5404
				text = ""
			intervals [177]:
				xmin = 66.5404
				xmax = 66.9904
				text = "sometime"
			intervals [178]:
				xmin = 66.9904
				xmax = 67.0704
				text = "we"
			intervals [179]:
				xmin = 67.0704
				xmax = 67.1404
				text = ""
			intervals [180]:
				xmin = 67.1404
				xmax = 67.3804
				text = "count"
			intervals [181]:
				xmin = 67.3804
				xmax = 67.5104
				text = "by"
			intervals [182]:
				xmin = 67.5104
				xmax = 67.5704
				text = ""
			intervals [183]:
				xmin = 67.5704
				xmax = 68.2304
				text = "tens"
			intervals [184]:
				xmin = 68.2304
				xmax = 72.9369
				text = ""
			intervals [185]:
				xmin = 72.9369
				xmax = 73.5369
				text = "no"
			intervals [186]:
				xmin = 73.5369
				xmax = 84.6896
				text = ""
			intervals [187]:
				xmin = 84.6896
				xmax = 84.8796
				text = "no"
			intervals [188]:
				xmin = 84.8796
				xmax = 84.9296
				text = ""
			intervals [189]:
				xmin = 84.9296
				xmax = 85.0396
				text = "we"
			intervals [190]:
				xmin = 85.0396
				xmax = 85.2196
				text = "don't"
			intervals [191]:
				xmin = 85.2196
				xmax = 85.3896
				text = "say"
			intervals [192]:
				xmin = 85.3896
				xmax = 85.6796
				text = "that"
			intervals [193]:
				xmin = 85.6796
				xmax = 93.2077
				text = ""
			intervals [194]:
				xmin = 93.2077
				xmax = 93.3277
				text = "well"
			intervals [195]:
				xmin = 93.3277
				xmax = 93.7577
				text = "s"
			intervals [196]:
				xmin = 93.7577
				xmax = 94.0371
				text = ""
			intervals [197]:
				xmin = 94.0371
				xmax = 94.1271
				text = "well"
			intervals [198]:
				xmin = 94.1271
				xmax = 94.1671
				text = ""
			intervals [199]:
				xmin = 94.1671
				xmax = 94.9171
				text = "sometime"
			intervals [200]:
				xmin = 94.9171
				xmax = 95.0263
				text = ""
			intervals [201]:
				xmin = 95.0263
				xmax = 95.4163
				text = "um"
			intervals [202]:
				xmin = 95.4163
				xmax = 96.1267
				text = ""
			intervals [203]:
				xmin = 96.1267
				xmax = 96.4667
				text = "people"
			intervals [204]:
				xmin = 96.4667
				xmax = 97.0467
				text = "starts"
			intervals [205]:
				xmin = 97.0467
				xmax = 97.5267
				text = "fights"
			intervals [206]:
				xmin = 97.5267
				xmax = 97.8067
				text = "around"
			intervals [207]:
				xmin = 97.8067
				xmax = 97.9667
				text = "our"
			intervals [208]:
				xmin = 97.9667
				xmax = 98.2567
				text = "way"
			intervals [209]:
				xmin = 98.2567
				xmax = 98.6695
				text = ""
			intervals [210]:
				xmin = 98.6695
				xmax = 98.7795
				text = "we"
			intervals [211]:
				xmin = 98.7795
				xmax = 98.8095
				text = ""
			intervals [212]:
				xmin = 98.8095
				xmax = 99.0095
				text = "get"
			intervals [213]:
				xmin = 99.0095
				xmax = 99.0695
				text = "to"
			intervals [214]:
				xmin = 99.0695
				xmax = 99.1895
				text = ""
			intervals [215]:
				xmin = 99.1895
				xmax = 99.7495
				text = "fighting"
			intervals [216]:
				xmin = 99.7495
				xmax = 104.0607
				text = ""
			intervals [217]:
				xmin = 104.0607
				xmax = 104.1607
				text = "well"
			intervals [218]:
				xmin = 104.1607
				xmax = 104.6307
				text = "sometime"
			intervals [219]:
				xmin = 104.6307
				xmax = 104.9807
				text = "people"
			intervals [220]:
				xmin = 104.9807
				xmax = 105.0207
				text = ""
			intervals [221]:
				xmin = 105.0207
				xmax = 105.3107
				text = "talk"
			intervals [222]:
				xmin = 105.3107
				xmax = 105.6107
				text = "about"
			intervals [223]:
				xmin = 105.6107
				xmax = 105.7307
				text = "your"
			intervals [224]:
				xmin = 105.7307
				xmax = 106.0607
				text = "mother"
			intervals [225]:
				xmin = 106.0607
				xmax = 106.2507
				text = "and"
			intervals [226]:
				xmin = 106.2507
				xmax = 106.8407
				text = "everything"
			intervals [227]:
				xmin = 106.8407
				xmax = 107.6818
				text = ""
			intervals [228]:
				xmin = 107.6818
				xmax = 107.8618
				text = "like"
			intervals [229]:
				xmin = 107.8618
				xmax = 107.9518
				text = "when"
			intervals [230]:
				xmin = 107.9518
				xmax = 108.4618
				text = "somebody"
			intervals [231]:
				xmin = 108.4618
				xmax = 108.5518
				text = "s"
			intervals [232]:
				xmin = 108.5518
				xmax = 108.9318
				text = "mother"
			intervals [233]:
				xmin = 108.9318
				xmax = 109.2218
				text = "sick"
			intervals [234]:
				xmin = 109.2218
				xmax = 109.2618
				text = ""
			intervals [235]:
				xmin = 109.2618
				xmax = 109.4018
				text = "we"
			intervals [236]:
				xmin = 109.4018
				xmax = 109.5818
				text = "be"
			intervals [237]:
				xmin = 109.5818
				xmax = 109.7418
				text = "on"
			intervals [238]:
				xmin = 109.7418
				xmax = 109.8318
				text = "the"
			intervals [239]:
				xmin = 109.8318
				xmax = 110.0818
				text = "front"
			intervals [240]:
				xmin = 110.0818
				xmax = 110.4518
				text = "porch"
			intervals [241]:
				xmin = 110.4518
				xmax = 110.8781
				text = ""
			intervals [242]:
				xmin = 110.8781
				xmax = 110.9481
				text = "and"
			intervals [243]:
				xmin = 110.9481
				xmax = 111.3881
				text = "somebody"
			intervals [244]:
				xmin = 111.3881
				xmax = 111.7081
				text = "start"
			intervals [245]:
				xmin = 111.7081
				xmax = 112.1581
				text = "hollering"
			intervals [246]:
				xmin = 112.1581
				xmax = 112.2881
				text = "and"
			intervals [247]:
				xmin = 112.2881
				xmax = 112.7181
				text = "everything"
			intervals [248]:
				xmin = 112.7181
				xmax = 112.7981
				text = "we"
			intervals [249]:
				xmin = 112.7981
				xmax = 112.8581
				text = ""
			intervals [250]:
				xmin = 112.8581
				xmax = 113.1081
				text = "tell"
			intervals [251]:
				xmin = 113.1081
				xmax = 113.1881
				text = "'em"
			intervals [252]:
				xmin = 113.1881
				xmax = 113.749
				text = ""
			intervals [253]:
				xmin = 113.749
				xmax = 113.959
				text = "don't"
			intervals [254]:
				xmin = 113.959
				xmax = 114.049
				text = ""
			intervals [255]:
				xmin = 114.049
				xmax = 114.279
				text = "uh"
			intervals [256]:
				xmin = 114.279
				xmax = 114.749
				text = "holler"
			intervals [257]:
				xmin = 114.749
				xmax = 114.859
				text = "and"
			intervals [258]:
				xmin = 114.859
				xmax = 115.169
				text = "stuff"
			intervals [259]:
				xmin = 115.169
				xmax = 115.239
				text = "and"
			intervals [260]:
				xmin = 115.239
				xmax = 115.369
				text = "they"
			intervals [261]:
				xmin = 115.369
				xmax = 115.619
				text = "keep"
			intervals [262]:
				xmin = 115.619
				xmax = 116.229
				text = "hollering"
			intervals [263]:
				xmin = 116.229
				xmax = 116.7641
				text = ""
			intervals [264]:
				xmin = 116.7641
				xmax = 116.9541
				text = "then"
			intervals [265]:
				xmin = 116.9541
				xmax = 117.1241
				text = "we"
			intervals [266]:
				xmin = 117.1241
				xmax = 117.1641
				text = ""
			intervals [267]:
				xmin = 117.1641
				xmax = 117.3541
				text = "get"
			intervals [268]:
				xmin = 117.3541
				xmax = 117.5341
				text = "all"
			intervals [269]:
				xmin = 117.5341
				xmax = 117.8341
				text = "mad"
			intervals [270]:
				xmin = 117.8341
				xmax = 117.8641
				text = ""
			intervals [271]:
				xmin = 117.8641
				xmax = 117.9941
				text = "and"
			intervals [272]:
				xmin = 117.9941
				xmax = 118.3041
				text = "everything"
			intervals [273]:
				xmin = 118.3041
				xmax = 118.4141
				text = "and"
			intervals [274]:
				xmin = 118.4141
				xmax = 118.6841
				text = "start"
			intervals [275]:
				xmin = 118.6841
				xmax = 118.7841
				text = ""
			intervals [276]:
				xmin = 118.7841
				xmax = 118.9841
				text = "fighting"
			intervals [277]:
				xmin = 118.9841
				xmax = 144.1341
				text = ""
			intervals [278]:
				xmin = 144.1341
				xmax = 144.3241
				text = "yeah"
			intervals [279]:
				xmin = 144.3241
				xmax = 144.9441
				text = "sometime"
			intervals [280]:
				xmin = 144.9441
				xmax = 145.0541
				text = "we"
			intervals [281]:
				xmin = 145.0541
				xmax = 145.0941
				text = ""
			intervals [282]:
				xmin = 145.0941
				xmax = 145.4041
				text = "play"
			intervals [283]:
				xmin = 145.4041
				xmax = 145.5638
				text = ""
			intervals [284]:
				xmin = 145.5638
				xmax = 145.8238
				text = "old"
			intervals [285]:
				xmin = 145.8238
				xmax = 146.1138
				text = "lady"
			intervals [286]:
				xmin = 146.1138
				xmax = 146.5538
				text = "witch"
			intervals [287]:
				xmin = 146.5538
				xmax = 146.9138
				text = "see"
			intervals [288]:
				xmin = 146.9138
				xmax = 147.4849
				text = ""
			intervals [289]:
				xmin = 147.4849
				xmax = 147.7049
				text = "one"
			intervals [290]:
				xmin = 147.7049
				xmax = 148.1349
				text = "person"
			intervals [291]:
				xmin = 148.1349
				xmax = 148.3449
				text = "have"
			intervals [292]:
				xmin = 148.3449
				xmax = 148.4149
				text = ""
			intervals [293]:
				xmin = 148.4149
				xmax = 148.5049
				text = "to"
			intervals [294]:
				xmin = 148.5049
				xmax = 148.5549
				text = ""
			intervals [295]:
				xmin = 148.5549
				xmax = 148.7049
				text = "be"
			intervals [296]:
				xmin = 148.7049
				xmax = 148.8349
				text = "a"
			intervals [297]:
				xmin = 148.8349
				xmax = 149.3249
				text = "witch"
			intervals [298]:
				xmin = 149.3249
				xmax = 149.8842
				text = ""
			intervals [299]:
				xmin = 149.8842
				xmax = 150.0342
				text = "and"
			intervals [300]:
				xmin = 150.0342
				xmax = 150.1342
				text = "you"
			intervals [301]:
				xmin = 150.1342
				xmax = 150.3542
				text = "have"
			intervals [302]:
				xmin = 150.3542
				xmax = 150.5042
				text = "to"
			intervals [303]:
				xmin = 150.5042
				xmax = 150.7742
				text = "get"
			intervals [304]:
				xmin = 150.7742
				xmax = 151.1021
				text = ""
			intervals [305]:
				xmin = 151.1021
				xmax = 151.4621
				text = "uh"
			intervals [306]:
				xmin = 151.4621
				xmax = 151.4921
				text = ""
			intervals [307]:
				xmin = 151.4921
				xmax = 151.9121
				text = "far"
			intervals [308]:
				xmin = 151.9121
				xmax = 152.2921
				text = "apart"
			intervals [309]:
				xmin = 152.2921
				xmax = 152.5921
				text = "from"
			intervals [310]:
				xmin = 152.5921
				xmax = 152.7521
				text = "'em"
			intervals [311]:
				xmin = 152.7521
				xmax = 153.6507
				text = ""
			intervals [312]:
				xmin = 153.6507
				xmax = 153.8507
				text = "and"
			intervals [313]:
				xmin = 153.8507
				xmax = 153.9845
				text = ""
			intervals [314]:
				xmin = 153.9845
				xmax = 154.5545
				text = "um"
			intervals [315]:
				xmin = 154.5545
				xmax = 156.0914
				text = ""
			intervals [316]:
				xmin = 156.0914
				xmax = 156.1814
				text = "and"
			intervals [317]:
				xmin = 156.1814
				xmax = 156.3614
				text = "then"
			intervals [318]:
				xmin = 156.3614
				xmax = 156.4614
				text = "it"
			intervals [319]:
				xmin = 156.4614
				xmax = 156.7014
				text = "gotta"
			intervals [320]:
				xmin = 156.7014
				xmax = 156.8714
				text = "be"
			intervals [321]:
				xmin = 156.8714
				xmax = 157.0114
				text = "a"
			intervals [322]:
				xmin = 157.0114
				xmax = 157.2414
				text = "lot"
			intervals [323]:
				xmin = 157.2414
				xmax = 157.3414
				text = "of"
			intervals [324]:
				xmin = 157.3414
				xmax = 157.5544
				text = ""
			intervals [325]:
				xmin = 157.5544
				xmax = 157.8844
				text = "uh"
			intervals [326]:
				xmin = 157.8844
				xmax = 157.9544
				text = ""
			intervals [327]:
				xmin = 157.9544
				xmax = 158.3444
				text = "children"
			intervals [328]:
				xmin = 158.3444
				xmax = 158.4744
				text = "that"
			intervals [329]:
				xmin = 158.4744
				xmax = 158.7544
				text = "go"
			intervals [330]:
				xmin = 158.7544
				xmax = 159.0865
				text = ""
			intervals [331]:
				xmin = 159.0865
				xmax = 159.4865
				text = "playing"
			intervals [332]:
				xmin = 159.4865
				xmax = 159.9065
				text = "around"
			intervals [333]:
				xmin = 159.9065
				xmax = 160.0265
				text = "and"
			intervals [334]:
				xmin = 160.0265
				xmax = 160.3265
				text = "messing"
			intervals [335]:
				xmin = 160.3265
				xmax = 160.5065
				text = "with"
			intervals [336]:
				xmin = 160.5065
				xmax = 160.6965
				text = "their"
			intervals [337]:
				xmin = 160.6965
				xmax = 160.7265
				text = ""
			intervals [338]:
				xmin = 160.7265
				xmax = 161.1365
				text = "stuff"
			intervals [339]:
				xmin = 161.1365
				xmax = 161.6185
				text = ""
			intervals [340]:
				xmin = 161.6185
				xmax = 161.7385
				text = "and"
			intervals [341]:
				xmin = 161.7385
				xmax = 161.8885
				text = "if"
			intervals [342]:
				xmin = 161.8885
				xmax = 162.0185
				text = "you"
			intervals [343]:
				xmin = 162.0185
				xmax = 162.2285
				text = "come"
			intervals [344]:
				xmin = 162.2285
				xmax = 162.3085
				text = "in"
			intervals [345]:
				xmin = 162.3085
				xmax = 162.4585
				text = "her"
			intervals [346]:
				xmin = 162.4585
				xmax = 162.9985
				text = "castle"
			intervals [347]:
				xmin = 162.9985
				xmax = 163.2747
				text = ""
			intervals [348]:
				xmin = 163.2747
				xmax = 163.4447
				text = "and"
			intervals [349]:
				xmin = 163.4447
				xmax = 163.4747
				text = ""
			intervals [350]:
				xmin = 163.4747
				xmax = 164.0147
				text = "um"
			intervals [351]:
				xmin = 164.0147
				xmax = 165.1052
				text = ""
			intervals [352]:
				xmin = 165.1052
				xmax = 165.2352
				text = "the"
			intervals [353]:
				xmin = 165.2352
				xmax = 165.6552
				text = "children"
			intervals [354]:
				xmin = 165.6552
				xmax = 165.8652
				text = "have"
			intervals [355]:
				xmin = 165.8652
				xmax = 165.9852
				text = "to"
			intervals [356]:
				xmin = 165.9852
				xmax = 166.2952
				text = "say"
			intervals [357]:
				xmin = 166.2952
				xmax = 166.4648
				text = ""
			intervals [358]:
				xmin = 166.4648
				xmax = 166.7948
				text = "um"
			intervals [359]:
				xmin = 166.7948
				xmax = 168.1407
				text = ""
			intervals [360]:
				xmin = 168.1407
				xmax = 168.3707
				text = "what"
			intervals [361]:
				xmin = 168.3707
				xmax = 168.7907
				text = "time"
			intervals [362]:
				xmin = 168.7907
				xmax = 168.9907
				text = "is"
			intervals [363]:
				xmin = 168.9907
				xmax = 169.1207
				text = "it"
			intervals [364]:
				xmin = 169.1207
				xmax = 169.5524
				text = ""
			intervals [365]:
				xmin = 169.5524
				xmax = 169.7524
				text = "and"
			intervals [366]:
				xmin = 169.7524
				xmax = 169.8624
				text = "the"
			intervals [367]:
				xmin = 169.8624
				xmax = 169.9724
				text = ""
			intervals [368]:
				xmin = 169.9724
				xmax = 170.1024
				text = "uh"
			intervals [369]:
				xmin = 170.1024
				xmax = 170.4124
				text = "witch"
			intervals [370]:
				xmin = 170.4124
				xmax = 170.6024
				text = "have"
			intervals [371]:
				xmin = 170.6024
				xmax = 170.6524
				text = ""
			intervals [372]:
				xmin = 170.6524
				xmax = 170.7424
				text = "to"
			intervals [373]:
				xmin = 170.7424
				xmax = 170.9024
				text = "say"
			intervals [374]:
				xmin = 170.9024
				xmax = 170.9324
				text = "uh"
			intervals [375]:
				xmin = 170.9324
				xmax = 171.1824
				text = "one"
			intervals [376]:
				xmin = 171.1824
				xmax = 171.5724
				text = "o'clock"
			intervals [377]:
				xmin = 171.5724
				xmax = 171.8652
				text = ""
			intervals [378]:
				xmin = 171.8652
				xmax = 172.0152
				text = "then"
			intervals [379]:
				xmin = 172.0152
				xmax = 172.1052
				text = "you"
			intervals [380]:
				xmin = 172.1052
				xmax = 172.3252
				text = "got"
			intervals [381]:
				xmin = 172.3252
				xmax = 172.3852
				text = "to"
			intervals [382]:
				xmin = 172.3852
				xmax = 172.6052
				text = "keep"
			intervals [383]:
				xmin = 172.6052
				xmax = 172.7652
				text = "on"
			intervals [384]:
				xmin = 172.7652
				xmax = 173.0152
				text = "saying"
			intervals [385]:
				xmin = 173.0152
				xmax = 173.1852
				text = "that"
			intervals [386]:
				xmin = 173.1852
				xmax = 173.3952
				text = "all"
			intervals [387]:
				xmin = 173.3952
				xmax = 173.4552
				text = "the"
			intervals [388]:
				xmin = 173.4552
				xmax = 173.6052
				text = "way"
			intervals [389]:
				xmin = 173.6052
				xmax = 173.7052
				text = "up"
			intervals [390]:
				xmin = 173.7052
				xmax = 173.8352
				text = "to"
			intervals [391]:
				xmin = 173.8352
				xmax = 174.1652
				text = "twelve"
			intervals [392]:
				xmin = 174.1652
				xmax = 174.5452
				text = "o'clock"
			intervals [393]:
				xmin = 174.5452
				xmax = 175.3845
				text = ""
			intervals [394]:
				xmin = 175.3845
				xmax = 175.6245
				text = "and"
			intervals [395]:
				xmin = 175.6245
				xmax = 175.8345
				text = "when"
			intervals [396]:
				xmin = 175.8345
				xmax = 175.8945
				text = ""
			intervals [397]:
				xmin = 175.8945
				xmax = 176.0745
				text = "uh"
			intervals [398]:
				xmin = 176.0745
				xmax = 176.3245
				text = "you"
			intervals [399]:
				xmin = 176.3245
				xmax = 176.4803
				text = ""
			intervals [400]:
				xmin = 176.4803
				xmax = 176.6903
				text = "get"
			intervals [401]:
				xmin = 176.6903
				xmax = 176.8203
				text = "to"
			intervals [402]:
				xmin = 176.8203
				xmax = 177.1258
				text = ""
			intervals [403]:
				xmin = 177.1258
				xmax = 177.5158
				text = "oh"
			intervals [404]:
				xmin = 177.5158
				xmax = 177.8232
				text = ""
			intervals [405]:
				xmin = 177.8232
				xmax = 177.9632
				text = "when"
			intervals [406]:
				xmin = 177.9632
				xmax = 178.1232
				text = "they"
			intervals [407]:
				xmin = 178.1232
				xmax = 178.4132
				text = "say"
			intervals [408]:
				xmin = 178.4132
				xmax = 178.8537
				text = ""
			intervals [409]:
				xmin = 178.8537
				xmax = 179.0337
				text = "what"
			intervals [410]:
				xmin = 179.0337
				xmax = 179.4837
				text = "time"
			intervals [411]:
				xmin = 179.4837
				xmax = 179.7037
				text = "is"
			intervals [412]:
				xmin = 179.7037
				xmax = 179.8137
				text = "it"
			intervals [413]:
				xmin = 179.8137
				xmax = 179.8437
				text = ""
			intervals [414]:
				xmin = 179.8437
				xmax = 180.0837
				text = "and"
			intervals [415]:
				xmin = 180.0837
				xmax = 180.2537
				text = "the"
			intervals [416]:
				xmin = 180.2537
				xmax = 180.3479
				text = ""
			intervals [417]:
				xmin = 180.3479
				xmax = 180.5579
				text = "old"
			intervals [418]:
				xmin = 180.5579
				xmax = 180.8679
				text = "lady"
			intervals [419]:
				xmin = 180.8679
				xmax = 181.1179
				text = "witch"
			intervals [420]:
				xmin = 181.1179
				xmax = 181.4479
				text = "say"
			intervals [421]:
				xmin = 181.4479
				xmax = 181.8302
				text = ""
			intervals [422]:
				xmin = 181.8302
				xmax = 182.4202
				text = "midnight"
			intervals [423]:
				xmin = 182.4202
				xmax = 183.018
				text = ""
			intervals [424]:
				xmin = 183.018
				xmax = 183.268
				text = "then"
			intervals [425]:
				xmin = 183.268
				xmax = 183.368
				text = ""
			intervals [426]:
				xmin = 183.368
				xmax = 183.578
				text = "uh"
			intervals [427]:
				xmin = 183.578
				xmax = 183.638
				text = ""
			intervals [428]:
				xmin = 183.638
				xmax = 183.758
				text = "the"
			intervals [429]:
				xmin = 183.758
				xmax = 184.008
				text = "witch"
			intervals [430]:
				xmin = 184.008
				xmax = 184.418
				text = "start"
			intervals [431]:
				xmin = 184.418
				xmax = 184.738
				text = "running"
			intervals [432]:
				xmin = 184.738
				xmax = 184.968
				text = "after"
			intervals [433]:
				xmin = 184.968
				xmax = 185.5998
				text = ""
			intervals [434]:
				xmin = 185.5998
				xmax = 185.8398
				text = "and"
			intervals [435]:
				xmin = 185.8398
				xmax = 185.9998
				text = "if"
			intervals [436]:
				xmin = 185.9998
				xmax = 186.0998
				text = "th-"
			intervals [437]:
				xmin = 186.0998
				xmax = 186.2666
				text = ""
			intervals [438]:
				xmin = 186.2666
				xmax = 186.4066
				text = "you"
			intervals [439]:
				xmin = 186.4066
				xmax = 186.4766
				text = ""
			intervals [440]:
				xmin = 186.4766
				xmax = 186.8766
				text = "catch"
			intervals [441]:
				xmin = 186.8766
				xmax = 186.9566
				text = "'em-"
			intervals [442]:
				xmin = 186.9566
				xmax = 187.0366
				text = ""
			intervals [443]:
				xmin = 187.0366
				xmax = 187.2566
				text = "and"
			intervals [444]:
				xmin = 187.2566
				xmax = 187.4266
				text = "if"
			intervals [445]:
				xmin = 187.4266
				xmax = 187.5266
				text = "the"
			intervals [446]:
				xmin = 187.5266
				xmax = 187.8366
				text = "witch"
			intervals [447]:
				xmin = 187.8366
				xmax = 188.0666
				text = "ca-"
			intervals [448]:
				xmin = 188.0666
				xmax = 188.3385
				text = ""
			intervals [449]:
				xmin = 188.3385
				xmax = 188.6485
				text = "catch"
			intervals [450]:
				xmin = 188.6485
				xmax = 188.7385
				text = "'em"
			intervals [451]:
				xmin = 188.7385
				xmax = 189.1798
				text = ""
			intervals [452]:
				xmin = 189.1798
				xmax = 189.2998
				text = "uh"
			intervals [453]:
				xmin = 189.2998
				xmax = 189.5498
				text = "you"
			intervals [454]:
				xmin = 189.5498
				xmax = 189.8198
				text = "gotta"
			intervals [455]:
				xmin = 189.8198
				xmax = 189.9298
				text = "be"
			intervals [456]:
				xmin = 189.9298
				xmax = 190.0098
				text = "the"
			intervals [457]:
				xmin = 190.0098
				xmax = 190.5898
				text = "witch"
			intervals [458]:
				xmin = 190.5898
				xmax = 193.761
				text = ""
			intervals [459]:
				xmin = 193.761
				xmax = 194.061
				text = "well"
			intervals [460]:
				xmin = 194.061
				xmax = 194.581
				text = "sometime"
			intervals [461]:
				xmin = 194.581
				xmax = 194.731
				text = "you"
			intervals [462]:
				xmin = 194.731
				xmax = 195.021
				text = "put"
			intervals [463]:
				xmin = 195.021
				xmax = 195.171
				text = "your"
			intervals [464]:
				xmin = 195.171
				xmax = 195.521
				text = "feet"
			intervals [465]:
				xmin = 195.521
				xmax = 195.791
				text = "in"
			intervals [466]:
				xmin = 195.791
				xmax = 196.2763
				text = ""
			intervals [467]:
				xmin = 196.2763
				xmax = 196.4663
				text = "put"
			intervals [468]:
				xmin = 196.4663
				xmax = 196.5663
				text = "your"
			intervals [469]:
				xmin = 196.5663
				xmax = 196.8163
				text = "feet"
			intervals [470]:
				xmin = 196.8163
				xmax = 197.0963
				text = "all"
			intervals [471]:
				xmin = 197.0963
				xmax = 197.4663
				text = "around"
			intervals [472]:
				xmin = 197.4663
				xmax = 197.5363
				text = "in"
			intervals [473]:
				xmin = 197.5363
				xmax = 197.6539
				text = ""
			intervals [474]:
				xmin = 197.6539
				xmax = 197.8439
				text = "in"
			intervals [475]:
				xmin = 197.8439
				xmax = 197.9239
				text = "a"
			intervals [476]:
				xmin = 197.9239
				xmax = 198.4139
				text = "circle"
			intervals [477]:
				xmin = 198.4139
				xmax = 198.5439
				text = ""
			intervals [478]:
				xmin = 198.5439
				xmax = 198.8339
				text = "then"
			intervals [479]:
				xmin = 198.8339
				xmax = 199.4505
				text = ""
			intervals [480]:
				xmin = 199.4505
				xmax = 199.6505
				text = "you"
			intervals [481]:
				xmin = 199.6505
				xmax = 200.0847
				text = ""
			intervals [482]:
				xmin = 200.0847
				xmax = 200.2847
				text = "you"
			intervals [483]:
				xmin = 200.2847
				xmax = 200.5647
				text = "say"
			intervals [484]:
				xmin = 200.5647
				xmax = 200.7847
				text = "some"
			intervals [485]:
				xmin = 200.7847
				xmax = 201.0147
				text = "kind"
			intervals [486]:
				xmin = 201.0147
				xmax = 201.1447
				text = "of"
			intervals [487]:
				xmin = 201.1447
				xmax = 201.5547
				text = "words"
			intervals [488]:
				xmin = 201.5547
				xmax = 201.5947
				text = "or"
			intervals [489]:
				xmin = 201.5947
				xmax = 201.8747
				text = "something"
			intervals [490]:
				xmin = 201.8747
				xmax = 202.0247
				text = "like"
			intervals [491]:
				xmin = 202.0247
				xmax = 202.0647
				text = ""
			intervals [492]:
				xmin = 202.0647
				xmax = 202.2547
				text = "that"
			intervals [493]:
				xmin = 202.2547
				xmax = 202.3647
				text = "and"
			intervals [494]:
				xmin = 202.3647
				xmax = 202.8425
				text = ""
			intervals [495]:
				xmin = 202.8425
				xmax = 202.9025
				text = "and"
			intervals [496]:
				xmin = 202.9025
				xmax = 202.9825
				text = "the"
			intervals [497]:
				xmin = 202.9825
				xmax = 203.4825
				text = "person"
			intervals [498]:
				xmin = 203.4825
				xmax = 203.5125
				text = ""
			intervals [499]:
				xmin = 203.5125
				xmax = 203.6625
				text = "that"
			intervals [500]:
				xmin = 203.6625
				xmax = 203.9025
				text = "get"
			intervals [501]:
				xmin = 203.9025
				xmax = 203.9625
				text = ""
			intervals [502]:
				xmin = 203.9625
				xmax = 204.4025
				text = "picked"
			intervals [503]:
				xmin = 204.4025
				xmax = 204.6025
				text = "out"
			intervals [504]:
				xmin = 204.6025
				xmax = 205.0842
				text = ""
			intervals [505]:
				xmin = 205.0842
				xmax = 205.2442
				text = "got"
			intervals [506]:
				xmin = 205.2442
				xmax = 205.3142
				text = "to"
			intervals [507]:
				xmin = 205.3142
				xmax = 205.4542
				text = "be"
			intervals [508]:
				xmin = 205.4542
				xmax = 205.5542
				text = "the"
			intervals [509]:
				xmin = 205.5542
				xmax = 206.1142
				text = "witch"
			intervals [510]:
				xmin = 206.1142
				xmax = 209.2689
				text = ""
			intervals [511]:
				xmin = 209.2689
				xmax = 209.5489
				text = "mm"
			intervals [512]:
				xmin = 209.5489
				xmax = 210.4847
				text = ""
			intervals [513]:
				xmin = 210.4847
				xmax = 210.5947
				text = "like"
			intervals [514]:
				xmin = 210.5947
				xmax = 210.6547
				text = ""
			intervals [515]:
				xmin = 210.6547
				xmax = 210.9147
				text = "eenie"
			intervals [516]:
				xmin = 210.9147
				xmax = 211.2147
				text = "meenie"
			intervals [517]:
				xmin = 211.2147
				xmax = 211.5047
				text = "miney"
			intervals [518]:
				xmin = 211.5047
				xmax = 211.7047
				text = "moe"
			intervals [519]:
				xmin = 211.7047
				xmax = 211.8447
				text = "and"
			intervals [520]:
				xmin = 211.8447
				xmax = 212.1447
				text = "stuff"
			intervals [521]:
				xmin = 212.1447
				xmax = 212.1847
				text = ""
			intervals [522]:
				xmin = 212.1847
				xmax = 212.3047
				text = "like"
			intervals [523]:
				xmin = 212.3047
				xmax = 212.3847
				text = ""
			intervals [524]:
				xmin = 212.3847
				xmax = 212.5147
				text = "that"
			intervals [525]:
				xmin = 212.5147
				xmax = 214.3503
				text = ""
			intervals [526]:
				xmin = 214.3503
				xmax = 214.5903
				text = "mm"
			intervals [527]:
				xmin = 214.5903
				xmax = 216.3361
				text = ""
			intervals [528]:
				xmin = 216.3361
				xmax = 216.6461
				text = "eenie"
			intervals [529]:
				xmin = 216.6461
				xmax = 217.0161
				text = "meenie"
			intervals [530]:
				xmin = 217.0161
				xmax = 217.4061
				text = "miney"
			intervals [531]:
				xmin = 217.4061
				xmax = 217.6961
				text = "moe"
			intervals [532]:
				xmin = 217.6961
				xmax = 217.7761
				text = ""
			intervals [533]:
				xmin = 217.7761
				xmax = 218.1161
				text = "catch"
			intervals [534]:
				xmin = 218.1161
				xmax = 218.1461
				text = "a"
			intervals [535]:
				xmin = 218.1461
				xmax = 218.2061
				text = ""
			intervals [536]:
				xmin = 218.2061
				xmax = 218.5861
				text = "pickle"
			intervals [537]:
				xmin = 218.5861
				xmax = 218.8361
				text = "by"
			intervals [538]:
				xmin = 218.8361
				xmax = 219.0161
				text = "his"
			intervals [539]:
				xmin = 219.0161
				xmax = 219.2461
				text = "toe"
			intervals [540]:
				xmin = 219.2461
				xmax = 219.6002
				text = ""
			intervals [541]:
				xmin = 219.6002
				xmax = 219.8302
				text = "if"
			intervals [542]:
				xmin = 219.8302
				xmax = 219.9502
				text = "he"
			intervals [543]:
				xmin = 219.9502
				xmax = 220.3602
				text = "hollers"
			intervals [544]:
				xmin = 220.3602
				xmax = 220.5802
				text = "let"
			intervals [545]:
				xmin = 220.5802
				xmax = 220.6102
				text = ""
			intervals [546]:
				xmin = 220.6102
				xmax = 220.7802
				text = "him"
			intervals [547]:
				xmin = 220.7802
				xmax = 220.8302
				text = ""
			intervals [548]:
				xmin = 220.8302
				xmax = 221.1002
				text = "go"
			intervals [549]:
				xmin = 221.1002
				xmax = 221.2164
				text = ""
			intervals [550]:
				xmin = 221.2164
				xmax = 221.3964
				text = "eenie"
			intervals [551]:
				xmin = 221.3964
				xmax = 221.7364
				text = "meenie"
			intervals [552]:
				xmin = 221.7364
				xmax = 222.1164
				text = "miney"
			intervals [553]:
				xmin = 222.1164
				xmax = 222.1464
				text = ""
			intervals [554]:
				xmin = 222.1464
				xmax = 222.3164
				text = "moe"
			intervals [555]:
				xmin = 222.3164
				xmax = 224.3359
				text = ""
			intervals [556]:
				xmin = 224.3359
				xmax = 224.5159
				text = "<unk>"
			intervals [557]:
				xmin = 224.5159
				xmax = 224.8281
				text = ""
			intervals [558]:
				xmin = 224.8281
				xmax = 225.4081
				text = "oh"
			intervals [559]:
				xmin = 225.4081
				xmax = 226.2483
				text = ""
			intervals [560]:
				xmin = 226.2483
				xmax = 226.5283
				text = "my"
			intervals [561]:
				xmin = 226.5283
				xmax = 227.0983
				text = "mother"
			intervals [562]:
				xmin = 227.0983
				xmax = 227.1583
				text = ""
			intervals [563]:
				xmin = 227.1583
				xmax = 227.5583
				text = "told"
			intervals [564]:
				xmin = 227.5583
				xmax = 227.8383
				text = "me"
			intervals [565]:
				xmin = 227.8383
				xmax = 227.8883
				text = ""
			intervals [566]:
				xmin = 227.8883
				xmax = 228.1083
				text = "to"
			intervals [567]:
				xmin = 228.1083
				xmax = 228.1883
				text = ""
			intervals [568]:
				xmin = 228.1883
				xmax = 228.5483
				text = "pick"
			intervals [569]:
				xmin = 228.5483
				xmax = 228.8683
				text = "this"
			intervals [570]:
				xmin = 228.8683
				xmax = 229.0583
				text = "one"
			intervals [571]:
				xmin = 229.0583
				xmax = 229.6398
				text = ""
			intervals [572]:
				xmin = 229.6398
				xmax = 229.9198
				text = "right"
			intervals [573]:
				xmin = 229.9198
				xmax = 230.0268
				text = ""
			intervals [574]:
				xmin = 230.0268
				xmax = 230.4368
				text = "over"
			intervals [575]:
				xmin = 230.4368
				xmax = 230.4668
				text = ""
			intervals [576]:
				xmin = 230.4668
				xmax = 230.7768
				text = "here"
			intervals [577]:
				xmin = 230.7768
				xmax = 230.9868
				text = "but"
			intervals [578]:
				xmin = 230.9868
				xmax = 231.0268
				text = ""
			intervals [579]:
				xmin = 231.0268
				xmax = 231.2868
				text = "i"
			intervals [580]:
				xmin = 231.2868
				xmax = 231.3368
				text = ""
			intervals [581]:
				xmin = 231.3368
				xmax = 231.6968
				text = "turned"
			intervals [582]:
				xmin = 231.6968
				xmax = 232.1168
				text = "around"
			intervals [583]:
				xmin = 232.1168
				xmax = 232.4695
				text = ""
			intervals [584]:
				xmin = 232.4695
				xmax = 232.5795
				text = "and"
			intervals [585]:
				xmin = 232.5795
				xmax = 232.9195
				text = "picked"
			intervals [586]:
				xmin = 232.9195
				xmax = 233.1495
				text = "this"
			intervals [587]:
				xmin = 233.1495
				xmax = 233.5195
				text = "one"
			intervals [588]:
				xmin = 233.5195
				xmax = 233.6295
				text = ""
			intervals [589]:
				xmin = 233.6295
				xmax = 233.8995
				text = "right"
			intervals [590]:
				xmin = 233.8995
				xmax = 233.9295
				text = ""
			intervals [591]:
				xmin = 233.9295
				xmax = 234.2095
				text = "over"
			intervals [592]:
				xmin = 234.2095
				xmax = 234.2395
				text = ""
			intervals [593]:
				xmin = 234.2395
				xmax = 234.5995
				text = "here"
			intervals [594]:
				xmin = 234.5995
				xmax = 237.7301
				text = ""
			intervals [595]:
				xmin = 237.7301
				xmax = 237.8801
				text = "no"
			intervals [596]:
				xmin = 237.8801
				xmax = 237.9101
				text = "i"
			intervals [597]:
				xmin = 237.9101
				xmax = 238.2401
				text = "don't"
			intervals [598]:
				xmin = 238.2401
				xmax = 238.3401
				text = "know"
			intervals [599]:
				xmin = 238.3401
				xmax = 238.5401
				text = "no"
			intervals [600]:
				xmin = 238.5401
				xmax = 238.5701
				text = ""
			intervals [601]:
				xmin = 238.5701
				xmax = 238.9001
				text = "more"
			intervals [602]:
				xmin = 238.9001
				xmax = 249.740
				text = ""
			intervals [603]:
				xmin = 249.740
				xmax = 249.900
				text = "yeah"
			intervals [604]:
				xmin = 249.900
				xmax = 250.080
				text = "that"
			intervals [605]:
				xmin = 250.080
				xmax = 250.150
				text = "s"
			intervals [606]:
				xmin = 250.150
				xmax = 250.420
				text = "hide"
			intervals [607]:
				xmin = 250.420
				xmax = 250.480
				text = "and"
			intervals [608]:
				xmin = 250.480
				xmax = 250.510
				text = ""
			intervals [609]:
				xmin = 250.510
				xmax = 250.670
				text = "go"
			intervals [610]:
				xmin = 250.670
				xmax = 251.110
				text = "seek"
			intervals [611]:
				xmin = 251.110
				xmax = 253.4293
				text = ""
			intervals [612]:
				xmin = 253.4293
				xmax = 253.5493
				text = "well"
			intervals [613]:
				xmin = 253.5493
				xmax = 253.9893
				text = "um"
			intervals [614]:
				xmin = 253.9893
				xmax = 255.4536
				text = ""
			intervals [615]:
				xmin = 255.4536
				xmax = 255.5536
				text = "you"
			intervals [616]:
				xmin = 255.5536
				xmax = 255.7736
				text = "put"
			intervals [617]:
				xmin = 255.7736
				xmax = 255.9036
				text = "your"
			intervals [618]:
				xmin = 255.9036
				xmax = 256.2536
				text = "feet"
			intervals [619]:
				xmin = 256.2536
				xmax = 256.5236
				text = "in"
			intervals [620]:
				xmin = 256.5236
				xmax = 256.6136
				text = ""
			intervals [621]:
				xmin = 256.6136
				xmax = 256.6936
				text = "a"
			intervals [622]:
				xmin = 256.6936
				xmax = 256.9136
				text = "lot"
			intervals [623]:
				xmin = 256.9136
				xmax = 256.9836
				text = "of"
			intervals [624]:
				xmin = 256.9836
				xmax = 257.2436
				text = "people"
			intervals [625]:
				xmin = 257.2436
				xmax = 257.3136
				text = ""
			intervals [626]:
				xmin = 257.3136
				xmax = 257.5036
				text = "put"
			intervals [627]:
				xmin = 257.5036
				xmax = 257.6136
				text = "your"
			intervals [628]:
				xmin = 257.6136
				xmax = 257.9036
				text = "feet"
			intervals [629]:
				xmin = 257.9036
				xmax = 258.1236
				text = "in"
			intervals [630]:
				xmin = 258.1236
				xmax = 258.5786
				text = ""
			intervals [631]:
				xmin = 258.5786
				xmax = 258.7586
				text = "and"
			intervals [632]:
				xmin = 258.7586
				xmax = 259.0886
				text = "then"
			intervals [633]:
				xmin = 259.0886
				xmax = 259.1886
				text = ""
			intervals [634]:
				xmin = 259.1886
				xmax = 259.3286
				text = "you"
			intervals [635]:
				xmin = 259.3286
				xmax = 259.4586
				text = "could"
			intervals [636]:
				xmin = 259.4586
				xmax = 259.7586
				text = "say"
			intervals [637]:
				xmin = 259.7586
				xmax = 259.8609
				text = ""
			intervals [638]:
				xmin = 259.8609
				xmax = 260.1309
				text = "eenie"
			intervals [639]:
				xmin = 260.1309
				xmax = 260.4109
				text = "meenie"
			intervals [640]:
				xmin = 260.4109
				xmax = 260.6809
				text = "miney"
			intervals [641]:
				xmin = 260.6809
				xmax = 261.0509
				text = "moe"
			intervals [642]:
				xmin = 261.0509
				xmax = 261.423
				text = ""
			intervals [643]:
				xmin = 261.423
				xmax = 261.523
				text = "or"
			intervals [644]:
				xmin = 261.523
				xmax = 261.723
				text = "my"
			intervals [645]:
				xmin = 261.723
				xmax = 262.153
				text = "mother"
			intervals [646]:
				xmin = 262.153
				xmax = 262.443
				text = "told"
			intervals [647]:
				xmin = 262.443
				xmax = 262.603
				text = "me"
			intervals [648]:
				xmin = 262.603
				xmax = 262.663
				text = "to"
			intervals [649]:
				xmin = 262.663
				xmax = 262.733
				text = ""
			intervals [650]:
				xmin = 262.733
				xmax = 262.973
				text = "pick"
			intervals [651]:
				xmin = 262.973
				xmax = 263.173
				text = "this"
			intervals [652]:
				xmin = 263.173
				xmax = 263.443
				text = "one"
			intervals [653]:
				xmin = 263.443
				xmax = 264.3688
				text = ""
			intervals [654]:
				xmin = 264.3688
				xmax = 264.5788
				text = "you"
			intervals [655]:
				xmin = 264.5788
				xmax = 264.6988
				text = "can"
			intervals [656]:
				xmin = 264.6988
				xmax = 264.9388
				text = "say"
			intervals [657]:
				xmin = 264.9388
				xmax = 265.1988
				text = "any"
			intervals [658]:
				xmin = 265.1988
				xmax = 265.4088
				text = "one"
			intervals [659]:
				xmin = 265.4088
				xmax = 265.5388
				text = "of"
			intervals [660]:
				xmin = 265.5388
				xmax = 265.7488
				text = "them"
			intervals [661]:
				xmin = 265.7488
				xmax = 265.8188
				text = ""
			intervals [662]:
				xmin = 265.8188
				xmax = 266.0388
				text = "and"
			intervals [663]:
				xmin = 266.0388
				xmax = 266.2388
				text = "the"
			intervals [664]:
				xmin = 266.2388
				xmax = 266.3488
				text = ""
			intervals [665]:
				xmin = 266.3488
				xmax = 266.5388
				text = "uh"
			intervals [666]:
				xmin = 266.5388
				xmax = 266.6788
				text = "the"
			intervals [667]:
				xmin = 266.6788
				xmax = 267.0488
				text = "last"
			intervals [668]:
				xmin = 267.0488
				xmax = 267.6188
				text = "person"
			intervals [669]:
				xmin = 267.6188
				xmax = 267.6488
				text = ""
			intervals [670]:
				xmin = 267.6488
				xmax = 267.7288
				text = "to"
			intervals [671]:
				xmin = 267.7288
				xmax = 267.7988
				text = ""
			intervals [672]:
				xmin = 267.7988
				xmax = 268.0888
				text = "uh"
			intervals [673]:
				xmin = 268.0888
				xmax = 268.3788
				text = "get"
			intervals [674]:
				xmin = 268.3788
				xmax = 268.5888
				text = "out"
			intervals [675]:
				xmin = 268.5888
				xmax = 269.017
				text = ""
			intervals [676]:
				xmin = 269.017
				xmax = 269.307
				text = "gotta"
			intervals [677]:
				xmin = 269.307
				xmax = 269.497
				text = "be"
			intervals [678]:
				xmin = 269.497
				xmax = 269.607
				text = "the"
			intervals [679]:
				xmin = 269.607
				xmax = 269.847
				text = "one"
			intervals [680]:
				xmin = 269.847
				xmax = 270.007
				text = "that"
			intervals [681]:
				xmin = 270.007
				xmax = 270.1097
				text = ""
			intervals [682]:
				xmin = 270.1097
				xmax = 270.3597
				text = "gotta"
			intervals [683]:
				xmin = 270.3597
				xmax = 270.8697
				text = "find"
			intervals [684]:
				xmin = 270.8697
				xmax = 270.9397
				text = "you"
			intervals [685]:
				xmin = 270.9397
				xmax = 271.8749
				text = ""
			intervals [686]:
				xmin = 271.8749
				xmax = 272.0949
				text = "and"
			intervals [687]:
				xmin = 272.0949
				xmax = 272.2349
				text = "you"
			intervals [688]:
				xmin = 272.2349
				xmax = 272.5071
				text = ""
			intervals [689]:
				xmin = 272.5071
				xmax = 272.9571
				text = "um"
			intervals [690]:
				xmin = 272.9571
				xmax = 274.3182
				text = ""
			intervals [691]:
				xmin = 274.3182
				xmax = 274.4982
				text = "and"
			intervals [692]:
				xmin = 274.4982
				xmax = 274.5882
				text = "you"
			intervals [693]:
				xmin = 274.5882
				xmax = 274.9582
				text = "count"
			intervals [694]:
				xmin = 274.9582
				xmax = 275.1382
				text = "to"
			intervals [695]:
				xmin = 275.1382
				xmax = 275.5082
				text = "ten"
			intervals [696]:
				xmin = 275.5082
				xmax = 275.8937
				text = ""
			intervals [697]:
				xmin = 275.8937
				xmax = 275.9437
				text = "or"
			intervals [698]:
				xmin = 275.9437
				xmax = 276.2437
				text = "count"
			intervals [699]:
				xmin = 276.2437
				xmax = 276.3337
				text = "to"
			intervals [700]:
				xmin = 276.3337
				xmax = 276.3637
				text = ""
			intervals [701]:
				xmin = 276.3637
				xmax = 276.8837
				text = "anything"
			intervals [702]:
				xmin = 276.8837
				xmax = 277.0137
				text = "you"
			intervals [703]:
				xmin = 277.0137
				xmax = 277.2537
				text = "want"
			intervals [704]:
				xmin = 277.2537
				xmax = 277.3537
				text = "and"
			intervals [705]:
				xmin = 277.3537
				xmax = 277.6337
				text = "tell"
			intervals [706]:
				xmin = 277.6337
				xmax = 277.7037
				text = "the"
			intervals [707]:
				xmin = 277.7037
				xmax = 278.2337
				text = "people"
			intervals [708]:
				xmin = 278.2337
				xmax = 278.7981
				text = ""
			intervals [709]:
				xmin = 278.7981
				xmax = 279.1281
				text = "and"
			intervals [710]:
				xmin = 279.1281
				xmax = 279.1581
				text = ""
			intervals [711]:
				xmin = 279.1581
				xmax = 279.3981
				text = "uh"
			intervals [712]:
				xmin = 279.3981
				xmax = 279.4981
				text = "the"
			intervals [713]:
				xmin = 279.4981
				xmax = 279.8981
				text = "person"
			intervals [714]:
				xmin = 279.8981
				xmax = 280.0381
				text = "that"
			intervals [715]:
				xmin = 280.0381
				xmax = 280.0981
				text = "s"
			intervals [716]:
				xmin = 280.0981
				xmax = 280.1281
				text = ""
			intervals [717]:
				xmin = 280.1281
				xmax = 280.4081
				text = "it"
			intervals [718]:
				xmin = 280.4081
				xmax = 280.985
				text = ""
			intervals [719]:
				xmin = 280.985
				xmax = 281.325
				text = "uh"
			intervals [720]:
				xmin = 281.325
				xmax = 281.505
				text = "they"
			intervals [721]:
				xmin = 281.505
				xmax = 281.755
				text = "got"
			intervals [722]:
				xmin = 281.755
				xmax = 281.9243
				text = ""
			intervals [723]:
				xmin = 281.9243
				xmax = 282.0743
				text = "go"
			intervals [724]:
				xmin = 282.0743
				xmax = 282.4943
				text = "find"
			intervals [725]:
				xmin = 282.4943
				xmax = 282.5643
				text = "her"
			intervals [726]:
				xmin = 282.5643
				xmax = 283.0216
				text = ""
			intervals [727]:
				xmin = 283.0216
				xmax = 283.3216
				text = "other"
			intervals [728]:
				xmin = 283.3216
				xmax = 283.7916
				text = "children"
			intervals [729]:
				xmin = 283.7916
				xmax = 284.1116
				text = "gotta"
			intervals [730]:
				xmin = 284.1116
				xmax = 284.3292
				text = ""
			intervals [731]:
				xmin = 284.3292
				xmax = 284.8292
				text = "um"
			intervals [732]:
				xmin = 284.8292
				xmax = 285.5849
				text = ""
			intervals [733]:
				xmin = 285.5849
				xmax = 285.8949
				text = "make"
			intervals [734]:
				xmin = 285.8949
				xmax = 286.0749
				text = "up"
			intervals [735]:
				xmin = 286.0749
				xmax = 286.1949
				text = "a"
			intervals [736]:
				xmin = 286.1949
				xmax = 286.5749
				text = "rule"
			intervals [737]:
				xmin = 286.5749
				xmax = 286.8549
				text = "like"
			intervals [738]:
				xmin = 286.8549
				xmax = 287.071
				text = ""
			intervals [739]:
				xmin = 287.071
				xmax = 287.601
				text = "um"
			intervals [740]:
				xmin = 287.601
				xmax = 288.544
				text = ""
			intervals [741]:
				xmin = 288.544
				xmax = 288.764
				text = "no"
			intervals [742]:
				xmin = 288.764
				xmax = 289.214
				text = "hiding"
			intervals [743]:
				xmin = 289.214
				xmax = 289.574
				text = "around"
			intervals [744]:
				xmin = 289.574
				xmax = 289.724
				text = "my"
			intervals [745]:
				xmin = 289.724
				xmax = 290.304
				text = "base"
			intervals [746]:
				xmin = 290.304
				xmax = 291.3344
				text = ""
			intervals [747]:
				xmin = 291.3344
				xmax = 291.9544
				text = "or"
			intervals [748]:
				xmin = 291.9544
				xmax = 292.2656
				text = ""
			intervals [749]:
				xmin = 292.2656
				xmax = 292.5156
				text = "no"
			intervals [750]:
				xmin = 292.5156
				xmax = 292.9856
				text = "hiding"
			intervals [751]:
				xmin = 292.9856
				xmax = 293.1956
				text = "off"
			intervals [752]:
				xmin = 293.1956
				xmax = 293.2756
				text = "the"
			intervals [753]:
				xmin = 293.2756
				xmax = 293.3356
				text = ""
			intervals [754]:
				xmin = 293.3356
				xmax = 293.6556
				text = "block"
			intervals [755]:
				xmin = 293.6556
				xmax = 293.7156
				text = "or"
			intervals [756]:
				xmin = 293.7156
				xmax = 294.0056
				text = "something"
			intervals [757]:
				xmin = 294.0056
				xmax = 294.1256
				text = "like"
			intervals [758]:
				xmin = 294.1256
				xmax = 294.1556
				text = ""
			intervals [759]:
				xmin = 294.1556
				xmax = 294.4056
				text = "that"
			intervals [760]:
				xmin = 294.4056
				xmax = 295.4739
				text = ""
			intervals [761]:
				xmin = 295.4739
				xmax = 295.6039
				text = "and"
			intervals [762]:
				xmin = 295.6039
				xmax = 295.6539
				text = ""
			intervals [763]:
				xmin = 295.6539
				xmax = 295.9339
				text = "then"
			intervals [764]:
				xmin = 295.9339
				xmax = 296.2406
				text = ""
			intervals [765]:
				xmin = 296.2406
				xmax = 296.3406
				text = "you"
			intervals [766]:
				xmin = 296.3406
				xmax = 296.6806
				text = "go"
			intervals [767]:
				xmin = 296.6806
				xmax = 297.1825
				text = ""
			intervals [768]:
				xmin = 297.1825
				xmax = 297.3325
				text = "and"
			intervals [769]:
				xmin = 297.3325
				xmax = 297.3625
				text = ""
			intervals [770]:
				xmin = 297.3625
				xmax = 297.6825
				text = "then"
			intervals [771]:
				xmin = 297.6825
				xmax = 298.4368
				text = ""
			intervals [772]:
				xmin = 298.4368
				xmax = 298.8068
				text = "um"
			intervals [773]:
				xmin = 298.8068
				xmax = 299.0969
				text = ""
			intervals [774]:
				xmin = 299.0969
				xmax = 299.2469
				text = "the"
			intervals [775]:
				xmin = 299.2469
				xmax = 299.2869
				text = ""
			intervals [776]:
				xmin = 299.2869
				xmax = 299.7069
				text = "children"
			intervals [777]:
				xmin = 299.7069
				xmax = 299.8169
				text = "go"
			intervals [778]:
				xmin = 299.8169
				xmax = 300.5369
				text = "hiding"
			intervals [779]:
				xmin = 300.5369
				xmax = 300.9123
				text = ""
			intervals [780]:
				xmin = 300.9123
				xmax = 301.1023
				text = "til"
			intervals [781]:
				xmin = 301.1023
				xmax = 301.1323
				text = ""
			intervals [782]:
				xmin = 301.1323
				xmax = 301.5623
				text = "um"
			intervals [783]:
				xmin = 301.5623
				xmax = 301.9681
				text = ""
			intervals [784]:
				xmin = 301.9681
				xmax = 302.0881
				text = "the"
			intervals [785]:
				xmin = 302.0881
				xmax = 302.5881
				text = "person"
			intervals [786]:
				xmin = 302.5881
				xmax = 302.7535
				text = ""
			intervals [787]:
				xmin = 302.7535
				xmax = 303.1035
				text = "count"
			intervals [788]:
				xmin = 303.1035
				xmax = 303.2835
				text = "to"
			intervals [789]:
				xmin = 303.2835
				xmax = 303.7121
				text = ""
			intervals [790]:
				xmin = 303.7121
				xmax = 304.1221
				text = "twenty"
			intervals [791]:
				xmin = 304.1221
				xmax = 304.1921
				text = "or"
			intervals [792]:
				xmin = 304.1921
				xmax = 304.4721
				text = "something"
			intervals [793]:
				xmin = 304.4721
				xmax = 304.6321
				text = "like"
			intervals [794]:
				xmin = 304.6321
				xmax = 304.8021
				text = "that"
			intervals [795]:
				xmin = 304.8021
				xmax = 304.9421
				text = "and"
			intervals [796]:
				xmin = 304.9421
				xmax = 304.9721
				text = ""
			intervals [797]:
				xmin = 304.9721
				xmax = 305.1721
				text = "then"
			intervals [798]:
				xmin = 305.1721
				xmax = 305.3621
				text = "when"
			intervals [799]:
				xmin = 305.3621
				xmax = 305.3921
				text = ""
			intervals [800]:
				xmin = 305.3921
				xmax = 305.4821
				text = "it"
			intervals [801]:
				xmin = 305.4821
				xmax = 305.5421
				text = ""
			intervals [802]:
				xmin = 305.5421
				xmax = 305.6921
				text = "get"
			intervals [803]:
				xmin = 305.6921
				xmax = 306.1221
				text = "finished"
			intervals [804]:
				xmin = 306.1221
				xmax = 306.530
				text = ""
			intervals [805]:
				xmin = 306.530
				xmax = 306.720
				text = "go"
			intervals [806]:
				xmin = 306.720
				xmax = 306.940
				text = "look"
			intervals [807]:
				xmin = 306.940
				xmax = 307.170
				text = "for"
			intervals [808]:
				xmin = 307.170
				xmax = 307.200
				text = ""
			intervals [809]:
				xmin = 307.200
				xmax = 307.390
				text = "him"
			intervals [810]:
				xmin = 307.390
				xmax = 311.6845
				text = ""
			intervals [811]:
				xmin = 311.6845
				xmax = 312.0545
				text = "well"
			intervals [812]:
				xmin = 312.0545
				xmax = 312.5486
				text = ""
			intervals [813]:
				xmin = 312.5486
				xmax = 312.7186
				text = "uh"
			intervals [814]:
				xmin = 312.7186
				xmax = 312.7586
				text = ""
			intervals [815]:
				xmin = 312.7586
				xmax = 313.1486
				text = "before"
			intervals [816]:
				xmin = 313.1486
				xmax = 313.2586
				text = "he"
			intervals [817]:
				xmin = 313.2586
				xmax = 313.6486
				text = "start"
			intervals [818]:
				xmin = 313.6486
				xmax = 313.8486
				text = "f"
			intervals [819]:
				xmin = 313.8486
				xmax = 314.1453
				text = ""
			intervals [820]:
				xmin = 314.1453
				xmax = 314.5453
				text = "looking"
			intervals [821]:
				xmin = 314.5453
				xmax = 314.8553
				text = "for"
			intervals [822]:
				xmin = 314.8553
				xmax = 314.9753
				text = "'em"
			intervals [823]:
				xmin = 314.9753
				xmax = 315.5935
				text = ""
			intervals [824]:
				xmin = 315.5935
				xmax = 315.7335
				text = "he"
			intervals [825]:
				xmin = 315.7335
				xmax = 315.9535
				text = "got"
			intervals [826]:
				xmin = 315.9535
				xmax = 316.0535
				text = "to"
			intervals [827]:
				xmin = 316.0535
				xmax = 316.3435
				text = "say"
			intervals [828]:
				xmin = 316.3435
				xmax = 316.4441
				text = ""
			intervals [829]:
				xmin = 316.4441
				xmax = 316.5741
				text = "do"
			intervals [830]:
				xmin = 316.5741
				xmax = 316.7441
				text = "one"
			intervals [831]:
				xmin = 316.7441
				xmax = 316.8141
				text = ""
			intervals [832]:
				xmin = 316.8141
				xmax = 317.2141
				text = "first"
			intervals [833]:
				xmin = 317.2141
				xmax = 317.3041
				text = "or"
			intervals [834]:
				xmin = 317.3041
				xmax = 317.7441
				text = "last"
			intervals [835]:
				xmin = 317.7441
				xmax = 318.1309
				text = ""
			intervals [836]:
				xmin = 318.1309
				xmax = 318.3609
				text = "or"
			intervals [837]:
				xmin = 318.3609
				xmax = 318.4409
				text = "the"
			intervals [838]:
				xmin = 318.4409
				xmax = 318.8709
				text = "third"
			intervals [839]:
				xmin = 318.8709
				xmax = 319.0909
				text = "one"
			intervals [840]:
				xmin = 319.0909
				xmax = 319.3309
				text = "like"
			intervals [841]:
				xmin = 319.3309
				xmax = 319.4366
				text = ""
			intervals [842]:
				xmin = 319.4366
				xmax = 319.9166
				text = "um"
			intervals [843]:
				xmin = 319.9166
				xmax = 321.0533
				text = ""
			intervals [844]:
				xmin = 321.0533
				xmax = 321.2133
				text = "<unk>"
			intervals [845]:
				xmin = 321.2133
				xmax = 321.6468
				text = ""
			intervals [846]:
				xmin = 321.6468
				xmax = 321.8568
				text = "if"
			intervals [847]:
				xmin = 321.8568
				xmax = 321.9868
				text = "he"
			intervals [848]:
				xmin = 321.9868
				xmax = 322.5768
				text = "find"
			intervals [849]:
				xmin = 322.5768
				xmax = 322.6368
				text = ""
			intervals [850]:
				xmin = 322.6368
				xmax = 323.0468
				text = "one"
			intervals [851]:
				xmin = 323.0468
				xmax = 323.4468
				text = "person"
			intervals [852]:
				xmin = 323.4468
				xmax = 323.4868
				text = ""
			intervals [853]:
				xmin = 323.4868
				xmax = 323.6968
				text = "if"
			intervals [854]:
				xmin = 323.6968
				xmax = 323.8268
				text = "he"
			intervals [855]:
				xmin = 323.8268
				xmax = 324.1468
				text = "find"
			intervals [856]:
				xmin = 324.1468
				xmax = 324.2268
				text = "the"
			intervals [857]:
				xmin = 324.2268
				xmax = 324.6468
				text = "first"
			intervals [858]:
				xmin = 324.6468
				xmax = 324.7568
				text = "one"
			intervals [859]:
				xmin = 324.7568
				xmax = 325.3973
				text = ""
			intervals [860]:
				xmin = 325.3973
				xmax = 325.5473
				text = "and"
			intervals [861]:
				xmin = 325.5473
				xmax = 325.6973
				text = "he"
			intervals [862]:
				xmin = 325.6973
				xmax = 326.0773
				text = "say"
			intervals [863]:
				xmin = 326.0773
				xmax = 326.2173
				text = ""
			intervals [864]:
				xmin = 326.2173
				xmax = 326.7773
				text = "um"
			intervals [865]:
				xmin = 326.7773
				xmax = 327.1126
				text = ""
			intervals [866]:
				xmin = 327.1126
				xmax = 327.7526
				text = "first"
			intervals [867]:
				xmin = 327.7526
				xmax = 328.4441
				text = ""
			intervals [868]:
				xmin = 328.4441
				xmax = 328.5741
				text = "the"
			intervals [869]:
				xmin = 328.5741
				xmax = 328.9041
				text = "first"
			intervals [870]:
				xmin = 328.9041
				xmax = 329.0441
				text = "one"
			intervals [871]:
				xmin = 329.0441
				xmax = 329.1741
				text = "i"
			intervals [872]:
				xmin = 329.1741
				xmax = 329.2141
				text = ""
			intervals [873]:
				xmin = 329.2141
				xmax = 329.5241
				text = "catch"
			intervals [874]:
				xmin = 329.5241
				xmax = 329.7341
				text = "is"
			intervals [875]:
				xmin = 329.7341
				xmax = 329.9041
				text = "it"
			intervals [876]:
				xmin = 329.9041
				xmax = 329.9641
				text = ""
			intervals [877]:
				xmin = 329.9641
				xmax = 330.2041
				text = "then"
			intervals [878]:
				xmin = 330.2041
				xmax = 330.2341
				text = ""
			intervals [879]:
				xmin = 330.2341
				xmax = 330.3941
				text = "th-"
			intervals [880]:
				xmin = 330.3941
				xmax = 330.5366
				text = ""
			intervals [881]:
				xmin = 330.5366
				xmax = 330.7866
				text = "that"
			intervals [882]:
				xmin = 330.7866
				xmax = 331.2566
				text = "person"
			intervals [883]:
				xmin = 331.2566
				xmax = 331.7017
				text = ""
			intervals [884]:
				xmin = 331.7017
				xmax = 331.8017
				text = "that"
			intervals [885]:
				xmin = 331.8017
				xmax = 332.0517
				text = "he"
			intervals [886]:
				xmin = 332.0517
				xmax = 332.3317
				text = "catch"
			intervals [887]:
				xmin = 332.3317
				xmax = 332.7617
				text = "first"
			intervals [888]:
				xmin = 332.7617
				xmax = 332.8717
				text = "is"
			intervals [889]:
				xmin = 332.8717
				xmax = 332.9217
				text = ""
			intervals [890]:
				xmin = 332.9217
				xmax = 333.1017
				text = "it"
			intervals [891]:
				xmin = 333.1017
				xmax = 333.1617
				text = "and"
			intervals [892]:
				xmin = 333.1617
				xmax = 333.3117
				text = "then"
			intervals [893]:
				xmin = 333.3117
				xmax = 333.7917
				text = "everybody"
			intervals [894]:
				xmin = 333.7917
				xmax = 333.9817
				text = "else"
			intervals [895]:
				xmin = 333.9817
				xmax = 334.2117
				text = "come"
			intervals [896]:
				xmin = 334.2117
				xmax = 334.4517
				text = "out"
			intervals [897]:
				xmin = 334.4517
				xmax = 334.9684
				text = ""
			intervals [898]:
				xmin = 334.9684
				xmax = 335.1684
				text = "and"
			intervals [899]:
				xmin = 335.1684
				xmax = 335.3784
				text = "go"
			intervals [900]:
				xmin = 335.3784
				xmax = 335.6884
				text = "around"
			intervals [901]:
				xmin = 335.6884
				xmax = 335.7784
				text = "the"
			intervals [902]:
				xmin = 335.7784
				xmax = 336.1884
				text = "base"
			intervals [903]:
				xmin = 336.1884
				xmax = 336.2184
				text = ""
			intervals [904]:
				xmin = 336.2184
				xmax = 336.5584
				text = "until"
			intervals [905]:
				xmin = 336.5584
				xmax = 336.7084
				text = "he"
			intervals [906]:
				xmin = 336.7084
				xmax = 337.1548
				text = ""
			intervals [907]:
				xmin = 337.1548
				xmax = 337.5048
				text = "start"
			intervals [908]:
				xmin = 337.5048
				xmax = 337.5448
				text = ""
			intervals [909]:
				xmin = 337.5448
				xmax = 338.1148
				text = "counting"
			intervals [910]:
				xmin = 338.1148
				xmax = 343.9216
				text = ""
			intervals [911]:
				xmin = 343.9216
				xmax = 344.1416
				text = "<unk>"
			intervals [912]:
				xmin = 344.1416
				xmax = 344.6476
				text = ""
			intervals [913]:
				xmin = 344.6476
				xmax = 344.8176
				text = "well"
			intervals [914]:
				xmin = 344.8176
				xmax = 344.9376
				text = "you"
			intervals [915]:
				xmin = 344.9376
				xmax = 345.1876
				text = "have"
			intervals [916]:
				xmin = 345.1876
				xmax = 345.2676
				text = "to"
			intervals [917]:
				xmin = 345.2676
				xmax = 345.5476
				text = "have"
			intervals [918]:
				xmin = 345.5476
				xmax = 345.6543
				text = ""
			intervals [919]:
				xmin = 345.6543
				xmax = 346.4543
				text = "teams"
			intervals [920]:
				xmin = 346.4543
				xmax = 346.4843
				text = ""
			intervals [921]:
				xmin = 346.4843
				xmax = 347.0543
				text = "maybe"
			intervals [922]:
				xmin = 347.0543
				xmax = 347.4867
				text = ""
			intervals [923]:
				xmin = 347.4867
				xmax = 347.8167
				text = "like"
			intervals [924]:
				xmin = 347.8167
				xmax = 348.2767
				text = "six"
			intervals [925]:
				xmin = 348.2767
				xmax = 348.4867
				text = "on"
			intervals [926]:
				xmin = 348.4867
				xmax = 348.6767
				text = "one"
			intervals [927]:
				xmin = 348.6767
				xmax = 348.9767
				text = "team"
			intervals [928]:
				xmin = 348.9767
				xmax = 349.0567
				text = "and"
			intervals [929]:
				xmin = 349.0567
				xmax = 349.4467
				text = "six"
			intervals [930]:
				xmin = 349.4467
				xmax = 349.6167
				text = "on"
			intervals [931]:
				xmin = 349.6167
				xmax = 349.6867
				text = "the"
			intervals [932]:
				xmin = 349.6867
				xmax = 349.7167
				text = ""
			intervals [933]:
				xmin = 349.7167
				xmax = 350.0167
				text = "other"
			intervals [934]:
				xmin = 350.0167
				xmax = 350.7235
				text = ""
			intervals [935]:
				xmin = 350.7235
				xmax = 350.9035
				text = "and"
			intervals [936]:
				xmin = 350.9035
				xmax = 350.9935
				text = ""
			intervals [937]:
				xmin = 350.9935
				xmax = 351.4835
				text = "um"
			intervals [938]:
				xmin = 351.4835
				xmax = 353.8131
				text = ""
			intervals [939]:
				xmin = 353.8131
				xmax = 353.9331
				text = "and"
			intervals [940]:
				xmin = 353.9331
				xmax = 354.0231
				text = "the"
			intervals [941]:
				xmin = 354.0231
				xmax = 354.3531
				text = "people"
			intervals [942]:
				xmin = 354.3531
				xmax = 354.4731
				text = "that"
			intervals [943]:
				xmin = 354.4731
				xmax = 354.5031
				text = ""
			intervals [944]:
				xmin = 354.5031
				xmax = 354.8831
				text = "sposta"
			intervals [945]:
				xmin = 354.8831
				xmax = 355.3431
				text = "kick"
			intervals [946]:
				xmin = 355.3431
				xmax = 355.3731
				text = ""
			intervals [947]:
				xmin = 355.3731
				xmax = 355.7531
				text = "sposta"
			intervals [948]:
				xmin = 355.7531
				xmax = 356.3032
				text = ""
			intervals [949]:
				xmin = 356.3032
				xmax = 356.6632
				text = "get"
			intervals [950]:
				xmin = 356.6632
				xmax = 356.8295
				text = ""
			intervals [951]:
				xmin = 356.8295
				xmax = 357.1495
				text = "get"
			intervals [952]:
				xmin = 357.1495
				xmax = 357.2895
				text = "in"
			intervals [953]:
				xmin = 357.2895
				xmax = 357.4695
				text = "the"
			intervals [954]:
				xmin = 357.4695
				xmax = 357.9095
				text = "line"
			intervals [955]:
				xmin = 357.9095
				xmax = 358.5048
				text = ""
			intervals [956]:
				xmin = 358.5048
				xmax = 358.7148
				text = "and"
			intervals [957]:
				xmin = 358.7148
				xmax = 358.8048
				text = ""
			intervals [958]:
				xmin = 358.8048
				xmax = 359.2948
				text = "oh"
			intervals [959]:
				xmin = 359.2948
				xmax = 360.476
				text = ""
			intervals [960]:
				xmin = 360.476
				xmax = 360.676
				text = "and"
			intervals [961]:
				xmin = 360.676
				xmax = 360.756
				text = "the"
			intervals [962]:
				xmin = 360.756
				xmax = 361.146
				text = "people"
			intervals [963]:
				xmin = 361.146
				xmax = 361.296
				text = "on"
			intervals [964]:
				xmin = 361.296
				xmax = 361.376
				text = "the"
			intervals [965]:
				xmin = 361.376
				xmax = 361.406
				text = ""
			intervals [966]:
				xmin = 361.406
				xmax = 361.746
				text = "other"
			intervals [967]:
				xmin = 361.746
				xmax = 362.046
				text = "team"
			intervals [968]:
				xmin = 362.046
				xmax = 362.456
				text = "sposta"
			intervals [969]:
				xmin = 362.456
				xmax = 363.026
				text = "spread"
			intervals [970]:
				xmin = 363.026
				xmax = 363.246
				text = "out"
			intervals [971]:
				xmin = 363.246
				xmax = 363.7427
				text = ""
			intervals [972]:
				xmin = 363.7427
				xmax = 363.9527
				text = "on"
			intervals [973]:
				xmin = 363.9527
				xmax = 364.0627
				text = "the"
			intervals [974]:
				xmin = 364.0627
				xmax = 364.5527
				text = "bases"
			intervals [975]:
				xmin = 364.5527
				xmax = 364.6627
				text = "and"
			intervals [976]:
				xmin = 364.6627
				xmax = 365.0127
				text = "stuff"
			intervals [977]:
				xmin = 365.0127
				xmax = 365.1727
				text = "like"
			intervals [978]:
				xmin = 365.1727
				xmax = 365.2427
				text = ""
			intervals [979]:
				xmin = 365.2427
				xmax = 365.4627
				text = "that"
			intervals [980]:
				xmin = 365.4627
				xmax = 366.0544
				text = ""
			intervals [981]:
				xmin = 366.0544
				xmax = 366.2144
				text = "and"
			intervals [982]:
				xmin = 366.2144
				xmax = 366.2944
				text = ""
			intervals [983]:
				xmin = 366.2944
				xmax = 366.5144
				text = "uh"
			intervals [984]:
				xmin = 366.5144
				xmax = 366.6244
				text = "the"
			intervals [985]:
				xmin = 366.6244
				xmax = 367.1444
				text = "person"
			intervals [986]:
				xmin = 367.1444
				xmax = 367.7417
				text = ""
			intervals [987]:
				xmin = 367.7417
				xmax = 367.8317
				text = "that"
			intervals [988]:
				xmin = 367.8317
				xmax = 367.8717
				text = ""
			intervals [989]:
				xmin = 367.8717
				xmax = 368.1717
				text = "sposta"
			intervals [990]:
				xmin = 368.1717
				xmax = 368.4317
				text = "kick"
			intervals [991]:
				xmin = 368.4317
				xmax = 368.7917
				text = "first"
			intervals [992]:
				xmin = 368.7917
				xmax = 369.1012
				text = ""
			intervals [993]:
				xmin = 369.1012
				xmax = 369.4712
				text = "sposta"
			intervals [994]:
				xmin = 369.4712
				xmax = 369.7212
				text = "kick"
			intervals [995]:
				xmin = 369.7212
				xmax = 369.8412
				text = "and"
			intervals [996]:
				xmin = 369.8412
				xmax = 370.0712
				text = "run"
			intervals [997]:
				xmin = 370.0712
				xmax = 370.2312
				text = "to"
			intervals [998]:
				xmin = 370.2312
				xmax = 370.6712
				text = "first"
			intervals [999]:
				xmin = 370.6712
				xmax = 370.7312
				text = ""
			intervals [1000]:
				xmin = 370.7312
				xmax = 371.0912
				text = "base"
			intervals [1001]:
				xmin = 371.0912
				xmax = 371.6878
				text = ""
			intervals [1002]:
				xmin = 371.6878
				xmax = 371.8378
				text = "and"
			intervals [1003]:
				xmin = 371.8378
				xmax = 372.0178
				text = "then"
			intervals [1004]:
				xmin = 372.0178
				xmax = 372.1678
				text = "if"
			intervals [1005]:
				xmin = 372.1678
				xmax = 372.2478
				text = "the"
			intervals [1006]:
				xmin = 372.2478
				xmax = 372.5778
				text = "people"
			intervals [1007]:
				xmin = 372.5778
				xmax = 372.7778
				text = "don't"
			intervals [1008]:
				xmin = 372.7778
				xmax = 372.8078
				text = ""
			intervals [1009]:
				xmin = 372.8078
				xmax = 373.1378
				text = "catch"
			intervals [1010]:
				xmin = 373.1378
				xmax = 373.2878
				text = "it"
			intervals [1011]:
				xmin = 373.2878
				xmax = 373.4246
				text = ""
			intervals [1012]:
				xmin = 373.4246
				xmax = 373.5646
				text = "you"
			intervals [1013]:
				xmin = 373.5646
				xmax = 373.7546
				text = "can"
			intervals [1014]:
				xmin = 373.7546
				xmax = 373.9546
				text = "run"
			intervals [1015]:
				xmin = 373.9546
				xmax = 374.3146
				text = "out"
			intervals [1016]:
				xmin = 374.3146
				xmax = 374.5697
				text = ""
			intervals [1017]:
				xmin = 374.5697
				xmax = 374.8397
				text = "all"
			intervals [1018]:
				xmin = 374.8397
				xmax = 374.8997
				text = "the"
			intervals [1019]:
				xmin = 374.8997
				xmax = 375.0297
				text = "way"
			intervals [1020]:
				xmin = 375.0297
				xmax = 375.4197
				text = "around"
			intervals [1021]:
				xmin = 375.4197
				xmax = 375.4897
				text = "the"
			intervals [1022]:
				xmin = 375.4897
				xmax = 375.8697
				text = "base"
			intervals [1023]:
				xmin = 375.8697
				xmax = 376.183
				text = ""
			intervals [1024]:
				xmin = 376.183
				xmax = 376.353
				text = "if"
			intervals [1025]:
				xmin = 376.353
				xmax = 376.493
				text = "they"
			intervals [1026]:
				xmin = 376.493
				xmax = 376.663
				text = "don't"
			intervals [1027]:
				xmin = 376.663
				xmax = 376.983
				text = "catch"
			intervals [1028]:
				xmin = 376.983
				xmax = 377.073
				text = "it"
			intervals [1029]:
				xmin = 377.073
				xmax = 377.203
				text = "but"
			intervals [1030]:
				xmin = 377.203
				xmax = 377.383
				text = "if"
			intervals [1031]:
				xmin = 377.383
				xmax = 377.533
				text = "they"
			intervals [1032]:
				xmin = 377.533
				xmax = 377.953
				text = "catch"
			intervals [1033]:
				xmin = 377.953
				xmax = 378.023
				text = "it"
			intervals [1034]:
				xmin = 378.023
				xmax = 378.5786
				text = ""
			intervals [1035]:
				xmin = 378.5786
				xmax = 378.7386
				text = "and"
			intervals [1036]:
				xmin = 378.7386
				xmax = 378.8186
				text = ""
			intervals [1037]:
				xmin = 378.8186
				xmax = 379.1286
				text = "uh"
			intervals [1038]:
				xmin = 379.1286
				xmax = 379.2886
				text = "and"
			intervals [1039]:
				xmin = 379.2886
				xmax = 379.4386
				text = "you"
			intervals [1040]:
				xmin = 379.4386
				xmax = 379.8086
				text = "still"
			intervals [1041]:
				xmin = 379.8086
				xmax = 380.1786
				text = "running"
			intervals [1042]:
				xmin = 380.1786
				xmax = 380.3786
				text = "and"
			intervals [1043]:
				xmin = 380.3786
				xmax = 380.5886
				text = "they"
			intervals [1044]:
				xmin = 380.5886
				xmax = 380.8186
				text = "hit"
			intervals [1045]:
				xmin = 380.8186
				xmax = 380.9286
				text = "you"
			intervals [1046]:
				xmin = 380.9286
				xmax = 381.1586
				text = "you"
			intervals [1047]:
				xmin = 381.1586
				xmax = 381.2486
				text = ""
			intervals [1048]:
				xmin = 381.2486
				xmax = 381.4986
				text = "out"
			intervals [1049]:
				xmin = 381.4986
				xmax = 390.6366
				text = ""
			intervals [1050]:
				xmin = 390.6366
				xmax = 391.4766
				text = "um"
			intervals [1051]:
				xmin = 391.4766
				xmax = 393.3044
				text = ""
			intervals [1052]:
				xmin = 393.3044
				xmax = 393.5844
				text = "on"
			intervals [1053]:
				xmin = 393.5844
				xmax = 394.2444
				text = "saturdays"
			intervals [1054]:
				xmin = 394.2444
				xmax = 394.3644
				text = "i"
			intervals [1055]:
				xmin = 394.3644
				xmax = 394.6644
				text = "like"
			intervals [1056]:
				xmin = 394.6644
				xmax = 394.7644
				text = "to"
			intervals [1057]:
				xmin = 394.7644
				xmax = 394.9944
				text = "look"
			intervals [1058]:
				xmin = 394.9944
				xmax = 395.0544
				text = "at"
			intervals [1059]:
				xmin = 395.0544
				xmax = 395.1044
				text = ""
			intervals [1060]:
				xmin = 395.1044
				xmax = 395.8744
				text = "cartoons"
			intervals [1061]:
				xmin = 395.8744
				xmax = 396.1044
				text = "like"
			intervals [1062]:
				xmin = 396.1044
				xmax = 396.8651
				text = ""
			intervals [1063]:
				xmin = 396.8651
				xmax = 397.8751
				text = "superman"
			intervals [1064]:
				xmin = 397.8751
				xmax = 398.0651
				text = "and"
			intervals [1065]:
				xmin = 398.0651
				xmax = 398.164
				text = ""
			intervals [1066]:
				xmin = 398.164
				xmax = 398.764
				text = "um"
			intervals [1067]:
				xmin = 398.764
				xmax = 400.3496
				text = ""
			intervals [1068]:
				xmin = 400.3496
				xmax = 400.9296
				text = "marine"
			intervals [1069]:
				xmin = 400.9296
				xmax = 401.3196
				text = "boy"
			intervals [1070]:
				xmin = 401.3196
				xmax = 401.7296
				text = "and"
			intervals [1071]:
				xmin = 401.7296
				xmax = 402.2962
				text = ""
			intervals [1072]:
				xmin = 402.2962
				xmax = 403.2562
				text = "um"
			intervals [1073]:
				xmin = 403.2562
				xmax = 404.4857
				text = ""
			intervals [1074]:
				xmin = 404.4857
				xmax = 404.6757
				text = "and"
			intervals [1075]:
				xmin = 404.6757
				xmax = 404.7557
				text = "the"
			intervals [1076]:
				xmin = 404.7557
				xmax = 404.8557
				text = ""
			intervals [1077]:
				xmin = 404.8557
				xmax = 405.8057
				text = "gladiators"
			intervals [1078]:
				xmin = 405.8057
				xmax = 405.9157
				text = "and"
			intervals [1079]:
				xmin = 405.9157
				xmax = 406.2057
				text = "stuff"
			intervals [1080]:
				xmin = 406.2057
				xmax = 406.2557
				text = ""
			intervals [1081]:
				xmin = 406.2557
				xmax = 406.3857
				text = "like"
			intervals [1082]:
				xmin = 406.3857
				xmax = 406.4857
				text = ""
			intervals [1083]:
				xmin = 406.4857
				xmax = 406.6157
				text = "that"
			intervals [1084]:
				xmin = 406.6157
				xmax = 415.1988
				text = ""
			intervals [1085]:
				xmin = 415.1988
				xmax = 415.5488
				text = "well"
			intervals [1086]:
				xmin = 415.5488
				xmax = 416.1488
				text = "saturday"
			intervals [1087]:
				xmin = 416.1488
				xmax = 416.3388
				text = "i"
			intervals [1088]:
				xmin = 416.3388
				xmax = 416.6688
				text = "saw"
			intervals [1089]:
				xmin = 416.6688
				xmax = 416.7688
				text = "it"
			intervals [1090]:
				xmin = 416.7688
				xmax = 418.0618
				text = ""
			intervals [1091]:
				xmin = 418.0618
				xmax = 418.5218
				text = "before"
			intervals [1092]:
				xmin = 418.5218
				xmax = 419.1218
				text = "yesterday"
			intervals [1093]:
				xmin = 419.1218
				xmax = 419.6618
				text = "saturday"
			intervals [1094]:
				xmin = 419.6618
				xmax = 419.8318
				text = "i"
			intervals [1095]:
				xmin = 419.8318
				xmax = 420.1718
				text = "saw"
			intervals [1096]:
				xmin = 420.1718
				xmax = 420.2918
				text = "it"
			intervals [1097]:
				xmin = 420.2918
				xmax = 420.8817
				text = ""
			intervals [1098]:
				xmin = 420.8817
				xmax = 421.0817
				text = "and"
			intervals [1099]:
				xmin = 421.0817
				xmax = 421.1617
				text = ""
			intervals [1100]:
				xmin = 421.1617
				xmax = 421.7017
				text = "um"
			intervals [1101]:
				xmin = 421.7017
				xmax = 423.6281
				text = ""
			intervals [1102]:
				xmin = 423.6281
				xmax = 423.7881
				text = "and"
			intervals [1103]:
				xmin = 423.7881
				xmax = 423.8381
				text = "a"
			intervals [1104]:
				xmin = 423.8381
				xmax = 424.0781
				text = "whole"
			intervals [1105]:
				xmin = 424.0781
				xmax = 424.3181
				text = "lot"
			intervals [1106]:
				xmin = 424.3181
				xmax = 424.4681
				text = "of"
			intervals [1107]:
				xmin = 424.4681
				xmax = 424.9104
				text = ""
			intervals [1108]:
				xmin = 424.9104
				xmax = 425.0704
				text = "and"
			intervals [1109]:
				xmin = 425.0704
				xmax = 425.6304
				text = "marine"
			intervals [1110]:
				xmin = 425.6304
				xmax = 425.9204
				text = "boy"
			intervals [1111]:
				xmin = 425.9204
				xmax = 426.4904
				text = "and"
			intervals [1112]:
				xmin = 426.4904
				xmax = 426.9749
				text = ""
			intervals [1113]:
				xmin = 426.9749
				xmax = 427.2249
				text = "his"
			intervals [1114]:
				xmin = 427.2249
				xmax = 427.6849
				text = "father"
			intervals [1115]:
				xmin = 427.6849
				xmax = 427.8249
				text = "and"
			intervals [1116]:
				xmin = 427.8249
				xmax = 427.8749
				text = "a"
			intervals [1117]:
				xmin = 427.8749
				xmax = 428.1449
				text = "whole"
			intervals [1118]:
				xmin = 428.1449
				xmax = 428.3649
				text = "lot"
			intervals [1119]:
				xmin = 428.3649
				xmax = 428.4649
				text = "of"
			intervals [1120]:
				xmin = 428.4649
				xmax = 428.5743
				text = ""
			intervals [1121]:
				xmin = 428.5743
				xmax = 428.7843
				text = "cr-"
			intervals [1122]:
				xmin = 428.7843
				xmax = 428.8943
				text = ""
			intervals [1123]:
				xmin = 428.8943
				xmax = 429.0143
				text = "and"
			intervals [1124]:
				xmin = 429.0143
				xmax = 429.1043
				text = "a"
			intervals [1125]:
				xmin = 429.1043
				xmax = 429.1943
				text = ""
			intervals [1126]:
				xmin = 429.1943
				xmax = 429.5843
				text = "crew"
			intervals [1127]:
				xmin = 429.5843
				xmax = 430.2503
				text = ""
			intervals [1128]:
				xmin = 430.2503
				xmax = 430.3603
				text = "were"
			intervals [1129]:
				xmin = 430.3603
				xmax = 430.7903
				text = "uh"
			intervals [1130]:
				xmin = 430.7903
				xmax = 430.8203
				text = ""
			intervals [1131]:
				xmin = 430.8203
				xmax = 431.1303
				text = "had"
			intervals [1132]:
				xmin = 431.1303
				xmax = 431.2103
				text = "to"
			intervals [1133]:
				xmin = 431.2103
				xmax = 431.7524
				text = ""
			intervals [1134]:
				xmin = 431.7524
				xmax = 431.9024
				text = "were"
			intervals [1135]:
				xmin = 431.9024
				xmax = 432.5424
				text = "underwater"
			intervals [1136]:
				xmin = 432.5424
				xmax = 432.6724
				text = "and"
			intervals [1137]:
				xmin = 432.6724
				xmax = 432.9224
				text = "had"
			intervals [1138]:
				xmin = 432.9224
				xmax = 433.0524
				text = "to"
			intervals [1139]:
				xmin = 433.0524
				xmax = 433.6651
				text = ""
			intervals [1140]:
				xmin = 433.6651
				xmax = 433.9151
				text = "go"
			intervals [1141]:
				xmin = 433.9151
				xmax = 434.0351
				text = "to"
			intervals [1142]:
				xmin = 434.0351
				xmax = 434.208
				text = ""
			intervals [1143]:
				xmin = 434.208
				xmax = 434.848
				text = "um"
			intervals [1144]:
				xmin = 434.848
				xmax = 435.8467
				text = ""
			intervals [1145]:
				xmin = 435.8467
				xmax = 436.1167
				text = "go"
			intervals [1146]:
				xmin = 436.1167
				xmax = 436.3567
				text = "to"
			intervals [1147]:
				xmin = 436.3567
				xmax = 436.5967
				text = "some"
			intervals [1148]:
				xmin = 436.5967
				xmax = 436.8267
				text = "kind"
			intervals [1149]:
				xmin = 436.8267
				xmax = 436.9067
				text = "of"
			intervals [1150]:
				xmin = 436.9067
				xmax = 436.9367
				text = ""
			intervals [1151]:
				xmin = 436.9367
				xmax = 437.2767
				text = "place"
			intervals [1152]:
				xmin = 437.2767
				xmax = 437.3667
				text = "to"
			intervals [1153]:
				xmin = 437.3667
				xmax = 437.6867
				text = "meet"
			intervals [1154]:
				xmin = 437.6867
				xmax = 438.0482
				text = ""
			intervals [1155]:
				xmin = 438.0482
				xmax = 438.3182
				text = "this"
			intervals [1156]:
				xmin = 438.3182
				xmax = 438.8782
				text = "captain"
			intervals [1157]:
				xmin = 438.8782
				xmax = 439.0282
				text = "and"
			intervals [1158]:
				xmin = 439.0282
				xmax = 439.1582
				text = "the"
			intervals [1159]:
				xmin = 439.1582
				xmax = 439.6682
				text = "ship"
			intervals [1160]:
				xmin = 439.6682
				xmax = 440.511
				text = ""
			intervals [1161]:
				xmin = 440.511
				xmax = 440.681
				text = "and"
			intervals [1162]:
				xmin = 440.681
				xmax = 440.721
				text = ""
			intervals [1163]:
				xmin = 440.721
				xmax = 441.191
				text = "um"
			intervals [1164]:
				xmin = 441.191
				xmax = 443.011
				text = ""
			intervals [1165]:
				xmin = 443.011
				xmax = 443.191
				text = "and"
			intervals [1166]:
				xmin = 443.191
				xmax = 443.301
				text = "the"
			intervals [1167]:
				xmin = 443.301
				xmax = 443.341
				text = ""
			intervals [1168]:
				xmin = 443.341
				xmax = 443.621
				text = "crew"
			intervals [1169]:
				xmin = 443.621
				xmax = 443.741
				text = "and"
			intervals [1170]:
				xmin = 443.741
				xmax = 444.051
				text = "stuff"
			intervals [1171]:
				xmin = 444.051
				xmax = 444.081
				text = ""
			intervals [1172]:
				xmin = 444.081
				xmax = 444.431
				text = "had"
			intervals [1173]:
				xmin = 444.431
				xmax = 444.461
				text = ""
			intervals [1174]:
				xmin = 444.461
				xmax = 444.591
				text = "to"
			intervals [1175]:
				xmin = 444.591
				xmax = 444.9843
				text = ""
			intervals [1176]:
				xmin = 444.9843
				xmax = 445.1843
				text = "there"
			intervals [1177]:
				xmin = 445.1843
				xmax = 445.3143
				text = "was"
			intervals [1178]:
				xmin = 445.3143
				xmax = 445.7543
				text = "another"
			intervals [1179]:
				xmin = 445.7543
				xmax = 446.1743
				text = "crew"
			intervals [1180]:
				xmin = 446.1743
				xmax = 446.8168
				text = ""
			intervals [1181]:
				xmin = 446.8168
				xmax = 446.9868
				text = "and"
			intervals [1182]:
				xmin = 446.9868
				xmax = 447.2568
				text = "had"
			intervals [1183]:
				xmin = 447.2568
				xmax = 447.3568
				text = "to"
			intervals [1184]:
				xmin = 447.3568
				xmax = 447.7268
				text = "shoot"
			intervals [1185]:
				xmin = 447.7268
				xmax = 448.0568
				text = "these"
			intervals [1186]:
				xmin = 448.0568
				xmax = 448.5168
				text = "things"
			intervals [1187]:
				xmin = 448.5168
				xmax = 448.7268
				text = "out"
			intervals [1188]:
				xmin = 448.7268
				xmax = 449.3508
				text = ""
			intervals [1189]:
				xmin = 449.3508
				xmax = 449.6008
				text = "to"
			intervals [1190]:
				xmin = 449.6008
				xmax = 449.9108
				text = "uh"
			intervals [1191]:
				xmin = 449.9108
				xmax = 450.518
				text = ""
			intervals [1192]:
				xmin = 450.518
				xmax = 450.688
				text = "so"
			intervals [1193]:
				xmin = 450.688
				xmax = 450.838
				text = "you"
			intervals [1194]:
				xmin = 450.838
				xmax = 451.0122
				text = ""
			intervals [1195]:
				xmin = 451.0122
				xmax = 451.2622
				text = "and"
			intervals [1196]:
				xmin = 451.2622
				xmax = 451.3222
				text = ""
			intervals [1197]:
				xmin = 451.3222
				xmax = 451.5022
				text = "there"
			intervals [1198]:
				xmin = 451.5022
				xmax = 451.6722
				text = "was"
			intervals [1199]:
				xmin = 451.6722
				xmax = 451.8522
				text = "some"
			intervals [1200]:
				xmin = 451.8522
				xmax = 452.0722
				text = "kind"
			intervals [1201]:
				xmin = 452.0722
				xmax = 452.1422
				text = "of"
			intervals [1202]:
				xmin = 452.1422
				xmax = 452.6722
				text = "flames"
			intervals [1203]:
				xmin = 452.6722
				xmax = 452.7322
				text = "or"
			intervals [1204]:
				xmin = 452.7322
				xmax = 453.0422
				text = "something"
			intervals [1205]:
				xmin = 453.0422
				xmax = 453.1322
				text = "you"
			intervals [1206]:
				xmin = 453.1322
				xmax = 453.2922
				text = "had"
			intervals [1207]:
				xmin = 453.2922
				xmax = 453.4022
				text = "to"
			intervals [1208]:
				xmin = 453.4022
				xmax = 453.7322
				text = "shoot"
			intervals [1209]:
				xmin = 453.7322
				xmax = 453.8922
				text = "out"
			intervals [1210]:
				xmin = 453.8922
				xmax = 454.1877
				text = ""
			intervals [1211]:
				xmin = 454.1877
				xmax = 454.4077
				text = "so"
			intervals [1212]:
				xmin = 454.4077
				xmax = 454.6877
				text = "you"
			intervals [1213]:
				xmin = 454.6877
				xmax = 454.8977
				text = "know"
			intervals [1214]:
				xmin = 454.8977
				xmax = 455.0877
				text = "your"
			intervals [1215]:
				xmin = 455.0877
				xmax = 455.3177
				text = "way"
			intervals [1216]:
				xmin = 455.3177
				xmax = 455.7777
				text = "back"
			intervals [1217]:
				xmin = 455.7777
				xmax = 456.3175
				text = ""
			intervals [1218]:
				xmin = 456.3175
				xmax = 456.4375
				text = "and"
			intervals [1219]:
				xmin = 456.4375
				xmax = 456.4875
				text = ""
			intervals [1220]:
				xmin = 456.4875
				xmax = 456.6475
				text = "uh"
			intervals [1221]:
				xmin = 456.6475
				xmax = 456.8975
				text = "you"
			intervals [1222]:
				xmin = 456.8975
				xmax = 457.0975
				text = "had"
			intervals [1223]:
				xmin = 457.0975
				xmax = 457.1875
				text = "to"
			intervals [1224]:
				xmin = 457.1875
				xmax = 457.3975
				text = "go"
			intervals [1225]:
				xmin = 457.3975
				xmax = 457.5675
				text = "to"
			intervals [1226]:
				xmin = 457.5675
				xmax = 457.9175
				text = "this"
			intervals [1227]:
				xmin = 457.9175
				xmax = 458.0494
				text = ""
			intervals [1228]:
				xmin = 458.0494
				xmax = 458.2694
				text = "uh"
			intervals [1229]:
				xmin = 458.2694
				xmax = 458.4018
				text = ""
			intervals [1230]:
				xmin = 458.4018
				xmax = 458.5918
				text = "t"
			intervals [1231]:
				xmin = 458.5918
				xmax = 458.924
				text = ""
			intervals [1232]:
				xmin = 458.924
				xmax = 459.264
				text = "tight"
			intervals [1233]:
				xmin = 459.264
				xmax = 459.6308
				text = ""
			intervals [1234]:
				xmin = 459.6308
				xmax = 460.0708
				text = "tunnel"
			intervals [1235]:
				xmin = 460.0708
				xmax = 460.4861
				text = ""
			intervals [1236]:
				xmin = 460.4861
				xmax = 460.6361
				text = "and"
			intervals [1237]:
				xmin = 460.6361
				xmax = 460.6661
				text = ""
			intervals [1238]:
				xmin = 460.6661
				xmax = 460.8861
				text = "uh"
			intervals [1239]:
				xmin = 460.8861
				xmax = 461.0561
				text = "they"
			intervals [1240]:
				xmin = 461.0561
				xmax = 461.2861
				text = "had"
			intervals [1241]:
				xmin = 461.2861
				xmax = 461.4161
				text = "to"
			intervals [1242]:
				xmin = 461.4161
				xmax = 461.8861
				text = "blast"
			intervals [1243]:
				xmin = 461.8861
				xmax = 461.9461
				text = ""
			intervals [1244]:
				xmin = 461.9461
				xmax = 462.0361
				text = "the"
			intervals [1245]:
				xmin = 462.0361
				xmax = 462.3761
				text = "way"
			intervals [1246]:
				xmin = 462.3761
				xmax = 462.5061
				text = ""
			intervals [1247]:
				xmin = 462.5061
				xmax = 462.8461
				text = "through"
			intervals [1248]:
				xmin = 462.8461
				xmax = 463.314
				text = ""
			intervals [1249]:
				xmin = 463.314
				xmax = 463.494
				text = "with"
			intervals [1250]:
				xmin = 463.494
				xmax = 463.714
				text = "some"
			intervals [1251]:
				xmin = 463.714
				xmax = 464.1254
				text = ""
			intervals [1252]:
				xmin = 464.1254
				xmax = 464.3454
				text = "um"
			intervals [1253]:
				xmin = 464.3454
				xmax = 464.7454
				text = "missiles"
			intervals [1254]:
				xmin = 464.7454
				xmax = 464.8354
				text = "or"
			intervals [1255]:
				xmin = 464.8354
				xmax = 465.3254
				text = "something"
			intervals [1256]:
				xmin = 465.3254
				xmax = 466.2084
				text = ""
			intervals [1257]:
				xmin = 466.2084
				xmax = 466.3384
				text = "and"
			intervals [1258]:
				xmin = 466.3384
				xmax = 466.3684
				text = ""
			intervals [1259]:
				xmin = 466.3684
				xmax = 466.6884
				text = "um"
			intervals [1260]:
				xmin = 466.6884
				xmax = 466.7384
				text = ""
			intervals [1261]:
				xmin = 466.7384
				xmax = 466.9484
				text = "then"
			intervals [1262]:
				xmin = 466.9484
				xmax = 467.1084
				text = "they"
			intervals [1263]:
				xmin = 467.1084
				xmax = 467.3584
				text = "got"
			intervals [1264]:
				xmin = 467.3584
				xmax = 467.6484
				text = "through"
			intervals [1265]:
				xmin = 467.6484
				xmax = 467.9084
				text = "and"
			intervals [1266]:
				xmin = 467.9084
				xmax = 468.4181
				text = ""
			intervals [1267]:
				xmin = 468.4181
				xmax = 468.6581
				text = "so"
			intervals [1268]:
				xmin = 468.6581
				xmax = 468.7781
				text = ""
			intervals [1269]:
				xmin = 468.7781
				xmax = 469.3481
				text = "um"
			intervals [1270]:
				xmin = 469.3481
				xmax = 470.9734
				text = ""
			intervals [1271]:
				xmin = 470.9734
				xmax = 471.1334
				text = "and"
			intervals [1272]:
				xmin = 471.1334
				xmax = 471.5434
				text = "then"
			intervals [1273]:
				xmin = 471.5434
				xmax = 471.5825
				text = ""
			intervals [1274]:
				xmin = 471.5825
				xmax = 471.7425
				text = "there"
			intervals [1275]:
				xmin = 471.7425
				xmax = 471.9125
				text = "was"
			intervals [1276]:
				xmin = 471.9125
				xmax = 472.3225
				text = "this"
			intervals [1277]:
				xmin = 472.3225
				xmax = 472.5021
				text = ""
			intervals [1278]:
				xmin = 472.5021
				xmax = 473.1521
				text = "monster"
			intervals [1279]:
				xmin = 473.1521
				xmax = 473.6239
				text = ""
			intervals [1280]:
				xmin = 473.6239
				xmax = 474.3039
				text = "controlled"
			intervals [1281]:
				xmin = 474.3039
				xmax = 474.4739
				text = "by"
			intervals [1282]:
				xmin = 474.4739
				xmax = 474.6839
				text = "this"
			intervals [1283]:
				xmin = 474.6839
				xmax = 474.7339
				text = ""
			intervals [1284]:
				xmin = 474.7339
				xmax = 475.0339
				text = "other"
			intervals [1285]:
				xmin = 475.0339
				xmax = 475.5239
				text = "mean"
			intervals [1286]:
				xmin = 475.5239
				xmax = 475.9239
				text = "man"
			intervals [1287]:
				xmin = 475.9239
				xmax = 476.3785
				text = ""
			intervals [1288]:
				xmin = 476.3785
				xmax = 476.5585
				text = "and"
			intervals [1289]:
				xmin = 476.5585
				xmax = 476.8885
				text = "his"
			intervals [1290]:
				xmin = 476.8885
				xmax = 477.2885
				text = "crew"
			intervals [1291]:
				xmin = 477.2885
				xmax = 477.8633
				text = ""
			intervals [1292]:
				xmin = 477.8633
				xmax = 477.9433
				text = "and"
			intervals [1293]:
				xmin = 477.9433
				xmax = 477.9733
				text = ""
			intervals [1294]:
				xmin = 477.9733
				xmax = 478.5633
				text = "um"
			intervals [1295]:
				xmin = 478.5633
				xmax = 478.7826
				text = ""
			intervals [1296]:
				xmin = 478.7826
				xmax = 478.9326
				text = "and"
			intervals [1297]:
				xmin = 478.9326
				xmax = 479.0026
				text = "the"
			intervals [1298]:
				xmin = 479.0026
				xmax = 479.4526
				text = "monster"
			intervals [1299]:
				xmin = 479.4526
				xmax = 479.9326
				text = "started"
			intervals [1300]:
				xmin = 479.9326
				xmax = 479.9826
				text = ""
			intervals [1301]:
				xmin = 479.9826
				xmax = 480.4726
				text = "chasing"
			intervals [1302]:
				xmin = 480.4726
				xmax = 480.6326
				text = "him"
			intervals [1303]:
				xmin = 480.6326
				xmax = 480.7226
				text = "it"
			intervals [1304]:
				xmin = 480.7226
				xmax = 480.9226
				text = "was"
			intervals [1305]:
				xmin = 480.9226
				xmax = 481.0126
				text = "a"
			intervals [1306]:
				xmin = 481.0126
				xmax = 481.4533
				text = ""
			intervals [1307]:
				xmin = 481.4533
				xmax = 481.6833
				text = "like"
			intervals [1308]:
				xmin = 481.6833
				xmax = 481.7533
				text = "a"
			intervals [1309]:
				xmin = 481.7533
				xmax = 482.2033
				text = "long"
			intervals [1310]:
				xmin = 482.2033
				xmax = 482.6633
				text = "snake"
			intervals [1311]:
				xmin = 482.6633
				xmax = 482.7733
				text = "but"
			intervals [1312]:
				xmin = 482.7733
				xmax = 482.9033
				text = "it"
			intervals [1313]:
				xmin = 482.9033
				xmax = 483.1233
				text = "was"
			intervals [1314]:
				xmin = 483.1233
				xmax = 483.5133
				text = "about"
			intervals [1315]:
				xmin = 483.5133
				xmax = 483.5933
				text = ""
			intervals [1316]:
				xmin = 483.5933
				xmax = 483.7033
				text = "a"
			intervals [1317]:
				xmin = 483.7033
				xmax = 484.2033
				text = "hundred"
			intervals [1318]:
				xmin = 484.2033
				xmax = 484.2333
				text = "or"
			intervals [1319]:
				xmin = 484.2333
				xmax = 484.3833
				text = "a"
			intervals [1320]:
				xmin = 484.3833
				xmax = 484.4533
				text = ""
			intervals [1321]:
				xmin = 484.4533
				xmax = 484.9033
				text = "thousand"
			intervals [1322]:
				xmin = 484.9033
				xmax = 485.1733
				text = "feet"
			intervals [1323]:
				xmin = 485.1733
				xmax = 485.3133
				text = ""
			intervals [1324]:
				xmin = 485.3133
				xmax = 485.6133
				text = "long"
			intervals [1325]:
				xmin = 485.6133
				xmax = 486.7392
				text = ""
			intervals [1326]:
				xmin = 486.7392
				xmax = 486.8692
				text = "and"
			intervals [1327]:
				xmin = 486.8692
				xmax = 486.9392
				text = ""
			intervals [1328]:
				xmin = 486.9392
				xmax = 487.5292
				text = "um"
			intervals [1329]:
				xmin = 487.5292
				xmax = 489.6455
				text = ""
			intervals [1330]:
				xmin = 489.6455
				xmax = 489.7055
				text = "and"
			intervals [1331]:
				xmin = 489.7055
				xmax = 490.2855
				text = "marine"
			intervals [1332]:
				xmin = 490.2855
				xmax = 490.5855
				text = "broy-"
			intervals [1333]:
				xmin = 490.5855
				xmax = 490.7586
				text = ""
			intervals [1334]:
				xmin = 490.7586
				xmax = 491.1586
				text = "boy"
			intervals [1335]:
				xmin = 491.1586
				xmax = 491.3767
				text = ""
			intervals [1336]:
				xmin = 491.3767
				xmax = 491.6567
				text = "got"
			intervals [1337]:
				xmin = 491.6567
				xmax = 491.8767
				text = "out"
			intervals [1338]:
				xmin = 491.8767
				xmax = 492.7785
				text = ""
			intervals [1339]:
				xmin = 492.7785
				xmax = 493.0185
				text = "got"
			intervals [1340]:
				xmin = 493.0185
				xmax = 493.1985
				text = "out"
			intervals [1341]:
				xmin = 493.1985
				xmax = 493.3285
				text = "of"
			intervals [1342]:
				xmin = 493.3285
				xmax = 493.4285
				text = "the"
			intervals [1343]:
				xmin = 493.4285
				xmax = 493.7885
				text = "space"
			intervals [1344]:
				xmin = 493.7885
				xmax = 494.1585
				text = "ship"
			intervals [1345]:
				xmin = 494.1585
				xmax = 494.3945
				text = ""
			intervals [1346]:
				xmin = 494.3945
				xmax = 494.5645
				text = "and"
			intervals [1347]:
				xmin = 494.5645
				xmax = 494.6145
				text = ""
			intervals [1348]:
				xmin = 494.6145
				xmax = 494.8445
				text = "uh"
			intervals [1349]:
				xmin = 494.8445
				xmax = 494.8945
				text = ""
			intervals [1350]:
				xmin = 494.8945
				xmax = 495.1945
				text = "had"
			intervals [1351]:
				xmin = 495.1945
				xmax = 495.2845
				text = "to"
			intervals [1352]:
				xmin = 495.2845
				xmax = 495.3245
				text = ""
			intervals [1353]:
				xmin = 495.3245
				xmax = 495.6645
				text = "take"
			intervals [1354]:
				xmin = 495.6645
				xmax = 495.8345
				text = "this"
			intervals [1355]:
				xmin = 495.8345
				xmax = 496.1645
				text = "some"
			intervals [1356]:
				xmin = 496.1645
				xmax = 496.3945
				text = "kind"
			intervals [1357]:
				xmin = 496.3945
				xmax = 496.4845
				text = "of"
			intervals [1358]:
				xmin = 496.4845
				xmax = 497.470
				text = ""
			intervals [1359]:
				xmin = 497.470
				xmax = 498.050
				text = "um"
			intervals [1360]:
				xmin = 498.050
				xmax = 498.5726
				text = ""
			intervals [1361]:
				xmin = 498.5726
				xmax = 499.1126
				text = "gum"
			intervals [1362]:
				xmin = 499.1126
				xmax = 499.2826
				text = "so"
			intervals [1363]:
				xmin = 499.2826
				xmax = 499.4526
				text = "he"
			intervals [1364]:
				xmin = 499.4526
				xmax = 499.6726
				text = "could"
			intervals [1365]:
				xmin = 499.6726
				xmax = 500.0126
				text = "breathe"
			intervals [1366]:
				xmin = 500.0126
				xmax = 500.2626
				text = "under"
			intervals [1367]:
				xmin = 500.2626
				xmax = 500.6426
				text = "water"
			intervals [1368]:
				xmin = 500.6426
				xmax = 501.3238
				text = ""
			intervals [1369]:
				xmin = 501.3238
				xmax = 501.4438
				text = "and"
			intervals [1370]:
				xmin = 501.4438
				xmax = 501.4738
				text = ""
			intervals [1371]:
				xmin = 501.4738
				xmax = 502.0538
				text = "um"
			intervals [1372]:
				xmin = 502.0538
				xmax = 505.278
				text = ""
			intervals [1373]:
				xmin = 505.278
				xmax = 505.688
				text = "um"
			intervals [1374]:
				xmin = 505.688
				xmax = 505.8096
				text = ""
			intervals [1375]:
				xmin = 505.8096
				xmax = 506.0496
				text = "and"
			intervals [1376]:
				xmin = 506.0496
				xmax = 506.2296
				text = "then"
			intervals [1377]:
				xmin = 506.2296
				xmax = 506.3696
				text = "he"
			intervals [1378]:
				xmin = 506.3696
				xmax = 506.6096
				text = "went"
			intervals [1379]:
				xmin = 506.6096
				xmax = 506.8896
				text = "out"
			intervals [1380]:
				xmin = 506.8896
				xmax = 508.2503
				text = ""
			intervals [1381]:
				xmin = 508.2503
				xmax = 508.4103
				text = "and"
			intervals [1382]:
				xmin = 508.4103
				xmax = 508.4403
				text = ""
			intervals [1383]:
				xmin = 508.4403
				xmax = 508.7203
				text = "took"
			intervals [1384]:
				xmin = 508.7203
				xmax = 508.8503
				text = "it"
			intervals [1385]:
				xmin = 508.8503
				xmax = 509.0903
				text = "and"
			intervals [1386]:
				xmin = 509.0903
				xmax = 509.4487
				text = ""
			intervals [1387]:
				xmin = 509.4487
				xmax = 510.0787
				text = "um"
			intervals [1388]:
				xmin = 510.0787
				xmax = 511.3433
				text = ""
			intervals [1389]:
				xmin = 511.3433
				xmax = 511.5133
				text = "then"
			intervals [1390]:
				xmin = 511.5133
				xmax = 511.6533
				text = "he"
			intervals [1391]:
				xmin = 511.6533
				xmax = 512.1233
				text = "started"
			intervals [1392]:
				xmin = 512.1233
				xmax = 512.7233
				text = "swimming"
			intervals [1393]:
				xmin = 512.7233
				xmax = 513.8659
				text = ""
			intervals [1394]:
				xmin = 513.8659
				xmax = 514.0959
				text = "and"
			intervals [1395]:
				xmin = 514.0959
				xmax = 514.1259
				text = ""
			intervals [1396]:
				xmin = 514.1259
				xmax = 514.8659
				text = "um"
			intervals [1397]:
				xmin = 514.8659
				xmax = 515.6005
				text = ""
			intervals [1398]:
				xmin = 515.6005
				xmax = 515.8005
				text = "and"
			intervals [1399]:
				xmin = 515.8005
				xmax = 515.8305
				text = ""
			intervals [1400]:
				xmin = 515.8305
				xmax = 515.9405
				text = "then"
			intervals [1401]:
				xmin = 515.9405
				xmax = 515.9705
				text = ""
			intervals [1402]:
				xmin = 515.9705
				xmax = 516.1705
				text = "he"
			intervals [1403]:
				xmin = 516.1705
				xmax = 516.4405
				text = "saw"
			intervals [1404]:
				xmin = 516.4405
				xmax = 516.5205
				text = "the"
			intervals [1405]:
				xmin = 516.5205
				xmax = 517.0405
				text = "monster"
			intervals [1406]:
				xmin = 517.0405
				xmax = 517.1705
				text = "and"
			intervals [1407]:
				xmin = 517.1705
				xmax = 517.2405
				text = "the"
			intervals [1408]:
				xmin = 517.2405
				xmax = 517.8105
				text = "monster"
			intervals [1409]:
				xmin = 517.8105
				xmax = 517.9935
				text = ""
			intervals [1410]:
				xmin = 517.9935
				xmax = 518.4135
				text = "uh"
			intervals [1411]:
				xmin = 518.4135
				xmax = 519.0393
				text = ""
			intervals [1412]:
				xmin = 519.0393
				xmax = 519.5293
				text = "grabbed"
			intervals [1413]:
				xmin = 519.5293
				xmax = 519.6693
				text = "him"
			intervals [1414]:
				xmin = 519.6693
				xmax = 519.8293
				text = "and"
			intervals [1415]:
				xmin = 519.8293
				xmax = 520.2193
				text = "knocked"
			intervals [1416]:
				xmin = 520.2193
				xmax = 520.3293
				text = "him"
			intervals [1417]:
				xmin = 520.3293
				xmax = 520.5793
				text = "out"
			intervals [1418]:
				xmin = 520.5793
				xmax = 520.6293
				text = ""
			intervals [1419]:
				xmin = 520.6293
				xmax = 520.6993
				text = "or"
			intervals [1420]:
				xmin = 520.6993
				xmax = 521.0493
				text = "something"
			intervals [1421]:
				xmin = 521.0493
				xmax = 521.1693
				text = "and"
			intervals [1422]:
				xmin = 521.1693
				xmax = 521.1993
				text = ""
			intervals [1423]:
				xmin = 521.1993
				xmax = 521.5993
				text = "he"
			intervals [1424]:
				xmin = 521.5993
				xmax = 521.9969
				text = ""
			intervals [1425]:
				xmin = 521.9969
				xmax = 522.3369
				text = "marine"
			intervals [1426]:
				xmin = 522.3369
				xmax = 522.5769
				text = "boy"
			intervals [1427]:
				xmin = 522.5769
				xmax = 522.7469
				text = "hit"
			intervals [1428]:
				xmin = 522.7469
				xmax = 522.9169
				text = "his"
			intervals [1429]:
				xmin = 522.9169
				xmax = 523.1269
				text = "head"
			intervals [1430]:
				xmin = 523.1269
				xmax = 523.2769
				text = "on"
			intervals [1431]:
				xmin = 523.2769
				xmax = 523.5069
				text = "this"
			intervals [1432]:
				xmin = 523.5069
				xmax = 523.5369
				text = ""
			intervals [1433]:
				xmin = 523.5369
				xmax = 523.8169
				text = "rock"
			intervals [1434]:
				xmin = 523.8169
				xmax = 524.3925
				text = ""
			intervals [1435]:
				xmin = 524.3925
				xmax = 524.5325
				text = "and"
			intervals [1436]:
				xmin = 524.5325
				xmax = 524.6025
				text = ""
			intervals [1437]:
				xmin = 524.6025
				xmax = 524.8125
				text = "then"
			intervals [1438]:
				xmin = 524.8125
				xmax = 524.8425
				text = ""
			intervals [1439]:
				xmin = 524.8425
				xmax = 525.1125
				text = "uh"
			intervals [1440]:
				xmin = 525.1125
				xmax = 525.4325
				text = "some"
			intervals [1441]:
				xmin = 525.4325
				xmax = 525.7325
				text = "men"
			intervals [1442]:
				xmin = 525.7325
				xmax = 526.0325
				text = ""
			intervals [1443]:
				xmin = 526.0325
				xmax = 526.2025
				text = "went"
			intervals [1444]:
				xmin = 526.2025
				xmax = 526.2825
				text = ""
			intervals [1445]:
				xmin = 526.2825
				xmax = 526.6025
				text = "came"
			intervals [1446]:
				xmin = 526.6025
				xmax = 526.8918
				text = ""
			intervals [1447]:
				xmin = 526.8918
				xmax = 527.0018
				text = "the"
			intervals [1448]:
				xmin = 527.0018
				xmax = 527.4518
				text = "men"
			intervals [1449]:
				xmin = 527.4518
				xmax = 527.7672
				text = ""
			intervals [1450]:
				xmin = 527.7672
				xmax = 528.0072
				text = "that"
			intervals [1451]:
				xmin = 528.0072
				xmax = 528.4972
				text = "control"
			intervals [1452]:
				xmin = 528.4972
				xmax = 528.5772
				text = "the"
			intervals [1453]:
				xmin = 528.5772
				xmax = 529.2472
				text = "monster"
			intervals [1454]:
				xmin = 529.2472
				xmax = 529.5372
				text = "came"
			intervals [1455]:
				xmin = 529.5372
				xmax = 529.7272
				text = "out"
			intervals [1456]:
				xmin = 529.7272
				xmax = 529.8572
				text = "and"
			intervals [1457]:
				xmin = 529.8572
				xmax = 530.1172
				text = "took"
			intervals [1458]:
				xmin = 530.1172
				xmax = 530.5272
				text = "marine"
			intervals [1459]:
				xmin = 530.5272
				xmax = 530.8072
				text = "boy"
			intervals [1460]:
				xmin = 530.8072
				xmax = 531.4696
				text = ""
			intervals [1461]:
				xmin = 531.4696
				xmax = 531.8796
				text = "and"
			intervals [1462]:
				xmin = 531.8796
				xmax = 532.0498
				text = ""
			intervals [1463]:
				xmin = 532.0498
				xmax = 532.4998
				text = "uh"
			intervals [1464]:
				xmin = 532.4998
				xmax = 532.7198
				text = ""
			intervals [1465]:
				xmin = 532.7198
				xmax = 532.8698
				text = "and"
			intervals [1466]:
				xmin = 532.8698
				xmax = 533.2498
				text = "marine"
			intervals [1467]:
				xmin = 533.2498
				xmax = 533.4898
				text = "boy"
			intervals [1468]:
				xmin = 533.4898
				xmax = 533.7598
				text = "got"
			intervals [1469]:
				xmin = 533.7598
				xmax = 533.9498
				text = "this"
			intervals [1470]:
				xmin = 533.9498
				xmax = 534.6998
				text = "friend"
			intervals [1471]:
				xmin = 534.6998
				xmax = 534.7298
				text = ""
			intervals [1472]:
				xmin = 534.7298
				xmax = 534.8898
				text = "it"
			intervals [1473]:
				xmin = 534.8898
				xmax = 534.9798
				text = "s"
			intervals [1474]:
				xmin = 534.9798
				xmax = 535.1098
				text = "a"
			intervals [1475]:
				xmin = 535.1098
				xmax = 535.2381
				text = ""
			intervals [1476]:
				xmin = 535.2381
				xmax = 535.6681
				text = "uh"
			intervals [1477]:
				xmin = 535.6681
				xmax = 536.3738
				text = ""
			intervals [1478]:
				xmin = 536.3738
				xmax = 536.6438
				text = "some"
			intervals [1479]:
				xmin = 536.6438
				xmax = 536.9338
				text = "kind"
			intervals [1480]:
				xmin = 536.9338
				xmax = 537.0338
				text = "of"
			intervals [1481]:
				xmin = 537.0338
				xmax = 537.5438
				text = "fish"
			intervals [1482]:
				xmin = 537.5438
				xmax = 537.6538
				text = "or"
			intervals [1483]:
				xmin = 537.6538
				xmax = 538.1038
				text = "something"
			intervals [1484]:
				xmin = 538.1038
				xmax = 538.2238
				text = "and"
			intervals [1485]:
				xmin = 538.2238
				xmax = 538.3238
				text = "it"
			intervals [1486]:
				xmin = 538.3238
				xmax = 538.4138
				text = "s"
			intervals [1487]:
				xmin = 538.4138
				xmax = 538.7938
				text = "name"
			intervals [1488]:
				xmin = 538.7938
				xmax = 538.9591
				text = ""
			intervals [1489]:
				xmin = 538.9591
				xmax = 539.6191
				text = "um"
			intervals [1490]:
				xmin = 539.6191
				xmax = 540.9851
				text = ""
			intervals [1491]:
				xmin = 540.9851
				xmax = 541.0951
				text = "<unk>"
			intervals [1492]:
				xmin = 541.0951
				xmax = 541.5785
				text = ""
			intervals [1493]:
				xmin = 541.5785
				xmax = 541.9685
				text = "um"
			intervals [1494]:
				xmin = 541.9685
				xmax = 543.9918
				text = ""
			intervals [1495]:
				xmin = 543.9918
				xmax = 544.1518
				text = "i"
			intervals [1496]:
				xmin = 544.1518
				xmax = 544.6118
				text = "forgot"
			intervals [1497]:
				xmin = 544.6118
				xmax = 544.7218
				text = "his"
			intervals [1498]:
				xmin = 544.7218
				xmax = 545.0318
				text = "name"
			intervals [1499]:
				xmin = 545.0318
				xmax = 545.0718
				text = ""
			intervals [1500]:
				xmin = 545.0718
				xmax = 545.2018
				text = "but"
			intervals [1501]:
				xmin = 545.2018
				xmax = 545.2818
				text = "it"
			intervals [1502]:
				xmin = 545.2818
				xmax = 545.3118
				text = "s"
			intervals [1503]:
				xmin = 545.3118
				xmax = 545.5518
				text = "some"
			intervals [1504]:
				xmin = 545.5518
				xmax = 545.6318
				text = ""
			intervals [1505]:
				xmin = 545.6318
				xmax = 545.8318
				text = "kind"
			intervals [1506]:
				xmin = 545.8318
				xmax = 545.9618
				text = "of"
			intervals [1507]:
				xmin = 545.9618
				xmax = 546.0318
				text = ""
			intervals [1508]:
				xmin = 546.0318
				xmax = 546.6218
				text = "fish"
			intervals [1509]:
				xmin = 546.6218
				xmax = 546.6918
				text = "or"
			intervals [1510]:
				xmin = 546.6918
				xmax = 547.2018
				text = "something"
			intervals [1511]:
				xmin = 547.2018
				xmax = 548.573
				text = ""
			intervals [1512]:
				xmin = 548.573
				xmax = 548.663
				text = "<unk>"
			intervals [1513]:
				xmin = 548.663
				xmax = 548.7795
				text = ""
			intervals [1514]:
				xmin = 548.7795
				xmax = 549.1595
				text = "um"
			intervals [1515]:
				xmin = 549.1595
				xmax = 550.654
				text = ""
			intervals [1516]:
				xmin = 550.654
				xmax = 550.994
				text = "and"
			intervals [1517]:
				xmin = 550.994
				xmax = 551.3674
				text = ""
			intervals [1518]:
				xmin = 551.3674
				xmax = 552.0174
				text = "um"
			intervals [1519]:
				xmin = 552.0174
				xmax = 552.2056
				text = ""
			intervals [1520]:
				xmin = 552.2056
				xmax = 552.4856
				text = "and"
			intervals [1521]:
				xmin = 552.4856
				xmax = 552.9423
				text = ""
			intervals [1522]:
				xmin = 552.9423
				xmax = 553.1823
				text = "and"
			intervals [1523]:
				xmin = 553.1823
				xmax = 553.2623
				text = "the"
			intervals [1524]:
				xmin = 553.2623
				xmax = 553.7723
				text = "monster"
			intervals [1525]:
				xmin = 553.7723
				xmax = 554.1123
				text = "knocked"
			intervals [1526]:
				xmin = 554.1123
				xmax = 554.3758
				text = ""
			intervals [1527]:
				xmin = 554.3758
				xmax = 554.6558
				text = "uh"
			intervals [1528]:
				xmin = 554.6558
				xmax = 555.2291
				text = ""
			intervals [1529]:
				xmin = 555.2291
				xmax = 555.3491
				text = "the"
			intervals [1530]:
				xmin = 555.3491
				xmax = 555.7291
				text = "fish"
			intervals [1531]:
				xmin = 555.7291
				xmax = 555.8091
				text = "h"
			intervals [1532]:
				xmin = 555.8091
				xmax = 556.3229
				text = ""
			intervals [1533]:
				xmin = 556.3229
				xmax = 556.5329
				text = "the"
			intervals [1534]:
				xmin = 556.5329
				xmax = 556.9729
				text = "fish"
			intervals [1535]:
				xmin = 556.9729
				xmax = 557.0129
				text = ""
			intervals [1536]:
				xmin = 557.0129
				xmax = 557.3229
				text = "out"
			intervals [1537]:
				xmin = 557.3229
				xmax = 557.7497
				text = ""
			intervals [1538]:
				xmin = 557.7497
				xmax = 557.9897
				text = "and"
			intervals [1539]:
				xmin = 557.9897
				xmax = 558.0197
				text = ""
			intervals [1540]:
				xmin = 558.0197
				xmax = 558.2297
				text = "uh"
			intervals [1541]:
				xmin = 558.2297
				xmax = 558.3897
				text = "the"
			intervals [1542]:
				xmin = 558.3897
				xmax = 558.7092
				text = ""
			intervals [1543]:
				xmin = 558.7092
				xmax = 558.8492
				text = "the"
			intervals [1544]:
				xmin = 558.8492
				xmax = 558.8992
				text = ""
			intervals [1545]:
				xmin = 558.8992
				xmax = 559.2292
				text = "men"
			intervals [1546]:
				xmin = 559.2292
				xmax = 559.5892
				text = "came"
			intervals [1547]:
				xmin = 559.5892
				xmax = 559.8492
				text = "out"
			intervals [1548]:
				xmin = 559.8492
				xmax = 560.3318
				text = ""
			intervals [1549]:
				xmin = 560.3318
				xmax = 560.5118
				text = "and"
			intervals [1550]:
				xmin = 560.5118
				xmax = 560.7518
				text = "got"
			intervals [1551]:
				xmin = 560.7518
				xmax = 561.1818
				text = "marine"
			intervals [1552]:
				xmin = 561.1818
				xmax = 561.4018
				text = "boy"
			intervals [1553]:
				xmin = 561.4018
				xmax = 561.6018
				text = "and"
			intervals [1554]:
				xmin = 561.6018
				xmax = 561.6818
				text = "the"
			intervals [1555]:
				xmin = 561.6818
				xmax = 561.7818
				text = ""
			intervals [1556]:
				xmin = 561.7818
				xmax = 562.1918
				text = "fish"
			intervals [1557]:
				xmin = 562.1918
				xmax = 562.8332
				text = ""
			intervals [1558]:
				xmin = 562.8332
				xmax = 562.9232
				text = "and"
			intervals [1559]:
				xmin = 562.9232
				xmax = 562.9632
				text = ""
			intervals [1560]:
				xmin = 562.9632
				xmax = 563.2532
				text = "uh"
			intervals [1561]:
				xmin = 563.2532
				xmax = 563.4642
				text = ""
			intervals [1562]:
				xmin = 563.4642
				xmax = 563.6742
				text = "took"
			intervals [1563]:
				xmin = 563.6742
				xmax = 563.7542
				text = "'em"
			intervals [1564]:
				xmin = 563.7542
				xmax = 563.9442
				text = "in"
			intervals [1565]:
				xmin = 563.9442
				xmax = 564.1842
				text = "some"
			intervals [1566]:
				xmin = 564.1842
				xmax = 564.3742
				text = "kind"
			intervals [1567]:
				xmin = 564.3742
				xmax = 564.5642
				text = "of"
			intervals [1568]:
				xmin = 564.5642
				xmax = 564.7138
				text = ""
			intervals [1569]:
				xmin = 564.7138
				xmax = 565.3338
				text = "cave"
			intervals [1570]:
				xmin = 565.3338
				xmax = 565.823
				text = ""
			intervals [1571]:
				xmin = 565.823
				xmax = 565.893
				text = "<unk>"
			intervals [1572]:
				xmin = 565.893
				xmax = 566.093
				text = "and"
			intervals [1573]:
				xmin = 566.093
				xmax = 566.193
				text = "the"
			intervals [1574]:
				xmin = 566.193
				xmax = 566.973
				text = "master"
			intervals [1575]:
				xmin = 566.973
				xmax = 567.203
				text = "that"
			intervals [1576]:
				xmin = 567.203
				xmax = 567.4183
				text = ""
			intervals [1577]:
				xmin = 567.4183
				xmax = 568.1683
				text = "controls"
			intervals [1578]:
				xmin = 568.1683
				xmax = 568.3276
				text = ""
			intervals [1579]:
				xmin = 568.3276
				xmax = 568.4876
				text = "the"
			intervals [1580]:
				xmin = 568.4876
				xmax = 568.5976
				text = ""
			intervals [1581]:
				xmin = 568.5976
				xmax = 569.4076
				text = "um"
			intervals [1582]:
				xmin = 569.4076
				xmax = 570.0389
				text = ""
			intervals [1583]:
				xmin = 570.0389
				xmax = 570.1789
				text = "the"
			intervals [1584]:
				xmin = 570.1789
				xmax = 570.7689
				text = "monster"
			intervals [1585]:
				xmin = 570.7689
				xmax = 570.9723
				text = ""
			intervals [1586]:
				xmin = 570.9723
				xmax = 571.4723
				text = "um"
			intervals [1587]:
				xmin = 571.4723
				xmax = 572.1613
				text = ""
			intervals [1588]:
				xmin = 572.1613
				xmax = 572.3113
				text = "<unk>"
			intervals [1589]:
				xmin = 572.3113
				xmax = 573.1339
				text = ""
			intervals [1590]:
				xmin = 573.1339
				xmax = 573.4839
				text = "uh"
			intervals [1591]:
				xmin = 573.4839
				xmax = 573.7239
				text = "th-"
			intervals [1592]:
				xmin = 573.7239
				xmax = 573.8986
				text = ""
			intervals [1593]:
				xmin = 573.8986
				xmax = 574.0886
				text = "put"
			intervals [1594]:
				xmin = 574.0886
				xmax = 574.2086
				text = "'em"
			intervals [1595]:
				xmin = 574.2086
				xmax = 574.3386
				text = "in"
			intervals [1596]:
				xmin = 574.3386
				xmax = 574.6086
				text = "this"
			intervals [1597]:
				xmin = 574.6086
				xmax = 575.0386
				text = "cave"
			intervals [1598]:
				xmin = 575.0386
				xmax = 575.3627
				text = ""
			intervals [1599]:
				xmin = 575.3627
				xmax = 575.4527
				text = "and"
			intervals [1600]:
				xmin = 575.4527
				xmax = 575.6727
				text = "so"
			intervals [1601]:
				xmin = 575.6727
				xmax = 575.7927
				text = "they"
			intervals [1602]:
				xmin = 575.7927
				xmax = 575.8227
				text = ""
			intervals [1603]:
				xmin = 575.8227
				xmax = 576.0127
				text = "and"
			intervals [1604]:
				xmin = 576.0127
				xmax = 576.1727
				text = "they"
			intervals [1605]:
				xmin = 576.1727
				xmax = 576.6627
				text = "stayed"
			intervals [1606]:
				xmin = 576.6627
				xmax = 576.7327
				text = ""
			intervals [1607]:
				xmin = 576.7327
				xmax = 577.0127
				text = "there"
			intervals [1608]:
				xmin = 577.0127
				xmax = 577.9635
				text = ""
			intervals [1609]:
				xmin = 577.9635
				xmax = 578.1435
				text = "for"
			intervals [1610]:
				xmin = 578.1435
				xmax = 578.7835
				text = "awhile"
			intervals [1611]:
				xmin = 578.7835
				xmax = 580.4575
				text = ""
			intervals [1612]:
				xmin = 580.4575
				xmax = 580.5175
				text = "and"
			intervals [1613]:
				xmin = 580.5175
				xmax = 580.6475
				text = ""
			intervals [1614]:
				xmin = 580.6475
				xmax = 581.1475
				text = "um"
			intervals [1615]:
				xmin = 581.1475
				xmax = 583.0869
				text = ""
			intervals [1616]:
				xmin = 583.0869
				xmax = 583.3669
				text = "um"
			intervals [1617]:
				xmin = 583.3669
				xmax = 583.4669
				text = ""
			intervals [1618]:
				xmin = 583.4669
				xmax = 583.6569
				text = "and"
			intervals [1619]:
				xmin = 583.6569
				xmax = 584.1069
				text = "then"
			intervals [1620]:
				xmin = 584.1069
				xmax = 584.2891
				text = ""
			intervals [1621]:
				xmin = 584.2891
				xmax = 584.4091
				text = "the"
			intervals [1622]:
				xmin = 584.4091
				xmax = 584.4391
				text = ""
			intervals [1623]:
				xmin = 584.4391
				xmax = 584.9591
				text = "um"
			intervals [1624]:
				xmin = 584.9591
				xmax = 585.8053
				text = ""
			intervals [1625]:
				xmin = 585.8053
				xmax = 585.9453
				text = "the"
			intervals [1626]:
				xmin = 585.9453
				xmax = 586.3353
				text = "crew"
			intervals [1627]:
				xmin = 586.3353
				xmax = 586.4953
				text = ""
			intervals [1628]:
				xmin = 586.4953
				xmax = 586.7753
				text = "that"
			intervals [1629]:
				xmin = 586.7753
				xmax = 586.8053
				text = ""
			intervals [1630]:
				xmin = 586.8053
				xmax = 587.1253
				text = "uh"
			intervals [1631]:
				xmin = 587.1253
				xmax = 587.2653
				text = ""
			intervals [1632]:
				xmin = 587.2653
				xmax = 587.4653
				text = "that"
			intervals [1633]:
				xmin = 587.4653
				xmax = 587.6453
				text = "was"
			intervals [1634]:
				xmin = 587.6453
				xmax = 587.6753
				text = ""
			intervals [1635]:
				xmin = 587.6753
				xmax = 587.9853
				text = "with"
			intervals [1636]:
				xmin = 587.9853
				xmax = 588.6253
				text = "marine"
			intervals [1637]:
				xmin = 588.6253
				xmax = 588.8353
				text = "boy"
			intervals [1638]:
				xmin = 588.8353
				xmax = 589.2967
				text = ""
			intervals [1639]:
				xmin = 589.2967
				xmax = 589.5467
				text = "and"
			intervals [1640]:
				xmin = 589.5467
				xmax = 589.7167
				text = "his"
			intervals [1641]:
				xmin = 589.7167
				xmax = 590.2667
				text = "father"
			intervals [1642]:
				xmin = 590.2667
				xmax = 590.3067
				text = ""
			intervals [1643]:
				xmin = 590.3067
				xmax = 590.5667
				text = "uh"
			intervals [1644]:
				xmin = 590.5667
				xmax = 590.9967
				text = "found"
			intervals [1645]:
				xmin = 590.9967
				xmax = 591.2267
				text = "out"
			intervals [1646]:
				xmin = 591.2267
				xmax = 591.3967
				text = "that"
			intervals [1647]:
				xmin = 591.3967
				xmax = 591.9467
				text = "marine"
			intervals [1648]:
				xmin = 591.9467
				xmax = 591.9967
				text = ""
			intervals [1649]:
				xmin = 591.9967
				xmax = 592.2267
				text = "boy"
			intervals [1650]:
				xmin = 592.2267
				xmax = 592.4267
				text = "was"
			intervals [1651]:
				xmin = 592.4267
				xmax = 592.8567
				text = "gone"
			intervals [1652]:
				xmin = 592.8567
				xmax = 593.1529
				text = ""
			intervals [1653]:
				xmin = 593.1529
				xmax = 593.3529
				text = "cause"
			intervals [1654]:
				xmin = 593.3529
				xmax = 593.8229
				text = "marine"
			intervals [1655]:
				xmin = 593.8229
				xmax = 594.1029
				text = "boy"
			intervals [1656]:
				xmin = 594.1029
				xmax = 594.3529
				text = "went"
			intervals [1657]:
				xmin = 594.3529
				xmax = 594.5729
				text = "out"
			intervals [1658]:
				xmin = 594.5729
				xmax = 594.6429
				text = ""
			intervals [1659]:
				xmin = 594.6429
				xmax = 594.8629
				text = "to"
			intervals [1660]:
				xmin = 594.8629
				xmax = 595.2329
				text = "look"
			intervals [1661]:
				xmin = 595.2329
				xmax = 595.6729
				text = "see"
			intervals [1662]:
				xmin = 595.6729
				xmax = 596.094
				text = ""
			intervals [1663]:
				xmin = 596.094
				xmax = 596.364
				text = "which"
			intervals [1664]:
				xmin = 596.364
				xmax = 596.544
				text = "way"
			intervals [1665]:
				xmin = 596.544
				xmax = 596.674
				text = "is"
			intervals [1666]:
				xmin = 596.674
				xmax = 596.814
				text = "the"
			intervals [1667]:
				xmin = 596.814
				xmax = 597.134
				text = "best"
			intervals [1668]:
				xmin = 597.134
				xmax = 597.324
				text = "way"
			intervals [1669]:
				xmin = 597.324
				xmax = 597.504
				text = "for"
			intervals [1670]:
				xmin = 597.504
				xmax = 597.794
				text = "them"
			intervals [1671]:
				xmin = 597.794
				xmax = 598.3063
				text = ""
			intervals [1672]:
				xmin = 598.3063
				xmax = 598.4663
				text = "to"
			intervals [1673]:
				xmin = 598.4663
				xmax = 598.7263
				text = "go"
			intervals [1674]:
				xmin = 598.7263
				xmax = 598.9963
				text = "through"
			intervals [1675]:
				xmin = 598.9963
				xmax = 599.1363
				text = "the"
			intervals [1676]:
				xmin = 599.1363
				xmax = 599.4963
				text = "tunnel"
			intervals [1677]:
				xmin = 599.4963
				xmax = 599.7917
				text = ""
			intervals [1678]:
				xmin = 599.7917
				xmax = 600.0617
				text = "cause"
			intervals [1679]:
				xmin = 600.0617
				xmax = 600.1617
				text = "it"
			intervals [1680]:
				xmin = 600.1617
				xmax = 600.3517
				text = "was"
			intervals [1681]:
				xmin = 600.3517
				xmax = 600.5717
				text = "too"
			intervals [1682]:
				xmin = 600.5717
				xmax = 600.6717
				text = ""
			intervals [1683]:
				xmin = 600.6717
				xmax = 601.0617
				text = "uh"
			intervals [1684]:
				xmin = 601.0617
				xmax = 601.775
				text = ""
			intervals [1685]:
				xmin = 601.775
				xmax = 601.985
				text = "too"
			intervals [1686]:
				xmin = 601.985
				xmax = 602.365
				text = "tight"
			intervals [1687]:
				xmin = 602.365
				xmax = 602.5024
				text = ""
			intervals [1688]:
				xmin = 602.5024
				xmax = 602.6624
				text = "too"
			intervals [1689]:
				xmin = 602.6624
				xmax = 603.0624
				text = "small"
			intervals [1690]:
				xmin = 603.0624
				xmax = 603.2024
				text = "for"
			intervals [1691]:
				xmin = 603.2024
				xmax = 603.3624
				text = "them"
			intervals [1692]:
				xmin = 603.3624
				xmax = 603.5324
				text = "to"
			intervals [1693]:
				xmin = 603.5324
				xmax = 603.6424
				text = ""
			intervals [1694]:
				xmin = 603.6424
				xmax = 603.8324
				text = "get"
			intervals [1695]:
				xmin = 603.8324
				xmax = 604.1924
				text = "in"
			intervals [1696]:
				xmin = 604.1924
				xmax = 609.0872
				text = ""
			intervals [1697]:
				xmin = 609.0872
				xmax = 609.3172
				text = "i"
			intervals [1698]:
				xmin = 609.3172
				xmax = 609.6972
				text = "forgot"
			intervals [1699]:
				xmin = 609.6972
				xmax = 609.8072
				text = "what"
			intervals [1700]:
				xmin = 609.8072
				xmax = 610.1672
				text = "happened"
			intervals [1701]:
				xmin = 610.1672
				xmax = 610.2272
				text = "at"
			intervals [1702]:
				xmin = 610.2272
				xmax = 610.3772
				text = "the"
			intervals [1703]:
				xmin = 610.3772
				xmax = 610.8072
				text = "last"
			intervals [1704]:
				xmin = 610.8072
				xmax = 610.8872
				text = ""
			intervals [1705]:
				xmin = 610.8872
				xmax = 611.1372
				text = "part"
			intervals [1706]:
				xmin = 611.1372
				xmax = 616.8572
				text = ""
			intervals [1707]:
				xmin = 616.8572
				xmax = 617.3972
				text = "mm"
			intervals [1708]:
				xmin = 617.3972
				xmax = 619.7517
				text = ""
			intervals [1709]:
				xmin = 619.7517
				xmax = 619.8517
				text = "<unk>"
			intervals [1710]:
				xmin = 619.8517
				xmax = 619.9515
				text = ""
			intervals [1711]:
				xmin = 619.9515
				xmax = 620.1315
				text = "oh"
			intervals [1712]:
				xmin = 620.1315
				xmax = 620.4915
				text = "when"
			intervals [1713]:
				xmin = 620.4915
				xmax = 620.7315
				text = ""
			intervals [1714]:
				xmin = 620.7315
				xmax = 621.2715
				text = "um"
			intervals [1715]:
				xmin = 621.2715
				xmax = 621.9499
				text = ""
			intervals [1716]:
				xmin = 621.9499
				xmax = 622.1099
				text = "when"
			intervals [1717]:
				xmin = 622.1099
				xmax = 622.2199
				text = "it"
			intervals [1718]:
				xmin = 622.2199
				xmax = 622.4499
				text = "was"
			intervals [1719]:
				xmin = 622.4499
				xmax = 622.5299
				text = ""
			intervals [1720]:
				xmin = 622.5299
				xmax = 623.0899
				text = "almost"
			intervals [1721]:
				xmin = 623.0899
				xmax = 623.7599
				text = "christmas"
			intervals [1722]:
				xmin = 623.7599
				xmax = 623.8765
				text = ""
			intervals [1723]:
				xmin = 623.8765
				xmax = 624.0265
				text = "i"
			intervals [1724]:
				xmin = 624.0265
				xmax = 624.2965
				text = "saw"
			intervals [1725]:
				xmin = 624.2965
				xmax = 624.5065
				text = "this"
			intervals [1726]:
				xmin = 624.5065
				xmax = 624.9265
				text = "movie"
			intervals [1727]:
				xmin = 624.9265
				xmax = 625.3593
				text = ""
			intervals [1728]:
				xmin = 625.3593
				xmax = 625.8093
				text = "about"
			intervals [1729]:
				xmin = 625.8093
				xmax = 625.9448
				text = ""
			intervals [1730]:
				xmin = 625.9448
				xmax = 626.3248
				text = "um"
			intervals [1731]:
				xmin = 626.3248
				xmax = 627.0759
				text = ""
			intervals [1732]:
				xmin = 627.0759
				xmax = 627.4659
				text = "santa"
			intervals [1733]:
				xmin = 627.4659
				xmax = 628.1959
				text = "claus"
			intervals [1734]:
				xmin = 628.1959
				xmax = 628.3928
				text = ""
			intervals [1735]:
				xmin = 628.3928
				xmax = 628.7028
				text = "and"
			intervals [1736]:
				xmin = 628.7028
				xmax = 629.5259
				text = ""
			intervals [1737]:
				xmin = 629.5259
				xmax = 629.6859
				text = "i"
			intervals [1738]:
				xmin = 629.6859
				xmax = 629.8859
				text = "went"
			intervals [1739]:
				xmin = 629.8859
				xmax = 630.0759
				text = "to"
			intervals [1740]:
				xmin = 630.0759
				xmax = 630.1559
				text = ""
			intervals [1741]:
				xmin = 630.1559
				xmax = 630.6159
				text = "kennedy"
			intervals [1742]:
				xmin = 630.6159
				xmax = 630.7059
				text = "and"
			intervals [1743]:
				xmin = 630.7059
				xmax = 631.1559
				text = "see"
			intervals [1744]:
				xmin = 631.1559
				xmax = 631.6704
				text = ""
			intervals [1745]:
				xmin = 631.6704
				xmax = 631.8504
				text = "this"
			intervals [1746]:
				xmin = 631.8504
				xmax = 632.3104
				text = "picture"
			intervals [1747]:
				xmin = 632.3104
				xmax = 632.3604
				text = ""
			intervals [1748]:
				xmin = 632.3604
				xmax = 632.5904
				text = "me"
			intervals [1749]:
				xmin = 632.5904
				xmax = 632.6504
				text = "and"
			intervals [1750]:
				xmin = 632.6504
				xmax = 632.8104
				text = "my"
			intervals [1751]:
				xmin = 632.8104
				xmax = 633.1404
				text = "brother"
			intervals [1752]:
				xmin = 633.1404
				xmax = 633.2004
				text = "and"
			intervals [1753]:
				xmin = 633.2004
				xmax = 633.2804
				text = "my"
			intervals [1754]:
				xmin = 633.2804
				xmax = 633.3504
				text = ""
			intervals [1755]:
				xmin = 633.3504
				xmax = 633.7704
				text = "cousin"
			intervals [1756]:
				xmin = 633.7704
				xmax = 633.9604
				text = "went"
			intervals [1757]:
				xmin = 633.9604
				xmax = 634.0704
				text = "to"
			intervals [1758]:
				xmin = 634.0704
				xmax = 634.3804
				text = "see"
			intervals [1759]:
				xmin = 634.3804
				xmax = 634.8296
				text = ""
			intervals [1760]:
				xmin = 634.8296
				xmax = 635.1296
				text = "picture"
			intervals [1761]:
				xmin = 635.1296
				xmax = 635.4296
				text = "about"
			intervals [1762]:
				xmin = 635.4296
				xmax = 635.9096
				text = "santa"
			intervals [1763]:
				xmin = 635.9096
				xmax = 636.5796
				text = "claus"
			intervals [1764]:
				xmin = 636.5796
				xmax = 637.4086
				text = ""
			intervals [1765]:
				xmin = 637.4086
				xmax = 637.6586
				text = "and"
			intervals [1766]:
				xmin = 637.6586
				xmax = 637.8869
				text = ""
			intervals [1767]:
				xmin = 637.8869
				xmax = 638.5369
				text = "um"
			intervals [1768]:
				xmin = 638.5369
				xmax = 638.7002
				text = ""
			intervals [1769]:
				xmin = 638.7002
				xmax = 638.8502
				text = "and"
			intervals [1770]:
				xmin = 638.8502
				xmax = 639.1302
				text = "some"
			intervals [1771]:
				xmin = 639.1302
				xmax = 639.6974
				text = ""
			intervals [1772]:
				xmin = 639.6974
				xmax = 640.2274
				text = "green"
			intervals [1773]:
				xmin = 640.2274
				xmax = 640.7374
				text = "people"
			intervals [1774]:
				xmin = 640.7374
				xmax = 641.069
				text = ""
			intervals [1775]:
				xmin = 641.069
				xmax = 641.279
				text = "they"
			intervals [1776]:
				xmin = 641.279
				xmax = 641.449
				text = "were"
			intervals [1777]:
				xmin = 641.449
				xmax = 641.519
				text = ""
			intervals [1778]:
				xmin = 641.519
				xmax = 641.849
				text = "uh"
			intervals [1779]:
				xmin = 641.849
				xmax = 642.5806
				text = ""
			intervals [1780]:
				xmin = 642.5806
				xmax = 642.9106
				text = "uh"
			intervals [1781]:
				xmin = 642.9106
				xmax = 643.0606
				text = ""
			intervals [1782]:
				xmin = 643.0606
				xmax = 643.2406
				text = "they"
			intervals [1783]:
				xmin = 643.2406
				xmax = 643.3806
				text = "were"
			intervals [1784]:
				xmin = 643.3806
				xmax = 643.8906
				text = "people"
			intervals [1785]:
				xmin = 643.8906
				xmax = 643.9206
				text = ""
			intervals [1786]:
				xmin = 643.9206
				xmax = 644.2006
				text = "real"
			intervals [1787]:
				xmin = 644.2006
				xmax = 644.6006
				text = "people"
			intervals [1788]:
				xmin = 644.6006
				xmax = 644.6406
				text = ""
			intervals [1789]:
				xmin = 644.6406
				xmax = 644.7906
				text = "but"
			intervals [1790]:
				xmin = 644.7906
				xmax = 644.9506
				text = "they"
			intervals [1791]:
				xmin = 644.9506
				xmax = 645.1506
				text = "were"
			intervals [1792]:
				xmin = 645.1506
				xmax = 645.5149
				text = ""
			intervals [1793]:
				xmin = 645.5149
				xmax = 645.9649
				text = "green"
			intervals [1794]:
				xmin = 645.9649
				xmax = 646.2996
				text = ""
			intervals [1795]:
				xmin = 646.2996
				xmax = 646.4696
				text = "and"
			intervals [1796]:
				xmin = 646.4696
				xmax = 646.6296
				text = "they"
			intervals [1797]:
				xmin = 646.6296
				xmax = 646.7796
				text = "were"
			intervals [1798]:
				xmin = 646.7796
				xmax = 646.8296
				text = ""
			intervals [1799]:
				xmin = 646.8296
				xmax = 647.0696
				text = "up"
			intervals [1800]:
				xmin = 647.0696
				xmax = 647.1896
				text = "in"
			intervals [1801]:
				xmin = 647.1896
				xmax = 647.8596
				text = "space"
			intervals [1802]:
				xmin = 647.8596
				xmax = 648.6885
				text = ""
			intervals [1803]:
				xmin = 648.6885
				xmax = 648.8285
				text = "and"
			intervals [1804]:
				xmin = 648.8285
				xmax = 649.2085
				text = "santa"
			intervals [1805]:
				xmin = 649.2085
				xmax = 649.4132
				text = ""
			intervals [1806]:
				xmin = 649.4132
				xmax = 649.5932
				text = "and"
			intervals [1807]:
				xmin = 649.5932
				xmax = 649.6232
				text = ""
			intervals [1808]:
				xmin = 649.6232
				xmax = 649.8132
				text = "there"
			intervals [1809]:
				xmin = 649.8132
				xmax = 650.0232
				text = "was"
			intervals [1810]:
				xmin = 650.0232
				xmax = 650.0832
				text = "a"
			intervals [1811]:
				xmin = 650.0832
				xmax = 650.1432
				text = ""
			intervals [1812]:
				xmin = 650.1432
				xmax = 650.7332
				text = "um"
			intervals [1813]:
				xmin = 650.7332
				xmax = 651.8286
				text = ""
			intervals [1814]:
				xmin = 651.8286
				xmax = 652.0886
				text = "a"
			intervals [1815]:
				xmin = 652.0886
				xmax = 652.6486
				text = "lady"
			intervals [1816]:
				xmin = 652.6486
				xmax = 652.6786
				text = ""
			intervals [1817]:
				xmin = 652.6786
				xmax = 652.8386
				text = "and"
			intervals [1818]:
				xmin = 652.8386
				xmax = 652.8886
				text = "a"
			intervals [1819]:
				xmin = 652.8886
				xmax = 653.2586
				text = "man"
			intervals [1820]:
				xmin = 653.2586
				xmax = 653.2986
				text = ""
			intervals [1821]:
				xmin = 653.2986
				xmax = 653.3886
				text = "they"
			intervals [1822]:
				xmin = 653.3886
				xmax = 653.6986
				text = "were"
			intervals [1823]:
				xmin = 653.6986
				xmax = 654.1486
				text = "wife"
			intervals [1824]:
				xmin = 654.1486
				xmax = 654.3086
				text = "and"
			intervals [1825]:
				xmin = 654.3086
				xmax = 654.3386
				text = ""
			intervals [1826]:
				xmin = 654.3386
				xmax = 654.9086
				text = "husband"
			intervals [1827]:
				xmin = 654.9086
				xmax = 655.3247
				text = ""
			intervals [1828]:
				xmin = 655.3247
				xmax = 655.5447
				text = "and"
			intervals [1829]:
				xmin = 655.5447
				xmax = 655.7247
				text = "two"
			intervals [1830]:
				xmin = 655.7247
				xmax = 655.8047
				text = ""
			intervals [1831]:
				xmin = 655.8047
				xmax = 656.2947
				text = "children"
			intervals [1832]:
				xmin = 656.2947
				xmax = 656.4847
				text = "were"
			intervals [1833]:
				xmin = 656.4847
				xmax = 656.5447
				text = "a"
			intervals [1834]:
				xmin = 656.5447
				xmax = 656.9247
				text = "boy"
			intervals [1835]:
				xmin = 656.9247
				xmax = 657.0647
				text = "and"
			intervals [1836]:
				xmin = 657.0647
				xmax = 657.0947
				text = ""
			intervals [1837]:
				xmin = 657.0947
				xmax = 657.4647
				text = "girl"
			intervals [1838]:
				xmin = 657.4647
				xmax = 658.0971
				text = ""
			intervals [1839]:
				xmin = 658.0971
				xmax = 658.1771
				text = "and"
			intervals [1840]:
				xmin = 658.1771
				xmax = 658.2071
				text = ""
			intervals [1841]:
				xmin = 658.2071
				xmax = 658.4071
				text = "uh"
			intervals [1842]:
				xmin = 658.4071
				xmax = 658.8171
				text = "santa"
			intervals [1843]:
				xmin = 658.8171
				xmax = 659.2771
				text = "claus"
			intervals [1844]:
				xmin = 659.2771
				xmax = 659.4571
				text = "went"
			intervals [1845]:
				xmin = 659.4571
				xmax = 659.6271
				text = "up"
			intervals [1846]:
				xmin = 659.6271
				xmax = 659.6771
				text = ""
			intervals [1847]:
				xmin = 659.6771
				xmax = 660.1271
				text = "there"
			intervals [1848]:
				xmin = 660.1271
				xmax = 660.8257
				text = ""
			intervals [1849]:
				xmin = 660.8257
				xmax = 661.1657
				text = "outer"
			intervals [1850]:
				xmin = 661.1657
				xmax = 661.7257
				text = "space"
			intervals [1851]:
				xmin = 661.7257
				xmax = 661.8357
				text = "in"
			intervals [1852]:
				xmin = 661.8357
				xmax = 661.8957
				text = ""
			intervals [1853]:
				xmin = 661.8957
				xmax = 662.2157
				text = "oh"
			intervals [1854]:
				xmin = 662.2157
				xmax = 664.221
				text = ""
			intervals [1855]:
				xmin = 664.221
				xmax = 664.291
				text = "n-"
			intervals [1856]:
				xmin = 664.291
				xmax = 664.9432
				text = ""
			intervals [1857]:
				xmin = 664.9432
				xmax = 665.0432
				text = "i"
			intervals [1858]:
				xmin = 665.0432
				xmax = 665.2648
				text = ""
			intervals [1859]:
				xmin = 665.2648
				xmax = 665.5248
				text = "think"
			intervals [1860]:
				xmin = 665.5248
				xmax = 665.6748
				text = "he"
			intervals [1861]:
				xmin = 665.6748
				xmax = 665.7248
				text = ""
			intervals [1862]:
				xmin = 665.7248
				xmax = 666.0048
				text = "took"
			intervals [1863]:
				xmin = 666.0048
				xmax = 666.1123
				text = ""
			intervals [1864]:
				xmin = 666.1123
				xmax = 666.4323
				text = "them"
			intervals [1865]:
				xmin = 666.4323
				xmax = 666.5825
				text = ""
			intervals [1866]:
				xmin = 666.5825
				xmax = 666.7825
				text = "and"
			intervals [1867]:
				xmin = 666.7825
				xmax = 667.1462
				text = ""
			intervals [1868]:
				xmin = 667.1462
				xmax = 667.5062
				text = "carried"
			intervals [1869]:
				xmin = 667.5062
				xmax = 667.6462
				text = "'em"
			intervals [1870]:
				xmin = 667.6462
				xmax = 668.0101
				text = ""
			intervals [1871]:
				xmin = 668.0101
				xmax = 668.1001
				text = "and"
			intervals [1872]:
				xmin = 668.1001
				xmax = 668.4101
				text = "gave"
			intervals [1873]:
				xmin = 668.4101
				xmax = 668.5301
				text = "'em"
			intervals [1874]:
				xmin = 668.5301
				xmax = 668.7501
				text = "some"
			intervals [1875]:
				xmin = 668.7501
				xmax = 668.9827
				text = ""
			intervals [1876]:
				xmin = 668.9827
				xmax = 669.4227
				text = "toys"
			intervals [1877]:
				xmin = 669.4227
				xmax = 669.4827
				text = "or"
			intervals [1878]:
				xmin = 669.4827
				xmax = 670.0027
				text = "something"
			intervals [1879]:
				xmin = 670.0027
				xmax = 671.0736
				text = ""
			intervals [1880]:
				xmin = 671.0736
				xmax = 671.4736
				text = "and"
			intervals [1881]:
				xmin = 671.4736
				xmax = 671.8279
				text = ""
			intervals [1882]:
				xmin = 671.8279
				xmax = 672.0279
				text = "there"
			intervals [1883]:
				xmin = 672.0279
				xmax = 672.2079
				text = "was"
			intervals [1884]:
				xmin = 672.2079
				xmax = 672.5079
				text = "these"
			intervals [1885]:
				xmin = 672.5079
				xmax = 673.0679
				text = "people"
			intervals [1886]:
				xmin = 673.0679
				xmax = 674.2712
				text = ""
			intervals [1887]:
				xmin = 674.2712
				xmax = 674.4412
				text = "there"
			intervals [1888]:
				xmin = 674.4412
				xmax = 674.5212
				text = "were"
			intervals [1889]:
				xmin = 674.5212
				xmax = 674.7812
				text = "some"
			intervals [1890]:
				xmin = 674.7812
				xmax = 675.1812
				text = "bad"
			intervals [1891]:
				xmin = 675.1812
				xmax = 675.2112
				text = ""
			intervals [1892]:
				xmin = 675.2112
				xmax = 675.6112
				text = "people"
			intervals [1893]:
				xmin = 675.6112
				xmax = 675.8212
				text = "that"
			intervals [1894]:
				xmin = 675.8212
				xmax = 675.8812
				text = ""
			intervals [1895]:
				xmin = 675.8812
				xmax = 676.4112
				text = "um"
			intervals [1896]:
				xmin = 676.4112
				xmax = 677.2741
				text = ""
			intervals [1897]:
				xmin = 677.2741
				xmax = 677.4341
				text = "that"
			intervals [1898]:
				xmin = 677.4341
				xmax = 677.8341
				text = "caught"
			intervals [1899]:
				xmin = 677.8341
				xmax = 678.2041
				text = "santa"
			intervals [1900]:
				xmin = 678.2041
				xmax = 678.6841
				text = "claus"
			intervals [1901]:
				xmin = 678.6841
				xmax = 678.7241
				text = ""
			intervals [1902]:
				xmin = 678.7241
				xmax = 678.8341
				text = "and"
			intervals [1903]:
				xmin = 678.8341
				xmax = 678.9741
				text = "the"
			intervals [1904]:
				xmin = 678.9741
				xmax = 679.5341
				text = "children"
			intervals [1905]:
				xmin = 679.5341
				xmax = 680.7549
				text = ""
			intervals [1906]:
				xmin = 680.7549
				xmax = 680.8249
				text = "and"
			intervals [1907]:
				xmin = 680.8249
				xmax = 680.8549
				text = ""
			intervals [1908]:
				xmin = 680.8549
				xmax = 681.1949
				text = "took"
			intervals [1909]:
				xmin = 681.1949
				xmax = 681.3149
				text = "'em"
			intervals [1910]:
				xmin = 681.3149
				xmax = 681.4649
				text = "to"
			intervals [1911]:
				xmin = 681.4649
				xmax = 681.7349
				text = "some"
			intervals [1912]:
				xmin = 681.7349
				xmax = 681.9849
				text = "kind"
			intervals [1913]:
				xmin = 681.9849
				xmax = 682.0449
				text = "of"
			intervals [1914]:
				xmin = 682.0449
				xmax = 682.1049
				text = ""
			intervals [1915]:
				xmin = 682.1049
				xmax = 682.5249
				text = "place"
			intervals [1916]:
				xmin = 682.5249
				xmax = 683.2622
				text = ""
			intervals [1917]:
				xmin = 683.2622
				xmax = 683.3622
				text = "and"
			intervals [1918]:
				xmin = 683.3622
				xmax = 683.4622
				text = ""
			intervals [1919]:
				xmin = 683.4622
				xmax = 684.1522
				text = "um"
			intervals [1920]:
				xmin = 684.1522
				xmax = 686.6649
				text = ""
			intervals [1921]:
				xmin = 686.6649
				xmax = 686.7249
				text = "and"
			intervals [1922]:
				xmin = 686.7249
				xmax = 686.8649
				text = "they"
			intervals [1923]:
				xmin = 686.8649
				xmax = 687.1849
				text = "didn't"
			intervals [1924]:
				xmin = 687.1849
				xmax = 687.3349
				text = "do"
			intervals [1925]:
				xmin = 687.3349
				xmax = 687.7149
				text = "nothing"
			intervals [1926]:
				xmin = 687.7149
				xmax = 687.9349
				text = "to"
			intervals [1927]:
				xmin = 687.9349
				xmax = 688.0349
				text = "'em"
			intervals [1928]:
				xmin = 688.0349
				xmax = 688.1949
				text = "they"
			intervals [1929]:
				xmin = 688.1949
				xmax = 688.6049
				text = "fed"
			intervals [1930]:
				xmin = 688.6049
				xmax = 688.7549
				text = "'em"
			intervals [1931]:
				xmin = 688.7549
				xmax = 688.8749
				text = "and"
			intervals [1932]:
				xmin = 688.8749
				xmax = 689.2349
				text = "stuff"
			intervals [1933]:
				xmin = 689.2349
				xmax = 689.4249
				text = "like"
			intervals [1934]:
				xmin = 689.4249
				xmax = 689.4749
				text = ""
			intervals [1935]:
				xmin = 689.4749
				xmax = 689.7349
				text = "that"
			intervals [1936]:
				xmin = 689.7349
				xmax = 690.6019
				text = ""
			intervals [1937]:
				xmin = 690.6019
				xmax = 690.8619
				text = "but"
			intervals [1938]:
				xmin = 690.8619
				xmax = 691.1129
				text = ""
			intervals [1939]:
				xmin = 691.1129
				xmax = 691.8629
				text = "somehow"
			intervals [1940]:
				xmin = 691.8629
				xmax = 692.0894
				text = ""
			intervals [1941]:
				xmin = 692.0894
				xmax = 692.4994
				text = "um"
			intervals [1942]:
				xmin = 692.4994
				xmax = 693.1012
				text = ""
			intervals [1943]:
				xmin = 693.1012
				xmax = 693.2412
				text = "they"
			intervals [1944]:
				xmin = 693.2412
				xmax = 693.7312
				text = "started"
			intervals [1945]:
				xmin = 693.7312
				xmax = 693.7812
				text = ""
			intervals [1946]:
				xmin = 693.7812
				xmax = 694.3912
				text = "fighting"
			intervals [1947]:
				xmin = 694.3912
				xmax = 694.4612
				text = "and"
			intervals [1948]:
				xmin = 694.4612
				xmax = 694.4912
				text = ""
			intervals [1949]:
				xmin = 694.4912
				xmax = 694.9012
				text = "stuff"
			intervals [1950]:
				xmin = 694.9012
				xmax = 696.2596
				text = ""
			intervals [1951]:
				xmin = 696.2596
				xmax = 696.4196
				text = "and"
			intervals [1952]:
				xmin = 696.4196
				xmax = 696.6196
				text = "then"
			intervals [1953]:
				xmin = 696.6196
				xmax = 696.7896
				text = "they"
			intervals [1954]:
				xmin = 696.7896
				xmax = 697.0196
				text = "got"
			intervals [1955]:
				xmin = 697.0196
				xmax = 697.4896
				text = "away"
			intervals [1956]:
				xmin = 697.4896
				xmax = 698.4093
				text = ""
			intervals [1957]:
				xmin = 698.4093
				xmax = 698.4793
				text = "and"
			intervals [1958]:
				xmin = 698.4793
				xmax = 698.5093
				text = ""
			intervals [1959]:
				xmin = 698.5093
				xmax = 698.8393
				text = "stuff"
			intervals [1960]:
				xmin = 698.8393
				xmax = 704.8954
				text = ""
			intervals [1961]:
				xmin = 704.8954
				xmax = 704.9254
				text = "mm-"
			intervals [1962]:
				xmin = 704.9254
				xmax = 707.041
				text = ""
			intervals [1963]:
				xmin = 707.041
				xmax = 707.131
				text = "<unk>"
			intervals [1964]:
				xmin = 707.131
				xmax = 707.458
				text = ""
			intervals [1965]:
				xmin = 707.458
				xmax = 707.868
				text = "yes"
			intervals [1966]:
				xmin = 707.868
				xmax = 707.9356
				text = ""
			intervals [1967]:
				xmin = 707.9356
				xmax = 708.0756
				text = "i"
			intervals [1968]:
				xmin = 708.0756
				xmax = 708.4856
				text = "had"
			intervals [1969]:
				xmin = 708.4856
				xmax = 709.0169
				text = ""
			intervals [1970]:
				xmin = 709.0169
				xmax = 709.3169
				text = "three"
			intervals [1971]:
				xmin = 709.3169
				xmax = 709.4069
				text = "of"
			intervals [1972]:
				xmin = 709.4069
				xmax = 709.6569
				text = "'em"
			intervals [1973]:
				xmin = 709.6569
				xmax = 710.3805
				text = ""
			intervals [1974]:
				xmin = 710.3805
				xmax = 710.5805
				text = "three"
			intervals [1975]:
				xmin = 710.5805
				xmax = 711.1405
				text = "dogs"
			intervals [1976]:
				xmin = 711.1405
				xmax = 715.5345
				text = ""
			intervals [1977]:
				xmin = 715.5345
				xmax = 715.7645
				text = "well"
			intervals [1978]:
				xmin = 715.7645
				xmax = 715.9745
				text = "my"
			intervals [1979]:
				xmin = 715.9745
				xmax = 716.3645
				text = "last"
			intervals [1980]:
				xmin = 716.3645
				xmax = 716.7145
				text = "dog"
			intervals [1981]:
				xmin = 716.7145
				xmax = 716.8345
				text = "i"
			intervals [1982]:
				xmin = 716.8345
				xmax = 717.1345
				text = "had"
			intervals [1983]:
				xmin = 717.1345
				xmax = 717.3445
				text = "his"
			intervals [1984]:
				xmin = 717.3445
				xmax = 717.6145
				text = "name"
			intervals [1985]:
				xmin = 717.6145
				xmax = 717.7845
				text = "was"
			intervals [1986]:
				xmin = 717.7845
				xmax = 718.2945
				text = "rico"
			intervals [1987]:
				xmin = 718.2945
				xmax = 719.0317
				text = ""
			intervals [1988]:
				xmin = 719.0317
				xmax = 719.1917
				text = "and"
			intervals [1989]:
				xmin = 719.1917
				xmax = 719.2817
				text = ""
			intervals [1990]:
				xmin = 719.2817
				xmax = 719.7617
				text = "um"
			intervals [1991]:
				xmin = 719.7617
				xmax = 721.0355
				text = ""
			intervals [1992]:
				xmin = 721.0355
				xmax = 721.2855
				text = "and"
			intervals [1993]:
				xmin = 721.2855
				xmax = 721.5455
				text = "he"
			intervals [1994]:
				xmin = 721.5455
				xmax = 721.7455
				text = "used"
			intervals [1995]:
				xmin = 721.7455
				xmax = 721.8555
				text = "to"
			intervals [1996]:
				xmin = 721.8555
				xmax = 722.2055
				text = "bark"
			intervals [1997]:
				xmin = 722.2055
				xmax = 722.4455
				text = "real"
			intervals [1998]:
				xmin = 722.4455
				xmax = 722.8455
				text = "loud"
			intervals [1999]:
				xmin = 722.8455
				xmax = 722.9455
				text = "and"
			intervals [2000]:
				xmin = 722.9455
				xmax = 723.2355
				text = "stuff"
			intervals [2001]:
				xmin = 723.2355
				xmax = 723.6421
				text = ""
			intervals [2002]:
				xmin = 723.6421
				xmax = 723.8021
				text = "and"
			intervals [2003]:
				xmin = 723.8021
				xmax = 723.9219
				text = ""
			intervals [2004]:
				xmin = 723.9219
				xmax = 724.1719
				text = "and"
			intervals [2005]:
				xmin = 724.1719
				xmax = 724.2019
				text = ""
			intervals [2006]:
				xmin = 724.2019
				xmax = 724.5619
				text = "chase"
			intervals [2007]:
				xmin = 724.5619
				xmax = 724.7319
				text = "us"
			intervals [2008]:
				xmin = 724.7319
				xmax = 725.1019
				text = "around"
			intervals [2009]:
				xmin = 725.1019
				xmax = 725.2019
				text = "the"
			intervals [2010]:
				xmin = 725.2019
				xmax = 725.5419
				text = "block"
			intervals [2011]:
				xmin = 725.5419
				xmax = 725.6925
				text = ""
			intervals [2012]:
				xmin = 725.6925
				xmax = 725.8225
				text = "and"
			intervals [2013]:
				xmin = 725.8225
				xmax = 726.2125
				text = "start"
			intervals [2014]:
				xmin = 726.2125
				xmax = 726.5925
				text = "barking"
			intervals [2015]:
				xmin = 726.5925
				xmax = 726.6625
				text = "and"
			intervals [2016]:
				xmin = 726.6625
				xmax = 726.8125
				text = "my"
			intervals [2017]:
				xmin = 726.8125
				xmax = 727.1225
				text = "mother"
			intervals [2018]:
				xmin = 727.1225
				xmax = 727.3325
				text = "have"
			intervals [2019]:
				xmin = 727.3325
				xmax = 727.4825
				text = "to"
			intervals [2020]:
				xmin = 727.4825
				xmax = 727.8376
				text = ""
			intervals [2021]:
				xmin = 727.8376
				xmax = 728.0076
				text = "come"
			intervals [2022]:
				xmin = 728.0076
				xmax = 728.2076
				text = "out"
			intervals [2023]:
				xmin = 728.2076
				xmax = 728.2376
				text = ""
			intervals [2024]:
				xmin = 728.2376
				xmax = 728.3476
				text = "and"
			intervals [2025]:
				xmin = 728.3476
				xmax = 728.5076
				text = "tell"
			intervals [2026]:
				xmin = 728.5076
				xmax = 728.5676
				text = "and"
			intervals [2027]:
				xmin = 728.5676
				xmax = 728.7376
				text = "us"
			intervals [2028]:
				xmin = 728.7376
				xmax = 728.8176
				text = "to"
			intervals [2029]:
				xmin = 728.8176
				xmax = 729.2376
				text = "stop"
			intervals [2030]:
				xmin = 729.2376
				xmax = 731.4094
				text = ""
			intervals [2031]:
				xmin = 731.4094
				xmax = 731.5894
				text = "cause"
			intervals [2032]:
				xmin = 731.5894
				xmax = 731.7494
				text = "you"
			intervals [2033]:
				xmin = 731.7494
				xmax = 731.9094
				text = "he"
			intervals [2034]:
				xmin = 731.9094
				xmax = 732.0994
				text = "he"
			intervals [2035]:
				xmin = 732.0994
				xmax = 732.3094
				text = "used"
			intervals [2036]:
				xmin = 732.3094
				xmax = 732.3894
				text = "to"
			intervals [2037]:
				xmin = 732.3894
				xmax = 732.5594
				text = "have"
			intervals [2038]:
				xmin = 732.5594
				xmax = 732.5894
				text = ""
			intervals [2039]:
				xmin = 732.5894
				xmax = 732.6494
				text = "a"
			intervals [2040]:
				xmin = 732.6494
				xmax = 732.7394
				text = ""
			intervals [2041]:
				xmin = 732.7394
				xmax = 732.9094
				text = "big"
			intervals [2042]:
				xmin = 732.9094
				xmax = 732.9594
				text = ""
			intervals [2043]:
				xmin = 732.9594
				xmax = 733.4494
				text = "mouth"
			intervals [2044]:
				xmin = 733.4494
				xmax = 742.8685
				text = ""
			intervals [2045]:
				xmin = 742.8685
				xmax = 743.3085
				text = "well"
			intervals [2046]:
				xmin = 743.3085
				xmax = 743.6507
				text = ""
			intervals [2047]:
				xmin = 743.6507
				xmax = 743.6907
				text = "i"
			intervals [2048]:
				xmin = 743.6907
				xmax = 743.7207
				text = ""
			intervals [2049]:
				xmin = 743.7207
				xmax = 744.1507
				text = "study"
			intervals [2050]:
				xmin = 744.1507
				xmax = 745.0907
				text = "arithmetic"
			intervals [2051]:
				xmin = 745.0907
				xmax = 746.643
				text = ""
			intervals [2052]:
				xmin = 746.643
				xmax = 748.073
				text = "reading"
			intervals [2053]:
				xmin = 748.073
				xmax = 748.255
				text = ""
			intervals [2054]:
				xmin = 748.255
				xmax = 748.845
				text = "um"
			intervals [2055]:
				xmin = 748.845
				xmax = 750.0089
				text = ""
			intervals [2056]:
				xmin = 750.0089
				xmax = 750.2289
				text = "<unk>"
			intervals [2057]:
				xmin = 750.2289
				xmax = 751.1335
				text = ""
			intervals [2058]:
				xmin = 751.1335
				xmax = 751.6835
				text = "social"
			intervals [2059]:
				xmin = 751.6835
				xmax = 752.3235
				text = "studies"
			intervals [2060]:
				xmin = 752.3235
				xmax = 752.7635
				text = "and"
			intervals [2061]:
				xmin = 752.7635
				xmax = 753.6315
				text = ""
			intervals [2062]:
				xmin = 753.6315
				xmax = 753.8215
				text = "all"
			intervals [2063]:
				xmin = 753.8215
				xmax = 754.0915
				text = "sorts"
			intervals [2064]:
				xmin = 754.0915
				xmax = 754.2915
				text = ""
			intervals [2065]:
				xmin = 754.2915
				xmax = 754.3515
				text = "of"
			intervals [2066]:
				xmin = 754.3515
				xmax = 754.7215
				text = "things"
			intervals [2067]:
				xmin = 754.7215
				xmax = 757.7111
				text = ""
			intervals [2068]:
				xmin = 757.7111
				xmax = 758.2311
				text = "arithmetic"
			intervals [2069]:
				xmin = 758.2311
				xmax = 760.668
				text = ""
			intervals [2070]:
				xmin = 760.668
				xmax = 760.778
				text = "<unk>"
			intervals [2071]:
				xmin = 760.778
				xmax = 761.1989
				text = ""
			intervals [2072]:
				xmin = 761.1989
				xmax = 761.6889
				text = "um"
			intervals [2073]:
				xmin = 761.6889
				xmax = 762.2309
				text = ""
			intervals [2074]:
				xmin = 762.2309
				xmax = 762.4909
				text = "i"
			intervals [2075]:
				xmin = 762.4909
				xmax = 763.1708
				text = ""
			intervals [2076]:
				xmin = 763.1708
				xmax = 763.3508
				text = "well"
			intervals [2077]:
				xmin = 763.3508
				xmax = 763.4808
				text = "i"
			intervals [2078]:
				xmin = 763.4808
				xmax = 763.7708
				text = "like"
			intervals [2079]:
				xmin = 763.7708
				xmax = 763.8908
				text = "the"
			intervals [2080]:
				xmin = 763.8908
				xmax = 764.0567
				text = ""
			intervals [2081]:
				xmin = 764.0567
				xmax = 764.6967
				text = "plus"
			intervals [2082]:
				xmin = 764.6967
				xmax = 765.3457
				text = ""
			intervals [2083]:
				xmin = 765.3457
				xmax = 765.5857
				text = "s"
			intervals [2084]:
				xmin = 765.5857
				xmax = 765.6157
				text = ""
			intervals [2085]:
				xmin = 765.6157
				xmax = 765.9857
				text = "and"
			intervals [2086]:
				xmin = 765.9857
				xmax = 766.4908
				text = ""
			intervals [2087]:
				xmin = 766.4908
				xmax = 767.0608
				text = "sometime"
			intervals [2088]:
				xmin = 767.0608
				xmax = 767.1508
				text = "i"
			intervals [2089]:
				xmin = 767.1508
				xmax = 767.3508
				text = "don't"
			intervals [2090]:
				xmin = 767.3508
				xmax = 767.5208
				text = "like"
			intervals [2091]:
				xmin = 767.5208
				xmax = 767.5808
				text = ""
			intervals [2092]:
				xmin = 767.5808
				xmax = 767.7908
				text = "the"
			intervals [2093]:
				xmin = 767.7908
				xmax = 768.5833
				text = ""
			intervals [2094]:
				xmin = 768.5833
				xmax = 769.0333
				text = "um"
			intervals [2095]:
				xmin = 769.0333
				xmax = 769.3533
				text = ""
			intervals [2096]:
				xmin = 769.3533
				xmax = 770.1433
				text = "takeaway"
			intervals [2097]:
				xmin = 770.1433
				xmax = 770.7468
				text = ""
			intervals [2098]:
				xmin = 770.7468
				xmax = 770.8468
				text = "but"
			intervals [2099]:
				xmin = 770.8468
				xmax = 770.9668
				text = "i"
			intervals [2100]:
				xmin = 770.9668
				xmax = 771.1968
				text = "like"
			intervals [2101]:
				xmin = 771.1968
				xmax = 771.2668
				text = ""
			intervals [2102]:
				xmin = 771.2668
				xmax = 771.3368
				text = "the"
			intervals [2103]:
				xmin = 771.3368
				xmax = 771.4668
				text = ""
			intervals [2104]:
				xmin = 771.4668
				xmax = 771.9568
				text = "plus"
			intervals [2105]:
				xmin = 771.9568
				xmax = 772.1868
				text = "and"
			intervals [2106]:
				xmin = 772.1868
				xmax = 772.2868
				text = ""
			intervals [2107]:
				xmin = 772.2868
				xmax = 772.7568
				text = "uh"
			intervals [2108]:
				xmin = 772.7568
				xmax = 774.907
				text = ""
			intervals [2109]:
				xmin = 774.907
				xmax = 775.297
				text = "uh"
			intervals [2110]:
				xmin = 775.297
				xmax = 775.6158
				text = ""
			intervals [2111]:
				xmin = 775.6158
				xmax = 775.7458
				text = "and"
			intervals [2112]:
				xmin = 775.7458
				xmax = 775.8858
				text = "the"
			intervals [2113]:
				xmin = 775.8858
				xmax = 776.6058
				text = "times"
			intervals [2114]:
				xmin = 776.6058
				xmax = 777.0219
				text = ""
			intervals [2115]:
				xmin = 777.0219
				xmax = 777.2019
				text = "i"
			intervals [2116]:
				xmin = 777.2019
				xmax = 777.4419
				text = "know"
			intervals [2117]:
				xmin = 777.4419
				xmax = 777.5119
				text = "a"
			intervals [2118]:
				xmin = 777.5119
				xmax = 777.8619
				text = "little"
			intervals [2119]:
				xmin = 777.8619
				xmax = 777.9419
				text = ""
			intervals [2120]:
				xmin = 777.9419
				xmax = 778.0619
				text = "bit"
			intervals [2121]:
				xmin = 778.0619
				xmax = 778.1619
				text = "of"
			intervals [2122]:
				xmin = 778.1619
				xmax = 778.2019
				text = ""
			intervals [2123]:
				xmin = 778.2019
				xmax = 778.8019
				text = "times"
			intervals [2124]:
				xmin = 778.8019
				xmax = 778.9019
				text = "but"
			intervals [2125]:
				xmin = 778.9019
				xmax = 779.2819
				text = "not"
			intervals [2126]:
				xmin = 779.2819
				xmax = 779.3119
				text = "a"
			intervals [2127]:
				xmin = 779.3119
				xmax = 779.5919
				text = "lot"
			intervals [2128]:
				xmin = 779.5919
				xmax = 780.3688
				text = ""
			intervals [2129]:
				xmin = 780.3688
				xmax = 780.5488
				text = "cause"
			intervals [2130]:
				xmin = 780.5488
				xmax = 780.7288
				text = "we"
			intervals [2131]:
				xmin = 780.7288
				xmax = 780.8588
				text = "were"
			intervals [2132]:
				xmin = 780.8588
				xmax = 781.0888
				text = "just"
			intervals [2133]:
				xmin = 781.0888
				xmax = 781.4988
				text = "learning"
			intervals [2134]:
				xmin = 781.4988
				xmax = 781.6288
				text = "that"
			intervals [2135]:
				xmin = 781.6288
				xmax = 781.6988
				text = ""
			intervals [2136]:
				xmin = 781.6988
				xmax = 782.0288
				text = "before"
			intervals [2137]:
				xmin = 782.0288
				xmax = 782.1588
				text = "we"
			intervals [2138]:
				xmin = 782.1588
				xmax = 782.2088
				text = ""
			intervals [2139]:
				xmin = 782.2088
				xmax = 782.4588
				text = "got"
			intervals [2140]:
				xmin = 782.4588
				xmax = 782.5488
				text = "out"
			intervals [2141]:
				xmin = 782.5488
				xmax = 782.6788
				text = "of"
			intervals [2142]:
				xmin = 782.6788
				xmax = 783.0588
				text = "school"
			intervals [2143]:
				xmin = 783.0588
				xmax = 790.0705
				text = ""
			intervals [2144]:
				xmin = 790.0705
				xmax = 790.3905
				text = "well"
			intervals [2145]:
				xmin = 790.3905
				xmax = 791.1809
				text = ""
			intervals [2146]:
				xmin = 791.1809
				xmax = 791.7009
				text = "um"
			intervals [2147]:
				xmin = 791.7009
				xmax = 793.0169
				text = ""
			intervals [2148]:
				xmin = 793.0169
				xmax = 793.3669
				text = "like"
			intervals [2149]:
				xmin = 793.3669
				xmax = 794.6536
				text = ""
			intervals [2150]:
				xmin = 794.6536
				xmax = 794.7436
				text = "let"
			intervals [2151]:
				xmin = 794.7436
				xmax = 794.7736
				text = "s"
			intervals [2152]:
				xmin = 794.7736
				xmax = 795.0036
				text = "see"
			intervals [2153]:
				xmin = 795.0036
				xmax = 795.7336
				text = "saturday"
			intervals [2154]:
				xmin = 795.7336
				xmax = 796.7006
				text = ""
			intervals [2155]:
				xmin = 796.7006
				xmax = 796.8506
				text = "uh"
			intervals [2156]:
				xmin = 796.8506
				xmax = 797.2006
				text = "we"
			intervals [2157]:
				xmin = 797.2006
				xmax = 797.4906
				text = "went"
			intervals [2158]:
				xmin = 797.4906
				xmax = 797.5306
				text = ""
			intervals [2159]:
				xmin = 797.5306
				xmax = 797.6706
				text = "to"
			intervals [2160]:
				xmin = 797.6706
				xmax = 797.7706
				text = "the"
			intervals [2161]:
				xmin = 797.7706
				xmax = 798.3706
				text = "skating"
			intervals [2162]:
				xmin = 798.3706
				xmax = 798.4006
				text = ""
			intervals [2163]:
				xmin = 798.4006
				xmax = 798.6106
				text = "ring"
			intervals [2164]:
				xmin = 798.6106
				xmax = 800.0914
				text = ""
			intervals [2165]:
				xmin = 800.0914
				xmax = 800.2814
				text = "and"
			intervals [2166]:
				xmin = 800.2814
				xmax = 800.9414
				text = "sometimes"
			intervals [2167]:
				xmin = 800.9414
				xmax = 801.0214
				text = "we"
			intervals [2168]:
				xmin = 801.0214
				xmax = 801.0814
				text = ""
			intervals [2169]:
				xmin = 801.0814
				xmax = 801.2214
				text = "go"
			intervals [2170]:
				xmin = 801.2214
				xmax = 801.4014
				text = "to"
			intervals [2171]:
				xmin = 801.4014
				xmax = 801.4814
				text = "the"
			intervals [2172]:
				xmin = 801.4814
				xmax = 801.5914
				text = ""
			intervals [2173]:
				xmin = 801.5914
				xmax = 802.0614
				text = "pool"
			intervals [2174]:
				xmin = 802.0614
				xmax = 803.6378
				text = ""
			intervals [2175]:
				xmin = 803.6378
				xmax = 803.9378
				text = "t"
			intervals [2176]:
				xmin = 803.9378
				xmax = 804.0878
				text = ""
			intervals [2177]:
				xmin = 804.0878
				xmax = 804.4878
				text = "today"
			intervals [2178]:
				xmin = 804.4878
				xmax = 804.6578
				text = "when"
			intervals [2179]:
				xmin = 804.6578
				xmax = 804.7978
				text = "we"
			intervals [2180]:
				xmin = 804.7978
				xmax = 805.0478
				text = "come"
			intervals [2181]:
				xmin = 805.0478
				xmax = 805.2678
				text = "back"
			intervals [2182]:
				xmin = 805.2678
				xmax = 805.4178
				text = "from"
			intervals [2183]:
				xmin = 805.4178
				xmax = 805.4478
				text = ""
			intervals [2184]:
				xmin = 805.4478
				xmax = 805.8078
				text = "here"
			intervals [2185]:
				xmin = 805.8078
				xmax = 806.3805
				text = ""
			intervals [2186]:
				xmin = 806.3805
				xmax = 806.4905
				text = "we"
			intervals [2187]:
				xmin = 806.4905
				xmax = 806.7905
				text = "going"
			intervals [2188]:
				xmin = 806.7905
				xmax = 807.6505
				text = "downtown"
			intervals [2189]:
				xmin = 807.6505
				xmax = 809.099
				text = ""
			intervals [2190]:
				xmin = 809.099
				xmax = 809.339
				text = "and"
			intervals [2191]:
				xmin = 809.339
				xmax = 809.369
				text = ""
			intervals [2192]:
				xmin = 809.369
				xmax = 809.669
				text = "then"
			intervals [2193]:
				xmin = 809.669
				xmax = 809.719
				text = ""
			intervals [2194]:
				xmin = 809.719
				xmax = 810.249
				text = "tuesday"
			intervals [2195]:
				xmin = 810.249
				xmax = 810.279
				text = ""
			intervals [2196]:
				xmin = 810.279
				xmax = 810.389
				text = "we"
			intervals [2197]:
				xmin = 810.389
				xmax = 810.449
				text = ""
			intervals [2198]:
				xmin = 810.449
				xmax = 810.689
				text = "going"
			intervals [2199]:
				xmin = 810.689
				xmax = 810.829
				text = "to"
			intervals [2200]:
				xmin = 810.829
				xmax = 810.939
				text = "the"
			intervals [2201]:
				xmin = 810.939
				xmax = 811.409
				text = "pool"
			intervals [2202]:
				xmin = 811.409
				xmax = 812.0474
				text = ""
			intervals [2203]:
				xmin = 812.0474
				xmax = 812.2774
				text = "and"
			intervals [2204]:
				xmin = 812.2774
				xmax = 812.7674
				text = "wednesday"
			intervals [2205]:
				xmin = 812.7674
				xmax = 812.9274
				text = "we"
			intervals [2206]:
				xmin = 812.9274
				xmax = 813.1674
				text = "might"
			intervals [2207]:
				xmin = 813.1674
				xmax = 813.3274
				text = "go"
			intervals [2208]:
				xmin = 813.3274
				xmax = 813.3774
				text = ""
			intervals [2209]:
				xmin = 813.3774
				xmax = 813.5074
				text = "to"
			intervals [2210]:
				xmin = 813.5074
				xmax = 813.5674
				text = "the"
			intervals [2211]:
				xmin = 813.5674
				xmax = 813.8774
				text = "skating"
			intervals [2212]:
				xmin = 813.8774
				xmax = 814.0474
				text = ""
			intervals [2213]:
				xmin = 814.0474
				xmax = 814.1674
				text = "ring"
			intervals [2214]:
				xmin = 814.1674
				xmax = 819.8007
				text = ""
			intervals [2215]:
				xmin = 819.8007
				xmax = 820.4107
				text = "well"
			intervals [2216]:
				xmin = 820.4107
				xmax = 821.0707
				text = "sometime"
			intervals [2217]:
				xmin = 821.0707
				xmax = 822.1496
				text = ""
			intervals [2218]:
				xmin = 822.1496
				xmax = 822.2596
				text = "well"
			intervals [2219]:
				xmin = 822.2596
				xmax = 822.8096
				text = "sometime"
			intervals [2220]:
				xmin = 822.8096
				xmax = 822.9596
				text = "we"
			intervals [2221]:
				xmin = 822.9596
				xmax = 822.9996
				text = ""
			intervals [2222]:
				xmin = 822.9996
				xmax = 823.2096
				text = "go"
			intervals [2223]:
				xmin = 823.2096
				xmax = 823.3096
				text = "to"
			intervals [2224]:
				xmin = 823.3096
				xmax = 824.0396
				text = "store"
			intervals [2225]:
				xmin = 824.0396
				xmax = 824.6536
				text = ""
			intervals [2226]:
				xmin = 824.6536
				xmax = 824.8236
				text = "or"
			intervals [2227]:
				xmin = 824.8236
				xmax = 824.9636
				text = "we"
			intervals [2228]:
				xmin = 824.9636
				xmax = 825.2036
				text = "go"
			intervals [2229]:
				xmin = 825.2036
				xmax = 825.3736
				text = "out"
			intervals [2230]:
				xmin = 825.3736
				xmax = 825.7236
				text = "somewhere"
			intervals [2231]:
				xmin = 825.7236
				xmax = 825.9036
				text = "with"
			intervals [2232]:
				xmin = 825.9036
				xmax = 826.0336
				text = "our"
			intervals [2233]:
				xmin = 826.0336
				xmax = 826.6636
				text = "mothers"
			intervals [2234]:
				xmin = 826.6636
				xmax = 834.0511
				text = ""
			intervals [2235]:
				xmin = 834.0511
				xmax = 834.1011
				text = "<unk>"
			intervals [2236]:
				xmin = 834.1011
				xmax = 834.6272
				text = ""
			intervals [2237]:
				xmin = 834.6272
				xmax = 835.0372
				text = "uh"
			intervals [2238]:
				xmin = 835.0372
				xmax = 835.0972
				text = ""
			intervals [2239]:
				xmin = 835.0972
				xmax = 835.2472
				text = "a"
			intervals [2240]:
				xmin = 835.2472
				xmax = 835.5372
				text = "teacher"
			intervals [2241]:
				xmin = 835.5372
				xmax = 835.7772
				text = "name"
			intervals [2242]:
				xmin = 835.7772
				xmax = 835.8972
				text = "miss"
			intervals [2243]:
				xmin = 835.8972
				xmax = 836.3572
				text = "rdx"
			intervals [2244]:
				xmin = 836.3572
				xmax = 837.9938
				text = ""
			intervals [2245]:
				xmin = 837.9938
				xmax = 838.1538
				text = "sh-"
			intervals [2246]:
				xmin = 838.1538
				xmax = 839.5586
				text = ""
			intervals [2247]:
				xmin = 839.5586
				xmax = 839.8386
				text = "well"
			intervals [2248]:
				xmin = 839.8386
				xmax = 840.0886
				text = "s"
			intervals [2249]:
				xmin = 840.0886
				xmax = 840.3886
				text = "she"
			intervals [2250]:
				xmin = 840.3886
				xmax = 840.5686
				text = "used"
			intervals [2251]:
				xmin = 840.5686
				xmax = 840.6486
				text = "to"
			intervals [2252]:
				xmin = 840.6486
				xmax = 840.9286
				text = "beat"
			intervals [2253]:
				xmin = 840.9286
				xmax = 840.9586
				text = ""
			intervals [2254]:
				xmin = 840.9586
				xmax = 841.2886
				text = "people"
			intervals [2255]:
				xmin = 841.2886
				xmax = 841.4786
				text = "with"
			intervals [2256]:
				xmin = 841.4786
				xmax = 841.6186
				text = "the"
			intervals [2257]:
				xmin = 841.6186
				xmax = 841.9686
				text = "ruler"
			intervals [2258]:
				xmin = 841.9686
				xmax = 842.3186
				text = "cause"
			intervals [2259]:
				xmin = 842.3186
				xmax = 842.8528
				text = ""
			intervals [2260]:
				xmin = 842.8528
				xmax = 843.1028
				text = "they"
			intervals [2261]:
				xmin = 843.1028
				xmax = 843.5128
				text = "brought"
			intervals [2262]:
				xmin = 843.5128
				xmax = 844.0628
				text = "candy"
			intervals [2263]:
				xmin = 844.0628
				xmax = 844.1328
				text = "and"
			intervals [2264]:
				xmin = 844.1328
				xmax = 844.4528
				text = "stuff"
			intervals [2265]:
				xmin = 844.4528
				xmax = 844.5628
				text = "to"
			intervals [2266]:
				xmin = 844.5628
				xmax = 844.8528
				text = "school"
			intervals [2267]:
				xmin = 844.8528
				xmax = 844.9628
				text = "and"
			intervals [2268]:
				xmin = 844.9628
				xmax = 845.0928
				text = "you"
			intervals [2269]:
				xmin = 845.0928
				xmax = 845.2528
				text = "don't"
			intervals [2270]:
				xmin = 845.2528
				xmax = 845.3028
				text = ""
			intervals [2271]:
				xmin = 845.3028
				xmax = 845.6628
				text = "supposed"
			intervals [2272]:
				xmin = 845.6628
				xmax = 845.7228
				text = "to"
			intervals [2273]:
				xmin = 845.7228
				xmax = 845.7628
				text = ""
			intervals [2274]:
				xmin = 845.7628
				xmax = 845.9728
				text = "bring"
			intervals [2275]:
				xmin = 845.9728
				xmax = 846.5628
				text = "candy"
			intervals [2276]:
				xmin = 846.5628
				xmax = 846.8863
				text = ""
			intervals [2277]:
				xmin = 846.8863
				xmax = 847.0063
				text = "you"
			intervals [2278]:
				xmin = 847.0063
				xmax = 847.1363
				text = "can"
			intervals [2279]:
				xmin = 847.1363
				xmax = 847.4063
				text = "bring"
			intervals [2280]:
				xmin = 847.4063
				xmax = 847.8163
				text = "candy"
			intervals [2281]:
				xmin = 847.8163
				xmax = 847.9063
				text = "and"
			intervals [2282]:
				xmin = 847.9063
				xmax = 848.1663
				text = "stuff"
			intervals [2283]:
				xmin = 848.1663
				xmax = 848.2563
				text = "to"
			intervals [2284]:
				xmin = 848.2563
				xmax = 848.6363
				text = "school"
			intervals [2285]:
				xmin = 848.6363
				xmax = 848.7663
				text = "when"
			intervals [2286]:
				xmin = 848.7663
				xmax = 848.9063
				text = "it"
			intervals [2287]:
				xmin = 848.9063
				xmax = 848.9563
				text = "s"
			intervals [2288]:
				xmin = 848.9563
				xmax = 849.2463
				text = "lunch"
			intervals [2289]:
				xmin = 849.2463
				xmax = 849.4863
				text = "time"
			intervals [2290]:
				xmin = 849.4863
				xmax = 849.7773
				text = ""
			intervals [2291]:
				xmin = 849.7773
				xmax = 849.9073
				text = "but"
			intervals [2292]:
				xmin = 849.9073
				xmax = 850.0173
				text = "you"
			intervals [2293]:
				xmin = 850.0173
				xmax = 850.2773
				text = "can't"
			intervals [2294]:
				xmin = 850.2773
				xmax = 850.3073
				text = ""
			intervals [2295]:
				xmin = 850.3073
				xmax = 850.5073
				text = "eat"
			intervals [2296]:
				xmin = 850.5073
				xmax = 850.5773
				text = "it"
			intervals [2297]:
				xmin = 850.5773
				xmax = 850.7273
				text = "in"
			intervals [2298]:
				xmin = 850.7273
				xmax = 850.7873
				text = "the"
			intervals [2299]:
				xmin = 850.7873
				xmax = 850.8473
				text = ""
			intervals [2300]:
				xmin = 850.8473
				xmax = 851.4673
				text = "classroom"
			intervals [2301]:
				xmin = 851.4673
				xmax = 851.9957
				text = ""
			intervals [2302]:
				xmin = 851.9957
				xmax = 852.4057
				text = "cause"
			intervals [2303]:
				xmin = 852.4057
				xmax = 852.6112
				text = ""
			intervals [2304]:
				xmin = 852.6112
				xmax = 852.8212
				text = "there"
			intervals [2305]:
				xmin = 852.8212
				xmax = 852.9012
				text = "s"
			intervals [2306]:
				xmin = 852.9012
				xmax = 853.0612
				text = "this"
			intervals [2307]:
				xmin = 853.0612
				xmax = 853.3212
				text = "boy"
			intervals [2308]:
				xmin = 853.3212
				xmax = 853.6312
				text = "around"
			intervals [2309]:
				xmin = 853.6312
				xmax = 853.8012
				text = "my"
			intervals [2310]:
				xmin = 853.8012
				xmax = 854.1412
				text = "way"
			intervals [2311]:
				xmin = 854.1412
				xmax = 855.0619
				text = ""
			intervals [2312]:
				xmin = 855.0619
				xmax = 855.2619
				text = "his"
			intervals [2313]:
				xmin = 855.2619
				xmax = 855.5019
				text = "name"
			intervals [2314]:
				xmin = 855.5019
				xmax = 855.6219
				text = "is"
			intervals [2315]:
				xmin = 855.6219
				xmax = 856.3319
				text = "rdx"
			intervals [2316]:
				xmin = 856.3319
				xmax = 856.3619
				text = ""
			intervals [2317]:
				xmin = 856.3619
				xmax = 856.4919
				text = "he"
			intervals [2318]:
				xmin = 856.4919
				xmax = 856.7519
				text = "lives"
			intervals [2319]:
				xmin = 856.7519
				xmax = 856.8619
				text = "up"
			intervals [2320]:
				xmin = 856.8619
				xmax = 856.9819
				text = "the"
			intervals [2321]:
				xmin = 856.9819
				xmax = 857.3319
				text = "street"
			intervals [2322]:
				xmin = 857.3319
				xmax = 858.6159
				text = ""
			intervals [2323]:
				xmin = 858.6159
				xmax = 858.7959
				text = "and"
			intervals [2324]:
				xmin = 858.7959
				xmax = 858.9759
				text = "he"
			intervals [2325]:
				xmin = 858.9759
				xmax = 859.3159
				text = "s"
			intervals [2326]:
				xmin = 859.3159
				xmax = 859.3459
				text = ""
			intervals [2327]:
				xmin = 859.3459
				xmax = 859.5659
				text = "he"
			intervals [2328]:
				xmin = 859.5659
				xmax = 859.7359
				text = "used"
			intervals [2329]:
				xmin = 859.7359
				xmax = 859.8359
				text = "to"
			intervals [2330]:
				xmin = 859.8359
				xmax = 860.0759
				text = "sit"
			intervals [2331]:
				xmin = 860.0759
				xmax = 860.1159
				text = ""
			intervals [2332]:
				xmin = 860.1159
				xmax = 860.2759
				text = "by"
			intervals [2333]:
				xmin = 860.2759
				xmax = 860.5159
				text = "this"
			intervals [2334]:
				xmin = 860.5159
				xmax = 861.0059
				text = "girl"
			intervals [2335]:
				xmin = 861.0059
				xmax = 861.6974
				text = ""
			intervals [2336]:
				xmin = 861.6974
				xmax = 862.2074
				text = "name"
			intervals [2337]:
				xmin = 862.2074
				xmax = 862.6467
				text = ""
			intervals [2338]:
				xmin = 862.6467
				xmax = 863.1967
				text = "uh"
			intervals [2339]:
				xmin = 863.1967
				xmax = 864.6319
				text = ""
			intervals [2340]:
				xmin = 864.6319
				xmax = 865.4419
				text = "rdx"
			intervals [2341]:
				xmin = 865.4419
				xmax = 866.2419
				text = ""
			intervals [2342]:
				xmin = 866.2419
				xmax = 866.5019
				text = "she"
			intervals [2343]:
				xmin = 866.5019
				xmax = 866.6419
				text = "used"
			intervals [2344]:
				xmin = 866.6419
				xmax = 866.7119
				text = "to"
			intervals [2345]:
				xmin = 866.7119
				xmax = 866.7419
				text = ""
			intervals [2346]:
				xmin = 866.7419
				xmax = 866.8619
				text = "be"
			intervals [2347]:
				xmin = 866.8619
				xmax = 867.0419
				text = "my"
			intervals [2348]:
				xmin = 867.0419
				xmax = 867.4119
				text = "brest-"
			intervals [2349]:
				xmin = 867.4119
				xmax = 867.5815
				text = ""
			intervals [2350]:
				xmin = 867.5815
				xmax = 867.8415
				text = "best"
			intervals [2351]:
				xmin = 867.8415
				xmax = 868.2415
				text = "friend"
			intervals [2352]:
				xmin = 868.2415
				xmax = 868.8518
				text = ""
			intervals [2353]:
				xmin = 868.8518
				xmax = 869.0618
				text = "uh"
			intervals [2354]:
				xmin = 869.0618
				xmax = 869.0918
				text = ""
			intervals [2355]:
				xmin = 869.0918
				xmax = 869.3418
				text = "he"
			intervals [2356]:
				xmin = 869.3418
				xmax = 869.4518
				text = "s"
			intervals [2357]:
				xmin = 869.4518
				xmax = 869.6938
				text = ""
			intervals [2358]:
				xmin = 869.6938
				xmax = 869.9238
				text = "and"
			intervals [2359]:
				xmin = 869.9238
				xmax = 870.2538
				text = "before"
			intervals [2360]:
				xmin = 870.2538
				xmax = 870.6038
				text = "lunch"
			intervals [2361]:
				xmin = 870.6038
				xmax = 870.8538
				text = "time"
			intervals [2362]:
				xmin = 870.8538
				xmax = 870.8838
				text = ""
			intervals [2363]:
				xmin = 870.8838
				xmax = 871.0238
				text = "he"
			intervals [2364]:
				xmin = 871.0238
				xmax = 871.4538
				text = "stole"
			intervals [2365]:
				xmin = 871.4538
				xmax = 871.6138
				text = "her"
			intervals [2366]:
				xmin = 871.6138
				xmax = 872.0538
				text = "dollar"
			intervals [2367]:
				xmin = 872.0538
				xmax = 872.5743
				text = ""
			intervals [2368]:
				xmin = 872.5743
				xmax = 872.8343
				text = "and"
			intervals [2369]:
				xmin = 872.8343
				xmax = 872.8643
				text = ""
			intervals [2370]:
				xmin = 872.8643
				xmax = 873.1343
				text = "my"
			intervals [2371]:
				xmin = 873.1343
				xmax = 873.1643
				text = ""
			intervals [2372]:
				xmin = 873.1643
				xmax = 873.4043
				text = "tea"
			intervals [2373]:
				xmin = 873.4043
				xmax = 873.5022
				text = ""
			intervals [2374]:
				xmin = 873.5022
				xmax = 873.7222
				text = "and"
			intervals [2375]:
				xmin = 873.7222
				xmax = 873.9322
				text = "he"
			intervals [2376]:
				xmin = 873.9322
				xmax = 874.2322
				text = "always"
			intervals [2377]:
				xmin = 874.2322
				xmax = 874.5822
				text = "steal"
			intervals [2378]:
				xmin = 874.5822
				xmax = 874.8622
				text = "things"
			intervals [2379]:
				xmin = 874.8622
				xmax = 874.9822
				text = "from"
			intervals [2380]:
				xmin = 874.9822
				xmax = 875.1322
				text = "my"
			intervals [2381]:
				xmin = 875.1322
				xmax = 875.1622
				text = ""
			intervals [2382]:
				xmin = 875.1622
				xmax = 875.5222
				text = "teacher"
			intervals [2383]:
				xmin = 875.5222
				xmax = 875.7422
				text = "name"
			intervals [2384]:
				xmin = 875.7422
				xmax = 875.8822
				text = "miss"
			intervals [2385]:
				xmin = 875.8822
				xmax = 876.3122
				text = "rdx"
			intervals [2386]:
				xmin = 876.3122
				xmax = 876.8071
				text = ""
			intervals [2387]:
				xmin = 876.8071
				xmax = 877.1671
				text = "she"
			intervals [2388]:
				xmin = 877.1671
				xmax = 877.1971
				text = ""
			intervals [2389]:
				xmin = 877.1971
				xmax = 877.5271
				text = "uh"
			intervals [2390]:
				xmin = 877.5271
				xmax = 877.9542
				text = ""
			intervals [2391]:
				xmin = 877.9542
				xmax = 878.2742
				text = "she"
			intervals [2392]:
				xmin = 878.2742
				xmax = 878.5542
				text = "told"
			intervals [2393]:
				xmin = 878.5542
				xmax = 878.6142
				text = "him"
			intervals [2394]:
				xmin = 878.6142
				xmax = 878.6942
				text = "to"
			intervals [2395]:
				xmin = 878.6942
				xmax = 878.9142
				text = "pull"
			intervals [2396]:
				xmin = 878.9142
				xmax = 879.1242
				text = "off"
			intervals [2397]:
				xmin = 879.1242
				xmax = 879.2642
				text = "his"
			intervals [2398]:
				xmin = 879.2642
				xmax = 879.6842
				text = "stocks"
			intervals [2399]:
				xmin = 879.6842
				xmax = 879.7742
				text = "and"
			intervals [2400]:
				xmin = 879.7742
				xmax = 880.1942
				text = "shoes"
			intervals [2401]:
				xmin = 880.1942
				xmax = 881.1649
				text = ""
			intervals [2402]:
				xmin = 881.1649
				xmax = 881.5149
				text = "first"
			intervals [2403]:
				xmin = 881.5149
				xmax = 881.6349
				text = "he"
			intervals [2404]:
				xmin = 881.6349
				xmax = 881.8949
				text = "told"
			intervals [2405]:
				xmin = 881.8949
				xmax = 881.9549
				text = "'em"
			intervals [2406]:
				xmin = 881.9549
				xmax = 882.1049
				text = "to"
			intervals [2407]:
				xmin = 882.1049
				xmax = 882.1849
				text = ""
			intervals [2408]:
				xmin = 882.1849
				xmax = 882.4349
				text = "look"
			intervals [2409]:
				xmin = 882.4349
				xmax = 882.4949
				text = "in"
			intervals [2410]:
				xmin = 882.4949
				xmax = 882.6449
				text = "his"
			intervals [2411]:
				xmin = 882.6449
				xmax = 883.2149
				text = "pockets"
			intervals [2412]:
				xmin = 883.2149
				xmax = 883.3449
				text = "and"
			intervals [2413]:
				xmin = 883.3449
				xmax = 883.8449
				text = "everything"
			intervals [2414]:
				xmin = 883.8449
				xmax = 884.2386
				text = ""
			intervals [2415]:
				xmin = 884.2386
				xmax = 884.4486
				text = "she"
			intervals [2416]:
				xmin = 884.4486
				xmax = 884.8486
				text = "checked"
			intervals [2417]:
				xmin = 884.8486
				xmax = 884.9786
				text = "in"
			intervals [2418]:
				xmin = 884.9786
				xmax = 885.1786
				text = "there"
			intervals [2419]:
				xmin = 885.1786
				xmax = 885.2386
				text = "and"
			intervals [2420]:
				xmin = 885.2386
				xmax = 885.5386
				text = "he"
			intervals [2421]:
				xmin = 885.5386
				xmax = 885.6786
				text = "ain't"
			intervals [2422]:
				xmin = 885.6786
				xmax = 886.0486
				text = "have"
			intervals [2423]:
				xmin = 886.0486
				xmax = 886.0886
				text = ""
			intervals [2424]:
				xmin = 886.0886
				xmax = 886.2586
				text = "'em"
			intervals [2425]:
				xmin = 886.2586
				xmax = 886.9431
				text = ""
			intervals [2426]:
				xmin = 886.9431
				xmax = 887.1631
				text = "and"
			intervals [2427]:
				xmin = 887.1631
				xmax = 887.5031
				text = "then"
			intervals [2428]:
				xmin = 887.5031
				xmax = 888.7744
				text = ""
			intervals [2429]:
				xmin = 888.7744
				xmax = 889.2544
				text = "um"
			intervals [2430]:
				xmin = 889.2544
				xmax = 890.0614
				text = ""
			intervals [2431]:
				xmin = 890.0614
				xmax = 890.3314
				text = "he"
			intervals [2432]:
				xmin = 890.3314
				xmax = 890.4514
				text = ""
			intervals [2433]:
				xmin = 890.4514
				xmax = 891.0814
				text = "um"
			intervals [2434]:
				xmin = 891.0814
				xmax = 892.8705
				text = ""
			intervals [2435]:
				xmin = 892.8705
				xmax = 893.0805
				text = "then"
			intervals [2436]:
				xmin = 893.0805
				xmax = 893.2705
				text = "she"
			intervals [2437]:
				xmin = 893.2705
				xmax = 893.5405
				text = "told"
			intervals [2438]:
				xmin = 893.5405
				xmax = 893.6005
				text = "him"
			intervals [2439]:
				xmin = 893.6005
				xmax = 893.6605
				text = "to"
			intervals [2440]:
				xmin = 893.6605
				xmax = 893.8505
				text = "take"
			intervals [2441]:
				xmin = 893.8505
				xmax = 894.0405
				text = "off"
			intervals [2442]:
				xmin = 894.0405
				xmax = 894.1505
				text = "his"
			intervals [2443]:
				xmin = 894.1505
				xmax = 894.6105
				text = "shoes"
			intervals [2444]:
				xmin = 894.6105
				xmax = 894.9703
				text = ""
			intervals [2445]:
				xmin = 894.9703
				xmax = 895.2503
				text = "and"
			intervals [2446]:
				xmin = 895.2503
				xmax = 895.3103
				text = "it"
			intervals [2447]:
				xmin = 895.3103
				xmax = 895.6803
				text = "wasn't"
			intervals [2448]:
				xmin = 895.6803
				xmax = 895.7903
				text = "there"
			intervals [2449]:
				xmin = 895.7903
				xmax = 895.9303
				text = "and"
			intervals [2450]:
				xmin = 895.9303
				xmax = 895.9903
				text = ""
			intervals [2451]:
				xmin = 895.9903
				xmax = 896.2703
				text = "then"
			intervals [2452]:
				xmin = 896.2703
				xmax = 896.551
				text = ""
			intervals [2453]:
				xmin = 896.551
				xmax = 896.791
				text = "she"
			intervals [2454]:
				xmin = 896.791
				xmax = 897.001
				text = "had"
			intervals [2455]:
				xmin = 897.001
				xmax = 897.031
				text = "a"
			intervals [2456]:
				xmin = 897.031
				xmax = 897.381
				text = "idea"
			intervals [2457]:
				xmin = 897.381
				xmax = 897.561
				text = "that"
			intervals [2458]:
				xmin = 897.561
				xmax = 897.731
				text = "they"
			intervals [2459]:
				xmin = 897.731
				xmax = 897.861
				text = "were"
			intervals [2460]:
				xmin = 897.861
				xmax = 897.891
				text = ""
			intervals [2461]:
				xmin = 897.891
				xmax = 898.041
				text = "in"
			intervals [2462]:
				xmin = 898.041
				xmax = 898.191
				text = "his"
			intervals [2463]:
				xmin = 898.191
				xmax = 898.671
				text = "socks"
			intervals [2464]:
				xmin = 898.671
				xmax = 898.771
				text = "so"
			intervals [2465]:
				xmin = 898.771
				xmax = 899.4307
				text = ""
			intervals [2466]:
				xmin = 899.4307
				xmax = 899.7007
				text = "uh"
			intervals [2467]:
				xmin = 899.7007
				xmax = 899.7907
				text = ""
			intervals [2468]:
				xmin = 899.7907
				xmax = 900.0607
				text = "she"
			intervals [2469]:
				xmin = 900.0607
				xmax = 900.3407
				text = "told"
			intervals [2470]:
				xmin = 900.3407
				xmax = 900.4207
				text = "him"
			intervals [2471]:
				xmin = 900.4207
				xmax = 900.6307
				text = "take"
			intervals [2472]:
				xmin = 900.6307
				xmax = 900.8107
				text = "off"
			intervals [2473]:
				xmin = 900.8107
				xmax = 900.9107
				text = "his"
			intervals [2474]:
				xmin = 900.9107
				xmax = 901.4107
				text = "socks"
			intervals [2475]:
				xmin = 901.4107
				xmax = 901.6977
				text = ""
			intervals [2476]:
				xmin = 901.6977
				xmax = 901.8177
				text = "and"
			intervals [2477]:
				xmin = 901.8177
				xmax = 902.0177
				text = "she"
			intervals [2478]:
				xmin = 902.0177
				xmax = 902.3977
				text = "checked"
			intervals [2479]:
				xmin = 902.3977
				xmax = 902.5677
				text = "all"
			intervals [2480]:
				xmin = 902.5677
				xmax = 902.7177
				text = "through"
			intervals [2481]:
				xmin = 902.7177
				xmax = 902.8377
				text = "his"
			intervals [2482]:
				xmin = 902.8377
				xmax = 903.2277
				text = "socks"
			intervals [2483]:
				xmin = 903.2277
				xmax = 903.3677
				text = "and"
			intervals [2484]:
				xmin = 903.3677
				xmax = 903.5477
				text = "there"
			intervals [2485]:
				xmin = 903.5477
				xmax = 903.6577
				text = "it"
			intervals [2486]:
				xmin = 903.6577
				xmax = 903.9477
				text = "was"
			intervals [2487]:
				xmin = 903.9477
				xmax = 903.9777
				text = ""
			intervals [2488]:
				xmin = 903.9777
				xmax = 904.0877
				text = "in"
			intervals [2489]:
				xmin = 904.0877
				xmax = 904.1177
				text = ""
			intervals [2490]:
				xmin = 904.1177
				xmax = 904.3877
				text = "there"
			intervals [2491]:
				xmin = 904.3877
				xmax = 906.849
				text = ""
			intervals [2492]:
				xmin = 906.849
				xmax = 907.089
				text = "w"
			intervals [2493]:
				xmin = 907.089
				xmax = 907.269
				text = "uh"
			intervals [2494]:
				xmin = 907.269
				xmax = 907.459
				text = "he"
			intervals [2495]:
				xmin = 907.459
				xmax = 907.649
				text = "got"
			intervals [2496]:
				xmin = 907.649
				xmax = 907.859
				text = "sent"
			intervals [2497]:
				xmin = 907.859
				xmax = 908.049
				text = "down"
			intervals [2498]:
				xmin = 908.049
				xmax = 908.079
				text = ""
			intervals [2499]:
				xmin = 908.079
				xmax = 908.169
				text = "to"
			intervals [2500]:
				xmin = 908.169
				xmax = 908.239
				text = "the"
			intervals [2501]:
				xmin = 908.239
				xmax = 908.269
				text = ""
			intervals [2502]:
				xmin = 908.269
				xmax = 908.759
				text = "office"
			intervals [2503]:
				xmin = 908.759
				xmax = 909.5768
				text = ""
			intervals [2504]:
				xmin = 909.5768
				xmax = 909.7368
				text = "he"
			intervals [2505]:
				xmin = 909.7368
				xmax = 910.0268
				text = "almost"
			intervals [2506]:
				xmin = 910.0268
				xmax = 910.1668
				text = "got"
			intervals [2507]:
				xmin = 910.1668
				xmax = 910.3268
				text = "p-"
			intervals [2508]:
				xmin = 910.3268
				xmax = 910.6513
				text = ""
			intervals [2509]:
				xmin = 910.6513
				xmax = 910.8013
				text = "got"
			intervals [2510]:
				xmin = 910.8013
				xmax = 910.8513
				text = ""
			intervals [2511]:
				xmin = 910.8513
				xmax = 911.0213
				text = "put"
			intervals [2512]:
				xmin = 911.0213
				xmax = 911.1913
				text = "out"
			intervals [2513]:
				xmin = 911.1913
				xmax = 911.2513
				text = "of"
			intervals [2514]:
				xmin = 911.2513
				xmax = 911.6013
				text = "school"
			intervals [2515]:
				xmin = 911.6013
				xmax = 911.8465
				text = ""
			intervals [2516]:
				xmin = 911.8465
				xmax = 911.9665
				text = "he"
			intervals [2517]:
				xmin = 911.9665
				xmax = 912.0065
				text = ""
			intervals [2518]:
				xmin = 912.0065
				xmax = 912.2365
				text = "did"
			intervals [2519]:
				xmin = 912.2365
				xmax = 912.4365
				text = "that"
			intervals [2520]:
				xmin = 912.4365
				xmax = 912.8665
				text = "twice"
			intervals [2521]:
				xmin = 912.8665
				xmax = 913.3666
				text = ""
			intervals [2522]:
				xmin = 913.3666
				xmax = 913.5466
				text = "he"
			intervals [2523]:
				xmin = 913.5466
				xmax = 913.7466
				text = "al"
			intervals [2524]:
				xmin = 913.7466
				xmax = 913.7766
				text = ""
			intervals [2525]:
				xmin = 913.7766
				xmax = 914.0066
				text = "he"
			intervals [2526]:
				xmin = 914.0066
				xmax = 914.1966
				text = "did"
			intervals [2527]:
				xmin = 914.1966
				xmax = 914.3266
				text = "it"
			intervals [2528]:
				xmin = 914.3266
				xmax = 914.4166
				text = "to"
			intervals [2529]:
				xmin = 914.4166
				xmax = 914.6466
				text = "me"
			intervals [2530]:
				xmin = 914.6466
				xmax = 914.8666
				text = "one"
			intervals [2531]:
				xmin = 914.8666
				xmax = 915.2166
				text = "time"
			intervals [2532]:
				xmin = 915.2166
				xmax = 915.5136
				text = ""
			intervals [2533]:
				xmin = 915.5136
				xmax = 915.7536
				text = "and"
			intervals [2534]:
				xmin = 915.7536
				xmax = 915.8636
				text = ""
			intervals [2535]:
				xmin = 915.8636
				xmax = 916.0636
				text = "uh"
			intervals [2536]:
				xmin = 916.0636
				xmax = 916.2736
				text = "he"
			intervals [2537]:
				xmin = 916.2736
				xmax = 916.4936
				text = "got"
			intervals [2538]:
				xmin = 916.4936
				xmax = 916.7536
				text = "sent"
			intervals [2539]:
				xmin = 916.7536
				xmax = 917.0636
				text = "home"
			intervals [2540]:
				xmin = 917.0636
				xmax = 918.0983
				text = ""
			intervals [2541]:
				xmin = 918.0983
				xmax = 918.2383
				text = "he"
			intervals [2542]:
				xmin = 918.2383
				xmax = 918.4383
				text = "got"
			intervals [2543]:
				xmin = 918.4383
				xmax = 918.5883
				text = "out"
			intervals [2544]:
				xmin = 918.5883
				xmax = 918.6683
				text = "of"
			intervals [2545]:
				xmin = 918.6683
				xmax = 919.0183
				text = "school"
			intervals [2546]:
				xmin = 919.0183
				xmax = 925.3293
				text = ""
			intervals [2547]:
				xmin = 925.3293
				xmax = 925.4793
				text = "well"
			intervals [2548]:
				xmin = 925.4793
				xmax = 926.0993
				text = "sometime"
			intervals [2549]:
				xmin = 926.0993
				xmax = 926.1693
				text = "it"
			intervals [2550]:
				xmin = 926.1693
				xmax = 926.2393
				text = "s"
			intervals [2551]:
				xmin = 926.2393
				xmax = 926.7293
				text = "fair"
			intervals [2552]:
				xmin = 926.7293
				xmax = 938.0921
				text = ""
			intervals [2553]:
				xmin = 938.0921
				xmax = 938.1621
				text = "you"
			intervals [2554]:
				xmin = 938.1621
				xmax = 938.4221
				text = "mean"
			intervals [2555]:
				xmin = 938.4221
				xmax = 938.5421
				text = "in"
			intervals [2556]:
				xmin = 938.5421
				xmax = 938.9621
				text = "school"
			intervals [2557]:
				xmin = 938.9621
				xmax = 941.9604
				text = ""
			intervals [2558]:
				xmin = 941.9604
				xmax = 942.4304
				text = "mm"
			intervals [2559]:
				xmin = 942.4304
				xmax = 944.7082
				text = ""
			intervals [2560]:
				xmin = 944.7082
				xmax = 944.7682
				text = "<unk>"
			intervals [2561]:
				xmin = 944.7682
				xmax = 944.966
				text = ""
			intervals [2562]:
				xmin = 944.966
				xmax = 945.076
				text = "let"
			intervals [2563]:
				xmin = 945.076
				xmax = 945.126
				text = "s"
			intervals [2564]:
				xmin = 945.126
				xmax = 945.376
				text = "see"
			intervals [2565]:
				xmin = 945.376
				xmax = 946.3902
				text = ""
			intervals [2566]:
				xmin = 946.3902
				xmax = 946.7402
				text = "one"
			intervals [2567]:
				xmin = 946.7402
				xmax = 947.1902
				text = "time"
			intervals [2568]:
				xmin = 947.1902
				xmax = 947.2902
				text = ""
			intervals [2569]:
				xmin = 947.2902
				xmax = 947.5202
				text = "when"
			intervals [2570]:
				xmin = 947.5202
				xmax = 947.6102
				text = ""
			intervals [2571]:
				xmin = 947.6102
				xmax = 948.1902
				text = "um"
			intervals [2572]:
				xmin = 948.1902
				xmax = 949.0729
				text = ""
			intervals [2573]:
				xmin = 949.0729
				xmax = 949.2429
				text = "when"
			intervals [2574]:
				xmin = 949.2429
				xmax = 949.3929
				text = "me"
			intervals [2575]:
				xmin = 949.3929
				xmax = 949.5129
				text = "and"
			intervals [2576]:
				xmin = 949.5129
				xmax = 949.7529
				text = "this"
			intervals [2577]:
				xmin = 949.7529
				xmax = 950.0629
				text = "girl"
			intervals [2578]:
				xmin = 950.0629
				xmax = 950.1229
				text = "were"
			intervals [2579]:
				xmin = 950.1229
				xmax = 950.1829
				text = ""
			intervals [2580]:
				xmin = 950.1829
				xmax = 950.6329
				text = "playing"
			intervals [2581]:
				xmin = 950.6329
				xmax = 951.7913
				text = ""
			intervals [2582]:
				xmin = 951.7913
				xmax = 951.9613
				text = "when"
			intervals [2583]:
				xmin = 951.9613
				xmax = 952.1613
				text = "she"
			intervals [2584]:
				xmin = 952.1613
				xmax = 952.4513
				text = "came"
			intervals [2585]:
				xmin = 952.4513
				xmax = 952.5213
				text = "to"
			intervals [2586]:
				xmin = 952.5213
				xmax = 953.2713
				text = "classroom"
			intervals [2587]:
				xmin = 953.2713
				xmax = 954.1255
				text = ""
			intervals [2588]:
				xmin = 954.1255
				xmax = 954.2455
				text = "and"
			intervals [2589]:
				xmin = 954.2455
				xmax = 954.3555
				text = "me"
			intervals [2590]:
				xmin = 954.3555
				xmax = 954.4555
				text = "and"
			intervals [2591]:
				xmin = 954.4555
				xmax = 954.6555
				text = "this"
			intervals [2592]:
				xmin = 954.6555
				xmax = 954.9655
				text = "girl"
			intervals [2593]:
				xmin = 954.9655
				xmax = 955.0255
				text = "were"
			intervals [2594]:
				xmin = 955.0255
				xmax = 955.1055
				text = ""
			intervals [2595]:
				xmin = 955.1055
				xmax = 955.6755
				text = "playing"
			intervals [2596]:
				xmin = 955.6755
				xmax = 956.8001
				text = ""
			intervals [2597]:
				xmin = 956.8001
				xmax = 957.0201
				text = "with"
			intervals [2598]:
				xmin = 957.0201
				xmax = 957.1201
				text = ""
			intervals [2599]:
				xmin = 957.1201
				xmax = 957.4301
				text = "uh"
			intervals [2600]:
				xmin = 957.4301
				xmax = 957.7601
				text = "this"
			intervals [2601]:
				xmin = 957.7601
				xmax = 958.0001
				text = "girl"
			intervals [2602]:
				xmin = 958.0001
				xmax = 958.0901
				text = "s"
			intervals [2603]:
				xmin = 958.0901
				xmax = 958.5101
				text = "toy"
			intervals [2604]:
				xmin = 958.5101
				xmax = 959.3741
				text = ""
			intervals [2605]:
				xmin = 959.3741
				xmax = 959.5941
				text = "and"
			intervals [2606]:
				xmin = 959.5941
				xmax = 959.6641
				text = ""
			intervals [2607]:
				xmin = 959.6641
				xmax = 959.9941
				text = "uh"
			intervals [2608]:
				xmin = 959.9941
				xmax = 960.4434
				text = ""
			intervals [2609]:
				xmin = 960.4434
				xmax = 960.5934
				text = "and"
			intervals [2610]:
				xmin = 960.5934
				xmax = 960.7234
				text = "my"
			intervals [2611]:
				xmin = 960.7234
				xmax = 960.7534
				text = ""
			intervals [2612]:
				xmin = 960.7534
				xmax = 961.0734
				text = "teacher"
			intervals [2613]:
				xmin = 961.0734
				xmax = 961.5234
				text = "hollered"
			intervals [2614]:
				xmin = 961.5234
				xmax = 961.6634
				text = "at"
			intervals [2615]:
				xmin = 961.6634
				xmax = 961.7834
				text = "us"
			intervals [2616]:
				xmin = 961.7834
				xmax = 961.8134
				text = ""
			intervals [2617]:
				xmin = 961.8134
				xmax = 961.9734
				text = "miss"
			intervals [2618]:
				xmin = 961.9734
				xmax = 962.0034
				text = ""
			intervals [2619]:
				xmin = 962.0034
				xmax = 962.4034
				text = "rdx"
			intervals [2620]:
				xmin = 962.4034
				xmax = 962.8188
				text = ""
			intervals [2621]:
				xmin = 962.8188
				xmax = 963.2388
				text = "hollered"
			intervals [2622]:
				xmin = 963.2388
				xmax = 963.4688
				text = "at"
			intervals [2623]:
				xmin = 963.4688
				xmax = 963.7288
				text = "us"
			intervals [2624]:
				xmin = 963.7288
				xmax = 963.8733
				text = ""
			intervals [2625]:
				xmin = 963.8733
				xmax = 964.0333
				text = "and"
			intervals [2626]:
				xmin = 964.0333
				xmax = 964.1333
				text = ""
			intervals [2627]:
				xmin = 964.1333
				xmax = 964.6333
				text = "um"
			intervals [2628]:
				xmin = 964.6333
				xmax = 966.6752
				text = ""
			intervals [2629]:
				xmin = 966.6752
				xmax = 966.7552
				text = "and"
			intervals [2630]:
				xmin = 966.7552
				xmax = 966.7952
				text = ""
			intervals [2631]:
				xmin = 966.7952
				xmax = 967.0952
				text = "told"
			intervals [2632]:
				xmin = 967.0952
				xmax = 967.3752
				text = "us"
			intervals [2633]:
				xmin = 967.3752
				xmax = 967.5345
				text = ""
			intervals [2634]:
				xmin = 967.5345
				xmax = 967.7845
				text = "uh"
			intervals [2635]:
				xmin = 967.7845
				xmax = 968.2145
				text = "stop"
			intervals [2636]:
				xmin = 968.2145
				xmax = 968.2445
				text = ""
			intervals [2637]:
				xmin = 968.2445
				xmax = 968.7845
				text = "playing"
			intervals [2638]:
				xmin = 968.7845
				xmax = 969.0219
				text = ""
			intervals [2639]:
				xmin = 969.0219
				xmax = 969.2619
				text = "cause"
			intervals [2640]:
				xmin = 969.2619
				xmax = 969.5619
				text = "she"
			intervals [2641]:
				xmin = 969.5619
				xmax = 969.7619
				text = "had"
			intervals [2642]:
				xmin = 969.7619
				xmax = 969.8719
				text = "a"
			intervals [2643]:
				xmin = 969.8719
				xmax = 970.2119
				text = "reading"
			intervals [2644]:
				xmin = 970.2119
				xmax = 970.2619
				text = ""
			intervals [2645]:
				xmin = 970.2619
				xmax = 970.5319
				text = "group"
			intervals [2646]:
				xmin = 970.5319
				xmax = 971.8885
				text = ""
			intervals [2647]:
				xmin = 971.8885
				xmax = 972.2985
				text = "people"
			intervals [2648]:
				xmin = 972.2985
				xmax = 972.4885
				text = "up"
			intervals [2649]:
				xmin = 972.4885
				xmax = 972.5785
				text = "there"
			intervals [2650]:
				xmin = 972.5785
				xmax = 973.1485
				text = "reading"
			intervals [2651]:
				xmin = 973.1485
				xmax = 975.854
				text = ""
			intervals [2652]:
				xmin = 975.854
				xmax = 976.144
				text = "yeah"
			intervals [2653]:
				xmin = 976.144
				xmax = 976.204
				text = "it"
			intervals [2654]:
				xmin = 976.204
				xmax = 976.484
				text = "was"
			intervals [2655]:
				xmin = 976.484
				xmax = 977.5753
				text = ""
			intervals [2656]:
				xmin = 977.5753
				xmax = 977.9253
				text = "no"
			intervals [2657]:
				xmin = 977.9253
				xmax = 983.428
				text = ""
			intervals [2658]:
				xmin = 983.428
				xmax = 983.708
				text = "well"
			intervals [2659]:
				xmin = 983.708
				xmax = 983.848
				text = "my"
			intervals [2660]:
				xmin = 983.848
				xmax = 984.088
				text = "s"
			intervals [2661]:
				xmin = 984.088
				xmax = 984.2475
				text = ""
			intervals [2662]:
				xmin = 984.2475
				xmax = 984.4575
				text = "that"
			intervals [2663]:
				xmin = 984.4575
				xmax = 984.7075
				text = "was"
			intervals [2664]:
				xmin = 984.7075
				xmax = 984.9675
				text = "my"
			intervals [2665]:
				xmin = 984.9675
				xmax = 985.0375
				text = ""
			intervals [2666]:
				xmin = 985.0375
				xmax = 985.3275
				text = "uh"
			intervals [2667]:
				xmin = 985.3275
				xmax = 985.4075
				text = ""
			intervals [2668]:
				xmin = 985.4075
				xmax = 985.7275
				text = "teacher"
			intervals [2669]:
				xmin = 985.7275
				xmax = 986.0475
				text = "before"
			intervals [2670]:
				xmin = 986.0475
				xmax = 986.1375
				text = "i"
			intervals [2671]:
				xmin = 986.1375
				xmax = 986.1675
				text = ""
			intervals [2672]:
				xmin = 986.1675
				xmax = 986.2775
				text = "got"
			intervals [2673]:
				xmin = 986.2775
				xmax = 986.4675
				text = "out"
			intervals [2674]:
				xmin = 986.4675
				xmax = 986.5275
				text = "of"
			intervals [2675]:
				xmin = 986.5275
				xmax = 986.9075
				text = "school"
			intervals [2676]:
				xmin = 986.9075
				xmax = 987.0475
				text = "her"
			intervals [2677]:
				xmin = 987.0475
				xmax = 987.2775
				text = "name"
			intervals [2678]:
				xmin = 987.2775
				xmax = 987.4475
				text = "was"
			intervals [2679]:
				xmin = 987.4475
				xmax = 987.5975
				text = "miss"
			intervals [2680]:
				xmin = 987.5975
				xmax = 987.6275
				text = ""
			intervals [2681]:
				xmin = 987.6275
				xmax = 988.0475
				text = "rdx"
			intervals [2682]:
				xmin = 988.0475
				xmax = 988.4115
				text = ""
			intervals [2683]:
				xmin = 988.4115
				xmax = 988.6415
				text = "she"
			intervals [2684]:
				xmin = 988.6415
				xmax = 988.8015
				text = "was"
			intervals [2685]:
				xmin = 988.8015
				xmax = 988.8315
				text = "a"
			intervals [2686]:
				xmin = 988.8315
				xmax = 989.0815
				text = "real"
			intervals [2687]:
				xmin = 989.0815
				xmax = 989.4315
				text = "nice"
			intervals [2688]:
				xmin = 989.4315
				xmax = 989.6415
				text = "teacher"
			intervals [2689]:
				xmin = 989.6415
				xmax = 989.7215
				text = "she"
			intervals [2690]:
				xmin = 989.7215
				xmax = 989.8415
				text = "she"
			intervals [2691]:
				xmin = 989.8415
				xmax = 990.0815
				text = "she"
			intervals [2692]:
				xmin = 990.0815
				xmax = 990.3015
				text = "took"
			intervals [2693]:
				xmin = 990.3015
				xmax = 990.4515
				text = "us"
			intervals [2694]:
				xmin = 990.4515
				xmax = 990.4815
				text = ""
			intervals [2695]:
				xmin = 990.4815
				xmax = 990.7215
				text = "on"
			intervals [2696]:
				xmin = 990.7215
				xmax = 990.8115
				text = ""
			intervals [2697]:
				xmin = 990.8115
				xmax = 991.4015
				text = "trips"
			intervals [2698]:
				xmin = 991.4015
				xmax = 991.5115
				text = "and"
			intervals [2699]:
				xmin = 991.5115
				xmax = 991.8615
				text = "stuff"
			intervals [2700]:
				xmin = 991.8615
				xmax = 992.2553
				text = ""
			intervals [2701]:
				xmin = 992.2553
				xmax = 992.4553
				text = "she"
			intervals [2702]:
				xmin = 992.4553
				xmax = 992.7253
				text = "took"
			intervals [2703]:
				xmin = 992.7253
				xmax = 992.8453
				text = "us"
			intervals [2704]:
				xmin = 992.8453
				xmax = 992.8753
				text = ""
			intervals [2705]:
				xmin = 992.8753
				xmax = 993.0853
				text = "to"
			intervals [2706]:
				xmin = 993.0853
				xmax = 993.2653
				text = "the"
			intervals [2707]:
				xmin = 993.2653
				xmax = 993.8913
				text = ""
			intervals [2708]:
				xmin = 993.8913
				xmax = 994.7013
				text = "capitol"
			intervals [2709]:
				xmin = 994.7013
				xmax = 995.8031
				text = ""
			intervals [2710]:
				xmin = 995.8031
				xmax = 996.2131
				text = "and"
			intervals [2711]:
				xmin = 996.2131
				xmax = 996.3621
				text = ""
			intervals [2712]:
				xmin = 996.3621
				xmax = 996.6421
				text = "uh"
			intervals [2713]:
				xmin = 996.6421
				xmax = 999.5995
				text = ""
			intervals [2714]:
				xmin = 999.5995
				xmax = 999.6395
				text = "uh"
			intervals [2715]:
				xmin = 999.6395
				xmax = 999.9195
				text = "i"
			intervals [2716]:
				xmin = 999.9195
				xmax = 999.9895
				text = ""
			intervals [2717]:
				xmin = 999.9895
				xmax = 1000.3595
				text = "forgot"
			intervals [2718]:
				xmin = 1000.3595
				xmax = 1000.5395
				text = "what"
			intervals [2719]:
				xmin = 1000.5395
				xmax = 1000.7595
				text = "other"
			intervals [2720]:
				xmin = 1000.7595
				xmax = 1000.8395
				text = ""
			intervals [2721]:
				xmin = 1000.8395
				xmax = 1001.2095
				text = "places"
			intervals [2722]:
				xmin = 1001.2095
				xmax = 1001.3495
				text = ""
			intervals [2723]:
				xmin = 1001.3495
				xmax = 1001.5395
				text = "but"
			intervals [2724]:
				xmin = 1001.5395
				xmax = 1001.6518
				text = ""
			intervals [2725]:
				xmin = 1001.6518
				xmax = 1001.8318
				text = "we"
			intervals [2726]:
				xmin = 1001.8318
				xmax = 1002.0618
				text = "had"
			intervals [2727]:
				xmin = 1002.0618
				xmax = 1002.1218
				text = "a"
			intervals [2728]:
				xmin = 1002.1218
				xmax = 1002.3518
				text = "real"
			intervals [2729]:
				xmin = 1002.3518
				xmax = 1002.5118
				text = "good"
			intervals [2730]:
				xmin = 1002.5118
				xmax = 1002.7918
				text = "time"
			intervals [2731]:
				xmin = 1002.7918
				xmax = 1002.8518
				text = "in"
			intervals [2732]:
				xmin = 1002.8518
				xmax = 1002.9918
				text = "her"
			intervals [2733]:
				xmin = 1002.9918
				xmax = 1003.0218
				text = ""
			intervals [2734]:
				xmin = 1003.0218
				xmax = 1003.5318
				text = "classroom"
			intervals [2735]:
				xmin = 1003.5318
				xmax = 1003.9168
				text = ""
			intervals [2736]:
				xmin = 1003.9168
				xmax = 1004.0668
				text = "we"
			intervals [2737]:
				xmin = 1004.0668
				xmax = 1004.2968
				text = "had"
			intervals [2738]:
				xmin = 1004.2968
				xmax = 1004.3368
				text = ""
			intervals [2739]:
				xmin = 1004.3368
				xmax = 1004.9268
				text = "parties"
			intervals [2740]:
				xmin = 1004.9268
				xmax = 1005.0768
				text = "and"
			intervals [2741]:
				xmin = 1005.0768
				xmax = 1005.3868
				text = "stuff"
			intervals [2742]:
				xmin = 1005.3868
				xmax = 1006.2623
				text = ""
			intervals [2743]:
				xmin = 1006.2623
				xmax = 1006.4123
				text = "and"
			intervals [2744]:
				xmin = 1006.4123
				xmax = 1006.6623
				text = "she"
			intervals [2745]:
				xmin = 1006.6623
				xmax = 1006.9223
				text = "didn't"
			intervals [2746]:
				xmin = 1006.9223
				xmax = 1007.3323
				text = "holler"
			intervals [2747]:
				xmin = 1007.3323
				xmax = 1010.1613
				text = ""
			intervals [2748]:
				xmin = 1010.1613
				xmax = 1010.3613
				text = "see"
			intervals [2749]:
				xmin = 1010.3613
				xmax = 1010.7913
				text = "people"
			intervals [2750]:
				xmin = 1010.7913
				xmax = 1010.9613
				text = "were"
			intervals [2751]:
				xmin = 1010.9613
				xmax = 1011.1913
				text = "good"
			intervals [2752]:
				xmin = 1011.1913
				xmax = 1011.3213
				text = "in"
			intervals [2753]:
				xmin = 1011.3213
				xmax = 1011.4913
				text = "her"
			intervals [2754]:
				xmin = 1011.4913
				xmax = 1012.1713
				text = "classroom"
			intervals [2755]:
				xmin = 1012.1713
				xmax = 1017.0966
				text = ""
			intervals [2756]:
				xmin = 1017.0966
				xmax = 1017.1766
				text = "be"
			intervals [2757]:
				xmin = 1017.1766
				xmax = 1017.4966
				text = "nice"
			intervals [2758]:
				xmin = 1017.4966
				xmax = 1017.5266
				text = ""
			intervals [2759]:
				xmin = 1017.5266
				xmax = 1017.6466
				text = "to"
			intervals [2760]:
				xmin = 1017.6466
				xmax = 1017.8666
				text = "her"
			intervals [2761]:
				xmin = 1017.8666
				xmax = 1018.4523
				text = ""
			intervals [2762]:
				xmin = 1018.4523
				xmax = 1018.6323
				text = "mm-hm"
			intervals [2763]:
				xmin = 1018.6323
				xmax = 1027.7463
				text = ""
			intervals [2764]:
				xmin = 1027.7463
				xmax = 1027.8963
				text = "yeah"
			intervals [2765]:
				xmin = 1027.8963
				xmax = 1028.0963
				text = "that"
			intervals [2766]:
				xmin = 1028.0963
				xmax = 1028.2363
				text = "was"
			intervals [2767]:
				xmin = 1028.2363
				xmax = 1028.4063
				text = "my"
			intervals [2768]:
				xmin = 1028.4063
				xmax = 1028.4463
				text = ""
			intervals [2769]:
				xmin = 1028.4463
				xmax = 1029.0763
				text = "kindergarten"
			intervals [2770]:
				xmin = 1029.0763
				xmax = 1029.4163
				text = "teacher"
			intervals [2771]:
				xmin = 1029.4163
				xmax = 1029.5763
				text = "when"
			intervals [2772]:
				xmin = 1029.5763
				xmax = 1029.7063
				text = "i"
			intervals [2773]:
				xmin = 1029.7063
				xmax = 1029.8063
				text = ""
			intervals [2774]:
				xmin = 1029.8063
				xmax = 1030.1363
				text = "first"
			intervals [2775]:
				xmin = 1030.1363
				xmax = 1030.4063
				text = "came"
			intervals [2776]:
				xmin = 1030.4063
				xmax = 1030.4963
				text = "to"
			intervals [2777]:
				xmin = 1030.4963
				xmax = 1030.7163
				text = "that"
			intervals [2778]:
				xmin = 1030.7163
				xmax = 1031.1263
				text = "school"
			intervals [2779]:
				xmin = 1031.1263
				xmax = 1031.6825
				text = ""
			intervals [2780]:
				xmin = 1031.6825
				xmax = 1031.7325
				text = "<unk>"
			intervals [2781]:
				xmin = 1031.7325
				xmax = 1031.8825
				text = "her"
			intervals [2782]:
				xmin = 1031.8825
				xmax = 1032.1725
				text = "name"
			intervals [2783]:
				xmin = 1032.1725
				xmax = 1032.4125
				text = "was"
			intervals [2784]:
				xmin = 1032.4125
				xmax = 1032.4725
				text = ""
			intervals [2785]:
				xmin = 1032.4725
				xmax = 1032.8625
				text = "uh"
			intervals [2786]:
				xmin = 1032.8625
				xmax = 1033.0425
				text = ""
			intervals [2787]:
				xmin = 1033.0425
				xmax = 1033.2825
				text = "miss"
			intervals [2788]:
				xmin = 1033.2825
				xmax = 1033.8925
				text = "rdx"
			intervals [2789]:
				xmin = 1033.8925
				xmax = 1034.1873
				text = ""
			intervals [2790]:
				xmin = 1034.1873
				xmax = 1034.4573
				text = "she"
			intervals [2791]:
				xmin = 1034.4573
				xmax = 1034.6073
				text = "was"
			intervals [2792]:
				xmin = 1034.6073
				xmax = 1034.7173
				text = "a"
			intervals [2793]:
				xmin = 1034.7173
				xmax = 1035.0473
				text = "real"
			intervals [2794]:
				xmin = 1035.0473
				xmax = 1035.4773
				text = "mean"
			intervals [2795]:
				xmin = 1035.4773
				xmax = 1035.8973
				text = "teacher"
			intervals [2796]:
				xmin = 1035.8973
				xmax = 1038.4573
				text = ""
			intervals [2797]:
				xmin = 1038.4573
				xmax = 1038.8773
				text = "she"
			intervals [2798]:
				xmin = 1038.8773
				xmax = 1039.1973
				text = "wouldn't"
			intervals [2799]:
				xmin = 1039.1973
				xmax = 1039.5673
				text = "give"
			intervals [2800]:
				xmin = 1039.5673
				xmax = 1039.779
				text = ""
			intervals [2801]:
				xmin = 1039.779
				xmax = 1040.189
				text = "children"
			intervals [2802]:
				xmin = 1040.189
				xmax = 1040.279
				text = "a"
			intervals [2803]:
				xmin = 1040.279
				xmax = 1040.5996
				text = ""
			intervals [2804]:
				xmin = 1040.5996
				xmax = 1040.9396
				text = "chance"
			intervals [2805]:
				xmin = 1040.9396
				xmax = 1041.0596
				text = "to"
			intervals [2806]:
				xmin = 1041.0596
				xmax = 1041.6496
				text = "explain"
			intervals [2807]:
				xmin = 1041.6496
				xmax = 1042.2277
				text = ""
			intervals [2808]:
				xmin = 1042.2277
				xmax = 1042.3877
				text = "when"
			intervals [2809]:
				xmin = 1042.3877
				xmax = 1042.4977
				text = ""
			intervals [2810]:
				xmin = 1042.4977
				xmax = 1042.7477
				text = "uh"
			intervals [2811]:
				xmin = 1042.7477
				xmax = 1043.3177
				text = "somebody"
			intervals [2812]:
				xmin = 1043.3177
				xmax = 1043.5177
				text = "don't"
			intervals [2813]:
				xmin = 1043.5177
				xmax = 1043.8077
				text = "do"
			intervals [2814]:
				xmin = 1043.8077
				xmax = 1044.3177
				text = "nothing"
			intervals [2815]:
				xmin = 1044.3177
				xmax = 1044.6066
				text = ""
			intervals [2816]:
				xmin = 1044.6066
				xmax = 1044.7666
				text = "that"
			intervals [2817]:
				xmin = 1044.7666
				xmax = 1045.1129
				text = ""
			intervals [2818]:
				xmin = 1045.1129
				xmax = 1045.4029
				text = "like"
			intervals [2819]:
				xmin = 1045.4029
				xmax = 1045.6029
				text = "when"
			intervals [2820]:
				xmin = 1045.6029
				xmax = 1045.6729
				text = "a"
			intervals [2821]:
				xmin = 1045.6729
				xmax = 1045.7029
				text = ""
			intervals [2822]:
				xmin = 1045.7029
				xmax = 1046.1329
				text = "child"
			intervals [2823]:
				xmin = 1046.1329
				xmax = 1046.3829
				text = "does"
			intervals [2824]:
				xmin = 1046.3829
				xmax = 1046.565
				text = ""
			intervals [2825]:
				xmin = 1046.565
				xmax = 1046.855
				text = "does"
			intervals [2826]:
				xmin = 1046.855
				xmax = 1047.215
				text = "something"
			intervals [2827]:
				xmin = 1047.215
				xmax = 1047.5022
				text = ""
			intervals [2828]:
				xmin = 1047.5022
				xmax = 1047.6122
				text = "the"
			intervals [2829]:
				xmin = 1047.6122
				xmax = 1047.9922
				text = "child"
			intervals [2830]:
				xmin = 1047.9922
				xmax = 1048.5022
				text = "blames"
			intervals [2831]:
				xmin = 1048.5022
				xmax = 1048.6222
				text = "it"
			intervals [2832]:
				xmin = 1048.6222
				xmax = 1048.7722
				text = "on"
			intervals [2833]:
				xmin = 1048.7722
				xmax = 1049.3522
				text = "somebody"
			intervals [2834]:
				xmin = 1049.3522
				xmax = 1049.6322
				text = "else"
			intervals [2835]:
				xmin = 1049.6322
				xmax = 1050.2689
				text = ""
			intervals [2836]:
				xmin = 1050.2689
				xmax = 1050.4589
				text = "and"
			intervals [2837]:
				xmin = 1050.4589
				xmax = 1050.7189
				text = "uh"
			intervals [2838]:
				xmin = 1050.7189
				xmax = 1050.8389
				text = ""
			intervals [2839]:
				xmin = 1050.8389
				xmax = 1051.2689
				text = "she"
			intervals [2840]:
				xmin = 1051.2689
				xmax = 1051.5889
				text = "doesn't"
			intervals [2841]:
				xmin = 1051.5889
				xmax = 1051.8189
				text = "give"
			intervals [2842]:
				xmin = 1051.8189
				xmax = 1051.9089
				text = "the"
			intervals [2843]:
				xmin = 1051.9089
				xmax = 1052.2689
				text = "child"
			intervals [2844]:
				xmin = 1052.2689
				xmax = 1052.3189
				text = "a"
			intervals [2845]:
				xmin = 1052.3189
				xmax = 1052.6789
				text = "chance"
			intervals [2846]:
				xmin = 1052.6789
				xmax = 1052.7589
				text = "to"
			intervals [2847]:
				xmin = 1052.7589
				xmax = 1053.3889
				text = "explain"
			intervals [2848]:
				xmin = 1053.3889
				xmax = 1060.9871
				text = ""
			intervals [2849]:
				xmin = 1060.9871
				xmax = 1061.2071
				text = "uh"
			intervals [2850]:
				xmin = 1061.2071
				xmax = 1061.2971
				text = "let"
			intervals [2851]:
				xmin = 1061.2971
				xmax = 1061.3271
				text = ""
			intervals [2852]:
				xmin = 1061.3271
				xmax = 1061.4171
				text = "s"
			intervals [2853]:
				xmin = 1061.4171
				xmax = 1061.4871
				text = "see"
			intervals [2854]:
				xmin = 1061.4871
				xmax = 1062.832
				text = ""
			intervals [2855]:
				xmin = 1062.832
				xmax = 1062.862
				text = "<unk>"
			intervals [2856]:
				xmin = 1062.862
				xmax = 1065.4983
				text = ""
			intervals [2857]:
				xmin = 1065.4983
				xmax = 1065.8783
				text = "no"
			intervals [2858]:
				xmin = 1065.8783
				xmax = 1065.9592
				text = ""
			intervals [2859]:
				xmin = 1065.9592
				xmax = 1066.2392
				text = "not"
			intervals [2860]:
				xmin = 1066.2392
				xmax = 1066.3292
				text = "that"
			intervals [2861]:
				xmin = 1066.3292
				xmax = 1066.4792
				text = "like"
			intervals [2862]:
				xmin = 1066.4792
				xmax = 1066.5492
				text = ""
			intervals [2863]:
				xmin = 1066.5492
				xmax = 1066.7592
				text = "that"
			intervals [2864]:
				xmin = 1066.7592
				xmax = 1067.9731
				text = ""
			intervals [2865]:
				xmin = 1067.9731
				xmax = 1068.4231
				text = "mm-mm"
			intervals [2866]:
				xmin = 1068.4231
				xmax = 1076.6283
				text = ""
			intervals [2867]:
				xmin = 1076.6283
				xmax = 1077.0183
				text = "yeah"
			intervals [2868]:
				xmin = 1077.0183
				xmax = 1077.0883
				text = ""
			intervals [2869]:
				xmin = 1077.0883
				xmax = 1077.2983
				text = "it"
			intervals [2870]:
				xmin = 1077.2983
				xmax = 1077.5683
				text = "s"
			intervals [2871]:
				xmin = 1077.5683
				xmax = 1077.7494
				text = ""
			intervals [2872]:
				xmin = 1077.7494
				xmax = 1078.5394
				text = "rdx"
			intervals [2873]:
				xmin = 1078.5394
				xmax = 1079.0503
				text = ""
			intervals [2874]:
				xmin = 1079.0503
				xmax = 1079.1903
				text = "her"
			intervals [2875]:
				xmin = 1079.1903
				xmax = 1080.0003
				text = "sister"
			intervals [2876]:
				xmin = 1080.0003
				xmax = 1081.2874
				text = ""
			intervals [2877]:
				xmin = 1081.2874
				xmax = 1081.4574
				text = "her"
			intervals [2878]:
				xmin = 1081.4574
				xmax = 1081.5074
				text = ""
			intervals [2879]:
				xmin = 1081.5074
				xmax = 1081.9274
				text = "cousin"
			intervals [2880]:
				xmin = 1081.9274
				xmax = 1082.7874
				text = "rdx"
			intervals [2881]:
				xmin = 1082.7874
				xmax = 1083.7054
				text = ""
			intervals [2882]:
				xmin = 1083.7054
				xmax = 1083.8854
				text = "<unk>"
			intervals [2883]:
				xmin = 1083.8854
				xmax = 1084.1864
				text = ""
			intervals [2884]:
				xmin = 1084.1864
				xmax = 1084.3264
				text = "and"
			intervals [2885]:
				xmin = 1084.3264
				xmax = 1084.5764
				text = "her"
			intervals [2886]:
				xmin = 1084.5764
				xmax = 1084.9504
				text = ""
			intervals [2887]:
				xmin = 1084.9504
				xmax = 1085.3304
				text = "her"
			intervals [2888]:
				xmin = 1085.3304
				xmax = 1085.484
				text = ""
			intervals [2889]:
				xmin = 1085.484
				xmax = 1086.044
				text = "rdx"
			intervals [2890]:
				xmin = 1086.044
				xmax = 1087.8609
				text = ""
			intervals [2891]:
				xmin = 1087.8609
				xmax = 1088.4409
				text = "and"
			intervals [2892]:
				xmin = 1088.4409
				xmax = 1089.0313
				text = ""
			intervals [2893]:
				xmin = 1089.0313
				xmax = 1089.6313
				text = "rdx"
			intervals [2894]:
				xmin = 1089.6313
				xmax = 1089.6913
				text = "s"
			intervals [2895]:
				xmin = 1089.6913
				xmax = 1090.3413
				text = "sister"
			intervals [2896]:
				xmin = 1090.3413
				xmax = 1091.0037
				text = ""
			intervals [2897]:
				xmin = 1091.0037
				xmax = 1091.7737
				text = "rdx"
			intervals [2898]:
				xmin = 1091.7737
				xmax = 1091.8037
				text = ""
			intervals [2899]:
				xmin = 1091.8037
				xmax = 1091.9737
				text = "and"
			intervals [2900]:
				xmin = 1091.9737
				xmax = 1092.4637
				text = "another"
			intervals [2901]:
				xmin = 1092.4637
				xmax = 1092.8437
				text = "sister"
			intervals [2902]:
				xmin = 1092.8437
				xmax = 1093.1237
				text = "name"
			intervals [2903]:
				xmin = 1093.1237
				xmax = 1093.5345
				text = ""
			intervals [2904]:
				xmin = 1093.5345
				xmax = 1094.3445
				text = "rdx"
			intervals [2905]:
				xmin = 1094.3445
				xmax = 1094.8914
				text = ""
			intervals [2906]:
				xmin = 1094.8914
				xmax = 1095.0714
				text = "and"
			intervals [2907]:
				xmin = 1095.0714
				xmax = 1095.1914
				text = "her"
			intervals [2908]:
				xmin = 1095.1914
				xmax = 1095.6414
				text = "brother"
			intervals [2909]:
				xmin = 1095.6414
				xmax = 1096.2714
				text = "name"
			intervals [2910]:
				xmin = 1096.2714
				xmax = 1096.5001
				text = ""
			intervals [2911]:
				xmin = 1096.5001
				xmax = 1096.9801
				text = "uh"
			intervals [2912]:
				xmin = 1096.9801
				xmax = 1099.1087
				text = ""
			intervals [2913]:
				xmin = 1099.1087
				xmax = 1099.1387
				text = "rdx"
			intervals [2914]:
				xmin = 1099.1387
				xmax = 1099.2687
				text = "and"
			intervals [2915]:
				xmin = 1099.2687
				xmax = 1099.4287
				text = "his"
			intervals [2916]:
				xmin = 1099.4287
				xmax = 1099.6587
				text = "little"
			intervals [2917]:
				xmin = 1099.6587
				xmax = 1100.0787
				text = "brother"
			intervals [2918]:
				xmin = 1100.0787
				xmax = 1101.0666
				text = ""
			intervals [2919]:
				xmin = 1101.0666
				xmax = 1101.3666
				text = "name"
			intervals [2920]:
				xmin = 1101.3666
				xmax = 1101.3966
				text = ""
			intervals [2921]:
				xmin = 1101.3966
				xmax = 1101.9666
				text = "rdx"
			intervals [2922]:
				xmin = 1101.9666
				xmax = 1102.0871
				text = ""
			intervals [2923]:
				xmin = 1102.0871
				xmax = 1102.4371
				text = "and"
			intervals [2924]:
				xmin = 1102.4371
				xmax = 1103.5726
				text = ""
			intervals [2925]:
				xmin = 1103.5726
				xmax = 1103.6826
				text = "my"
			intervals [2926]:
				xmin = 1103.6826
				xmax = 1104.0126
				text = "next"
			intervals [2927]:
				xmin = 1104.0126
				xmax = 1104.1326
				text = "door"
			intervals [2928]:
				xmin = 1104.1326
				xmax = 1104.4626
				text = "neighbor"
			intervals [2929]:
				xmin = 1104.4626
				xmax = 1104.4926
				text = ""
			intervals [2930]:
				xmin = 1104.4926
				xmax = 1105.0726
				text = "rdx-"
			intervals [2931]:
				xmin = 1105.0726
				xmax = 1105.3686
				text = ""
			intervals [2932]:
				xmin = 1105.3686
				xmax = 1105.7386
				text = "rdx"
			intervals [2933]:
				xmin = 1105.7386
				xmax = 1107.2224
				text = ""
			intervals [2934]:
				xmin = 1107.2224
				xmax = 1107.3724
				text = "cause"
			intervals [2935]:
				xmin = 1107.3724
				xmax = 1107.5024
				text = "her"
			intervals [2936]:
				xmin = 1107.5024
				xmax = 1107.8324
				text = "middle"
			intervals [2937]:
				xmin = 1107.8324
				xmax = 1108.1524
				text = "name"
			intervals [2938]:
				xmin = 1108.1524
				xmax = 1108.2824
				text = "is"
			intervals [2939]:
				xmin = 1108.2824
				xmax = 1108.3124
				text = ""
			intervals [2940]:
				xmin = 1108.3124
				xmax = 1108.7124
				text = "rdx"
			intervals [2941]:
				xmin = 1108.7124
				xmax = 1109.4327
				text = ""
			intervals [2942]:
				xmin = 1109.4327
				xmax = 1109.5227
				text = "and"
			intervals [2943]:
				xmin = 1109.5227
				xmax = 1109.7327
				text = "w"
			intervals [2944]:
				xmin = 1109.7327
				xmax = 1109.9838
				text = ""
			intervals [2945]:
				xmin = 1109.9838
				xmax = 1110.3338
				text = "and"
			intervals [2946]:
				xmin = 1110.3338
				xmax = 1110.6238
				text = "her"
			intervals [2947]:
				xmin = 1110.6238
				xmax = 1111.0538
				text = "brother"
			intervals [2948]:
				xmin = 1111.0538
				xmax = 1111.6238
				text = "rdx"
			intervals [2949]:
				xmin = 1111.6238
				xmax = 1112.3085
				text = ""
			intervals [2950]:
				xmin = 1112.3085
				xmax = 1112.4485
				text = "and"
			intervals [2951]:
				xmin = 1112.4485
				xmax = 1112.6785
				text = "my"
			intervals [2952]:
				xmin = 1112.6785
				xmax = 1113.2085
				text = "brother"
			intervals [2953]:
				xmin = 1113.2085
				xmax = 1113.3185
				text = ""
			intervals [2954]:
				xmin = 1113.3185
				xmax = 1114.1285
				text = "rdx"
			intervals [2955]:
				xmin = 1114.1285
				xmax = 1114.7466
				text = ""
			intervals [2956]:
				xmin = 1114.7466
				xmax = 1114.8566
				text = "<unk>"
			intervals [2957]:
				xmin = 1114.8566
				xmax = 1115.524
				text = ""
			intervals [2958]:
				xmin = 1115.524
				xmax = 1116.514
				text = "and"
			intervals [2959]:
				xmin = 1116.514
				xmax = 1117.0049
				text = ""
			intervals [2960]:
				xmin = 1117.0049
				xmax = 1117.0549
				text = "a"
			intervals [2961]:
				xmin = 1117.0549
				xmax = 1117.2949
				text = "whole"
			intervals [2962]:
				xmin = 1117.2949
				xmax = 1117.5249
				text = "lot"
			intervals [2963]:
				xmin = 1117.5249
				xmax = 1117.6449
				text = "of"
			intervals [2964]:
				xmin = 1117.6449
				xmax = 1118.0249
				text = "people"
			intervals [2965]:
				xmin = 1118.0249
				xmax = 1122.7265
				text = ""
			intervals [2966]:
				xmin = 1122.7265
				xmax = 1122.8765
				text = "well"
			intervals [2967]:
				xmin = 1122.8765
				xmax = 1123.0665
				text = "there"
			intervals [2968]:
				xmin = 1123.0665
				xmax = 1123.1265
				text = "s"
			intervals [2969]:
				xmin = 1123.1265
				xmax = 1123.3465
				text = "this"
			intervals [2970]:
				xmin = 1123.3465
				xmax = 1123.5765
				text = "boy"
			intervals [2971]:
				xmin = 1123.5765
				xmax = 1123.9265
				text = "and"
			intervals [2972]:
				xmin = 1123.9265
				xmax = 1123.9565
				text = ""
			intervals [2973]:
				xmin = 1123.9565
				xmax = 1124.3165
				text = "lives"
			intervals [2974]:
				xmin = 1124.3165
				xmax = 1124.6965
				text = "next"
			intervals [2975]:
				xmin = 1124.6965
				xmax = 1124.9465
				text = "door"
			intervals [2976]:
				xmin = 1124.9465
				xmax = 1124.9965
				text = ""
			intervals [2977]:
				xmin = 1124.9965
				xmax = 1125.2665
				text = "to"
			intervals [2978]:
				xmin = 1125.2665
				xmax = 1125.4665
				text = "uh"
			intervals [2979]:
				xmin = 1125.4665
				xmax = 1125.4965
				text = ""
			intervals [2980]:
				xmin = 1125.4965
				xmax = 1126.2165
				text = "rdx"
			intervals [2981]:
				xmin = 1126.2165
				xmax = 1126.570
				text = ""
			intervals [2982]:
				xmin = 1126.570
				xmax = 1126.690
				text = "and"
			intervals [2983]:
				xmin = 1126.690
				xmax = 1126.860
				text = "her"
			intervals [2984]:
				xmin = 1126.860
				xmax = 1127.160
				text = "brother"
			intervals [2985]:
				xmin = 1127.160
				xmax = 1127.610
				text = "name"
			intervals [2986]:
				xmin = 1127.610
				xmax = 1128.4927
				text = ""
			intervals [2987]:
				xmin = 1128.4927
				xmax = 1128.6727
				text = "uh"
			intervals [2988]:
				xmin = 1128.6727
				xmax = 1128.7227
				text = ""
			intervals [2989]:
				xmin = 1128.7227
				xmax = 1129.1627
				text = "rdx"
			intervals [2990]:
				xmin = 1129.1627
				xmax = 1129.5345
				text = ""
			intervals [2991]:
				xmin = 1129.5345
				xmax = 1129.7445
				text = "his"
			intervals [2992]:
				xmin = 1129.7445
				xmax = 1129.9745
				text = "name"
			intervals [2993]:
				xmin = 1129.9745
				xmax = 1130.3352
				text = ""
			intervals [2994]:
				xmin = 1130.3352
				xmax = 1130.5352
				text = "uh"
			intervals [2995]:
				xmin = 1130.5352
				xmax = 1130.6552
				text = "the"
			intervals [2996]:
				xmin = 1130.6552
				xmax = 1130.9752
				text = "boy"
			intervals [2997]:
				xmin = 1130.9752
				xmax = 1131.0452
				text = "s"
			intervals [2998]:
				xmin = 1131.0452
				xmax = 1131.3252
				text = "name"
			intervals [2999]:
				xmin = 1131.3252
				xmax = 1131.4452
				text = "is"
			intervals [3000]:
				xmin = 1131.4452
				xmax = 1132.0452
				text = "rdx"
			intervals [3001]:
				xmin = 1132.0452
				xmax = 1132.3742
				text = ""
			intervals [3002]:
				xmin = 1132.3742
				xmax = 1132.5242
				text = "he"
			intervals [3003]:
				xmin = 1132.5242
				xmax = 1132.8442
				text = "came"
			intervals [3004]:
				xmin = 1132.8442
				xmax = 1133.0942
				text = "from"
			intervals [3005]:
				xmin = 1133.0942
				xmax = 1133.1542
				text = ""
			intervals [3006]:
				xmin = 1133.1542
				xmax = 1133.8542
				text = "um"
			intervals [3007]:
				xmin = 1133.8542
				xmax = 1136.188
				text = ""
			intervals [3008]:
				xmin = 1136.188
				xmax = 1136.398
				text = "uh"
			intervals [3009]:
				xmin = 1136.398
				xmax = 1140.3528
				text = ""
			intervals [3010]:
				xmin = 1140.3528
				xmax = 1140.5228
				text = "yeah"
			intervals [3011]:
				xmin = 1140.5228
				xmax = 1140.6728
				text = "he"
			intervals [3012]:
				xmin = 1140.6728
				xmax = 1140.9628
				text = "came"
			intervals [3013]:
				xmin = 1140.9628
				xmax = 1141.1528
				text = "from"
			intervals [3014]:
				xmin = 1141.1528
				xmax = 1141.1928
				text = ""
			intervals [3015]:
				xmin = 1141.1928
				xmax = 1141.3628
				text = "and"
			intervals [3016]:
				xmin = 1141.3628
				xmax = 1141.5128
				text = "his"
			intervals [3017]:
				xmin = 1141.5128
				xmax = 1142.0028
				text = "mother"
			intervals [3018]:
				xmin = 1142.0028
				xmax = 1142.4828
				text = "talks"
			intervals [3019]:
				xmin = 1142.4828
				xmax = 1143.7121
				text = ""
			intervals [3020]:
				xmin = 1143.7121
				xmax = 1143.8521
				text = "him"
			intervals [3021]:
				xmin = 1143.8521
				xmax = 1144.1621
				text = ""
			intervals [3022]:
				xmin = 1144.1621
				xmax = 1144.3421
				text = "and"
			intervals [3023]:
				xmin = 1144.3421
				xmax = 1144.5321
				text = "his"
			intervals [3024]:
				xmin = 1144.5321
				xmax = 1144.8521
				text = "mother"
			intervals [3025]:
				xmin = 1144.8521
				xmax = 1144.9221
				text = "and"
			intervals [3026]:
				xmin = 1144.9221
				xmax = 1145.1421
				text = "his"
			intervals [3027]:
				xmin = 1145.1421
				xmax = 1145.1821
				text = ""
			intervals [3028]:
				xmin = 1145.1821
				xmax = 1145.5521
				text = "aunt"
			intervals [3029]:
				xmin = 1145.5521
				xmax = 1145.7113
				text = ""
			intervals [3030]:
				xmin = 1145.7113
				xmax = 1146.0513
				text = "talk"
			intervals [3031]:
				xmin = 1146.0513
				xmax = 1146.1613
				text = "a"
			intervals [3032]:
				xmin = 1146.1613
				xmax = 1146.6213
				text = "funny"
			intervals [3033]:
				xmin = 1146.6213
				xmax = 1146.9013
				text = "way"
			intervals [3034]:
				xmin = 1146.9013
				xmax = 1147.0613
				text = "you"
			intervals [3035]:
				xmin = 1147.0613
				xmax = 1147.2813
				text = "know"
			intervals [3036]:
				xmin = 1147.2813
				xmax = 1148.7642
				text = ""
			intervals [3037]:
				xmin = 1148.7642
				xmax = 1148.8142
				text = "oh"
			intervals [3038]:
				xmin = 1148.8142
				xmax = 1151.0357
				text = ""
			intervals [3039]:
				xmin = 1151.0357
				xmax = 1151.3357
				text = "yeah"
			intervals [3040]:
				xmin = 1151.3357
				xmax = 1151.3657
				text = ""
			intervals [3041]:
				xmin = 1151.3657
				xmax = 1151.8357
				text = "jamaica"
			intervals [3042]:
				xmin = 1151.8357
				xmax = 1153.0743
				text = ""
			intervals [3043]:
				xmin = 1153.0743
				xmax = 1153.1643
				text = "yes"
			intervals [3044]:
				xmin = 1153.1643
				xmax = 1155.7248
				text = ""
			intervals [3045]:
				xmin = 1155.7248
				xmax = 1155.9448
				text = "yeah"
			intervals [3046]:
				xmin = 1155.9448
				xmax = 1156.5348
				text = "sometime"
			intervals [3047]:
				xmin = 1156.5348
				xmax = 1156.5748
				text = ""
			intervals [3048]:
				xmin = 1156.5748
				xmax = 1156.7348
				text = "when"
			intervals [3049]:
				xmin = 1156.7348
				xmax = 1156.8948
				text = "he"
			intervals [3050]:
				xmin = 1156.8948
				xmax = 1157.2248
				text = "first"
			intervals [3051]:
				xmin = 1157.2248
				xmax = 1157.5948
				text = "came"
			intervals [3052]:
				xmin = 1157.5948
				xmax = 1157.8048
				text = "there"
			intervals [3053]:
				xmin = 1157.8048
				xmax = 1158.3395
				text = ""
			intervals [3054]:
				xmin = 1158.3395
				xmax = 1158.4595
				text = "<unk>"
			intervals [3055]:
				xmin = 1158.4595
				xmax = 1158.5832
				text = ""
			intervals [3056]:
				xmin = 1158.5832
				xmax = 1158.6732
				text = "uh"
			intervals [3057]:
				xmin = 1158.6732
				xmax = 1158.9132
				text = "we"
			intervals [3058]:
				xmin = 1158.9132
				xmax = 1159.3232
				text = "couldn't"
			intervals [3059]:
				xmin = 1159.3232
				xmax = 1159.7832
				text = "hardly"
			intervals [3060]:
				xmin = 1159.7832
				xmax = 1160.2532
				text = "understand"
			intervals [3061]:
				xmin = 1160.2532
				xmax = 1160.3132
				text = "him"
			intervals [3062]:
				xmin = 1160.3132
				xmax = 1160.4432
				text = "but"
			intervals [3063]:
				xmin = 1160.4432
				xmax = 1160.4732
				text = ""
			intervals [3064]:
				xmin = 1160.4732
				xmax = 1160.6032
				text = "we"
			intervals [3065]:
				xmin = 1160.6032
				xmax = 1160.7732
				text = "can"
			intervals [3066]:
				xmin = 1160.7732
				xmax = 1161.2732
				text = "understand"
			intervals [3067]:
				xmin = 1161.2732
				xmax = 1161.3732
				text = "him"
			intervals [3068]:
				xmin = 1161.3732
				xmax = 1161.4132
				text = ""
			intervals [3069]:
				xmin = 1161.4132
				xmax = 1161.6432
				text = "good"
			intervals [3070]:
				xmin = 1161.6432
				xmax = 1161.8732
				text = "now"
			intervals [3071]:
				xmin = 1161.8732
				xmax = 1162.8192
				text = ""
			intervals [3072]:
				xmin = 1162.8192
				xmax = 1163.0192
				text = "him"
			intervals [3073]:
				xmin = 1163.0192
				xmax = 1163.1192
				text = "and"
			intervals [3074]:
				xmin = 1163.1192
				xmax = 1163.2492
				text = "his"
			intervals [3075]:
				xmin = 1163.2492
				xmax = 1163.5192
				text = "mother"
			intervals [3076]:
				xmin = 1163.5192
				xmax = 1163.6392
				text = "and"
			intervals [3077]:
				xmin = 1163.6392
				xmax = 1163.7992
				text = "his"
			intervals [3078]:
				xmin = 1163.7992
				xmax = 1163.8892
				text = ""
			intervals [3079]:
				xmin = 1163.8892
				xmax = 1164.1292
				text = "aunt"
			intervals [3080]:
				xmin = 1164.1292
				xmax = 1165.007
				text = ""
			intervals [3081]:
				xmin = 1165.007
				xmax = 1165.147
				text = "and"
			intervals [3082]:
				xmin = 1165.147
				xmax = 1165.317
				text = "there"
			intervals [3083]:
				xmin = 1165.317
				xmax = 1165.387
				text = "s"
			intervals [3084]:
				xmin = 1165.387
				xmax = 1165.547
				text = "some"
			intervals [3085]:
				xmin = 1165.547
				xmax = 1165.867
				text = "people"
			intervals [3086]:
				xmin = 1165.867
				xmax = 1166.007
				text = "that"
			intervals [3087]:
				xmin = 1166.007
				xmax = 1166.067
				text = ""
			intervals [3088]:
				xmin = 1166.067
				xmax = 1166.377
				text = "come"
			intervals [3089]:
				xmin = 1166.377
				xmax = 1166.637
				text = "from"
			intervals [3090]:
				xmin = 1166.637
				xmax = 1167.137
				text = "jamaica"
			intervals [3091]:
				xmin = 1167.137
				xmax = 1167.447
				text = "too"
			intervals [3092]:
				xmin = 1167.447
				xmax = 1168.1598
				text = ""
			intervals [3093]:
				xmin = 1168.1598
				xmax = 1168.4298
				text = "uh"
			intervals [3094]:
				xmin = 1168.4298
				xmax = 1168.8498
				text = "his"
			intervals [3095]:
				xmin = 1168.8498
				xmax = 1168.9384
				text = ""
			intervals [3096]:
				xmin = 1168.9384
				xmax = 1169.3484
				text = "aunts"
			intervals [3097]:
				xmin = 1169.3484
				xmax = 1169.5084
				text = "and"
			intervals [3098]:
				xmin = 1169.5084
				xmax = 1169.5584
				text = ""
			intervals [3099]:
				xmin = 1169.5584
				xmax = 1170.0284
				text = "uncles"
			intervals [3100]:
				xmin = 1170.0284
				xmax = 1170.0784
				text = ""
			intervals [3101]:
				xmin = 1170.0784
				xmax = 1170.5184
				text = "stuff"
			intervals [3102]:
				xmin = 1170.5184
				xmax = 1170.6984
				text = "like"
			intervals [3103]:
				xmin = 1170.6984
				xmax = 1170.7384
				text = ""
			intervals [3104]:
				xmin = 1170.7384
				xmax = 1170.9684
				text = "that"
			intervals [3105]:
				xmin = 1170.9684
				xmax = 1171.0822
				text = ""
			intervals [3106]:
				xmin = 1171.0822
				xmax = 1171.2522
				text = "they"
			intervals [3107]:
				xmin = 1171.2522
				xmax = 1171.2922
				text = ""
			intervals [3108]:
				xmin = 1171.2922
				xmax = 1171.5422
				text = "talk"
			intervals [3109]:
				xmin = 1171.5422
				xmax = 1171.6022
				text = "the"
			intervals [3110]:
				xmin = 1171.6022
				xmax = 1171.6422
				text = ""
			intervals [3111]:
				xmin = 1171.6422
				xmax = 1172.0822
				text = "same"
			intervals [3112]:
				xmin = 1172.0822
				xmax = 1178.2606
				text = ""
			intervals [3113]:
				xmin = 1178.2606
				xmax = 1178.3806
				text = "<unk>"
			intervals [3114]:
				xmin = 1178.3806
				xmax = 1179.1592
				text = ""
			intervals [3115]:
				xmin = 1179.1592
				xmax = 1179.3892
				text = "well"
			intervals [3116]:
				xmin = 1179.3892
				xmax = 1179.7592
				text = "people"
			intervals [3117]:
				xmin = 1179.7592
				xmax = 1180.0392
				text = "say"
			intervals [3118]:
				xmin = 1180.0392
				xmax = 1180.2392
				text = "that"
			intervals [3119]:
				xmin = 1180.2392
				xmax = 1180.6793
				text = ""
			intervals [3120]:
				xmin = 1180.6793
				xmax = 1181.1593
				text = "um"
			intervals [3121]:
				xmin = 1181.1593
				xmax = 1181.8383
				text = ""
			intervals [3122]:
				xmin = 1181.8383
				xmax = 1182.5883
				text = "rdx"
			intervals [3123]:
				xmin = 1182.5883
				xmax = 1182.7345
				text = ""
			intervals [3124]:
				xmin = 1182.7345
				xmax = 1183.0545
				text = "and"
			intervals [3125]:
				xmin = 1183.0545
				xmax = 1183.2381
				text = ""
			intervals [3126]:
				xmin = 1183.2381
				xmax = 1183.8081
				text = "um"
			intervals [3127]:
				xmin = 1183.8081
				xmax = 1184.4251
				text = ""
			intervals [3128]:
				xmin = 1184.4251
				xmax = 1185.0051
				text = "rdx"
			intervals [3129]:
				xmin = 1185.0051
				xmax = 1185.1451
				text = "is"
			intervals [3130]:
				xmin = 1185.1451
				xmax = 1185.5551
				text = "white"
			intervals [3131]:
				xmin = 1185.5551
				xmax = 1190.1407
				text = ""
			intervals [3132]:
				xmin = 1190.1407
				xmax = 1190.3007
				text = "i"
			intervals [3133]:
				xmin = 1190.3007
				xmax = 1190.4807
				text = "don't"
			intervals [3134]:
				xmin = 1190.4807
				xmax = 1190.7207
				text = "know"
			intervals [3135]:
				xmin = 1190.7207
				xmax = 1190.9007
				text = "for"
			intervals [3136]:
				xmin = 1190.9007
				xmax = 1191.1607
				text = "real"
			intervals [3137]:
				xmin = 1191.1607
				xmax = 1199.4696
				text = ""
			intervals [3138]:
				xmin = 1199.4696
				xmax = 1199.5496
				text = "<unk>"
			intervals [3139]:
				xmin = 1199.5496
				xmax = 1200.3688
				text = ""
			intervals [3140]:
				xmin = 1200.3688
				xmax = 1200.6088
				text = "well"
			intervals [3141]:
				xmin = 1200.6088
				xmax = 1201.1688
				text = "sometime"
			intervals [3142]:
				xmin = 1201.1688
				xmax = 1201.3388
				text = "we"
			intervals [3143]:
				xmin = 1201.3388
				xmax = 1201.3688
				text = "<unk>"
			intervals [3144]:
				xmin = 1201.3688
				xmax = 1201.5688
				text = "let"
			intervals [3145]:
				xmin = 1201.5688
				xmax = 1201.7088
				text = "'em"
			intervals [3146]:
				xmin = 1201.7088
				xmax = 1201.9888
				text = "play"
			intervals [3147]:
				xmin = 1201.9888
				xmax = 1202.1888
				text = "with"
			intervals [3148]:
				xmin = 1202.1888
				xmax = 1202.3388
				text = "'em"
			intervals [3149]:
				xmin = 1202.3388
				xmax = 1202.3788
				text = ""
			intervals [3150]:
				xmin = 1202.3788
				xmax = 1202.5988
				text = "but"
			intervals [3151]:
				xmin = 1202.5988
				xmax = 1202.7988
				text = ""
			intervals [3152]:
				xmin = 1202.7988
				xmax = 1203.2988
				text = "um"
			intervals [3153]:
				xmin = 1203.2988
				xmax = 1203.9339
				text = ""
			intervals [3154]:
				xmin = 1203.9339
				xmax = 1204.0539
				text = "if"
			intervals [3155]:
				xmin = 1204.0539
				xmax = 1204.3539
				text = "we"
			intervals [3156]:
				xmin = 1204.3539
				xmax = 1204.6639
				text = "know"
			intervals [3157]:
				xmin = 1204.6639
				xmax = 1204.7639
				text = "'em"
			intervals [3158]:
				xmin = 1204.7639
				xmax = 1205.1039
				text = "real"
			intervals [3159]:
				xmin = 1205.1039
				xmax = 1205.4539
				text = "good"
			intervals [3160]:
				xmin = 1205.4539
				xmax = 1206.9236
				text = ""
			intervals [3161]:
				xmin = 1206.9236
				xmax = 1207.1336
				text = "and"
			intervals [3162]:
				xmin = 1207.1336
				xmax = 1207.3236
				text = "they"
			intervals [3163]:
				xmin = 1207.3236
				xmax = 1207.7936
				text = "bad"
			intervals [3164]:
				xmin = 1207.7936
				xmax = 1207.9136
				text = "and"
			intervals [3165]:
				xmin = 1207.9136
				xmax = 1208.5036
				text = "everything"
			intervals [3166]:
				xmin = 1208.5036
				xmax = 1209.3844
				text = ""
			intervals [3167]:
				xmin = 1209.3844
				xmax = 1209.4344
				text = "uh"
			intervals [3168]:
				xmin = 1209.4344
				xmax = 1209.6144
				text = "we"
			intervals [3169]:
				xmin = 1209.6144
				xmax = 1209.8344
				text = "won't"
			intervals [3170]:
				xmin = 1209.8344
				xmax = 1210.0644
				text = "play"
			intervals [3171]:
				xmin = 1210.0644
				xmax = 1210.3144
				text = "with"
			intervals [3172]:
				xmin = 1210.3144
				xmax = 1210.4544
				text = "'em"
			intervals [3173]:
				xmin = 1210.4544
				xmax = 1211.3321
				text = ""
			intervals [3174]:
				xmin = 1211.3321
				xmax = 1211.8621
				text = "sometime"
			intervals [3175]:
				xmin = 1211.8621
				xmax = 1212.1621
				text = "people"
			intervals [3176]:
				xmin = 1212.1621
				xmax = 1212.2421
				text = "go"
			intervals [3177]:
				xmin = 1212.2421
				xmax = 1212.5321
				text = "around"
			intervals [3178]:
				xmin = 1212.5321
				xmax = 1212.6621
				text = "my"
			intervals [3179]:
				xmin = 1212.6621
				xmax = 1212.8721
				text = "way"
			intervals [3180]:
				xmin = 1212.8721
				xmax = 1212.9321
				text = "and"
			intervals [3181]:
				xmin = 1212.9321
				xmax = 1213.1321
				text = "make"
			intervals [3182]:
				xmin = 1213.1321
				xmax = 1213.2488
				text = ""
			intervals [3183]:
				xmin = 1213.2488
				xmax = 1213.5388
				text = "fun"
			intervals [3184]:
				xmin = 1213.5388
				xmax = 1213.7088
				text = "of"
			intervals [3185]:
				xmin = 1213.7088
				xmax = 1213.8188
				text = "'em"
			intervals [3186]:
				xmin = 1213.8188
				xmax = 1213.9288
				text = "and"
			intervals [3187]:
				xmin = 1213.9288
				xmax = 1214.2688
				text = "stuff"
			intervals [3188]:
				xmin = 1214.2688
				xmax = 1226.2173
				text = ""
			intervals [3189]:
				xmin = 1226.2173
				xmax = 1226.3773
				text = "well"
			intervals [3190]:
				xmin = 1226.3773
				xmax = 1227.0173
				text = "everybody"
			intervals [3191]:
				xmin = 1227.0173
				xmax = 1227.2973
				text = "can't"
			intervals [3192]:
				xmin = 1227.2973
				xmax = 1227.5473
				text = "really"
			intervals [3193]:
				xmin = 1227.5473
				xmax = 1227.7873
				text = "make"
			intervals [3194]:
				xmin = 1227.7873
				xmax = 1227.8573
				text = "up"
			intervals [3195]:
				xmin = 1227.8573
				xmax = 1227.8873
				text = ""
			intervals [3196]:
				xmin = 1227.8873
				xmax = 1228.0473
				text = "their"
			intervals [3197]:
				xmin = 1228.0473
				xmax = 1228.4673
				text = "mind"
			intervals [3198]:
				xmin = 1228.4673
				xmax = 1229.1249
				text = ""
			intervals [3199]:
				xmin = 1229.1249
				xmax = 1229.3649
				text = "cause"
			intervals [3200]:
				xmin = 1229.3649
				xmax = 1230.0249
				text = "sometime"
			intervals [3201]:
				xmin = 1230.0249
				xmax = 1230.5586
				text = ""
			intervals [3202]:
				xmin = 1230.5586
				xmax = 1230.8386
				text = "we"
			intervals [3203]:
				xmin = 1230.8386
				xmax = 1231.0386
				text = "have"
			intervals [3204]:
				xmin = 1231.0386
				xmax = 1231.1986
				text = "so"
			intervals [3205]:
				xmin = 1231.1986
				xmax = 1231.3986
				text = "much"
			intervals [3206]:
				xmin = 1231.3986
				xmax = 1231.6986
				text = "fun"
			intervals [3207]:
				xmin = 1231.6986
				xmax = 1231.7986
				text = "we"
			intervals [3208]:
				xmin = 1231.7986
				xmax = 1232.0186
				text = "don't"
			intervals [3209]:
				xmin = 1232.0186
				xmax = 1232.1286
				text = "know"
			intervals [3210]:
				xmin = 1232.1286
				xmax = 1232.2886
				text = "what"
			intervals [3211]:
				xmin = 1232.2886
				xmax = 1232.3586
				text = ""
			intervals [3212]:
				xmin = 1232.3586
				xmax = 1232.4786
				text = "to"
			intervals [3213]:
				xmin = 1232.4786
				xmax = 1232.7086
				text = "do"
			intervals [3214]:
				xmin = 1232.7086
				xmax = 1235.3161
				text = ""
			intervals [3215]:
				xmin = 1235.3161
				xmax = 1235.5461
				text = "see"
			intervals [3216]:
				xmin = 1235.5461
				xmax = 1235.5761
				text = ""
			intervals [3217]:
				xmin = 1235.5761
				xmax = 1236.1061
				text = "sometime"
			intervals [3218]:
				xmin = 1236.1061
				xmax = 1236.1961
				text = "the"
			intervals [3219]:
				xmin = 1236.1961
				xmax = 1236.2361
				text = ""
			intervals [3220]:
				xmin = 1236.2361
				xmax = 1236.6161
				text = "girls"
			intervals [3221]:
				xmin = 1236.6161
				xmax = 1236.9561
				text = "chase"
			intervals [3222]:
				xmin = 1236.9561
				xmax = 1237.0961
				text = "the"
			intervals [3223]:
				xmin = 1237.0961
				xmax = 1237.3661
				text = "boy"
			intervals [3224]:
				xmin = 1237.3661
				xmax = 1237.6161
				text = "one"
			intervals [3225]:
				xmin = 1237.6161
				xmax = 1237.8961
				text = "night"
			intervals [3226]:
				xmin = 1237.8961
				xmax = 1238.4577
				text = ""
			intervals [3227]:
				xmin = 1238.4577
				xmax = 1238.5477
				text = "and"
			intervals [3228]:
				xmin = 1238.5477
				xmax = 1238.5777
				text = ""
			intervals [3229]:
				xmin = 1238.5777
				xmax = 1238.7577
				text = "then"
			intervals [3230]:
				xmin = 1238.7577
				xmax = 1238.8477
				text = "the"
			intervals [3231]:
				xmin = 1238.8477
				xmax = 1239.0377
				text = "other"
			intervals [3232]:
				xmin = 1239.0377
				xmax = 1239.3177
				text = "night"
			intervals [3233]:
				xmin = 1239.3177
				xmax = 1239.4077
				text = "the"
			intervals [3234]:
				xmin = 1239.4077
				xmax = 1239.7577
				text = "boys"
			intervals [3235]:
				xmin = 1239.7577
				xmax = 1240.0977
				text = "chase"
			intervals [3236]:
				xmin = 1240.0977
				xmax = 1240.2277
				text = "the"
			intervals [3237]:
				xmin = 1240.2277
				xmax = 1240.7877
				text = "girls"
			intervals [3238]:
				xmin = 1240.7877
				xmax = 1241.4493
				text = ""
			intervals [3239]:
				xmin = 1241.4493
				xmax = 1241.5393
				text = "we"
			intervals [3240]:
				xmin = 1241.5393
				xmax = 1241.7393
				text = "run"
			intervals [3241]:
				xmin = 1241.7393
				xmax = 1241.9693
				text = "all"
			intervals [3242]:
				xmin = 1241.9693
				xmax = 1242.0293
				text = "the"
			intervals [3243]:
				xmin = 1242.0293
				xmax = 1242.2193
				text = "way"
			intervals [3244]:
				xmin = 1242.2193
				xmax = 1242.5393
				text = "around"
			intervals [3245]:
				xmin = 1242.5393
				xmax = 1242.6093
				text = "the"
			intervals [3246]:
				xmin = 1242.6093
				xmax = 1242.9793
				text = "block"
			intervals [3247]:
				xmin = 1242.9793
				xmax = 1252.7546
				text = ""
			intervals [3248]:
				xmin = 1252.7546
				xmax = 1253.4546
				text = "mm"
			intervals [3249]:
				xmin = 1253.4546
				xmax = 1254.2822
				text = ""
			intervals [3250]:
				xmin = 1254.2822
				xmax = 1254.9122
				text = "sometime"
			intervals [3251]:
				xmin = 1254.9122
				xmax = 1255.6522
				text = "rdx"
			intervals [3252]:
				xmin = 1255.6522
				xmax = 1258.5927
				text = ""
			intervals [3253]:
				xmin = 1258.5927
				xmax = 1258.8227
				text = "well"
			intervals [3254]:
				xmin = 1258.8227
				xmax = 1259.2768
				text = ""
			intervals [3255]:
				xmin = 1259.2768
				xmax = 1259.5068
				text = "uh"
			intervals [3256]:
				xmin = 1259.5068
				xmax = 1259.5368
				text = ""
			intervals [3257]:
				xmin = 1259.5368
				xmax = 1260.2168
				text = "rdx"
			intervals [3258]:
				xmin = 1260.2168
				xmax = 1260.9643
				text = ""
			intervals [3259]:
				xmin = 1260.9643
				xmax = 1261.2143
				text = "mm"
			intervals [3260]:
				xmin = 1261.2143
				xmax = 1261.6043
				text = "she"
			intervals [3261]:
				xmin = 1261.6043
				xmax = 1263.4561
				text = ""
			intervals [3262]:
				xmin = 1263.4561
				xmax = 1263.5361
				text = "i"
			intervals [3263]:
				xmin = 1263.5361
				xmax = 1263.6261
				text = "don't"
			intervals [3264]:
				xmin = 1263.6261
				xmax = 1263.6861
				text = "know"
			intervals [3265]:
				xmin = 1263.6861
				xmax = 1266.0688
				text = ""
			intervals [3266]:
				xmin = 1266.0688
				xmax = 1266.4388
				text = "yeah"
			intervals [3267]:
				xmin = 1266.4388
				xmax = 1268.573
				text = ""
			intervals [3268]:
				xmin = 1268.573
				xmax = 1268.853
				text = "mm-hm"
			intervals [3269]:
				xmin = 1268.853
				xmax = 1278.2203
				text = ""
			intervals [3270]:
				xmin = 1278.2203
				xmax = 1278.2803
				text = "<unk>"
			intervals [3271]:
				xmin = 1278.2803
				xmax = 1278.9703
				text = ""
			intervals [3272]:
				xmin = 1278.9703
				xmax = 1279.6303
				text = "um"
			intervals [3273]:
				xmin = 1279.6303
				xmax = 1281.5395
				text = ""
			intervals [3274]:
				xmin = 1281.5395
				xmax = 1281.6995
				text = "well"
			intervals [3275]:
				xmin = 1281.6995
				xmax = 1282.3695
				text = "sometime"
			intervals [3276]:
				xmin = 1282.3695
				xmax = 1282.4795
				text = "i"
			intervals [3277]:
				xmin = 1282.4795
				xmax = 1282.7895
				text = "wanna"
			intervals [3278]:
				xmin = 1282.7895
				xmax = 1282.8495
				text = ""
			intervals [3279]:
				xmin = 1282.8495
				xmax = 1283.1995
				text = "be"
			intervals [3280]:
				xmin = 1283.1995
				xmax = 1284.1681
				text = ""
			intervals [3281]:
				xmin = 1284.1681
				xmax = 1284.2881
				text = "a"
			intervals [3282]:
				xmin = 1284.2881
				xmax = 1285.0981
				text = "nurse"
			intervals [3283]:
				xmin = 1285.0981
				xmax = 1286.1846
				text = ""
			intervals [3284]:
				xmin = 1286.1846
				xmax = 1286.5946
				text = "sometime"
			intervals [3285]:
				xmin = 1286.5946
				xmax = 1286.6946
				text = "i"
			intervals [3286]:
				xmin = 1286.6946
				xmax = 1286.9946
				text = "wanna"
			intervals [3287]:
				xmin = 1286.9946
				xmax = 1287.2746
				text = "work"
			intervals [3288]:
				xmin = 1287.2746
				xmax = 1287.3946
				text = "where"
			intervals [3289]:
				xmin = 1287.3946
				xmax = 1287.5246
				text = "my"
			intervals [3290]:
				xmin = 1287.5246
				xmax = 1287.8946
				text = "mother"
			intervals [3291]:
				xmin = 1287.8946
				xmax = 1288.1346
				text = "work"
			intervals [3292]:
				xmin = 1288.1346
				xmax = 1288.2483
				text = ""
			intervals [3293]:
				xmin = 1288.2483
				xmax = 1288.4283
				text = "but"
			intervals [3294]:
				xmin = 1288.4283
				xmax = 1289.1716
				text = ""
			intervals [3295]:
				xmin = 1289.1716
				xmax = 1289.4516
				text = "she"
			intervals [3296]:
				xmin = 1289.4516
				xmax = 1289.6716
				text = "gonna"
			intervals [3297]:
				xmin = 1289.6716
				xmax = 1290.0116
				text = "quit"
			intervals [3298]:
				xmin = 1290.0116
				xmax = 1290.2016
				text = "that"
			intervals [3299]:
				xmin = 1290.2016
				xmax = 1290.5216
				text = "job"
			intervals [3300]:
				xmin = 1290.5216
				xmax = 1290.5516
				text = ""
			intervals [3301]:
				xmin = 1290.5516
				xmax = 1290.6516
				text = "in"
			intervals [3302]:
				xmin = 1290.6516
				xmax = 1291.2616
				text = "september"
			intervals [3303]:
				xmin = 1291.2616
				xmax = 1291.9168
				text = ""
			intervals [3304]:
				xmin = 1291.9168
				xmax = 1292.0668
				text = "and"
			intervals [3305]:
				xmin = 1292.0668
				xmax = 1292.2768
				text = "she"
			intervals [3306]:
				xmin = 1292.2768
				xmax = 1292.5968
				text = "said"
			intervals [3307]:
				xmin = 1292.5968
				xmax = 1292.924
				text = ""
			intervals [3308]:
				xmin = 1292.924
				xmax = 1293.134
				text = "if"
			intervals [3309]:
				xmin = 1293.134
				xmax = 1293.3437
				text = ""
			intervals [3310]:
				xmin = 1293.3437
				xmax = 1293.5337
				text = "when"
			intervals [3311]:
				xmin = 1293.5337
				xmax = 1293.7337
				text = "she"
			intervals [3312]:
				xmin = 1293.7337
				xmax = 1293.9237
				text = "get"
			intervals [3313]:
				xmin = 1293.9237
				xmax = 1294.1237
				text = "out"
			intervals [3314]:
				xmin = 1294.1237
				xmax = 1294.1837
				text = "of"
			intervals [3315]:
				xmin = 1294.1837
				xmax = 1294.3737
				text = "that"
			intervals [3316]:
				xmin = 1294.3737
				xmax = 1294.4037
				text = ""
			intervals [3317]:
				xmin = 1294.4037
				xmax = 1294.7937
				text = "job"
			intervals [3318]:
				xmin = 1294.7937
				xmax = 1295.2622
				text = ""
			intervals [3319]:
				xmin = 1295.2622
				xmax = 1295.4822
				text = "see"
			intervals [3320]:
				xmin = 1295.4822
				xmax = 1295.8022
				text = "she"
			intervals [3321]:
				xmin = 1295.8022
				xmax = 1296.0295
				text = ""
			intervals [3322]:
				xmin = 1296.0295
				xmax = 1296.6295
				text = "cooks"
			intervals [3323]:
				xmin = 1296.6295
				xmax = 1297.8816
				text = ""
			intervals [3324]:
				xmin = 1297.8816
				xmax = 1298.0716
				text = "uh"
			intervals [3325]:
				xmin = 1298.0716
				xmax = 1298.3016
				text = "she"
			intervals [3326]:
				xmin = 1298.3016
				xmax = 1298.5616
				text = "work"
			intervals [3327]:
				xmin = 1298.5616
				xmax = 1298.6916
				text = "at"
			intervals [3328]:
				xmin = 1298.6916
				xmax = 1298.9334
				text = ""
			intervals [3329]:
				xmin = 1298.9334
				xmax = 1299.6534
				text = "rdx"
			intervals [3330]:
				xmin = 1299.6534
				xmax = 1299.9965
				text = ""
			intervals [3331]:
				xmin = 1299.9965
				xmax = 1300.1965
				text = "at"
			intervals [3332]:
				xmin = 1300.1965
				xmax = 1300.4095
				text = ""
			intervals [3333]:
				xmin = 1300.4095
				xmax = 1300.4695
				text = "the"
			intervals [3334]:
				xmin = 1300.4695
				xmax = 1301.2595
				text = "cafeteria"
			intervals [3335]:
				xmin = 1301.2595
				xmax = 1302.3628
				text = ""
			intervals [3336]:
				xmin = 1302.3628
				xmax = 1302.4528
				text = "and"
			intervals [3337]:
				xmin = 1302.4528
				xmax = 1302.5628
				text = ""
			intervals [3338]:
				xmin = 1302.5628
				xmax = 1303.2028
				text = "um"
			intervals [3339]:
				xmin = 1303.2028
				xmax = 1306.1644
				text = ""
			intervals [3340]:
				xmin = 1306.1644
				xmax = 1306.5944
				text = "uh"
			intervals [3341]:
				xmin = 1306.5944
				xmax = 1311.2944
				text = ""
			intervals [3342]:
				xmin = 1311.2944
				xmax = 1311.6244
				text = "well"
			intervals [3343]:
				xmin = 1311.6244
				xmax = 1311.8844
				text = "my"
			intervals [3344]:
				xmin = 1311.8844
				xmax = 1312.1744
				text = "friend"
			intervals [3345]:
				xmin = 1312.1744
				xmax = 1312.6444
				text = "name"
			intervals [3346]:
				xmin = 1312.6444
				xmax = 1312.7566
				text = ""
			intervals [3347]:
				xmin = 1312.7566
				xmax = 1313.4866
				text = "rdx"
			intervals [3348]:
				xmin = 1313.4866
				xmax = 1313.9071
				text = ""
			intervals [3349]:
				xmin = 1313.9071
				xmax = 1314.2271
				text = "she"
			intervals [3350]:
				xmin = 1314.2271
				xmax = 1314.4594
				text = ""
			intervals [3351]:
				xmin = 1314.4594
				xmax = 1314.6994
				text = "went"
			intervals [3352]:
				xmin = 1314.6994
				xmax = 1314.7694
				text = ""
			intervals [3353]:
				xmin = 1314.7694
				xmax = 1315.1494
				text = "uh"
			intervals [3354]:
				xmin = 1315.1494
				xmax = 1316.537
				text = ""
			intervals [3355]:
				xmin = 1316.537
				xmax = 1316.897
				text = "when"
			intervals [3356]:
				xmin = 1316.897
				xmax = 1316.927
				text = ""
			intervals [3357]:
				xmin = 1316.927
				xmax = 1317.567
				text = "school"
			intervals [3358]:
				xmin = 1317.567
				xmax = 1317.937
				text = "opened"
			intervals [3359]:
				xmin = 1317.937
				xmax = 1318.247
				text = "she"
			intervals [3360]:
				xmin = 1318.247
				xmax = 1318.637
				text = "s"
			intervals [3361]:
				xmin = 1318.637
				xmax = 1318.9544
				text = ""
			intervals [3362]:
				xmin = 1318.9544
				xmax = 1319.2244
				text = "her"
			intervals [3363]:
				xmin = 1319.2244
				xmax = 1319.3244
				text = ""
			intervals [3364]:
				xmin = 1319.3244
				xmax = 1319.8044
				text = "sister"
			intervals [3365]:
				xmin = 1319.8044
				xmax = 1320.3533
				text = ""
			intervals [3366]:
				xmin = 1320.3533
				xmax = 1320.8033
				text = "said"
			intervals [3367]:
				xmin = 1320.8033
				xmax = 1321.0309
				text = ""
			intervals [3368]:
				xmin = 1321.0309
				xmax = 1321.2809
				text = "and"
			intervals [3369]:
				xmin = 1321.2809
				xmax = 1321.5409
				text = "she"
			intervals [3370]:
				xmin = 1321.5409
				xmax = 1321.8109
				text = "said"
			intervals [3371]:
				xmin = 1321.8109
				xmax = 1321.9409
				text = "that"
			intervals [3372]:
				xmin = 1321.9409
				xmax = 1322.1309
				text = "she"
			intervals [3373]:
				xmin = 1322.1309
				xmax = 1322.1609
				text = ""
			intervals [3374]:
				xmin = 1322.1609
				xmax = 1322.3909
				text = "gonna"
			intervals [3375]:
				xmin = 1322.3909
				xmax = 1322.5209
				text = "be"
			intervals [3376]:
				xmin = 1322.5209
				xmax = 1322.6009
				text = "a"
			intervals [3377]:
				xmin = 1322.6009
				xmax = 1323.1609
				text = "nurse"
			intervals [3378]:
				xmin = 1323.1609
				xmax = 1324.7053
				text = ""
			intervals [3379]:
				xmin = 1324.7053
				xmax = 1324.9253
				text = "that"
			intervals [3380]:
				xmin = 1324.9253
				xmax = 1325.2535
				text = ""
			intervals [3381]:
				xmin = 1325.2535
				xmax = 1325.4535
				text = "uh"
			intervals [3382]:
				xmin = 1325.4535
				xmax = 1325.5435
				text = ""
			intervals [3383]:
				xmin = 1325.5435
				xmax = 1325.8935
				text = "give"
			intervals [3384]:
				xmin = 1325.8935
				xmax = 1326.0504
				text = ""
			intervals [3385]:
				xmin = 1326.0504
				xmax = 1326.2004
				text = "chi-"
			intervals [3386]:
				xmin = 1326.2004
				xmax = 1326.2904
				text = ""
			intervals [3387]:
				xmin = 1326.2904
				xmax = 1326.6004
				text = "little"
			intervals [3388]:
				xmin = 1326.6004
				xmax = 1326.6604
				text = ""
			intervals [3389]:
				xmin = 1326.6604
				xmax = 1327.0504
				text = "children"
			intervals [3390]:
				xmin = 1327.0504
				xmax = 1327.5404
				text = "needles"
			intervals [3391]:
				xmin = 1327.5404
				xmax = 1327.6004
				text = ""
			intervals [3392]:
				xmin = 1327.6004
				xmax = 1327.6604
				text = "and"
			intervals [3393]:
				xmin = 1327.6604
				xmax = 1327.7604
				text = ""
			intervals [3394]:
				xmin = 1327.7604
				xmax = 1328.0404
				text = "stuff"
			intervals [3395]:
				xmin = 1328.0404
				xmax = 1334.4437
				text = ""
			intervals [3396]:
				xmin = 1334.4437
				xmax = 1334.7837
				text = "well"
			intervals [3397]:
				xmin = 1334.7837
				xmax = 1335.0237
				text = "i"
			intervals [3398]:
				xmin = 1335.0237
				xmax = 1335.3637
				text = "asked"
			intervals [3399]:
				xmin = 1335.3637
				xmax = 1335.5837
				text = "her"
			intervals [3400]:
				xmin = 1335.5837
				xmax = 1335.7637
				text = "that"
			intervals [3401]:
				xmin = 1335.7637
				xmax = 1335.7937
				text = ""
			intervals [3402]:
				xmin = 1335.7937
				xmax = 1336.0937
				text = "she"
			intervals [3403]:
				xmin = 1336.0937
				xmax = 1336.5037
				text = "gotta"
			intervals [3404]:
				xmin = 1336.5037
				xmax = 1336.8778
				text = ""
			intervals [3405]:
				xmin = 1336.8778
				xmax = 1337.0578
				text = "i"
			intervals [3406]:
				xmin = 1337.0578
				xmax = 1337.3378
				text = "told"
			intervals [3407]:
				xmin = 1337.3378
				xmax = 1337.3978
				text = "her"
			intervals [3408]:
				xmin = 1337.3978
				xmax = 1337.5478
				text = "that"
			intervals [3409]:
				xmin = 1337.5478
				xmax = 1337.7378
				text = "she"
			intervals [3410]:
				xmin = 1337.7378
				xmax = 1338.0578
				text = "gotta"
			intervals [3411]:
				xmin = 1338.0578
				xmax = 1338.5078
				text = "study"
			intervals [3412]:
				xmin = 1338.5078
				xmax = 1338.6178
				text = "and"
			intervals [3413]:
				xmin = 1338.6178
				xmax = 1338.9578
				text = "stuff"
			intervals [3414]:
				xmin = 1338.9578
				xmax = 1339.5345
				text = ""
			intervals [3415]:
				xmin = 1339.5345
				xmax = 1339.6845
				text = "and"
			intervals [3416]:
				xmin = 1339.6845
				xmax = 1339.9045
				text = "she"
			intervals [3417]:
				xmin = 1339.9045
				xmax = 1340.1745
				text = "said"
			intervals [3418]:
				xmin = 1340.1745
				xmax = 1340.4745
				text = "she"
			intervals [3419]:
				xmin = 1340.4745
				xmax = 1340.8445
				text = "is"
			intervals [3420]:
				xmin = 1340.8445
				xmax = 1340.9645
				text = "and"
			intervals [3421]:
				xmin = 1340.9645
				xmax = 1341.1445
				text = "i"
			intervals [3422]:
				xmin = 1341.1445
				xmax = 1341.5145
				text = "asked"
			intervals [3423]:
				xmin = 1341.5145
				xmax = 1341.6545
				text = "her"
			intervals [3424]:
				xmin = 1341.6545
				xmax = 1342.5214
				text = ""
			intervals [3425]:
				xmin = 1342.5214
				xmax = 1342.9414
				text = "um"
			intervals [3426]:
				xmin = 1342.9414
				xmax = 1343.1716
				text = ""
			intervals [3427]:
				xmin = 1343.1716
				xmax = 1343.4116
				text = "you"
			intervals [3428]:
				xmin = 1343.4116
				xmax = 1343.6352
				text = ""
			intervals [3429]:
				xmin = 1343.6352
				xmax = 1343.7052
				text = "and"
			intervals [3430]:
				xmin = 1343.7052
				xmax = 1343.8952
				text = "i"
			intervals [3431]:
				xmin = 1343.8952
				xmax = 1344.2452
				text = "said"
			intervals [3432]:
				xmin = 1344.2452
				xmax = 1344.4552
				text = "she"
			intervals [3433]:
				xmin = 1344.4552
				xmax = 1344.6752
				text = "got"
			intervals [3434]:
				xmin = 1344.6752
				xmax = 1344.7604
				text = ""
			intervals [3435]:
				xmin = 1344.7604
				xmax = 1344.9304
				text = "you"
			intervals [3436]:
				xmin = 1344.9304
				xmax = 1345.1504
				text = "got"
			intervals [3437]:
				xmin = 1345.1504
				xmax = 1345.2104
				text = "to"
			intervals [3438]:
				xmin = 1345.2104
				xmax = 1345.4104
				text = "take"
			intervals [3439]:
				xmin = 1345.4104
				xmax = 1345.5104
				text = "a"
			intervals [3440]:
				xmin = 1345.5104
				xmax = 1345.8204
				text = "test"
			intervals [3441]:
				xmin = 1345.8204
				xmax = 1345.8504
				text = ""
			intervals [3442]:
				xmin = 1345.8504
				xmax = 1346.0904
				text = "too"
			intervals [3443]:
				xmin = 1346.0904
				xmax = 1346.3604
				text = "don't"
			intervals [3444]:
				xmin = 1346.3604
				xmax = 1346.4804
				text = "you"
			intervals [3445]:
				xmin = 1346.4804
				xmax = 1346.8634
				text = ""
			intervals [3446]:
				xmin = 1346.8634
				xmax = 1346.9734
				text = "and"
			intervals [3447]:
				xmin = 1346.9734
				xmax = 1347.1834
				text = "she"
			intervals [3448]:
				xmin = 1347.1834
				xmax = 1347.3934
				text = "said"
			intervals [3449]:
				xmin = 1347.3934
				xmax = 1347.6134
				text = "she"
			intervals [3450]:
				xmin = 1347.6134
				xmax = 1347.8934
				text = "already"
			intervals [3451]:
				xmin = 1347.8934
				xmax = 1348.0534
				text = "took"
			intervals [3452]:
				xmin = 1348.0534
				xmax = 1348.1034
				text = ""
			intervals [3453]:
				xmin = 1348.1034
				xmax = 1348.1834
				text = "the"
			intervals [3454]:
				xmin = 1348.1834
				xmax = 1348.2934
				text = ""
			intervals [3455]:
				xmin = 1348.2934
				xmax = 1348.7234
				text = "test"
			intervals [3456]:
				xmin = 1348.7234
				xmax = 1349.5352
				text = ""
			intervals [3457]:
				xmin = 1349.5352
				xmax = 1349.7852
				text = "see"
			intervals [3458]:
				xmin = 1349.7852
				xmax = 1350.0352
				text = "she"
			intervals [3459]:
				xmin = 1350.0352
				xmax = 1350.5452
				text = "twelve"
			intervals [3460]:
				xmin = 1350.5452
				xmax = 1353.1706
				text = ""
			intervals [3461]:
				xmin = 1353.1706
				xmax = 1353.3006
				text = "and"
			intervals [3462]:
				xmin = 1353.3006
				xmax = 1353.5206
				text = "she"
			intervals [3463]:
				xmin = 1353.5206
				xmax = 1353.9506
				text = "said"
			intervals [3464]:
				xmin = 1353.9506
				xmax = 1355.1609
				text = ""
			intervals [3465]:
				xmin = 1355.1609
				xmax = 1355.3609
				text = "yeah"
			intervals [3466]:
				xmin = 1355.3609
				xmax = 1355.7218
				text = ""
			intervals [3467]:
				xmin = 1355.7218
				xmax = 1355.8718
				text = "and"
			intervals [3468]:
				xmin = 1355.8718
				xmax = 1356.0718
				text = "she"
			intervals [3469]:
				xmin = 1356.0718
				xmax = 1356.3918
				text = "said"
			intervals [3470]:
				xmin = 1356.3918
				xmax = 1356.5118
				text = "that"
			intervals [3471]:
				xmin = 1356.5118
				xmax = 1356.6918
				text = "her"
			intervals [3472]:
				xmin = 1356.6918
				xmax = 1357.2218
				text = "sister"
			intervals [3473]:
				xmin = 1357.2218
				xmax = 1357.5531
				text = ""
			intervals [3474]:
				xmin = 1357.5531
				xmax = 1357.7731
				text = "can"
			intervals [3475]:
				xmin = 1357.7731
				xmax = 1358.1331
				text = "pass"
			intervals [3476]:
				xmin = 1358.1331
				xmax = 1358.2931
				text = "her"
			intervals [3477]:
				xmin = 1358.2931
				xmax = 1358.4431
				text = "up"
			intervals [3478]:
				xmin = 1358.4431
				xmax = 1358.5131
				text = "to"
			intervals [3479]:
				xmin = 1358.5131
				xmax = 1358.6831
				text = "be"
			intervals [3480]:
				xmin = 1358.6831
				xmax = 1359.3131
				text = "fifteen"
			intervals [3481]:
				xmin = 1359.3131
				xmax = 1359.3931
				text = "or"
			intervals [3482]:
				xmin = 1359.3931
				xmax = 1359.4331
				text = ""
			intervals [3483]:
				xmin = 1359.4331
				xmax = 1360.0231
				text = "fourteen"
			intervals [3484]:
				xmin = 1360.0231
				xmax = 1364.597
				text = ""
			intervals [3485]:
				xmin = 1364.597
				xmax = 1364.977
				text = "<unk>"
			intervals [3486]:
				xmin = 1364.977
				xmax = 1366.4935
				text = ""
			intervals [3487]:
				xmin = 1366.4935
				xmax = 1366.7935
				text = "buy"
			intervals [3488]:
				xmin = 1366.7935
				xmax = 1366.9735
				text = "me"
			intervals [3489]:
				xmin = 1366.9735
				xmax = 1367.0535
				text = "up"
			intervals [3490]:
				xmin = 1367.0535
				xmax = 1367.1835
				text = ""
			intervals [3491]:
				xmin = 1367.1835
				xmax = 1367.4235
				text = "all"
			intervals [3492]:
				xmin = 1367.4235
				xmax = 1367.5835
				text = "them"
			intervals [3493]:
				xmin = 1367.5835
				xmax = 1367.6835
				text = ""
			intervals [3494]:
				xmin = 1367.6835
				xmax = 1367.8435
				text = "good"
			intervals [3495]:
				xmin = 1367.8435
				xmax = 1367.9035
				text = ""
			intervals [3496]:
				xmin = 1367.9035
				xmax = 1368.3335
				text = "clothes"
			intervals [3497]:
				xmin = 1368.3335
				xmax = 1368.4535
				text = "that"
			intervals [3498]:
				xmin = 1368.4535
				xmax = 1368.4935
				text = ""
			intervals [3499]:
				xmin = 1368.4935
				xmax = 1368.8435
				text = "people"
			intervals [3500]:
				xmin = 1368.8435
				xmax = 1368.9535
				text = ""
			intervals [3501]:
				xmin = 1368.9535
				xmax = 1369.1535
				text = "got"
			intervals [3502]:
				xmin = 1369.1535
				xmax = 1372.7985
				text = ""
			intervals [3503]:
				xmin = 1372.7985
				xmax = 1373.1285
				text = "well"
			intervals [3504]:
				xmin = 1373.1285
				xmax = 1373.2322
				text = ""
			intervals [3505]:
				xmin = 1373.2322
				xmax = 1374.2222
				text = "pantsuit"
			intervals [3506]:
				xmin = 1374.2222
				xmax = 1374.2522
				text = ""
			intervals [3507]:
				xmin = 1374.2522
				xmax = 1374.5222
				text = "see"
			intervals [3508]:
				xmin = 1374.5222
				xmax = 1374.6722
				text = "i"
			intervals [3509]:
				xmin = 1374.6722
				xmax = 1374.9522
				text = "ask"
			intervals [3510]:
				xmin = 1374.9522
				xmax = 1375.1022
				text = "my"
			intervals [3511]:
				xmin = 1375.1022
				xmax = 1375.4422
				text = "father"
			intervals [3512]:
				xmin = 1375.4422
				xmax = 1375.5222
				text = "to"
			intervals [3513]:
				xmin = 1375.5222
				xmax = 1375.6822
				text = "buy"
			intervals [3514]:
				xmin = 1375.6822
				xmax = 1375.8122
				text = "me"
			intervals [3515]:
				xmin = 1375.8122
				xmax = 1375.8722
				text = "a"
			intervals [3516]:
				xmin = 1375.8722
				xmax = 1376.5922
				text = "pantsuit"
			intervals [3517]:
				xmin = 1376.5922
				xmax = 1377.1432
				text = ""
			intervals [3518]:
				xmin = 1377.1432
				xmax = 1377.2732
				text = "but"
			intervals [3519]:
				xmin = 1377.2732
				xmax = 1378.0532
				text = "sometime"
			intervals [3520]:
				xmin = 1378.0532
				xmax = 1378.5774
				text = ""
			intervals [3521]:
				xmin = 1378.5774
				xmax = 1378.7174
				text = "well"
			intervals [3522]:
				xmin = 1378.7174
				xmax = 1378.9074
				text = "one"
			intervals [3523]:
				xmin = 1378.9074
				xmax = 1379.0374
				text = "day"
			intervals [3524]:
				xmin = 1379.0374
				xmax = 1379.1474
				text = "i"
			intervals [3525]:
				xmin = 1379.1474
				xmax = 1379.2074
				text = "m"
			intervals [3526]:
				xmin = 1379.2074
				xmax = 1379.3074
				text = "a"
			intervals [3527]:
				xmin = 1379.3074
				xmax = 1379.5874
				text = "ask"
			intervals [3528]:
				xmin = 1379.5874
				xmax = 1379.6774
				text = "him"
			intervals [3529]:
				xmin = 1379.6774
				xmax = 1379.8274
				text = "when"
			intervals [3530]:
				xmin = 1379.8274
				xmax = 1379.9174
				text = "he"
			intervals [3531]:
				xmin = 1379.9174
				xmax = 1379.9474
				text = ""
			intervals [3532]:
				xmin = 1379.9474
				xmax = 1380.1474
				text = "get"
			intervals [3533]:
				xmin = 1380.1474
				xmax = 1380.1774
				text = ""
			intervals [3534]:
				xmin = 1380.1774
				xmax = 1380.7074
				text = "paid"
			intervals [3535]:
				xmin = 1380.7074
				xmax = 1381.7297
				text = ""
			intervals [3536]:
				xmin = 1381.7297
				xmax = 1381.8097
				text = "to"
			intervals [3537]:
				xmin = 1381.8097
				xmax = 1381.8397
				text = ""
			intervals [3538]:
				xmin = 1381.8397
				xmax = 1381.9997
				text = "buy"
			intervals [3539]:
				xmin = 1381.9997
				xmax = 1382.0997
				text = "me"
			intervals [3540]:
				xmin = 1382.0997
				xmax = 1382.1597
				text = "a"
			intervals [3541]:
				xmin = 1382.1597
				xmax = 1382.2297
				text = ""
			intervals [3542]:
				xmin = 1382.2297
				xmax = 1382.9597
				text = "pantsuit"
			intervals [3543]:
				xmin = 1382.9597
				xmax = 1388.8008
				text = ""
			intervals [3544]:
				xmin = 1388.8008
				xmax = 1388.9908
				text = "oh"
			intervals [3545]:
				xmin = 1388.9908
				xmax = 1389.0708
				text = ""
			intervals [3546]:
				xmin = 1389.0708
				xmax = 1389.2708
				text = "i"
			intervals [3547]:
				xmin = 1389.2708
				xmax = 1389.3408
				text = "d"
			intervals [3548]:
				xmin = 1389.3408
				xmax = 1389.5408
				text = "give"
			intervals [3549]:
				xmin = 1389.5408
				xmax = 1389.7008
				text = "my"
			intervals [3550]:
				xmin = 1389.7008
				xmax = 1390.0508
				text = "mother"
			intervals [3551]:
				xmin = 1390.0508
				xmax = 1390.3263
				text = ""
			intervals [3552]:
				xmin = 1390.3263
				xmax = 1390.4363
				text = "my"
			intervals [3553]:
				xmin = 1390.4363
				xmax = 1390.7663
				text = "mother"
			intervals [3554]:
				xmin = 1390.7663
				xmax = 1391.0943
				text = ""
			intervals [3555]:
				xmin = 1391.0943
				xmax = 1391.1843
				text = "my"
			intervals [3556]:
				xmin = 1391.1843
				xmax = 1391.5243
				text = "mother"
			intervals [3557]:
				xmin = 1391.5243
				xmax = 1391.8143
				text = "some"
			intervals [3558]:
				xmin = 1391.8143
				xmax = 1391.9743
				text = "so"
			intervals [3559]:
				xmin = 1391.9743
				xmax = 1392.1643
				text = "she"
			intervals [3560]:
				xmin = 1392.1643
				xmax = 1392.3643
				text = "could"
			intervals [3561]:
				xmin = 1392.3643
				xmax = 1392.7045
				text = ""
			intervals [3562]:
				xmin = 1392.7045
				xmax = 1392.9145
				text = "pay"
			intervals [3563]:
				xmin = 1392.9145
				xmax = 1393.0345
				text = "the"
			intervals [3564]:
				xmin = 1393.0345
				xmax = 1393.5145
				text = "bills"
			intervals [3565]:
				xmin = 1393.5145
				xmax = 1393.6345
				text = "and"
			intervals [3566]:
				xmin = 1393.6345
				xmax = 1393.9145
				text = "stuff"
			intervals [3567]:
				xmin = 1393.9145
				xmax = 1397.9569
				text = ""
			intervals [3568]:
				xmin = 1397.9569
				xmax = 1398.2469
				text = "keep"
			intervals [3569]:
				xmin = 1398.2469
				xmax = 1398.2769
				text = ""
			intervals [3570]:
				xmin = 1398.2769
				xmax = 1398.4969
				text = "it"
			intervals [3571]:
				xmin = 1398.4969
				xmax = 1402.1124
				text = ""
			intervals [3572]:
				xmin = 1402.1124
				xmax = 1402.3624
				text = "yeah"
			intervals [3573]:
				xmin = 1402.3624
				xmax = 1406.120
				text = ""
			intervals [3574]:
				xmin = 1406.120
				xmax = 1406.240
				text = "yeah"
			intervals [3575]:
				xmin = 1406.240
				xmax = 1406.380
				text = "i"
			intervals [3576]:
				xmin = 1406.380
				xmax = 1406.460
				text = "d"
			intervals [3577]:
				xmin = 1406.460
				xmax = 1406.550
				text = ""
			intervals [3578]:
				xmin = 1406.550
				xmax = 1406.860
				text = "buy"
			intervals [3579]:
				xmin = 1406.860
				xmax = 1406.910
				text = ""
			intervals [3580]:
				xmin = 1406.910
				xmax = 1406.980
				text = "the"
			intervals [3581]:
				xmin = 1406.980
				xmax = 1407.330
				text = ""
			intervals [3582]:
				xmin = 1407.330
				xmax = 1407.560
				text = "like"
			intervals [3583]:
				xmin = 1407.560
				xmax = 1407.620
				text = ""
			intervals [3584]:
				xmin = 1407.620
				xmax = 1407.960
				text = "some"
			intervals [3585]:
				xmin = 1407.960
				xmax = 1408.4395
				text = ""
			intervals [3586]:
				xmin = 1408.4395
				xmax = 1408.9895
				text = "barbie"
			intervals [3587]:
				xmin = 1408.9895
				xmax = 1409.0895
				text = "i"
			intervals [3588]:
				xmin = 1409.0895
				xmax = 1409.3695
				text = "might"
			intervals [3589]:
				xmin = 1409.3695
				xmax = 1409.4195
				text = ""
			intervals [3590]:
				xmin = 1409.4195
				xmax = 1409.5995
				text = "buy"
			intervals [3591]:
				xmin = 1409.5995
				xmax = 1409.6295
				text = "a"
			intervals [3592]:
				xmin = 1409.6295
				xmax = 1409.8795
				text = "new"
			intervals [3593]:
				xmin = 1409.8795
				xmax = 1409.9795
				text = ""
			intervals [3594]:
				xmin = 1409.9795
				xmax = 1410.4295
				text = "bike"
			intervals [3595]:
				xmin = 1410.4295
				xmax = 1411.0262
				text = ""
			intervals [3596]:
				xmin = 1411.0262
				xmax = 1411.2362
				text = "or"
			intervals [3597]:
				xmin = 1411.2362
				xmax = 1411.2662
				text = "a"
			intervals [3598]:
				xmin = 1411.2662
				xmax = 1411.3806
				text = ""
			intervals [3599]:
				xmin = 1411.3806
				xmax = 1411.7006
				text = "pair"
			intervals [3600]:
				xmin = 1411.7006
				xmax = 1411.7806
				text = "of"
			intervals [3601]:
				xmin = 1411.7806
				xmax = 1412.9806
				text = "rollerskates"
			intervals [3602]:
				xmin = 1412.9806
				xmax = 1413.0944
				text = ""
			intervals [3603]:
				xmin = 1413.0944
				xmax = 1413.1544
				text = "to"
			intervals [3604]:
				xmin = 1413.1544
				xmax = 1413.1844
				text = ""
			intervals [3605]:
				xmin = 1413.1844
				xmax = 1413.4544
				text = "go"
			intervals [3606]:
				xmin = 1413.4544
				xmax = 1413.5244
				text = ""
			intervals [3607]:
				xmin = 1413.5244
				xmax = 1413.6644
				text = "to"
			intervals [3608]:
				xmin = 1413.6644
				xmax = 1413.7644
				text = "the"
			intervals [3609]:
				xmin = 1413.7644
				xmax = 1413.8144
				text = ""
			intervals [3610]:
				xmin = 1413.8144
				xmax = 1414.2844
				text = "rolling"
			intervals [3611]:
				xmin = 1414.2844
				xmax = 1414.4544
				text = "ring"
			intervals [3612]:
				xmin = 1414.4544
				xmax = 1414.7519
				text = ""
			intervals [3613]:
				xmin = 1414.7519
				xmax = 1414.9319
				text = "the"
			intervals [3614]:
				xmin = 1414.9319
				xmax = 1415.5319
				text = "skating"
			intervals [3615]:
				xmin = 1415.5319
				xmax = 1415.8019
				text = "ring"
			intervals [3616]:
				xmin = 1415.8019
				xmax = 1416.7604
				text = ""
			intervals [3617]:
				xmin = 1416.7604
				xmax = 1416.8704
				text = "or"
			intervals [3618]:
				xmin = 1416.8704
				xmax = 1416.9204
				text = "m-"
			intervals [3619]:
				xmin = 1416.9204
				xmax = 1417.0589
				text = ""
			intervals [3620]:
				xmin = 1417.0589
				xmax = 1417.2289
				text = "cause"
			intervals [3621]:
				xmin = 1417.2289
				xmax = 1417.3489
				text = "i"
			intervals [3622]:
				xmin = 1417.3489
				xmax = 1417.5789
				text = "want"
			intervals [3623]:
				xmin = 1417.5789
				xmax = 1417.7789
				text = "my"
			intervals [3624]:
				xmin = 1417.7789
				xmax = 1418.0789
				text = "own"
			intervals [3625]:
				xmin = 1418.0789
				xmax = 1418.7989
				text = "skates"
			intervals [3626]:
				xmin = 1418.7989
				xmax = 1419.6654
				text = ""
			intervals [3627]:
				xmin = 1419.6654
				xmax = 1419.8554
				text = "i"
			intervals [3628]:
				xmin = 1419.8554
				xmax = 1420.1454
				text = "have"
			intervals [3629]:
				xmin = 1420.1454
				xmax = 1420.3354
				text = "some"
			intervals [3630]:
				xmin = 1420.3354
				xmax = 1420.7854
				text = "skates"
			intervals [3631]:
				xmin = 1420.7854
				xmax = 1420.9354
				text = "that"
			intervals [3632]:
				xmin = 1420.9354
				xmax = 1421.0454
				text = "i"
			intervals [3633]:
				xmin = 1421.0454
				xmax = 1421.3454
				text = "can"
			intervals [3634]:
				xmin = 1421.3454
				xmax = 1421.8057
				text = ""
			intervals [3635]:
				xmin = 1421.8057
				xmax = 1422.0957
				text = "play"
			intervals [3636]:
				xmin = 1422.0957
				xmax = 1422.3257
				text = "with"
			intervals [3637]:
				xmin = 1422.3257
				xmax = 1422.6557
				text = "around"
			intervals [3638]:
				xmin = 1422.6557
				xmax = 1422.7457
				text = "the"
			intervals [3639]:
				xmin = 1422.7457
				xmax = 1423.1657
				text = "house"
			intervals [3640]:
				xmin = 1423.1657
				xmax = 1423.3457
				text = "me"
			intervals [3641]:
				xmin = 1423.3457
				xmax = 1423.4257
				text = "and"
			intervals [3642]:
				xmin = 1423.4257
				xmax = 1423.5757
				text = "my"
			intervals [3643]:
				xmin = 1423.5757
				xmax = 1424.0457
				text = "brother"
			intervals [3644]:
				xmin = 1424.0457
				xmax = 1425.0426
				text = ""
			intervals [3645]:
				xmin = 1425.0426
				xmax = 1425.1926
				text = "and"
			intervals [3646]:
				xmin = 1425.1926
				xmax = 1425.2326
				text = ""
			intervals [3647]:
				xmin = 1425.2326
				xmax = 1425.5726
				text = "uh"
			intervals [3648]:
				xmin = 1425.5726
				xmax = 1425.6626
				text = ""
			intervals [3649]:
				xmin = 1425.6626
				xmax = 1425.7926
				text = "but"
			intervals [3650]:
				xmin = 1425.7926
				xmax = 1425.9126
				text = "i"
			intervals [3651]:
				xmin = 1425.9126
				xmax = 1426.1026
				text = "want"
			intervals [3652]:
				xmin = 1426.1026
				xmax = 1426.3026
				text = "some"
			intervals [3653]:
				xmin = 1426.3026
				xmax = 1426.8926
				text = "skates"
			intervals [3654]:
				xmin = 1426.8926
				xmax = 1427.041
				text = ""
			intervals [3655]:
				xmin = 1427.041
				xmax = 1427.141
				text = "to"
			intervals [3656]:
				xmin = 1427.141
				xmax = 1427.171
				text = ""
			intervals [3657]:
				xmin = 1427.171
				xmax = 1427.691
				text = "um"
			intervals [3658]:
				xmin = 1427.691
				xmax = 1428.1903
				text = ""
			intervals [3659]:
				xmin = 1428.1903
				xmax = 1428.2903
				text = "to"
			intervals [3660]:
				xmin = 1428.2903
				xmax = 1428.5503
				text = "go"
			intervals [3661]:
				xmin = 1428.5503
				xmax = 1428.6003
				text = ""
			intervals [3662]:
				xmin = 1428.6003
				xmax = 1428.6703
				text = "to"
			intervals [3663]:
				xmin = 1428.6703
				xmax = 1428.7003
				text = ""
			intervals [3664]:
				xmin = 1428.7003
				xmax = 1428.8903
				text = "the"
			intervals [3665]:
				xmin = 1428.8903
				xmax = 1429.3003
				text = "rolling"
			intervals [3666]:
				xmin = 1429.3003
				xmax = 1429.3303
				text = ""
			intervals [3667]:
				xmin = 1429.3303
				xmax = 1429.4803
				text = "ring"
			intervals [3668]:
				xmin = 1429.4803
				xmax = 1429.9708
				text = ""
			intervals [3669]:
				xmin = 1429.9708
				xmax = 1430.0208
				text = "i"
			intervals [3670]:
				xmin = 1430.0208
				xmax = 1430.2108
				text = "mean"
			intervals [3671]:
				xmin = 1430.2108
				xmax = 1430.3108
				text = "the"
			intervals [3672]:
				xmin = 1430.3108
				xmax = 1430.7508
				text = "skating"
			intervals [3673]:
				xmin = 1430.7508
				xmax = 1430.7808
				text = ""
			intervals [3674]:
				xmin = 1430.7808
				xmax = 1430.8808
				text = "ring"
			intervals [3675]:
				xmin = 1430.8808
				xmax = 1438.0265
				text = ""
			intervals [3676]:
				xmin = 1438.0265
				xmax = 1438.3065
				text = "well"
			intervals [3677]:
				xmin = 1438.3065
				xmax = 1438.4665
				text = "we"
			intervals [3678]:
				xmin = 1438.4665
				xmax = 1440.2747
				text = ""
			intervals [3679]:
				xmin = 1440.2747
				xmax = 1440.4047
				text = "well"
			intervals [3680]:
				xmin = 1440.4047
				xmax = 1440.8947
				text = "mostly"
			intervals [3681]:
				xmin = 1440.8947
				xmax = 1441.0147
				text = "we"
			intervals [3682]:
				xmin = 1441.0147
				xmax = 1441.5147
				text = "clean"
			intervals [3683]:
				xmin = 1441.5147
				xmax = 1441.8347
				text = "up"
			intervals [3684]:
				xmin = 1441.8347
				xmax = 1443.0913
				text = ""
			intervals [3685]:
				xmin = 1443.0913
				xmax = 1443.3313
				text = "and"
			intervals [3686]:
				xmin = 1443.3313
				xmax = 1443.4513
				text = ""
			intervals [3687]:
				xmin = 1443.4513
				xmax = 1443.9213
				text = "um"
			intervals [3688]:
				xmin = 1443.9213
				xmax = 1444.3449
				text = ""
			intervals [3689]:
				xmin = 1444.3449
				xmax = 1444.4849
				text = "the"
			intervals [3690]:
				xmin = 1444.4849
				xmax = 1444.8949
				text = "last"
			intervals [3691]:
				xmin = 1444.8949
				xmax = 1445.0649
				text = "thing"
			intervals [3692]:
				xmin = 1445.0649
				xmax = 1445.1849
				text = "we"
			intervals [3693]:
				xmin = 1445.1849
				xmax = 1445.3649
				text = "do"
			intervals [3694]:
				xmin = 1445.3649
				xmax = 1445.5349
				text = "on"
			intervals [3695]:
				xmin = 1445.5349
				xmax = 1445.9149
				text = "most"
			intervals [3696]:
				xmin = 1445.9149
				xmax = 1446.2615
				text = ""
			intervals [3697]:
				xmin = 1446.2615
				xmax = 1446.5915
				text = "is"
			intervals [3698]:
				xmin = 1446.5915
				xmax = 1447.1195
				text = ""
			intervals [3699]:
				xmin = 1447.1195
				xmax = 1447.6495
				text = "decorate"
			intervals [3700]:
				xmin = 1447.6495
				xmax = 1447.7595
				text = "the"
			intervals [3701]:
				xmin = 1447.7595
				xmax = 1447.7895
				text = ""
			intervals [3702]:
				xmin = 1447.7895
				xmax = 1448.1895
				text = "tree"
			intervals [3703]:
				xmin = 1448.1895
				xmax = 1452.919
				text = ""
			intervals [3704]:
				xmin = 1452.919
				xmax = 1453.259
				text = "well"
			intervals [3705]:
				xmin = 1453.259
				xmax = 1453.379
				text = "the"
			intervals [3706]:
				xmin = 1453.379
				xmax = 1453.729
				text = "night"
			intervals [3707]:
				xmin = 1453.729
				xmax = 1454.129
				text = "before"
			intervals [3708]:
				xmin = 1454.129
				xmax = 1454.909
				text = "christmas"
			intervals [3709]:
				xmin = 1454.909
				xmax = 1455.7094
				text = ""
			intervals [3710]:
				xmin = 1455.7094
				xmax = 1456.0294
				text = "uh"
			intervals [3711]:
				xmin = 1456.0294
				xmax = 1456.0994
				text = ""
			intervals [3712]:
				xmin = 1456.0994
				xmax = 1456.7494
				text = "sometime"
			intervals [3713]:
				xmin = 1456.7494
				xmax = 1456.8394
				text = "me"
			intervals [3714]:
				xmin = 1456.8394
				xmax = 1456.8994
				text = "and"
			intervals [3715]:
				xmin = 1456.8994
				xmax = 1457.0294
				text = "my"
			intervals [3716]:
				xmin = 1457.0294
				xmax = 1457.3894
				text = "brother"
			intervals [3717]:
				xmin = 1457.3894
				xmax = 1457.9594
				text = "stay"
			intervals [3718]:
				xmin = 1457.9594
				xmax = 1458.0894
				text = "up"
			intervals [3719]:
				xmin = 1458.0894
				xmax = 1458.1194
				text = ""
			intervals [3720]:
				xmin = 1458.1194
				xmax = 1458.5394
				text = "late"
			intervals [3721]:
				xmin = 1458.5394
				xmax = 1459.5692
				text = ""
			intervals [3722]:
				xmin = 1459.5692
				xmax = 1459.7992
				text = "and"
			intervals [3723]:
				xmin = 1459.7992
				xmax = 1460.0192
				text = "some"
			intervals [3724]:
				xmin = 1460.0192
				xmax = 1460.1592
				text = ""
			intervals [3725]:
				xmin = 1460.1592
				xmax = 1460.6292
				text = "company"
			intervals [3726]:
				xmin = 1460.6292
				xmax = 1460.9792
				text = "comes"
			intervals [3727]:
				xmin = 1460.9792
				xmax = 1461.3392
				text = "around"
			intervals [3728]:
				xmin = 1461.3392
				xmax = 1461.9592
				text = "sometime"
			intervals [3729]:
				xmin = 1461.9592
				xmax = 1462.6913
				text = ""
			intervals [3730]:
				xmin = 1462.6913
				xmax = 1463.0413
				text = "and"
			intervals [3731]:
				xmin = 1463.0413
				xmax = 1463.9396
				text = ""
			intervals [3732]:
				xmin = 1463.9396
				xmax = 1464.0896
				text = "my"
			intervals [3733]:
				xmin = 1464.0896
				xmax = 1464.4196
				text = "mother"
			intervals [3734]:
				xmin = 1464.4196
				xmax = 1464.6396
				text = "tell"
			intervals [3735]:
				xmin = 1464.6396
				xmax = 1464.7796
				text = "us"
			intervals [3736]:
				xmin = 1464.7796
				xmax = 1464.9296
				text = "to"
			intervals [3737]:
				xmin = 1464.9296
				xmax = 1465.1196
				text = "go"
			intervals [3738]:
				xmin = 1465.1196
				xmax = 1465.2396
				text = "to"
			intervals [3739]:
				xmin = 1465.2396
				xmax = 1465.6596
				text = "bed"
			intervals [3740]:
				xmin = 1465.6596
				xmax = 1465.6896
				text = ""
			intervals [3741]:
				xmin = 1465.6896
				xmax = 1465.8596
				text = "and"
			intervals [3742]:
				xmin = 1465.8596
				xmax = 1466.1796
				text = "she"
			intervals [3743]:
				xmin = 1466.1796
				xmax = 1466.2096
				text = "<unk>"
			intervals [3744]:
				xmin = 1466.2096
				xmax = 1466.4796
				text = "wake"
			intervals [3745]:
				xmin = 1466.4796
				xmax = 1466.7596
				text = "us"
			intervals [3746]:
				xmin = 1466.7596
				xmax = 1466.9096
				text = "up"
			intervals [3747]:
				xmin = 1466.9096
				xmax = 1467.5602
				text = ""
			intervals [3748]:
				xmin = 1467.5602
				xmax = 1467.7402
				text = "at"
			intervals [3749]:
				xmin = 1467.7402
				xmax = 1468.1202
				text = "night"
			intervals [3750]:
				xmin = 1468.1202
				xmax = 1468.5374
				text = ""
			intervals [3751]:
				xmin = 1468.5374
				xmax = 1468.7374
				text = "and"
			intervals [3752]:
				xmin = 1468.7374
				xmax = 1468.7774
				text = ""
			intervals [3753]:
				xmin = 1468.7774
				xmax = 1469.2774
				text = "um"
			intervals [3754]:
				xmin = 1469.2774
				xmax = 1471.0216
				text = ""
			intervals [3755]:
				xmin = 1471.0216
				xmax = 1471.2216
				text = "and"
			intervals [3756]:
				xmin = 1471.2216
				xmax = 1471.5816
				text = "bring"
			intervals [3757]:
				xmin = 1471.5816
				xmax = 1471.6816
				text = "us"
			intervals [3758]:
				xmin = 1471.6816
				xmax = 1471.9116
				text = "some"
			intervals [3759]:
				xmin = 1471.9116
				xmax = 1472.2339
				text = ""
			intervals [3760]:
				xmin = 1472.2339
				xmax = 1472.3839
				text = "and"
			intervals [3761]:
				xmin = 1472.3839
				xmax = 1473.5162
				text = ""
			intervals [3762]:
				xmin = 1473.5162
				xmax = 1473.8362
				text = "while"
			intervals [3763]:
				xmin = 1473.8362
				xmax = 1473.9462
				text = "it"
			intervals [3764]:
				xmin = 1473.9462
				xmax = 1474.0162
				text = "s"
			intervals [3765]:
				xmin = 1474.0162
				xmax = 1474.2862
				text = "some"
			intervals [3766]:
				xmin = 1474.2862
				xmax = 1474.3462
				text = "of"
			intervals [3767]:
				xmin = 1474.3462
				xmax = 1474.4462
				text = "the"
			intervals [3768]:
				xmin = 1474.4462
				xmax = 1474.4762
				text = ""
			intervals [3769]:
				xmin = 1474.4762
				xmax = 1474.9062
				text = "toys"
			intervals [3770]:
				xmin = 1474.9062
				xmax = 1474.9462
				text = "are"
			intervals [3771]:
				xmin = 1474.9462
				xmax = 1475.3462
				text = "here"
			intervals [3772]:
				xmin = 1475.3462
				xmax = 1476.564
				text = ""
			intervals [3773]:
				xmin = 1476.564
				xmax = 1476.704
				text = "and"
			intervals [3774]:
				xmin = 1476.704
				xmax = 1476.734
				text = ""
			intervals [3775]:
				xmin = 1476.734
				xmax = 1476.994
				text = "then"
			intervals [3776]:
				xmin = 1476.994
				xmax = 1477.064
				text = ""
			intervals [3777]:
				xmin = 1477.064
				xmax = 1477.524
				text = "uh"
			intervals [3778]:
				xmin = 1477.524
				xmax = 1478.7862
				text = ""
			intervals [3779]:
				xmin = 1478.7862
				xmax = 1479.0962
				text = "see"
			intervals [3780]:
				xmin = 1479.0962
				xmax = 1479.3962
				text = "first"
			intervals [3781]:
				xmin = 1479.3962
				xmax = 1479.9862
				text = "before"
			intervals [3782]:
				xmin = 1479.9862
				xmax = 1480.1364
				text = ""
			intervals [3783]:
				xmin = 1480.1364
				xmax = 1480.3164
				text = "it"
			intervals [3784]:
				xmin = 1480.3164
				xmax = 1480.6164
				text = "gets"
			intervals [3785]:
				xmin = 1480.6164
				xmax = 1480.8364
				text = "night"
			intervals [3786]:
				xmin = 1480.8364
				xmax = 1480.9664
				text = "my"
			intervals [3787]:
				xmin = 1480.9664
				xmax = 1481.3364
				text = "mother"
			intervals [3788]:
				xmin = 1481.3364
				xmax = 1481.9616
				text = ""
			intervals [3789]:
				xmin = 1481.9616
				xmax = 1482.3216
				text = "brings"
			intervals [3790]:
				xmin = 1482.3216
				xmax = 1482.5416
				text = "some"
			intervals [3791]:
				xmin = 1482.5416
				xmax = 1482.9516
				text = "stuff"
			intervals [3792]:
				xmin = 1482.9516
				xmax = 1483.3016
				text = "in"
			intervals [3793]:
				xmin = 1483.3016
				xmax = 1483.6997
				text = ""
			intervals [3794]:
				xmin = 1483.6997
				xmax = 1484.0597
				text = "wrapp-"
			intervals [3795]:
				xmin = 1484.0597
				xmax = 1484.4758
				text = ""
			intervals [3796]:
				xmin = 1484.4758
				xmax = 1484.5958
				text = "it"
			intervals [3797]:
				xmin = 1484.5958
				xmax = 1484.7158
				text = "s"
			intervals [3798]:
				xmin = 1484.7158
				xmax = 1485.0758
				text = "wrapped"
			intervals [3799]:
				xmin = 1485.0758
				xmax = 1485.2158
				text = "up"
			intervals [3800]:
				xmin = 1485.2158
				xmax = 1485.3658
				text = "in"
			intervals [3801]:
				xmin = 1485.3658
				xmax = 1485.9658
				text = "boxes"
			intervals [3802]:
				xmin = 1485.9658
				xmax = 1486.0458
				text = "and"
			intervals [3803]:
				xmin = 1486.0458
				xmax = 1486.3958
				text = "stuff"
			intervals [3804]:
				xmin = 1486.3958
				xmax = 1487.2928
				text = ""
			intervals [3805]:
				xmin = 1487.2928
				xmax = 1487.4628
				text = "and"
			intervals [3806]:
				xmin = 1487.4628
				xmax = 1487.5328
				text = ""
			intervals [3807]:
				xmin = 1487.5328
				xmax = 1488.0328
				text = "um"
			intervals [3808]:
				xmin = 1488.0328
				xmax = 1488.6512
				text = ""
			intervals [3809]:
				xmin = 1488.6512
				xmax = 1489.1812
				text = "sometime"
			intervals [3810]:
				xmin = 1489.1812
				xmax = 1489.3512
				text = "my"
			intervals [3811]:
				xmin = 1489.3512
				xmax = 1489.7712
				text = "brother"
			intervals [3812]:
				xmin = 1489.7712
				xmax = 1490.1212
				text = "has"
			intervals [3813]:
				xmin = 1490.1212
				xmax = 1490.2112
				text = "to"
			intervals [3814]:
				xmin = 1490.2112
				xmax = 1490.4012
				text = "go"
			intervals [3815]:
				xmin = 1490.4012
				xmax = 1490.6112
				text = "out"
			intervals [3816]:
				xmin = 1490.6112
				xmax = 1490.7412
				text = "the"
			intervals [3817]:
				xmin = 1490.7412
				xmax = 1491.0412
				text = "room"
			intervals [3818]:
				xmin = 1491.0412
				xmax = 1491.4856
				text = ""
			intervals [3819]:
				xmin = 1491.4856
				xmax = 1491.5456
				text = "and"
			intervals [3820]:
				xmin = 1491.5456
				xmax = 1491.6556
				text = "my"
			intervals [3821]:
				xmin = 1491.6556
				xmax = 1492.0756
				text = "mother"
			intervals [3822]:
				xmin = 1492.0756
				xmax = 1492.2063
				text = ""
			intervals [3823]:
				xmin = 1492.2063
				xmax = 1492.4463
				text = "and"
			intervals [3824]:
				xmin = 1492.4463
				xmax = 1492.5863
				text = "i"
			intervals [3825]:
				xmin = 1492.5863
				xmax = 1492.9663
				text = "stay"
			intervals [3826]:
				xmin = 1492.9663
				xmax = 1493.0563
				text = "in"
			intervals [3827]:
				xmin = 1493.0563
				xmax = 1493.2163
				text = "the"
			intervals [3828]:
				xmin = 1493.2163
				xmax = 1493.3663
				text = "room"
			intervals [3829]:
				xmin = 1493.3663
				xmax = 1493.4563
				text = "with"
			intervals [3830]:
				xmin = 1493.4563
				xmax = 1493.5863
				text = "my"
			intervals [3831]:
				xmin = 1493.5863
				xmax = 1493.9063
				text = "mother"
			intervals [3832]:
				xmin = 1493.9063
				xmax = 1494.1063
				text = "and"
			intervals [3833]:
				xmin = 1494.1063
				xmax = 1494.2763
				text = "help"
			intervals [3834]:
				xmin = 1494.2763
				xmax = 1494.3863
				text = "my"
			intervals [3835]:
				xmin = 1494.3863
				xmax = 1494.7263
				text = "mother"
			intervals [3836]:
				xmin = 1494.7263
				xmax = 1495.0236
				text = ""
			intervals [3837]:
				xmin = 1495.0236
				xmax = 1495.3536
				text = "wrap"
			intervals [3838]:
				xmin = 1495.3536
				xmax = 1495.5936
				text = "something"
			intervals [3839]:
				xmin = 1495.5936
				xmax = 1495.7736
				text = "for"
			intervals [3840]:
				xmin = 1495.7736
				xmax = 1495.9336
				text = "my"
			intervals [3841]:
				xmin = 1495.9336
				xmax = 1496.4536
				text = "brother"
			intervals [3842]:
				xmin = 1496.4536
				xmax = 1496.8888
				text = ""
			intervals [3843]:
				xmin = 1496.8888
				xmax = 1497.0288
				text = "and"
			intervals [3844]:
				xmin = 1497.0288
				xmax = 1497.1888
				text = "then"
			intervals [3845]:
				xmin = 1497.1888
				xmax = 1497.3388
				text = "i"
			intervals [3846]:
				xmin = 1497.3388
				xmax = 1497.5888
				text = "have"
			intervals [3847]:
				xmin = 1497.5888
				xmax = 1497.6888
				text = "to"
			intervals [3848]:
				xmin = 1497.6888
				xmax = 1497.8588
				text = "go"
			intervals [3849]:
				xmin = 1497.8588
				xmax = 1498.0788
				text = "out"
			intervals [3850]:
				xmin = 1498.0788
				xmax = 1498.2488
				text = "the"
			intervals [3851]:
				xmin = 1498.2488
				xmax = 1498.5888
				text = "room"
			intervals [3852]:
				xmin = 1498.5888
				xmax = 1500.0444
				text = ""
			intervals [3853]:
				xmin = 1500.0444
				xmax = 1500.1844
				text = "cause"
			intervals [3854]:
				xmin = 1500.1844
				xmax = 1500.3944
				text = "see"
			intervals [3855]:
				xmin = 1500.3944
				xmax = 1500.6444
				text = "she"
			intervals [3856]:
				xmin = 1500.6444
				xmax = 1500.9244
				text = "has"
			intervals [3857]:
				xmin = 1500.9244
				xmax = 1501.0244
				text = "it"
			intervals [3858]:
				xmin = 1501.0244
				xmax = 1501.1844
				text = "in"
			intervals [3859]:
				xmin = 1501.1844
				xmax = 1501.2844
				text = "a"
			intervals [3860]:
				xmin = 1501.2844
				xmax = 1501.6444
				text = "bag"
			intervals [3861]:
				xmin = 1501.6444
				xmax = 1501.6744
				text = ""
			intervals [3862]:
				xmin = 1501.6744
				xmax = 1501.8244
				text = "and"
			intervals [3863]:
				xmin = 1501.8244
				xmax = 1502.1044
				text = "stuff"
			intervals [3864]:
				xmin = 1502.1044
				xmax = 1507.5385
				text = ""
			intervals [3865]:
				xmin = 1507.5385
				xmax = 1507.7785
				text = "mm-hm"
			intervals [3866]:
				xmin = 1507.7785
				xmax = 1510.0804
				text = ""
			intervals [3867]:
				xmin = 1510.0804
				xmax = 1510.2604
				text = "he"
			intervals [3868]:
				xmin = 1510.2604
				xmax = 1510.5504
				text = "bigger"
			intervals [3869]:
				xmin = 1510.5504
				xmax = 1510.5804
				text = ""
			intervals [3870]:
				xmin = 1510.5804
				xmax = 1510.8104
				text = "he"
			intervals [3871]:
				xmin = 1510.8104
				xmax = 1511.5304
				text = "thirteen"
			intervals [3872]:
				xmin = 1511.5304
				xmax = 1511.6565
				text = ""
			intervals [3873]:
				xmin = 1511.6565
				xmax = 1511.7865
				text = "he"
			intervals [3874]:
				xmin = 1511.7865
				xmax = 1512.1365
				text = "about"
			intervals [3875]:
				xmin = 1512.1365
				xmax = 1512.9563
				text = ""
			intervals [3876]:
				xmin = 1512.9563
				xmax = 1513.0863
				text = "the"
			intervals [3877]:
				xmin = 1513.0863
				xmax = 1513.3863
				text = "same"
			intervals [3878]:
				xmin = 1513.3863
				xmax = 1513.6263
				text = "size"
			intervals [3879]:
				xmin = 1513.6263
				xmax = 1513.6863
				text = "as"
			intervals [3880]:
				xmin = 1513.6863
				xmax = 1513.7163
				text = ""
			intervals [3881]:
				xmin = 1513.7163
				xmax = 1514.2763
				text = "rdx"
			intervals [3882]:
				xmin = 1514.2763
				xmax = 1515.1712
				text = ""
			intervals [3883]:
				xmin = 1515.1712
				xmax = 1515.3712
				text = "see"
			intervals [3884]:
				xmin = 1515.3712
				xmax = 1515.4812
				text = "he"
			intervals [3885]:
				xmin = 1515.4812
				xmax = 1515.5512
				text = "s"
			intervals [3886]:
				xmin = 1515.5512
				xmax = 1515.8412
				text = "small"
			intervals [3887]:
				xmin = 1515.8412
				xmax = 1515.9712
				text = "for"
			intervals [3888]:
				xmin = 1515.9712
				xmax = 1516.1712
				text = "his"
			intervals [3889]:
				xmin = 1516.1712
				xmax = 1516.3912
				text = "age"
			intervals [3890]:
				xmin = 1516.3912
				xmax = 1516.4212
				text = ""
			intervals [3891]:
				xmin = 1516.4212
				xmax = 1516.5412
				text = "and"
			intervals [3892]:
				xmin = 1516.5412
				xmax = 1516.6812
				text = "i'm"
			intervals [3893]:
				xmin = 1516.6812
				xmax = 1517.0112
				text = "small"
			intervals [3894]:
				xmin = 1517.0112
				xmax = 1517.3912
				text = ""
			intervals [3895]:
				xmin = 1517.3912
				xmax = 1517.4512
				text = "for"
			intervals [3896]:
				xmin = 1517.4512
				xmax = 1517.5312
				text = ""
			intervals [3897]:
				xmin = 1517.5312
				xmax = 1517.6312
				text = "my"
			intervals [3898]:
				xmin = 1517.6312
				xmax = 1517.6912
				text = ""
			intervals [3899]:
				xmin = 1517.6912
				xmax = 1517.8112
				text = "age"
			intervals [3900]:
				xmin = 1517.8112
				xmax = 1520.0268
				text = ""
			intervals [3901]:
				xmin = 1520.0268
				xmax = 1520.4268
				text = "ten"
			intervals [3902]:
				xmin = 1520.4268
				xmax = 1528.7573
				text = ""
			intervals [3903]:
				xmin = 1528.7573
				xmax = 1528.8573
				text = "well"
			intervals [3904]:
				xmin = 1528.8573
				xmax = 1528.9273
				text = ""
			intervals [3905]:
				xmin = 1528.9273
				xmax = 1529.1173
				text = "for"
			intervals [3906]:
				xmin = 1529.1173
				xmax = 1529.5673
				text = "christmas"
			intervals [3907]:
				xmin = 1529.5673
				xmax = 1529.6373
				text = "i"
			intervals [3908]:
				xmin = 1529.6373
				xmax = 1529.8573
				text = "got"
			intervals [3909]:
				xmin = 1529.8573
				xmax = 1529.9073
				text = "a"
			intervals [3910]:
				xmin = 1529.9073
				xmax = 1530.2773
				text = "easy"
			intervals [3911]:
				xmin = 1530.2773
				xmax = 1530.6073
				text = "bake"
			intervals [3912]:
				xmin = 1530.6073
				xmax = 1531.0273
				text = "oven"
			intervals [3913]:
				xmin = 1531.0273
				xmax = 1532.3252
				text = ""
			intervals [3914]:
				xmin = 1532.3252
				xmax = 1532.6552
				text = "<unk>"
			intervals [3915]:
				xmin = 1532.6552
				xmax = 1535.1902
				text = ""
			intervals [3916]:
				xmin = 1535.1902
				xmax = 1535.3202
				text = "well"
			intervals [3917]:
				xmin = 1535.3202
				xmax = 1535.5002
				text = "alls"
			intervals [3918]:
				xmin = 1535.5002
				xmax = 1535.5602
				text = "you"
			intervals [3919]:
				xmin = 1535.5602
				xmax = 1535.8102
				text = "got"
			intervals [3920]:
				xmin = 1535.8102
				xmax = 1535.8902
				text = "to"
			intervals [3921]:
				xmin = 1535.8902
				xmax = 1535.9502
				text = "do"
			intervals [3922]:
				xmin = 1535.9502
				xmax = 1536.0502
				text = "is"
			intervals [3923]:
				xmin = 1536.0502
				xmax = 1536.2602
				text = "put"
			intervals [3924]:
				xmin = 1536.2602
				xmax = 1536.4202
				text = "a"
			intervals [3925]:
				xmin = 1536.4202
				xmax = 1536.6602
				text = "light"
			intervals [3926]:
				xmin = 1536.6602
				xmax = 1536.7102
				text = ""
			intervals [3927]:
				xmin = 1536.7102
				xmax = 1537.0002
				text = "bulb"
			intervals [3928]:
				xmin = 1537.0002
				xmax = 1537.0802
				text = ""
			intervals [3929]:
				xmin = 1537.0802
				xmax = 1537.4102
				text = "in"
			intervals [3930]:
				xmin = 1537.4102
				xmax = 1538.1574
				text = ""
			intervals [3931]:
				xmin = 1538.1574
				xmax = 1538.4874
				text = "mine"
			intervals [3932]:
				xmin = 1538.4874
				xmax = 1538.7574
				text = "is"
			intervals [3933]:
				xmin = 1538.7574
				xmax = 1539.2574
				text = "blue"
			intervals [3934]:
				xmin = 1539.2574
				xmax = 1540.5748
				text = ""
			intervals [3935]:
				xmin = 1540.5748
				xmax = 1540.8648
				text = "and"
			intervals [3936]:
				xmin = 1540.8648
				xmax = 1541.1949
				text = ""
			intervals [3937]:
				xmin = 1541.1949
				xmax = 1541.3349
				text = "you"
			intervals [3938]:
				xmin = 1541.3349
				xmax = 1541.5649
				text = "put"
			intervals [3939]:
				xmin = 1541.5649
				xmax = 1541.7049
				text = "a"
			intervals [3940]:
				xmin = 1541.7049
				xmax = 1541.9849
				text = "light"
			intervals [3941]:
				xmin = 1541.9849
				xmax = 1542.3549
				text = "bulb"
			intervals [3942]:
				xmin = 1542.3549
				xmax = 1542.4149
				text = ""
			intervals [3943]:
				xmin = 1542.4149
				xmax = 1542.6149
				text = "in"
			intervals [3944]:
				xmin = 1542.6149
				xmax = 1542.9449
				text = "this"
			intervals [3945]:
				xmin = 1542.9449
				xmax = 1543.4572
				text = ""
			intervals [3946]:
				xmin = 1543.4572
				xmax = 1543.7272
				text = "little"
			intervals [3947]:
				xmin = 1543.7272
				xmax = 1544.1072
				text = "place"
			intervals [3948]:
				xmin = 1544.1072
				xmax = 1544.1772
				text = "you"
			intervals [3949]:
				xmin = 1544.1772
				xmax = 1544.4972
				text = "gotta"
			intervals [3950]:
				xmin = 1544.4972
				xmax = 1544.9772
				text = "unscrew"
			intervals [3951]:
				xmin = 1544.9772
				xmax = 1545.0672
				text = "it"
			intervals [3952]:
				xmin = 1545.0672
				xmax = 1545.8073
				text = ""
			intervals [3953]:
				xmin = 1545.8073
				xmax = 1545.8873
				text = "and"
			intervals [3954]:
				xmin = 1545.8873
				xmax = 1545.9473
				text = ""
			intervals [3955]:
				xmin = 1545.9473
				xmax = 1546.1373
				text = "put"
			intervals [3956]:
				xmin = 1546.1373
				xmax = 1546.2173
				text = "the"
			intervals [3957]:
				xmin = 1546.2173
				xmax = 1546.4535
				text = ""
			intervals [3958]:
				xmin = 1546.4535
				xmax = 1546.8835
				text = "light"
			intervals [3959]:
				xmin = 1546.8835
				xmax = 1547.2035
				text = "bulb"
			intervals [3960]:
				xmin = 1547.2035
				xmax = 1547.4135
				text = "in"
			intervals [3961]:
				xmin = 1547.4135
				xmax = 1547.5635
				text = ""
			intervals [3962]:
				xmin = 1547.5635
				xmax = 1547.8835
				text = "and"
			intervals [3963]:
				xmin = 1547.8835
				xmax = 1547.9428
				text = ""
			intervals [3964]:
				xmin = 1547.9428
				xmax = 1548.1528
				text = "uh"
			intervals [3965]:
				xmin = 1548.1528
				xmax = 1548.3928
				text = "s"
			intervals [3966]:
				xmin = 1548.3928
				xmax = 1548.8044
				text = ""
			intervals [3967]:
				xmin = 1548.8044
				xmax = 1548.9444
				text = "and"
			intervals [3968]:
				xmin = 1548.9444
				xmax = 1549.0244
				text = "it"
			intervals [3969]:
				xmin = 1549.0244
				xmax = 1549.2244
				text = "got"
			intervals [3970]:
				xmin = 1549.2244
				xmax = 1549.2944
				text = "a"
			intervals [3971]:
				xmin = 1549.2944
				xmax = 1549.6944
				text = "plug"
			intervals [3972]:
				xmin = 1549.6944
				xmax = 1549.7544
				text = "and"
			intervals [3973]:
				xmin = 1549.7544
				xmax = 1549.8644
				text = "you"
			intervals [3974]:
				xmin = 1549.8644
				xmax = 1549.9244
				text = ""
			intervals [3975]:
				xmin = 1549.9244
				xmax = 1550.2444
				text = "plug"
			intervals [3976]:
				xmin = 1550.2444
				xmax = 1550.3344
				text = "it"
			intervals [3977]:
				xmin = 1550.3344
				xmax = 1550.6244
				text = "in"
			intervals [3978]:
				xmin = 1550.6244
				xmax = 1550.9147
				text = ""
			intervals [3979]:
				xmin = 1550.9147
				xmax = 1551.0647
				text = "and"
			intervals [3980]:
				xmin = 1551.0647
				xmax = 1551.1647
				text = "it"
			intervals [3981]:
				xmin = 1551.1647
				xmax = 1551.3847
				text = "gets"
			intervals [3982]:
				xmin = 1551.3847
				xmax = 1551.6947
				text = "hot"
			intervals [3983]:
				xmin = 1551.6947
				xmax = 1551.7247
				text = ""
			intervals [3984]:
				xmin = 1551.7247
				xmax = 1551.9547
				text = "real"
			intervals [3985]:
				xmin = 1551.9547
				xmax = 1552.6347
				text = "fast"
			intervals [3986]:
				xmin = 1552.6347
				xmax = 1554.0155
				text = ""
			intervals [3987]:
				xmin = 1554.0155
				xmax = 1554.2055
				text = "and"
			intervals [3988]:
				xmin = 1554.2055
				xmax = 1554.3755
				text = "then"
			intervals [3989]:
				xmin = 1554.3755
				xmax = 1554.5655
				text = "you"
			intervals [3990]:
				xmin = 1554.5655
				xmax = 1554.7055
				text = "can"
			intervals [3991]:
				xmin = 1554.7055
				xmax = 1554.7655
				text = ""
			intervals [3992]:
				xmin = 1554.7655
				xmax = 1555.2755
				text = "mix"
			intervals [3993]:
				xmin = 1555.2755
				xmax = 1555.6755
				text = "things"
			intervals [3994]:
				xmin = 1555.6755
				xmax = 1555.8355
				text = "with"
			intervals [3995]:
				xmin = 1555.8355
				xmax = 1555.9655
				text = "the"
			intervals [3996]:
				xmin = 1555.9655
				xmax = 1556.2455
				text = "see"
			intervals [3997]:
				xmin = 1556.2455
				xmax = 1556.509
				text = ""
			intervals [3998]:
				xmin = 1556.509
				xmax = 1556.659
				text = "it"
			intervals [3999]:
				xmin = 1556.659
				xmax = 1557.039
				text = "comes"
			intervals [4000]:
				xmin = 1557.039
				xmax = 1557.209
				text = "with"
			intervals [4001]:
				xmin = 1557.209
				xmax = 1558.089
				text = "accessories"
			intervals [4002]:
				xmin = 1558.089
				xmax = 1558.129
				text = ""
			intervals [4003]:
				xmin = 1558.129
				xmax = 1558.399
				text = "like"
			intervals [4004]:
				xmin = 1558.399
				xmax = 1559.3449
				text = ""
			intervals [4005]:
				xmin = 1559.3449
				xmax = 1559.7449
				text = "cake"
			intervals [4006]:
				xmin = 1559.7449
				xmax = 1560.1449
				text = "mix"
			intervals [4007]:
				xmin = 1560.1449
				xmax = 1560.2349
				text = "and"
			intervals [4008]:
				xmin = 1560.2349
				xmax = 1560.5849
				text = "stuff"
			intervals [4009]:
				xmin = 1560.5849
				xmax = 1560.7549
				text = "like"
			intervals [4010]:
				xmin = 1560.7549
				xmax = 1560.8149
				text = ""
			intervals [4011]:
				xmin = 1560.8149
				xmax = 1561.1049
				text = "that"
			intervals [4012]:
				xmin = 1561.1049
				xmax = 1563.818
				text = ""
			intervals [4013]:
				xmin = 1563.818
				xmax = 1564.218
				text = "mm-hm"
			intervals [4014]:
				xmin = 1564.218
				xmax = 1564.668
				text = ""
			intervals [4015]:
				xmin = 1564.668
				xmax = 1565.198
				text = "sometime"
			intervals [4016]:
				xmin = 1565.198
				xmax = 1565.258
				text = "i"
			intervals [4017]:
				xmin = 1565.258
				xmax = 1565.468
				text = "cook"
			intervals [4018]:
				xmin = 1565.468
				xmax = 1565.538
				text = ""
			intervals [4019]:
				xmin = 1565.538
				xmax = 1565.908
				text = "bacon"
			intervals [4020]:
				xmin = 1565.908
				xmax = 1565.968
				text = "in"
			intervals [4021]:
				xmin = 1565.968
				xmax = 1566.188
				text = ""
			intervals [4022]:
				xmin = 1566.188
				xmax = 1566.328
				text = "it"
			intervals [4023]:
				xmin = 1566.328
				xmax = 1567.4692
				text = ""
			intervals [4024]:
				xmin = 1567.4692
				xmax = 1567.6292
				text = "i"
			intervals [4025]:
				xmin = 1567.6292
				xmax = 1567.9992
				text = "used"
			intervals [4026]:
				xmin = 1567.9992
				xmax = 1568.1692
				text = "up"
			intervals [4027]:
				xmin = 1568.1692
				xmax = 1568.3792
				text = "all"
			intervals [4028]:
				xmin = 1568.3792
				xmax = 1568.5592
				text = "my"
			intervals [4029]:
				xmin = 1568.5592
				xmax = 1568.6992
				text = ""
			intervals [4030]:
				xmin = 1568.6992
				xmax = 1569.0492
				text = "things"
			intervals [4031]:
				xmin = 1569.0492
				xmax = 1569.0892
				text = ""
			intervals [4032]:
				xmin = 1569.0892
				xmax = 1569.2292
				text = "though"
			intervals [4033]:
				xmin = 1569.2292
				xmax = 1571.3208
				text = ""
			intervals [4034]:
				xmin = 1571.3208
				xmax = 1571.5408
				text = "i'm"
			intervals [4035]:
				xmin = 1571.5408
				xmax = 1573.1275
				text = ""
			intervals [4036]:
				xmin = 1573.1275
				xmax = 1573.5775
				text = "mm-hm"
			intervals [4037]:
				xmin = 1573.5775
				xmax = 1574.9167
				text = ""
			intervals [4038]:
				xmin = 1574.9167
				xmax = 1574.9567
				text = "i"
			intervals [4039]:
				xmin = 1574.9567
				xmax = 1575.1367
				text = "don't"
			intervals [4040]:
				xmin = 1575.1367
				xmax = 1575.3467
				text = "play"
			intervals [4041]:
				xmin = 1575.3467
				xmax = 1575.4467
				text = "with"
			intervals [4042]:
				xmin = 1575.4467
				xmax = 1575.4767
				text = ""
			intervals [4043]:
				xmin = 1575.4767
				xmax = 1575.6167
				text = "it"
			intervals [4044]:
				xmin = 1575.6167
				xmax = 1575.6567
				text = ""
			intervals [4045]:
				xmin = 1575.6567
				xmax = 1575.8267
				text = "that"
			intervals [4046]:
				xmin = 1575.8267
				xmax = 1575.9067
				text = ""
			intervals [4047]:
				xmin = 1575.9067
				xmax = 1576.3867
				text = "much"
			intervals [4048]:
				xmin = 1576.3867
				xmax = 1576.4814
				text = ""
			intervals [4049]:
				xmin = 1576.4814
				xmax = 1576.5814
				text = "cause"
			intervals [4050]:
				xmin = 1576.5814
				xmax = 1576.6114
				text = ""
			intervals [4051]:
				xmin = 1576.6114
				xmax = 1576.6814
				text = "i"
			intervals [4052]:
				xmin = 1576.6814
				xmax = 1576.7114
				text = ""
			intervals [4053]:
				xmin = 1576.7114
				xmax = 1577.0214
				text = "usually"
			intervals [4054]:
				xmin = 1577.0214
				xmax = 1577.0714
				text = ""
			intervals [4055]:
				xmin = 1577.0714
				xmax = 1577.3214
				text = "play"
			intervals [4056]:
				xmin = 1577.3214
				xmax = 1577.9314
				text = "outside"
			intervals [4057]:
				xmin = 1577.9314
				xmax = 1578.0814
				text = "and"
			intervals [4058]:
				xmin = 1578.0814
				xmax = 1578.1114
				text = ""
			intervals [4059]:
				xmin = 1578.1114
				xmax = 1578.2814
				text = "go"
			intervals [4060]:
				xmin = 1578.2814
				xmax = 1578.7514
				text = "places"
			intervals [4061]:
				xmin = 1578.7514
				xmax = 1578.8714
				text = "with"
			intervals [4062]:
				xmin = 1578.8714
				xmax = 1578.9914
				text = "my"
			intervals [4063]:
				xmin = 1578.9914
				xmax = 1579.2414
				text = "mother"
			intervals [4064]:
				xmin = 1579.2414
				xmax = 1580.6989115646259
				text = ""
	item [2]:
		class = "IntervalTier"
		name = "DCA_se2_ag1_f_01 - phones"
		xmin = 0.0
		xmax = 1580.6989115646259
		intervals: size = 9797
			intervals [1]:
				xmin = 0.0
				xmax = 2.1292
				text = ""
			intervals [2]:
				xmin = 2.1292
				xmax = 2.2592
				text = "W"
			intervals [3]:
				xmin = 2.2592
				xmax = 2.3092
				text = "EH1"
			intervals [4]:
				xmin = 2.3092
				xmax = 2.3392
				text = "L"
			intervals [5]:
				xmin = 2.3392
				xmax = 2.4292
				text = "AY1"
			intervals [6]:
				xmin = 2.4292
				xmax = 2.4792
				text = "sp"
			intervals [7]:
				xmin = 2.4792
				xmax = 2.5692
				text = "P"
			intervals [8]:
				xmin = 2.5692
				xmax = 2.6492
				text = "L"
			intervals [9]:
				xmin = 2.6492
				xmax = 2.8392
				text = "EY1"
			intervals [10]:
				xmin = 2.8392
				xmax = 2.8992
				text = "W"
			intervals [11]:
				xmin = 2.8992
				xmax = 2.9392
				text = "IH0"
			intervals [12]:
				xmin = 2.9392
				xmax = 2.9892
				text = "TH"
			intervals [13]:
				xmin = 2.9892
				xmax = 3.5761
				text = ""
			intervals [14]:
				xmin = 3.5761
				xmax = 3.9661
				text = "AH1"
			intervals [15]:
				xmin = 3.9661
				xmax = 4.0361
				text = "sp"
			intervals [16]:
				xmin = 4.0361
				xmax = 4.1461
				text = "R"
			intervals [17]:
				xmin = 4.1461
				xmax = 4.3761
				text = "OW1"
			intervals [18]:
				xmin = 4.3761
				xmax = 4.6061
				text = "P"
			intervals [19]:
				xmin = 4.6061
				xmax = 4.7885
				text = ""
			intervals [20]:
				xmin = 4.7885
				xmax = 4.8885
				text = "AE1"
			intervals [21]:
				xmin = 4.8885
				xmax = 5.1285
				text = "N"
			intervals [22]:
				xmin = 5.1285
				xmax = 5.3085
				text = "sp"
			intervals [23]:
				xmin = 5.3085
				xmax = 5.4385
				text = "S"
			intervals [24]:
				xmin = 5.4385
				xmax = 5.4985
				text = "AH1"
			intervals [25]:
				xmin = 5.4985
				xmax = 5.5885
				text = "M"
			intervals [26]:
				xmin = 5.5885
				xmax = 5.7085
				text = "T"
			intervals [27]:
				xmin = 5.7085
				xmax = 5.8985
				text = "AY2"
			intervals [28]:
				xmin = 5.8985
				xmax = 6.0985
				text = "M"
			intervals [29]:
				xmin = 6.0985
				xmax = 6.7375
				text = ""
			intervals [30]:
				xmin = 6.7375
				xmax = 6.7775
				text = "sil"
			intervals [31]:
				xmin = 6.7775
				xmax = 6.8775
				text = "K"
			intervals [32]:
				xmin = 6.8775
				xmax = 6.9575
				text = "IH1"
			intervals [33]:
				xmin = 6.9575
				xmax = 7.1375
				text = "K"
			intervals [34]:
				xmin = 7.1375
				xmax = 7.1775
				text = "B"
			intervals [35]:
				xmin = 7.1775
				xmax = 7.2175
				text = "AH0"
			intervals [36]:
				xmin = 7.2175
				xmax = 7.8475
				text = "L"
			intervals [37]:
				xmin = 7.8475
				xmax = 7.8775
				text = "sp"
			intervals [38]:
				xmin = 7.8775
				xmax = 7.9575
				text = "AE1"
			intervals [39]:
				xmin = 7.9575
				xmax = 8.1675
				text = "N"
			intervals [40]:
				xmin = 8.1675
				xmax = 8.2575
				text = "sp"
			intervals [41]:
				xmin = 8.2575
				xmax = 9.6927
				text = ""
			intervals [42]:
				xmin = 9.6927
				xmax = 9.7927
				text = "P"
			intervals [43]:
				xmin = 9.7927
				xmax = 9.8327
				text = "L"
			intervals [44]:
				xmin = 9.8327
				xmax = 9.9227
				text = "EY1"
			intervals [45]:
				xmin = 9.9227
				xmax = 9.9727
				text = "W"
			intervals [46]:
				xmin = 9.9727
				xmax = 10.0427
				text = "IH1"
			intervals [47]:
				xmin = 10.0427
				xmax = 10.0727
				text = "DH"
			intervals [48]:
				xmin = 10.0727
				xmax = 10.1027
				text = "sp"
			intervals [49]:
				xmin = 10.1027
				xmax = 10.1827
				text = "D"
			intervals [50]:
				xmin = 10.1827
				xmax = 10.4727
				text = "AA1"
			intervals [51]:
				xmin = 10.4727
				xmax = 10.6127
				text = "L"
			intervals [52]:
				xmin = 10.6127
				xmax = 10.6427
				text = "Z"
			intervals [53]:
				xmin = 10.6427
				xmax = 10.7427
				text = "sp"
			intervals [54]:
				xmin = 10.7427
				xmax = 10.8127
				text = "DH"
			intervals [55]:
				xmin = 10.8127
				xmax = 10.8927
				text = "AH0"
			intervals [56]:
				xmin = 10.8927
				xmax = 11.0227
				text = "D"
			intervals [57]:
				xmin = 11.0227
				xmax = 11.2627
				text = "AA1"
			intervals [58]:
				xmin = 11.2627
				xmax = 11.2927
				text = "L"
			intervals [59]:
				xmin = 11.2927
				xmax = 11.4127
				text = "HH"
			intervals [60]:
				xmin = 11.4127
				xmax = 11.5827
				text = "AW2"
			intervals [61]:
				xmin = 11.5827
				xmax = 12.1027
				text = "S"
			intervals [62]:
				xmin = 12.1027
				xmax = 15.6227
				text = ""
			intervals [63]:
				xmin = 15.6227
				xmax = 15.6727
				text = "W"
			intervals [64]:
				xmin = 15.6727
				xmax = 15.7527
				text = "EH1"
			intervals [65]:
				xmin = 15.7527
				xmax = 15.7927
				text = "L"
			intervals [66]:
				xmin = 15.7927
				xmax = 16.175
				text = "sp"
			intervals [67]:
				xmin = 16.175
				xmax = 16.235
				text = "AH1"
			intervals [68]:
				xmin = 16.235
				xmax = 16.645
				text = "M"
			intervals [69]:
				xmin = 16.645
				xmax = 16.8304
				text = ""
			intervals [70]:
				xmin = 16.8304
				xmax = 16.8604
				text = "sil"
			intervals [71]:
				xmin = 16.8604
				xmax = 16.9504
				text = "T"
			intervals [72]:
				xmin = 16.9504
				xmax = 17.0204
				text = "EY1"
			intervals [73]:
				xmin = 17.0204
				xmax = 17.0704
				text = "K"
			intervals [74]:
				xmin = 17.0704
				xmax = 17.1904
				text = "M"
			intervals [75]:
				xmin = 17.1904
				xmax = 17.2504
				text = "EH1"
			intervals [76]:
				xmin = 17.2504
				xmax = 17.3504
				text = "N"
			intervals [77]:
				xmin = 17.3504
				xmax = 17.3804
				text = "IY0"
			intervals [78]:
				xmin = 17.3804
				xmax = 17.4304
				text = "sp"
			intervals [79]:
				xmin = 17.4304
				xmax = 17.4904
				text = "P"
			intervals [80]:
				xmin = 17.4904
				xmax = 17.5604
				text = "IY1"
			intervals [81]:
				xmin = 17.5604
				xmax = 17.6704
				text = "P"
			intervals [82]:
				xmin = 17.6704
				xmax = 17.7104
				text = "AH0"
			intervals [83]:
				xmin = 17.7104
				xmax = 17.7404
				text = "L"
			intervals [84]:
				xmin = 17.7404
				xmax = 17.7704
				text = "EH1"
			intervals [85]:
				xmin = 17.7704
				xmax = 17.8004
				text = "Z"
			intervals [86]:
				xmin = 17.8004
				xmax = 17.8604
				text = "sp"
			intervals [87]:
				xmin = 17.8604
				xmax = 17.9604
				text = "Y"
			intervals [88]:
				xmin = 17.9604
				xmax = 18.1404
				text = "UW1"
			intervals [89]:
				xmin = 18.1404
				xmax = 18.2004
				text = "W"
			intervals [90]:
				xmin = 18.2004
				xmax = 18.3404
				text = "AO1"
			intervals [91]:
				xmin = 18.3404
				xmax = 18.3804
				text = "N"
			intervals [92]:
				xmin = 18.3804
				xmax = 18.4204
				text = "T"
			intervals [93]:
				xmin = 18.4204
				xmax = 19.1048
				text = ""
			intervals [94]:
				xmin = 19.1048
				xmax = 19.1948
				text = "AE1"
			intervals [95]:
				xmin = 19.1948
				xmax = 19.3548
				text = "N"
			intervals [96]:
				xmin = 19.3548
				xmax = 19.3848
				text = "Y"
			intervals [97]:
				xmin = 19.3848
				xmax = 19.4148
				text = "UW1"
			intervals [98]:
				xmin = 19.4148
				xmax = 19.713
				text = "sp"
			intervals [99]:
				xmin = 19.713
				xmax = 19.913
				text = "AH1"
			intervals [100]:
				xmin = 19.913
				xmax = 20.113
				text = "M"
			intervals [101]:
				xmin = 20.113
				xmax = 20.1689
				text = ""
			intervals [102]:
				xmin = 20.1689
				xmax = 20.2289
				text = "Y"
			intervals [103]:
				xmin = 20.2289
				xmax = 20.3189
				text = "UW1"
			intervals [104]:
				xmin = 20.3189
				xmax = 20.3489
				text = "K"
			intervals [105]:
				xmin = 20.3489
				xmax = 20.3789
				text = "AH0"
			intervals [106]:
				xmin = 20.3789
				xmax = 20.4089
				text = "N"
			intervals [107]:
				xmin = 20.4089
				xmax = 20.5489
				text = "HH"
			intervals [108]:
				xmin = 20.5489
				xmax = 20.6389
				text = "AE1"
			intervals [109]:
				xmin = 20.6389
				xmax = 20.6889
				text = "V"
			intervals [110]:
				xmin = 20.6889
				xmax = 20.7389
				text = "sp"
			intervals [111]:
				xmin = 20.7389
				xmax = 20.8589
				text = "P"
			intervals [112]:
				xmin = 20.8589
				xmax = 20.9389
				text = "AA1"
			intervals [113]:
				xmin = 20.9389
				xmax = 20.9889
				text = "R"
			intervals [114]:
				xmin = 20.9889
				xmax = 21.0389
				text = "T"
			intervals [115]:
				xmin = 21.0389
				xmax = 21.1189
				text = "N"
			intervals [116]:
				xmin = 21.1189
				xmax = 21.1589
				text = "ER0"
			intervals [117]:
				xmin = 21.1589
				xmax = 21.2089
				text = "Z"
			intervals [118]:
				xmin = 21.2089
				xmax = 21.3089
				text = "S"
			intervals [119]:
				xmin = 21.3089
				xmax = 21.3389
				text = "AH1"
			intervals [120]:
				xmin = 21.3389
				xmax = 21.4389
				text = "M"
			intervals [121]:
				xmin = 21.4389
				xmax = 21.5589
				text = "T"
			intervals [122]:
				xmin = 21.5589
				xmax = 21.6689
				text = "AY2"
			intervals [123]:
				xmin = 21.6689
				xmax = 21.7689
				text = "M"
			intervals [124]:
				xmin = 21.7689
				xmax = 21.8189
				text = "sp"
			intervals [125]:
				xmin = 21.8189
				xmax = 21.9489
				text = "F"
			intervals [126]:
				xmin = 21.9489
				xmax = 21.9789
				text = "AO1"
			intervals [127]:
				xmin = 21.9789
				xmax = 22.1289
				text = "R"
			intervals [128]:
				xmin = 22.1289
				xmax = 23.306
				text = ""
			intervals [129]:
				xmin = 23.306
				xmax = 23.416
				text = "P"
			intervals [130]:
				xmin = 23.416
				xmax = 23.446
				text = "L"
			intervals [131]:
				xmin = 23.446
				xmax = 23.586
				text = "EY1"
			intervals [132]:
				xmin = 23.586
				xmax = 23.656
				text = "sp"
			intervals [133]:
				xmin = 23.656
				xmax = 23.736
				text = "D"
			intervals [134]:
				xmin = 23.736
				xmax = 23.836
				text = "AH1"
			intervals [135]:
				xmin = 23.836
				xmax = 23.896
				text = "B"
			intervals [136]:
				xmin = 23.896
				xmax = 23.926
				text = "AH0"
			intervals [137]:
				xmin = 23.926
				xmax = 23.976
				text = "L"
			intervals [138]:
				xmin = 23.976
				xmax = 24.046
				text = "D"
			intervals [139]:
				xmin = 24.046
				xmax = 24.176
				text = "AH1"
			intervals [140]:
				xmin = 24.176
				xmax = 24.486
				text = "CH"
			intervals [141]:
				xmin = 24.486
				xmax = 26.4897
				text = ""
			intervals [142]:
				xmin = 26.4897
				xmax = 26.5497
				text = "sil"
			intervals [143]:
				xmin = 26.5497
				xmax = 26.6497
				text = "W"
			intervals [144]:
				xmin = 26.6497
				xmax = 26.7597
				text = "EH1"
			intervals [145]:
				xmin = 26.7597
				xmax = 26.8197
				text = "L"
			intervals [146]:
				xmin = 26.8197
				xmax = 26.8897
				text = "sp"
			intervals [147]:
				xmin = 26.8897
				xmax = 27.1097
				text = "AH1"
			intervals [148]:
				xmin = 27.1097
				xmax = 27.3797
				text = "M"
			intervals [149]:
				xmin = 27.3797
				xmax = 27.4642
				text = ""
			intervals [150]:
				xmin = 27.4642
				xmax = 27.4942
				text = "sil"
			intervals [151]:
				xmin = 27.4942
				xmax = 27.5342
				text = "Y"
			intervals [152]:
				xmin = 27.5342
				xmax = 27.5942
				text = "UW1"
			intervals [153]:
				xmin = 27.5942
				xmax = 27.6442
				text = "HH"
			intervals [154]:
				xmin = 27.6442
				xmax = 27.6842
				text = "AE1"
			intervals [155]:
				xmin = 27.6842
				xmax = 27.7242
				text = "V"
			intervals [156]:
				xmin = 27.7242
				xmax = 27.7642
				text = "sp"
			intervals [157]:
				xmin = 27.7642
				xmax = 27.8342
				text = "T"
			intervals [158]:
				xmin = 27.8342
				xmax = 27.8742
				text = "IH0"
			intervals [159]:
				xmin = 27.8742
				xmax = 27.9242
				text = "HH"
			intervals [160]:
				xmin = 27.9242
				xmax = 27.9942
				text = "AE1"
			intervals [161]:
				xmin = 27.9942
				xmax = 28.0742
				text = "V"
			intervals [162]:
				xmin = 28.0742
				xmax = 28.1442
				text = "AH0"
			intervals [163]:
				xmin = 28.1442
				xmax = 28.2642
				text = "L"
			intervals [164]:
				xmin = 28.2642
				xmax = 28.4842
				text = "AO1"
			intervals [165]:
				xmin = 28.4842
				xmax = 28.5842
				text = "NG"
			intervals [166]:
				xmin = 28.5842
				xmax = 28.6842
				text = "R"
			intervals [167]:
				xmin = 28.6842
				xmax = 28.8242
				text = "OW1"
			intervals [168]:
				xmin = 28.8242
				xmax = 28.8642
				text = "P"
			intervals [169]:
				xmin = 28.8642
				xmax = 30.5417
				text = ""
			intervals [170]:
				xmin = 30.5417
				xmax = 30.5817
				text = "sil"
			intervals [171]:
				xmin = 30.5817
				xmax = 30.6117
				text = "Y"
			intervals [172]:
				xmin = 30.6117
				xmax = 30.6617
				text = "UW1"
			intervals [173]:
				xmin = 30.6617
				xmax = 30.6917
				text = "K"
			intervals [174]:
				xmin = 30.6917
				xmax = 30.7317
				text = "AH0"
			intervals [175]:
				xmin = 30.7317
				xmax = 30.7917
				text = "N"
			intervals [176]:
				xmin = 30.7917
				xmax = 30.8617
				text = "HH"
			intervals [177]:
				xmin = 30.8617
				xmax = 30.9617
				text = "AE1"
			intervals [178]:
				xmin = 30.9617
				xmax = 31.0117
				text = "V"
			intervals [179]:
				xmin = 31.0117
				xmax = 31.0517
				text = "sp"
			intervals [180]:
				xmin = 31.0517
				xmax = 31.1717
				text = "T"
			intervals [181]:
				xmin = 31.1717
				xmax = 31.2417
				text = "UW1"
			intervals [182]:
				xmin = 31.2417
				xmax = 31.3517
				text = "R"
			intervals [183]:
				xmin = 31.3517
				xmax = 31.4817
				text = "OW1"
			intervals [184]:
				xmin = 31.4817
				xmax = 31.5817
				text = "P"
			intervals [185]:
				xmin = 31.5817
				xmax = 31.6217
				text = "S"
			intervals [186]:
				xmin = 31.6217
				xmax = 31.6717
				text = "IH1"
			intervals [187]:
				xmin = 31.6717
				xmax = 31.7417
				text = "F"
			intervals [188]:
				xmin = 31.7417
				xmax = 31.7717
				text = "sp"
			intervals [189]:
				xmin = 31.7717
				xmax = 31.8117
				text = "Y"
			intervals [190]:
				xmin = 31.8117
				xmax = 31.8917
				text = "UW1"
			intervals [191]:
				xmin = 31.8917
				xmax = 31.9917
				text = "W"
			intervals [192]:
				xmin = 31.9917
				xmax = 32.1217
				text = "AO1"
			intervals [193]:
				xmin = 32.1217
				xmax = 32.1817
				text = "N"
			intervals [194]:
				xmin = 32.1817
				xmax = 32.2317
				text = "T"
			intervals [195]:
				xmin = 32.2317
				xmax = 32.886
				text = ""
			intervals [196]:
				xmin = 32.886
				xmax = 32.936
				text = "AH0"
			intervals [197]:
				xmin = 32.936
				xmax = 32.966
				text = "N"
			intervals [198]:
				xmin = 32.966
				xmax = 33.006
				text = "M"
			intervals [199]:
				xmin = 33.006
				xmax = 33.096
				text = "EY1"
			intervals [200]:
				xmin = 33.096
				xmax = 33.186
				text = "K"
			intervals [201]:
				xmin = 33.186
				xmax = 33.226
				text = "AH0"
			intervals [202]:
				xmin = 33.226
				xmax = 33.256
				text = "M"
			intervals [203]:
				xmin = 33.256
				xmax = 33.346
				text = "sp"
			intervals [204]:
				xmin = 33.346
				xmax = 33.576
				text = "IY1"
			intervals [205]:
				xmin = 33.576
				xmax = 33.686
				text = "V"
			intervals [206]:
				xmin = 33.686
				xmax = 33.776
				text = "IH0"
			intervals [207]:
				xmin = 33.776
				xmax = 33.816
				text = "N"
			intervals [208]:
				xmin = 33.816
				xmax = 33.886
				text = "sp"
			intervals [209]:
				xmin = 33.886
				xmax = 34.056
				text = "AE1"
			intervals [210]:
				xmin = 34.056
				xmax = 34.096
				text = "N"
			intervals [211]:
				xmin = 34.096
				xmax = 34.136
				text = "D"
			intervals [212]:
				xmin = 34.136
				xmax = 34.166
				text = "sp"
			intervals [213]:
				xmin = 34.166
				xmax = 34.216
				text = "DH"
			intervals [214]:
				xmin = 34.216
				xmax = 34.316
				text = "EH1"
			intervals [215]:
				xmin = 34.316
				xmax = 34.396
				text = "N"
			intervals [216]:
				xmin = 34.396
				xmax = 34.7252
				text = "sp"
			intervals [217]:
				xmin = 34.7252
				xmax = 34.9652
				text = "AH1"
			intervals [218]:
				xmin = 34.9652
				xmax = 35.6685
				text = "sp"
			intervals [219]:
				xmin = 35.6685
				xmax = 35.7685
				text = "T"
			intervals [220]:
				xmin = 35.7685
				xmax = 35.8685
				text = "UW1"
			intervals [221]:
				xmin = 35.8685
				xmax = 36.0385
				text = "P"
			intervals [222]:
				xmin = 36.0385
				xmax = 36.1485
				text = "IY1"
			intervals [223]:
				xmin = 36.1485
				xmax = 36.2285
				text = "P"
			intervals [224]:
				xmin = 36.2285
				xmax = 36.2785
				text = "AH0"
			intervals [225]:
				xmin = 36.2785
				xmax = 36.3785
				text = "L"
			intervals [226]:
				xmin = 36.3785
				xmax = 36.4285
				text = "sp"
			intervals [227]:
				xmin = 36.4285
				xmax = 36.6256
				text = ""
			intervals [228]:
				xmin = 36.6256
				xmax = 36.6956
				text = "HH"
			intervals [229]:
				xmin = 36.6956
				xmax = 36.7556
				text = "W"
			intervals [230]:
				xmin = 36.7556
				xmax = 36.8156
				text = "AH1"
			intervals [231]:
				xmin = 36.8156
				xmax = 36.8956
				text = "N"
			intervals [232]:
				xmin = 36.8956
				xmax = 37.0056
				text = "P"
			intervals [233]:
				xmin = 37.0056
				xmax = 37.0656
				text = "ER1"
			intervals [234]:
				xmin = 37.0656
				xmax = 37.1756
				text = "S"
			intervals [235]:
				xmin = 37.1756
				xmax = 37.2056
				text = "AH0"
			intervals [236]:
				xmin = 37.2056
				xmax = 37.2356
				text = "N"
			intervals [237]:
				xmin = 37.2356
				xmax = 37.2856
				text = "G"
			intervals [238]:
				xmin = 37.2856
				xmax = 37.3256
				text = "IH1"
			intervals [239]:
				xmin = 37.3256
				xmax = 37.4156
				text = "T"
			intervals [240]:
				xmin = 37.4156
				xmax = 37.4856
				text = "AO1"
			intervals [241]:
				xmin = 37.4856
				xmax = 37.5756
				text = "N"
			intervals [242]:
				xmin = 37.5756
				xmax = 37.6356
				text = "W"
			intervals [243]:
				xmin = 37.6356
				xmax = 37.6956
				text = "AH1"
			intervals [244]:
				xmin = 37.6956
				xmax = 37.7656
				text = "N"
			intervals [245]:
				xmin = 37.7656
				xmax = 37.8756
				text = "EH1"
			intervals [246]:
				xmin = 37.8756
				xmax = 37.9056
				text = "N"
			intervals [247]:
				xmin = 37.9056
				xmax = 37.9956
				text = "D"
			intervals [248]:
				xmin = 37.9956
				xmax = 38.4197
				text = ""
			intervals [249]:
				xmin = 38.4197
				xmax = 38.4697
				text = "DH"
			intervals [250]:
				xmin = 38.4697
				xmax = 38.4997
				text = "AH0"
			intervals [251]:
				xmin = 38.4997
				xmax = 38.5297
				text = "sp"
			intervals [252]:
				xmin = 38.5297
				xmax = 38.7297
				text = "AH1"
			intervals [253]:
				xmin = 38.7297
				xmax = 38.7897
				text = "DH"
			intervals [254]:
				xmin = 38.7897
				xmax = 38.8597
				text = "ER0"
			intervals [255]:
				xmin = 38.8597
				xmax = 38.9997
				text = "P"
			intervals [256]:
				xmin = 38.9997
				xmax = 39.0697
				text = "ER1"
			intervals [257]:
				xmin = 39.0697
				xmax = 39.1997
				text = "S"
			intervals [258]:
				xmin = 39.1997
				xmax = 39.2397
				text = "AH0"
			intervals [259]:
				xmin = 39.2397
				xmax = 39.2797
				text = "N"
			intervals [260]:
				xmin = 39.2797
				xmax = 39.4802
				text = "sp"
			intervals [261]:
				xmin = 39.4802
				xmax = 39.5202
				text = "G"
			intervals [262]:
				xmin = 39.5202
				xmax = 39.5502
				text = "IH1"
			intervals [263]:
				xmin = 39.5502
				xmax = 39.6402
				text = "T"
			intervals [264]:
				xmin = 39.6402
				xmax = 39.6702
				text = "AA1"
			intervals [265]:
				xmin = 39.6702
				xmax = 39.7002
				text = "N"
			intervals [266]:
				xmin = 39.7002
				xmax = 39.7702
				text = "sp"
			intervals [267]:
				xmin = 39.7702
				xmax = 39.9102
				text = "AH1"
			intervals [268]:
				xmin = 39.9102
				xmax = 39.9902
				text = "DH"
			intervals [269]:
				xmin = 39.9902
				xmax = 40.0302
				text = "ER0"
			intervals [270]:
				xmin = 40.0302
				xmax = 40.0602
				text = "sp"
			intervals [271]:
				xmin = 40.0602
				xmax = 40.1502
				text = "EH1"
			intervals [272]:
				xmin = 40.1502
				xmax = 40.2002
				text = "N"
			intervals [273]:
				xmin = 40.2002
				xmax = 40.2302
				text = "D"
			intervals [274]:
				xmin = 40.2302
				xmax = 40.2702
				text = "AE1"
			intervals [275]:
				xmin = 40.2702
				xmax = 40.3102
				text = "N"
			intervals [276]:
				xmin = 40.3102
				xmax = 40.3502
				text = "D"
			intervals [277]:
				xmin = 40.3502
				xmax = 40.3802
				text = "sp"
			intervals [278]:
				xmin = 40.3802
				xmax = 40.5002
				text = "T"
			intervals [279]:
				xmin = 40.5002
				xmax = 40.5702
				text = "EY1"
			intervals [280]:
				xmin = 40.5702
				xmax = 40.6402
				text = "K"
			intervals [281]:
				xmin = 40.6402
				xmax = 40.6902
				text = "DH"
			intervals [282]:
				xmin = 40.6902
				xmax = 40.7502
				text = "IY0"
			intervals [283]:
				xmin = 40.7502
				xmax = 40.9002
				text = "EH1"
			intervals [284]:
				xmin = 40.9002
				xmax = 40.9302
				text = "N"
			intervals [285]:
				xmin = 40.9302
				xmax = 41.0102
				text = "D"
			intervals [286]:
				xmin = 41.0102
				xmax = 41.4319
				text = ""
			intervals [287]:
				xmin = 41.4319
				xmax = 41.5019
				text = "sil"
			intervals [288]:
				xmin = 41.5019
				xmax = 41.5719
				text = "AE1"
			intervals [289]:
				xmin = 41.5719
				xmax = 41.6219
				text = "N"
			intervals [290]:
				xmin = 41.6219
				xmax = 41.6719
				text = "Y"
			intervals [291]:
				xmin = 41.6719
				xmax = 41.7019
				text = "UW1"
			intervals [292]:
				xmin = 41.7019
				xmax = 41.7319
				text = "S"
			intervals [293]:
				xmin = 41.7319
				xmax = 41.8419
				text = "P"
			intervals [294]:
				xmin = 41.8419
				xmax = 41.9319
				text = "OW1"
			intervals [295]:
				xmin = 41.9319
				xmax = 41.9719
				text = "S"
			intervals [296]:
				xmin = 41.9719
				xmax = 42.0319
				text = "T"
			intervals [297]:
				xmin = 42.0319
				xmax = 42.1019
				text = "AH0"
			intervals [298]:
				xmin = 42.1019
				xmax = 42.3992
				text = "sp"
			intervals [299]:
				xmin = 42.3992
				xmax = 42.4892
				text = "AH1"
			intervals [300]:
				xmin = 42.4892
				xmax = 42.8592
				text = "M"
			intervals [301]:
				xmin = 42.8592
				xmax = 43.0348
				text = ""
			intervals [302]:
				xmin = 43.0348
				xmax = 43.1848
				text = "T"
			intervals [303]:
				xmin = 43.1848
				xmax = 43.3448
				text = "ER1"
			intervals [304]:
				xmin = 43.3448
				xmax = 43.4248
				text = "N"
			intervals [305]:
				xmin = 43.4248
				xmax = 43.4548
				text = "IH0"
			intervals [306]:
				xmin = 43.4548
				xmax = 43.5148
				text = "T"
			intervals [307]:
				xmin = 43.5148
				xmax = 43.9954
				text = ""
			intervals [308]:
				xmin = 43.9954
				xmax = 44.1054
				text = "T"
			intervals [309]:
				xmin = 44.1054
				xmax = 44.1954
				text = "ER1"
			intervals [310]:
				xmin = 44.1954
				xmax = 44.3054
				text = "N"
			intervals [311]:
				xmin = 44.3054
				xmax = 44.3454
				text = "DH"
			intervals [312]:
				xmin = 44.3454
				xmax = 44.4154
				text = "IY0"
			intervals [313]:
				xmin = 44.4154
				xmax = 44.5154
				text = "R"
			intervals [314]:
				xmin = 44.5154
				xmax = 44.6454
				text = "OW1"
			intervals [315]:
				xmin = 44.6454
				xmax = 44.6754
				text = "P"
			intervals [316]:
				xmin = 44.6754
				xmax = 44.7354
				text = "sp"
			intervals [317]:
				xmin = 44.7354
				xmax = 48.593
				text = ""
			intervals [318]:
				xmin = 48.593
				xmax = 48.673
				text = "W"
			intervals [319]:
				xmin = 48.673
				xmax = 48.763
				text = "EH1"
			intervals [320]:
				xmin = 48.763
				xmax = 48.803
				text = "L"
			intervals [321]:
				xmin = 48.803
				xmax = 48.843
				text = "DH"
			intervals [322]:
				xmin = 48.843
				xmax = 48.923
				text = "AH1"
			intervals [323]:
				xmin = 48.923
				xmax = 48.963
				text = "sp"
			intervals [324]:
				xmin = 48.963
				xmax = 49.203
				text = "AH1"
			intervals [325]:
				xmin = 49.203
				xmax = 49.523
				text = "M"
			intervals [326]:
				xmin = 49.523
				xmax = 49.7809
				text = ""
			intervals [327]:
				xmin = 49.7809
				xmax = 49.8609
				text = "P"
			intervals [328]:
				xmin = 49.8609
				xmax = 49.9509
				text = "IY1"
			intervals [329]:
				xmin = 49.9509
				xmax = 50.0009
				text = "P"
			intervals [330]:
				xmin = 50.0009
				xmax = 50.0309
				text = "AH0"
			intervals [331]:
				xmin = 50.0309
				xmax = 50.0909
				text = "L"
			intervals [332]:
				xmin = 50.0909
				xmax = 50.1309
				text = "DH"
			intervals [333]:
				xmin = 50.1309
				xmax = 50.2509
				text = "AH0"
			intervals [334]:
				xmin = 50.2509
				xmax = 50.2809
				text = "T"
			intervals [335]:
				xmin = 50.2809
				xmax = 50.3109
				text = "sp"
			intervals [336]:
				xmin = 50.3109
				xmax = 50.4309
				text = "JH"
			intervals [337]:
				xmin = 50.4309
				xmax = 50.5209
				text = "AH1"
			intervals [338]:
				xmin = 50.5209
				xmax = 50.5909
				text = "M"
			intervals [339]:
				xmin = 50.5909
				xmax = 50.6209
				text = "P"
			intervals [340]:
				xmin = 50.6209
				xmax = 51.1005
				text = ""
			intervals [341]:
				xmin = 51.1005
				xmax = 51.1305
				text = "S"
			intervals [342]:
				xmin = 51.1305
				xmax = 51.1905
				text = "P"
			intervals [343]:
				xmin = 51.1905
				xmax = 51.2905
				text = "OW1"
			intervals [344]:
				xmin = 51.2905
				xmax = 51.3405
				text = "S"
			intervals [345]:
				xmin = 51.3405
				xmax = 51.3905
				text = "T"
			intervals [346]:
				xmin = 51.3905
				xmax = 51.5205
				text = "AH0"
			intervals [347]:
				xmin = 51.5205
				xmax = 51.5805
				text = "R"
			intervals [348]:
				xmin = 51.5805
				xmax = 51.6905
				text = "AH1"
			intervals [349]:
				xmin = 51.6905
				xmax = 51.7605
				text = "N"
			intervals [350]:
				xmin = 51.7605
				xmax = 51.8605
				text = "IH1"
			intervals [351]:
				xmin = 51.8605
				xmax = 52.0105
				text = "N"
			intervals [352]:
				xmin = 52.0105
				xmax = 52.4854
				text = ""
			intervals [353]:
				xmin = 52.4854
				xmax = 52.5254
				text = "sil"
			intervals [354]:
				xmin = 52.5254
				xmax = 52.6054
				text = "R"
			intervals [355]:
				xmin = 52.6054
				xmax = 52.6754
				text = "AH1"
			intervals [356]:
				xmin = 52.6754
				xmax = 52.7354
				text = "N"
			intervals [357]:
				xmin = 52.7354
				xmax = 52.7954
				text = "IH1"
			intervals [358]:
				xmin = 52.7954
				xmax = 52.8654
				text = "N"
			intervals [359]:
				xmin = 52.8654
				xmax = 52.9054
				text = "DH"
			intervals [360]:
				xmin = 52.9054
				xmax = 52.9654
				text = "IY0"
			intervals [361]:
				xmin = 52.9654
				xmax = 53.0354
				text = "R"
			intervals [362]:
				xmin = 53.0354
				xmax = 53.1054
				text = "OW1"
			intervals [363]:
				xmin = 53.1054
				xmax = 53.1954
				text = "P"
			intervals [364]:
				xmin = 53.1954
				xmax = 53.2254
				text = "AH0"
			intervals [365]:
				xmin = 53.2254
				xmax = 53.2654
				text = "N"
			intervals [366]:
				xmin = 53.2654
				xmax = 53.3554
				text = "S"
			intervals [367]:
				xmin = 53.3554
				xmax = 53.4154
				text = "T"
			intervals [368]:
				xmin = 53.4154
				xmax = 53.4554
				text = "AA1"
			intervals [369]:
				xmin = 53.4554
				xmax = 53.5154
				text = "R"
			intervals [370]:
				xmin = 53.5154
				xmax = 53.5454
				text = "T"
			intervals [371]:
				xmin = 53.5454
				xmax = 53.5754
				text = "AH0"
			intervals [372]:
				xmin = 53.5754
				xmax = 53.6954
				text = "D"
			intervals [373]:
				xmin = 53.6954
				xmax = 53.7354
				text = "sp"
			intervals [374]:
				xmin = 53.7354
				xmax = 53.7654
				text = "JH"
			intervals [375]:
				xmin = 53.7654
				xmax = 53.7954
				text = "AH1"
			intervals [376]:
				xmin = 53.7954
				xmax = 53.8654
				text = "M"
			intervals [377]:
				xmin = 53.8654
				xmax = 54.0054
				text = "P"
			intervals [378]:
				xmin = 54.0054
				xmax = 54.1054
				text = "sp"
			intervals [379]:
				xmin = 54.1054
				xmax = 54.1354
				text = "IH0"
			intervals [380]:
				xmin = 54.1354
				xmax = 54.1654
				text = "N"
			intervals [381]:
				xmin = 54.1654
				xmax = 54.1954
				text = "sp"
			intervals [382]:
				xmin = 54.1954
				xmax = 54.2254
				text = "IH0"
			intervals [383]:
				xmin = 54.2254
				xmax = 54.2554
				text = "T"
			intervals [384]:
				xmin = 54.2554
				xmax = 59.0029
				text = ""
			intervals [385]:
				xmin = 59.0029
				xmax = 59.0529
				text = "sil"
			intervals [386]:
				xmin = 59.0529
				xmax = 59.6429
				text = "M"
			intervals [387]:
				xmin = 59.6429
				xmax = 59.7529
				text = "sp"
			intervals [388]:
				xmin = 59.7529
				xmax = 60.7457
				text = ""
			intervals [389]:
				xmin = 60.7457
				xmax = 60.8657
				text = "S"
			intervals [390]:
				xmin = 60.8657
				xmax = 60.9157
				text = "AH1"
			intervals [391]:
				xmin = 60.9157
				xmax = 61.0057
				text = "M"
			intervals [392]:
				xmin = 61.0057
				xmax = 61.1257
				text = "T"
			intervals [393]:
				xmin = 61.1257
				xmax = 61.2557
				text = "AY2"
			intervals [394]:
				xmin = 61.2557
				xmax = 61.3257
				text = "M"
			intervals [395]:
				xmin = 61.3257
				xmax = 61.4157
				text = "W"
			intervals [396]:
				xmin = 61.4157
				xmax = 61.5257
				text = "IY1"
			intervals [397]:
				xmin = 61.5257
				xmax = 61.5557
				text = "sp"
			intervals [398]:
				xmin = 61.5557
				xmax = 61.6857
				text = "AH1"
			intervals [399]:
				xmin = 61.6857
				xmax = 62.0357
				text = "M"
			intervals [400]:
				xmin = 62.0357
				xmax = 63.8232
				text = ""
			intervals [401]:
				xmin = 63.8232
				xmax = 63.8732
				text = "sil"
			intervals [402]:
				xmin = 63.8732
				xmax = 63.9332
				text = "W"
			intervals [403]:
				xmin = 63.9332
				xmax = 64.0532
				text = "IY1"
			intervals [404]:
				xmin = 64.0532
				xmax = 64.2232
				text = "K"
			intervals [405]:
				xmin = 64.2232
				xmax = 64.4132
				text = "AW1"
			intervals [406]:
				xmin = 64.4132
				xmax = 64.4632
				text = "N"
			intervals [407]:
				xmin = 64.4632
				xmax = 64.4932
				text = "T"
			intervals [408]:
				xmin = 64.4932
				xmax = 64.7232
				text = ""
			intervals [409]:
				xmin = 64.7232
				xmax = 64.7632
				text = "sil"
			intervals [410]:
				xmin = 64.7632
				xmax = 64.8832
				text = "B"
			intervals [411]:
				xmin = 64.8832
				xmax = 65.0132
				text = "AY1"
			intervals [412]:
				xmin = 65.0132
				xmax = 65.2132
				text = "W"
			intervals [413]:
				xmin = 65.2132
				xmax = 65.3432
				text = "AH1"
			intervals [414]:
				xmin = 65.3432
				xmax = 65.4832
				text = "N"
			intervals [415]:
				xmin = 65.4832
				xmax = 65.6232
				text = "Z"
			intervals [416]:
				xmin = 65.6232
				xmax = 65.6532
				text = "AH0"
			intervals [417]:
				xmin = 65.6532
				xmax = 65.9332
				text = "N"
			intervals [418]:
				xmin = 65.9332
				xmax = 66.4904
				text = ""
			intervals [419]:
				xmin = 66.4904
				xmax = 66.5404
				text = "sil"
			intervals [420]:
				xmin = 66.5404
				xmax = 66.6304
				text = "S"
			intervals [421]:
				xmin = 66.6304
				xmax = 66.6604
				text = "AH1"
			intervals [422]:
				xmin = 66.6604
				xmax = 66.7304
				text = "M"
			intervals [423]:
				xmin = 66.7304
				xmax = 66.8504
				text = "T"
			intervals [424]:
				xmin = 66.8504
				xmax = 66.8904
				text = "AY2"
			intervals [425]:
				xmin = 66.8904
				xmax = 66.9904
				text = "M"
			intervals [426]:
				xmin = 66.9904
				xmax = 67.0404
				text = "W"
			intervals [427]:
				xmin = 67.0404
				xmax = 67.0704
				text = "IY1"
			intervals [428]:
				xmin = 67.0704
				xmax = 67.1404
				text = "sp"
			intervals [429]:
				xmin = 67.1404
				xmax = 67.2404
				text = "K"
			intervals [430]:
				xmin = 67.2404
				xmax = 67.3004
				text = "AW1"
			intervals [431]:
				xmin = 67.3004
				xmax = 67.3404
				text = "N"
			intervals [432]:
				xmin = 67.3404
				xmax = 67.3804
				text = "T"
			intervals [433]:
				xmin = 67.3804
				xmax = 67.4304
				text = "B"
			intervals [434]:
				xmin = 67.4304
				xmax = 67.5104
				text = "AY1"
			intervals [435]:
				xmin = 67.5104
				xmax = 67.5704
				text = "sp"
			intervals [436]:
				xmin = 67.5704
				xmax = 67.6904
				text = "T"
			intervals [437]:
				xmin = 67.6904
				xmax = 67.8004
				text = "EH1"
			intervals [438]:
				xmin = 67.8004
				xmax = 67.9404
				text = "N"
			intervals [439]:
				xmin = 67.9404
				xmax = 68.2304
				text = "Z"
			intervals [440]:
				xmin = 68.2304
				xmax = 72.9369
				text = ""
			intervals [441]:
				xmin = 72.9369
				xmax = 73.1569
				text = "N"
			intervals [442]:
				xmin = 73.1569
				xmax = 73.5369
				text = "OW1"
			intervals [443]:
				xmin = 73.5369
				xmax = 84.6396
				text = ""
			intervals [444]:
				xmin = 84.6396
				xmax = 84.6896
				text = "sil"
			intervals [445]:
				xmin = 84.6896
				xmax = 84.7196
				text = "N"
			intervals [446]:
				xmin = 84.7196
				xmax = 84.8796
				text = "OW1"
			intervals [447]:
				xmin = 84.8796
				xmax = 84.9296
				text = "sp"
			intervals [448]:
				xmin = 84.9296
				xmax = 84.9996
				text = "W"
			intervals [449]:
				xmin = 84.9996
				xmax = 85.0396
				text = "IY1"
			intervals [450]:
				xmin = 85.0396
				xmax = 85.0996
				text = "D"
			intervals [451]:
				xmin = 85.0996
				xmax = 85.1496
				text = "OW1"
			intervals [452]:
				xmin = 85.1496
				xmax = 85.2196
				text = "N"
			intervals [453]:
				xmin = 85.2196
				xmax = 85.3496
				text = "S"
			intervals [454]:
				xmin = 85.3496
				xmax = 85.3896
				text = "EY1"
			intervals [455]:
				xmin = 85.3896
				xmax = 85.4196
				text = "DH"
			intervals [456]:
				xmin = 85.4196
				xmax = 85.4496
				text = "AH0"
			intervals [457]:
				xmin = 85.4496
				xmax = 85.6796
				text = "T"
			intervals [458]:
				xmin = 85.6796
				xmax = 93.2077
				text = ""
			intervals [459]:
				xmin = 93.2077
				xmax = 93.2477
				text = "W"
			intervals [460]:
				xmin = 93.2477
				xmax = 93.2777
				text = "EH1"
			intervals [461]:
				xmin = 93.2777
				xmax = 93.3277
				text = "L"
			intervals [462]:
				xmin = 93.3277
				xmax = 93.7577
				text = "S"
			intervals [463]:
				xmin = 93.7577
				xmax = 93.9771
				text = ""
			intervals [464]:
				xmin = 93.9771
				xmax = 94.0371
				text = "sil"
			intervals [465]:
				xmin = 94.0371
				xmax = 94.0671
				text = "W"
			intervals [466]:
				xmin = 94.0671
				xmax = 94.0971
				text = "EH1"
			intervals [467]:
				xmin = 94.0971
				xmax = 94.1271
				text = "L"
			intervals [468]:
				xmin = 94.1271
				xmax = 94.1671
				text = "sp"
			intervals [469]:
				xmin = 94.1671
				xmax = 94.3271
				text = "S"
			intervals [470]:
				xmin = 94.3271
				xmax = 94.3871
				text = "AH1"
			intervals [471]:
				xmin = 94.3871
				xmax = 94.4471
				text = "M"
			intervals [472]:
				xmin = 94.4471
				xmax = 94.5771
				text = "T"
			intervals [473]:
				xmin = 94.5771
				xmax = 94.7771
				text = "AY2"
			intervals [474]:
				xmin = 94.7771
				xmax = 94.9171
				text = "M"
			intervals [475]:
				xmin = 94.9171
				xmax = 95.0263
				text = ""
			intervals [476]:
				xmin = 95.0263
				xmax = 95.1363
				text = "AH1"
			intervals [477]:
				xmin = 95.1363
				xmax = 95.4163
				text = "M"
			intervals [478]:
				xmin = 95.4163
				xmax = 96.1267
				text = ""
			intervals [479]:
				xmin = 96.1267
				xmax = 96.2167
				text = "P"
			intervals [480]:
				xmin = 96.2167
				xmax = 96.3067
				text = "IY1"
			intervals [481]:
				xmin = 96.3067
				xmax = 96.3867
				text = "P"
			intervals [482]:
				xmin = 96.3867
				xmax = 96.4167
				text = "AH0"
			intervals [483]:
				xmin = 96.4167
				xmax = 96.4667
				text = "L"
			intervals [484]:
				xmin = 96.4667
				xmax = 96.6167
				text = "S"
			intervals [485]:
				xmin = 96.6167
				xmax = 96.6767
				text = "T"
			intervals [486]:
				xmin = 96.6767
				xmax = 96.7967
				text = "AA1"
			intervals [487]:
				xmin = 96.7967
				xmax = 96.8767
				text = "R"
			intervals [488]:
				xmin = 96.8767
				xmax = 97.0167
				text = "T"
			intervals [489]:
				xmin = 97.0167
				xmax = 97.0467
				text = "S"
			intervals [490]:
				xmin = 97.0467
				xmax = 97.2367
				text = "F"
			intervals [491]:
				xmin = 97.2367
				xmax = 97.3467
				text = "AY1"
			intervals [492]:
				xmin = 97.3467
				xmax = 97.3967
				text = "T"
			intervals [493]:
				xmin = 97.3967
				xmax = 97.5267
				text = "S"
			intervals [494]:
				xmin = 97.5267
				xmax = 97.6367
				text = "ER0"
			intervals [495]:
				xmin = 97.6367
				xmax = 97.7367
				text = "AW1"
			intervals [496]:
				xmin = 97.7367
				xmax = 97.7667
				text = "N"
			intervals [497]:
				xmin = 97.7667
				xmax = 97.8067
				text = "D"
			intervals [498]:
				xmin = 97.8067
				xmax = 97.9167
				text = "AW1"
			intervals [499]:
				xmin = 97.9167
				xmax = 97.9667
				text = "ER0"
			intervals [500]:
				xmin = 97.9667
				xmax = 98.0867
				text = "W"
			intervals [501]:
				xmin = 98.0867
				xmax = 98.2567
				text = "EY1"
			intervals [502]:
				xmin = 98.2567
				xmax = 98.6295
				text = ""
			intervals [503]:
				xmin = 98.6295
				xmax = 98.6695
				text = "sil"
			intervals [504]:
				xmin = 98.6695
				xmax = 98.7395
				text = "W"
			intervals [505]:
				xmin = 98.7395
				xmax = 98.7795
				text = "IY1"
			intervals [506]:
				xmin = 98.7795
				xmax = 98.8095
				text = "sp"
			intervals [507]:
				xmin = 98.8095
				xmax = 98.9195
				text = "G"
			intervals [508]:
				xmin = 98.9195
				xmax = 98.9595
				text = "IH1"
			intervals [509]:
				xmin = 98.9595
				xmax = 99.0095
				text = "T"
			intervals [510]:
				xmin = 99.0095
				xmax = 99.0395
				text = "T"
			intervals [511]:
				xmin = 99.0395
				xmax = 99.0695
				text = "IH0"
			intervals [512]:
				xmin = 99.0695
				xmax = 99.1895
				text = "sp"
			intervals [513]:
				xmin = 99.1895
				xmax = 99.2895
				text = "F"
			intervals [514]:
				xmin = 99.2895
				xmax = 99.4095
				text = "AY1"
			intervals [515]:
				xmin = 99.4095
				xmax = 99.4695
				text = "T"
			intervals [516]:
				xmin = 99.4695
				xmax = 99.5695
				text = "IH0"
			intervals [517]:
				xmin = 99.5695
				xmax = 99.7495
				text = "N"
			intervals [518]:
				xmin = 99.7495
				xmax = 103.9907
				text = ""
			intervals [519]:
				xmin = 103.9907
				xmax = 104.0607
				text = "sil"
			intervals [520]:
				xmin = 104.0607
				xmax = 104.1007
				text = "W"
			intervals [521]:
				xmin = 104.1007
				xmax = 104.1307
				text = "EH1"
			intervals [522]:
				xmin = 104.1307
				xmax = 104.1607
				text = "L"
			intervals [523]:
				xmin = 104.1607
				xmax = 104.2707
				text = "S"
			intervals [524]:
				xmin = 104.2707
				xmax = 104.3007
				text = "AH1"
			intervals [525]:
				xmin = 104.3007
				xmax = 104.3607
				text = "M"
			intervals [526]:
				xmin = 104.3607
				xmax = 104.4807
				text = "T"
			intervals [527]:
				xmin = 104.4807
				xmax = 104.5807
				text = "AY2"
			intervals [528]:
				xmin = 104.5807
				xmax = 104.6307
				text = "M"
			intervals [529]:
				xmin = 104.6307
				xmax = 104.7907
				text = "P"
			intervals [530]:
				xmin = 104.7907
				xmax = 104.8407
				text = "IY1"
			intervals [531]:
				xmin = 104.8407
				xmax = 104.9207
				text = "P"
			intervals [532]:
				xmin = 104.9207
				xmax = 104.9507
				text = "AH0"
			intervals [533]:
				xmin = 104.9507
				xmax = 104.9807
				text = "L"
			intervals [534]:
				xmin = 104.9807
				xmax = 105.0207
				text = "sp"
			intervals [535]:
				xmin = 105.0207
				xmax = 105.1207
				text = "T"
			intervals [536]:
				xmin = 105.1207
				xmax = 105.2207
				text = "AO1"
			intervals [537]:
				xmin = 105.2207
				xmax = 105.3107
				text = "K"
			intervals [538]:
				xmin = 105.3107
				xmax = 105.3707
				text = "AH0"
			intervals [539]:
				xmin = 105.3707
				xmax = 105.4307
				text = "B"
			intervals [540]:
				xmin = 105.4307
				xmax = 105.5007
				text = "AW1"
			intervals [541]:
				xmin = 105.5007
				xmax = 105.6107
				text = "T"
			intervals [542]:
				xmin = 105.6107
				xmax = 105.6707
				text = "Y"
			intervals [543]:
				xmin = 105.6707
				xmax = 105.7007
				text = "UH1"
			intervals [544]:
				xmin = 105.7007
				xmax = 105.7307
				text = "R"
			intervals [545]:
				xmin = 105.7307
				xmax = 105.8407
				text = "M"
			intervals [546]:
				xmin = 105.8407
				xmax = 105.9407
				text = "AH1"
			intervals [547]:
				xmin = 105.9407
				xmax = 106.0307
				text = "DH"
			intervals [548]:
				xmin = 106.0307
				xmax = 106.0607
				text = "ER0"
			intervals [549]:
				xmin = 106.0607
				xmax = 106.0907
				text = "AH0"
			intervals [550]:
				xmin = 106.0907
				xmax = 106.1807
				text = "N"
			intervals [551]:
				xmin = 106.1807
				xmax = 106.2507
				text = "D"
			intervals [552]:
				xmin = 106.2507
				xmax = 106.3107
				text = "EH1"
			intervals [553]:
				xmin = 106.3107
				xmax = 106.3607
				text = "V"
			intervals [554]:
				xmin = 106.3607
				xmax = 106.4107
				text = "R"
			intervals [555]:
				xmin = 106.4107
				xmax = 106.4607
				text = "IY0"
			intervals [556]:
				xmin = 106.4607
				xmax = 106.6607
				text = "TH"
			intervals [557]:
				xmin = 106.6607
				xmax = 106.7007
				text = "IH2"
			intervals [558]:
				xmin = 106.7007
				xmax = 106.8407
				text = "N"
			intervals [559]:
				xmin = 106.8407
				xmax = 107.6418
				text = ""
			intervals [560]:
				xmin = 107.6418
				xmax = 107.6818
				text = "sil"
			intervals [561]:
				xmin = 107.6818
				xmax = 107.7318
				text = "L"
			intervals [562]:
				xmin = 107.7318
				xmax = 107.7818
				text = "AY1"
			intervals [563]:
				xmin = 107.7818
				xmax = 107.8618
				text = "K"
			intervals [564]:
				xmin = 107.8618
				xmax = 107.8918
				text = "W"
			intervals [565]:
				xmin = 107.8918
				xmax = 107.9218
				text = "IH1"
			intervals [566]:
				xmin = 107.9218
				xmax = 107.9518
				text = "N"
			intervals [567]:
				xmin = 107.9518
				xmax = 108.0618
				text = "S"
			intervals [568]:
				xmin = 108.0618
				xmax = 108.1318
				text = "AH1"
			intervals [569]:
				xmin = 108.1318
				xmax = 108.1718
				text = "M"
			intervals [570]:
				xmin = 108.1718
				xmax = 108.2418
				text = "B"
			intervals [571]:
				xmin = 108.2418
				xmax = 108.3018
				text = "AA2"
			intervals [572]:
				xmin = 108.3018
				xmax = 108.4118
				text = "D"
			intervals [573]:
				xmin = 108.4118
				xmax = 108.4618
				text = "IY0"
			intervals [574]:
				xmin = 108.4618
				xmax = 108.5518
				text = "S"
			intervals [575]:
				xmin = 108.5518
				xmax = 108.6318
				text = "M"
			intervals [576]:
				xmin = 108.6318
				xmax = 108.7518
				text = "AH1"
			intervals [577]:
				xmin = 108.7518
				xmax = 108.8418
				text = "DH"
			intervals [578]:
				xmin = 108.8418
				xmax = 108.9318
				text = "ER0"
			intervals [579]:
				xmin = 108.9318
				xmax = 109.1218
				text = "S"
			intervals [580]:
				xmin = 109.1218
				xmax = 109.1918
				text = "IH1"
			intervals [581]:
				xmin = 109.1918
				xmax = 109.2218
				text = "K"
			intervals [582]:
				xmin = 109.2218
				xmax = 109.2618
				text = "sp"
			intervals [583]:
				xmin = 109.2618
				xmax = 109.3518
				text = "W"
			intervals [584]:
				xmin = 109.3518
				xmax = 109.4018
				text = "IY1"
			intervals [585]:
				xmin = 109.4018
				xmax = 109.5118
				text = "B"
			intervals [586]:
				xmin = 109.5118
				xmax = 109.5818
				text = "IY1"
			intervals [587]:
				xmin = 109.5818
				xmax = 109.6818
				text = "AA1"
			intervals [588]:
				xmin = 109.6818
				xmax = 109.7418
				text = "N"
			intervals [589]:
				xmin = 109.7418
				xmax = 109.7818
				text = "DH"
			intervals [590]:
				xmin = 109.7818
				xmax = 109.8318
				text = "AH0"
			intervals [591]:
				xmin = 109.8318
				xmax = 109.9418
				text = "F"
			intervals [592]:
				xmin = 109.9418
				xmax = 109.9718
				text = "R"
			intervals [593]:
				xmin = 109.9718
				xmax = 110.0118
				text = "AH1"
			intervals [594]:
				xmin = 110.0118
				xmax = 110.0518
				text = "N"
			intervals [595]:
				xmin = 110.0518
				xmax = 110.0818
				text = "T"
			intervals [596]:
				xmin = 110.0818
				xmax = 110.2018
				text = "P"
			intervals [597]:
				xmin = 110.2018
				xmax = 110.2418
				text = "AO1"
			intervals [598]:
				xmin = 110.2418
				xmax = 110.3018
				text = "R"
			intervals [599]:
				xmin = 110.3018
				xmax = 110.4518
				text = "CH"
			intervals [600]:
				xmin = 110.4518
				xmax = 110.7881
				text = ""
			intervals [601]:
				xmin = 110.7881
				xmax = 110.8781
				text = "sil"
			intervals [602]:
				xmin = 110.8781
				xmax = 110.9081
				text = "AH0"
			intervals [603]:
				xmin = 110.9081
				xmax = 110.9481
				text = "N"
			intervals [604]:
				xmin = 110.9481
				xmax = 111.0381
				text = "S"
			intervals [605]:
				xmin = 111.0381
				xmax = 111.0981
				text = "AH1"
			intervals [606]:
				xmin = 111.0981
				xmax = 111.1581
				text = "M"
			intervals [607]:
				xmin = 111.1581
				xmax = 111.1981
				text = "B"
			intervals [608]:
				xmin = 111.1981
				xmax = 111.2981
				text = "AA2"
			intervals [609]:
				xmin = 111.2981
				xmax = 111.3281
				text = "D"
			intervals [610]:
				xmin = 111.3281
				xmax = 111.3881
				text = "IY0"
			intervals [611]:
				xmin = 111.3881
				xmax = 111.4681
				text = "S"
			intervals [612]:
				xmin = 111.4681
				xmax = 111.5281
				text = "T"
			intervals [613]:
				xmin = 111.5281
				xmax = 111.6481
				text = "AA1"
			intervals [614]:
				xmin = 111.6481
				xmax = 111.6781
				text = "R"
			intervals [615]:
				xmin = 111.6781
				xmax = 111.7081
				text = "T"
			intervals [616]:
				xmin = 111.7081
				xmax = 111.8781
				text = "HH"
			intervals [617]:
				xmin = 111.8781
				xmax = 112.0281
				text = "AA1"
			intervals [618]:
				xmin = 112.0281
				xmax = 112.0581
				text = "L"
			intervals [619]:
				xmin = 112.0581
				xmax = 112.0881
				text = "ER0"
			intervals [620]:
				xmin = 112.0881
				xmax = 112.1181
				text = "IH0"
			intervals [621]:
				xmin = 112.1181
				xmax = 112.1581
				text = "N"
			intervals [622]:
				xmin = 112.1581
				xmax = 112.1881
				text = "AH0"
			intervals [623]:
				xmin = 112.1881
				xmax = 112.2881
				text = "N"
			intervals [624]:
				xmin = 112.2881
				xmax = 112.3781
				text = "EH1"
			intervals [625]:
				xmin = 112.3781
				xmax = 112.4081
				text = "V"
			intervals [626]:
				xmin = 112.4081
				xmax = 112.4381
				text = "R"
			intervals [627]:
				xmin = 112.4381
				xmax = 112.4881
				text = "IY0"
			intervals [628]:
				xmin = 112.4881
				xmax = 112.5781
				text = "TH"
			intervals [629]:
				xmin = 112.5781
				xmax = 112.6181
				text = "IH2"
			intervals [630]:
				xmin = 112.6181
				xmax = 112.7181
				text = "NG"
			intervals [631]:
				xmin = 112.7181
				xmax = 112.7681
				text = "W"
			intervals [632]:
				xmin = 112.7681
				xmax = 112.7981
				text = "IY1"
			intervals [633]:
				xmin = 112.7981
				xmax = 112.8581
				text = "sp"
			intervals [634]:
				xmin = 112.8581
				xmax = 112.9881
				text = "T"
			intervals [635]:
				xmin = 112.9881
				xmax = 113.0681
				text = "EH1"
			intervals [636]:
				xmin = 113.0681
				xmax = 113.1081
				text = "L"
			intervals [637]:
				xmin = 113.1081
				xmax = 113.1381
				text = "AH0"
			intervals [638]:
				xmin = 113.1381
				xmax = 113.1881
				text = "M"
			intervals [639]:
				xmin = 113.1881
				xmax = 113.2581
				text = "sp"
			intervals [640]:
				xmin = 113.2581
				xmax = 113.749
				text = ""
			intervals [641]:
				xmin = 113.749
				xmax = 113.839
				text = "D"
			intervals [642]:
				xmin = 113.839
				xmax = 113.899
				text = "OW1"
			intervals [643]:
				xmin = 113.899
				xmax = 113.959
				text = "N"
			intervals [644]:
				xmin = 113.959
				xmax = 114.049
				text = "sp"
			intervals [645]:
				xmin = 114.049
				xmax = 114.279
				text = "AH1"
			intervals [646]:
				xmin = 114.279
				xmax = 114.499
				text = "HH"
			intervals [647]:
				xmin = 114.499
				xmax = 114.649
				text = "AA1"
			intervals [648]:
				xmin = 114.649
				xmax = 114.719
				text = "L"
			intervals [649]:
				xmin = 114.719
				xmax = 114.749
				text = "ER0"
			intervals [650]:
				xmin = 114.749
				xmax = 114.799
				text = "AH0"
			intervals [651]:
				xmin = 114.799
				xmax = 114.859
				text = "N"
			intervals [652]:
				xmin = 114.859
				xmax = 114.959
				text = "S"
			intervals [653]:
				xmin = 114.959
				xmax = 115.019
				text = "T"
			intervals [654]:
				xmin = 115.019
				xmax = 115.069
				text = "AH1"
			intervals [655]:
				xmin = 115.069
				xmax = 115.169
				text = "F"
			intervals [656]:
				xmin = 115.169
				xmax = 115.199
				text = "AH0"
			intervals [657]:
				xmin = 115.199
				xmax = 115.239
				text = "N"
			intervals [658]:
				xmin = 115.239
				xmax = 115.279
				text = "DH"
			intervals [659]:
				xmin = 115.279
				xmax = 115.369
				text = "EY1"
			intervals [660]:
				xmin = 115.369
				xmax = 115.499
				text = "K"
			intervals [661]:
				xmin = 115.499
				xmax = 115.559
				text = "IY1"
			intervals [662]:
				xmin = 115.559
				xmax = 115.619
				text = "P"
			intervals [663]:
				xmin = 115.619
				xmax = 115.769
				text = "HH"
			intervals [664]:
				xmin = 115.769
				xmax = 115.909
				text = "AA1"
			intervals [665]:
				xmin = 115.909
				xmax = 115.959
				text = "L"
			intervals [666]:
				xmin = 115.959
				xmax = 115.989
				text = "ER0"
			intervals [667]:
				xmin = 115.989
				xmax = 116.019
				text = "IH0"
			intervals [668]:
				xmin = 116.019
				xmax = 116.229
				text = "N"
			intervals [669]:
				xmin = 116.229
				xmax = 116.7041
				text = ""
			intervals [670]:
				xmin = 116.7041
				xmax = 116.7641
				text = "sil"
			intervals [671]:
				xmin = 116.7641
				xmax = 116.8341
				text = "DH"
			intervals [672]:
				xmin = 116.8341
				xmax = 116.8641
				text = "EH1"
			intervals [673]:
				xmin = 116.8641
				xmax = 116.9541
				text = "N"
			intervals [674]:
				xmin = 116.9541
				xmax = 117.0241
				text = "W"
			intervals [675]:
				xmin = 117.0241
				xmax = 117.1241
				text = "IY1"
			intervals [676]:
				xmin = 117.1241
				xmax = 117.1641
				text = "sp"
			intervals [677]:
				xmin = 117.1641
				xmax = 117.2441
				text = "G"
			intervals [678]:
				xmin = 117.2441
				xmax = 117.2941
				text = "IH1"
			intervals [679]:
				xmin = 117.2941
				xmax = 117.3541
				text = "T"
			intervals [680]:
				xmin = 117.3541
				xmax = 117.4741
				text = "AO1"
			intervals [681]:
				xmin = 117.4741
				xmax = 117.5341
				text = "L"
			intervals [682]:
				xmin = 117.5341
				xmax = 117.6441
				text = "M"
			intervals [683]:
				xmin = 117.6441
				xmax = 117.7741
				text = "AE1"
			intervals [684]:
				xmin = 117.7741
				xmax = 117.8341
				text = "D"
			intervals [685]:
				xmin = 117.8341
				xmax = 117.8641
				text = "sp"
			intervals [686]:
				xmin = 117.8641
				xmax = 117.9341
				text = "AH0"
			intervals [687]:
				xmin = 117.9341
				xmax = 117.9941
				text = "N"
			intervals [688]:
				xmin = 117.9941
				xmax = 118.0241
				text = "EH1"
			intervals [689]:
				xmin = 118.0241
				xmax = 118.0541
				text = "V"
			intervals [690]:
				xmin = 118.0541
				xmax = 118.0841
				text = "R"
			intervals [691]:
				xmin = 118.0841
				xmax = 118.1141
				text = "IY0"
			intervals [692]:
				xmin = 118.1141
				xmax = 118.2241
				text = "TH"
			intervals [693]:
				xmin = 118.2241
				xmax = 118.2641
				text = "IH2"
			intervals [694]:
				xmin = 118.2641
				xmax = 118.3041
				text = "NG"
			intervals [695]:
				xmin = 118.3041
				xmax = 118.3341
				text = "AH0"
			intervals [696]:
				xmin = 118.3341
				xmax = 118.3641
				text = "N"
			intervals [697]:
				xmin = 118.3641
				xmax = 118.4141
				text = "D"
			intervals [698]:
				xmin = 118.4141
				xmax = 118.4941
				text = "S"
			intervals [699]:
				xmin = 118.4941
				xmax = 118.5641
				text = "T"
			intervals [700]:
				xmin = 118.5641
				xmax = 118.6241
				text = "AA1"
			intervals [701]:
				xmin = 118.6241
				xmax = 118.6541
				text = "R"
			intervals [702]:
				xmin = 118.6541
				xmax = 118.6841
				text = "T"
			intervals [703]:
				xmin = 118.6841
				xmax = 118.7841
				text = "sp"
			intervals [704]:
				xmin = 118.7841
				xmax = 118.8441
				text = "F"
			intervals [705]:
				xmin = 118.8441
				xmax = 118.8941
				text = "AY1"
			intervals [706]:
				xmin = 118.8941
				xmax = 118.9241
				text = "T"
			intervals [707]:
				xmin = 118.9241
				xmax = 118.9541
				text = "IH0"
			intervals [708]:
				xmin = 118.9541
				xmax = 118.9841
				text = "N"
			intervals [709]:
				xmin = 118.9841
				xmax = 144.1341
				text = "sp"
			intervals [710]:
				xmin = 144.1341
				xmax = 144.2641
				text = "Y"
			intervals [711]:
				xmin = 144.2641
				xmax = 144.3241
				text = "AE1"
			intervals [712]:
				xmin = 144.3241
				xmax = 144.4741
				text = "S"
			intervals [713]:
				xmin = 144.4741
				xmax = 144.5141
				text = "AH1"
			intervals [714]:
				xmin = 144.5141
				xmax = 144.5641
				text = "M"
			intervals [715]:
				xmin = 144.5641
				xmax = 144.6941
				text = "T"
			intervals [716]:
				xmin = 144.6941
				xmax = 144.8241
				text = "AY2"
			intervals [717]:
				xmin = 144.8241
				xmax = 144.9441
				text = "M"
			intervals [718]:
				xmin = 144.9441
				xmax = 145.0041
				text = "W"
			intervals [719]:
				xmin = 145.0041
				xmax = 145.0541
				text = "IY1"
			intervals [720]:
				xmin = 145.0541
				xmax = 145.0941
				text = "sp"
			intervals [721]:
				xmin = 145.0941
				xmax = 145.1941
				text = "P"
			intervals [722]:
				xmin = 145.1941
				xmax = 145.2541
				text = "L"
			intervals [723]:
				xmin = 145.2541
				xmax = 145.4041
				text = "EY1"
			intervals [724]:
				xmin = 145.4041
				xmax = 145.5338
				text = ""
			intervals [725]:
				xmin = 145.5338
				xmax = 145.5638
				text = "sil"
			intervals [726]:
				xmin = 145.5638
				xmax = 145.7238
				text = "OW1"
			intervals [727]:
				xmin = 145.7238
				xmax = 145.7938
				text = "L"
			intervals [728]:
				xmin = 145.7938
				xmax = 145.8238
				text = "D"
			intervals [729]:
				xmin = 145.8238
				xmax = 145.8738
				text = "L"
			intervals [730]:
				xmin = 145.8738
				xmax = 145.9738
				text = "EY1"
			intervals [731]:
				xmin = 145.9738
				xmax = 146.0338
				text = "D"
			intervals [732]:
				xmin = 146.0338
				xmax = 146.1138
				text = "IY0"
			intervals [733]:
				xmin = 146.1138
				xmax = 146.2638
				text = "W"
			intervals [734]:
				xmin = 146.2638
				xmax = 146.4138
				text = "IH1"
			intervals [735]:
				xmin = 146.4138
				xmax = 146.5538
				text = "CH"
			intervals [736]:
				xmin = 146.5538
				xmax = 146.7238
				text = "S"
			intervals [737]:
				xmin = 146.7238
				xmax = 146.9138
				text = "IY1"
			intervals [738]:
				xmin = 146.9138
				xmax = 147.4549
				text = ""
			intervals [739]:
				xmin = 147.4549
				xmax = 147.4849
				text = "sil"
			intervals [740]:
				xmin = 147.4849
				xmax = 147.5349
				text = "HH"
			intervals [741]:
				xmin = 147.5349
				xmax = 147.5849
				text = "W"
			intervals [742]:
				xmin = 147.5849
				xmax = 147.6449
				text = "AH1"
			intervals [743]:
				xmin = 147.6449
				xmax = 147.7049
				text = "N"
			intervals [744]:
				xmin = 147.7049
				xmax = 147.8249
				text = "P"
			intervals [745]:
				xmin = 147.8249
				xmax = 147.9149
				text = "ER1"
			intervals [746]:
				xmin = 147.9149
				xmax = 148.0149
				text = "S"
			intervals [747]:
				xmin = 148.0149
				xmax = 148.0449
				text = "AH0"
			intervals [748]:
				xmin = 148.0449
				xmax = 148.1349
				text = "N"
			intervals [749]:
				xmin = 148.1349
				xmax = 148.2249
				text = "HH"
			intervals [750]:
				xmin = 148.2249
				xmax = 148.3149
				text = "AE1"
			intervals [751]:
				xmin = 148.3149
				xmax = 148.3449
				text = "V"
			intervals [752]:
				xmin = 148.3449
				xmax = 148.4149
				text = "sp"
			intervals [753]:
				xmin = 148.4149
				xmax = 148.4749
				text = "T"
			intervals [754]:
				xmin = 148.4749
				xmax = 148.5049
				text = "IH0"
			intervals [755]:
				xmin = 148.5049
				xmax = 148.5549
				text = "sp"
			intervals [756]:
				xmin = 148.5549
				xmax = 148.5949
				text = "B"
			intervals [757]:
				xmin = 148.5949
				xmax = 148.7049
				text = "IY1"
			intervals [758]:
				xmin = 148.7049
				xmax = 148.8349
				text = "AH0"
			intervals [759]:
				xmin = 148.8349
				xmax = 148.9749
				text = "W"
			intervals [760]:
				xmin = 148.9749
				xmax = 149.1149
				text = "IH1"
			intervals [761]:
				xmin = 149.1149
				xmax = 149.3249
				text = "CH"
			intervals [762]:
				xmin = 149.3249
				xmax = 149.8842
				text = ""
			intervals [763]:
				xmin = 149.8842
				xmax = 149.9742
				text = "AE1"
			intervals [764]:
				xmin = 149.9742
				xmax = 150.0342
				text = "N"
			intervals [765]:
				xmin = 150.0342
				xmax = 150.1042
				text = "Y"
			intervals [766]:
				xmin = 150.1042
				xmax = 150.1342
				text = "UW1"
			intervals [767]:
				xmin = 150.1342
				xmax = 150.2442
				text = "HH"
			intervals [768]:
				xmin = 150.2442
				xmax = 150.2942
				text = "AE1"
			intervals [769]:
				xmin = 150.2942
				xmax = 150.3542
				text = "V"
			intervals [770]:
				xmin = 150.3542
				xmax = 150.4342
				text = "T"
			intervals [771]:
				xmin = 150.4342
				xmax = 150.5042
				text = "IH0"
			intervals [772]:
				xmin = 150.5042
				xmax = 150.6142
				text = "G"
			intervals [773]:
				xmin = 150.6142
				xmax = 150.6942
				text = "IH1"
			intervals [774]:
				xmin = 150.6942
				xmax = 150.7742
				text = "T"
			intervals [775]:
				xmin = 150.7742
				xmax = 151.0721
				text = ""
			intervals [776]:
				xmin = 151.0721
				xmax = 151.1021
				text = "sil"
			intervals [777]:
				xmin = 151.1021
				xmax = 151.4621
				text = "AH1"
			intervals [778]:
				xmin = 151.4621
				xmax = 151.4921
				text = "sp"
			intervals [779]:
				xmin = 151.4921
				xmax = 151.6821
				text = "F"
			intervals [780]:
				xmin = 151.6821
				xmax = 151.8821
				text = "AA1"
			intervals [781]:
				xmin = 151.8821
				xmax = 151.9121
				text = "R"
			intervals [782]:
				xmin = 151.9121
				xmax = 151.9621
				text = "AH0"
			intervals [783]:
				xmin = 151.9621
				xmax = 152.1121
				text = "P"
			intervals [784]:
				xmin = 152.1121
				xmax = 152.2221
				text = "AA1"
			intervals [785]:
				xmin = 152.2221
				xmax = 152.2621
				text = "R"
			intervals [786]:
				xmin = 152.2621
				xmax = 152.2921
				text = "T"
			intervals [787]:
				xmin = 152.2921
				xmax = 152.4421
				text = "F"
			intervals [788]:
				xmin = 152.4421
				xmax = 152.4721
				text = "R"
			intervals [789]:
				xmin = 152.4721
				xmax = 152.5321
				text = "AH1"
			intervals [790]:
				xmin = 152.5321
				xmax = 152.5921
				text = "M"
			intervals [791]:
				xmin = 152.5921
				xmax = 152.6221
				text = "AH0"
			intervals [792]:
				xmin = 152.6221
				xmax = 152.7521
				text = "M"
			intervals [793]:
				xmin = 152.7521
				xmax = 153.6507
				text = ""
			intervals [794]:
				xmin = 153.6507
				xmax = 153.7507
				text = "AE1"
			intervals [795]:
				xmin = 153.7507
				xmax = 153.8007
				text = "N"
			intervals [796]:
				xmin = 153.8007
				xmax = 153.8507
				text = "D"
			intervals [797]:
				xmin = 153.8507
				xmax = 153.9445
				text = ""
			intervals [798]:
				xmin = 153.9445
				xmax = 153.9845
				text = "sil"
			intervals [799]:
				xmin = 153.9845
				xmax = 154.2045
				text = "AH1"
			intervals [800]:
				xmin = 154.2045
				xmax = 154.5545
				text = "M"
			intervals [801]:
				xmin = 154.5545
				xmax = 156.0614
				text = ""
			intervals [802]:
				xmin = 156.0614
				xmax = 156.0914
				text = "sil"
			intervals [803]:
				xmin = 156.0914
				xmax = 156.1214
				text = "AH0"
			intervals [804]:
				xmin = 156.1214
				xmax = 156.1514
				text = "N"
			intervals [805]:
				xmin = 156.1514
				xmax = 156.1814
				text = "D"
			intervals [806]:
				xmin = 156.1814
				xmax = 156.2314
				text = "DH"
			intervals [807]:
				xmin = 156.2314
				xmax = 156.3314
				text = "EH1"
			intervals [808]:
				xmin = 156.3314
				xmax = 156.3614
				text = "N"
			intervals [809]:
				xmin = 156.3614
				xmax = 156.4014
				text = "IH0"
			intervals [810]:
				xmin = 156.4014
				xmax = 156.4614
				text = "T"
			intervals [811]:
				xmin = 156.4614
				xmax = 156.5314
				text = "G"
			intervals [812]:
				xmin = 156.5314
				xmax = 156.6214
				text = "AA1"
			intervals [813]:
				xmin = 156.6214
				xmax = 156.6514
				text = "T"
			intervals [814]:
				xmin = 156.6514
				xmax = 156.7014
				text = "AH0"
			intervals [815]:
				xmin = 156.7014
				xmax = 156.7914
				text = "B"
			intervals [816]:
				xmin = 156.7914
				xmax = 156.8714
				text = "IY0"
			intervals [817]:
				xmin = 156.8714
				xmax = 157.0114
				text = "AH0"
			intervals [818]:
				xmin = 157.0114
				xmax = 157.0614
				text = "L"
			intervals [819]:
				xmin = 157.0614
				xmax = 157.1814
				text = "AA1"
			intervals [820]:
				xmin = 157.1814
				xmax = 157.2414
				text = "T"
			intervals [821]:
				xmin = 157.2414
				xmax = 157.3114
				text = "AH0"
			intervals [822]:
				xmin = 157.3114
				xmax = 157.3414
				text = "V"
			intervals [823]:
				xmin = 157.3414
				xmax = 157.5544
				text = "sp"
			intervals [824]:
				xmin = 157.5544
				xmax = 157.8844
				text = "AH1"
			intervals [825]:
				xmin = 157.8844
				xmax = 157.9544
				text = "sp"
			intervals [826]:
				xmin = 157.9544
				xmax = 158.0944
				text = "CH"
			intervals [827]:
				xmin = 158.0944
				xmax = 158.1744
				text = "IH1"
			intervals [828]:
				xmin = 158.1744
				xmax = 158.2244
				text = "L"
			intervals [829]:
				xmin = 158.2244
				xmax = 158.2544
				text = "D"
			intervals [830]:
				xmin = 158.2544
				xmax = 158.2844
				text = "R"
			intervals [831]:
				xmin = 158.2844
				xmax = 158.3144
				text = "AH0"
			intervals [832]:
				xmin = 158.3144
				xmax = 158.3444
				text = "N"
			intervals [833]:
				xmin = 158.3444
				xmax = 158.3844
				text = "DH"
			intervals [834]:
				xmin = 158.3844
				xmax = 158.4244
				text = "AE1"
			intervals [835]:
				xmin = 158.4244
				xmax = 158.4744
				text = "T"
			intervals [836]:
				xmin = 158.4744
				xmax = 158.5844
				text = "G"
			intervals [837]:
				xmin = 158.5844
				xmax = 158.7544
				text = "OW1"
			intervals [838]:
				xmin = 158.7544
				xmax = 159.0865
				text = ""
			intervals [839]:
				xmin = 159.0865
				xmax = 159.1965
				text = "P"
			intervals [840]:
				xmin = 159.1965
				xmax = 159.2365
				text = "L"
			intervals [841]:
				xmin = 159.2365
				xmax = 159.3865
				text = "EY1"
			intervals [842]:
				xmin = 159.3865
				xmax = 159.4265
				text = "IH0"
			intervals [843]:
				xmin = 159.4265
				xmax = 159.4865
				text = "N"
			intervals [844]:
				xmin = 159.4865
				xmax = 159.6365
				text = "ER0"
			intervals [845]:
				xmin = 159.6365
				xmax = 159.7965
				text = "AW1"
			intervals [846]:
				xmin = 159.7965
				xmax = 159.8665
				text = "N"
			intervals [847]:
				xmin = 159.8665
				xmax = 159.9065
				text = "D"
			intervals [848]:
				xmin = 159.9065
				xmax = 159.9365
				text = "AH0"
			intervals [849]:
				xmin = 159.9365
				xmax = 160.0265
				text = "N"
			intervals [850]:
				xmin = 160.0265
				xmax = 160.0665
				text = "M"
			intervals [851]:
				xmin = 160.0665
				xmax = 160.1565
				text = "EH1"
			intervals [852]:
				xmin = 160.1565
				xmax = 160.2665
				text = "S"
			intervals [853]:
				xmin = 160.2665
				xmax = 160.2965
				text = "IH0"
			intervals [854]:
				xmin = 160.2965
				xmax = 160.3265
				text = "N"
			intervals [855]:
				xmin = 160.3265
				xmax = 160.3965
				text = "W"
			intervals [856]:
				xmin = 160.3965
				xmax = 160.4465
				text = "IH0"
			intervals [857]:
				xmin = 160.4465
				xmax = 160.5065
				text = "TH"
			intervals [858]:
				xmin = 160.5065
				xmax = 160.5665
				text = "DH"
			intervals [859]:
				xmin = 160.5665
				xmax = 160.5965
				text = "EH1"
			intervals [860]:
				xmin = 160.5965
				xmax = 160.6965
				text = "R"
			intervals [861]:
				xmin = 160.6965
				xmax = 160.7265
				text = "sp"
			intervals [862]:
				xmin = 160.7265
				xmax = 160.8965
				text = "S"
			intervals [863]:
				xmin = 160.8965
				xmax = 160.9465
				text = "T"
			intervals [864]:
				xmin = 160.9465
				xmax = 161.0565
				text = "AH1"
			intervals [865]:
				xmin = 161.0565
				xmax = 161.1365
				text = "F"
			intervals [866]:
				xmin = 161.1365
				xmax = 161.6185
				text = ""
			intervals [867]:
				xmin = 161.6185
				xmax = 161.6985
				text = "AH0"
			intervals [868]:
				xmin = 161.6985
				xmax = 161.7385
				text = "N"
			intervals [869]:
				xmin = 161.7385
				xmax = 161.7985
				text = "IH1"
			intervals [870]:
				xmin = 161.7985
				xmax = 161.8885
				text = "F"
			intervals [871]:
				xmin = 161.8885
				xmax = 161.9385
				text = "Y"
			intervals [872]:
				xmin = 161.9385
				xmax = 162.0185
				text = "UW1"
			intervals [873]:
				xmin = 162.0185
				xmax = 162.1385
				text = "K"
			intervals [874]:
				xmin = 162.1385
				xmax = 162.1885
				text = "AH1"
			intervals [875]:
				xmin = 162.1885
				xmax = 162.2285
				text = "M"
			intervals [876]:
				xmin = 162.2285
				xmax = 162.2685
				text = "IH0"
			intervals [877]:
				xmin = 162.2685
				xmax = 162.3085
				text = "N"
			intervals [878]:
				xmin = 162.3085
				xmax = 162.3385
				text = "HH"
			intervals [879]:
				xmin = 162.3385
				xmax = 162.4585
				text = "ER0"
			intervals [880]:
				xmin = 162.4585
				xmax = 162.5985
				text = "K"
			intervals [881]:
				xmin = 162.5985
				xmax = 162.7385
				text = "AE1"
			intervals [882]:
				xmin = 162.7385
				xmax = 162.8585
				text = "S"
			intervals [883]:
				xmin = 162.8585
				xmax = 162.9185
				text = "AH0"
			intervals [884]:
				xmin = 162.9185
				xmax = 162.9985
				text = "L"
			intervals [885]:
				xmin = 162.9985
				xmax = 163.2747
				text = "sp"
			intervals [886]:
				xmin = 163.2747
				xmax = 163.3747
				text = "AE1"
			intervals [887]:
				xmin = 163.3747
				xmax = 163.4047
				text = "N"
			intervals [888]:
				xmin = 163.4047
				xmax = 163.4447
				text = "D"
			intervals [889]:
				xmin = 163.4447
				xmax = 163.4747
				text = "sp"
			intervals [890]:
				xmin = 163.4747
				xmax = 163.7147
				text = "AH1"
			intervals [891]:
				xmin = 163.7147
				xmax = 164.0147
				text = "M"
			intervals [892]:
				xmin = 164.0147
				xmax = 165.1052
				text = ""
			intervals [893]:
				xmin = 165.1052
				xmax = 165.1852
				text = "DH"
			intervals [894]:
				xmin = 165.1852
				xmax = 165.2352
				text = "IY0"
			intervals [895]:
				xmin = 165.2352
				xmax = 165.3852
				text = "CH"
			intervals [896]:
				xmin = 165.3852
				xmax = 165.4452
				text = "IH1"
			intervals [897]:
				xmin = 165.4452
				xmax = 165.5052
				text = "L"
			intervals [898]:
				xmin = 165.5052
				xmax = 165.5352
				text = "D"
			intervals [899]:
				xmin = 165.5352
				xmax = 165.5652
				text = "R"
			intervals [900]:
				xmin = 165.5652
				xmax = 165.5952
				text = "AH0"
			intervals [901]:
				xmin = 165.5952
				xmax = 165.6552
				text = "N"
			intervals [902]:
				xmin = 165.6552
				xmax = 165.7452
				text = "HH"
			intervals [903]:
				xmin = 165.7452
				xmax = 165.7852
				text = "AE1"
			intervals [904]:
				xmin = 165.7852
				xmax = 165.8652
				text = "V"
			intervals [905]:
				xmin = 165.8652
				xmax = 165.9252
				text = "T"
			intervals [906]:
				xmin = 165.9252
				xmax = 165.9852
				text = "AH0"
			intervals [907]:
				xmin = 165.9852
				xmax = 166.1252
				text = "S"
			intervals [908]:
				xmin = 166.1252
				xmax = 166.2952
				text = "EY1"
			intervals [909]:
				xmin = 166.2952
				xmax = 166.4248
				text = ""
			intervals [910]:
				xmin = 166.4248
				xmax = 166.4648
				text = "sil"
			intervals [911]:
				xmin = 166.4648
				xmax = 166.6548
				text = "AH1"
			intervals [912]:
				xmin = 166.6548
				xmax = 166.7948
				text = "M"
			intervals [913]:
				xmin = 166.7948
				xmax = 168.1407
				text = ""
			intervals [914]:
				xmin = 168.1407
				xmax = 168.2007
				text = "HH"
			intervals [915]:
				xmin = 168.2007
				xmax = 168.2507
				text = "W"
			intervals [916]:
				xmin = 168.2507
				xmax = 168.3007
				text = "AH1"
			intervals [917]:
				xmin = 168.3007
				xmax = 168.3707
				text = "T"
			intervals [918]:
				xmin = 168.3707
				xmax = 168.5307
				text = "T"
			intervals [919]:
				xmin = 168.5307
				xmax = 168.7007
				text = "AY1"
			intervals [920]:
				xmin = 168.7007
				xmax = 168.7907
				text = "M"
			intervals [921]:
				xmin = 168.7907
				xmax = 168.8707
				text = "IH1"
			intervals [922]:
				xmin = 168.8707
				xmax = 168.9907
				text = "Z"
			intervals [923]:
				xmin = 168.9907
				xmax = 169.0307
				text = "IH1"
			intervals [924]:
				xmin = 169.0307
				xmax = 169.1207
				text = "T"
			intervals [925]:
				xmin = 169.1207
				xmax = 169.5524
				text = ""
			intervals [926]:
				xmin = 169.5524
				xmax = 169.6424
				text = "AE1"
			intervals [927]:
				xmin = 169.6424
				xmax = 169.7124
				text = "N"
			intervals [928]:
				xmin = 169.7124
				xmax = 169.7524
				text = "D"
			intervals [929]:
				xmin = 169.7524
				xmax = 169.8024
				text = "DH"
			intervals [930]:
				xmin = 169.8024
				xmax = 169.8624
				text = "AH1"
			intervals [931]:
				xmin = 169.8624
				xmax = 169.9724
				text = "sp"
			intervals [932]:
				xmin = 169.9724
				xmax = 170.1024
				text = "AH1"
			intervals [933]:
				xmin = 170.1024
				xmax = 170.2824
				text = "W"
			intervals [934]:
				xmin = 170.2824
				xmax = 170.3524
				text = "IH1"
			intervals [935]:
				xmin = 170.3524
				xmax = 170.4124
				text = "CH"
			intervals [936]:
				xmin = 170.4124
				xmax = 170.5024
				text = "HH"
			intervals [937]:
				xmin = 170.5024
				xmax = 170.5624
				text = "AE1"
			intervals [938]:
				xmin = 170.5624
				xmax = 170.6024
				text = "V"
			intervals [939]:
				xmin = 170.6024
				xmax = 170.6524
				text = "sp"
			intervals [940]:
				xmin = 170.6524
				xmax = 170.7124
				text = "T"
			intervals [941]:
				xmin = 170.7124
				xmax = 170.7424
				text = "AH0"
			intervals [942]:
				xmin = 170.7424
				xmax = 170.8424
				text = "S"
			intervals [943]:
				xmin = 170.8424
				xmax = 170.9024
				text = "EY1"
			intervals [944]:
				xmin = 170.9024
				xmax = 170.9324
				text = "AH1"
			intervals [945]:
				xmin = 170.9324
				xmax = 171.0824
				text = "W"
			intervals [946]:
				xmin = 171.0824
				xmax = 171.1324
				text = "AH1"
			intervals [947]:
				xmin = 171.1324
				xmax = 171.1824
				text = "N"
			intervals [948]:
				xmin = 171.1824
				xmax = 171.2424
				text = "AH0"
			intervals [949]:
				xmin = 171.2424
				xmax = 171.3524
				text = "K"
			intervals [950]:
				xmin = 171.3524
				xmax = 171.3924
				text = "L"
			intervals [951]:
				xmin = 171.3924
				xmax = 171.5224
				text = "AA1"
			intervals [952]:
				xmin = 171.5224
				xmax = 171.5724
				text = "K"
			intervals [953]:
				xmin = 171.5724
				xmax = 171.8652
				text = ""
			intervals [954]:
				xmin = 171.8652
				xmax = 171.9252
				text = "DH"
			intervals [955]:
				xmin = 171.9252
				xmax = 171.9552
				text = "EH1"
			intervals [956]:
				xmin = 171.9552
				xmax = 172.0152
				text = "N"
			intervals [957]:
				xmin = 172.0152
				xmax = 172.0752
				text = "Y"
			intervals [958]:
				xmin = 172.0752
				xmax = 172.1052
				text = "UW1"
			intervals [959]:
				xmin = 172.1052
				xmax = 172.1652
				text = "G"
			intervals [960]:
				xmin = 172.1652
				xmax = 172.2952
				text = "AA1"
			intervals [961]:
				xmin = 172.2952
				xmax = 172.3252
				text = "T"
			intervals [962]:
				xmin = 172.3252
				xmax = 172.3552
				text = "T"
			intervals [963]:
				xmin = 172.3552
				xmax = 172.3852
				text = "AH0"
			intervals [964]:
				xmin = 172.3852
				xmax = 172.4452
				text = "K"
			intervals [965]:
				xmin = 172.4452
				xmax = 172.5152
				text = "IY1"
			intervals [966]:
				xmin = 172.5152
				xmax = 172.6052
				text = "P"
			intervals [967]:
				xmin = 172.6052
				xmax = 172.7052
				text = "AO1"
			intervals [968]:
				xmin = 172.7052
				xmax = 172.7652
				text = "N"
			intervals [969]:
				xmin = 172.7652
				xmax = 172.8952
				text = "S"
			intervals [970]:
				xmin = 172.8952
				xmax = 172.9552
				text = "EY1"
			intervals [971]:
				xmin = 172.9552
				xmax = 172.9852
				text = "IH0"
			intervals [972]:
				xmin = 172.9852
				xmax = 173.0152
				text = "N"
			intervals [973]:
				xmin = 173.0152
				xmax = 173.0452
				text = "DH"
			intervals [974]:
				xmin = 173.0452
				xmax = 173.0952
				text = "AE1"
			intervals [975]:
				xmin = 173.0952
				xmax = 173.1852
				text = "T"
			intervals [976]:
				xmin = 173.1852
				xmax = 173.2652
				text = "AO1"
			intervals [977]:
				xmin = 173.2652
				xmax = 173.3952
				text = "L"
			intervals [978]:
				xmin = 173.3952
				xmax = 173.4252
				text = "DH"
			intervals [979]:
				xmin = 173.4252
				xmax = 173.4552
				text = "AH0"
			intervals [980]:
				xmin = 173.4552
				xmax = 173.5452
				text = "W"
			intervals [981]:
				xmin = 173.5452
				xmax = 173.6052
				text = "EY1"
			intervals [982]:
				xmin = 173.6052
				xmax = 173.6552
				text = "AH1"
			intervals [983]:
				xmin = 173.6552
				xmax = 173.7052
				text = "P"
			intervals [984]:
				xmin = 173.7052
				xmax = 173.7652
				text = "T"
			intervals [985]:
				xmin = 173.7652
				xmax = 173.8352
				text = "AH0"
			intervals [986]:
				xmin = 173.8352
				xmax = 173.9452
				text = "T"
			intervals [987]:
				xmin = 173.9452
				xmax = 173.9852
				text = "W"
			intervals [988]:
				xmin = 173.9852
				xmax = 174.0652
				text = "EH1"
			intervals [989]:
				xmin = 174.0652
				xmax = 174.1252
				text = "L"
			intervals [990]:
				xmin = 174.1252
				xmax = 174.1652
				text = "V"
			intervals [991]:
				xmin = 174.1652
				xmax = 174.2052
				text = "AH0"
			intervals [992]:
				xmin = 174.2052
				xmax = 174.3252
				text = "K"
			intervals [993]:
				xmin = 174.3252
				xmax = 174.3952
				text = "L"
			intervals [994]:
				xmin = 174.3952
				xmax = 174.5152
				text = "AA1"
			intervals [995]:
				xmin = 174.5152
				xmax = 174.5452
				text = "K"
			intervals [996]:
				xmin = 174.5452
				xmax = 175.3845
				text = ""
			intervals [997]:
				xmin = 175.3845
				xmax = 175.4845
				text = "AE1"
			intervals [998]:
				xmin = 175.4845
				xmax = 175.6245
				text = "N"
			intervals [999]:
				xmin = 175.6245
				xmax = 175.6845
				text = "W"
			intervals [1000]:
				xmin = 175.6845
				xmax = 175.7545
				text = "IH1"
			intervals [1001]:
				xmin = 175.7545
				xmax = 175.8345
				text = "N"
			intervals [1002]:
				xmin = 175.8345
				xmax = 175.8945
				text = "sp"
			intervals [1003]:
				xmin = 175.8945
				xmax = 176.0745
				text = "AH1"
			intervals [1004]:
				xmin = 176.0745
				xmax = 176.2745
				text = "Y"
			intervals [1005]:
				xmin = 176.2745
				xmax = 176.3245
				text = "UW1"
			intervals [1006]:
				xmin = 176.3245
				xmax = 176.3645
				text = "sp"
			intervals [1007]:
				xmin = 176.3645
				xmax = 176.4803
				text = ""
			intervals [1008]:
				xmin = 176.4803
				xmax = 176.5503
				text = "G"
			intervals [1009]:
				xmin = 176.5503
				xmax = 176.6003
				text = "IH1"
			intervals [1010]:
				xmin = 176.6003
				xmax = 176.6903
				text = "T"
			intervals [1011]:
				xmin = 176.6903
				xmax = 176.7603
				text = "T"
			intervals [1012]:
				xmin = 176.7603
				xmax = 176.8203
				text = "AH0"
			intervals [1013]:
				xmin = 176.8203
				xmax = 177.1258
				text = "sp"
			intervals [1014]:
				xmin = 177.1258
				xmax = 177.5158
				text = "OW1"
			intervals [1015]:
				xmin = 177.5158
				xmax = 177.6358
				text = "sp"
			intervals [1016]:
				xmin = 177.6358
				xmax = 177.8232
				text = ""
			intervals [1017]:
				xmin = 177.8232
				xmax = 177.8832
				text = "W"
			intervals [1018]:
				xmin = 177.8832
				xmax = 177.9232
				text = "EH1"
			intervals [1019]:
				xmin = 177.9232
				xmax = 177.9632
				text = "N"
			intervals [1020]:
				xmin = 177.9632
				xmax = 178.0132
				text = "DH"
			intervals [1021]:
				xmin = 178.0132
				xmax = 178.1232
				text = "EY1"
			intervals [1022]:
				xmin = 178.1232
				xmax = 178.2632
				text = "S"
			intervals [1023]:
				xmin = 178.2632
				xmax = 178.4132
				text = "EY1"
			intervals [1024]:
				xmin = 178.4132
				xmax = 178.8537
				text = ""
			intervals [1025]:
				xmin = 178.8537
				xmax = 178.9237
				text = "W"
			intervals [1026]:
				xmin = 178.9237
				xmax = 178.9737
				text = "AH1"
			intervals [1027]:
				xmin = 178.9737
				xmax = 179.0337
				text = "T"
			intervals [1028]:
				xmin = 179.0337
				xmax = 179.1637
				text = "T"
			intervals [1029]:
				xmin = 179.1637
				xmax = 179.3837
				text = "AY1"
			intervals [1030]:
				xmin = 179.3837
				xmax = 179.4837
				text = "M"
			intervals [1031]:
				xmin = 179.4837
				xmax = 179.5637
				text = "IH1"
			intervals [1032]:
				xmin = 179.5637
				xmax = 179.7037
				text = "Z"
			intervals [1033]:
				xmin = 179.7037
				xmax = 179.7337
				text = "IH1"
			intervals [1034]:
				xmin = 179.7337
				xmax = 179.8137
				text = "T"
			intervals [1035]:
				xmin = 179.8137
				xmax = 179.8437
				text = "sp"
			intervals [1036]:
				xmin = 179.8437
				xmax = 179.9437
				text = "AE1"
			intervals [1037]:
				xmin = 179.9437
				xmax = 180.0537
				text = "N"
			intervals [1038]:
				xmin = 180.0537
				xmax = 180.0837
				text = "D"
			intervals [1039]:
				xmin = 180.0837
				xmax = 180.1237
				text = "DH"
			intervals [1040]:
				xmin = 180.1237
				xmax = 180.2537
				text = "AH0"
			intervals [1041]:
				xmin = 180.2537
				xmax = 180.3179
				text = ""
			intervals [1042]:
				xmin = 180.3179
				xmax = 180.3479
				text = "sil"
			intervals [1043]:
				xmin = 180.3479
				xmax = 180.4479
				text = "OW1"
			intervals [1044]:
				xmin = 180.4479
				xmax = 180.5279
				text = "L"
			intervals [1045]:
				xmin = 180.5279
				xmax = 180.5579
				text = "D"
			intervals [1046]:
				xmin = 180.5579
				xmax = 180.5979
				text = "L"
			intervals [1047]:
				xmin = 180.5979
				xmax = 180.7479
				text = "EY1"
			intervals [1048]:
				xmin = 180.7479
				xmax = 180.7879
				text = "D"
			intervals [1049]:
				xmin = 180.7879
				xmax = 180.8679
				text = "IY0"
			intervals [1050]:
				xmin = 180.8679
				xmax = 180.9779
				text = "W"
			intervals [1051]:
				xmin = 180.9779
				xmax = 181.0479
				text = "IH1"
			intervals [1052]:
				xmin = 181.0479
				xmax = 181.1179
				text = "CH"
			intervals [1053]:
				xmin = 181.1179
				xmax = 181.2679
				text = "S"
			intervals [1054]:
				xmin = 181.2679
				xmax = 181.4479
				text = "EY1"
			intervals [1055]:
				xmin = 181.4479
				xmax = 181.7902
				text = ""
			intervals [1056]:
				xmin = 181.7902
				xmax = 181.8302
				text = "sil"
			intervals [1057]:
				xmin = 181.8302
				xmax = 181.9502
				text = "M"
			intervals [1058]:
				xmin = 181.9502
				xmax = 182.0402
				text = "IH1"
			intervals [1059]:
				xmin = 182.0402
				xmax = 182.1102
				text = "D"
			intervals [1060]:
				xmin = 182.1102
				xmax = 182.2202
				text = "N"
			intervals [1061]:
				xmin = 182.2202
				xmax = 182.3302
				text = "AY2"
			intervals [1062]:
				xmin = 182.3302
				xmax = 182.4202
				text = "T"
			intervals [1063]:
				xmin = 182.4202
				xmax = 182.928
				text = ""
			intervals [1064]:
				xmin = 182.928
				xmax = 183.018
				text = "sil"
			intervals [1065]:
				xmin = 183.018
				xmax = 183.068
				text = "DH"
			intervals [1066]:
				xmin = 183.068
				xmax = 183.158
				text = "EH1"
			intervals [1067]:
				xmin = 183.158
				xmax = 183.268
				text = "N"
			intervals [1068]:
				xmin = 183.268
				xmax = 183.368
				text = "sp"
			intervals [1069]:
				xmin = 183.368
				xmax = 183.578
				text = "AH1"
			intervals [1070]:
				xmin = 183.578
				xmax = 183.638
				text = "sp"
			intervals [1071]:
				xmin = 183.638
				xmax = 183.688
				text = "DH"
			intervals [1072]:
				xmin = 183.688
				xmax = 183.758
				text = "AH0"
			intervals [1073]:
				xmin = 183.758
				xmax = 183.848
				text = "W"
			intervals [1074]:
				xmin = 183.848
				xmax = 183.918
				text = "IH1"
			intervals [1075]:
				xmin = 183.918
				xmax = 184.008
				text = "CH"
			intervals [1076]:
				xmin = 184.008
				xmax = 184.098
				text = "S"
			intervals [1077]:
				xmin = 184.098
				xmax = 184.158
				text = "T"
			intervals [1078]:
				xmin = 184.158
				xmax = 184.298
				text = "AA1"
			intervals [1079]:
				xmin = 184.298
				xmax = 184.348
				text = "R"
			intervals [1080]:
				xmin = 184.348
				xmax = 184.418
				text = "T"
			intervals [1081]:
				xmin = 184.418
				xmax = 184.488
				text = "R"
			intervals [1082]:
				xmin = 184.488
				xmax = 184.558
				text = "AH1"
			intervals [1083]:
				xmin = 184.558
				xmax = 184.588
				text = "N"
			intervals [1084]:
				xmin = 184.588
				xmax = 184.668
				text = "IH0"
			intervals [1085]:
				xmin = 184.668
				xmax = 184.738
				text = "N"
			intervals [1086]:
				xmin = 184.738
				xmax = 184.878
				text = "AE1"
			intervals [1087]:
				xmin = 184.878
				xmax = 184.908
				text = "F"
			intervals [1088]:
				xmin = 184.908
				xmax = 184.938
				text = "T"
			intervals [1089]:
				xmin = 184.938
				xmax = 184.968
				text = "ER0"
			intervals [1090]:
				xmin = 184.968
				xmax = 185.5998
				text = ""
			intervals [1091]:
				xmin = 185.5998
				xmax = 185.7698
				text = "AE1"
			intervals [1092]:
				xmin = 185.7698
				xmax = 185.8098
				text = "N"
			intervals [1093]:
				xmin = 185.8098
				xmax = 185.8398
				text = "D"
			intervals [1094]:
				xmin = 185.8398
				xmax = 185.8698
				text = "IH1"
			intervals [1095]:
				xmin = 185.8698
				xmax = 185.9998
				text = "F"
			intervals [1096]:
				xmin = 185.9998
				xmax = 186.0998
				text = "TH"
			intervals [1097]:
				xmin = 186.0998
				xmax = 186.2666
				text = ""
			intervals [1098]:
				xmin = 186.2666
				xmax = 186.3666
				text = "Y"
			intervals [1099]:
				xmin = 186.3666
				xmax = 186.4066
				text = "UW1"
			intervals [1100]:
				xmin = 186.4066
				xmax = 186.4766
				text = "sp"
			intervals [1101]:
				xmin = 186.4766
				xmax = 186.6066
				text = "K"
			intervals [1102]:
				xmin = 186.6066
				xmax = 186.7266
				text = "AE1"
			intervals [1103]:
				xmin = 186.7266
				xmax = 186.8766
				text = "CH"
			intervals [1104]:
				xmin = 186.8766
				xmax = 186.9066
				text = "EH1"
			intervals [1105]:
				xmin = 186.9066
				xmax = 186.9566
				text = "M"
			intervals [1106]:
				xmin = 186.9566
				xmax = 187.0366
				text = "sp"
			intervals [1107]:
				xmin = 187.0366
				xmax = 187.1766
				text = "AE1"
			intervals [1108]:
				xmin = 187.1766
				xmax = 187.2566
				text = "N"
			intervals [1109]:
				xmin = 187.2566
				xmax = 187.3066
				text = "IH1"
			intervals [1110]:
				xmin = 187.3066
				xmax = 187.4266
				text = "F"
			intervals [1111]:
				xmin = 187.4266
				xmax = 187.4666
				text = "DH"
			intervals [1112]:
				xmin = 187.4666
				xmax = 187.5266
				text = "AH0"
			intervals [1113]:
				xmin = 187.5266
				xmax = 187.5966
				text = "W"
			intervals [1114]:
				xmin = 187.5966
				xmax = 187.6766
				text = "IH1"
			intervals [1115]:
				xmin = 187.6766
				xmax = 187.8366
				text = "CH"
			intervals [1116]:
				xmin = 187.8366
				xmax = 187.9266
				text = "K"
			intervals [1117]:
				xmin = 187.9266
				xmax = 188.0666
				text = "AE1"
			intervals [1118]:
				xmin = 188.0666
				xmax = 188.3385
				text = "sp"
			intervals [1119]:
				xmin = 188.3385
				xmax = 188.4185
				text = "K"
			intervals [1120]:
				xmin = 188.4185
[truncated: 1,083,908 more chars]
