# Supplementary material for: Considering Performance in the Automated and Manual Coding of Sociolinguistic Variables: Lessons From Variable (ING)
Source: Front Artif Intell. 2021 Apr 29;4:648543. doi: 10.3389/frai.2021.648543 (PMC8117961; doi:10.3389/frai.2021.648543)
Supplement: Supplementary file 5 [file Data_Sheet_5.ZIP › CORAAL_VARAligned_as_TextGrids_p1/DCA_se1_ag1_m_08_1.TextGrid]

File type = "ooTextFile"
Object class = "TextGrid"

xmin = 0.0
xmax = 1266.0999773242631
tiers? <exists>
size = 4
item []:
	item [1]:
		class = "IntervalTier"
		name = "DCA_int_04 - words"
		xmin = 0.0
		xmax = 1266.0999773242631
		intervals: size = 1440
			intervals [1]:
				xmin = 0.0
				xmax = 0.5084
				text = ""
			intervals [2]:
				xmin = 0.5084
				xmax = 0.7984
				text = "first"
			intervals [3]:
				xmin = 0.7984
				xmax = 0.9484
				text = "of"
			intervals [4]:
				xmin = 0.9484
				xmax = 1.1384
				text = "all"
			intervals [5]:
				xmin = 1.1384
				xmax = 1.2784
				text = "what"
			intervals [6]:
				xmin = 1.2784
				xmax = 1.5084
				text = "kind"
			intervals [7]:
				xmin = 1.5084
				xmax = 1.6484
				text = "of"
			intervals [8]:
				xmin = 1.6484
				xmax = 1.9984
				text = "games"
			intervals [9]:
				xmin = 1.9984
				xmax = 2.0284
				text = ""
			intervals [10]:
				xmin = 2.0284
				xmax = 2.1884
				text = "did"
			intervals [11]:
				xmin = 2.1884
				xmax = 2.3084
				text = "you"
			intervals [12]:
				xmin = 2.3084
				xmax = 2.6284
				text = "play"
			intervals [13]:
				xmin = 2.6284
				xmax = 3.0084
				text = "around"
			intervals [14]:
				xmin = 3.0084
				xmax = 3.3341
				text = ""
			intervals [15]:
				xmin = 3.3341
				xmax = 3.4641
				text = "your"
			intervals [16]:
				xmin = 3.4641
				xmax = 3.9341
				text = "neighborhood"
			intervals [17]:
				xmin = 3.9341
				xmax = 4.1741
				text = "when"
			intervals [18]:
				xmin = 4.1741
				xmax = 4.2941
				text = "you"
			intervals [19]:
				xmin = 4.2941
				xmax = 4.3641
				text = "were"
			intervals [20]:
				xmin = 4.3641
				xmax = 4.7241
				text = "very"
			intervals [21]:
				xmin = 4.7241
				xmax = 4.9741
				text = "young"
			intervals [22]:
				xmin = 4.9741
				xmax = 27.0636
				text = ""
			intervals [23]:
				xmin = 27.0636
				xmax = 27.1836
				text = "how"
			intervals [24]:
				xmin = 27.1836
				xmax = 27.3636
				text = "did"
			intervals [25]:
				xmin = 27.3636
				xmax = 27.4736
				text = "you"
			intervals [26]:
				xmin = 27.4736
				xmax = 27.5036
				text = ""
			intervals [27]:
				xmin = 27.5036
				xmax = 27.9036
				text = "play"
			intervals [28]:
				xmin = 27.9036
				xmax = 28.4392
				text = ""
			intervals [29]:
				xmin = 28.4392
				xmax = 28.6392
				text = "can"
			intervals [30]:
				xmin = 28.6392
				xmax = 28.6992
				text = "you"
			intervals [31]:
				xmin = 28.6992
				xmax = 29.0692
				text = "describe"
			intervals [32]:
				xmin = 29.0692
				xmax = 29.1692
				text = "it"
			intervals [33]:
				xmin = 29.1692
				xmax = 41.9255
				text = ""
			intervals [34]:
				xmin = 41.9255
				xmax = 42.1655
				text = "how"
			intervals [35]:
				xmin = 42.1655
				xmax = 42.2655
				text = "did"
			intervals [36]:
				xmin = 42.2655
				xmax = 42.4255
				text = "you"
			intervals [37]:
				xmin = 42.4255
				xmax = 42.4555
				text = ""
			intervals [38]:
				xmin = 42.4555
				xmax = 42.5855
				text = "pick"
			intervals [39]:
				xmin = 42.5855
				xmax = 42.7955
				text = "the"
			intervals [40]:
				xmin = 42.7955
				xmax = 43.0855
				text = "first"
			intervals [41]:
				xmin = 43.0855
				xmax = 43.1155
				text = ""
			intervals [42]:
				xmin = 43.1155
				xmax = 43.4455
				text = "person"
			intervals [43]:
				xmin = 43.4455
				xmax = 43.5355
				text = "who"
			intervals [44]:
				xmin = 43.5355
				xmax = 43.7055
				text = "was"
			intervals [45]:
				xmin = 43.7055
				xmax = 43.7355
				text = ""
			intervals [46]:
				xmin = 43.7355
				xmax = 43.9055
				text = "it"
			intervals [47]:
				xmin = 43.9055
				xmax = 47.751
				text = ""
			intervals [48]:
				xmin = 47.751
				xmax = 47.901
				text = "yeah"
			intervals [49]:
				xmin = 47.901
				xmax = 48.071
				text = "but"
			intervals [50]:
				xmin = 48.071
				xmax = 48.181
				text = "when"
			intervals [51]:
				xmin = 48.181
				xmax = 48.291
				text = "you"
			intervals [52]:
				xmin = 48.291
				xmax = 48.351
				text = "were"
			intervals [53]:
				xmin = 48.351
				xmax = 48.551
				text = "gonna"
			intervals [54]:
				xmin = 48.551
				xmax = 48.941
				text = "start"
			intervals [55]:
				xmin = 48.941
				xmax = 49.011
				text = "the"
			intervals [56]:
				xmin = 49.011
				xmax = 49.041
				text = ""
			intervals [57]:
				xmin = 49.041
				xmax = 49.421
				text = "game"
			intervals [58]:
				xmin = 49.421
				xmax = 56.4342
				text = ""
			intervals [59]:
				xmin = 56.4342
				xmax = 56.6642
				text = "huh"
			intervals [60]:
				xmin = 56.6642
				xmax = 57.7704
				text = ""
			intervals [61]:
				xmin = 57.7704
				xmax = 58.0104
				text = "did"
			intervals [62]:
				xmin = 58.0104
				xmax = 58.0704
				text = "you"
			intervals [63]:
				xmin = 58.0704
				xmax = 58.2904
				text = "ever"
			intervals [64]:
				xmin = 58.2904
				xmax = 58.4404
				text = "have"
			intervals [65]:
				xmin = 58.4404
				xmax = 58.6804
				text = "any"
			intervals [66]:
				xmin = 58.6804
				xmax = 58.7104
				text = ""
			intervals [67]:
				xmin = 58.7104
				xmax = 59.0804
				text = "rhymes"
			intervals [68]:
				xmin = 59.0804
				xmax = 59.1604
				text = "or"
			intervals [69]:
				xmin = 59.1604
				xmax = 59.4304
				text = "something"
			intervals [70]:
				xmin = 59.4304
				xmax = 59.5404
				text = "that"
			intervals [71]:
				xmin = 59.5404
				xmax = 59.5704
				text = ""
			intervals [72]:
				xmin = 59.5704
				xmax = 59.8604
				text = "you"
			intervals [73]:
				xmin = 59.8604
				xmax = 59.8904
				text = ""
			intervals [74]:
				xmin = 59.8904
				xmax = 59.9904
				text = "you"
			intervals [75]:
				xmin = 59.9904
				xmax = 60.4004
				text = "used"
			intervals [76]:
				xmin = 60.4004
				xmax = 60.4604
				text = "to"
			intervals [77]:
				xmin = 60.4604
				xmax = 60.5804
				text = ""
			intervals [78]:
				xmin = 60.5804
				xmax = 60.7404
				text = "pick"
			intervals [79]:
				xmin = 60.7404
				xmax = 60.8804
				text = ""
			intervals [80]:
				xmin = 60.8804
				xmax = 61.5004
				text = "somebody"
			intervals [81]:
				xmin = 61.5004
				xmax = 61.5404
				text = ""
			intervals [82]:
				xmin = 61.5404
				xmax = 61.6504
				text = "to"
			intervals [83]:
				xmin = 61.6504
				xmax = 61.6804
				text = ""
			intervals [84]:
				xmin = 61.6804
				xmax = 61.7604
				text = "be"
			intervals [85]:
				xmin = 61.7604
				xmax = 61.8604
				text = "it"
			intervals [86]:
				xmin = 61.8604
				xmax = 64.2436
				text = ""
			intervals [87]:
				xmin = 64.2436
				xmax = 65.0636
				text = "rhymes"
			intervals [88]:
				xmin = 65.0636
				xmax = 65.1236
				text = ""
			intervals [89]:
				xmin = 65.1236
				xmax = 65.2736
				text = "or"
			intervals [90]:
				xmin = 65.2736
				xmax = 65.5536
				text = "sayings"
			intervals [91]:
				xmin = 65.5536
				xmax = 65.9536
				text = ""
			intervals [92]:
				xmin = 65.9536
				xmax = 66.0736
				text = "that"
			intervals [93]:
				xmin = 66.0736
				xmax = 66.1036
				text = ""
			intervals [94]:
				xmin = 66.1036
				xmax = 66.1636
				text = "you"
			intervals [95]:
				xmin = 66.1636
				xmax = 66.2836
				text = "would"
			intervals [96]:
				xmin = 66.2836
				xmax = 69.6747
				text = ""
			intervals [97]:
				xmin = 69.6747
				xmax = 69.9547
				text = "no"
			intervals [98]:
				xmin = 69.9547
				xmax = 70.0544
				text = ""
			intervals [99]:
				xmin = 70.0544
				xmax = 70.3344
				text = "okay"
			intervals [100]:
				xmin = 70.3344
				xmax = 70.6253
				text = ""
			intervals [101]:
				xmin = 70.6253
				xmax = 70.8353
				text = "any"
			intervals [102]:
				xmin = 70.8353
				xmax = 70.9853
				text = "other"
			intervals [103]:
				xmin = 70.9853
				xmax = 71.2853
				text = "games"
			intervals [104]:
				xmin = 71.2853
				xmax = 71.3453
				text = "you"
			intervals [105]:
				xmin = 71.3453
				xmax = 71.5153
				text = "used"
			intervals [106]:
				xmin = 71.5153
				xmax = 71.5753
				text = "to"
			intervals [107]:
				xmin = 71.5753
				xmax = 71.7653
				text = "play"
			intervals [108]:
				xmin = 71.7653
				xmax = 81.5155
				text = ""
			intervals [109]:
				xmin = 81.5155
				xmax = 81.9155
				text = "uh-huh"
			intervals [110]:
				xmin = 81.9155
				xmax = 82.9159
				text = ""
			intervals [111]:
				xmin = 82.9159
				xmax = 83.0359
				text = "did"
			intervals [112]:
				xmin = 83.0359
				xmax = 83.1159
				text = "you"
			intervals [113]:
				xmin = 83.1159
				xmax = 83.2759
				text = "ever"
			intervals [114]:
				xmin = 83.2759
				xmax = 83.3059
				text = ""
			intervals [115]:
				xmin = 83.3059
				xmax = 83.6159
				text = "play"
			intervals [116]:
				xmin = 83.6159
				xmax = 84.1159
				text = "anything"
			intervals [117]:
				xmin = 84.1159
				xmax = 84.1459
				text = ""
			intervals [118]:
				xmin = 84.1459
				xmax = 84.4059
				text = "um"
			intervals [119]:
				xmin = 84.4059
				xmax = 84.5945
				text = ""
			intervals [120]:
				xmin = 84.5945
				xmax = 84.9345
				text = "say"
			intervals [121]:
				xmin = 84.9345
				xmax = 84.9945
				text = "if"
			intervals [122]:
				xmin = 84.9945
				xmax = 85.1245
				text = "you"
			intervals [123]:
				xmin = 85.1245
				xmax = 85.3445
				text = "weren't"
			intervals [124]:
				xmin = 85.3445
				xmax = 85.5245
				text = "around"
			intervals [125]:
				xmin = 85.5245
				xmax = 85.5745
				text = "a"
			intervals [126]:
				xmin = 85.5745
				xmax = 85.6045
				text = ""
			intervals [127]:
				xmin = 85.6045
				xmax = 86.3545
				text = "basketball"
			intervals [128]:
				xmin = 86.3545
				xmax = 86.3845
				text = ""
			intervals [129]:
				xmin = 86.3845
				xmax = 86.7345
				text = "court"
			intervals [130]:
				xmin = 86.7345
				xmax = 86.7645
				text = ""
			intervals [131]:
				xmin = 86.7645
				xmax = 86.8345
				text = "you"
			intervals [132]:
				xmin = 86.8345
				xmax = 87.0245
				text = "know"
			intervals [133]:
				xmin = 87.0245
				xmax = 87.1545
				text = "like"
			intervals [134]:
				xmin = 87.1545
				xmax = 87.2045
				text = ""
			intervals [135]:
				xmin = 87.2045
				xmax = 87.9445
				text = "marbles"
			intervals [136]:
				xmin = 87.9445
				xmax = 88.2689
				text = ""
			intervals [137]:
				xmin = 88.2689
				xmax = 88.3889
				text = "or"
			intervals [138]:
				xmin = 88.3889
				xmax = 88.4189
				text = ""
			intervals [139]:
				xmin = 88.4189
				xmax = 88.5989
				text = "kick"
			intervals [140]:
				xmin = 88.5989
				xmax = 88.6789
				text = ""
			intervals [141]:
				xmin = 88.6789
				xmax = 88.7689
				text = "the"
			intervals [142]:
				xmin = 88.7689
				xmax = 88.8789
				text = ""
			intervals [143]:
				xmin = 88.8789
				xmax = 89.1989
				text = "can"
			intervals [144]:
				xmin = 89.1989
				xmax = 89.2289
				text = "or"
			intervals [145]:
				xmin = 89.2289
				xmax = 89.5489
				text = "anything"
			intervals [146]:
				xmin = 89.5489
				xmax = 89.7189
				text = "like"
			intervals [147]:
				xmin = 89.7189
				xmax = 89.8089
				text = ""
			intervals [148]:
				xmin = 89.8089
				xmax = 89.9989
				text = "those"
			intervals [149]:
				xmin = 89.9989
				xmax = 90.0289
				text = ""
			intervals [150]:
				xmin = 90.0289
				xmax = 90.2089
				text = "kind"
			intervals [151]:
				xmin = 90.2089
				xmax = 90.2689
				text = "of"
			intervals [152]:
				xmin = 90.2689
				xmax = 90.5589
				text = "games"
			intervals [153]:
				xmin = 90.5589
				xmax = 93.257
				text = ""
			intervals [154]:
				xmin = 93.257
				xmax = 93.527
				text = "none"
			intervals [155]:
				xmin = 93.527
				xmax = 93.557
				text = ""
			intervals [156]:
				xmin = 93.557
				xmax = 93.617
				text = "of"
			intervals [157]:
				xmin = 93.617
				xmax = 93.747
				text = "that"
			intervals [158]:
				xmin = 93.747
				xmax = 94.933
				text = ""
			intervals [159]:
				xmin = 94.933
				xmax = 95.283
				text = "um"
			intervals [160]:
				xmin = 95.283
				xmax = 96.5153
				text = ""
			intervals [161]:
				xmin = 96.5153
				xmax = 96.7753
				text = "what"
			intervals [162]:
				xmin = 96.7753
				xmax = 96.8153
				text = "are"
			intervals [163]:
				xmin = 96.8153
				xmax = 97.0153
				text = "your"
			intervals [164]:
				xmin = 97.0153
				xmax = 97.3453
				text = "favorite"
			intervals [165]:
				xmin = 97.3453
				xmax = 97.7253
				text = "tv"
			intervals [166]:
				xmin = 97.7253
				xmax = 97.7553
				text = ""
			intervals [167]:
				xmin = 97.7553
				xmax = 98.4053
				text = "programs"
			intervals [168]:
				xmin = 98.4053
				xmax = 106.0897
				text = ""
			intervals [169]:
				xmin = 106.0897
				xmax = 106.4497
				text = "uh-huh"
			intervals [170]:
				xmin = 106.4497
				xmax = 106.7352
				text = ""
			intervals [171]:
				xmin = 106.7352
				xmax = 106.7952
				text = "do"
			intervals [172]:
				xmin = 106.7952
				xmax = 106.8552
				text = "you"
			intervals [173]:
				xmin = 106.8552
				xmax = 107.2352
				text = "remember"
			intervals [174]:
				xmin = 107.2352
				xmax = 107.4552
				text = "seeing"
			intervals [175]:
				xmin = 107.4552
				xmax = 107.5152
				text = "an"
			intervals [176]:
				xmin = 107.5152
				xmax = 107.9952
				text = "interesting"
			intervals [177]:
				xmin = 107.9952
				xmax = 108.2252
				text = "episode"
			intervals [178]:
				xmin = 108.2252
				xmax = 108.2752
				text = ""
			intervals [179]:
				xmin = 108.2752
				xmax = 108.5352
				text = "that"
			intervals [180]:
				xmin = 108.5352
				xmax = 108.6052
				text = ""
			intervals [181]:
				xmin = 108.6052
				xmax = 108.8252
				text = "you"
			intervals [182]:
				xmin = 108.8252
				xmax = 108.9652
				text = "can"
			intervals [183]:
				xmin = 108.9652
				xmax = 109.5052
				text = "describe"
			intervals [184]:
				xmin = 109.5052
				xmax = 114.0117
				text = ""
			intervals [185]:
				xmin = 114.0117
				xmax = 114.0717
				text = "do"
			intervals [186]:
				xmin = 114.0717
				xmax = 114.1717
				text = "you"
			intervals [187]:
				xmin = 114.1717
				xmax = 114.4317
				text = "watch"
			intervals [188]:
				xmin = 114.4317
				xmax = 114.4917
				text = "it"
			intervals [189]:
				xmin = 114.4917
				xmax = 114.5217
				text = ""
			intervals [190]:
				xmin = 114.5217
				xmax = 114.7817
				text = "month"
			intervals [191]:
				xmin = 114.7817
				xmax = 114.8417
				text = "to"
			intervals [192]:
				xmin = 114.8417
				xmax = 114.8717
				text = ""
			intervals [193]:
				xmin = 114.8717
				xmax = 115.1217
				text = "month"
			intervals [194]:
				xmin = 115.1217
				xmax = 120.3508
				text = ""
			intervals [195]:
				xmin = 120.3508
				xmax = 120.7808
				text = "mm-hm"
			intervals [196]:
				xmin = 120.7808
				xmax = 121.5691
				text = ""
			intervals [197]:
				xmin = 121.5691
				xmax = 121.7791
				text = "can"
			intervals [198]:
				xmin = 121.7791
				xmax = 122.0691
				text = "you"
			intervals [199]:
				xmin = 122.0691
				xmax = 122.1426
				text = ""
			intervals [200]:
				xmin = 122.1426
				xmax = 122.4826
				text = "relate"
			intervals [201]:
				xmin = 122.4826
				xmax = 122.5826
				text = "to"
			intervals [202]:
				xmin = 122.5826
				xmax = 122.7426
				text = "me"
			intervals [203]:
				xmin = 122.7426
				xmax = 122.9926
				text = "any"
			intervals [204]:
				xmin = 122.9926
				xmax = 123.4926
				text = "movie"
			intervals [205]:
				xmin = 123.4926
				xmax = 123.7126
				text = "you've"
			intervals [206]:
				xmin = 123.7126
				xmax = 124.0726
				text = "seen"
			intervals [207]:
				xmin = 124.0726
				xmax = 124.1526
				text = ""
			intervals [208]:
				xmin = 124.1526
				xmax = 124.4226
				text = "recently"
			intervals [209]:
				xmin = 124.4226
				xmax = 132.5619
				text = ""
			intervals [210]:
				xmin = 132.5619
				xmax = 132.9519
				text = "yeah"
			intervals [211]:
				xmin = 132.9519
				xmax = 134.980
				text = ""
			intervals [212]:
				xmin = 134.980
				xmax = 135.250
				text = "alright"
			intervals [213]:
				xmin = 135.250
				xmax = 135.4063
				text = ""
			intervals [214]:
				xmin = 135.4063
				xmax = 135.5363
				text = "tell"
			intervals [215]:
				xmin = 135.5363
				xmax = 135.6263
				text = "me"
			intervals [216]:
				xmin = 135.6263
				xmax = 135.8063
				text = "about"
			intervals [217]:
				xmin = 135.8063
				xmax = 135.9563
				text = "it"
			intervals [218]:
				xmin = 135.9563
				xmax = 137.4381
				text = ""
			intervals [219]:
				xmin = 137.4381
				xmax = 137.8181
				text = "yeah"
			intervals [220]:
				xmin = 137.8181
				xmax = 139.3906
				text = ""
			intervals [221]:
				xmin = 139.3906
				xmax = 139.4506
				text = "the"
			intervals [222]:
				xmin = 139.4506
				xmax = 139.5506
				text = ""
			intervals [223]:
				xmin = 139.5506
				xmax = 139.8906
				text = "story"
			intervals [224]:
				xmin = 139.8906
				xmax = 140.8281
				text = ""
			intervals [225]:
				xmin = 140.8281
				xmax = 140.9281
				text = "you"
			intervals [226]:
				xmin = 140.9281
				xmax = 141.0481
				text = ""
			intervals [227]:
				xmin = 141.0481
				xmax = 141.1081
				text = "know"
			intervals [228]:
				xmin = 141.1081
				xmax = 147.3756
				text = ""
			intervals [229]:
				xmin = 147.3756
				xmax = 147.6756
				text = "uh-huh"
			intervals [230]:
				xmin = 147.6756
				xmax = 168.6412
				text = ""
			intervals [231]:
				xmin = 168.6412
				xmax = 168.9512
				text = "mm-hm"
			intervals [232]:
				xmin = 168.9512
				xmax = 189.8612
				text = ""
			intervals [233]:
				xmin = 189.8612
				xmax = 190.1712
				text = "uh-huh"
			intervals [234]:
				xmin = 190.1712
				xmax = 212.3711
				text = ""
			intervals [235]:
				xmin = 212.3711
				xmax = 212.7711
				text = "mm-hm"
			intervals [236]:
				xmin = 212.7711
				xmax = 237.4995
				text = ""
			intervals [237]:
				xmin = 237.4995
				xmax = 237.8695
				text = "mm-hm"
			intervals [238]:
				xmin = 237.8695
				xmax = 239.6526
				text = ""
			intervals [239]:
				xmin = 239.6526
				xmax = 240.0026
				text = "uh-huh"
			intervals [240]:
				xmin = 240.0026
				xmax = 268.1557
				text = ""
			intervals [241]:
				xmin = 268.1557
				xmax = 268.4257
				text = "mm-hm"
			intervals [242]:
				xmin = 268.4257
				xmax = 312.8743
				text = ""
			intervals [243]:
				xmin = 312.8743
				xmax = 313.1643
				text = "yeah"
			intervals [244]:
				xmin = 313.1643
				xmax = 331.9001
				text = ""
			intervals [245]:
				xmin = 331.9001
				xmax = 332.2101
				text = "mm-hm"
			intervals [246]:
				xmin = 332.2101
				xmax = 344.1892
				text = ""
			intervals [247]:
				xmin = 344.1892
				xmax = 344.5892
				text = "uh-huh"
			intervals [248]:
				xmin = 344.5892
				xmax = 361.2547
				text = ""
			intervals [249]:
				xmin = 361.2547
				xmax = 361.7247
				text = "uh-huh"
			intervals [250]:
				xmin = 361.7247
				xmax = 362.7022
				text = ""
			intervals [251]:
				xmin = 362.7022
				xmax = 362.8822
				text = "that"
			intervals [252]:
				xmin = 362.8822
				xmax = 363.1522
				text = "was"
			intervals [253]:
				xmin = 363.1522
				xmax = 363.3022
				text = "it"
			intervals [254]:
				xmin = 363.3022
				xmax = 363.4622
				text = "that"
			intervals [255]:
				xmin = 363.4622
				xmax = 363.6022
				text = "was"
			intervals [256]:
				xmin = 363.6022
				xmax = 363.7222
				text = "the"
			intervals [257]:
				xmin = 363.7222
				xmax = 363.9722
				text = "end"
			intervals [258]:
				xmin = 363.9722
				xmax = 364.0342
				text = ""
			intervals [259]:
				xmin = 364.0342
				xmax = 364.3242
				text = "hm"
			intervals [260]:
				xmin = 364.3242
				xmax = 365.4615
				text = ""
			intervals [261]:
				xmin = 365.4615
				xmax = 365.6015
				text = "so"
			intervals [262]:
				xmin = 365.6015
				xmax = 366.1015
				text = "okay"
			intervals [263]:
				xmin = 366.1015
				xmax = 366.7178
				text = ""
			intervals [264]:
				xmin = 366.7178
				xmax = 367.0478
				text = "uh"
			intervals [265]:
				xmin = 367.0478
				xmax = 367.1394
				text = ""
			intervals [266]:
				xmin = 367.1394
				xmax = 367.2894
				text = "tell"
			intervals [267]:
				xmin = 367.2894
				xmax = 367.4194
				text = "me"
			intervals [268]:
				xmin = 367.4194
				xmax = 367.8894
				text = "something"
			intervals [269]:
				xmin = 367.8894
				xmax = 367.9785
				text = ""
			intervals [270]:
				xmin = 367.9785
				xmax = 368.1685
				text = "did"
			intervals [271]:
				xmin = 368.1685
				xmax = 368.2685
				text = "you"
			intervals [272]:
				xmin = 368.2685
				xmax = 368.5085
				text = "ever"
			intervals [273]:
				xmin = 368.5085
				xmax = 368.6985
				text = "have"
			intervals [274]:
				xmin = 368.6985
				xmax = 368.8485
				text = "a"
			intervals [275]:
				xmin = 368.8485
				xmax = 368.9285
				text = ""
			intervals [276]:
				xmin = 368.9285
				xmax = 369.1885
				text = "pet"
			intervals [277]:
				xmin = 369.1885
				xmax = 370.1603
				text = ""
			intervals [278]:
				xmin = 370.1603
				xmax = 370.2003
				text = "or"
			intervals [279]:
				xmin = 370.2003
				xmax = 370.2703
				text = "do"
			intervals [280]:
				xmin = 370.2703
				xmax = 370.3303
				text = "you"
			intervals [281]:
				xmin = 370.3303
				xmax = 370.3603
				text = ""
			intervals [282]:
				xmin = 370.3603
				xmax = 370.5903
				text = "have"
			intervals [283]:
				xmin = 370.5903
				xmax = 370.8203
				text = "one"
			intervals [284]:
				xmin = 370.8203
				xmax = 370.8503
				text = ""
			intervals [285]:
				xmin = 370.8503
				xmax = 371.1603
				text = "now"
			intervals [286]:
				xmin = 371.1603
				xmax = 376.2502
				text = ""
			intervals [287]:
				xmin = 376.2502
				xmax = 376.3902
				text = "could"
			intervals [288]:
				xmin = 376.3902
				xmax = 376.5002
				text = "you"
			intervals [289]:
				xmin = 376.5002
				xmax = 376.6902
				text = "tell"
			intervals [290]:
				xmin = 376.6902
				xmax = 376.9102
				text = "me"
			intervals [291]:
				xmin = 376.9102
				xmax = 377.0302
				text = "about"
			intervals [292]:
				xmin = 377.0302
				xmax = 377.0702
				text = ""
			intervals [293]:
				xmin = 377.0702
				xmax = 377.4002
				text = "them"
			intervals [294]:
				xmin = 377.4002
				xmax = 381.1525
				text = ""
			intervals [295]:
				xmin = 381.1525
				xmax = 381.5125
				text = "oh"
			intervals [296]:
				xmin = 381.5125
				xmax = 381.5425
				text = ""
			intervals [297]:
				xmin = 381.5425
				xmax = 381.6025
				text = "you"
			intervals [298]:
				xmin = 381.6025
				xmax = 381.7525
				text = "know"
			intervals [299]:
				xmin = 381.7525
				xmax = 382.0471
				text = ""
			intervals [300]:
				xmin = 382.0471
				xmax = 382.2871
				text = "which"
			intervals [301]:
				xmin = 382.2871
				xmax = 382.4671
				text = "one"
			intervals [302]:
				xmin = 382.4671
				xmax = 382.5471
				text = "you"
			intervals [303]:
				xmin = 382.5471
				xmax = 383.0471
				text = "enjoyed"
			intervals [304]:
				xmin = 383.0471
				xmax = 383.1071
				text = "the"
			intervals [305]:
				xmin = 383.1071
				xmax = 383.4571
				text = "most"
			intervals [306]:
				xmin = 383.4571
				xmax = 383.4871
				text = "or"
			intervals [307]:
				xmin = 383.4871
				xmax = 383.6871
				text = "any"
			intervals [308]:
				xmin = 383.6871
				xmax = 383.7171
				text = ""
			intervals [309]:
				xmin = 383.7171
				xmax = 383.9671
				text = "funny"
			intervals [310]:
				xmin = 383.9671
				xmax = 383.9971
				text = ""
			intervals [311]:
				xmin = 383.9971
				xmax = 384.2471
				text = "things"
			intervals [312]:
				xmin = 384.2471
				xmax = 384.3471
				text = "they"
			intervals [313]:
				xmin = 384.3471
				xmax = 384.3771
				text = ""
			intervals [314]:
				xmin = 384.3771
				xmax = 384.5271
				text = "might"
			intervals [315]:
				xmin = 384.5271
				xmax = 384.6371
				text = "have"
			intervals [316]:
				xmin = 384.6371
				xmax = 384.7171
				text = ""
			intervals [317]:
				xmin = 384.7171
				xmax = 385.0871
				text = "done"
			intervals [318]:
				xmin = 385.0871
				xmax = 385.2871
				text = "or"
			intervals [319]:
				xmin = 385.2871
				xmax = 386.6275
				text = ""
			intervals [320]:
				xmin = 386.6275
				xmax = 386.9275
				text = "trouble"
			intervals [321]:
				xmin = 386.9275
				xmax = 387.0275
				text = "they"
			intervals [322]:
				xmin = 387.0275
				xmax = 387.2175
				text = "might"
			intervals [323]:
				xmin = 387.2175
				xmax = 387.3275
				text = "have"
			intervals [324]:
				xmin = 387.3275
				xmax = 387.7675
				text = "caused"
			intervals [325]:
				xmin = 387.7675
				xmax = 387.7975
				text = ""
			intervals [326]:
				xmin = 387.7975
				xmax = 387.9375
				text = "you"
			intervals [327]:
				xmin = 387.9375
				xmax = 436.9419
				text = ""
			intervals [328]:
				xmin = 436.9419
				xmax = 437.2119
				text = "mm-hm"
			intervals [329]:
				xmin = 437.2119
				xmax = 449.9018
				text = ""
			intervals [330]:
				xmin = 449.9018
				xmax = 450.3518
				text = "mm-hm"
			intervals [331]:
				xmin = 450.3518
				xmax = 453.2244
				text = ""
			intervals [332]:
				xmin = 453.2244
				xmax = 453.4844
				text = "huh"
			intervals [333]:
				xmin = 453.4844
				xmax = 453.686
				text = ""
			intervals [334]:
				xmin = 453.686
				xmax = 453.796
				text = "you"
			intervals [335]:
				xmin = 453.796
				xmax = 454.076
				text = "ever"
			intervals [336]:
				xmin = 454.076
				xmax = 454.126
				text = ""
			intervals [337]:
				xmin = 454.126
				xmax = 454.416
				text = "find"
			intervals [338]:
				xmin = 454.416
				xmax = 454.586
				text = "her"
			intervals [339]:
				xmin = 454.586
				xmax = 454.866
				text = "or"
			intervals [340]:
				xmin = 454.866
				xmax = 455.136
				text = "hear"
			intervals [341]:
				xmin = 455.136
				xmax = 455.166
				text = ""
			intervals [342]:
				xmin = 455.166
				xmax = 455.356
				text = "about"
			intervals [343]:
				xmin = 455.356
				xmax = 455.396
				text = ""
			intervals [344]:
				xmin = 455.396
				xmax = 455.476
				text = "it"
			intervals [345]:
				xmin = 455.476
				xmax = 457.5458
				text = ""
			intervals [346]:
				xmin = 457.5458
				xmax = 457.8058
				text = "hm"
			intervals [347]:
				xmin = 457.8058
				xmax = 458.9653
				text = ""
			intervals [348]:
				xmin = 458.9653
				xmax = 459.1353
				text = "alright"
			intervals [349]:
				xmin = 459.1353
				xmax = 459.4053
				text = "<unk>"
			intervals [350]:
				xmin = 459.4053
				xmax = 459.756
				text = ""
			intervals [351]:
				xmin = 459.756
				xmax = 459.946
				text = "tell"
			intervals [352]:
				xmin = 459.946
				xmax = 460.036
				text = "me"
			intervals [353]:
				xmin = 460.036
				xmax = 460.106
				text = ""
			intervals [354]:
				xmin = 460.106
				xmax = 460.446
				text = "something"
			intervals [355]:
				xmin = 460.446
				xmax = 460.786
				text = "about"
			intervals [356]:
				xmin = 460.786
				xmax = 460.966
				text = "your"
			intervals [357]:
				xmin = 460.966
				xmax = 461.416
				text = "school"
			intervals [358]:
				xmin = 461.416
				xmax = 461.586
				text = "say"
			intervals [359]:
				xmin = 461.586
				xmax = 461.726
				text = "your"
			intervals [360]:
				xmin = 461.726
				xmax = 461.926
				text = "high"
			intervals [361]:
				xmin = 461.926
				xmax = 461.956
				text = ""
			intervals [362]:
				xmin = 461.956
				xmax = 462.196
				text = "school"
			intervals [363]:
				xmin = 462.196
				xmax = 462.236
				text = ""
			intervals [364]:
				xmin = 462.236
				xmax = 462.296
				text = "you"
			intervals [365]:
				xmin = 462.296
				xmax = 462.356
				text = ""
			intervals [366]:
				xmin = 462.356
				xmax = 462.456
				text = "said"
			intervals [367]:
				xmin = 462.456
				xmax = 462.486
				text = ""
			intervals [368]:
				xmin = 462.486
				xmax = 462.546
				text = "you"
			intervals [369]:
				xmin = 462.546
				xmax = 462.676
				text = "went"
			intervals [370]:
				xmin = 462.676
				xmax = 462.756
				text = "to"
			intervals [371]:
				xmin = 462.756
				xmax = 462.846
				text = ""
			intervals [372]:
				xmin = 462.846
				xmax = 463.386
				text = "rdx"
			intervals [373]:
				xmin = 463.386
				xmax = 464.5576
				text = ""
			intervals [374]:
				xmin = 464.5576
				xmax = 464.6576
				text = "could"
			intervals [375]:
				xmin = 464.6576
				xmax = 464.6876
				text = ""
			intervals [376]:
				xmin = 464.6876
				xmax = 464.7576
				text = "you"
			intervals [377]:
				xmin = 464.7576
				xmax = 464.7876
				text = ""
			intervals [378]:
				xmin = 464.7876
				xmax = 464.9276
				text = "tell"
			intervals [379]:
				xmin = 464.9276
				xmax = 465.0476
				text = "me"
			intervals [380]:
				xmin = 465.0476
				xmax = 465.5276
				text = "something"
			intervals [381]:
				xmin = 465.5276
				xmax = 465.7176
				text = "about"
			intervals [382]:
				xmin = 465.7176
				xmax = 465.7476
				text = ""
			intervals [383]:
				xmin = 465.7476
				xmax = 465.9076
				text = "that"
			intervals [384]:
				xmin = 465.9076
				xmax = 467.135
				text = ""
			intervals [385]:
				xmin = 467.135
				xmax = 467.245
				text = "what"
			intervals [386]:
				xmin = 467.245
				xmax = 467.395
				text = "kind"
			intervals [387]:
				xmin = 467.395
				xmax = 467.515
				text = "of"
			intervals [388]:
				xmin = 467.515
				xmax = 467.905
				text = "subjects"
			intervals [389]:
				xmin = 467.905
				xmax = 468.005
				text = ""
			intervals [390]:
				xmin = 468.005
				xmax = 468.095
				text = "you"
			intervals [391]:
				xmin = 468.095
				xmax = 468.295
				text = "might"
			intervals [392]:
				xmin = 468.295
				xmax = 468.385
				text = "have"
			intervals [393]:
				xmin = 468.385
				xmax = 468.415
				text = ""
			intervals [394]:
				xmin = 468.415
				xmax = 468.765
				text = "studied"
			intervals [395]:
				xmin = 468.765
				xmax = 469.205
				text = "and"
			intervals [396]:
				xmin = 469.205
				xmax = 469.9261
				text = ""
			intervals [397]:
				xmin = 469.9261
				xmax = 470.0861
				text = "just"
			intervals [398]:
				xmin = 470.0861
				xmax = 470.1561
				text = "in"
			intervals [399]:
				xmin = 470.1561
				xmax = 470.6161
				text = "general"
			intervals [400]:
				xmin = 470.6161
				xmax = 473.5967
				text = ""
			intervals [401]:
				xmin = 473.5967
				xmax = 473.8367
				text = "hm"
			intervals [402]:
				xmin = 473.8367
				xmax = 475.3499
				text = ""
			intervals [403]:
				xmin = 475.3499
				xmax = 475.7699
				text = "yeah"
			intervals [404]:
				xmin = 475.7699
				xmax = 475.9849
				text = ""
			intervals [405]:
				xmin = 475.9849
				xmax = 476.0749
				text = "tell"
			intervals [406]:
				xmin = 476.0749
				xmax = 476.1449
				text = "me"
			intervals [407]:
				xmin = 476.1449
				xmax = 476.4249
				text = "anything"
			intervals [408]:
				xmin = 476.4249
				xmax = 480.3241
				text = ""
			intervals [409]:
				xmin = 480.3241
				xmax = 480.7141
				text = "mm-hm"
			intervals [410]:
				xmin = 480.7141
				xmax = 500.7814
				text = ""
			intervals [411]:
				xmin = 500.7814
				xmax = 500.9014
				text = "mm-hm"
			intervals [412]:
				xmin = 500.9014
				xmax = 512.4224
				text = ""
			intervals [413]:
				xmin = 512.4224
				xmax = 512.8324
				text = "mm-hm"
			intervals [414]:
				xmin = 512.8324
				xmax = 515.0418
				text = ""
			intervals [415]:
				xmin = 515.0418
				xmax = 515.3818
				text = "mm-hm"
			intervals [416]:
				xmin = 515.3818
				xmax = 520.245
				text = ""
			intervals [417]:
				xmin = 520.245
				xmax = 520.585
				text = "uh-huh"
			intervals [418]:
				xmin = 520.585
				xmax = 521.0418
				text = ""
			intervals [419]:
				xmin = 521.0418
				xmax = 521.1918
				text = "what"
			intervals [420]:
				xmin = 521.1918
				xmax = 521.2418
				text = "d"
			intervals [421]:
				xmin = 521.2418
				xmax = 521.3318
				text = "you"
			intervals [422]:
				xmin = 521.3318
				xmax = 521.5418
				text = "like"
			intervals [423]:
				xmin = 521.5418
				xmax = 521.8718
				text = "about"
			intervals [424]:
				xmin = 521.8718
				xmax = 521.9718
				text = "it"
			intervals [425]:
				xmin = 521.9718
				xmax = 542.511
				text = ""
			intervals [426]:
				xmin = 542.511
				xmax = 542.821
				text = "oh"
			intervals [427]:
				xmin = 542.821
				xmax = 543.6281
				text = ""
			intervals [428]:
				xmin = 543.6281
				xmax = 543.7181
				text = "you"
			intervals [429]:
				xmin = 543.7181
				xmax = 543.9181
				text = "mean"
			intervals [430]:
				xmin = 543.9181
				xmax = 544.0881
				text = "you"
			intervals [431]:
				xmin = 544.0881
				xmax = 544.1181
				text = ""
			intervals [432]:
				xmin = 544.1181
				xmax = 544.2081
				text = "could"
			intervals [433]:
				xmin = 544.2081
				xmax = 544.4581
				text = "come"
			intervals [434]:
				xmin = 544.4581
				xmax = 544.6181
				text = "and"
			intervals [435]:
				xmin = 544.6181
				xmax = 544.8781
				text = "go"
			intervals [436]:
				xmin = 544.8781
				xmax = 545.1397
				text = ""
			intervals [437]:
				xmin = 545.1397
				xmax = 545.4397
				text = "during"
			intervals [438]:
				xmin = 545.4397
				xmax = 545.7097
				text = "the"
			intervals [439]:
				xmin = 545.7097
				xmax = 545.7397
				text = ""
			intervals [440]:
				xmin = 545.7397
				xmax = 545.7997
				text = "day"
			intervals [441]:
				xmin = 545.7997
				xmax = 546.9043
				text = ""
			intervals [442]:
				xmin = 546.9043
				xmax = 547.3243
				text = "mm-hm"
			intervals [443]:
				xmin = 547.3243
				xmax = 548.4671
				text = ""
			intervals [444]:
				xmin = 548.4671
				xmax = 548.7171
				text = "um"
			intervals [445]:
				xmin = 548.7171
				xmax = 548.8071
				text = "what"
			intervals [446]:
				xmin = 548.8071
				xmax = 548.9571
				text = "did"
			intervals [447]:
				xmin = 548.9571
				xmax = 549.0971
				text = "you"
			intervals [448]:
				xmin = 549.0971
				xmax = 549.4671
				text = "do"
			intervals [449]:
				xmin = 549.4671
				xmax = 549.7571
				text = "and"
			intervals [450]:
				xmin = 549.7571
				xmax = 550.0071
				text = "your"
			intervals [451]:
				xmin = 550.0071
				xmax = 550.3171
				text = "friends"
			intervals [452]:
				xmin = 550.3171
				xmax = 550.5371
				text = "do"
			intervals [453]:
				xmin = 550.5371
				xmax = 550.7671
				text = "when"
			intervals [454]:
				xmin = 550.7671
				xmax = 551.0771
				text = "school"
			intervals [455]:
				xmin = 551.0771
				xmax = 551.2871
				text = "got"
			intervals [456]:
				xmin = 551.2871
				xmax = 551.5771
				text = "out"
			intervals [457]:
				xmin = 551.5771
				xmax = 551.9218
				text = ""
			intervals [458]:
				xmin = 551.9218
				xmax = 551.9518
				text = "i"
			intervals [459]:
				xmin = 551.9518
				xmax = 552.2618
				text = "mean"
			intervals [460]:
				xmin = 552.2618
				xmax = 552.3618
				text = "say"
			intervals [461]:
				xmin = 552.3618
				xmax = 552.4618
				text = "in"
			intervals [462]:
				xmin = 552.4618
				xmax = 552.5718
				text = "the"
			intervals [463]:
				xmin = 552.5718
				xmax = 553.0518
				text = "afternoon"
			intervals [464]:
				xmin = 553.0518
				xmax = 553.1718
				text = ""
			intervals [465]:
				xmin = 553.1718
				xmax = 553.2418
				text = "or"
			intervals [466]:
				xmin = 553.2418
				xmax = 553.7818
				text = "something"
			intervals [467]:
				xmin = 553.7818
				xmax = 562.790
				text = ""
			intervals [468]:
				xmin = 562.790
				xmax = 563.130
				text = "mm-hm"
			intervals [469]:
				xmin = 563.130
				xmax = 568.4488
				text = ""
			intervals [470]:
				xmin = 568.4488
				xmax = 568.7688
				text = "mm-hm"
			intervals [471]:
				xmin = 568.7688
				xmax = 569.0464
				text = ""
			intervals [472]:
				xmin = 569.0464
				xmax = 569.4764
				text = "what"
			intervals [473]:
				xmin = 569.4764
				xmax = 569.5664
				text = "ab-"
			intervals [474]:
				xmin = 569.5664
				xmax = 569.7664
				text = "when"
			intervals [475]:
				xmin = 569.7664
				xmax = 569.9064
				text = "you"
			intervals [476]:
				xmin = 569.9064
				xmax = 570.1664
				text = "play"
			intervals [477]:
				xmin = 570.1664
				xmax = 570.1964
				text = ""
			intervals [478]:
				xmin = 570.1964
				xmax = 570.8864
				text = "basketball"
			intervals [479]:
				xmin = 570.8864
				xmax = 571.0064
				text = "or"
			intervals [480]:
				xmin = 571.0064
				xmax = 571.0664
				text = ""
			intervals [481]:
				xmin = 571.0664
				xmax = 571.3664
				text = "football"
			intervals [482]:
				xmin = 571.3664
				xmax = 571.4964
				text = "were"
			intervals [483]:
				xmin = 571.4964
				xmax = 571.6164
				text = "they"
			intervals [484]:
				xmin = 571.6164
				xmax = 571.8064
				text = "were"
			intervals [485]:
				xmin = 571.8064
				xmax = 571.8364
				text = ""
			intervals [486]:
				xmin = 571.8364
				xmax = 572.1464
				text = "just"
			intervals [487]:
				xmin = 572.1464
				xmax = 572.3464
				text = "your"
			intervals [488]:
				xmin = 572.3464
				xmax = 572.3964
				text = ""
			intervals [489]:
				xmin = 572.3964
				xmax = 572.8064
				text = "friends"
			intervals [490]:
				xmin = 572.8064
				xmax = 573.0164
				text = "or"
			intervals [491]:
				xmin = 573.0164
				xmax = 573.0464
				text = ""
			intervals [492]:
				xmin = 573.0464
				xmax = 573.4064
				text = "special"
			intervals [493]:
				xmin = 573.4064
				xmax = 573.4564
				text = ""
			intervals [494]:
				xmin = 573.4564
				xmax = 573.8264
				text = "teams"
			intervals [495]:
				xmin = 573.8264
				xmax = 574.0764
				text = "or"
			intervals [496]:
				xmin = 574.0764
				xmax = 574.1664
				text = "what"
			intervals [497]:
				xmin = 574.1664
				xmax = 586.8113
				text = ""
			intervals [498]:
				xmin = 586.8113
				xmax = 587.0313
				text = "mm-hm"
			intervals [499]:
				xmin = 587.0313
				xmax = 587.5407
				text = ""
			intervals [500]:
				xmin = 587.5407
				xmax = 587.6507
				text = "did"
			intervals [501]:
				xmin = 587.6507
				xmax = 587.8307
				text = "you"
			intervals [502]:
				xmin = 587.8307
				xmax = 588.0207
				text = "have"
			intervals [503]:
				xmin = 588.0207
				xmax = 588.5507
				text = "tournaments"
			intervals [504]:
				xmin = 588.5507
				xmax = 588.7607
				text = "or"
			intervals [505]:
				xmin = 588.7607
				xmax = 588.8007
				text = ""
			intervals [506]:
				xmin = 588.8007
				xmax = 588.9807
				text = "how"
			intervals [507]:
				xmin = 588.9807
				xmax = 589.0807
				text = "was"
			intervals [508]:
				xmin = 589.0807
				xmax = 589.2007
				text = "it"
			intervals [509]:
				xmin = 589.2007
				xmax = 589.2307
				text = ""
			intervals [510]:
				xmin = 589.2307
				xmax = 589.5207
				text = "set"
			intervals [511]:
				xmin = 589.5207
				xmax = 589.5807
				text = "up"
			intervals [512]:
				xmin = 589.5807
				xmax = 611.604
				text = ""
			intervals [513]:
				xmin = 611.604
				xmax = 611.804
				text = "hm"
			intervals [514]:
				xmin = 611.804
				xmax = 613.4012
				text = ""
			intervals [515]:
				xmin = 613.4012
				xmax = 613.7212
				text = "hm"
			intervals [516]:
				xmin = 613.7212
				xmax = 614.8208
				text = ""
			intervals [517]:
				xmin = 614.8208
				xmax = 615.1508
				text = "um"
			intervals [518]:
				xmin = 615.1508
				xmax = 615.2908
				text = "did"
			intervals [519]:
				xmin = 615.2908
				xmax = 615.3908
				text = "you"
			intervals [520]:
				xmin = 615.3908
				xmax = 615.7808
				text = "ever"
			intervals [521]:
				xmin = 615.7808
				xmax = 616.0608
				text = "have"
			intervals [522]:
				xmin = 616.0608
				xmax = 616.0908
				text = "a"
			intervals [523]:
				xmin = 616.0908
				xmax = 616.1208
				text = ""
			intervals [524]:
				xmin = 616.1208
				xmax = 616.4808
				text = "teacher"
			intervals [525]:
				xmin = 616.4808
				xmax = 616.6308
				text = "who"
			intervals [526]:
				xmin = 616.6308
				xmax = 616.9908
				text = "hollered"
			intervals [527]:
				xmin = 616.9908
				xmax = 617.0808
				text = "a"
			intervals [528]:
				xmin = 617.0808
				xmax = 617.2808
				text = "lot"
			intervals [529]:
				xmin = 617.2808
				xmax = 617.4428
				text = ""
			intervals [530]:
				xmin = 617.4428
				xmax = 617.6728
				text = "in"
			intervals [531]:
				xmin = 617.6728
				xmax = 618.0928
				text = "school"
			intervals [532]:
				xmin = 618.0928
				xmax = 628.185
				text = ""
			intervals [533]:
				xmin = 628.185
				xmax = 628.305
				text = "what"
			intervals [534]:
				xmin = 628.305
				xmax = 628.445
				text = "would"
			intervals [535]:
				xmin = 628.445
				xmax = 628.555
				text = "she"
			intervals [536]:
				xmin = 628.555
				xmax = 629.025
				text = "holler"
			intervals [537]:
				xmin = 629.025
				xmax = 629.255
				text = "about"
			intervals [538]:
				xmin = 629.255
				xmax = 629.4175
				text = ""
			intervals [539]:
				xmin = 629.4175
				xmax = 629.4575
				text = "or"
			intervals [540]:
				xmin = 629.4575
				xmax = 629.5475
				text = "what"
			intervals [541]:
				xmin = 629.5475
				xmax = 629.7475
				text = "was"
			intervals [542]:
				xmin = 629.7475
				xmax = 629.7875
				text = ""
			intervals [543]:
				xmin = 629.7875
				xmax = 629.9075
				text = "she"
			intervals [544]:
				xmin = 629.9075
				xmax = 630.2675
				text = "like"
			intervals [545]:
				xmin = 630.2675
				xmax = 630.7764
				text = ""
			intervals [546]:
				xmin = 630.7764
				xmax = 630.8864
				text = "in"
			intervals [547]:
				xmin = 630.8864
				xmax = 631.1864
				text = "that"
			intervals [548]:
				xmin = 631.1864
				xmax = 631.4664
				text = "respect"
			intervals [549]:
				xmin = 631.4664
				xmax = 633.3596
				text = ""
			intervals [550]:
				xmin = 633.3596
				xmax = 634.5696
				text = "<unk>"
			intervals [551]:
				xmin = 634.5696
				xmax = 637.8395
				text = ""
			intervals [552]:
				xmin = 637.8395
				xmax = 638.3695
				text = "uh-huh"
			intervals [553]:
				xmin = 638.3695
				xmax = 642.0237
				text = ""
			intervals [554]:
				xmin = 642.0237
				xmax = 642.4037
				text = "uh-huh"
			intervals [555]:
				xmin = 642.4037
				xmax = 643.4146
				text = ""
			intervals [556]:
				xmin = 643.4146
				xmax = 643.6846
				text = "was"
			intervals [557]:
				xmin = 643.6846
				xmax = 643.7746
				text = "there"
			intervals [558]:
				xmin = 643.7746
				xmax = 644.1846
				text = "anything"
			intervals [559]:
				xmin = 644.1846
				xmax = 644.5846
				text = "special"
			intervals [560]:
				xmin = 644.5846
				xmax = 644.7746
				text = "that"
			intervals [561]:
				xmin = 644.7746
				xmax = 644.8946
				text = "would"
			intervals [562]:
				xmin = 644.8946
				xmax = 645.2446
				text = "really"
			intervals [563]:
				xmin = 645.2446
				xmax = 645.4346
				text = "touch"
			intervals [564]:
				xmin = 645.4346
				xmax = 645.5946
				text = "her"
			intervals [565]:
				xmin = 645.5946
				xmax = 645.8846
				text = "up"
			intervals [566]:
				xmin = 645.8846
				xmax = 651.8399
				text = ""
			intervals [567]:
				xmin = 651.8399
				xmax = 652.2299
				text = "mm-hm"
			intervals [568]:
				xmin = 652.2299
				xmax = 653.233
				text = ""
			intervals [569]:
				xmin = 653.233
				xmax = 653.323
				text = "did"
			intervals [570]:
				xmin = 653.323
				xmax = 653.383
				text = "you"
			intervals [571]:
				xmin = 653.383
				xmax = 653.573
				text = "ever"
			intervals [572]:
				xmin = 653.573
				xmax = 653.723
				text = "get"
			intervals [573]:
				xmin = 653.723
				xmax = 654.183
				text = "hollered"
			intervals [574]:
				xmin = 654.183
				xmax = 654.303
				text = "at"
			intervals [575]:
				xmin = 654.303
				xmax = 654.543
				text = "any"
			intervals [576]:
				xmin = 654.543
				xmax = 654.863
				text = "one"
			intervals [577]:
				xmin = 654.863
				xmax = 654.913
				text = ""
			intervals [578]:
				xmin = 654.913
				xmax = 655.223
				text = "particular"
			intervals [579]:
				xmin = 655.223
				xmax = 655.303
				text = ""
			intervals [580]:
				xmin = 655.303
				xmax = 655.533
				text = "time"
			intervals [581]:
				xmin = 655.533
				xmax = 665.4841
				text = ""
			intervals [582]:
				xmin = 665.4841
				xmax = 665.7541
				text = "mm"
			intervals [583]:
				xmin = 665.7541
				xmax = 667.3233
				text = ""
			intervals [584]:
				xmin = 667.3233
				xmax = 667.4133
				text = "what"
			intervals [585]:
				xmin = 667.4133
				xmax = 667.7433
				text = "about"
			intervals [586]:
				xmin = 667.7433
				xmax = 667.8733
				text = "the"
			intervals [587]:
				xmin = 667.8733
				xmax = 668.0033
				text = "best"
			intervals [588]:
				xmin = 668.0033
				xmax = 668.3133
				text = "teacher"
			intervals [589]:
				xmin = 668.3133
				xmax = 668.5033
				text = "you"
			intervals [590]:
				xmin = 668.5033
				xmax = 668.7733
				text = "ever"
			intervals [591]:
				xmin = 668.7733
				xmax = 669.1033
				text = "had"
			intervals [592]:
				xmin = 669.1033
				xmax = 669.9052
				text = ""
			intervals [593]:
				xmin = 669.9052
				xmax = 670.0252
				text = "would"
			intervals [594]:
				xmin = 670.0252
				xmax = 670.1052
				text = "you"
			intervals [595]:
				xmin = 670.1052
				xmax = 670.2152
				text = "like"
			intervals [596]:
				xmin = 670.2152
				xmax = 670.2452
				text = ""
			intervals [597]:
				xmin = 670.2452
				xmax = 670.3052
				text = "to"
			intervals [598]:
				xmin = 670.3052
				xmax = 670.4352
				text = "tell"
			intervals [599]:
				xmin = 670.4352
				xmax = 670.5652
				text = "me"
			intervals [600]:
				xmin = 670.5652
				xmax = 670.7752
				text = "about"
			intervals [601]:
				xmin = 670.7752
				xmax = 670.8052
				text = ""
			intervals [602]:
				xmin = 670.8052
				xmax = 670.8952
				text = "her"
			intervals [603]:
				xmin = 670.8952
				xmax = 671.4008
				text = ""
			intervals [604]:
				xmin = 671.4008
				xmax = 671.6208
				text = "or"
			intervals [605]:
				xmin = 671.6208
				xmax = 671.6508
				text = ""
			intervals [606]:
				xmin = 671.6508
				xmax = 671.9508
				text = "him"
			intervals [607]:
				xmin = 671.9508
				xmax = 681.6021
				text = ""
			intervals [608]:
				xmin = 681.6021
				xmax = 681.8621
				text = "mm"
			intervals [609]:
				xmin = 681.8621
				xmax = 687.6234
				text = ""
			intervals [610]:
				xmin = 687.6234
				xmax = 687.8934
				text = "okay"
			intervals [611]:
				xmin = 687.8934
				xmax = 690.5293
				text = ""
			intervals [612]:
				xmin = 690.5293
				xmax = 690.8093
				text = "mm"
			intervals [613]:
				xmin = 690.8093
				xmax = 691.9374
				text = ""
			intervals [614]:
				xmin = 691.9374
				xmax = 692.0874
				text = "what"
			intervals [615]:
				xmin = 692.0874
				xmax = 692.2774
				text = "was"
			intervals [616]:
				xmin = 692.2774
				xmax = 692.4174
				text = "it"
			intervals [617]:
				xmin = 692.4174
				xmax = 692.4474
				text = ""
			intervals [618]:
				xmin = 692.4474
				xmax = 692.5674
				text = "that"
			intervals [619]:
				xmin = 692.5674
				xmax = 692.6774
				text = "you"
			intervals [620]:
				xmin = 692.6774
				xmax = 692.9074
				text = "liked"
			intervals [621]:
				xmin = 692.9074
				xmax = 692.9374
				text = ""
			intervals [622]:
				xmin = 692.9374
				xmax = 693.2474
				text = "about"
			intervals [623]:
				xmin = 693.2474
				xmax = 693.4674
				text = "her"
			intervals [624]:
				xmin = 693.4674
				xmax = 699.2477
				text = ""
			intervals [625]:
				xmin = 699.2477
				xmax = 699.4877
				text = "mm"
			intervals [626]:
				xmin = 699.4877
				xmax = 701.8671
				text = ""
			intervals [627]:
				xmin = 701.8671
				xmax = 702.0171
				text = "did"
			intervals [628]:
				xmin = 702.0171
				xmax = 702.1171
				text = "you"
			intervals [629]:
				xmin = 702.1171
				xmax = 702.2771
				text = "ever"
			intervals [630]:
				xmin = 702.2771
				xmax = 702.4471
				text = "have"
			intervals [631]:
				xmin = 702.4471
				xmax = 702.4771
				text = "a"
			intervals [632]:
				xmin = 702.4771
				xmax = 702.7371
				text = "teacher"
			intervals [633]:
				xmin = 702.7371
				xmax = 702.7771
				text = ""
			intervals [634]:
				xmin = 702.7771
				xmax = 702.8471
				text = "you"
			intervals [635]:
				xmin = 702.8471
				xmax = 703.0971
				text = "just"
			intervals [636]:
				xmin = 703.0971
				xmax = 703.3871
				text = "couldn't"
			intervals [637]:
				xmin = 703.3871
				xmax = 703.4171
				text = ""
			intervals [638]:
				xmin = 703.4171
				xmax = 703.9271
				text = "stand"
			intervals [639]:
				xmin = 703.9271
				xmax = 707.3775
				text = ""
			intervals [640]:
				xmin = 707.3775
				xmax = 707.6175
				text = "mm"
			intervals [641]:
				xmin = 707.6175
				xmax = 708.3847
				text = ""
			intervals [642]:
				xmin = 708.3847
				xmax = 708.6347
				text = "what"
			intervals [643]:
				xmin = 708.6347
				xmax = 708.8647
				text = "about"
			intervals [644]:
				xmin = 708.8647
				xmax = 709.0447
				text = "her"
			intervals [645]:
				xmin = 709.0447
				xmax = 709.3947
				text = "<unk>"
			intervals [646]:
				xmin = 709.3947
				xmax = 712.7154
				text = ""
			intervals [647]:
				xmin = 712.7154
				xmax = 712.9754
				text = "mm"
			intervals [648]:
				xmin = 712.9754
				xmax = 717.6767
				text = ""
			intervals [649]:
				xmin = 717.6767
				xmax = 717.8067
				text = "did"
			intervals [650]:
				xmin = 717.8067
				xmax = 717.8967
				text = "the"
			intervals [651]:
				xmin = 717.8967
				xmax = 718.1067
				text = "kids"
			intervals [652]:
				xmin = 718.1067
				xmax = 718.3467
				text = "ever"
			intervals [653]:
				xmin = 718.3467
				xmax = 718.6167
				text = "play"
			intervals [654]:
				xmin = 718.6167
				xmax = 718.7467
				text = "any"
			intervals [655]:
				xmin = 718.7467
				xmax = 719.0167
				text = "tricks"
			intervals [656]:
				xmin = 719.0167
				xmax = 719.0667
				text = ""
			intervals [657]:
				xmin = 719.0667
				xmax = 719.2067
				text = "on"
			intervals [658]:
				xmin = 719.2067
				xmax = 719.2667
				text = "the"
			intervals [659]:
				xmin = 719.2667
				xmax = 719.3167
				text = ""
			intervals [660]:
				xmin = 719.3167
				xmax = 719.7067
				text = "teachers"
			intervals [661]:
				xmin = 719.7067
				xmax = 719.8367
				text = "in"
			intervals [662]:
				xmin = 719.8367
				xmax = 719.8667
				text = ""
			intervals [663]:
				xmin = 719.8667
				xmax = 720.2067
				text = "school"
			intervals [664]:
				xmin = 720.2067
				xmax = 728.7582
				text = ""
			intervals [665]:
				xmin = 728.7582
				xmax = 729.0282
				text = "no"
			intervals [666]:
				xmin = 729.0282
				xmax = 729.0995
				text = ""
			intervals [667]:
				xmin = 729.0995
				xmax = 729.2195
				text = "did"
			intervals [668]:
				xmin = 729.2195
				xmax = 729.3095
				text = "you"
			intervals [669]:
				xmin = 729.3095
				xmax = 729.5495
				text = "ever"
			intervals [670]:
				xmin = 729.5495
				xmax = 729.6695
				text = "play"
			intervals [671]:
				xmin = 729.6695
				xmax = 729.6995
				text = "a"
			intervals [672]:
				xmin = 729.6995
				xmax = 729.7295
				text = "a"
			intervals [673]:
				xmin = 729.7295
				xmax = 729.8195
				text = "t"
			intervals [674]:
				xmin = 729.8195
				xmax = 729.8495
				text = "a"
			intervals [675]:
				xmin = 729.8495
				xmax = 730.0095
				text = "trick"
			intervals [676]:
				xmin = 730.0095
				xmax = 730.0395
				text = ""
			intervals [677]:
				xmin = 730.0395
				xmax = 730.0995
				text = "on"
			intervals [678]:
				xmin = 730.0995
				xmax = 730.1595
				text = ""
			intervals [679]:
				xmin = 730.1595
				xmax = 730.2695
				text = "any"
			intervals [680]:
				xmin = 730.2695
				xmax = 730.4895
				text = "teacher"
			intervals [681]:
				xmin = 730.4895
				xmax = 730.5395
				text = ""
			intervals [682]:
				xmin = 730.5395
				xmax = 730.5695
				text = "or"
			intervals [683]:
				xmin = 730.5695
				xmax = 731.6595
				text = "anything"
			intervals [684]:
				xmin = 731.6595
				xmax = 731.6895
				text = ""
			intervals [685]:
				xmin = 731.6895
				xmax = 731.7795
				text = "like"
			intervals [686]:
				xmin = 731.7795
				xmax = 731.8695
				text = ""
			intervals [687]:
				xmin = 731.8695
				xmax = 732.0195
				text = "that"
			intervals [688]:
				xmin = 732.0195
				xmax = 733.9368
				text = ""
			intervals [689]:
				xmin = 733.9368
				xmax = 734.2468
				text = "<unk>"
			intervals [690]:
				xmin = 734.2468
				xmax = 735.1265
				text = ""
			intervals [691]:
				xmin = 735.1265
				xmax = 735.2365
				text = "they"
			intervals [692]:
				xmin = 735.2365
				xmax = 735.4865
				text = "ever"
			intervals [693]:
				xmin = 735.4865
				xmax = 735.6465
				text = "have"
			intervals [694]:
				xmin = 735.6465
				xmax = 735.8465
				text = "any"
			intervals [695]:
				xmin = 735.8465
				xmax = 736.2665
				text = "strikes"
			intervals [696]:
				xmin = 736.2665
				xmax = 736.3865
				text = "when"
			intervals [697]:
				xmin = 736.3865
				xmax = 736.4565
				text = "you"
			intervals [698]:
				xmin = 736.4565
				xmax = 736.5165
				text = "were"
			intervals [699]:
				xmin = 736.5165
				xmax = 736.6765
				text = "in"
			intervals [700]:
				xmin = 736.6765
				xmax = 737.0565
				text = "school"
			intervals [701]:
				xmin = 737.0565
				xmax = 737.1584
				text = ""
			intervals [702]:
				xmin = 737.1584
				xmax = 737.2684
				text = "in"
			intervals [703]:
				xmin = 737.2684
				xmax = 737.4684
				text = "boy"
			intervals [704]:
				xmin = 737.4684
				xmax = 737.5484
				text = ""
			intervals [705]:
				xmin = 737.5484
				xmax = 737.7384
				text = "club"
			intervals [706]:
				xmin = 737.7384
				xmax = 740.6083
				text = ""
			intervals [707]:
				xmin = 740.6083
				xmax = 740.6383
				text = "<unk>"
			intervals [708]:
				xmin = 740.6383
				xmax = 740.7783
				text = ""
			intervals [709]:
				xmin = 740.7783
				xmax = 741.0983
				text = "that"
			intervals [710]:
				xmin = 741.0983
				xmax = 741.1283
				text = ""
			intervals [711]:
				xmin = 741.1283
				xmax = 741.2283
				text = "you"
			intervals [712]:
				xmin = 741.2283
				xmax = 741.4083
				text = "were"
			intervals [713]:
				xmin = 741.4083
				xmax = 741.5383
				text = "in"
			intervals [714]:
				xmin = 741.5383
				xmax = 742.3342
				text = ""
			intervals [715]:
				xmin = 742.3342
				xmax = 742.4842
				text = "kay"
			intervals [716]:
				xmin = 742.4842
				xmax = 742.6142
				text = "is"
			intervals [717]:
				xmin = 742.6142
				xmax = 742.8042
				text = "there"
			intervals [718]:
				xmin = 742.8042
				xmax = 742.8342
				text = "a"
			intervals [719]:
				xmin = 742.8342
				xmax = 743.0642
				text = "bunch"
			intervals [720]:
				xmin = 743.0642
				xmax = 743.4542
				text = "of"
			intervals [721]:
				xmin = 743.4542
				xmax = 743.564
				text = ""
			intervals [722]:
				xmin = 743.564
				xmax = 743.674
				text = "o"
			intervals [723]:
				xmin = 743.674
				xmax = 743.9371
				text = ""
			intervals [724]:
				xmin = 743.9371
				xmax = 744.3071
				text = "fellas"
			intervals [725]:
				xmin = 744.3071
				xmax = 744.4371
				text = "that"
			intervals [726]:
				xmin = 744.4371
				xmax = 744.5671
				text = "you"
			intervals [727]:
				xmin = 744.5671
				xmax = 744.8371
				text = "hang"
			intervals [728]:
				xmin = 744.8371
				xmax = 745.2371
				text = "around"
			intervals [729]:
				xmin = 745.2371
				xmax = 745.5171
				text = "with"
			intervals [730]:
				xmin = 745.5171
				xmax = 745.6204
				text = ""
			intervals [731]:
				xmin = 745.6204
				xmax = 745.8904
				text = "uh"
			intervals [732]:
				xmin = 745.8904
				xmax = 746.1866
				text = ""
			intervals [733]:
				xmin = 746.1866
				xmax = 746.5066
				text = "now"
			intervals [734]:
				xmin = 746.5066
				xmax = 746.5666
				text = "or"
			intervals [735]:
				xmin = 746.5666
				xmax = 746.6066
				text = "a"
			intervals [736]:
				xmin = 746.6066
				xmax = 746.8566
				text = "group"
			intervals [737]:
				xmin = 746.8566
				xmax = 746.8866
				text = "or"
			intervals [738]:
				xmin = 746.8866
				xmax = 746.9566
				text = ""
			intervals [739]:
				xmin = 746.9566
				xmax = 747.3066
				text = "something"
			intervals [740]:
				xmin = 747.3066
				xmax = 747.728
				text = ""
			intervals [741]:
				xmin = 747.728
				xmax = 748.158
				text = "friends"
			intervals [742]:
				xmin = 748.158
				xmax = 749.7899
				text = ""
			intervals [743]:
				xmin = 749.7899
				xmax = 750.1699
				text = "and"
			intervals [744]:
				xmin = 750.1699
				xmax = 750.1999
				text = ""
			intervals [745]:
				xmin = 750.1999
				xmax = 750.3999
				text = "um"
			intervals [746]:
				xmin = 750.3999
				xmax = 751.1774
				text = ""
			intervals [747]:
				xmin = 751.1774
				xmax = 751.3474
				text = "in"
			intervals [748]:
				xmin = 751.3474
				xmax = 751.5774
				text = "that"
			intervals [749]:
				xmin = 751.5774
				xmax = 751.8474
				text = "group"
			intervals [750]:
				xmin = 751.8474
				xmax = 751.9074
				text = "of"
			intervals [751]:
				xmin = 751.9074
				xmax = 752.1274
				text = "friends"
			intervals [752]:
				xmin = 752.1274
				xmax = 752.1574
				text = ""
			intervals [753]:
				xmin = 752.1574
				xmax = 752.3274
				text = "can"
			intervals [754]:
				xmin = 752.3274
				xmax = 752.4174
				text = "you"
			intervals [755]:
				xmin = 752.4174
				xmax = 752.4474
				text = ""
			intervals [756]:
				xmin = 752.4474
				xmax = 752.5974
				text = "tell"
			intervals [757]:
				xmin = 752.5974
				xmax = 752.7074
				text = "me"
			intervals [758]:
				xmin = 752.7074
				xmax = 752.8074
				text = ""
			intervals [759]:
				xmin = 752.8074
				xmax = 753.1574
				text = "something"
			intervals [760]:
				xmin = 753.1574
				xmax = 753.5174
				text = "about"
			intervals [761]:
				xmin = 753.5174
				xmax = 753.5474
				text = ""
			intervals [762]:
				xmin = 753.5474
				xmax = 753.6374
				text = "them"
			intervals [763]:
				xmin = 753.6374
				xmax = 753.7874
				text = "in"
			intervals [764]:
				xmin = 753.7874
				xmax = 754.2574
				text = "general"
			intervals [765]:
				xmin = 754.2574
				xmax = 756.0863
				text = ""
			intervals [766]:
				xmin = 756.0863
				xmax = 756.1563
				text = "you"
			intervals [767]:
				xmin = 756.1563
				xmax = 756.2663
				text = "know"
			intervals [768]:
				xmin = 756.2663
				xmax = 756.2963
				text = ""
			intervals [769]:
				xmin = 756.2963
				xmax = 756.4863
				text = "what"
			intervals [770]:
				xmin = 756.4863
				xmax = 756.5163
				text = ""
			intervals [771]:
				xmin = 756.5163
				xmax = 756.6063
				text = "you"
			intervals [772]:
				xmin = 756.6063
				xmax = 757.0263
				text = "usually"
			intervals [773]:
				xmin = 757.0263
				xmax = 757.8209
				text = ""
			intervals [774]:
				xmin = 757.8209
				xmax = 757.9109
				text = "you"
			intervals [775]:
				xmin = 757.9109
				xmax = 758.2109
				text = "might"
			intervals [776]:
				xmin = 758.2109
				xmax = 758.2409
				text = ""
			intervals [777]:
				xmin = 758.2409
				xmax = 758.4409
				text = "do"
			intervals [778]:
				xmin = 758.4409
				xmax = 758.4709
				text = ""
			intervals [779]:
				xmin = 758.4709
				xmax = 758.6209
				text = "or"
			intervals [780]:
				xmin = 758.6209
				xmax = 758.8309
				text = "why"
			intervals [781]:
				xmin = 758.8309
				xmax = 759.0309
				text = "you"
			intervals [782]:
				xmin = 759.0309
				xmax = 759.1009
				text = ""
			intervals [783]:
				xmin = 759.1009
				xmax = 759.3309
				text = "sort"
			intervals [784]:
				xmin = 759.3309
				xmax = 759.3909
				text = "of"
			intervals [785]:
				xmin = 759.3909
				xmax = 759.6409
				text = "hang"
			intervals [786]:
				xmin = 759.6409
				xmax = 759.9909
				text = "together"
			intervals [787]:
				xmin = 759.9909
				xmax = 766.169
				text = ""
			intervals [788]:
				xmin = 766.169
				xmax = 766.319
				text = "yeah"
			intervals [789]:
				xmin = 766.319
				xmax = 766.379
				text = "it"
			intervals [790]:
				xmin = 766.379
				xmax = 766.429
				text = "s"
			intervals [791]:
				xmin = 766.429
				xmax = 766.619
				text = "up"
			intervals [792]:
				xmin = 766.619
				xmax = 766.729
				text = "to"
			intervals [793]:
				xmin = 766.729
				xmax = 766.799
				text = "you"
			intervals [794]:
				xmin = 766.799
				xmax = 766.869
				text = "if"
			intervals [795]:
				xmin = 766.869
				xmax = 766.919
				text = ""
			intervals [796]:
				xmin = 766.919
				xmax = 766.999
				text = "you"
			intervals [797]:
				xmin = 766.999
				xmax = 767.109
				text = "have"
			intervals [798]:
				xmin = 767.109
				xmax = 767.139
				text = "a"
			intervals [799]:
				xmin = 767.139
				xmax = 767.289
				text = ""
			intervals [800]:
				xmin = 767.289
				xmax = 767.619
				text = "few"
			intervals [801]:
				xmin = 767.619
				xmax = 772.2092
				text = ""
			intervals [802]:
				xmin = 772.2092
				xmax = 772.2492
				text = "i"
			intervals [803]:
				xmin = 772.2492
				xmax = 772.3492
				text = ""
			intervals [804]:
				xmin = 772.3492
				xmax = 772.4092
				text = "see"
			intervals [805]:
				xmin = 772.4092
				xmax = 822.3987
				text = ""
			intervals [806]:
				xmin = 822.3987
				xmax = 822.7887
				text = "yeah"
			intervals [807]:
				xmin = 822.7887
				xmax = 828.3175
				text = ""
			intervals [808]:
				xmin = 828.3175
				xmax = 828.5775
				text = "yeah"
			intervals [809]:
				xmin = 828.5775
				xmax = 828.6654
				text = ""
			intervals [810]:
				xmin = 828.6654
				xmax = 828.8654
				text = "those"
			intervals [811]:
				xmin = 828.8654
				xmax = 828.9154
				text = "are"
			intervals [812]:
				xmin = 828.9154
				xmax = 829.0854
				text = "your"
			intervals [813]:
				xmin = 829.0854
				xmax = 829.4254
				text = "close"
			intervals [814]:
				xmin = 829.4254
				xmax = 829.4554
				text = ""
			intervals [815]:
				xmin = 829.4554
				xmax = 829.6354
				text = "friends"
			intervals [816]:
				xmin = 829.6354
				xmax = 829.6954
				text = ""
			intervals [817]:
				xmin = 829.6954
				xmax = 829.8254
				text = "and"
			intervals [818]:
				xmin = 829.8254
				xmax = 829.8754
				text = ""
			intervals [819]:
				xmin = 829.8754
				xmax = 830.1454
				text = "friends"
			intervals [820]:
				xmin = 830.1454
				xmax = 830.1754
				text = ""
			intervals [821]:
				xmin = 830.1754
				xmax = 830.4354
				text = "okay"
			intervals [822]:
				xmin = 830.4354
				xmax = 830.9773
				text = ""
			intervals [823]:
				xmin = 830.9773
				xmax = 831.1373
				text = "do"
			intervals [824]:
				xmin = 831.1373
				xmax = 831.3473
				text = "any"
			intervals [825]:
				xmin = 831.3473
				xmax = 831.4273
				text = "of"
			intervals [826]:
				xmin = 831.4273
				xmax = 831.6673
				text = "those"
			intervals [827]:
				xmin = 831.6673
				xmax = 831.8273
				text = "close"
			intervals [828]:
				xmin = 831.8273
				xmax = 832.0673
				text = "friends"
			intervals [829]:
				xmin = 832.0673
				xmax = 832.1373
				text = "or"
			intervals [830]:
				xmin = 832.1373
				xmax = 832.1973
				text = ""
			intervals [831]:
				xmin = 832.1973
				xmax = 832.4073
				text = "friends"
			intervals [832]:
				xmin = 832.4073
				xmax = 832.6373
				text = "speak"
			intervals [833]:
				xmin = 832.6373
				xmax = 832.6673
				text = "a"
			intervals [834]:
				xmin = 832.6673
				xmax = 832.7773
				text = ""
			intervals [835]:
				xmin = 832.7773
				xmax = 833.3673
				text = "foreign"
			intervals [836]:
				xmin = 833.3673
				xmax = 833.6373
				text = "language"
			intervals [837]:
				xmin = 833.6373
				xmax = 835.238
				text = ""
			intervals [838]:
				xmin = 835.238
				xmax = 835.298
				text = "as"
			intervals [839]:
				xmin = 835.298
				xmax = 835.328
				text = ""
			intervals [840]:
				xmin = 835.328
				xmax = 835.388
				text = "a"
			intervals [841]:
				xmin = 835.388
				xmax = 835.698
				text = "native"
			intervals [842]:
				xmin = 835.698
				xmax = 836.188
				text = "language"
			intervals [843]:
				xmin = 836.188
				xmax = 836.497
				text = ""
			intervals [844]:
				xmin = 836.497
				xmax = 836.637
				text = "huh"
			intervals [845]:
				xmin = 836.637
				xmax = 837.4622
				text = ""
			intervals [846]:
				xmin = 837.4622
				xmax = 837.6322
				text = "and"
			intervals [847]:
				xmin = 837.6322
				xmax = 837.7222
				text = "what"
			intervals [848]:
				xmin = 837.7222
				xmax = 837.9522
				text = "about"
			intervals [849]:
				xmin = 837.9522
				xmax = 838.2422
				text = "you"
			intervals [850]:
				xmin = 838.2422
				xmax = 838.3034
				text = ""
			intervals [851]:
				xmin = 838.3034
				xmax = 838.3934
				text = "is"
			intervals [852]:
				xmin = 838.3934
				xmax = 838.7834
				text = "your"
			intervals [853]:
				xmin = 838.7834
				xmax = 839.2143
				text = ""
			intervals [854]:
				xmin = 839.2143
				xmax = 839.5343
				text = "first"
			intervals [855]:
				xmin = 839.5343
				xmax = 840.2343
				text = "language"
			intervals [856]:
				xmin = 840.2343
				xmax = 840.7425
				text = ""
			intervals [857]:
				xmin = 840.7425
				xmax = 841.1525
				text = "english"
			intervals [858]:
				xmin = 841.1525
				xmax = 841.1825
				text = ""
			intervals [859]:
				xmin = 841.1825
				xmax = 841.4625
				text = "or"
			intervals [860]:
				xmin = 841.4625
				xmax = 843.0406
				text = ""
			intervals [861]:
				xmin = 843.0406
				xmax = 843.3206
				text = "really"
			intervals [862]:
				xmin = 843.3206
				xmax = 843.6021
				text = ""
			intervals [863]:
				xmin = 843.6021
				xmax = 843.7821
				text = "you"
			intervals [864]:
				xmin = 843.7821
				xmax = 843.9521
				text = "don't"
			intervals [865]:
				xmin = 843.9521
				xmax = 844.1921
				text = "speak"
			intervals [866]:
				xmin = 844.1921
				xmax = 844.3721
				text = "any"
			intervals [867]:
				xmin = 844.3721
				xmax = 844.5421
				text = "other"
			intervals [868]:
				xmin = 844.5421
				xmax = 844.8221
				text = "foreign"
			intervals [869]:
				xmin = 844.8221
				xmax = 845.3921
				text = "languages"
			intervals [870]:
				xmin = 845.3921
				xmax = 845.4321
				text = ""
			intervals [871]:
				xmin = 845.4321
				xmax = 845.6321
				text = "then"
			intervals [872]:
				xmin = 845.6321
				xmax = 845.6821
				text = ""
			intervals [873]:
				xmin = 845.6821
				xmax = 845.8021
				text = "hm"
			intervals [874]:
				xmin = 845.8021
				xmax = 848.7755
				text = ""
			intervals [875]:
				xmin = 848.7755
				xmax = 849.0155
				text = "yeah"
			intervals [876]:
				xmin = 849.0155
				xmax = 850.0544
				text = ""
			intervals [877]:
				xmin = 850.0544
				xmax = 850.1544
				text = "and"
			intervals [878]:
				xmin = 850.1544
				xmax = 850.4944
				text = ""
			intervals [879]:
				xmin = 850.4944
				xmax = 850.5844
				text = "with"
			intervals [880]:
				xmin = 850.5844
				xmax = 850.7744
				text = "those"
			intervals [881]:
				xmin = 850.7744
				xmax = 850.9144
				text = ""
			intervals [882]:
				xmin = 850.9144
				xmax = 851.2644
				text = "close"
			intervals [883]:
				xmin = 851.2644
				xmax = 851.5844
				text = "friends"
			intervals [884]:
				xmin = 851.5844
				xmax = 851.6744
				text = "of"
			intervals [885]:
				xmin = 851.6744
				xmax = 852.0244
				text = "yours"
			intervals [886]:
				xmin = 852.0244
				xmax = 852.4913
				text = ""
			intervals [887]:
				xmin = 852.4913
				xmax = 852.8313
				text = "um"
			intervals [888]:
				xmin = 852.8313
				xmax = 854.056
				text = ""
			intervals [889]:
				xmin = 854.056
				xmax = 854.226
				text = "are"
			intervals [890]:
				xmin = 854.226
				xmax = 854.376
				text = "there"
			intervals [891]:
				xmin = 854.376
				xmax = 854.496
				text = "any"
			intervals [892]:
				xmin = 854.496
				xmax = 855.0332
				text = ""
			intervals [893]:
				xmin = 855.0332
				xmax = 855.2432
				text = "are"
			intervals [894]:
				xmin = 855.2432
				xmax = 855.4532
				text = "there"
			intervals [895]:
				xmin = 855.4532
				xmax = 855.6232
				text = "any"
			intervals [896]:
				xmin = 855.6232
				xmax = 855.8832
				text = "white"
			intervals [897]:
				xmin = 855.8832
				xmax = 856.2732
				text = "guys"
			intervals [898]:
				xmin = 856.2732
				xmax = 856.4732
				text = "or"
			intervals [899]:
				xmin = 856.4732
				xmax = 856.5132
				text = "are"
			intervals [900]:
				xmin = 856.5132
				xmax = 856.6532
				text = "they"
			intervals [901]:
				xmin = 856.6532
				xmax = 856.7432
				text = ""
			intervals [902]:
				xmin = 856.7432
				xmax = 856.9932
				text = "all"
			intervals [903]:
				xmin = 856.9932
				xmax = 857.2132
				text = "negro"
			intervals [904]:
				xmin = 857.2132
				xmax = 858.3035
				text = ""
			intervals [905]:
				xmin = 858.3035
				xmax = 858.4835
				text = "or"
			intervals [906]:
				xmin = 858.4835
				xmax = 858.7835
				text = "they're"
			intervals [907]:
				xmin = 858.7835
				xmax = 860.0587
				text = ""
			intervals [908]:
				xmin = 860.0587
				xmax = 860.4287
				text = "mm-hm"
			intervals [909]:
				xmin = 860.4287
				xmax = 868.644
				text = ""
			intervals [910]:
				xmin = 868.644
				xmax = 868.924
				text = "yeah"
			intervals [911]:
				xmin = 868.924
				xmax = 869.5554
				text = ""
			intervals [912]:
				xmin = 869.5554
				xmax = 869.8854
				text = "okay"
			intervals [913]:
				xmin = 869.8854
				xmax = 871.1621
				text = ""
			intervals [914]:
				xmin = 871.1621
				xmax = 871.4421
				text = "okay"
			intervals [915]:
				xmin = 871.4421
				xmax = 871.6621
				text = "well"
			intervals [916]:
				xmin = 871.6621
				xmax = 872.3394
				text = ""
			intervals [917]:
				xmin = 872.3394
				xmax = 872.4494
				text = "um"
			intervals [918]:
				xmin = 872.4494
				xmax = 872.7255
				text = ""
			intervals [919]:
				xmin = 872.7255
				xmax = 872.9055
				text = "in"
			intervals [920]:
				xmin = 872.9055
				xmax = 873.2255
				text = "your"
			intervals [921]:
				xmin = 873.2255
				xmax = 873.2944
				text = ""
			intervals [922]:
				xmin = 873.2944
				xmax = 873.5844
				text = "group"
			intervals [923]:
				xmin = 873.5844
				xmax = 873.7644
				text = "of"
			intervals [924]:
				xmin = 873.7644
				xmax = 873.9705
				text = ""
			intervals [925]:
				xmin = 873.9705
				xmax = 874.3005
				text = "close"
			intervals [926]:
				xmin = 874.3005
				xmax = 874.5605
				text = "friends"
			intervals [927]:
				xmin = 874.5605
				xmax = 874.6805
				text = "is"
			intervals [928]:
				xmin = 874.6805
				xmax = 874.8405
				text = "there"
			intervals [929]:
				xmin = 874.8405
				xmax = 874.9805
				text = "any"
			intervals [930]:
				xmin = 874.9805
				xmax = 875.1805
				text = "one"
			intervals [931]:
				xmin = 875.1805
				xmax = 875.7505
				text = "person"
			intervals [932]:
				xmin = 875.7505
				xmax = 875.7805
				text = ""
			intervals [933]:
				xmin = 875.7805
				xmax = 876.0405
				text = "that"
			intervals [934]:
				xmin = 876.0405
				xmax = 876.1422
				text = ""
			intervals [935]:
				xmin = 876.1422
				xmax = 876.3622
				text = "sort"
			intervals [936]:
				xmin = 876.3622
				xmax = 876.4522
				text = "of"
			intervals [937]:
				xmin = 876.4522
				xmax = 876.9722
				text = "everybody"
			intervals [938]:
				xmin = 876.9722
				xmax = 877.2222
				text = "looks"
			intervals [939]:
				xmin = 877.2222
				xmax = 877.3622
				text = "up"
			intervals [940]:
				xmin = 877.3622
				xmax = 877.4722
				text = "to"
			intervals [941]:
				xmin = 877.4722
				xmax = 877.5822
				text = "as"
			intervals [942]:
				xmin = 877.5822
				xmax = 877.6122
				text = "a"
			intervals [943]:
				xmin = 877.6122
				xmax = 877.6422
				text = ""
			intervals [944]:
				xmin = 877.6422
				xmax = 878.1422
				text = "leader"
			intervals [945]:
				xmin = 878.1422
				xmax = 878.2022
				text = "and"
			intervals [946]:
				xmin = 878.2022
				xmax = 878.4222
				text = "thinks"
			intervals [947]:
				xmin = 878.4222
				xmax = 878.4522
				text = ""
			intervals [948]:
				xmin = 878.4522
				xmax = 878.7022
				text = "of"
			intervals [949]:
				xmin = 878.7022
				xmax = 878.9322
				text = "as"
			intervals [950]:
				xmin = 878.9322
				xmax = 880.411
				text = ""
			intervals [951]:
				xmin = 880.411
				xmax = 880.681
				text = "you"
			intervals [952]:
				xmin = 880.681
				xmax = 880.711
				text = ""
			intervals [953]:
				xmin = 880.711
				xmax = 880.881
				text = "you're"
			intervals [954]:
				xmin = 880.881
				xmax = 880.971
				text = "the"
			intervals [955]:
				xmin = 880.971
				xmax = 881.261
				text = "leader"
			intervals [956]:
				xmin = 881.261
				xmax = 881.321
				text = "of"
			intervals [957]:
				xmin = 881.321
				xmax = 881.411
				text = "the"
			intervals [958]:
				xmin = 881.411
				xmax = 881.701
				text = "group"
			intervals [959]:
				xmin = 881.701
				xmax = 881.741
				text = ""
			intervals [960]:
				xmin = 881.741
				xmax = 881.911
				text = "huh"
			intervals [961]:
				xmin = 881.911
				xmax = 882.450
				text = ""
			intervals [962]:
				xmin = 882.450
				xmax = 882.630
				text = "why"
			intervals [963]:
				xmin = 882.630
				xmax = 882.690
				text = "do"
			intervals [964]:
				xmin = 882.690
				xmax = 882.750
				text = "you"
			intervals [965]:
				xmin = 882.750
				xmax = 882.790
				text = ""
			intervals [966]:
				xmin = 882.790
				xmax = 882.970
				text = "think"
			intervals [967]:
				xmin = 882.970
				xmax = 883.170
				text = "that"
			intervals [968]:
				xmin = 883.170
				xmax = 883.200
				text = ""
			intervals [969]:
				xmin = 883.200
				xmax = 883.230
				text = "s"
			intervals [970]:
				xmin = 883.230
				xmax = 883.550
				text = "so"
			intervals [971]:
				xmin = 883.550
				xmax = 889.8862
				text = ""
			intervals [972]:
				xmin = 889.8862
				xmax = 890.0162
				text = "yeah"
			intervals [973]:
				xmin = 890.0162
				xmax = 898.6466
				text = ""
			intervals [974]:
				xmin = 898.6466
				xmax = 898.9966
				text = "mm-hm"
			intervals [975]:
				xmin = 898.9966
				xmax = 900.4007
				text = ""
			intervals [976]:
				xmin = 900.4007
				xmax = 900.6407
				text = "and"
			intervals [977]:
				xmin = 900.6407
				xmax = 900.8007
				text = "if"
			intervals [978]:
				xmin = 900.8007
				xmax = 901.0907
				text = "say"
			intervals [979]:
				xmin = 901.0907
				xmax = 901.1607
				text = "if"
			intervals [980]:
				xmin = 901.1607
				xmax = 901.5007
				text = "a"
			intervals [981]:
				xmin = 901.5007
				xmax = 901.9308
				text = ""
			intervals [982]:
				xmin = 901.9308
				xmax = 902.0708
				text = "a"
			intervals [983]:
				xmin = 902.0708
				xmax = 902.1008
				text = ""
			intervals [984]:
				xmin = 902.1008
				xmax = 902.5008
				text = "n-"
			intervals [985]:
				xmin = 902.5008
				xmax = 902.7328
				text = ""
			intervals [986]:
				xmin = 902.7328
				xmax = 902.8328
				text = "a"
			intervals [987]:
				xmin = 902.8328
				xmax = 903.0328
				text = "new"
			intervals [988]:
				xmin = 903.0328
				xmax = 903.3728
				text = "kid"
			intervals [989]:
				xmin = 903.3728
				xmax = 903.4782
				text = ""
			intervals [990]:
				xmin = 903.4782
				xmax = 903.8082
				text = "comes"
			intervals [991]:
				xmin = 903.8082
				xmax = 904.1282
				text = "happens"
			intervals [992]:
				xmin = 904.1282
				xmax = 904.1582
				text = ""
			intervals [993]:
				xmin = 904.1582
				xmax = 904.2382
				text = "to"
			intervals [994]:
				xmin = 904.2382
				xmax = 904.4482
				text = "come"
			intervals [995]:
				xmin = 904.4482
				xmax = 904.7782
				text = "around"
			intervals [996]:
				xmin = 904.7782
				xmax = 905.0182
				text = "during"
			intervals [997]:
				xmin = 905.0182
				xmax = 905.0682
				text = "uh"
			intervals [998]:
				xmin = 905.0682
				xmax = 905.1282
				text = ""
			intervals [999]:
				xmin = 905.1282
				xmax = 905.6782
				text = "acquaintances"
			intervals [1000]:
				xmin = 905.6782
				xmax = 905.7482
				text = "of"
			intervals [1001]:
				xmin = 905.7482
				xmax = 905.9882
				text = "yours"
			intervals [1002]:
				xmin = 905.9882
				xmax = 906.1682
				text = "how"
			intervals [1003]:
				xmin = 906.1682
				xmax = 906.2982
				text = "can"
			intervals [1004]:
				xmin = 906.2982
				xmax = 906.4482
				text = "he"
			intervals [1005]:
				xmin = 906.4482
				xmax = 906.8682
				text = "become"
			intervals [1006]:
				xmin = 906.8682
				xmax = 907.0682
				text = "part"
			intervals [1007]:
				xmin = 907.0682
				xmax = 907.1282
				text = "of"
			intervals [1008]:
				xmin = 907.1282
				xmax = 907.2682
				text = "your"
			intervals [1009]:
				xmin = 907.2682
				xmax = 907.5382
				text = "group"
			intervals [1010]:
				xmin = 907.5382
				xmax = 907.6682
				text = "of"
			intervals [1011]:
				xmin = 907.6682
				xmax = 907.7182
				text = ""
			intervals [1012]:
				xmin = 907.7182
				xmax = 907.9982
				text = "friends"
			intervals [1013]:
				xmin = 907.9982
				xmax = 909.1265
				text = ""
			intervals [1014]:
				xmin = 909.1265
				xmax = 909.1865
				text = "is"
			intervals [1015]:
				xmin = 909.1865
				xmax = 909.2765
				text = "there"
			intervals [1016]:
				xmin = 909.2765
				xmax = 909.6065
				text = "anything"
			intervals [1017]:
				xmin = 909.6065
				xmax = 910.2165
				text = "special"
			intervals [1018]:
				xmin = 910.2165
				xmax = 910.4765
				text = "or"
			intervals [1019]:
				xmin = 910.4765
				xmax = 914.3431
				text = ""
			intervals [1020]:
				xmin = 914.3431
				xmax = 914.7531
				text = "mm-hm"
			intervals [1021]:
				xmin = 914.7531
				xmax = 915.2964
				text = ""
			intervals [1022]:
				xmin = 915.2964
				xmax = 915.4664
				text = "he"
			intervals [1023]:
				xmin = 915.4664
				xmax = 915.5064
				text = ""
			intervals [1024]:
				xmin = 915.5064
				xmax = 915.6464
				text = "fits"
			intervals [1025]:
				xmin = 915.6464
				xmax = 915.7364
				text = ""
			intervals [1026]:
				xmin = 915.7364
				xmax = 915.9464
				text = "in"
			intervals [1027]:
				xmin = 915.9464
				xmax = 916.0964
				text = "with"
			intervals [1028]:
				xmin = 916.0964
				xmax = 916.5964
				text = "everybody"
			intervals [1029]:
				xmin = 916.5964
				xmax = 916.8164
				text = "else"
			intervals [1030]:
				xmin = 916.8164
				xmax = 916.8664
				text = ""
			intervals [1031]:
				xmin = 916.8664
				xmax = 916.9564
				text = "huh"
			intervals [1032]:
				xmin = 916.9564
				xmax = 917.8332
				text = ""
			intervals [1033]:
				xmin = 917.8332
				xmax = 918.0632
				text = "yeah"
			intervals [1034]:
				xmin = 918.0632
				xmax = 919.0089
				text = ""
			intervals [1035]:
				xmin = 919.0089
				xmax = 919.4489
				text = "um"
			intervals [1036]:
				xmin = 919.4489
				xmax = 920.3058
				text = ""
			intervals [1037]:
				xmin = 920.3058
				xmax = 920.5058
				text = "what"
			intervals [1038]:
				xmin = 920.5058
				xmax = 920.5658
				text = "do"
			intervals [1039]:
				xmin = 920.5658
				xmax = 920.6958
				text = "you"
			intervals [1040]:
				xmin = 920.6958
				xmax = 920.9358
				text = "wanna"
			intervals [1041]:
				xmin = 920.9358
				xmax = 920.9658
				text = ""
			intervals [1042]:
				xmin = 920.9658
				xmax = 921.1458
				text = "be"
			intervals [1043]:
				xmin = 921.1458
				xmax = 921.3258
				text = "now"
			intervals [1044]:
				xmin = 921.3258
				xmax = 921.4658
				text = "that"
			intervals [1045]:
				xmin = 921.4658
				xmax = 921.5958
				text = "you"
			intervals [1046]:
				xmin = 921.5958
				xmax = 921.6758
				text = ""
			intervals [1047]:
				xmin = 921.6758
				xmax = 921.9958
				text = "finished"
			intervals [1048]:
				xmin = 921.9958
				xmax = 922.5358
				text = "school"
			intervals [1049]:
				xmin = 922.5358
				xmax = 922.9485
				text = ""
			intervals [1050]:
				xmin = 922.9485
				xmax = 923.0885
				text = "you"
			intervals [1051]:
				xmin = 923.0885
				xmax = 923.3385
				text = "said"
			intervals [1052]:
				xmin = 923.3385
				xmax = 923.4485
				text = "you"
			intervals [1053]:
				xmin = 923.4485
				xmax = 923.6785
				text = "aren't"
			intervals [1054]:
				xmin = 923.6785
				xmax = 924.1185
				text = "working"
			intervals [1055]:
				xmin = 924.1185
				xmax = 924.2985
				text = "yet"
			intervals [1056]:
				xmin = 924.2985
				xmax = 924.4407
				text = ""
			intervals [1057]:
				xmin = 924.4407
				xmax = 924.6307
				text = "is"
			intervals [1058]:
				xmin = 924.6307
				xmax = 924.6707
				text = ""
			intervals [1059]:
				xmin = 924.6707
				xmax = 924.7707
				text = "there"
			intervals [1060]:
				xmin = 924.7707
				xmax = 925.0607
				text = "anything"
			intervals [1061]:
				xmin = 925.0607
				xmax = 925.1907
				text = "you're"
			intervals [1062]:
				xmin = 925.1907
				xmax = 925.4607
				text = "looking"
			intervals [1063]:
				xmin = 925.4607
				xmax = 925.5007
				text = ""
			intervals [1064]:
				xmin = 925.5007
				xmax = 925.8507
				text = "forward"
			intervals [1065]:
				xmin = 925.8507
				xmax = 925.9107
				text = "to"
			intervals [1066]:
				xmin = 925.9107
				xmax = 926.2607
				text = "doing"
			intervals [1067]:
				xmin = 926.2607
				xmax = 928.171
				text = ""
			intervals [1068]:
				xmin = 928.171
				xmax = 928.821
				text = "mm-hm"
			intervals [1069]:
				xmin = 928.821
				xmax = 936.063
				text = ""
			intervals [1070]:
				xmin = 936.063
				xmax = 936.463
				text = "mm-hm"
			intervals [1071]:
				xmin = 936.463
				xmax = 940.7958
				text = ""
			intervals [1072]:
				xmin = 940.7958
				xmax = 941.2458
				text = "mm-hm"
			intervals [1073]:
				xmin = 941.2458
				xmax = 948.394
				text = ""
			intervals [1074]:
				xmin = 948.394
				xmax = 948.714
				text = "mm"
			intervals [1075]:
				xmin = 948.714
				xmax = 959.1111
				text = ""
			intervals [1076]:
				xmin = 959.1111
				xmax = 959.4911
				text = "yeah"
			intervals [1077]:
				xmin = 959.4911
				xmax = 961.1328
				text = ""
			intervals [1078]:
				xmin = 961.1328
				xmax = 961.5728
				text = "um"
			intervals [1079]:
				xmin = 961.5728
				xmax = 962.9586
				text = ""
			intervals [1080]:
				xmin = 962.9586
				xmax = 963.1686
				text = "if"
			intervals [1081]:
				xmin = 963.1686
				xmax = 963.2386
				text = "you"
			intervals [1082]:
				xmin = 963.2386
				xmax = 963.3286
				text = "had"
			intervals [1083]:
				xmin = 963.3286
				xmax = 963.3886
				text = "all"
			intervals [1084]:
				xmin = 963.3886
				xmax = 963.6786
				text = "the"
			intervals [1085]:
				xmin = 963.6786
				xmax = 963.9886
				text = "money"
			intervals [1086]:
				xmin = 963.9886
				xmax = 964.0686
				text = "in"
			intervals [1087]:
				xmin = 964.0686
				xmax = 964.1986
				text = "the"
			intervals [1088]:
				xmin = 964.1986
				xmax = 964.6086
				text = "world"
			intervals [1089]:
				xmin = 964.6086
				xmax = 964.6386
				text = ""
			intervals [1090]:
				xmin = 964.6386
				xmax = 964.7986
				text = "that"
			intervals [1091]:
				xmin = 964.7986
				xmax = 964.8286
				text = ""
			intervals [1092]:
				xmin = 964.8286
				xmax = 965.0386
				text = "you"
			intervals [1093]:
				xmin = 965.0386
				xmax = 965.5486
				text = "wanted"
			intervals [1094]:
				xmin = 965.5486
				xmax = 965.7692
				text = ""
			intervals [1095]:
				xmin = 965.7692
				xmax = 965.9392
				text = "what"
			intervals [1096]:
				xmin = 965.9392
				xmax = 966.0892
				text = "would"
			intervals [1097]:
				xmin = 966.0892
				xmax = 966.1792
				text = "you"
			intervals [1098]:
				xmin = 966.1792
				xmax = 966.3592
				text = "do"
			intervals [1099]:
				xmin = 966.3592
				xmax = 966.5392
				text = "with"
			intervals [1100]:
				xmin = 966.5392
				xmax = 966.6192
				text = "it"
			intervals [1101]:
				xmin = 966.6192
				xmax = 969.3756
				text = ""
			intervals [1102]:
				xmin = 969.3756
				xmax = 969.6456
				text = "on"
			intervals [1103]:
				xmin = 969.6456
				xmax = 969.8456
				text = "what"
			intervals [1104]:
				xmin = 969.8456
				xmax = 974.8234
				text = ""
			intervals [1105]:
				xmin = 974.8234
				xmax = 975.2034
				text = "yeah"
			intervals [1106]:
				xmin = 975.2034
				xmax = 976.6559
				text = ""
			intervals [1107]:
				xmin = 976.6559
				xmax = 976.8059
				text = "yeah"
			intervals [1108]:
				xmin = 976.8059
				xmax = 976.8859
				text = "all"
			intervals [1109]:
				xmin = 976.8859
				xmax = 977.2259
				text = "the"
			intervals [1110]:
				xmin = 977.2259
				xmax = 977.5659
				text = "money"
			intervals [1111]:
				xmin = 977.5659
				xmax = 977.6659
				text = "you"
			intervals [1112]:
				xmin = 977.6659
				xmax = 977.7759
				text = "know"
			intervals [1113]:
				xmin = 977.7759
				xmax = 977.9859
				text = "say"
			intervals [1114]:
				xmin = 977.9859
				xmax = 978.3359
				text = "somebody"
			intervals [1115]:
				xmin = 978.3359
				xmax = 978.4859
				text = "just"
			intervals [1116]:
				xmin = 978.4859
				xmax = 978.5459
				text = ""
			intervals [1117]:
				xmin = 978.5459
				xmax = 978.6959
				text = "gave"
			intervals [1118]:
				xmin = 978.6959
				xmax = 978.8859
				text = "you"
			intervals [1119]:
				xmin = 978.8859
				xmax = 978.9159
				text = "a"
			intervals [1120]:
				xmin = 978.9159
				xmax = 979.1259
				text = "whole"
			intervals [1121]:
				xmin = 979.1259
				xmax = 979.4959
				text = ""
			intervals [1122]:
				xmin = 979.4959
				xmax = 979.5959
				text = "pile"
			intervals [1123]:
				xmin = 979.5959
				xmax = 979.6759
				text = "of"
			intervals [1124]:
				xmin = 979.6759
				xmax = 979.9659
				text = "money"
			intervals [1125]:
				xmin = 979.9659
				xmax = 980.3159
				text = "and"
			intervals [1126]:
				xmin = 980.3159
				xmax = 980.9959
				text = ""
			intervals [1127]:
				xmin = 980.9959
				xmax = 981.1259
				text = "you"
			intervals [1128]:
				xmin = 981.1259
				xmax = 981.2659
				text = "know"
			intervals [1129]:
				xmin = 981.2659
				xmax = 981.2959
				text = ""
			intervals [1130]:
				xmin = 981.2959
				xmax = 981.4559
				text = "you"
			intervals [1131]:
				xmin = 981.4559
				xmax = 981.4859
				text = ""
			intervals [1132]:
				xmin = 981.4859
				xmax = 981.5459
				text = "c"
			intervals [1133]:
				xmin = 981.5459
				xmax = 981.770
				text = ""
			intervals [1134]:
				xmin = 981.770
				xmax = 982.090
				text = "had"
			intervals [1135]:
				xmin = 982.090
				xmax = 982.120
				text = ""
			intervals [1136]:
				xmin = 982.120
				xmax = 982.210
				text = "it"
			intervals [1137]:
				xmin = 982.210
				xmax = 982.360
				text = "to"
			intervals [1138]:
				xmin = 982.360
				xmax = 982.620
				text = "whatever"
			intervals [1139]:
				xmin = 982.620
				xmax = 982.730
				text = "you"
			intervals [1140]:
				xmin = 982.730
				xmax = 982.960
				text = "want"
			intervals [1141]:
				xmin = 982.960
				xmax = 983.160
				text = "with"
			intervals [1142]:
				xmin = 983.160
				xmax = 983.280
				text = "it"
			intervals [1143]:
				xmin = 983.280
				xmax = 986.5576
				text = ""
			intervals [1144]:
				xmin = 986.5576
				xmax = 987.6176
				text = "yeah"
			intervals [1145]:
				xmin = 987.6176
				xmax = 987.6476
				text = ""
			intervals [1146]:
				xmin = 987.6476
				xmax = 987.7976
				text = "tax"
			intervals [1147]:
				xmin = 987.7976
				xmax = 987.9776
				text = ""
			intervals [1148]:
				xmin = 987.9776
				xmax = 988.0776
				text = "free"
			intervals [1149]:
				xmin = 988.0776
				xmax = 988.2676
				text = "<unk>"
			intervals [1150]:
				xmin = 988.2676
				xmax = 998.4457
				text = ""
			intervals [1151]:
				xmin = 998.4457
				xmax = 998.7557
				text = "mm-hm"
			intervals [1152]:
				xmin = 998.7557
				xmax = 1011.1172
				text = ""
			intervals [1153]:
				xmin = 1011.1172
				xmax = 1011.5972
				text = "mm-hm"
			intervals [1154]:
				xmin = 1011.5972
				xmax = 1014.5273
				text = ""
			intervals [1155]:
				xmin = 1014.5273
				xmax = 1014.8173
				text = "mm-hm"
			intervals [1156]:
				xmin = 1014.8173
				xmax = 1014.8473
				text = ""
			intervals [1157]:
				xmin = 1014.8473
				xmax = 1014.9373
				text = "and"
			intervals [1158]:
				xmin = 1014.9373
				xmax = 1015.0773
				text = "where"
			intervals [1159]:
				xmin = 1015.0773
				xmax = 1015.2273
				text = ""
			intervals [1160]:
				xmin = 1015.2273
				xmax = 1015.3173
				text = "would"
			intervals [1161]:
				xmin = 1015.3173
				xmax = 1015.3873
				text = "you"
			intervals [1162]:
				xmin = 1015.3873
				xmax = 1015.4773
				text = "get"
			intervals [1163]:
				xmin = 1015.4773
				xmax = 1016.4131
				text = ""
			intervals [1164]:
				xmin = 1016.4131
				xmax = 1016.7031
				text = "hm"
			intervals [1165]:
				xmin = 1016.7031
				xmax = 1019.0196
				text = ""
			intervals [1166]:
				xmin = 1019.0196
				xmax = 1019.4296
				text = "mm-hm"
			intervals [1167]:
				xmin = 1019.4296
				xmax = 1028.8234
				text = ""
			intervals [1168]:
				xmin = 1028.8234
				xmax = 1029.1834
				text = "mm-hm"
			intervals [1169]:
				xmin = 1029.1834
				xmax = 1032.0137
				text = ""
			intervals [1170]:
				xmin = 1032.0137
				xmax = 1032.1837
				text = "mm-hm"
			intervals [1171]:
				xmin = 1032.1837
				xmax = 1032.3567
				text = ""
			intervals [1172]:
				xmin = 1032.3567
				xmax = 1032.4467
				text = "well"
			intervals [1173]:
				xmin = 1032.4467
				xmax = 1032.5367
				text = "where"
			intervals [1174]:
				xmin = 1032.5367
				xmax = 1032.5967
				text = "do"
			intervals [1175]:
				xmin = 1032.5967
				xmax = 1032.6567
				text = "you"
			intervals [1176]:
				xmin = 1032.6567
				xmax = 1032.8067
				text = "think"
			intervals [1177]:
				xmin = 1032.8067
				xmax = 1032.9167
				text = "you"
			intervals [1178]:
				xmin = 1032.9167
				xmax = 1033.0267
				text = "would"
			intervals [1179]:
				xmin = 1033.0267
				xmax = 1033.1634
				text = ""
			intervals [1180]:
				xmin = 1033.1634
				xmax = 1033.4434
				text = "buy"
			intervals [1181]:
				xmin = 1033.4434
				xmax = 1033.4734
				text = "a"
			intervals [1182]:
				xmin = 1033.4734
				xmax = 1033.7634
				text = "home"
			intervals [1183]:
				xmin = 1033.7634
				xmax = 1035.271
				text = ""
			intervals [1184]:
				xmin = 1035.271
				xmax = 1035.421
				text = "where"
			intervals [1185]:
				xmin = 1035.421
				xmax = 1035.511
				text = "do"
			intervals [1186]:
				xmin = 1035.511
				xmax = 1035.631
				text = "you"
			intervals [1187]:
				xmin = 1035.631
				xmax = 1035.681
				text = ""
			intervals [1188]:
				xmin = 1035.681
				xmax = 1035.961
				text = "think"
			intervals [1189]:
				xmin = 1035.961
				xmax = 1035.991
				text = ""
			intervals [1190]:
				xmin = 1035.991
				xmax = 1036.121
				text = "you"
			intervals [1191]:
				xmin = 1036.121
				xmax = 1036.151
				text = "d"
			intervals [1192]:
				xmin = 1036.151
				xmax = 1036.181
				text = ""
			intervals [1193]:
				xmin = 1036.181
				xmax = 1036.421
				text = "like"
			intervals [1194]:
				xmin = 1036.421
				xmax = 1036.451
				text = "a"
			intervals [1195]:
				xmin = 1036.451
				xmax = 1036.851
				text = "home"
			intervals [1196]:
				xmin = 1036.851
				xmax = 1045.252
				text = ""
			intervals [1197]:
				xmin = 1045.252
				xmax = 1045.522
				text = "hm"
			intervals [1198]:
				xmin = 1045.522
				xmax = 1047.6534
				text = ""
			intervals [1199]:
				xmin = 1047.6534
				xmax = 1048.0334
				text = "uh-huh"
			intervals [1200]:
				xmin = 1048.0334
				xmax = 1049.0751
				text = ""
			intervals [1201]:
				xmin = 1049.0751
				xmax = 1049.3551
				text = "someone"
			intervals [1202]:
				xmin = 1049.3551
				xmax = 1049.3851
				text = ""
			intervals [1203]:
				xmin = 1049.3851
				xmax = 1049.5151
				text = "like"
			intervals [1204]:
				xmin = 1049.5151
				xmax = 1049.6451
				text = ""
			intervals [1205]:
				xmin = 1049.6451
				xmax = 1049.7851
				text = "that"
			intervals [1206]:
				xmin = 1049.7851
				xmax = 1050.5173
				text = ""
			intervals [1207]:
				xmin = 1050.5173
				xmax = 1050.6473
				text = "how"
			intervals [1208]:
				xmin = 1050.6473
				xmax = 1050.8373
				text = "does"
			intervals [1209]:
				xmin = 1050.8373
				xmax = 1050.9973
				text = "your"
			intervals [1210]:
				xmin = 1050.9973
				xmax = 1051.3373
				text = "family"
			intervals [1211]:
				xmin = 1051.3373
				xmax = 1051.4373
				text = ""
			intervals [1212]:
				xmin = 1051.4373
				xmax = 1051.8973
				text = "celebrate"
			intervals [1213]:
				xmin = 1051.8973
				xmax = 1051.9273
				text = ""
			intervals [1214]:
				xmin = 1051.9273
				xmax = 1051.9873
				text = "the"
			intervals [1215]:
				xmin = 1051.9873
				xmax = 1052.5573
				text = "holidays"
			intervals [1216]:
				xmin = 1052.5573
				xmax = 1052.6273
				text = ""
			intervals [1217]:
				xmin = 1052.6273
				xmax = 1052.7773
				text = "and"
			intervals [1218]:
				xmin = 1052.7773
				xmax = 1052.9959
				text = ""
			intervals [1219]:
				xmin = 1052.9959
				xmax = 1053.1759
				text = "what"
			intervals [1220]:
				xmin = 1053.1759
				xmax = 1053.7759
				text = "holidays"
			intervals [1221]:
				xmin = 1053.7759
				xmax = 1066.8692
				text = ""
			intervals [1222]:
				xmin = 1066.8692
				xmax = 1067.3392
				text = "mm-hm"
			intervals [1223]:
				xmin = 1067.3392
				xmax = 1083.4389
				text = ""
			intervals [1224]:
				xmin = 1083.4389
				xmax = 1083.5889
				text = "what"
			intervals [1225]:
				xmin = 1083.5889
				xmax = 1083.6489
				text = "s"
			intervals [1226]:
				xmin = 1083.6489
				xmax = 1083.7389
				text = "the"
			intervals [1227]:
				xmin = 1083.7389
				xmax = 1084.0089
				text = "best"
			intervals [1228]:
				xmin = 1084.0089
				xmax = 1084.3489
				text = "christmas"
			intervals [1229]:
				xmin = 1084.3489
				xmax = 1084.3989
				text = ""
			intervals [1230]:
				xmin = 1084.3989
				xmax = 1084.6989
				text = "present"
			intervals [1231]:
				xmin = 1084.6989
				xmax = 1084.8589
				text = "you've"
			intervals [1232]:
				xmin = 1084.8589
				xmax = 1085.0489
				text = "ever"
			intervals [1233]:
				xmin = 1085.0489
				xmax = 1085.4389
				text = "gotten"
			intervals [1234]:
				xmin = 1085.4389
				xmax = 1088.6322
				text = ""
			intervals [1235]:
				xmin = 1088.6322
				xmax = 1088.9422
				text = "what"
			intervals [1236]:
				xmin = 1088.9422
				xmax = 1088.9722
				text = ""
			intervals [1237]:
				xmin = 1088.9722
				xmax = 1089.1022
				text = "tell"
			intervals [1238]:
				xmin = 1089.1022
				xmax = 1089.2522
				text = "me"
			intervals [1239]:
				xmin = 1089.2522
				xmax = 1089.4722
				text = "about"
			intervals [1240]:
				xmin = 1089.4722
				xmax = 1089.5022
				text = ""
			intervals [1241]:
				xmin = 1089.5022
				xmax = 1089.7822
				text = "that"
			intervals [1242]:
				xmin = 1089.7822
				xmax = 1089.8122
				text = ""
			intervals [1243]:
				xmin = 1089.8122
				xmax = 1089.9422
				text = "could"
			intervals [1244]:
				xmin = 1089.9422
				xmax = 1089.9822
				text = ""
			intervals [1245]:
				xmin = 1089.9822
				xmax = 1090.0822
				text = "you"
			intervals [1246]:
				xmin = 1090.0822
				xmax = 1099.7623
				text = ""
			intervals [1247]:
				xmin = 1099.7623
				xmax = 1100.0723
				text = "mm-hm"
			intervals [1248]:
				xmin = 1100.0723
				xmax = 1104.1096
				text = ""
			intervals [1249]:
				xmin = 1104.1096
				xmax = 1104.4596
				text = "mm-hm"
			intervals [1250]:
				xmin = 1104.4596
				xmax = 1106.5483
				text = ""
			intervals [1251]:
				xmin = 1106.5483
				xmax = 1106.6683
				text = "what"
			intervals [1252]:
				xmin = 1106.6683
				xmax = 1107.0083
				text = "happened"
			intervals [1253]:
				xmin = 1107.0083
				xmax = 1107.0683
				text = "in"
			intervals [1254]:
				xmin = 1107.0683
				xmax = 1107.2783
				text = ""
			intervals [1255]:
				xmin = 1107.2783
				xmax = 1107.4483
				text = "the"
			intervals [1256]:
				xmin = 1107.4483
				xmax = 1107.5383
				text = "wreck"
			intervals [1257]:
				xmin = 1107.5383
				xmax = 1118.6116
				text = ""
			intervals [1258]:
				xmin = 1118.6116
				xmax = 1118.9016
				text = "mm"
			intervals [1259]:
				xmin = 1118.9016
				xmax = 1127.5688
				text = ""
			intervals [1260]:
				xmin = 1127.5688
				xmax = 1127.7488
				text = "phew"
			intervals [1261]:
				xmin = 1127.7488
				xmax = 1131.8865
				text = ""
			intervals [1262]:
				xmin = 1131.8865
				xmax = 1132.4065
				text = "wow"
			intervals [1263]:
				xmin = 1132.4065
				xmax = 1132.8786
				text = ""
			intervals [1264]:
				xmin = 1132.8786
				xmax = 1133.0086
				text = "what"
			intervals [1265]:
				xmin = 1133.0086
				xmax = 1133.2886
				text = "about"
			intervals [1266]:
				xmin = 1133.2886
				xmax = 1133.3186
				text = ""
			intervals [1267]:
				xmin = 1133.3186
				xmax = 1133.4086
				text = "the"
			intervals [1268]:
				xmin = 1133.4086
				xmax = 1133.5586
				text = "other"
			intervals [1269]:
				xmin = 1133.5586
				xmax = 1133.8186
				text = "car"
			intervals [1270]:
				xmin = 1133.8186
				xmax = 1133.9686
				text = "what"
			intervals [1271]:
				xmin = 1133.9686
				xmax = 1134.2586
				text = "happened"
			intervals [1272]:
				xmin = 1134.2586
				xmax = 1134.3186
				text = "to"
			intervals [1273]:
				xmin = 1134.3186
				xmax = 1134.6586
				text = "that"
			intervals [1274]:
				xmin = 1134.6586
				xmax = 1140.841
				text = ""
			intervals [1275]:
				xmin = 1140.841
				xmax = 1140.961
				text = "ah"
			intervals [1276]:
				xmin = 1140.961
				xmax = 1141.201
				text = "yes"
			intervals [1277]:
				xmin = 1141.201
				xmax = 1141.5411
				text = ""
			intervals [1278]:
				xmin = 1141.5411
				xmax = 1141.9311
				text = "hm"
			intervals [1279]:
				xmin = 1141.9311
				xmax = 1142.9953
				text = ""
			intervals [1280]:
				xmin = 1142.9953
				xmax = 1143.1353
				text = "guess"
			intervals [1281]:
				xmin = 1143.1353
				xmax = 1143.2253
				text = ""
			intervals [1282]:
				xmin = 1143.2253
				xmax = 1143.4053
				text = "that"
			intervals [1283]:
				xmin = 1143.4053
				xmax = 1143.5553
				text = "was"
			intervals [1284]:
				xmin = 1143.5553
				xmax = 1143.5853
				text = ""
			intervals [1285]:
				xmin = 1143.5853
				xmax = 1143.8653
				text = "something"
			intervals [1286]:
				xmin = 1143.8653
				xmax = 1143.9153
				text = ""
			intervals [1287]:
				xmin = 1143.9153
				xmax = 1144.0253
				text = "for"
			intervals [1288]:
				xmin = 1144.0253
				xmax = 1144.2053
				text = "you"
			intervals [1289]:
				xmin = 1144.2053
				xmax = 1144.3453
				text = "to"
			intervals [1290]:
				xmin = 1144.3453
				xmax = 1144.7453
				text = "worry"
			intervals [1291]:
				xmin = 1144.7453
				xmax = 1144.8653
				text = "about"
			intervals [1292]:
				xmin = 1144.8653
				xmax = 1145.4653
				text = "huh"
			intervals [1293]:
				xmin = 1145.4653
				xmax = 1146.3967
				text = ""
			intervals [1294]:
				xmin = 1146.3967
				xmax = 1146.6967
				text = "that"
			intervals [1295]:
				xmin = 1146.6967
				xmax = 1146.8267
				text = ""
			intervals [1296]:
				xmin = 1146.8267
				xmax = 1147.0767
				text = "accident"
			intervals [1297]:
				xmin = 1147.0767
				xmax = 1147.7436
				text = ""
			intervals [1298]:
				xmin = 1147.7436
				xmax = 1148.1336
				text = "um"
			intervals [1299]:
				xmin = 1148.1336
				xmax = 1148.3851
				text = ""
			intervals [1300]:
				xmin = 1148.3851
				xmax = 1148.5451
				text = "were"
			intervals [1301]:
				xmin = 1148.5451
				xmax = 1148.6751
				text = "you"
			intervals [1302]:
				xmin = 1148.6751
				xmax = 1149.0951
				text = "ever"
			intervals [1303]:
				xmin = 1149.0951
				xmax = 1149.1551
				text = "in"
			intervals [1304]:
				xmin = 1149.1551
				xmax = 1149.1851
				text = "a"
			intervals [1305]:
				xmin = 1149.1851
				xmax = 1149.8751
				text = "situation"
			intervals [1306]:
				xmin = 1149.8751
				xmax = 1149.9851
				text = "where"
			intervals [1307]:
				xmin = 1149.9851
				xmax = 1150.1151
				text = "you"
			intervals [1308]:
				xmin = 1150.1151
				xmax = 1150.1451
				text = ""
			intervals [1309]:
				xmin = 1150.1451
				xmax = 1150.3451
				text = "thought"
			intervals [1310]:
				xmin = 1150.3451
				xmax = 1150.3751
				text = ""
			intervals [1311]:
				xmin = 1150.3751
				xmax = 1150.4651
				text = "you"
			intervals [1312]:
				xmin = 1150.4651
				xmax = 1150.7251
				text = "might"
			intervals [1313]:
				xmin = 1150.7251
				xmax = 1150.7651
				text = ""
			intervals [1314]:
				xmin = 1150.7651
				xmax = 1151.1151
				text = "die"
			intervals [1315]:
				xmin = 1151.1151
				xmax = 1151.606
				text = ""
			intervals [1316]:
				xmin = 1151.606
				xmax = 1151.726
				text = "where"
			intervals [1317]:
				xmin = 1151.726
				xmax = 1151.816
				text = "you"
			intervals [1318]:
				xmin = 1151.816
				xmax = 1152.056
				text = "might"
			intervals [1319]:
				xmin = 1152.056
				xmax = 1152.086
				text = ""
			intervals [1320]:
				xmin = 1152.086
				xmax = 1152.306
				text = "get"
			intervals [1321]:
				xmin = 1152.306
				xmax = 1152.716
				text = "killed"
			intervals [1322]:
				xmin = 1152.716
				xmax = 1164.4733
				text = ""
			intervals [1323]:
				xmin = 1164.4733
				xmax = 1164.5633
				text = "did"
			intervals [1324]:
				xmin = 1164.5633
				xmax = 1164.6233
				text = "you"
			intervals [1325]:
				xmin = 1164.6233
				xmax = 1164.8533
				text = "ever"
			intervals [1326]:
				xmin = 1164.8533
				xmax = 1165.2633
				text = "dream"
			intervals [1327]:
				xmin = 1165.2633
				xmax = 1165.7833
				text = "anything"
			intervals [1328]:
				xmin = 1165.7833
				xmax = 1170.3241
				text = ""
			intervals [1329]:
				xmin = 1170.3241
				xmax = 1170.6341
				text = "huh"
			intervals [1330]:
				xmin = 1170.6341
				xmax = 1173.2664
				text = ""
			intervals [1331]:
				xmin = 1173.2664
				xmax = 1173.4364
				text = "can"
			intervals [1332]:
				xmin = 1173.4364
				xmax = 1173.4964
				text = "you"
			intervals [1333]:
				xmin = 1173.4964
				xmax = 1173.6764
				text = "tell"
			intervals [1334]:
				xmin = 1173.6764
				xmax = 1173.7964
				text = "me"
			intervals [1335]:
				xmin = 1173.7964
				xmax = 1174.0164
				text = "about"
			intervals [1336]:
				xmin = 1174.0164
				xmax = 1174.1064
				text = "any"
			intervals [1337]:
				xmin = 1174.1064
				xmax = 1174.3264
				text = "one"
			intervals [1338]:
				xmin = 1174.3264
				xmax = 1174.4664
				text = "of"
			intervals [1339]:
				xmin = 1174.4664
				xmax = 1174.6864
				text = "those"
			intervals [1340]:
				xmin = 1174.6864
				xmax = 1174.7164
				text = ""
			intervals [1341]:
				xmin = 1174.7164
				xmax = 1175.1164
				text = "dreams"
			intervals [1342]:
				xmin = 1175.1164
				xmax = 1176.7278
				text = ""
			intervals [1343]:
				xmin = 1176.7278
				xmax = 1177.0678
				text = "how"
			intervals [1344]:
				xmin = 1177.0678
				xmax = 1177.0978
				text = ""
			intervals [1345]:
				xmin = 1177.0978
				xmax = 1177.1578
				text = "it"
			intervals [1346]:
				xmin = 1177.1578
				xmax = 1177.5478
				text = "felt"
			intervals [1347]:
				xmin = 1177.5478
				xmax = 1190.3991
				text = ""
			intervals [1348]:
				xmin = 1190.3991
				xmax = 1190.7191
				text = "yeah"
			intervals [1349]:
				xmin = 1190.7191
				xmax = 1198.6408
				text = ""
			intervals [1350]:
				xmin = 1198.6408
				xmax = 1198.7608
				text = "but"
			intervals [1351]:
				xmin = 1198.7608
				xmax = 1199.3008
				text = ""
			intervals [1352]:
				xmin = 1199.3008
				xmax = 1199.3608
				text = "you"
			intervals [1353]:
				xmin = 1199.3608
				xmax = 1199.5308
				text = "never"
			intervals [1354]:
				xmin = 1199.5308
				xmax = 1199.6608
				text = "hit"
			intervals [1355]:
				xmin = 1199.6608
				xmax = 1199.7208
				text = "the"
			intervals [1356]:
				xmin = 1199.7208
				xmax = 1200.1108
				text = "ground"
			intervals [1357]:
				xmin = 1200.1108
				xmax = 1201.5038
				text = ""
			intervals [1358]:
				xmin = 1201.5038
				xmax = 1201.9938
				text = "<unk>"
			intervals [1359]:
				xmin = 1201.9938
				xmax = 1203.327
				text = ""
			intervals [1360]:
				xmin = 1203.327
				xmax = 1203.507
				text = "well"
			intervals [1361]:
				xmin = 1203.507
				xmax = 1203.737
				text = "that"
			intervals [1362]:
				xmin = 1203.737
				xmax = 1203.767
				text = ""
			intervals [1363]:
				xmin = 1203.767
				xmax = 1203.807
				text = "s"
			intervals [1364]:
				xmin = 1203.807
				xmax = 1203.897
				text = ""
			intervals [1365]:
				xmin = 1203.897
				xmax = 1204.187
				text = "good"
			intervals [1366]:
				xmin = 1204.187
				xmax = 1204.6501
				text = ""
			intervals [1367]:
				xmin = 1204.6501
				xmax = 1204.8601
				text = "some"
			intervals [1368]:
				xmin = 1204.8601
				xmax = 1205.2701
				text = "people"
			intervals [1369]:
				xmin = 1205.2701
				xmax = 1205.3001
				text = ""
			intervals [1370]:
				xmin = 1205.3001
				xmax = 1205.4701
				text = "say"
			intervals [1371]:
				xmin = 1205.4701
				xmax = 1205.8301
				text = "that"
			intervals [1372]:
				xmin = 1205.8301
				xmax = 1206.1901
				text = "whatever"
			intervals [1373]:
				xmin = 1206.1901
				xmax = 1206.3001
				text = "s"
			intervals [1374]:
				xmin = 1206.3001
				xmax = 1206.4701
				text = "going"
			intervals [1375]:
				xmin = 1206.4701
				xmax = 1206.5501
				text = "to"
			intervals [1376]:
				xmin = 1206.5501
				xmax = 1206.9701
				text = "happen"
			intervals [1377]:
				xmin = 1206.9701
				xmax = 1207.1501
				text = "is"
			intervals [1378]:
				xmin = 1207.1501
				xmax = 1207.1901
				text = ""
			intervals [1379]:
				xmin = 1207.1901
				xmax = 1207.3401
				text = "going"
			intervals [1380]:
				xmin = 1207.3401
				xmax = 1207.4201
				text = "to"
			intervals [1381]:
				xmin = 1207.4201
				xmax = 1207.9301
				text = "happen"
			intervals [1382]:
				xmin = 1207.9301
				xmax = 1208.575
				text = ""
			intervals [1383]:
				xmin = 1208.575
				xmax = 1208.735
				text = "and"
			intervals [1384]:
				xmin = 1208.735
				xmax = 1208.845
				text = "do"
			intervals [1385]:
				xmin = 1208.845
				xmax = 1208.925
				text = "you"
			intervals [1386]:
				xmin = 1208.925
				xmax = 1208.995
				text = ""
			intervals [1387]:
				xmin = 1208.995
				xmax = 1209.225
				text = "believe"
			intervals [1388]:
				xmin = 1209.225
				xmax = 1209.305
				text = "in"
			intervals [1389]:
				xmin = 1209.305
				xmax = 1209.645
				text = "that"
			intervals [1390]:
				xmin = 1209.645
				xmax = 1215.2011
				text = ""
			intervals [1391]:
				xmin = 1215.2011
				xmax = 1215.3611
				text = "what"
			intervals [1392]:
				xmin = 1215.3611
				xmax = 1215.4211
				text = "do"
			intervals [1393]:
				xmin = 1215.4211
				xmax = 1215.5011
				text = "you"
			intervals [1394]:
				xmin = 1215.5011
				xmax = 1215.5611
				text = ""
			intervals [1395]:
				xmin = 1215.5611
				xmax = 1215.7411
				text = "think"
			intervals [1396]:
				xmin = 1215.7411
				xmax = 1216.1011
				text = "about"
			intervals [1397]:
				xmin = 1216.1011
				xmax = 1216.3611
				text = "that"
			intervals [1398]:
				xmin = 1216.3611
				xmax = 1216.3911
				text = ""
			intervals [1399]:
				xmin = 1216.3911
				xmax = 1216.6611
				text = "kind"
			intervals [1400]:
				xmin = 1216.6611
				xmax = 1216.7211
				text = "of"
			intervals [1401]:
				xmin = 1216.7211
				xmax = 1216.7611
				text = "a"
			intervals [1402]:
				xmin = 1216.7611
				xmax = 1216.8411
				text = ""
			intervals [1403]:
				xmin = 1216.8411
				xmax = 1217.2111
				text = "statement"
			intervals [1404]:
				xmin = 1217.2111
				xmax = 1237.9981
				text = ""
			intervals [1405]:
				xmin = 1237.9981
				xmax = 1238.2781
				text = "hm"
			intervals [1406]:
				xmin = 1238.2781
				xmax = 1244.3245
				text = ""
			intervals [1407]:
				xmin = 1244.3245
				xmax = 1244.3945
				text = "do"
			intervals [1408]:
				xmin = 1244.3945
				xmax = 1244.4545
				text = "you"
			intervals [1409]:
				xmin = 1244.4545
				xmax = 1244.6245
				text = "think"
			intervals [1410]:
				xmin = 1244.6245
				xmax = 1244.8145
				text = "that"
			intervals [1411]:
				xmin = 1244.8145
				xmax = 1245.2245
				text = "accident"
			intervals [1412]:
				xmin = 1245.2245
				xmax = 1245.5945
				text = "changed"
			intervals [1413]:
				xmin = 1245.5945
				xmax = 1245.7745
				text = "your"
			intervals [1414]:
				xmin = 1245.7745
				xmax = 1246.0945
				text = "thinking"
			intervals [1415]:
				xmin = 1246.0945
				xmax = 1246.2745
				text = "a"
			intervals [1416]:
				xmin = 1246.2745
				xmax = 1246.5045
				text = "little"
			intervals [1417]:
				xmin = 1246.5045
				xmax = 1246.5945
				text = "bit"
			intervals [1418]:
				xmin = 1246.5945
				xmax = 1247.578
				text = ""
			intervals [1419]:
				xmin = 1247.578
				xmax = 1247.748
				text = "what"
			intervals [1420]:
				xmin = 1247.748
				xmax = 1248.268
				text = "happened"
			intervals [1421]:
				xmin = 1248.268
				xmax = 1248.4686
				text = ""
			intervals [1422]:
				xmin = 1248.4686
				xmax = 1248.8386
				text = "how"
			intervals [1423]:
				xmin = 1248.8386
				xmax = 1248.9586
				text = "in"
			intervals [1424]:
				xmin = 1248.9586
				xmax = 1249.1086
				text = "what"
			intervals [1425]:
				xmin = 1249.1086
				xmax = 1249.3086
				text = "way"
			intervals [1426]:
				xmin = 1249.3086
				xmax = 1262.7908
				text = ""
			intervals [1427]:
				xmin = 1262.7908
				xmax = 1263.0708
				text = "figured"
			intervals [1428]:
				xmin = 1263.0708
				xmax = 1263.6208
				text = "nowadays"
			intervals [1429]:
				xmin = 1263.6208
				xmax = 1263.6508
				text = ""
			intervals [1430]:
				xmin = 1263.6508
				xmax = 1263.7808
				text = "that"
			intervals [1431]:
				xmin = 1263.7808
				xmax = 1263.8508
				text = ""
			intervals [1432]:
				xmin = 1263.8508
				xmax = 1263.8908
				text = "s"
			intervals [1433]:
				xmin = 1263.8908
				xmax = 1263.9208
				text = ""
			intervals [1434]:
				xmin = 1263.9208
				xmax = 1264.0008
				text = "the"
			intervals [1435]:
				xmin = 1264.0008
				xmax = 1264.1608
				text = "way"
			intervals [1436]:
				xmin = 1264.1608
				xmax = 1264.2308
				text = "it"
			intervals [1437]:
				xmin = 1264.2308
				xmax = 1264.4408
				text = "is"
			intervals [1438]:
				xmin = 1264.4408
				xmax = 1265.3868
				text = ""
			intervals [1439]:
				xmin = 1265.3868
				xmax = 1265.7668
				text = "yeah"
			intervals [1440]:
				xmin = 1265.7668
				xmax = 1266.0999773242631
				text = ""
	item [2]:
		class = "IntervalTier"
		name = "DCA_int_04 - phones"
		xmin = 0.0
		xmax = 1266.0999773242631
		intervals: size = 3589
			intervals [1]:
				xmin = 0.0
				xmax = 0.5084
				text = ""
			intervals [2]:
				xmin = 0.5084
				xmax = 0.5684
				text = "F"
			intervals [3]:
				xmin = 0.5684
				xmax = 0.6384
				text = "ER1"
			intervals [4]:
				xmin = 0.6384
				xmax = 0.7684
				text = "S"
			intervals [5]:
				xmin = 0.7684
				xmax = 0.7984
				text = "T"
			intervals [6]:
				xmin = 0.7984
				xmax = 0.8384
				text = "AH0"
			intervals [7]:
				xmin = 0.8384
				xmax = 0.9484
				text = "V"
			intervals [8]:
				xmin = 0.9484
				xmax = 1.1084
				text = "AO1"
			intervals [9]:
				xmin = 1.1084
				xmax = 1.1384
				text = "L"
			intervals [10]:
				xmin = 1.1384
				xmax = 1.1684
				text = "HH"
			intervals [11]:
				xmin = 1.1684
				xmax = 1.2184
				text = "W"
			intervals [12]:
				xmin = 1.2184
				xmax = 1.2484
				text = "AH1"
			intervals [13]:
				xmin = 1.2484
				xmax = 1.2784
				text = "T"
			intervals [14]:
				xmin = 1.2784
				xmax = 1.3084
				text = "K"
			intervals [15]:
				xmin = 1.3084
				xmax = 1.4084
				text = "AY1"
			intervals [16]:
				xmin = 1.4084
				xmax = 1.5084
				text = "N"
			intervals [17]:
				xmin = 1.5084
				xmax = 1.6184
				text = "AH0"
			intervals [18]:
				xmin = 1.6184
				xmax = 1.6484
				text = "V"
			intervals [19]:
				xmin = 1.6484
				xmax = 1.7284
				text = "G"
			intervals [20]:
				xmin = 1.7284
				xmax = 1.8184
				text = "EY1"
			intervals [21]:
				xmin = 1.8184
				xmax = 1.9184
				text = "M"
			intervals [22]:
				xmin = 1.9184
				xmax = 1.9984
				text = "Z"
			intervals [23]:
				xmin = 1.9984
				xmax = 2.0284
				text = "sp"
			intervals [24]:
				xmin = 2.0284
				xmax = 2.0584
				text = "D"
			intervals [25]:
				xmin = 2.0584
				xmax = 2.1084
				text = "IH0"
			intervals [26]:
				xmin = 2.1084
				xmax = 2.1884
				text = "D"
			intervals [27]:
				xmin = 2.1884
				xmax = 2.2284
				text = "Y"
			intervals [28]:
				xmin = 2.2284
				xmax = 2.3084
				text = "UW1"
			intervals [29]:
				xmin = 2.3084
				xmax = 2.4084
				text = "P"
			intervals [30]:
				xmin = 2.4084
				xmax = 2.4584
				text = "L"
			intervals [31]:
				xmin = 2.4584
				xmax = 2.6284
				text = "EY1"
			intervals [32]:
				xmin = 2.6284
				xmax = 2.6984
				text = "ER0"
			intervals [33]:
				xmin = 2.6984
				xmax = 2.7884
				text = "AW1"
			intervals [34]:
				xmin = 2.7884
				xmax = 2.9584
				text = "N"
			intervals [35]:
				xmin = 2.9584
				xmax = 3.0084
				text = "D"
			intervals [36]:
				xmin = 3.0084
				xmax = 3.1884
				text = "sp"
			intervals [37]:
				xmin = 3.1884
				xmax = 3.3341
				text = ""
			intervals [38]:
				xmin = 3.3341
				xmax = 3.3841
				text = "Y"
			intervals [39]:
				xmin = 3.3841
				xmax = 3.4141
				text = "UH1"
			intervals [40]:
				xmin = 3.4141
				xmax = 3.4641
				text = "R"
			intervals [41]:
				xmin = 3.4641
				xmax = 3.6541
				text = "N"
			intervals [42]:
				xmin = 3.6541
				xmax = 3.7041
				text = "EY1"
			intervals [43]:
				xmin = 3.7041
				xmax = 3.7441
				text = "B"
			intervals [44]:
				xmin = 3.7441
				xmax = 3.7841
				text = "ER0"
			intervals [45]:
				xmin = 3.7841
				xmax = 3.8641
				text = "HH"
			intervals [46]:
				xmin = 3.8641
				xmax = 3.9041
				text = "UH2"
			intervals [47]:
				xmin = 3.9041
				xmax = 3.9341
				text = "D"
			intervals [48]:
				xmin = 3.9341
				xmax = 3.9641
				text = "W"
			intervals [49]:
				xmin = 3.9641
				xmax = 4.0841
				text = "EH1"
			intervals [50]:
				xmin = 4.0841
				xmax = 4.1741
				text = "N"
			intervals [51]:
				xmin = 4.1741
				xmax = 4.2341
				text = "Y"
			intervals [52]:
				xmin = 4.2341
				xmax = 4.2941
				text = "UW1"
			intervals [53]:
				xmin = 4.2941
				xmax = 4.3241
				text = "W"
			intervals [54]:
				xmin = 4.3241
				xmax = 4.3641
				text = "ER0"
			intervals [55]:
				xmin = 4.3641
				xmax = 4.4841
				text = "V"
			intervals [56]:
				xmin = 4.4841
				xmax = 4.5641
				text = "EH1"
			intervals [57]:
				xmin = 4.5641
				xmax = 4.6941
				text = "R"
			intervals [58]:
				xmin = 4.6941
				xmax = 4.7241
				text = "IY0"
			intervals [59]:
				xmin = 4.7241
				xmax = 4.7841
				text = "Y"
			intervals [60]:
				xmin = 4.7841
				xmax = 4.8941
				text = "AH1"
			intervals [61]:
				xmin = 4.8941
				xmax = 4.9741
				text = "NG"
			intervals [62]:
				xmin = 4.9741
				xmax = 27.0636
				text = ""
			intervals [63]:
				xmin = 27.0636
				xmax = 27.1336
				text = "HH"
			intervals [64]:
				xmin = 27.1336
				xmax = 27.1836
				text = "AW1"
			intervals [65]:
				xmin = 27.1836
				xmax = 27.2536
				text = "D"
			intervals [66]:
				xmin = 27.2536
				xmax = 27.3236
				text = "IH0"
			intervals [67]:
				xmin = 27.3236
				xmax = 27.3636
				text = "D"
			intervals [68]:
				xmin = 27.3636
				xmax = 27.3936
				text = "Y"
			intervals [69]:
				xmin = 27.3936
				xmax = 27.4736
				text = "UW1"
			intervals [70]:
				xmin = 27.4736
				xmax = 27.5036
				text = "sp"
			intervals [71]:
				xmin = 27.5036
				xmax = 27.5936
				text = "P"
			intervals [72]:
				xmin = 27.5936
				xmax = 27.6836
				text = "L"
			intervals [73]:
				xmin = 27.6836
				xmax = 27.9036
				text = "EY1"
			intervals [74]:
				xmin = 27.9036
				xmax = 27.9336
				text = "sp"
			intervals [75]:
				xmin = 27.9336
				xmax = 28.4392
				text = ""
			intervals [76]:
				xmin = 28.4392
				xmax = 28.4692
				text = "K"
			intervals [77]:
				xmin = 28.4692
				xmax = 28.4992
				text = "AH0"
			intervals [78]:
				xmin = 28.4992
				xmax = 28.6392
				text = "N"
			intervals [79]:
				xmin = 28.6392
				xmax = 28.6692
				text = "Y"
			intervals [80]:
				xmin = 28.6692
				xmax = 28.6992
				text = "UW1"
			intervals [81]:
				xmin = 28.6992
				xmax = 28.7292
				text = "D"
			intervals [82]:
				xmin = 28.7292
				xmax = 28.7792
				text = "IH0"
			intervals [83]:
				xmin = 28.7792
				xmax = 28.8392
				text = "S"
			intervals [84]:
				xmin = 28.8392
				xmax = 28.8792
				text = "K"
			intervals [85]:
				xmin = 28.8792
				xmax = 28.9192
				text = "R"
			intervals [86]:
				xmin = 28.9192
				xmax = 29.0192
				text = "AY1"
			intervals [87]:
				xmin = 29.0192
				xmax = 29.0692
				text = "B"
			intervals [88]:
				xmin = 29.0692
				xmax = 29.0992
				text = "IH0"
			intervals [89]:
				xmin = 29.0992
				xmax = 29.1692
				text = "T"
			intervals [90]:
				xmin = 29.1692
				xmax = 29.2392
				text = "sp"
			intervals [91]:
				xmin = 29.2392
				xmax = 41.9255
				text = ""
			intervals [92]:
				xmin = 41.9255
				xmax = 42.0055
				text = "HH"
			intervals [93]:
				xmin = 42.0055
				xmax = 42.1655
				text = "AW1"
			intervals [94]:
				xmin = 42.1655
				xmax = 42.1955
				text = "D"
			intervals [95]:
				xmin = 42.1955
				xmax = 42.2255
				text = "IH0"
			intervals [96]:
				xmin = 42.2255
				xmax = 42.2655
				text = "D"
			intervals [97]:
				xmin = 42.2655
				xmax = 42.3155
				text = "Y"
			intervals [98]:
				xmin = 42.3155
				xmax = 42.4255
				text = "UW1"
			intervals [99]:
				xmin = 42.4255
				xmax = 42.4555
				text = "sp"
			intervals [100]:
				xmin = 42.4555
				xmax = 42.4855
				text = "P"
			intervals [101]:
				xmin = 42.4855
				xmax = 42.5455
				text = "IH1"
			intervals [102]:
				xmin = 42.5455
				xmax = 42.5855
				text = "K"
			intervals [103]:
				xmin = 42.5855
				xmax = 42.6155
				text = "DH"
			intervals [104]:
				xmin = 42.6155
				xmax = 42.7955
				text = "AH1"
			intervals [105]:
				xmin = 42.7955
				xmax = 42.8355
				text = "F"
			intervals [106]:
				xmin = 42.8355
				xmax = 42.9455
				text = "ER1"
			intervals [107]:
				xmin = 42.9455
				xmax = 43.0155
				text = "S"
			intervals [108]:
				xmin = 43.0155
				xmax = 43.0855
				text = "T"
			intervals [109]:
				xmin = 43.0855
				xmax = 43.1155
				text = "sp"
			intervals [110]:
				xmin = 43.1155
				xmax = 43.1555
				text = "P"
			intervals [111]:
				xmin = 43.1555
				xmax = 43.2355
				text = "ER1"
			intervals [112]:
				xmin = 43.2355
				xmax = 43.3855
				text = "S"
			intervals [113]:
				xmin = 43.3855
				xmax = 43.4155
				text = "AH0"
			intervals [114]:
				xmin = 43.4155
				xmax = 43.4455
				text = "N"
			intervals [115]:
				xmin = 43.4455
				xmax = 43.5055
				text = "HH"
			intervals [116]:
				xmin = 43.5055
				xmax = 43.5355
				text = "UW1"
			intervals [117]:
				xmin = 43.5355
				xmax = 43.6155
				text = "W"
			intervals [118]:
				xmin = 43.6155
				xmax = 43.6555
				text = "AH0"
			intervals [119]:
				xmin = 43.6555
				xmax = 43.7055
				text = "Z"
			intervals [120]:
				xmin = 43.7055
				xmax = 43.7355
				text = "sp"
			intervals [121]:
				xmin = 43.7355
				xmax = 43.8655
				text = "IH0"
			intervals [122]:
				xmin = 43.8655
				xmax = 43.9055
				text = "T"
			intervals [123]:
				xmin = 43.9055
				xmax = 47.751
				text = "sp"
			intervals [124]:
				xmin = 47.751
				xmax = 47.831
				text = "Y"
			intervals [125]:
				xmin = 47.831
				xmax = 47.901
				text = "AE1"
			intervals [126]:
				xmin = 47.901
				xmax = 47.931
				text = "B"
			intervals [127]:
				xmin = 47.931
				xmax = 47.961
				text = "AH1"
			intervals [128]:
				xmin = 47.961
				xmax = 48.071
				text = "T"
			intervals [129]:
				xmin = 48.071
				xmax = 48.101
				text = "W"
			intervals [130]:
				xmin = 48.101
				xmax = 48.131
				text = "EH1"
			intervals [131]:
				xmin = 48.131
				xmax = 48.181
				text = "N"
			intervals [132]:
				xmin = 48.181
				xmax = 48.221
				text = "Y"
			intervals [133]:
				xmin = 48.221
				xmax = 48.291
				text = "UW1"
			intervals [134]:
				xmin = 48.291
				xmax = 48.321
				text = "W"
			intervals [135]:
				xmin = 48.321
				xmax = 48.351
				text = "ER0"
			intervals [136]:
				xmin = 48.351
				xmax = 48.381
				text = "G"
			intervals [137]:
				xmin = 48.381
				xmax = 48.421
				text = "AH1"
			intervals [138]:
				xmin = 48.421
				xmax = 48.491
				text = "N"
			intervals [139]:
				xmin = 48.491
				xmax = 48.551
				text = "AH0"
			intervals [140]:
				xmin = 48.551
				xmax = 48.611
				text = "S"
			intervals [141]:
				xmin = 48.611
				xmax = 48.661
				text = "T"
			intervals [142]:
				xmin = 48.661
				xmax = 48.751
				text = "AA1"
			intervals [143]:
				xmin = 48.751
				xmax = 48.911
				text = "R"
			intervals [144]:
				xmin = 48.911
				xmax = 48.941
				text = "T"
			intervals [145]:
				xmin = 48.941
				xmax = 48.971
				text = "DH"
			intervals [146]:
				xmin = 48.971
				xmax = 49.011
				text = "AH0"
			intervals [147]:
				xmin = 49.011
				xmax = 49.041
				text = "sp"
			intervals [148]:
				xmin = 49.041
				xmax = 49.121
				text = "G"
			intervals [149]:
				xmin = 49.121
				xmax = 49.271
				text = "EY1"
			intervals [150]:
				xmin = 49.271
				xmax = 49.421
				text = "M"
			intervals [151]:
				xmin = 49.421
				xmax = 56.4342
				text = ""
			intervals [152]:
				xmin = 56.4342
				xmax = 56.4742
				text = "HH"
			intervals [153]:
				xmin = 56.4742
				xmax = 56.6642
				text = "AH1"
			intervals [154]:
				xmin = 56.6642
				xmax = 57.7304
				text = ""
			intervals [155]:
				xmin = 57.7304
				xmax = 57.7704
				text = "sil"
			intervals [156]:
				xmin = 57.7704
				xmax = 57.8704
				text = "D"
			intervals [157]:
				xmin = 57.8704
				xmax = 57.9004
				text = "IH1"
			intervals [158]:
				xmin = 57.9004
				xmax = 58.0104
				text = "D"
			intervals [159]:
				xmin = 58.0104
				xmax = 58.0404
				text = "Y"
			intervals [160]:
				xmin = 58.0404
				xmax = 58.0704
				text = "UW1"
			intervals [161]:
				xmin = 58.0704
				xmax = 58.1604
				text = "EH1"
			intervals [162]:
				xmin = 58.1604
				xmax = 58.2304
				text = "V"
			intervals [163]:
				xmin = 58.2304
				xmax = 58.2904
				text = "ER0"
			intervals [164]:
				xmin = 58.2904
				xmax = 58.3204
				text = "HH"
			intervals [165]:
				xmin = 58.3204
				xmax = 58.3904
				text = "AE1"
			intervals [166]:
				xmin = 58.3904
				xmax = 58.4404
				text = "V"
			intervals [167]:
				xmin = 58.4404
				xmax = 58.4904
				text = "EH1"
			intervals [168]:
				xmin = 58.4904
				xmax = 58.5604
				text = "N"
			intervals [169]:
				xmin = 58.5604
				xmax = 58.6804
				text = "IY0"
			intervals [170]:
				xmin = 58.6804
				xmax = 58.7104
				text = "sp"
			intervals [171]:
				xmin = 58.7104
				xmax = 58.7404
				text = "R"
			intervals [172]:
				xmin = 58.7404
				xmax = 58.9604
				text = "AY1"
			intervals [173]:
				xmin = 58.9604
				xmax = 59.0004
				text = "M"
			intervals [174]:
				xmin = 59.0004
				xmax = 59.0804
				text = "Z"
			intervals [175]:
				xmin = 59.0804
				xmax = 59.1604
				text = "ER0"
			intervals [176]:
				xmin = 59.1604
				xmax = 59.2204
				text = "S"
			intervals [177]:
				xmin = 59.2204
				xmax = 59.2604
				text = "AH1"
			intervals [178]:
				xmin = 59.2604
				xmax = 59.3004
				text = "M"
			intervals [179]:
				xmin = 59.3004
				xmax = 59.3304
				text = "TH"
			intervals [180]:
				xmin = 59.3304
				xmax = 59.3604
				text = "IH0"
			intervals [181]:
				xmin = 59.3604
				xmax = 59.4304
				text = "N"
			intervals [182]:
				xmin = 59.4304
				xmax = 59.4704
				text = "DH"
			intervals [183]:
				xmin = 59.4704
				xmax = 59.5104
				text = "AH0"
			intervals [184]:
				xmin = 59.5104
				xmax = 59.5404
				text = "T"
			intervals [185]:
				xmin = 59.5404
				xmax = 59.5704
				text = "sp"
			intervals [186]:
				xmin = 59.5704
				xmax = 59.6004
				text = "Y"
			intervals [187]:
				xmin = 59.6004
				xmax = 59.8604
				text = "UW1"
			intervals [188]:
				xmin = 59.8604
				xmax = 59.8904
				text = "sp"
			intervals [189]:
				xmin = 59.8904
				xmax = 59.9604
				text = "Y"
			intervals [190]:
				xmin = 59.9604
				xmax = 59.9904
				text = "UW1"
			intervals [191]:
				xmin = 59.9904
				xmax = 60.2104
				text = "Y"
			intervals [192]:
				xmin = 60.2104
				xmax = 60.2904
				text = "UW1"
			intervals [193]:
				xmin = 60.2904
				xmax = 60.3704
				text = "Z"
			intervals [194]:
				xmin = 60.3704
				xmax = 60.4004
				text = "D"
			intervals [195]:
				xmin = 60.4004
				xmax = 60.4304
				text = "T"
			intervals [196]:
				xmin = 60.4304
				xmax = 60.4604
				text = "IH0"
			intervals [197]:
				xmin = 60.4604
				xmax = 60.5804
				text = "sp"
			intervals [198]:
				xmin = 60.5804
				xmax = 60.6104
				text = "P"
			intervals [199]:
				xmin = 60.6104
				xmax = 60.6604
				text = "IH1"
			intervals [200]:
				xmin = 60.6604
				xmax = 60.7404
				text = "K"
			intervals [201]:
				xmin = 60.7404
				xmax = 60.8804
				text = "sp"
			intervals [202]:
				xmin = 60.8804
				xmax = 60.9104
				text = "S"
			intervals [203]:
				xmin = 60.9104
				xmax = 60.9504
				text = "AH1"
			intervals [204]:
				xmin = 60.9504
				xmax = 61.0504
				text = "M"
			intervals [205]:
				xmin = 61.0504
				xmax = 61.0804
				text = "B"
			intervals [206]:
				xmin = 61.0804
				xmax = 61.3104
				text = "AH0"
			intervals [207]:
				xmin = 61.3104
				xmax = 61.3404
				text = "D"
			intervals [208]:
				xmin = 61.3404
				xmax = 61.5004
				text = "IY0"
			intervals [209]:
				xmin = 61.5004
				xmax = 61.5404
				text = "sp"
			intervals [210]:
				xmin = 61.5404
				xmax = 61.5704
				text = "T"
			intervals [211]:
				xmin = 61.5704
				xmax = 61.6504
				text = "IH0"
			intervals [212]:
				xmin = 61.6504
				xmax = 61.6804
				text = "sp"
			intervals [213]:
				xmin = 61.6804
				xmax = 61.7104
				text = "B"
			intervals [214]:
				xmin = 61.7104
				xmax = 61.7604
				text = "IY0"
			intervals [215]:
				xmin = 61.7604
				xmax = 61.8104
				text = "IH0"
			intervals [216]:
				xmin = 61.8104
				xmax = 61.8604
				text = "T"
			intervals [217]:
				xmin = 61.8604
				xmax = 64.2436
				text = "sp"
			intervals [218]:
				xmin = 64.2436
				xmax = 64.3736
				text = "R"
			intervals [219]:
				xmin = 64.3736
				xmax = 64.6836
				text = "AY1"
			intervals [220]:
				xmin = 64.6836
				xmax = 64.8736
				text = "M"
			intervals [221]:
				xmin = 64.8736
				xmax = 65.0636
				text = "Z"
			intervals [222]:
				xmin = 65.0636
				xmax = 65.1236
				text = "sp"
			intervals [223]:
				xmin = 65.1236
				xmax = 65.2736
				text = "ER0"
			intervals [224]:
				xmin = 65.2736
				xmax = 65.4136
				text = "S"
			intervals [225]:
				xmin = 65.4136
				xmax = 65.4636
				text = "EY1"
			intervals [226]:
				xmin = 65.4636
				xmax = 65.4936
				text = "IH0"
			intervals [227]:
				xmin = 65.4936
				xmax = 65.5236
				text = "NG"
			intervals [228]:
				xmin = 65.5236
				xmax = 65.5536
				text = "Z"
			intervals [229]:
				xmin = 65.5536
				xmax = 65.9536
				text = "sp"
			intervals [230]:
				xmin = 65.9536
				xmax = 65.9836
				text = "DH"
			intervals [231]:
				xmin = 65.9836
				xmax = 66.0136
				text = "AH0"
			intervals [232]:
				xmin = 66.0136
				xmax = 66.0736
				text = "T"
			intervals [233]:
				xmin = 66.0736
				xmax = 66.1036
				text = "sp"
			intervals [234]:
				xmin = 66.1036
				xmax = 66.1336
				text = "Y"
			intervals [235]:
				xmin = 66.1336
				xmax = 66.1636
				text = "UW1"
			intervals [236]:
				xmin = 66.1636
				xmax = 66.1936
				text = "W"
			intervals [237]:
				xmin = 66.1936
				xmax = 66.2236
				text = "UH1"
			intervals [238]:
				xmin = 66.2236
				xmax = 66.2836
				text = "D"
			intervals [239]:
				xmin = 66.2836
				xmax = 69.6347
				text = ""
			intervals [240]:
				xmin = 69.6347
				xmax = 69.6747
				text = "sil"
			intervals [241]:
				xmin = 69.6747
				xmax = 69.7447
				text = "N"
			intervals [242]:
				xmin = 69.7447
				xmax = 69.9547
				text = "OW1"
			intervals [243]:
				xmin = 69.9547
				xmax = 69.9847
				text = "sp"
			intervals [244]:
				xmin = 69.9847
				xmax = 70.0544
				text = ""
			intervals [245]:
				xmin = 70.0544
				xmax = 70.2444
				text = "OW2"
			intervals [246]:
				xmin = 70.2444
				xmax = 70.2744
				text = "K"
			intervals [247]:
				xmin = 70.2744
				xmax = 70.3344
				text = "EY1"
			intervals [248]:
				xmin = 70.3344
				xmax = 70.6253
				text = "sp"
			intervals [249]:
				xmin = 70.6253
				xmax = 70.6853
				text = "EH1"
			intervals [250]:
				xmin = 70.6853
				xmax = 70.7253
				text = "N"
			intervals [251]:
				xmin = 70.7253
				xmax = 70.8353
				text = "IY0"
			intervals [252]:
				xmin = 70.8353
				xmax = 70.8653
				text = "AH1"
			intervals [253]:
				xmin = 70.8653
				xmax = 70.8953
				text = "DH"
			intervals [254]:
				xmin = 70.8953
				xmax = 70.9853
				text = "ER0"
			intervals [255]:
				xmin = 70.9853
				xmax = 71.0553
				text = "G"
			intervals [256]:
				xmin = 71.0553
				xmax = 71.0953
				text = "EY1"
			intervals [257]:
				xmin = 71.0953
				xmax = 71.2053
				text = "M"
			intervals [258]:
				xmin = 71.2053
				xmax = 71.2853
				text = "Z"
			intervals [259]:
				xmin = 71.2853
				xmax = 71.3153
				text = "Y"
			intervals [260]:
				xmin = 71.3153
				xmax = 71.3453
				text = "UW1"
			intervals [261]:
				xmin = 71.3453
				xmax = 71.3753
				text = "Y"
			intervals [262]:
				xmin = 71.3753
				xmax = 71.4153
				text = "UW1"
			intervals [263]:
				xmin = 71.4153
				xmax = 71.4853
				text = "Z"
			intervals [264]:
				xmin = 71.4853
				xmax = 71.5153
				text = "D"
			intervals [265]:
				xmin = 71.5153
				xmax = 71.5453
				text = "T"
			intervals [266]:
				xmin = 71.5453
				xmax = 71.5753
				text = "IH0"
			intervals [267]:
				xmin = 71.5753
				xmax = 71.7053
				text = "P"
			intervals [268]:
				xmin = 71.7053
				xmax = 71.7353
				text = "L"
			intervals [269]:
				xmin = 71.7353
				xmax = 71.7653
				text = "EY1"
			intervals [270]:
				xmin = 71.7653
				xmax = 81.5155
				text = "sp"
			intervals [271]:
				xmin = 81.5155
				xmax = 81.5855
				text = "AH1"
			intervals [272]:
				xmin = 81.5855
				xmax = 81.6155
				text = "HH"
			intervals [273]:
				xmin = 81.6155
				xmax = 81.9155
				text = "AH1"
			intervals [274]:
				xmin = 81.9155
				xmax = 82.9159
				text = ""
			intervals [275]:
				xmin = 82.9159
				xmax = 82.9559
				text = "D"
			intervals [276]:
				xmin = 82.9559
				xmax = 82.9859
				text = "IH0"
			intervals [277]:
				xmin = 82.9859
				xmax = 83.0359
				text = "D"
			intervals [278]:
				xmin = 83.0359
				xmax = 83.0859
				text = "Y"
			intervals [279]:
				xmin = 83.0859
				xmax = 83.1159
				text = "UW1"
			intervals [280]:
				xmin = 83.1159
				xmax = 83.1559
				text = "EH1"
			intervals [281]:
				xmin = 83.1559
				xmax = 83.1859
				text = "V"
			intervals [282]:
				xmin = 83.1859
				xmax = 83.2759
				text = "ER0"
			intervals [283]:
				xmin = 83.2759
				xmax = 83.3059
				text = "sp"
			intervals [284]:
				xmin = 83.3059
				xmax = 83.3959
				text = "P"
			intervals [285]:
				xmin = 83.3959
				xmax = 83.4359
				text = "L"
			intervals [286]:
				xmin = 83.4359
				xmax = 83.6159
				text = "EY1"
			intervals [287]:
				xmin = 83.6159
				xmax = 83.6759
				text = "EH1"
			intervals [288]:
				xmin = 83.6759
				xmax = 83.8259
				text = "N"
			intervals [289]:
				xmin = 83.8259
				xmax = 83.9059
				text = "IY0"
			intervals [290]:
				xmin = 83.9059
				xmax = 83.9359
				text = "TH"
			intervals [291]:
				xmin = 83.9359
				xmax = 83.9659
				text = "IH2"
			intervals [292]:
				xmin = 83.9659
				xmax = 84.1159
				text = "N"
			intervals [293]:
				xmin = 84.1159
				xmax = 84.1459
				text = "sp"
			intervals [294]:
				xmin = 84.1459
				xmax = 84.3559
				text = "AH1"
			intervals [295]:
				xmin = 84.3559
				xmax = 84.4059
				text = "M"
			intervals [296]:
				xmin = 84.4059
				xmax = 84.5945
				text = ""
			intervals [297]:
				xmin = 84.5945
				xmax = 84.8445
				text = "S"
			intervals [298]:
				xmin = 84.8445
				xmax = 84.9345
				text = "EY1"
			intervals [299]:
				xmin = 84.9345
				xmax = 84.9645
				text = "IH0"
			intervals [300]:
				xmin = 84.9645
				xmax = 84.9945
				text = "F"
			intervals [301]:
				xmin = 84.9945
				xmax = 85.0345
				text = "Y"
			intervals [302]:
				xmin = 85.0345
				xmax = 85.1245
				text = "UW1"
			intervals [303]:
				xmin = 85.1245
				xmax = 85.1845
				text = "W"
			intervals [304]:
				xmin = 85.1845
				xmax = 85.2845
				text = "ER1"
			intervals [305]:
				xmin = 85.2845
				xmax = 85.3145
				text = "N"
			intervals [306]:
				xmin = 85.3145
				xmax = 85.3445
				text = "T"
			intervals [307]:
				xmin = 85.3445
				xmax = 85.3945
				text = "ER0"
			intervals [308]:
				xmin = 85.3945
				xmax = 85.4445
				text = "AW1"
			intervals [309]:
				xmin = 85.4445
				xmax = 85.4845
				text = "N"
			intervals [310]:
				xmin = 85.4845
				xmax = 85.5245
				text = "D"
			intervals [311]:
				xmin = 85.5245
				xmax = 85.5745
				text = "AH0"
			intervals [312]:
				xmin = 85.5745
				xmax = 85.6045
				text = "sp"
			intervals [313]:
				xmin = 85.6045
				xmax = 85.6545
				text = "B"
			intervals [314]:
				xmin = 85.6545
				xmax = 85.7945
				text = "AE1"
			intervals [315]:
				xmin = 85.7945
				xmax = 85.9145
				text = "S"
			intervals [316]:
				xmin = 85.9145
				xmax = 85.9445
				text = "K"
			intervals [317]:
				xmin = 85.9445
				xmax = 86.0045
				text = "AH0"
			intervals [318]:
				xmin = 86.0045
				xmax = 86.0545
				text = "T"
			intervals [319]:
				xmin = 86.0545
				xmax = 86.0945
				text = "B"
			intervals [320]:
				xmin = 86.0945
				xmax = 86.2445
				text = "AO2"
			intervals [321]:
				xmin = 86.2445
				xmax = 86.3545
				text = "L"
			intervals [322]:
				xmin = 86.3545
				xmax = 86.3845
				text = "sp"
			intervals [323]:
				xmin = 86.3845
				xmax = 86.4145
				text = "K"
			intervals [324]:
				xmin = 86.4145
				xmax = 86.5345
				text = "AO1"
			intervals [325]:
				xmin = 86.5345
				xmax = 86.6245
				text = "R"
			intervals [326]:
				xmin = 86.6245
				xmax = 86.7345
				text = "T"
			intervals [327]:
				xmin = 86.7345
				xmax = 86.7645
				text = "sp"
			intervals [328]:
				xmin = 86.7645
				xmax = 86.7945
				text = "Y"
			intervals [329]:
				xmin = 86.7945
				xmax = 86.8345
				text = "UW1"
			intervals [330]:
				xmin = 86.8345
				xmax = 86.8845
				text = "N"
			intervals [331]:
				xmin = 86.8845
				xmax = 87.0245
				text = "OW1"
			intervals [332]:
				xmin = 87.0245
				xmax = 87.0845
				text = "L"
			intervals [333]:
				xmin = 87.0845
				xmax = 87.1145
				text = "AY1"
			intervals [334]:
				xmin = 87.1145
				xmax = 87.1545
				text = "K"
			intervals [335]:
				xmin = 87.1545
				xmax = 87.2045
				text = "sp"
			intervals [336]:
				xmin = 87.2045
				xmax = 87.2945
				text = "M"
			intervals [337]:
				xmin = 87.2945
				xmax = 87.5045
				text = "AA1"
			intervals [338]:
				xmin = 87.5045
				xmax = 87.5345
				text = "R"
			intervals [339]:
				xmin = 87.5345
				xmax = 87.5745
				text = "B"
			intervals [340]:
				xmin = 87.5745
				xmax = 87.7245
				text = "AH0"
			intervals [341]:
				xmin = 87.7245
				xmax = 87.8345
				text = "L"
			intervals [342]:
				xmin = 87.8345
				xmax = 87.9445
				text = "Z"
			intervals [343]:
				xmin = 87.9445
				xmax = 87.9745
				text = "sp"
			intervals [344]:
				xmin = 87.9745
				xmax = 88.2689
				text = ""
			intervals [345]:
				xmin = 88.2689
				xmax = 88.3889
				text = "ER0"
			intervals [346]:
				xmin = 88.3889
				xmax = 88.4189
				text = "sp"
			intervals [347]:
				xmin = 88.4189
				xmax = 88.4989
				text = "K"
			intervals [348]:
				xmin = 88.4989
				xmax = 88.5389
				text = "IH1"
			intervals [349]:
				xmin = 88.5389
				xmax = 88.5989
				text = "K"
			intervals [350]:
				xmin = 88.5989
				xmax = 88.6789
				text = "sp"
			intervals [351]:
				xmin = 88.6789
				xmax = 88.7389
				text = "DH"
			intervals [352]:
				xmin = 88.7389
				xmax = 88.7689
				text = "AH0"
			intervals [353]:
				xmin = 88.7689
				xmax = 88.8789
				text = "sp"
			intervals [354]:
				xmin = 88.8789
				xmax = 88.9089
				text = "K"
			intervals [355]:
				xmin = 88.9089
				xmax = 89.1189
				text = "AE1"
			intervals [356]:
				xmin = 89.1189
				xmax = 89.1989
				text = "N"
			intervals [357]:
				xmin = 89.1989
				xmax = 89.2289
				text = "ER0"
			intervals [358]:
				xmin = 89.2289
				xmax = 89.3489
				text = "EH1"
			intervals [359]:
				xmin = 89.3489
				xmax = 89.3789
				text = "N"
			intervals [360]:
				xmin = 89.3789
				xmax = 89.4089
				text = "IY0"
			intervals [361]:
				xmin = 89.4089
				xmax = 89.4389
				text = "TH"
			intervals [362]:
				xmin = 89.4389
				xmax = 89.4689
				text = "IH2"
			intervals [363]:
				xmin = 89.4689
				xmax = 89.5489
				text = "N"
			intervals [364]:
				xmin = 89.5489
				xmax = 89.6089
				text = "L"
			intervals [365]:
				xmin = 89.6089
				xmax = 89.6489
				text = "AY1"
			intervals [366]:
				xmin = 89.6489
				xmax = 89.7189
				text = "K"
			intervals [367]:
				xmin = 89.7189
				xmax = 89.8089
				text = "sp"
			intervals [368]:
				xmin = 89.8089
				xmax = 89.8489
				text = "DH"
			intervals [369]:
				xmin = 89.8489
				xmax = 89.9389
				text = "OW1"
			intervals [370]:
				xmin = 89.9389
				xmax = 89.9989
				text = "Z"
			intervals [371]:
				xmin = 89.9989
				xmax = 90.0289
				text = "sp"
			intervals [372]:
				xmin = 90.0289
				xmax = 90.0689
				text = "K"
			intervals [373]:
				xmin = 90.0689
				xmax = 90.1489
				text = "AY1"
			intervals [374]:
				xmin = 90.1489
				xmax = 90.1789
				text = "N"
			intervals [375]:
				xmin = 90.1789
				xmax = 90.2089
				text = "D"
			intervals [376]:
				xmin = 90.2089
				xmax = 90.2389
				text = "AH0"
			intervals [377]:
				xmin = 90.2389
				xmax = 90.2689
				text = "V"
			intervals [378]:
				xmin = 90.2689
				xmax = 90.3189
				text = "G"
			intervals [379]:
				xmin = 90.3189
				xmax = 90.3489
				text = "EY1"
			intervals [380]:
				xmin = 90.3489
				xmax = 90.4689
				text = "M"
			intervals [381]:
				xmin = 90.4689
				xmax = 90.5589
				text = "Z"
			intervals [382]:
				xmin = 90.5589
				xmax = 90.7489
				text = "sp"
			intervals [383]:
				xmin = 90.7489
				xmax = 93.257
				text = ""
			intervals [384]:
				xmin = 93.257
				xmax = 93.357
				text = "N"
			intervals [385]:
				xmin = 93.357
				xmax = 93.387
				text = "AH1"
			intervals [386]:
				xmin = 93.387
				xmax = 93.527
				text = "N"
			intervals [387]:
				xmin = 93.527
				xmax = 93.557
				text = "sp"
			intervals [388]:
				xmin = 93.557
				xmax = 93.587
				text = "AH0"
			intervals [389]:
				xmin = 93.587
				xmax = 93.617
				text = "V"
			intervals [390]:
				xmin = 93.617
				xmax = 93.647
				text = "DH"
			intervals [391]:
				xmin = 93.647
				xmax = 93.697
				text = "AH0"
			intervals [392]:
				xmin = 93.697
				xmax = 93.747
				text = "T"
			intervals [393]:
				xmin = 93.747
				xmax = 94.933
				text = "sp"
			intervals [394]:
				xmin = 94.933
				xmax = 95.203
				text = "AH1"
			intervals [395]:
				xmin = 95.203
				xmax = 95.283
				text = "M"
			intervals [396]:
				xmin = 95.283
				xmax = 95.313
				text = "sp"
			intervals [397]:
				xmin = 95.313
				xmax = 96.5153
				text = ""
			intervals [398]:
				xmin = 96.5153
				xmax = 96.6453
				text = "HH"
			intervals [399]:
				xmin = 96.6453
				xmax = 96.6753
				text = "W"
			intervals [400]:
				xmin = 96.6753
				xmax = 96.7153
				text = "AH1"
			intervals [401]:
				xmin = 96.7153
				xmax = 96.7753
				text = "T"
			intervals [402]:
				xmin = 96.7753
				xmax = 96.8153
				text = "ER0"
			intervals [403]:
				xmin = 96.8153
				xmax = 96.8753
				text = "Y"
			intervals [404]:
				xmin = 96.8753
				xmax = 96.9053
				text = "UH1"
			intervals [405]:
				xmin = 96.9053
				xmax = 97.0153
				text = "R"
			intervals [406]:
				xmin = 97.0153
				xmax = 97.0453
				text = "F"
			intervals [407]:
				xmin = 97.0453
				xmax = 97.1253
				text = "EY1"
			intervals [408]:
				xmin = 97.1253
				xmax = 97.1553
				text = "V"
			intervals [409]:
				xmin = 97.1553
				xmax = 97.2853
				text = "ER0"
			intervals [410]:
				xmin = 97.2853
				xmax = 97.3153
				text = "IH0"
			intervals [411]:
				xmin = 97.3153
				xmax = 97.3453
				text = "T"
			intervals [412]:
				xmin = 97.3453
				xmax = 97.3953
				text = "T"
			intervals [413]:
				xmin = 97.3953
				xmax = 97.4853
				text = "IY1"
			intervals [414]:
				xmin = 97.4853
				xmax = 97.5953
				text = "V"
			intervals [415]:
				xmin = 97.5953
				xmax = 97.7253
				text = "IY1"
			intervals [416]:
				xmin = 97.7253
				xmax = 97.7553
				text = "sp"
			intervals [417]:
				xmin = 97.7553
				xmax = 97.8153
				text = "P"
			intervals [418]:
				xmin = 97.8153
				xmax = 97.8453
				text = "R"
			intervals [419]:
				xmin = 97.8453
				xmax = 97.9453
				text = "OW1"
			intervals [420]:
				xmin = 97.9453
				xmax = 97.9953
				text = "G"
			intervals [421]:
				xmin = 97.9953
				xmax = 98.0253
				text = "R"
			intervals [422]:
				xmin = 98.0253
				xmax = 98.2653
				text = "AE2"
			intervals [423]:
				xmin = 98.2653
				xmax = 98.3053
				text = "M"
			intervals [424]:
				xmin = 98.3053
				xmax = 98.4053
				text = "Z"
			intervals [425]:
				xmin = 98.4053
				xmax = 106.0897
				text = "sp"
			intervals [426]:
				xmin = 106.0897
				xmax = 106.1997
				text = "AH1"
			intervals [427]:
				xmin = 106.1997
				xmax = 106.2297
				text = "HH"
			intervals [428]:
				xmin = 106.2297
				xmax = 106.4497
				text = "AH1"
			intervals [429]:
				xmin = 106.4497
				xmax = 106.7352
				text = ""
			intervals [430]:
				xmin = 106.7352
				xmax = 106.7652
				text = "D"
			intervals [431]:
				xmin = 106.7652
				xmax = 106.7952
				text = "UW1"
			intervals [432]:
				xmin = 106.7952
				xmax = 106.8252
				text = "Y"
			intervals [433]:
				xmin = 106.8252
				xmax = 106.8552
				text = "UW1"
			intervals [434]:
				xmin = 106.8552
				xmax = 107.0052
				text = "R"
			intervals [435]:
				xmin = 107.0052
				xmax = 107.0352
				text = "IH0"
			intervals [436]:
				xmin = 107.0352
				xmax = 107.0652
				text = "M"
			intervals [437]:
				xmin = 107.0652
				xmax = 107.0952
				text = "EH1"
			intervals [438]:
				xmin = 107.0952
				xmax = 107.1252
				text = "M"
			intervals [439]:
				xmin = 107.1252
				xmax = 107.1552
				text = "B"
			intervals [440]:
				xmin = 107.1552
				xmax = 107.2352
				text = "ER0"
			intervals [441]:
				xmin = 107.2352
				xmax = 107.3652
				text = "S"
			intervals [442]:
				xmin = 107.3652
				xmax = 107.3952
				text = "IY1"
			intervals [443]:
				xmin = 107.3952
				xmax = 107.4252
				text = "IH0"
			intervals [444]:
				xmin = 107.4252
				xmax = 107.4552
				text = "NG"
			intervals [445]:
				xmin = 107.4552
				xmax = 107.4852
				text = "AH0"
			intervals [446]:
				xmin = 107.4852
				xmax = 107.5152
				text = "N"
			intervals [447]:
				xmin = 107.5152
				xmax = 107.5952
				text = "IH1"
			intervals [448]:
				xmin = 107.5952
				xmax = 107.6252
				text = "N"
			intervals [449]:
				xmin = 107.6252
				xmax = 107.6552
				text = "T"
			intervals [450]:
				xmin = 107.6552
				xmax = 107.7352
				text = "ER0"
			intervals [451]:
				xmin = 107.7352
				xmax = 107.7752
				text = "IH0"
			intervals [452]:
				xmin = 107.7752
				xmax = 107.8052
				text = "S"
			intervals [453]:
				xmin = 107.8052
				xmax = 107.8352
				text = "T"
			intervals [454]:
				xmin = 107.8352
				xmax = 107.9252
				text = "IH0"
			intervals [455]:
				xmin = 107.9252
				xmax = 107.9952
				text = "N"
			intervals [456]:
				xmin = 107.9952
				xmax = 108.0552
				text = "EH1"
			intervals [457]:
				xmin = 108.0552
				xmax = 108.1052
				text = "P"
			intervals [458]:
				xmin = 108.1052
				xmax = 108.1352
				text = "IH0"
			intervals [459]:
				xmin = 108.1352
				xmax = 108.1652
				text = "S"
			intervals [460]:
				xmin = 108.1652
				xmax = 108.1952
				text = "OW2"
			intervals [461]:
				xmin = 108.1952
				xmax = 108.2252
				text = "D"
			intervals [462]:
				xmin = 108.2252
				xmax = 108.2752
				text = "sp"
			intervals [463]:
				xmin = 108.2752
				xmax = 108.3452
				text = "DH"
			intervals [464]:
				xmin = 108.3452
				xmax = 108.3952
				text = "AH0"
			intervals [465]:
				xmin = 108.3952
				xmax = 108.5352
				text = "T"
			intervals [466]:
				xmin = 108.5352
				xmax = 108.6052
				text = "sp"
			intervals [467]:
				xmin = 108.6052
				xmax = 108.7852
				text = "Y"
			intervals [468]:
				xmin = 108.7852
				xmax = 108.8252
				text = "UW1"
			intervals [469]:
				xmin = 108.8252
				xmax = 108.8752
				text = "K"
			intervals [470]:
				xmin = 108.8752
				xmax = 108.9052
				text = "AH0"
			intervals [471]:
				xmin = 108.9052
				xmax = 108.9652
				text = "N"
			intervals [472]:
				xmin = 108.9652
				xmax = 109.0152
				text = "D"
			intervals [473]:
				xmin = 109.0152
				xmax = 109.1252
				text = "IH0"
			intervals [474]:
				xmin = 109.1252
				xmax = 109.1952
				text = "S"
			intervals [475]:
				xmin = 109.1952
				xmax = 109.2252
				text = "K"
			intervals [476]:
				xmin = 109.2252
				xmax = 109.2552
				text = "R"
			intervals [477]:
				xmin = 109.2552
				xmax = 109.3452
				text = "AY1"
			intervals [478]:
				xmin = 109.3452
				xmax = 109.5052
				text = "B"
			intervals [479]:
				xmin = 109.5052
				xmax = 109.5752
				text = "sp"
			intervals [480]:
				xmin = 109.5752
				xmax = 114.0117
				text = ""
			intervals [481]:
				xmin = 114.0117
				xmax = 114.0417
				text = "D"
			intervals [482]:
				xmin = 114.0417
				xmax = 114.0717
				text = "UW1"
			intervals [483]:
				xmin = 114.0717
				xmax = 114.1017
				text = "Y"
			intervals [484]:
				xmin = 114.1017
				xmax = 114.1717
				text = "UW1"
			intervals [485]:
				xmin = 114.1717
				xmax = 114.2217
				text = "W"
			intervals [486]:
				xmin = 114.2217
				xmax = 114.3917
				text = "AA1"
			intervals [487]:
				xmin = 114.3917
				xmax = 114.4317
				text = "CH"
			intervals [488]:
				xmin = 114.4317
				xmax = 114.4617
				text = "IH0"
			intervals [489]:
				xmin = 114.4617
				xmax = 114.4917
				text = "T"
			intervals [490]:
				xmin = 114.4917
				xmax = 114.5217
				text = "sp"
			intervals [491]:
				xmin = 114.5217
				xmax = 114.5817
				text = "M"
			intervals [492]:
				xmin = 114.5817
				xmax = 114.7117
				text = "AH1"
			intervals [493]:
				xmin = 114.7117
				xmax = 114.7517
				text = "N"
			intervals [494]:
				xmin = 114.7517
				xmax = 114.7817
				text = "TH"
			intervals [495]:
				xmin = 114.7817
				xmax = 114.8117
				text = "T"
			intervals [496]:
				xmin = 114.8117
				xmax = 114.8417
				text = "AH0"
			intervals [497]:
				xmin = 114.8417
				xmax = 114.8717
				text = "sp"
			intervals [498]:
				xmin = 114.8717
				xmax = 114.9517
				text = "M"
			intervals [499]:
				xmin = 114.9517
				xmax = 115.0517
				text = "AH1"
			intervals [500]:
				xmin = 115.0517
				xmax = 115.0917
				text = "N"
			intervals [501]:
				xmin = 115.0917
				xmax = 115.1217
				text = "TH"
			intervals [502]:
				xmin = 115.1217
				xmax = 120.3508
				text = "sp"
			intervals [503]:
				xmin = 120.3508
				xmax = 120.6608
				text = "M"
			intervals [504]:
				xmin = 120.6608
				xmax = 120.6908
				text = "HH"
			intervals [505]:
				xmin = 120.6908
				xmax = 120.7808
				text = "M"
			intervals [506]:
				xmin = 120.7808
				xmax = 120.8108
				text = "sp"
			intervals [507]:
				xmin = 120.8108
				xmax = 121.5691
				text = ""
			intervals [508]:
				xmin = 121.5691
				xmax = 121.6291
				text = "K"
			intervals [509]:
				xmin = 121.6291
				xmax = 121.6791
				text = "AE1"
			intervals [510]:
				xmin = 121.6791
				xmax = 121.7791
				text = "N"
			intervals [511]:
				xmin = 121.7791
				xmax = 121.8191
				text = "Y"
			intervals [512]:
				xmin = 121.8191
				xmax = 122.0691
				text = "UW1"
			intervals [513]:
				xmin = 122.0691
				xmax = 122.1426
				text = ""
			intervals [514]:
				xmin = 122.1426
				xmax = 122.2326
				text = "R"
			intervals [515]:
				xmin = 122.2326
				xmax = 122.2826
				text = "IH0"
			intervals [516]:
				xmin = 122.2826
				xmax = 122.3126
				text = "L"
			intervals [517]:
				xmin = 122.3126
				xmax = 122.3826
				text = "EY1"
			intervals [518]:
				xmin = 122.3826
				xmax = 122.4826
				text = "T"
			intervals [519]:
				xmin = 122.4826
				xmax = 122.5326
				text = "T"
			intervals [520]:
				xmin = 122.5326
				xmax = 122.5826
				text = "IH0"
			intervals [521]:
				xmin = 122.5826
				xmax = 122.6426
				text = "M"
			intervals [522]:
				xmin = 122.6426
				xmax = 122.7426
				text = "IY1"
			intervals [523]:
				xmin = 122.7426
				xmax = 122.8026
				text = "EH1"
			intervals [524]:
				xmin = 122.8026
				xmax = 122.9226
				text = "N"
			intervals [525]:
				xmin = 122.9226
				xmax = 122.9926
				text = "IY0"
			intervals [526]:
				xmin = 122.9926
				xmax = 123.1926
				text = "M"
			intervals [527]:
				xmin = 123.1926
				xmax = 123.3626
				text = "UW1"
			intervals [528]:
				xmin = 123.3626
				xmax = 123.4126
				text = "V"
			intervals [529]:
				xmin = 123.4126
				xmax = 123.4926
				text = "IY0"
			intervals [530]:
				xmin = 123.4926
				xmax = 123.5426
				text = "Y"
			intervals [531]:
				xmin = 123.5426
				xmax = 123.5926
				text = "UW1"
			intervals [532]:
				xmin = 123.5926
				xmax = 123.7126
				text = "V"
			intervals [533]:
				xmin = 123.7126
				xmax = 123.7626
				text = "S"
			intervals [534]:
				xmin = 123.7626
				xmax = 123.8326
				text = "IY1"
			intervals [535]:
				xmin = 123.8326
				xmax = 124.0726
				text = "N"
			intervals [536]:
				xmin = 124.0726
				xmax = 124.1526
				text = "sp"
			intervals [537]:
				xmin = 124.1526
				xmax = 124.1926
				text = "R"
			intervals [538]:
				xmin = 124.1926
				xmax = 124.2226
				text = "IY1"
			intervals [539]:
				xmin = 124.2226
				xmax = 124.2526
				text = "S"
			intervals [540]:
				xmin = 124.2526
				xmax = 124.2826
				text = "AH0"
			intervals [541]:
				xmin = 124.2826
				xmax = 124.3126
				text = "N"
			intervals [542]:
				xmin = 124.3126
				xmax = 124.3526
				text = "L"
			intervals [543]:
				xmin = 124.3526
				xmax = 124.4226
				text = "IY0"
			intervals [544]:
				xmin = 124.4226
				xmax = 124.5726
				text = "sp"
			intervals [545]:
				xmin = 124.5726
				xmax = 132.5619
				text = ""
			intervals [546]:
				xmin = 132.5619
				xmax = 132.6719
				text = "Y"
			intervals [547]:
				xmin = 132.6719
				xmax = 132.9519
				text = "AE1"
			intervals [548]:
				xmin = 132.9519
				xmax = 134.940
				text = ""
			intervals [549]:
				xmin = 134.940
				xmax = 134.980
				text = "sil"
			intervals [550]:
				xmin = 134.980
				xmax = 135.110
				text = "AO2"
			intervals [551]:
				xmin = 135.110
				xmax = 135.140
				text = "L"
			intervals [552]:
				xmin = 135.140
				xmax = 135.170
				text = "R"
			intervals [553]:
				xmin = 135.170
				xmax = 135.200
				text = "AY1"
			intervals [554]:
				xmin = 135.200
				xmax = 135.250
				text = "T"
			intervals [555]:
				xmin = 135.250
				xmax = 135.290
				text = "sp"
			intervals [556]:
				xmin = 135.290
				xmax = 135.4063
				text = ""
			intervals [557]:
				xmin = 135.4063
				xmax = 135.4363
				text = "T"
			intervals [558]:
				xmin = 135.4363
				xmax = 135.4863
				text = "EH1"
			intervals [559]:
				xmin = 135.4863
				xmax = 135.5363
				text = "L"
			intervals [560]:
				xmin = 135.5363
				xmax = 135.5963
				text = "M"
			intervals [561]:
				xmin = 135.5963
				xmax = 135.6263
				text = "IY1"
			intervals [562]:
				xmin = 135.6263
				xmax = 135.7063
				text = "AH0"
			intervals [563]:
				xmin = 135.7063
				xmax = 135.7363
				text = "B"
			intervals [564]:
				xmin = 135.7363
				xmax = 135.7763
				text = "AW1"
			intervals [565]:
				xmin = 135.7763
				xmax = 135.8063
				text = "T"
			intervals [566]:
				xmin = 135.8063
				xmax = 135.8363
				text = "IH0"
			intervals [567]:
				xmin = 135.8363
				xmax = 135.9563
				text = "T"
			intervals [568]:
				xmin = 135.9563
				xmax = 135.9863
				text = "sp"
			intervals [569]:
				xmin = 135.9863
				xmax = 137.4381
				text = ""
			intervals [570]:
				xmin = 137.4381
				xmax = 137.6781
				text = "Y"
			intervals [571]:
				xmin = 137.6781
				xmax = 137.8181
				text = "AE1"
			intervals [572]:
				xmin = 137.8181
				xmax = 139.3906
				text = "sp"
			intervals [573]:
				xmin = 139.3906
				xmax = 139.4206
				text = "DH"
			intervals [574]:
				xmin = 139.4206
				xmax = 139.4506
				text = "AH0"
			intervals [575]:
				xmin = 139.4506
				xmax = 139.5506
				text = "sp"
			intervals [576]:
				xmin = 139.5506
				xmax = 139.5806
				text = "S"
			intervals [577]:
				xmin = 139.5806
				xmax = 139.6406
				text = "T"
			intervals [578]:
				xmin = 139.6406
				xmax = 139.7606
				text = "AO1"
			intervals [579]:
				xmin = 139.7606
				xmax = 139.8606
				text = "R"
			intervals [580]:
				xmin = 139.8606
				xmax = 139.8906
				text = "IY0"
			intervals [581]:
				xmin = 139.8906
				xmax = 140.0106
				text = "sp"
			intervals [582]:
				xmin = 140.0106
				xmax = 140.8281
				text = ""
			intervals [583]:
				xmin = 140.8281
				xmax = 140.8981
				text = "Y"
			intervals [584]:
				xmin = 140.8981
				xmax = 140.9281
				text = "UW1"
			intervals [585]:
				xmin = 140.9281
				xmax = 141.0481
				text = "sp"
			intervals [586]:
				xmin = 141.0481
				xmax = 141.0781
				text = "N"
			intervals [587]:
				xmin = 141.0781
				xmax = 141.1081
				text = "OW1"
			intervals [588]:
				xmin = 141.1081
				xmax = 147.3756
				text = "sp"
			intervals [589]:
				xmin = 147.3756
				xmax = 147.4556
				text = "AH1"
			intervals [590]:
				xmin = 147.4556
				xmax = 147.4856
				text = "HH"
			intervals [591]:
				xmin = 147.4856
				xmax = 147.6756
				text = "AH1"
			intervals [592]:
				xmin = 147.6756
				xmax = 168.6412
				text = ""
			intervals [593]:
				xmin = 168.6412
				xmax = 168.6712
				text = "M"
			intervals [594]:
				xmin = 168.6712
				xmax = 168.7012
				text = "HH"
			intervals [595]:
				xmin = 168.7012
				xmax = 168.9512
				text = "M"
			intervals [596]:
				xmin = 168.9512
				xmax = 189.8612
				text = "sp"
			intervals [597]:
				xmin = 189.8612
				xmax = 189.9012
				text = "AH1"
			intervals [598]:
				xmin = 189.9012
				xmax = 189.9312
				text = "HH"
			intervals [599]:
				xmin = 189.9312
				xmax = 190.1712
				text = "AH1"
			intervals [600]:
				xmin = 190.1712
				xmax = 212.3711
				text = ""
			intervals [601]:
				xmin = 212.3711
				xmax = 212.4511
				text = "M"
			intervals [602]:
				xmin = 212.4511
				xmax = 212.4811
				text = "HH"
			intervals [603]:
				xmin = 212.4811
				xmax = 212.7711
				text = "M"
			intervals [604]:
				xmin = 212.7711
				xmax = 212.8011
				text = "sp"
			intervals [605]:
				xmin = 212.8011
				xmax = 237.4995
				text = ""
			intervals [606]:
				xmin = 237.4995
				xmax = 237.6595
				text = "M"
			intervals [607]:
				xmin = 237.6595
				xmax = 237.7195
				text = "HH"
			intervals [608]:
				xmin = 237.7195
				xmax = 237.8695
				text = "M"
			intervals [609]:
				xmin = 237.8695
				xmax = 239.6526
				text = ""
			intervals [610]:
				xmin = 239.6526
				xmax = 239.6826
				text = "AH1"
			intervals [611]:
				xmin = 239.6826
				xmax = 239.7326
				text = "HH"
			intervals [612]:
				xmin = 239.7326
				xmax = 240.0026
				text = "AH1"
			intervals [613]:
				xmin = 240.0026
				xmax = 268.1557
				text = "sp"
			intervals [614]:
				xmin = 268.1557
				xmax = 268.1957
				text = "M"
			intervals [615]:
				xmin = 268.1957
				xmax = 268.3657
				text = "HH"
			intervals [616]:
				xmin = 268.3657
				xmax = 268.4257
				text = "M"
			intervals [617]:
				xmin = 268.4257
				xmax = 312.8743
				text = ""
			intervals [618]:
				xmin = 312.8743
				xmax = 312.9743
				text = "Y"
			intervals [619]:
				xmin = 312.9743
				xmax = 313.1643
				text = "AE1"
			intervals [620]:
				xmin = 313.1643
				xmax = 313.2543
				text = "sp"
			intervals [621]:
				xmin = 313.2543
				xmax = 331.9001
				text = ""
			intervals [622]:
				xmin = 331.9001
				xmax = 332.1001
				text = "M"
			intervals [623]:
				xmin = 332.1001
				xmax = 332.1801
				text = "HH"
			intervals [624]:
				xmin = 332.1801
				xmax = 332.2101
				text = "M"
			intervals [625]:
				xmin = 332.2101
				xmax = 344.1892
				text = ""
			intervals [626]:
				xmin = 344.1892
				xmax = 344.2192
				text = "AH1"
			intervals [627]:
				xmin = 344.2192
				xmax = 344.2992
				text = "HH"
			intervals [628]:
				xmin = 344.2992
				xmax = 344.5892
				text = "AH1"
			intervals [629]:
				xmin = 344.5892
				xmax = 361.2147
				text = ""
			intervals [630]:
				xmin = 361.2147
				xmax = 361.2547
				text = "sil"
			intervals [631]:
				xmin = 361.2547
				xmax = 361.3147
				text = "AH1"
			intervals [632]:
				xmin = 361.3147
				xmax = 361.3447
				text = "HH"
			intervals [633]:
				xmin = 361.3447
				xmax = 361.7247
				text = "AH1"
			intervals [634]:
				xmin = 361.7247
				xmax = 362.7022
				text = ""
			intervals [635]:
				xmin = 362.7022
				xmax = 362.7722
				text = "DH"
			intervals [636]:
				xmin = 362.7722
				xmax = 362.8422
				text = "AE1"
			intervals [637]:
				xmin = 362.8422
				xmax = 362.8822
				text = "T"
			intervals [638]:
				xmin = 362.8822
				xmax = 362.9122
				text = "W"
			intervals [639]:
				xmin = 362.9122
				xmax = 363.0522
				text = "AA1"
			intervals [640]:
				xmin = 363.0522
				xmax = 363.1522
				text = "Z"
			intervals [641]:
				xmin = 363.1522
				xmax = 363.2622
				text = "IH0"
			intervals [642]:
				xmin = 363.2622
				xmax = 363.3022
				text = "T"
			intervals [643]:
				xmin = 363.3022
				xmax = 363.3322
				text = "DH"
			intervals [644]:
				xmin = 363.3322
				xmax = 363.4322
				text = "AH0"
			intervals [645]:
				xmin = 363.4322
				xmax = 363.4622
				text = "T"
			intervals [646]:
				xmin = 363.4622
				xmax = 363.4922
				text = "W"
			intervals [647]:
				xmin = 363.4922
				xmax = 363.5522
				text = "AO1"
			intervals [648]:
				xmin = 363.5522
				xmax = 363.6022
				text = "Z"
			intervals [649]:
				xmin = 363.6022
				xmax = 363.6522
				text = "DH"
			intervals [650]:
				xmin = 363.6522
				xmax = 363.7222
				text = "IY0"
			intervals [651]:
				xmin = 363.7222
				xmax = 363.8522
				text = "EH1"
			intervals [652]:
				xmin = 363.8522
				xmax = 363.9422
				text = "N"
			intervals [653]:
				xmin = 363.9422
				xmax = 363.9722
				text = "D"
			intervals [654]:
				xmin = 363.9722
				xmax = 364.0342
				text = ""
			intervals [655]:
				xmin = 364.0342
				xmax = 364.1642
				text = "HH"
			intervals [656]:
				xmin = 364.1642
				xmax = 364.3242
				text = "M"
			intervals [657]:
				xmin = 364.3242
				xmax = 365.4615
				text = "sp"
			intervals [658]:
				xmin = 365.4615
				xmax = 365.5015
				text = "S"
			intervals [659]:
				xmin = 365.5015
				xmax = 365.6015
				text = "OW1"
			intervals [660]:
				xmin = 365.6015
				xmax = 365.8215
				text = "OW2"
			intervals [661]:
				xmin = 365.8215
				xmax = 365.9415
				text = "K"
			intervals [662]:
				xmin = 365.9415
				xmax = 366.1015
				text = "EY1"
			intervals [663]:
				xmin = 366.1015
				xmax = 366.7178
				text = "sp"
			intervals [664]:
				xmin = 366.7178
				xmax = 367.0478
				text = "AH1"
			intervals [665]:
				xmin = 367.0478
				xmax = 367.1094
				text = ""
			intervals [666]:
				xmin = 367.1094
				xmax = 367.1394
				text = "sil"
			intervals [667]:
				xmin = 367.1394
				xmax = 367.1694
				text = "T"
			intervals [668]:
				xmin = 367.1694
				xmax = 367.2494
				text = "EH1"
			intervals [669]:
				xmin = 367.2494
				xmax = 367.2894
				text = "L"
			intervals [670]:
				xmin = 367.2894
				xmax = 367.3494
				text = "M"
			intervals [671]:
				xmin = 367.3494
				xmax = 367.4194
				text = "IY1"
			intervals [672]:
				xmin = 367.4194
				xmax = 367.4994
				text = "S"
			intervals [673]:
				xmin = 367.4994
				xmax = 367.6094
				text = "AH1"
			intervals [674]:
				xmin = 367.6094
				xmax = 367.6994
				text = "M"
			intervals [675]:
				xmin = 367.6994
				xmax = 367.7394
				text = "TH"
			intervals [676]:
				xmin = 367.7394
				xmax = 367.7794
				text = "IH0"
			intervals [677]:
				xmin = 367.7794
				xmax = 367.8894
				text = "N"
			intervals [678]:
				xmin = 367.8894
				xmax = 367.9194
				text = "sp"
			intervals [679]:
				xmin = 367.9194
				xmax = 367.9785
				text = ""
			intervals [680]:
				xmin = 367.9785
				xmax = 368.0485
				text = "D"
			intervals [681]:
				xmin = 368.0485
				xmax = 368.0885
				text = "IH0"
			intervals [682]:
				xmin = 368.0885
				xmax = 368.1685
				text = "D"
			intervals [683]:
				xmin = 368.1685
				xmax = 368.2085
				text = "Y"
			intervals [684]:
				xmin = 368.2085
				xmax = 368.2685
				text = "UW1"
			intervals [685]:
				xmin = 368.2685
				xmax = 368.3185
				text = "EH1"
			intervals [686]:
				xmin = 368.3185
				xmax = 368.4085
				text = "V"
			intervals [687]:
				xmin = 368.4085
				xmax = 368.5085
				text = "ER0"
			intervals [688]:
				xmin = 368.5085
				xmax = 368.5785
				text = "HH"
			intervals [689]:
				xmin = 368.5785
				xmax = 368.6385
				text = "AE1"
			intervals [690]:
				xmin = 368.6385
				xmax = 368.6985
				text = "V"
			intervals [691]:
				xmin = 368.6985
				xmax = 368.8485
				text = "AH0"
			intervals [692]:
				xmin = 368.8485
				xmax = 368.9285
				text = "sp"
			intervals [693]:
				xmin = 368.9285
				xmax = 368.9885
				text = "P"
			intervals [694]:
				xmin = 368.9885
				xmax = 369.0885
				text = "EH1"
			intervals [695]:
				xmin = 369.0885
				xmax = 369.1885
				text = "T"
			intervals [696]:
				xmin = 369.1885
				xmax = 370.1603
				text = "sp"
			intervals [697]:
				xmin = 370.1603
				xmax = 370.2003
				text = "ER0"
			intervals [698]:
				xmin = 370.2003
				xmax = 370.2403
				text = "D"
			intervals [699]:
				xmin = 370.2403
				xmax = 370.2703
				text = "UW1"
			intervals [700]:
				xmin = 370.2703
				xmax = 370.3003
				text = "Y"
			intervals [701]:
				xmin = 370.3003
				xmax = 370.3303
				text = "UW1"
			intervals [702]:
				xmin = 370.3303
				xmax = 370.3603
				text = "sp"
			intervals [703]:
				xmin = 370.3603
				xmax = 370.4703
				text = "HH"
			intervals [704]:
				xmin = 370.4703
				xmax = 370.5003
				text = "AE1"
			intervals [705]:
				xmin = 370.5003
				xmax = 370.5903
				text = "V"
			intervals [706]:
				xmin = 370.5903
				xmax = 370.6403
				text = "W"
			intervals [707]:
				xmin = 370.6403
				xmax = 370.6703
				text = "AH1"
			intervals [708]:
				xmin = 370.6703
				xmax = 370.8203
				text = "N"
			intervals [709]:
				xmin = 370.8203
				xmax = 370.8503
				text = "sp"
			intervals [710]:
				xmin = 370.8503
				xmax = 370.8803
				text = "N"
			intervals [711]:
				xmin = 370.8803
				xmax = 371.1603
				text = "AW1"
			intervals [712]:
				xmin = 371.1603
				xmax = 376.2502
				text = ""
			intervals [713]:
				xmin = 376.2502
				xmax = 376.2902
				text = "K"
			intervals [714]:
				xmin = 376.2902
				xmax = 376.3202
				text = "UH1"
			intervals [715]:
				xmin = 376.3202
				xmax = 376.3902
				text = "D"
			intervals [716]:
				xmin = 376.3902
				xmax = 376.4302
				text = "Y"
			intervals [717]:
				xmin = 376.4302
				xmax = 376.5002
				text = "UW1"
			intervals [718]:
				xmin = 376.5002
				xmax = 376.5702
				text = "T"
			intervals [719]:
				xmin = 376.5702
				xmax = 376.6602
				text = "EH1"
			intervals [720]:
				xmin = 376.6602
				xmax = 376.6902
				text = "L"
			intervals [721]:
				xmin = 376.6902
				xmax = 376.7702
				text = "M"
			intervals [722]:
				xmin = 376.7702
				xmax = 376.9102
				text = "IY1"
			intervals [723]:
				xmin = 376.9102
				xmax = 376.9402
				text = "AH0"
			intervals [724]:
				xmin = 376.9402
				xmax = 376.9702
				text = "B"
			intervals [725]:
				xmin = 376.9702
				xmax = 377.0002
				text = "AW1"
			intervals [726]:
				xmin = 377.0002
				xmax = 377.0302
				text = "T"
			intervals [727]:
				xmin = 377.0302
				xmax = 377.0702
				text = "sp"
			intervals [728]:
				xmin = 377.0702
				xmax = 377.1002
				text = "DH"
			intervals [729]:
				xmin = 377.1002
				xmax = 377.1302
				text = "AH0"
			intervals [730]:
				xmin = 377.1302
				xmax = 377.4002
				text = "M"
			intervals [731]:
				xmin = 377.4002
				xmax = 381.1125
				text = ""
			intervals [732]:
				xmin = 381.1125
				xmax = 381.1525
				text = "sil"
			intervals [733]:
				xmin = 381.1525
				xmax = 381.5125
				text = "OW1"
			intervals [734]:
				xmin = 381.5125
				xmax = 381.5425
				text = "sp"
			intervals [735]:
				xmin = 381.5425
				xmax = 381.5725
				text = "Y"
			intervals [736]:
				xmin = 381.5725
				xmax = 381.6025
				text = "UW1"
			intervals [737]:
				xmin = 381.6025
				xmax = 381.6325
				text = "N"
			intervals [738]:
				xmin = 381.6325
				xmax = 381.7525
				text = "OW1"
			intervals [739]:
				xmin = 381.7525
				xmax = 382.0471
				text = "sp"
			intervals [740]:
				xmin = 382.0471
				xmax = 382.0871
				text = "HH"
			intervals [741]:
				xmin = 382.0871
				xmax = 382.1271
				text = "W"
			intervals [742]:
				xmin = 382.1271
				xmax = 382.1971
				text = "IH1"
			intervals [743]:
				xmin = 382.1971
				xmax = 382.2871
				text = "CH"
			intervals [744]:
				xmin = 382.2871
				xmax = 382.3271
				text = "W"
			intervals [745]:
				xmin = 382.3271
				xmax = 382.3871
				text = "AH1"
			intervals [746]:
				xmin = 382.3871
				xmax = 382.4671
				text = "N"
			intervals [747]:
				xmin = 382.4671
				xmax = 382.5171
				text = "Y"
			intervals [748]:
				xmin = 382.5171
				xmax = 382.5471
				text = "UW1"
			intervals [749]:
				xmin = 382.5471
				xmax = 382.6471
				text = "EH0"
			intervals [750]:
				xmin = 382.6471
				xmax = 382.7171
				text = "N"
			intervals [751]:
				xmin = 382.7171
				xmax = 382.8071
				text = "JH"
			intervals [752]:
				xmin = 382.8071
				xmax = 383.0171
				text = "OY1"
			intervals [753]:
				xmin = 383.0171
				xmax = 383.0471
				text = "D"
			intervals [754]:
				xmin = 383.0471
				xmax = 383.0771
				text = "DH"
			intervals [755]:
				xmin = 383.0771
				xmax = 383.1071
				text = "AH0"
			intervals [756]:
				xmin = 383.1071
				xmax = 383.1671
				text = "M"
			intervals [757]:
				xmin = 383.1671
				xmax = 383.3471
				text = "OW1"
			intervals [758]:
				xmin = 383.3471
				xmax = 383.4171
				text = "S"
			intervals [759]:
				xmin = 383.4171
				xmax = 383.4571
				text = "T"
			intervals [760]:
				xmin = 383.4571
				xmax = 383.4871
				text = "ER0"
			intervals [761]:
				xmin = 383.4871
				xmax = 383.5371
				text = "EH1"
			intervals [762]:
				xmin = 383.5371
				xmax = 383.5671
				text = "N"
			intervals [763]:
				xmin = 383.5671
				xmax = 383.6871
				text = "IY0"
			intervals [764]:
				xmin = 383.6871
				xmax = 383.7171
				text = "sp"
			intervals [765]:
				xmin = 383.7171
				xmax = 383.7471
				text = "F"
			intervals [766]:
				xmin = 383.7471
				xmax = 383.7871
				text = "AH1"
			intervals [767]:
				xmin = 383.7871
				xmax = 383.8471
				text = "N"
			intervals [768]:
				xmin = 383.8471
				xmax = 383.9671
				text = "IY0"
			intervals [769]:
				xmin = 383.9671
				xmax = 383.9971
				text = "sp"
			intervals [770]:
				xmin = 383.9971
				xmax = 384.0271
				text = "TH"
			intervals [771]:
				xmin = 384.0271
				xmax = 384.0771
				text = "IH1"
			intervals [772]:
				xmin = 384.0771
				xmax = 384.2171
				text = "NG"
			intervals [773]:
				xmin = 384.2171
				xmax = 384.2471
				text = "Z"
			intervals [774]:
				xmin = 384.2471
				xmax = 384.2871
				text = "DH"
			intervals [775]:
				xmin = 384.2871
				xmax = 384.3471
				text = "EY1"
			intervals [776]:
				xmin = 384.3471
				xmax = 384.3771
				text = "sp"
			intervals [777]:
				xmin = 384.3771
				xmax = 384.4571
				text = "M"
			intervals [778]:
				xmin = 384.4571
				xmax = 384.4871
				text = "AY1"
			intervals [779]:
				xmin = 384.4871
				xmax = 384.5271
				text = "T"
			intervals [780]:
				xmin = 384.5271
				xmax = 384.5571
				text = "HH"
			intervals [781]:
				xmin = 384.5571
				xmax = 384.5871
				text = "AE1"
			intervals [782]:
				xmin = 384.5871
				xmax = 384.6371
				text = "V"
			intervals [783]:
				xmin = 384.6371
				xmax = 384.7171
				text = "sp"
			intervals [784]:
				xmin = 384.7171
				xmax = 384.7871
				text = "D"
			intervals [785]:
				xmin = 384.7871
				xmax = 384.9771
				text = "AH1"
			intervals [786]:
				xmin = 384.9771
				xmax = 385.0871
				text = "N"
			intervals [787]:
				xmin = 385.0871
				xmax = 385.2871
				text = "ER0"
			intervals [788]:
				xmin = 385.2871
				xmax = 386.6275
				text = ""
			intervals [789]:
				xmin = 386.6275
				xmax = 386.6575
				text = "T"
			intervals [790]:
				xmin = 386.6575
				xmax = 386.7075
				text = "R"
			intervals [791]:
				xmin = 386.7075
				xmax = 386.7475
				text = "AH1"
			intervals [792]:
				xmin = 386.7475
				xmax = 386.8475
				text = "B"
			intervals [793]:
				xmin = 386.8475
				xmax = 386.8975
				text = "AH0"
			intervals [794]:
				xmin = 386.8975
				xmax = 386.9275
				text = "L"
			intervals [795]:
				xmin = 386.9275
				xmax = 386.9875
				text = "DH"
			intervals [796]:
				xmin = 386.9875
				xmax = 387.0275
				text = "EY1"
			intervals [797]:
				xmin = 387.0275
				xmax = 387.1175
				text = "M"
			intervals [798]:
				xmin = 387.1175
				xmax = 387.1775
				text = "AY1"
			intervals [799]:
				xmin = 387.1775
				xmax = 387.2175
				text = "T"
			intervals [800]:
				xmin = 387.2175
				xmax = 387.2475
				text = "HH"
			intervals [801]:
				xmin = 387.2475
				xmax = 387.2775
				text = "AE1"
			intervals [802]:
				xmin = 387.2775
				xmax = 387.3275
				text = "V"
			intervals [803]:
				xmin = 387.3275
				xmax = 387.4475
				text = "K"
			intervals [804]:
				xmin = 387.4475
				xmax = 387.6975
				text = "AO1"
			intervals [805]:
				xmin = 387.6975
				xmax = 387.7375
				text = "Z"
			intervals [806]:
				xmin = 387.7375
				xmax = 387.7675
				text = "D"
			intervals [807]:
				xmin = 387.7675
				xmax = 387.7975
				text = "sp"
			intervals [808]:
				xmin = 387.7975
				xmax = 387.8975
				text = "Y"
			intervals [809]:
				xmin = 387.8975
				xmax = 387.9375
				text = "UW1"
			intervals [810]:
				xmin = 387.9375
				xmax = 436.9419
				text = "sp"
			intervals [811]:
				xmin = 436.9419
				xmax = 437.0419
				text = "M"
			intervals [812]:
				xmin = 437.0419
				xmax = 437.0819
				text = "HH"
			intervals [813]:
				xmin = 437.0819
				xmax = 437.2119
				text = "M"
			intervals [814]:
				xmin = 437.2119
				xmax = 449.9018
				text = "sp"
			intervals [815]:
				xmin = 449.9018
				xmax = 450.1418
				text = "M"
			intervals [816]:
				xmin = 450.1418
				xmax = 450.1718
				text = "HH"
			intervals [817]:
				xmin = 450.1718
				xmax = 450.3518
				text = "M"
			intervals [818]:
				xmin = 450.3518
				xmax = 450.3818
				text = "sp"
			intervals [819]:
				xmin = 450.3818
				xmax = 453.2244
				text = ""
			intervals [820]:
				xmin = 453.2244
				xmax = 453.2844
				text = "HH"
			intervals [821]:
				xmin = 453.2844
				xmax = 453.4844
				text = "AH1"
			intervals [822]:
				xmin = 453.4844
				xmax = 453.686
				text = ""
			intervals [823]:
				xmin = 453.686
				xmax = 453.756
				text = "Y"
			intervals [824]:
				xmin = 453.756
				xmax = 453.796
				text = "UW1"
			intervals [825]:
				xmin = 453.796
				xmax = 453.926
				text = "EH1"
			intervals [826]:
				xmin = 453.926
				xmax = 453.956
				text = "V"
			intervals [827]:
				xmin = 453.956
				xmax = 454.076
				text = "ER0"
			intervals [828]:
				xmin = 454.076
				xmax = 454.126
				text = "sp"
			intervals [829]:
				xmin = 454.126
				xmax = 454.186
				text = "F"
			intervals [830]:
				xmin = 454.186
				xmax = 454.306
				text = "AY1"
			intervals [831]:
				xmin = 454.306
				xmax = 454.386
				text = "N"
			intervals [832]:
				xmin = 454.386
				xmax = 454.416
				text = "D"
			intervals [833]:
				xmin = 454.416
				xmax = 454.526
				text = "HH"
			intervals [834]:
				xmin = 454.526
				xmax = 454.586
				text = "ER0"
			intervals [835]:
				xmin = 454.586
				xmax = 454.866
				text = "ER0"
			intervals [836]:
				xmin = 454.866
				xmax = 454.926
				text = "HH"
			intervals [837]:
				xmin = 454.926
				xmax = 455.016
				text = "IY1"
			intervals [838]:
				xmin = 455.016
				xmax = 455.136
				text = "R"
			intervals [839]:
				xmin = 455.136
				xmax = 455.166
				text = "sp"
			intervals [840]:
				xmin = 455.166
				xmax = 455.196
				text = "AH0"
			intervals [841]:
				xmin = 455.196
				xmax = 455.226
				text = "B"
			intervals [842]:
				xmin = 455.226
				xmax = 455.256
				text = "AW1"
			intervals [843]:
				xmin = 455.256
				xmax = 455.356
				text = "T"
			intervals [844]:
				xmin = 455.356
				xmax = 455.396
				text = "sp"
			intervals [845]:
				xmin = 455.396
				xmax = 455.446
				text = "IH0"
			intervals [846]:
				xmin = 455.446
				xmax = 455.476
				text = "T"
			intervals [847]:
				xmin = 455.476
				xmax = 457.5458
				text = ""
			intervals [848]:
				xmin = 457.5458
				xmax = 457.6358
				text = "HH"
			intervals [849]:
				xmin = 457.6358
				xmax = 457.8058
				text = "M"
			intervals [850]:
				xmin = 457.8058
				xmax = 458.9653
				text = "sp"
			intervals [851]:
				xmin = 458.9653
				xmax = 459.0053
				text = "AO2"
			intervals [852]:
				xmin = 459.0053
				xmax = 459.0353
				text = "L"
			intervals [853]:
				xmin = 459.0353
				xmax = 459.0653
				text = "R"
			intervals [854]:
				xmin = 459.0653
				xmax = 459.1053
				text = "AY1"
			intervals [855]:
				xmin = 459.1053
				xmax = 459.1353
				text = "T"
			intervals [856]:
				xmin = 459.1353
				xmax = 459.4053
				text = "spn"
			intervals [857]:
				xmin = 459.4053
				xmax = 459.4553
				text = "sp"
			intervals [858]:
				xmin = 459.4553
				xmax = 459.756
				text = ""
			intervals [859]:
				xmin = 459.756
				xmax = 459.826
				text = "T"
			intervals [860]:
				xmin = 459.826
				xmax = 459.876
				text = "EH1"
			intervals [861]:
				xmin = 459.876
				xmax = 459.946
				text = "L"
			intervals [862]:
				xmin = 459.946
				xmax = 460.006
				text = "M"
			intervals [863]:
				xmin = 460.006
				xmax = 460.036
				text = "IY1"
			intervals [864]:
				xmin = 460.036
				xmax = 460.106
				text = "sp"
			intervals [865]:
				xmin = 460.106
				xmax = 460.136
				text = "S"
			intervals [866]:
				xmin = 460.136
				xmax = 460.166
				text = "AH1"
			intervals [867]:
				xmin = 460.166
				xmax = 460.266
				text = "M"
			intervals [868]:
				xmin = 460.266
				xmax = 460.316
				text = "TH"
			intervals [869]:
				xmin = 460.316
				xmax = 460.356
				text = "IH0"
			intervals [870]:
				xmin = 460.356
				xmax = 460.446
				text = "NG"
			intervals [871]:
				xmin = 460.446
				xmax = 460.516
				text = "AH0"
			intervals [872]:
				xmin = 460.516
				xmax = 460.566
				text = "B"
			intervals [873]:
				xmin = 460.566
				xmax = 460.746
				text = "AW1"
			intervals [874]:
				xmin = 460.746
				xmax = 460.786
				text = "T"
			intervals [875]:
				xmin = 460.786
				xmax = 460.846
				text = "Y"
			intervals [876]:
				xmin = 460.846
				xmax = 460.886
				text = "UH1"
			intervals [877]:
				xmin = 460.886
				xmax = 460.966
				text = "R"
			intervals [878]:
				xmin = 460.966
				xmax = 461.146
				text = "S"
			intervals [879]:
				xmin = 461.146
				xmax = 461.186
				text = "K"
			intervals [880]:
				xmin = 461.186
				xmax = 461.326
				text = "UW1"
			intervals [881]:
				xmin = 461.326
				xmax = 461.416
				text = "L"
			intervals [882]:
				xmin = 461.416
				xmax = 461.526
				text = "S"
			intervals [883]:
				xmin = 461.526
				xmax = 461.586
				text = "EY1"
			intervals [884]:
				xmin = 461.586
				xmax = 461.616
				text = "Y"
			intervals [885]:
				xmin = 461.616
				xmax = 461.676
				text = "UH1"
			intervals [886]:
				xmin = 461.676
				xmax = 461.726
				text = "R"
			intervals [887]:
				xmin = 461.726
				xmax = 461.796
				text = "HH"
			intervals [888]:
				xmin = 461.796
				xmax = 461.926
				text = "AY1"
			intervals [889]:
				xmin = 461.926
				xmax = 461.956
				text = "sp"
			intervals [890]:
				xmin = 461.956
				xmax = 462.056
				text = "S"
			intervals [891]:
				xmin = 462.056
				xmax = 462.116
				text = "K"
			intervals [892]:
				xmin = 462.116
				xmax = 462.146
				text = "UW1"
			intervals [893]:
				xmin = 462.146
				xmax = 462.196
				text = "L"
			intervals [894]:
				xmin = 462.196
				xmax = 462.236
				text = "sp"
			intervals [895]:
				xmin = 462.236
				xmax = 462.266
				text = "Y"
			intervals [896]:
				xmin = 462.266
				xmax = 462.296
				text = "UW1"
			intervals [897]:
				xmin = 462.296
				xmax = 462.356
				text = "sp"
			intervals [898]:
				xmin = 462.356
				xmax = 462.396
				text = "S"
			intervals [899]:
				xmin = 462.396
				xmax = 462.426
				text = "EH1"
			intervals [900]:
				xmin = 462.426
				xmax = 462.456
				text = "D"
			intervals [901]:
				xmin = 462.456
				xmax = 462.486
				text = "sp"
			intervals [902]:
				xmin = 462.486
				xmax = 462.516
				text = "Y"
			intervals [903]:
				xmin = 462.516
				xmax = 462.546
				text = "UW1"
			intervals [904]:
				xmin = 462.546
				xmax = 462.576
				text = "W"
			intervals [905]:
				xmin = 462.576
				xmax = 462.606
				text = "EH1"
			intervals [906]:
				xmin = 462.606
				xmax = 462.636
				text = "N"
			intervals [907]:
				xmin = 462.636
				xmax = 462.676
				text = "T"
			intervals [908]:
				xmin = 462.676
				xmax = 462.706
				text = "T"
			intervals [909]:
				xmin = 462.706
				xmax = 462.756
				text = "AH0"
			intervals [910]:
				xmin = 462.756
				xmax = 462.846
				text = "sp"
			intervals [911]:
				xmin = 462.846
				xmax = 463.386
				text = "TN"
			intervals [912]:
				xmin = 463.386
				xmax = 464.5576
				text = ""
			intervals [913]:
				xmin = 464.5576
				xmax = 464.5976
				text = "K"
			intervals [914]:
				xmin = 464.5976
				xmax = 464.6276
				text = "UH1"
			intervals [915]:
				xmin = 464.6276
				xmax = 464.6576
				text = "D"
			intervals [916]:
				xmin = 464.6576
				xmax = 464.6876
				text = "sp"
			intervals [917]:
				xmin = 464.6876
				xmax = 464.7176
				text = "Y"
			intervals [918]:
				xmin = 464.7176
				xmax = 464.7576
				text = "UW1"
			intervals [919]:
				xmin = 464.7576
				xmax = 464.7876
				text = "sp"
			intervals [920]:
				xmin = 464.7876
				xmax = 464.8376
				text = "T"
			intervals [921]:
				xmin = 464.8376
				xmax = 464.8876
				text = "EH1"
			intervals [922]:
				xmin = 464.8876
				xmax = 464.9276
				text = "L"
			intervals [923]:
				xmin = 464.9276
				xmax = 464.9976
				text = "M"
			intervals [924]:
				xmin = 464.9976
				xmax = 465.0476
				text = "IY1"
			intervals [925]:
				xmin = 465.0476
				xmax = 465.1276
				text = "S"
			intervals [926]:
				xmin = 465.1276
				xmax = 465.1676
				text = "AH1"
			intervals [927]:
				xmin = 465.1676
				xmax = 465.2576
				text = "M"
			intervals [928]:
				xmin = 465.2576
				xmax = 465.3276
				text = "TH"
			intervals [929]:
				xmin = 465.3276
				xmax = 465.4576
				text = "IH0"
			intervals [930]:
				xmin = 465.4576
				xmax = 465.5276
				text = "N"
			intervals [931]:
				xmin = 465.5276
				xmax = 465.5576
				text = "AH0"
			intervals [932]:
				xmin = 465.5576
				xmax = 465.5876
				text = "B"
			intervals [933]:
				xmin = 465.5876
				xmax = 465.6576
				text = "AW1"
			intervals [934]:
				xmin = 465.6576
				xmax = 465.7176
				text = "T"
			intervals [935]:
				xmin = 465.7176
				xmax = 465.7476
				text = "sp"
			intervals [936]:
				xmin = 465.7476
				xmax = 465.7876
				text = "DH"
			intervals [937]:
				xmin = 465.7876
				xmax = 465.8776
				text = "AH0"
			intervals [938]:
				xmin = 465.8776
				xmax = 465.9076
				text = "T"
			intervals [939]:
				xmin = 465.9076
				xmax = 465.9676
				text = "sp"
			intervals [940]:
				xmin = 465.9676
				xmax = 467.135
				text = ""
			intervals [941]:
				xmin = 467.135
				xmax = 467.185
				text = "W"
			intervals [942]:
				xmin = 467.185
				xmax = 467.215
				text = "AH1"
			intervals [943]:
				xmin = 467.215
				xmax = 467.245
				text = "T"
			intervals [944]:
				xmin = 467.245
				xmax = 467.275
				text = "K"
			intervals [945]:
				xmin = 467.275
				xmax = 467.315
				text = "AY1"
			intervals [946]:
				xmin = 467.315
				xmax = 467.345
				text = "N"
			intervals [947]:
				xmin = 467.345
				xmax = 467.395
				text = "D"
			intervals [948]:
				xmin = 467.395
				xmax = 467.425
				text = "AH0"
			intervals [949]:
				xmin = 467.425
				xmax = 467.515
				text = "V"
			intervals [950]:
				xmin = 467.515
				xmax = 467.595
				text = "S"
			intervals [951]:
				xmin = 467.595
				xmax = 467.695
				text = "AH1"
			intervals [952]:
				xmin = 467.695
				xmax = 467.755
				text = "B"
			intervals [953]:
				xmin = 467.755
				xmax = 467.785
				text = "JH"
			intervals [954]:
				xmin = 467.785
				xmax = 467.815
				text = "IH0"
			intervals [955]:
				xmin = 467.815
				xmax = 467.845
				text = "K"
			intervals [956]:
				xmin = 467.845
				xmax = 467.875
				text = "T"
			intervals [957]:
				xmin = 467.875
				xmax = 467.905
				text = "S"
			intervals [958]:
				xmin = 467.905
				xmax = 468.005
				text = "sp"
			intervals [959]:
				xmin = 468.005
				xmax = 468.055
				text = "Y"
			intervals [960]:
				xmin = 468.055
				xmax = 468.095
				text = "UW1"
			intervals [961]:
				xmin = 468.095
				xmax = 468.185
				text = "M"
			intervals [962]:
				xmin = 468.185
				xmax = 468.265
				text = "AY1"
			intervals [963]:
				xmin = 468.265
				xmax = 468.295
				text = "T"
			intervals [964]:
				xmin = 468.295
				xmax = 468.325
				text = "HH"
			intervals [965]:
				xmin = 468.325
				xmax = 468.355
				text = "AE1"
			intervals [966]:
				xmin = 468.355
				xmax = 468.385
				text = "V"
			intervals [967]:
				xmin = 468.385
				xmax = 468.415
				text = "sp"
			intervals [968]:
				xmin = 468.415
				xmax = 468.555
				text = "S"
			intervals [969]:
				xmin = 468.555
				xmax = 468.605
				text = "T"
			intervals [970]:
				xmin = 468.605
				xmax = 468.665
				text = "AH1"
			intervals [971]:
				xmin = 468.665
				xmax = 468.705
				text = "D"
			intervals [972]:
				xmin = 468.705
				xmax = 468.735
				text = "IY0"
			intervals [973]:
				xmin = 468.735
				xmax = 468.765
				text = "D"
			intervals [974]:
				xmin = 468.765
				xmax = 468.795
				text = "AH0"
			intervals [975]:
				xmin = 468.795
				xmax = 469.205
				text = "N"
			intervals [976]:
				xmin = 469.205
				xmax = 469.9261
				text = "sp"
			intervals [977]:
				xmin = 469.9261
				xmax = 469.9561
				text = "JH"
			intervals [978]:
				xmin = 469.9561
				xmax = 469.9861
				text = "IH0"
			intervals [979]:
				xmin = 469.9861
				xmax = 470.0561
				text = "S"
			intervals [980]:
				xmin = 470.0561
				xmax = 470.0861
				text = "T"
			intervals [981]:
				xmin = 470.0861
				xmax = 470.1161
				text = "IH0"
			intervals [982]:
				xmin = 470.1161
				xmax = 470.1561
				text = "N"
			intervals [983]:
				xmin = 470.1561
				xmax = 470.2561
				text = "JH"
			intervals [984]:
				xmin = 470.2561
				xmax = 470.2961
				text = "EH1"
			intervals [985]:
				xmin = 470.2961
				xmax = 470.3261
				text = "N"
			intervals [986]:
				xmin = 470.3261
				xmax = 470.3561
				text = "ER0"
			intervals [987]:
				xmin = 470.3561
				xmax = 470.3861
				text = "AH0"
			intervals [988]:
				xmin = 470.3861
				xmax = 470.6161
				text = "L"
			intervals [989]:
				xmin = 470.6161
				xmax = 470.6561
				text = "sp"
			intervals [990]:
				xmin = 470.6561
				xmax = 473.5967
				text = ""
			intervals [991]:
				xmin = 473.5967
				xmax = 473.6667
				text = "HH"
			intervals [992]:
				xmin = 473.6667
				xmax = 473.8367
				text = "M"
			intervals [993]:
				xmin = 473.8367
				xmax = 473.8667
				text = "sp"
			intervals [994]:
				xmin = 473.8667
				xmax = 475.3499
				text = ""
			intervals [995]:
				xmin = 475.3499
				xmax = 475.5899
				text = "Y"
			intervals [996]:
				xmin = 475.5899
				xmax = 475.7699
				text = "AE1"
			intervals [997]:
				xmin = 475.7699
				xmax = 475.8349
				text = ""
			intervals [998]:
				xmin = 475.8349
				xmax = 475.9849
				text = "sil"
			intervals [999]:
				xmin = 475.9849
				xmax = 476.0149
				text = "T"
			intervals [1000]:
				xmin = 476.0149
				xmax = 476.0449
				text = "EH1"
			intervals [1001]:
				xmin = 476.0449
				xmax = 476.0749
				text = "L"
			intervals [1002]:
				xmin = 476.0749
				xmax = 476.1149
				text = "M"
			intervals [1003]:
				xmin = 476.1149
				xmax = 476.1449
				text = "IY1"
			intervals [1004]:
				xmin = 476.1449
				xmax = 476.1749
				text = "EH1"
			intervals [1005]:
				xmin = 476.1749
				xmax = 476.2149
				text = "N"
			intervals [1006]:
				xmin = 476.2149
				xmax = 476.2449
				text = "IY0"
			intervals [1007]:
				xmin = 476.2449
				xmax = 476.3549
				text = "TH"
			intervals [1008]:
				xmin = 476.3549
				xmax = 476.3849
				text = "IH2"
			intervals [1009]:
				xmin = 476.3849
				xmax = 476.4249
				text = "N"
			intervals [1010]:
				xmin = 476.4249
				xmax = 476.4949
				text = "sp"
			intervals [1011]:
				xmin = 476.4949
				xmax = 480.3241
				text = ""
			intervals [1012]:
				xmin = 480.3241
				xmax = 480.4741
				text = "M"
			intervals [1013]:
				xmin = 480.4741
				xmax = 480.5241
				text = "HH"
			intervals [1014]:
				xmin = 480.5241
				xmax = 480.7141
				text = "M"
			intervals [1015]:
				xmin = 480.7141
				xmax = 480.7441
				text = "sp"
			intervals [1016]:
				xmin = 480.7441
				xmax = 500.7814
				text = ""
			intervals [1017]:
				xmin = 500.7814
				xmax = 500.8414
				text = "M"
			intervals [1018]:
				xmin = 500.8414
				xmax = 500.8714
				text = "HH"
			intervals [1019]:
				xmin = 500.8714
				xmax = 500.9014
				text = "M"
			intervals [1020]:
				xmin = 500.9014
				xmax = 501.2714
				text = "sp"
			intervals [1021]:
				xmin = 501.2714
				xmax = 512.4224
				text = ""
			intervals [1022]:
				xmin = 512.4224
				xmax = 512.4724
				text = "M"
			intervals [1023]:
				xmin = 512.4724
				xmax = 512.5024
				text = "HH"
			intervals [1024]:
				xmin = 512.5024
				xmax = 512.8324
				text = "M"
			intervals [1025]:
				xmin = 512.8324
				xmax = 512.8924
				text = "sp"
			intervals [1026]:
				xmin = 512.8924
				xmax = 515.0418
				text = ""
			intervals [1027]:
				xmin = 515.0418
				xmax = 515.0718
				text = "M"
			intervals [1028]:
				xmin = 515.0718
				xmax = 515.1018
				text = "HH"
			intervals [1029]:
				xmin = 515.1018
				xmax = 515.3818
				text = "M"
			intervals [1030]:
				xmin = 515.3818
				xmax = 520.245
				text = "sp"
			intervals [1031]:
				xmin = 520.245
				xmax = 520.325
				text = "AH1"
			intervals [1032]:
				xmin = 520.325
				xmax = 520.425
				text = "HH"
			intervals [1033]:
				xmin = 520.425
				xmax = 520.585
				text = "AH1"
			intervals [1034]:
				xmin = 520.585
				xmax = 521.0418
				text = ""
			intervals [1035]:
				xmin = 521.0418
				xmax = 521.1018
				text = "W"
			intervals [1036]:
				xmin = 521.1018
				xmax = 521.1518
				text = "AH1"
			intervals [1037]:
				xmin = 521.1518
				xmax = 521.1918
				text = "T"
			intervals [1038]:
				xmin = 521.1918
				xmax = 521.2418
				text = "D"
			intervals [1039]:
				xmin = 521.2418
				xmax = 521.2818
				text = "Y"
			intervals [1040]:
				xmin = 521.2818
				xmax = 521.3318
				text = "UW1"
			intervals [1041]:
				xmin = 521.3318
				xmax = 521.4118
				text = "L"
			intervals [1042]:
				xmin = 521.4118
				xmax = 521.4718
				text = "AY1"
			intervals [1043]:
				xmin = 521.4718
				xmax = 521.5418
				text = "K"
			intervals [1044]:
				xmin = 521.5418
				xmax = 521.6618
				text = "AH0"
			intervals [1045]:
				xmin = 521.6618
				xmax = 521.7018
				text = "B"
			intervals [1046]:
				xmin = 521.7018
				xmax = 521.8118
				text = "AW1"
			intervals [1047]:
				xmin = 521.8118
				xmax = 521.8718
				text = "T"
			intervals [1048]:
				xmin = 521.8718
				xmax = 521.9118
				text = "IH0"
			intervals [1049]:
				xmin = 521.9118
				xmax = 521.9718
				text = "T"
			intervals [1050]:
				xmin = 521.9718
				xmax = 522.0018
				text = "sp"
			intervals [1051]:
				xmin = 522.0018
				xmax = 542.511
				text = ""
			intervals [1052]:
				xmin = 542.511
				xmax = 542.821
				text = "OW1"
			intervals [1053]:
				xmin = 542.821
				xmax = 543.6281
				text = "sp"
			intervals [1054]:
				xmin = 543.6281
				xmax = 543.6881
				text = "Y"
			intervals [1055]:
				xmin = 543.6881
				xmax = 543.7181
				text = "UW1"
			intervals [1056]:
				xmin = 543.7181
				xmax = 543.7981
				text = "M"
			intervals [1057]:
				xmin = 543.7981
				xmax = 543.8481
				text = "IY1"
			intervals [1058]:
				xmin = 543.8481
				xmax = 543.9181
				text = "N"
			intervals [1059]:
				xmin = 543.9181
				xmax = 543.9881
				text = "Y"
			intervals [1060]:
				xmin = 543.9881
				xmax = 544.0881
				text = "UW1"
			intervals [1061]:
				xmin = 544.0881
				xmax = 544.1181
				text = "sp"
			intervals [1062]:
				xmin = 544.1181
				xmax = 544.1481
				text = "K"
			intervals [1063]:
				xmin = 544.1481
				xmax = 544.1781
				text = "UH1"
			intervals [1064]:
				xmin = 544.1781
				xmax = 544.2081
				text = "D"
			intervals [1065]:
				xmin = 544.2081
				xmax = 544.2981
				text = "K"
			intervals [1066]:
				xmin = 544.2981
				xmax = 544.3681
				text = "AH1"
			intervals [1067]:
				xmin = 544.3681
				xmax = 544.4581
				text = "M"
			intervals [1068]:
				xmin = 544.4581
				xmax = 544.5081
				text = "AH0"
			intervals [1069]:
				xmin = 544.5081
				xmax = 544.5881
				text = "N"
			intervals [1070]:
				xmin = 544.5881
				xmax = 544.6181
				text = "D"
			intervals [1071]:
				xmin = 544.6181
				xmax = 544.6781
				text = "G"
			intervals [1072]:
				xmin = 544.6781
				xmax = 544.8781
				text = "OW1"
			intervals [1073]:
				xmin = 544.8781
				xmax = 545.1397
				text = ""
			intervals [1074]:
				xmin = 545.1397
				xmax = 545.1697
				text = "D"
			intervals [1075]:
				xmin = 545.1697
				xmax = 545.1997
				text = "Y"
			intervals [1076]:
				xmin = 545.1997
				xmax = 545.2297
				text = "UH1"
			intervals [1077]:
				xmin = 545.2297
				xmax = 545.3497
				text = "R"
			intervals [1078]:
				xmin = 545.3497
				xmax = 545.3897
				text = "IH0"
			intervals [1079]:
				xmin = 545.3897
				xmax = 545.4397
				text = "N"
			intervals [1080]:
				xmin = 545.4397
				xmax = 545.4697
				text = "DH"
			intervals [1081]:
				xmin = 545.4697
				xmax = 545.7097
				text = "AH0"
			intervals [1082]:
				xmin = 545.7097
				xmax = 545.7397
				text = "sp"
			intervals [1083]:
				xmin = 545.7397
				xmax = 545.7697
				text = "D"
			intervals [1084]:
				xmin = 545.7697
				xmax = 545.7997
				text = "EY1"
			intervals [1085]:
				xmin = 545.7997
				xmax = 546.8743
				text = ""
			intervals [1086]:
				xmin = 546.8743
				xmax = 546.9043
				text = "sil"
			intervals [1087]:
				xmin = 546.9043
				xmax = 547.0443
				text = "M"
			intervals [1088]:
				xmin = 547.0443
				xmax = 547.0743
				text = "HH"
			intervals [1089]:
				xmin = 547.0743
				xmax = 547.3243
				text = "M"
			intervals [1090]:
				xmin = 547.3243
				xmax = 548.4671
				text = "sp"
			intervals [1091]:
				xmin = 548.4671
				xmax = 548.6871
				text = "AH1"
			intervals [1092]:
				xmin = 548.6871
				xmax = 548.7171
				text = "M"
			intervals [1093]:
				xmin = 548.7171
				xmax = 548.7471
				text = "W"
			intervals [1094]:
				xmin = 548.7471
				xmax = 548.7771
				text = "AH1"
			intervals [1095]:
				xmin = 548.7771
				xmax = 548.8071
				text = "T"
			intervals [1096]:
				xmin = 548.8071
				xmax = 548.8371
				text = "D"
			intervals [1097]:
				xmin = 548.8371
				xmax = 548.8971
				text = "IH0"
			intervals [1098]:
				xmin = 548.8971
				xmax = 548.9571
				text = "D"
			intervals [1099]:
				xmin = 548.9571
				xmax = 548.9971
				text = "Y"
			intervals [1100]:
				xmin = 548.9971
				xmax = 549.0971
				text = "UW1"
			intervals [1101]:
				xmin = 549.0971
				xmax = 549.1871
				text = "D"
			intervals [1102]:
				xmin = 549.1871
				xmax = 549.4671
				text = "UW1"
			intervals [1103]:
				xmin = 549.4671
				xmax = 549.7271
				text = "AH0"
			intervals [1104]:
				xmin = 549.7271
				xmax = 549.7571
				text = "N"
			intervals [1105]:
				xmin = 549.7571
				xmax = 549.8171
				text = "Y"
			intervals [1106]:
				xmin = 549.8171
				xmax = 549.8971
				text = "UH1"
			intervals [1107]:
				xmin = 549.8971
				xmax = 550.0071
				text = "R"
			intervals [1108]:
				xmin = 550.0071
				xmax = 550.0371
				text = "F"
			intervals [1109]:
				xmin = 550.0371
				xmax = 550.0771
				text = "R"
			intervals [1110]:
				xmin = 550.0771
				xmax = 550.1971
				text = "EH1"
			intervals [1111]:
				xmin = 550.1971
				xmax = 550.2371
				text = "N"
			intervals [1112]:
				xmin = 550.2371
				xmax = 550.3171
				text = "Z"
			intervals [1113]:
				xmin = 550.3171
				xmax = 550.3771
				text = "D"
			intervals [1114]:
				xmin = 550.3771
				xmax = 550.5371
				text = "UW1"
			intervals [1115]:
				xmin = 550.5371
				xmax = 550.5771
				text = "W"
			intervals [1116]:
				xmin = 550.5771
				xmax = 550.6371
				text = "EH1"
			intervals [1117]:
				xmin = 550.6371
				xmax = 550.7671
				text = "N"
			intervals [1118]:
				xmin = 550.7671
				xmax = 550.8171
				text = "S"
			intervals [1119]:
				xmin = 550.8171
				xmax = 550.8871
				text = "K"
			intervals [1120]:
				xmin = 550.8871
				xmax = 550.9971
				text = "UW1"
			intervals [1121]:
				xmin = 550.9971
				xmax = 551.0771
				text = "L"
			intervals [1122]:
				xmin = 551.0771
				xmax = 551.1071
				text = "G"
			intervals [1123]:
				xmin = 551.1071
				xmax = 551.2271
				text = "AA1"
			intervals [1124]:
				xmin = 551.2271
				xmax = 551.2871
				text = "T"
			intervals [1125]:
				xmin = 551.2871
				xmax = 551.5171
				text = "AW1"
			intervals [1126]:
				xmin = 551.5171
				xmax = 551.5771
				text = "T"
			intervals [1127]:
				xmin = 551.5771
				xmax = 551.9218
				text = "sp"
			intervals [1128]:
				xmin = 551.9218
				xmax = 551.9518
				text = "AY1"
			intervals [1129]:
				xmin = 551.9518
				xmax = 552.2018
				text = "M"
			intervals [1130]:
				xmin = 552.2018
				xmax = 552.2318
				text = "IY1"
			intervals [1131]:
				xmin = 552.2318
				xmax = 552.2618
				text = "N"
			intervals [1132]:
				xmin = 552.2618
				xmax = 552.3018
				text = "S"
			intervals [1133]:
				xmin = 552.3018
				xmax = 552.3618
				text = "EY1"
			intervals [1134]:
				xmin = 552.3618
				xmax = 552.3918
				text = "IH0"
			intervals [1135]:
				xmin = 552.3918
				xmax = 552.4618
				text = "N"
			intervals [1136]:
				xmin = 552.4618
				xmax = 552.4918
				text = "DH"
			intervals [1137]:
				xmin = 552.4918
				xmax = 552.5718
				text = "IY0"
			intervals [1138]:
				xmin = 552.5718
				xmax = 552.6618
				text = "AE2"
			intervals [1139]:
				xmin = 552.6618
				xmax = 552.6918
				text = "F"
			intervals [1140]:
				xmin = 552.6918
				xmax = 552.7218
				text = "T"
			intervals [1141]:
				xmin = 552.7218
				xmax = 552.7918
				text = "ER0"
			intervals [1142]:
				xmin = 552.7918
				xmax = 552.8818
				text = "N"
			intervals [1143]:
				xmin = 552.8818
				xmax = 552.9118
				text = "UW1"
			intervals [1144]:
				xmin = 552.9118
				xmax = 553.0518
				text = "N"
			intervals [1145]:
				xmin = 553.0518
				xmax = 553.1718
				text = "sp"
			intervals [1146]:
				xmin = 553.1718
				xmax = 553.2418
				text = "ER0"
			intervals [1147]:
				xmin = 553.2418
				xmax = 553.2918
				text = "S"
			intervals [1148]:
				xmin = 553.2918
				xmax = 553.3218
				text = "AH1"
			intervals [1149]:
				xmin = 553.3218
				xmax = 553.3518
				text = "M"
			intervals [1150]:
				xmin = 553.3518
				xmax = 553.3818
				text = "TH"
			intervals [1151]:
				xmin = 553.3818
				xmax = 553.4118
				text = "IH0"
			intervals [1152]:
				xmin = 553.4118
				xmax = 553.7818
				text = "N"
			intervals [1153]:
				xmin = 553.7818
				xmax = 562.790
				text = ""
			intervals [1154]:
				xmin = 562.790
				xmax = 562.850
				text = "M"
			intervals [1155]:
				xmin = 562.850
				xmax = 562.880
				text = "HH"
			intervals [1156]:
				xmin = 562.880
				xmax = 563.130
				text = "M"
			intervals [1157]:
				xmin = 563.130
				xmax = 568.4488
				text = "sp"
			intervals [1158]:
				xmin = 568.4488
				xmax = 568.4888
				text = "M"
			intervals [1159]:
				xmin = 568.4888
				xmax = 568.5188
				text = "HH"
			intervals [1160]:
				xmin = 568.5188
				xmax = 568.7688
				text = "M"
			intervals [1161]:
				xmin = 568.7688
				xmax = 568.7988
				text = "sp"
			intervals [1162]:
				xmin = 568.7988
				xmax = 569.0464
				text = ""
			intervals [1163]:
				xmin = 569.0464
				xmax = 569.0964
				text = "HH"
			intervals [1164]:
				xmin = 569.0964
				xmax = 569.1264
				text = "W"
			intervals [1165]:
				xmin = 569.1264
				xmax = 569.2164
				text = "AH1"
			intervals [1166]:
				xmin = 569.2164
				xmax = 569.4764
				text = "T"
			intervals [1167]:
				xmin = 569.4764
				xmax = 569.5064
				text = "AE1"
			intervals [1168]:
				xmin = 569.5064
				xmax = 569.5664
				text = "B"
			intervals [1169]:
				xmin = 569.5664
				xmax = 569.6064
				text = "HH"
			intervals [1170]:
				xmin = 569.6064
				xmax = 569.6464
				text = "W"
			intervals [1171]:
				xmin = 569.6464
				xmax = 569.6764
				text = "IH1"
			intervals [1172]:
				xmin = 569.6764
				xmax = 569.7664
				text = "N"
			intervals [1173]:
				xmin = 569.7664
				xmax = 569.8564
				text = "Y"
			intervals [1174]:
				xmin = 569.8564
				xmax = 569.9064
				text = "UW1"
			intervals [1175]:
				xmin = 569.9064
				xmax = 569.9964
				text = "P"
			intervals [1176]:
				xmin = 569.9964
				xmax = 570.0564
				text = "L"
			intervals [1177]:
				xmin = 570.0564
				xmax = 570.1664
				text = "EY1"
			intervals [1178]:
				xmin = 570.1664
				xmax = 570.1964
				text = "sp"
			intervals [1179]:
				xmin = 570.1964
				xmax = 570.2264
				text = "B"
			intervals [1180]:
				xmin = 570.2264
				xmax = 570.4064
				text = "AE1"
			intervals [1181]:
				xmin = 570.4064
				xmax = 570.4364
				text = "S"
			intervals [1182]:
				xmin = 570.4364
				xmax = 570.4664
				text = "K"
			intervals [1183]:
				xmin = 570.4664
				xmax = 570.5364
				text = "AH0"
			intervals [1184]:
				xmin = 570.5364
				xmax = 570.6064
				text = "T"
			intervals [1185]:
				xmin = 570.6064
				xmax = 570.6364
				text = "B"
			intervals [1186]:
				xmin = 570.6364
				xmax = 570.8064
				text = "AO2"
			intervals [1187]:
				xmin = 570.8064
				xmax = 570.8864
				text = "L"
			intervals [1188]:
				xmin = 570.8864
				xmax = 571.0064
				text = "ER0"
			intervals [1189]:
				xmin = 571.0064
				xmax = 571.0664
				text = "sp"
			intervals [1190]:
				xmin = 571.0664
				xmax = 571.1064
				text = "F"
			intervals [1191]:
				xmin = 571.1064
				xmax = 571.1564
				text = "UH1"
			intervals [1192]:
				xmin = 571.1564
				xmax = 571.2164
				text = "T"
			intervals [1193]:
				xmin = 571.2164
				xmax = 571.2464
				text = "B"
			intervals [1194]:
				xmin = 571.2464
				xmax = 571.3264
				text = "AO2"
			intervals [1195]:
				xmin = 571.3264
				xmax = 571.3664
				text = "L"
			intervals [1196]:
				xmin = 571.3664
				xmax = 571.4464
				text = "W"
			intervals [1197]:
				xmin = 571.4464
				xmax = 571.4964
				text = "ER1"
			intervals [1198]:
				xmin = 571.4964
				xmax = 571.5564
				text = "DH"
			intervals [1199]:
				xmin = 571.5564
				xmax = 571.6164
				text = "EY1"
			intervals [1200]:
				xmin = 571.6164
				xmax = 571.6464
				text = "W"
			intervals [1201]:
				xmin = 571.6464
				xmax = 571.8064
				text = "ER0"
			intervals [1202]:
				xmin = 571.8064
				xmax = 571.8364
				text = "sp"
			intervals [1203]:
				xmin = 571.8364
				xmax = 571.8964
				text = "JH"
			intervals [1204]:
				xmin = 571.8964
				xmax = 571.9764
				text = "AH1"
			intervals [1205]:
				xmin = 571.9764
				xmax = 572.1164
				text = "S"
			intervals [1206]:
				xmin = 572.1164
				xmax = 572.1464
				text = "T"
			intervals [1207]:
				xmin = 572.1464
				xmax = 572.1764
				text = "Y"
			intervals [1208]:
				xmin = 572.1764
				xmax = 572.2264
				text = "UH1"
			intervals [1209]:
				xmin = 572.2264
				xmax = 572.3464
				text = "R"
			intervals [1210]:
				xmin = 572.3464
				xmax = 572.3964
				text = "sp"
			intervals [1211]:
				xmin = 572.3964
				xmax = 572.4264
				text = "F"
			intervals [1212]:
				xmin = 572.4264
				xmax = 572.4664
				text = "R"
			intervals [1213]:
				xmin = 572.4664
				xmax = 572.6264
				text = "EH1"
			intervals [1214]:
				xmin = 572.6264
				xmax = 572.7264
				text = "N"
			intervals [1215]:
				xmin = 572.7264
				xmax = 572.8064
				text = "Z"
			intervals [1216]:
				xmin = 572.8064
				xmax = 573.0164
				text = "ER0"
			intervals [1217]:
				xmin = 573.0164
				xmax = 573.0464
				text = "sp"
			intervals [1218]:
				xmin = 573.0464
				xmax = 573.1364
				text = "S"
			intervals [1219]:
				xmin = 573.1364
				xmax = 573.1964
				text = "P"
			intervals [1220]:
				xmin = 573.1964
				xmax = 573.2464
				text = "EH1"
			intervals [1221]:
				xmin = 573.2464
				xmax = 573.3164
				text = "SH"
			intervals [1222]:
				xmin = 573.3164
				xmax = 573.3764
				text = "AH0"
			intervals [1223]:
				xmin = 573.3764
				xmax = 573.4064
				text = "L"
			intervals [1224]:
				xmin = 573.4064
				xmax = 573.4564
				text = "sp"
			intervals [1225]:
				xmin = 573.4564
				xmax = 573.5064
				text = "T"
			intervals [1226]:
				xmin = 573.5064
				xmax = 573.5664
				text = "IY1"
			intervals [1227]:
				xmin = 573.5664
				xmax = 573.7764
				text = "M"
			intervals [1228]:
				xmin = 573.7764
				xmax = 573.8264
				text = "Z"
			intervals [1229]:
				xmin = 573.8264
				xmax = 573.9964
				text = "AO1"
			intervals [1230]:
				xmin = 573.9964
				xmax = 574.0764
				text = "R"
			intervals [1231]:
				xmin = 574.0764
				xmax = 574.1064
				text = "W"
			intervals [1232]:
				xmin = 574.1064
				xmax = 574.1364
				text = "AH1"
			intervals [1233]:
				xmin = 574.1364
				xmax = 574.1664
				text = "T"
			intervals [1234]:
				xmin = 574.1664
				xmax = 586.8113
				text = "sp"
			intervals [1235]:
				xmin = 586.8113
				xmax = 586.9413
				text = "M"
			intervals [1236]:
				xmin = 586.9413
				xmax = 586.9713
				text = "HH"
			intervals [1237]:
				xmin = 586.9713
				xmax = 587.0313
				text = "M"
			intervals [1238]:
				xmin = 587.0313
				xmax = 587.0613
				text = "sp"
			intervals [1239]:
				xmin = 587.0613
				xmax = 587.5407
				text = ""
			intervals [1240]:
				xmin = 587.5407
				xmax = 587.5907
				text = "D"
			intervals [1241]:
				xmin = 587.5907
				xmax = 587.6207
				text = "IH0"
			intervals [1242]:
				xmin = 587.6207
				xmax = 587.6507
				text = "D"
			intervals [1243]:
				xmin = 587.6507
				xmax = 587.7207
				text = "Y"
			intervals [1244]:
				xmin = 587.7207
				xmax = 587.8307
				text = "UW1"
			intervals [1245]:
				xmin = 587.8307
				xmax = 587.8807
				text = "HH"
			intervals [1246]:
				xmin = 587.8807
				xmax = 587.9107
				text = "AE1"
			intervals [1247]:
				xmin = 587.9107
				xmax = 588.0207
				text = "V"
			intervals [1248]:
				xmin = 588.0207
				xmax = 588.1307
				text = "T"
			intervals [1249]:
				xmin = 588.1307
				xmax = 588.1607
				text = "ER1"
			intervals [1250]:
				xmin = 588.1607
				xmax = 588.2007
				text = "N"
			intervals [1251]:
				xmin = 588.2007
				xmax = 588.2307
				text = "AH0"
			intervals [1252]:
				xmin = 588.2307
				xmax = 588.3107
				text = "M"
			intervals [1253]:
				xmin = 588.3107
				xmax = 588.3707
				text = "AH0"
			intervals [1254]:
				xmin = 588.3707
				xmax = 588.4307
				text = "N"
			intervals [1255]:
				xmin = 588.4307
				xmax = 588.4807
				text = "T"
			intervals [1256]:
				xmin = 588.4807
				xmax = 588.5507
				text = "S"
			intervals [1257]:
				xmin = 588.5507
				xmax = 588.7607
				text = "ER0"
			intervals [1258]:
				xmin = 588.7607
				xmax = 588.8007
				text = "sp"
			intervals [1259]:
				xmin = 588.8007
				xmax = 588.8607
				text = "HH"
			intervals [1260]:
				xmin = 588.8607
				xmax = 588.9807
				text = "AW1"
			intervals [1261]:
				xmin = 588.9807
				xmax = 589.0207
				text = "W"
			intervals [1262]:
				xmin = 589.0207
				xmax = 589.0507
				text = "AH0"
			intervals [1263]:
				xmin = 589.0507
				xmax = 589.0807
				text = "Z"
			intervals [1264]:
				xmin = 589.0807
				xmax = 589.1107
				text = "IH0"
			intervals [1265]:
				xmin = 589.1107
				xmax = 589.2007
				text = "T"
			intervals [1266]:
				xmin = 589.2007
				xmax = 589.2307
				text = "sp"
			intervals [1267]:
				xmin = 589.2307
				xmax = 589.2607
				text = "S"
			intervals [1268]:
				xmin = 589.2607
				xmax = 589.3007
				text = "EH1"
			intervals [1269]:
				xmin = 589.3007
				xmax = 589.5207
				text = "T"
			intervals [1270]:
				xmin = 589.5207
				xmax = 589.5507
				text = "AH1"
			intervals [1271]:
				xmin = 589.5507
				xmax = 589.5807
				text = "P"
			intervals [1272]:
				xmin = 589.5807
				xmax = 611.564
				text = ""
			intervals [1273]:
				xmin = 611.564
				xmax = 611.604
				text = "sil"
			intervals [1274]:
				xmin = 611.604
				xmax = 611.634
				text = "HH"
			intervals [1275]:
				xmin = 611.634
				xmax = 611.804
				text = "M"
			intervals [1276]:
				xmin = 611.804
				xmax = 611.854
				text = "sp"
			intervals [1277]:
				xmin = 611.854
				xmax = 613.4012
				text = ""
			intervals [1278]:
				xmin = 613.4012
				xmax = 613.4312
				text = "HH"
			intervals [1279]:
				xmin = 613.4312
				xmax = 613.7212
				text = "M"
			intervals [1280]:
				xmin = 613.7212
				xmax = 614.8208
				text = "sp"
			intervals [1281]:
				xmin = 614.8208
				xmax = 614.9708
				text = "AH1"
			intervals [1282]:
				xmin = 614.9708
				xmax = 615.1508
				text = "M"
			intervals [1283]:
				xmin = 615.1508
				xmax = 615.2008
				text = "D"
			intervals [1284]:
				xmin = 615.2008
				xmax = 615.2508
				text = "IH0"
			intervals [1285]:
				xmin = 615.2508
				xmax = 615.2908
				text = "D"
			intervals [1286]:
				xmin = 615.2908
				xmax = 615.3308
				text = "Y"
			intervals [1287]:
				xmin = 615.3308
				xmax = 615.3908
				text = "UW1"
			intervals [1288]:
				xmin = 615.3908
				xmax = 615.4708
				text = "EH1"
			intervals [1289]:
				xmin = 615.4708
				xmax = 615.5208
				text = "V"
			intervals [1290]:
				xmin = 615.5208
				xmax = 615.7808
				text = "ER0"
			intervals [1291]:
				xmin = 615.7808
				xmax = 615.8308
				text = "HH"
			intervals [1292]:
				xmin = 615.8308
				xmax = 616.0308
				text = "AE1"
			intervals [1293]:
				xmin = 616.0308
				xmax = 616.0608
				text = "V"
			intervals [1294]:
				xmin = 616.0608
				xmax = 616.0908
				text = "AH0"
			intervals [1295]:
				xmin = 616.0908
				xmax = 616.1208
				text = "sp"
			intervals [1296]:
				xmin = 616.1208
				xmax = 616.1808
				text = "T"
			intervals [1297]:
				xmin = 616.1808
				xmax = 616.3108
				text = "IY1"
			intervals [1298]:
				xmin = 616.3108
				xmax = 616.4108
				text = "CH"
			intervals [1299]:
				xmin = 616.4108
				xmax = 616.4808
				text = "ER0"
			intervals [1300]:
				xmin = 616.4808
				xmax = 616.5908
				text = "HH"
			intervals [1301]:
				xmin = 616.5908
				xmax = 616.6308
				text = "UW1"
			intervals [1302]:
				xmin = 616.6308
				xmax = 616.6608
				text = "HH"
			intervals [1303]:
				xmin = 616.6608
				xmax = 616.8108
				text = "AA1"
			intervals [1304]:
				xmin = 616.8108
				xmax = 616.9208
				text = "L"
			intervals [1305]:
				xmin = 616.9208
				xmax = 616.9508
				text = "ER0"
			intervals [1306]:
				xmin = 616.9508
				xmax = 616.9908
				text = "D"
			intervals [1307]:
				xmin = 616.9908
				xmax = 617.0808
				text = "AH0"
			intervals [1308]:
				xmin = 617.0808
				xmax = 617.1208
				text = "L"
			intervals [1309]:
				xmin = 617.1208
				xmax = 617.2408
				text = "AA1"
			intervals [1310]:
				xmin = 617.2408
				xmax = 617.2808
				text = "T"
			intervals [1311]:
				xmin = 617.2808
				xmax = 617.4428
				text = ""
			intervals [1312]:
				xmin = 617.4428
				xmax = 617.6128
				text = "IH0"
			intervals [1313]:
				xmin = 617.6128
				xmax = 617.6728
				text = "N"
			intervals [1314]:
				xmin = 617.6728
				xmax = 617.7328
				text = "S"
			intervals [1315]:
				xmin = 617.7328
				xmax = 617.8028
				text = "K"
			intervals [1316]:
				xmin = 617.8028
				xmax = 617.8528
				text = "UW1"
			intervals [1317]:
				xmin = 617.8528
				xmax = 618.0928
				text = "L"
			intervals [1318]:
				xmin = 618.0928
				xmax = 628.185
				text = ""
			intervals [1319]:
				xmin = 628.185
				xmax = 628.245
				text = "W"
			intervals [1320]:
				xmin = 628.245
				xmax = 628.275
				text = "AH1"
			intervals [1321]:
				xmin = 628.275
				xmax = 628.305
				text = "T"
			intervals [1322]:
				xmin = 628.305
				xmax = 628.345
				text = "W"
			intervals [1323]:
				xmin = 628.345
				xmax = 628.385
				text = "UH1"
			intervals [1324]:
				xmin = 628.385
				xmax = 628.445
				text = "D"
			intervals [1325]:
				xmin = 628.445
				xmax = 628.485
				text = "SH"
			intervals [1326]:
				xmin = 628.485
				xmax = 628.555
				text = "IY1"
			intervals [1327]:
				xmin = 628.555
				xmax = 628.645
				text = "HH"
			intervals [1328]:
				xmin = 628.645
				xmax = 628.735
				text = "AA1"
			intervals [1329]:
				xmin = 628.735
				xmax = 628.865
				text = "L"
			intervals [1330]:
				xmin = 628.865
				xmax = 629.025
				text = "ER0"
			intervals [1331]:
				xmin = 629.025
				xmax = 629.055
				text = "AH0"
			intervals [1332]:
				xmin = 629.055
				xmax = 629.085
				text = "B"
			intervals [1333]:
				xmin = 629.085
				xmax = 629.185
				text = "AW1"
			intervals [1334]:
				xmin = 629.185
				xmax = 629.255
				text = "T"
			intervals [1335]:
				xmin = 629.255
				xmax = 629.4175
				text = "sp"
			intervals [1336]:
				xmin = 629.4175
				xmax = 629.4575
				text = "ER0"
			intervals [1337]:
				xmin = 629.4575
				xmax = 629.4875
				text = "W"
			intervals [1338]:
				xmin = 629.4875
				xmax = 629.5175
				text = "AH1"
			intervals [1339]:
				xmin = 629.5175
				xmax = 629.5475
				text = "T"
			intervals [1340]:
				xmin = 629.5475
				xmax = 629.5775
				text = "W"
			intervals [1341]:
				xmin = 629.5775
				xmax = 629.6775
				text = "AO1"
			intervals [1342]:
				xmin = 629.6775
				xmax = 629.7475
				text = "Z"
			intervals [1343]:
				xmin = 629.7475
				xmax = 629.7875
				text = "sp"
			intervals [1344]:
				xmin = 629.7875
				xmax = 629.8475
				text = "SH"
			intervals [1345]:
				xmin = 629.8475
				xmax = 629.9075
				text = "IY1"
			intervals [1346]:
				xmin = 629.9075
				xmax = 630.0475
				text = "L"
			intervals [1347]:
				xmin = 630.0475
				xmax = 630.1075
				text = "AY1"
			intervals [1348]:
				xmin = 630.1075
				xmax = 630.2675
				text = "K"
			intervals [1349]:
				xmin = 630.2675
				xmax = 630.2975
				text = "sp"
			intervals [1350]:
				xmin = 630.2975
				xmax = 630.7764
				text = ""
			intervals [1351]:
				xmin = 630.7764
				xmax = 630.8564
				text = "IH0"
			intervals [1352]:
				xmin = 630.8564
				xmax = 630.8864
				text = "N"
			intervals [1353]:
				xmin = 630.8864
				xmax = 630.9364
				text = "DH"
			intervals [1354]:
				xmin = 630.9364
				xmax = 631.1564
				text = "AH0"
			intervals [1355]:
				xmin = 631.1564
				xmax = 631.1864
				text = "T"
			intervals [1356]:
				xmin = 631.1864
				xmax = 631.2164
				text = "R"
			intervals [1357]:
				xmin = 631.2164
				xmax = 631.2464
				text = "IH0"
			intervals [1358]:
				xmin = 631.2464
				xmax = 631.2864
				text = "S"
			intervals [1359]:
				xmin = 631.2864
				xmax = 631.3364
				text = "P"
			intervals [1360]:
				xmin = 631.3364
				xmax = 631.4064
				text = "EH1"
			intervals [1361]:
				xmin = 631.4064
				xmax = 631.4364
				text = "K"
			intervals [1362]:
				xmin = 631.4364
				xmax = 631.4664
				text = "T"
			intervals [1363]:
				xmin = 631.4664
				xmax = 631.6664
				text = "sp"
			intervals [1364]:
				xmin = 631.6664
				xmax = 633.3596
				text = ""
			intervals [1365]:
				xmin = 633.3596
				xmax = 634.5696
				text = "spn"
			intervals [1366]:
				xmin = 634.5696
				xmax = 637.8395
				text = ""
			intervals [1367]:
				xmin = 637.8395
				xmax = 638.2395
				text = "AH1"
			intervals [1368]:
				xmin = 638.2395
				xmax = 638.3295
				text = "HH"
			intervals [1369]:
				xmin = 638.3295
				xmax = 638.3695
				text = "AH1"
			intervals [1370]:
				xmin = 638.3695
				xmax = 641.9837
				text = ""
			intervals [1371]:
				xmin = 641.9837
				xmax = 642.0237
				text = "sil"
			intervals [1372]:
				xmin = 642.0237
				xmax = 642.1337
				text = "AH1"
			intervals [1373]:
				xmin = 642.1337
				xmax = 642.1937
				text = "HH"
			intervals [1374]:
				xmin = 642.1937
				xmax = 642.4037
				text = "AH1"
			intervals [1375]:
				xmin = 642.4037
				xmax = 643.3546
				text = ""
			intervals [1376]:
				xmin = 643.3546
				xmax = 643.4146
				text = "sil"
			intervals [1377]:
				xmin = 643.4146
				xmax = 643.5246
				text = "W"
			intervals [1378]:
				xmin = 643.5246
				xmax = 643.6146
				text = "AH1"
			intervals [1379]:
				xmin = 643.6146
				xmax = 643.6846
				text = "Z"
			intervals [1380]:
				xmin = 643.6846
				xmax = 643.7146
				text = "DH"
			intervals [1381]:
				xmin = 643.7146
				xmax = 643.7446
				text = "EH1"
			intervals [1382]:
				xmin = 643.7446
				xmax = 643.7746
				text = "R"
			intervals [1383]:
				xmin = 643.7746
				xmax = 643.9146
				text = "EH1"
			intervals [1384]:
				xmin = 643.9146
				xmax = 643.9546
				text = "N"
			intervals [1385]:
				xmin = 643.9546
				xmax = 643.9846
				text = "IY0"
			intervals [1386]:
				xmin = 643.9846
				xmax = 644.0146
				text = "TH"
			intervals [1387]:
				xmin = 644.0146
				xmax = 644.0446
				text = "IH2"
			intervals [1388]:
				xmin = 644.0446
				xmax = 644.1846
				text = "NG"
			intervals [1389]:
				xmin = 644.1846
				xmax = 644.2446
				text = "S"
			intervals [1390]:
				xmin = 644.2446
				xmax = 644.3046
				text = "P"
			intervals [1391]:
				xmin = 644.3046
				xmax = 644.4046
				text = "EH1"
			intervals [1392]:
				xmin = 644.4046
				xmax = 644.5046
				text = "SH"
			intervals [1393]:
				xmin = 644.5046
				xmax = 644.5546
				text = "AH0"
			intervals [1394]:
				xmin = 644.5546
				xmax = 644.5846
				text = "L"
			intervals [1395]:
				xmin = 644.5846
				xmax = 644.6146
				text = "DH"
			intervals [1396]:
				xmin = 644.6146
				xmax = 644.7446
				text = "AH0"
			intervals [1397]:
				xmin = 644.7446
				xmax = 644.7746
				text = "T"
			intervals [1398]:
				xmin = 644.7746
				xmax = 644.8046
				text = "W"
			intervals [1399]:
				xmin = 644.8046
				xmax = 644.8346
				text = "UH1"
			intervals [1400]:
				xmin = 644.8346
				xmax = 644.8946
				text = "D"
			intervals [1401]:
				xmin = 644.8946
				xmax = 644.9246
				text = "R"
			intervals [1402]:
				xmin = 644.9246
				xmax = 645.1646
				text = "IY1"
			intervals [1403]:
				xmin = 645.1646
				xmax = 645.2146
				text = "L"
			intervals [1404]:
				xmin = 645.2146
				xmax = 645.2446
				text = "IY0"
			intervals [1405]:
				xmin = 645.2446
				xmax = 645.2746
				text = "T"
			intervals [1406]:
				xmin = 645.2746
				xmax = 645.3546
				text = "AH1"
			intervals [1407]:
				xmin = 645.3546
				xmax = 645.4346
				text = "CH"
			intervals [1408]:
				xmin = 645.4346
				xmax = 645.4646
				text = "HH"
			intervals [1409]:
				xmin = 645.4646
				xmax = 645.5946
				text = "ER0"
			intervals [1410]:
				xmin = 645.5946
				xmax = 645.7446
				text = "AH1"
			intervals [1411]:
				xmin = 645.7446
				xmax = 645.8846
				text = "P"
			intervals [1412]:
				xmin = 645.8846
				xmax = 651.8399
				text = ""
			intervals [1413]:
				xmin = 651.8399
				xmax = 651.8699
				text = "M"
			intervals [1414]:
				xmin = 651.8699
				xmax = 651.9199
				text = "HH"
			intervals [1415]:
				xmin = 651.9199
				xmax = 652.2299
				text = "M"
			intervals [1416]:
				xmin = 652.2299
				xmax = 653.233
				text = ""
			intervals [1417]:
				xmin = 653.233
				xmax = 653.263
				text = "D"
			intervals [1418]:
				xmin = 653.263
				xmax = 653.293
				text = "IH0"
			intervals [1419]:
				xmin = 653.293
				xmax = 653.323
				text = "D"
			intervals [1420]:
				xmin = 653.323
				xmax = 653.353
				text = "Y"
			intervals [1421]:
				xmin = 653.353
				xmax = 653.383
				text = "UW1"
			intervals [1422]:
				xmin = 653.383
				xmax = 653.463
				text = "EH1"
			intervals [1423]:
				xmin = 653.463
				xmax = 653.513
				text = "V"
			intervals [1424]:
				xmin = 653.513
				xmax = 653.573
				text = "ER0"
			intervals [1425]:
				xmin = 653.573
				xmax = 653.633
				text = "G"
			intervals [1426]:
				xmin = 653.633
				xmax = 653.693
				text = "EH1"
			intervals [1427]:
				xmin = 653.693
				xmax = 653.723
				text = "T"
			intervals [1428]:
				xmin = 653.723
				xmax = 653.783
				text = "HH"
			intervals [1429]:
				xmin = 653.783
				xmax = 653.963
				text = "AA1"
			intervals [1430]:
				xmin = 653.963
				xmax = 654.123
				text = "L"
			intervals [1431]:
				xmin = 654.123
				xmax = 654.153
				text = "ER0"
			intervals [1432]:
				xmin = 654.153
				xmax = 654.183
				text = "D"
			intervals [1433]:
				xmin = 654.183
				xmax = 654.223
				text = "AE1"
			intervals [1434]:
				xmin = 654.223
				xmax = 654.303
				text = "T"
			intervals [1435]:
				xmin = 654.303
				xmax = 654.363
				text = "EH1"
			intervals [1436]:
				xmin = 654.363
				xmax = 654.443
				text = "N"
			intervals [1437]:
				xmin = 654.443
				xmax = 654.543
				text = "IY0"
			intervals [1438]:
				xmin = 654.543
				xmax = 654.623
				text = "W"
			intervals [1439]:
				xmin = 654.623
				xmax = 654.673
				text = "AH1"
			intervals [1440]:
				xmin = 654.673
				xmax = 654.863
				text = "N"
			intervals [1441]:
				xmin = 654.863
				xmax = 654.913
				text = "sp"
			intervals [1442]:
				xmin = 654.913
				xmax = 654.953
				text = "P"
			intervals [1443]:
				xmin = 654.953
				xmax = 654.993
				text = "ER0"
			intervals [1444]:
				xmin = 654.993
				xmax = 655.023
				text = "T"
			intervals [1445]:
				xmin = 655.023
				xmax = 655.053
				text = "IH1"
			intervals [1446]:
				xmin = 655.053
				xmax = 655.093
				text = "K"
			intervals [1447]:
				xmin = 655.093
				xmax = 655.123
				text = "Y"
			intervals [1448]:
				xmin = 655.123
				xmax = 655.153
				text = "AH0"
			intervals [1449]:
				xmin = 655.153
				xmax = 655.183
				text = "L"
			intervals [1450]:
				xmin = 655.183
				xmax = 655.223
				text = "ER0"
			intervals [1451]:
				xmin = 655.223
				xmax = 655.303
				text = "sp"
			intervals [1452]:
				xmin = 655.303
				xmax = 655.343
				text = "T"
			intervals [1453]:
				xmin = 655.343
				xmax = 655.503
				text = "AY1"
			intervals [1454]:
				xmin = 655.503
				xmax = 655.533
				text = "M"
			intervals [1455]:
				xmin = 655.533
				xmax = 665.4241
				text = ""
			intervals [1456]:
				xmin = 665.4241
				xmax = 665.4841
				text = "sil"
			intervals [1457]:
				xmin = 665.4841
				xmax = 665.7541
				text = "M"
			intervals [1458]:
				xmin = 665.7541
				xmax = 667.3233
				text = "sp"
			intervals [1459]:
				xmin = 667.3233
				xmax = 667.3533
				text = "W"
			intervals [1460]:
				xmin = 667.3533
				xmax = 667.3833
				text = "AH1"
			intervals [1461]:
				xmin = 667.3833
				xmax = 667.4133
				text = "T"
			intervals [1462]:
				xmin = 667.4133
				xmax = 667.4433
				text = "AH0"
			intervals [1463]:
				xmin = 667.4433
				xmax = 667.4833
				text = "B"
			intervals [1464]:
				xmin = 667.4833
				xmax = 667.7133
				text = "AW1"
			intervals [1465]:
				xmin = 667.7133
				xmax = 667.7433
				text = "T"
			intervals [1466]:
				xmin = 667.7433
				xmax = 667.7933
				text = "DH"
			intervals [1467]:
				xmin = 667.7933
				xmax = 667.8733
				text = "AH1"
			intervals [1468]:
				xmin = 667.8733
				xmax = 667.9033
				text = "B"
			intervals [1469]:
				xmin = 667.9033
				xmax = 667.9433
				text = "EH1"
			intervals [1470]:
				xmin = 667.9433
				xmax = 667.9733
				text = "S"
			intervals [1471]:
				xmin = 667.9733
				xmax = 668.0033
				text = "T"
			intervals [1472]:
				xmin = 668.0033
				xmax = 668.0633
				text = "T"
			intervals [1473]:
				xmin = 668.0633
				xmax = 668.1733
				text = "IY1"
			intervals [1474]:
				xmin = 668.1733
				xmax = 668.2833
				text = "CH"
			intervals [1475]:
				xmin = 668.2833
				xmax = 668.3133
				text = "ER0"
			intervals [1476]:
				xmin = 668.3133
				xmax = 668.4233
				text = "Y"
			intervals [1477]:
				xmin = 668.4233
				xmax = 668.5033
				text = "UW1"
			intervals [1478]:
				xmin = 668.5033
				xmax = 668.6233
				text = "EH1"
			intervals [1479]:
				xmin = 668.6233
				xmax = 668.7133
				text = "V"
			intervals [1480]:
				xmin = 668.7133
				xmax = 668.7733
				text = "ER0"
			intervals [1481]:
				xmin = 668.7733
				xmax = 668.8633
				text = "HH"
			intervals [1482]:
				xmin = 668.8633
				xmax = 669.0233
				text = "AE1"
			intervals [1483]:
				xmin = 669.0233
				xmax = 669.1033
				text = "D"
			intervals [1484]:
				xmin = 669.1033
				xmax = 669.9052
				text = "sp"
			intervals [1485]:
				xmin = 669.9052
				xmax = 669.9352
				text = "W"
			intervals [1486]:
				xmin = 669.9352
				xmax = 669.9652
				text = "UH1"
			intervals [1487]:
				xmin = 669.9652
				xmax = 670.0252
				text = "D"
			intervals [1488]:
				xmin = 670.0252
				xmax = 670.0552
				text = "Y"
			intervals [1489]:
				xmin = 670.0552
				xmax = 670.1052
				text = "UW1"
			intervals [1490]:
				xmin = 670.1052
				xmax = 670.1552
				text = "L"
			intervals [1491]:
				xmin = 670.1552
				xmax = 670.1852
				text = "AY1"
			intervals [1492]:
				xmin = 670.1852
				xmax = 670.2152
				text = "K"
			intervals [1493]:
				xmin = 670.2152
				xmax = 670.2452
				text = "sp"
			intervals [1494]:
				xmin = 670.2452
				xmax = 670.2752
				text = "T"
			intervals [1495]:
				xmin = 670.2752
				xmax = 670.3052
				text = "AH0"
			intervals [1496]:
				xmin = 670.3052
				xmax = 670.3752
				text = "T"
			intervals [1497]:
				xmin = 670.3752
				xmax = 670.4052
				text = "EH1"
			intervals [1498]:
				xmin = 670.4052
				xmax = 670.4352
				text = "L"
			intervals [1499]:
				xmin = 670.4352
				xmax = 670.5252
				text = "M"
			intervals [1500]:
				xmin = 670.5252
				xmax = 670.5652
				text = "IY1"
			intervals [1501]:
				xmin = 670.5652
				xmax = 670.6052
				text = "AH0"
			intervals [1502]:
				xmin = 670.6052
				xmax = 670.6352
				text = "B"
			intervals [1503]:
				xmin = 670.6352
				xmax = 670.6952
				text = "AW1"
			intervals [1504]:
				xmin = 670.6952
				xmax = 670.7752
				text = "T"
			intervals [1505]:
				xmin = 670.7752
				xmax = 670.8052
				text = "sp"
			intervals [1506]:
				xmin = 670.8052
				xmax = 670.8352
				text = "HH"
			intervals [1507]:
				xmin = 670.8352
				xmax = 670.8952
				text = "ER0"
			intervals [1508]:
				xmin = 670.8952
				xmax = 671.0252
				text = "sp"
			intervals [1509]:
				xmin = 671.0252
				xmax = 671.4008
				text = ""
			intervals [1510]:
				xmin = 671.4008
				xmax = 671.4608
				text = "AO1"
			intervals [1511]:
				xmin = 671.4608
				xmax = 671.6208
				text = "R"
			intervals [1512]:
				xmin = 671.6208
				xmax = 671.6508
				text = "sp"
			intervals [1513]:
				xmin = 671.6508
				xmax = 671.7008
				text = "IH0"
			intervals [1514]:
				xmin = 671.7008
				xmax = 671.9508
				text = "M"
			intervals [1515]:
				xmin = 671.9508
				xmax = 681.6021
				text = ""
			intervals [1516]:
				xmin = 681.6021
				xmax = 681.8621
				text = "M"
			intervals [1517]:
				xmin = 681.8621
				xmax = 687.6234
				text = "sp"
			intervals [1518]:
				xmin = 687.6234
				xmax = 687.8234
				text = "OW2"
			intervals [1519]:
				xmin = 687.8234
				xmax = 687.8634
				text = "K"
			intervals [1520]:
				xmin = 687.8634
				xmax = 687.8934
				text = "EY1"
			intervals [1521]:
				xmin = 687.8934
				xmax = 688.0334
				text = "sp"
			intervals [1522]:
				xmin = 688.0334
				xmax = 690.5293
				text = ""
			intervals [1523]:
				xmin = 690.5293
				xmax = 690.8093
				text = "M"
			intervals [1524]:
				xmin = 690.8093
				xmax = 690.8393
				text = "sp"
			intervals [1525]:
				xmin = 690.8393
				xmax = 691.9374
				text = ""
			intervals [1526]:
				xmin = 691.9374
				xmax = 691.9974
				text = "W"
			intervals [1527]:
				xmin = 691.9974
				xmax = 692.0274
				text = "AH1"
			intervals [1528]:
				xmin = 692.0274
				xmax = 692.0874
				text = "T"
			intervals [1529]:
				xmin = 692.0874
				xmax = 692.1274
				text = "W"
			intervals [1530]:
				xmin = 692.1274
				xmax = 692.2474
				text = "AH1"
			intervals [1531]:
				xmin = 692.2474
				xmax = 692.2774
				text = "Z"
			intervals [1532]:
				xmin = 692.2774
				xmax = 692.3374
				text = "IH0"
			intervals [1533]:
				xmin = 692.3374
				xmax = 692.4174
				text = "T"
			intervals [1534]:
				xmin = 692.4174
				xmax = 692.4474
				text = "sp"
			intervals [1535]:
				xmin = 692.4474
				xmax = 692.4774
				text = "DH"
			intervals [1536]:
				xmin = 692.4774
				xmax = 692.5074
				text = "AH0"
			intervals [1537]:
				xmin = 692.5074
				xmax = 692.5674
				text = "T"
			intervals [1538]:
				xmin = 692.5674
				xmax = 692.6274
				text = "Y"
			intervals [1539]:
				xmin = 692.6274
				xmax = 692.6774
				text = "UW1"
			intervals [1540]:
				xmin = 692.6774
				xmax = 692.7574
				text = "L"
			intervals [1541]:
				xmin = 692.7574
				xmax = 692.8174
				text = "AY1"
			intervals [1542]:
				xmin = 692.8174
				xmax = 692.8474
				text = "K"
			intervals [1543]:
				xmin = 692.8474
				xmax = 692.9074
				text = "T"
			intervals [1544]:
				xmin = 692.9074
				xmax = 692.9374
				text = "sp"
			intervals [1545]:
				xmin = 692.9374
				xmax = 693.0074
				text = "AH0"
			intervals [1546]:
				xmin = 693.0074
				xmax = 693.0474
				text = "B"
			intervals [1547]:
				xmin = 693.0474
				xmax = 693.1774
				text = "AW1"
			intervals [1548]:
				xmin = 693.1774
				xmax = 693.2474
				text = "T"
			intervals [1549]:
				xmin = 693.2474
				xmax = 693.2974
				text = "HH"
			intervals [1550]:
				xmin = 693.2974
				xmax = 693.4674
				text = "ER1"
			intervals [1551]:
				xmin = 693.4674
				xmax = 693.5474
				text = "sp"
			intervals [1552]:
				xmin = 693.5474
				xmax = 699.2477
				text = ""
			intervals [1553]:
				xmin = 699.2477
				xmax = 699.4877
				text = "M"
			intervals [1554]:
				xmin = 699.4877
				xmax = 699.5177
				text = "sp"
			intervals [1555]:
				xmin = 699.5177
				xmax = 701.8671
				text = ""
			intervals [1556]:
				xmin = 701.8671
				xmax = 701.9171
				text = "D"
			intervals [1557]:
				xmin = 701.9171
				xmax = 701.9471
				text = "IH0"
			intervals [1558]:
				xmin = 701.9471
				xmax = 702.0171
				text = "D"
			intervals [1559]:
				xmin = 702.0171
				xmax = 702.0771
				text = "Y"
			intervals [1560]:
				xmin = 702.0771
				xmax = 702.1171
				text = "UW1"
			intervals [1561]:
				xmin = 702.1171
				xmax = 702.1671
				text = "EH1"
			intervals [1562]:
				xmin = 702.1671
				xmax = 702.2171
				text = "V"
			intervals [1563]:
				xmin = 702.2171
				xmax = 702.2771
				text = "ER0"
			intervals [1564]:
				xmin = 702.2771
				xmax = 702.3071
				text = "HH"
			intervals [1565]:
				xmin = 702.3071
				xmax = 702.3371
				text = "AE1"
			intervals [1566]:
				xmin = 702.3371
				xmax = 702.4471
				text = "V"
			intervals [1567]:
				xmin = 702.4471
				xmax = 702.4771
				text = "AH0"
			intervals [1568]:
				xmin = 702.4771
				xmax = 702.5471
				text = "T"
			intervals [1569]:
				xmin = 702.5471
				xmax = 702.6171
				text = "IY1"
			intervals [1570]:
				xmin = 702.6171
				xmax = 702.6871
				text = "CH"
			intervals [1571]:
				xmin = 702.6871
				xmax = 702.7371
				text = "ER0"
			intervals [1572]:
				xmin = 702.7371
				xmax = 702.7771
				text = "sp"
			intervals [1573]:
				xmin = 702.7771
				xmax = 702.8071
				text = "Y"
			intervals [1574]:
				xmin = 702.8071
				xmax = 702.8471
				text = "UW1"
			intervals [1575]:
				xmin = 702.8471
				xmax = 702.9071
				text = "JH"
			intervals [1576]:
				xmin = 702.9071
				xmax = 702.9971
				text = "IH0"
			intervals [1577]:
				xmin = 702.9971
				xmax = 703.0671
				text = "S"
			intervals [1578]:
				xmin = 703.0671
				xmax = 703.0971
				text = "T"
			intervals [1579]:
				xmin = 703.0971
				xmax = 703.1271
				text = "K"
			intervals [1580]:
				xmin = 703.1271
				xmax = 703.1671
				text = "UH1"
			intervals [1581]:
				xmin = 703.1671
				xmax = 703.2071
				text = "D"
			intervals [1582]:
				xmin = 703.2071
				xmax = 703.2671
				text = "AH0"
			intervals [1583]:
				xmin = 703.2671
				xmax = 703.3071
				text = "N"
			intervals [1584]:
				xmin = 703.3071
				xmax = 703.3871
				text = "T"
			intervals [1585]:
				xmin = 703.3871
				xmax = 703.4171
				text = "sp"
			intervals [1586]:
				xmin = 703.4171
				xmax = 703.4471
				text = "S"
			intervals [1587]:
				xmin = 703.4471
				xmax = 703.4971
				text = "T"
			intervals [1588]:
				xmin = 703.4971
				xmax = 703.7871
				text = "AE1"
			intervals [1589]:
				xmin = 703.7871
				xmax = 703.8271
				text = "N"
			intervals [1590]:
				xmin = 703.8271
				xmax = 703.9271
				text = "D"
			intervals [1591]:
				xmin = 703.9271
				xmax = 707.3775
				text = ""
			intervals [1592]:
				xmin = 707.3775
				xmax = 707.6175
				text = "M"
			intervals [1593]:
				xmin = 707.6175
				xmax = 707.6675
				text = "sp"
			intervals [1594]:
				xmin = 707.6675
				xmax = 708.3847
				text = ""
			intervals [1595]:
				xmin = 708.3847
				xmax = 708.4547
				text = "HH"
			intervals [1596]:
				xmin = 708.4547
				xmax = 708.5047
				text = "W"
			intervals [1597]:
				xmin = 708.5047
				xmax = 708.6047
				text = "AH1"
			intervals [1598]:
				xmin = 708.6047
				xmax = 708.6347
				text = "T"
			intervals [1599]:
				xmin = 708.6347
				xmax = 708.6847
				text = "AH0"
			intervals [1600]:
				xmin = 708.6847
				xmax = 708.7247
				text = "B"
			intervals [1601]:
				xmin = 708.7247
				xmax = 708.8347
				text = "AW1"
			intervals [1602]:
				xmin = 708.8347
				xmax = 708.8647
				text = "T"
			intervals [1603]:
				xmin = 708.8647
				xmax = 708.9647
				text = "HH"
			intervals [1604]:
				xmin = 708.9647
				xmax = 709.0447
				text = "ER1"
			intervals [1605]:
				xmin = 709.0447
				xmax = 709.3947
				text = "spn"
			intervals [1606]:
				xmin = 709.3947
				xmax = 712.7154
				text = ""
			intervals [1607]:
				xmin = 712.7154
				xmax = 712.9754
				text = "M"
			intervals [1608]:
				xmin = 712.9754
				xmax = 713.0054
				text = "sp"
			intervals [1609]:
				xmin = 713.0054
				xmax = 717.6767
				text = ""
			intervals [1610]:
				xmin = 717.6767
				xmax = 717.7267
				text = "D"
			intervals [1611]:
				xmin = 717.7267
				xmax = 717.7767
				text = "IH1"
			intervals [1612]:
				xmin = 717.7767
				xmax = 717.8067
				text = "D"
			intervals [1613]:
				xmin = 717.8067
				xmax = 717.8367
				text = "DH"
			intervals [1614]:
				xmin = 717.8367
				xmax = 717.8967
				text = "IY0"
			intervals [1615]:
				xmin = 717.8967
				xmax = 717.9767
				text = "K"
			intervals [1616]:
				xmin = 717.9767
				xmax = 718.0467
				text = "IH1"
			intervals [1617]:
				xmin = 718.0467
				xmax = 718.0767
				text = "D"
			intervals [1618]:
				xmin = 718.0767
				xmax = 718.1067
				text = "Z"
			intervals [1619]:
				xmin = 718.1067
				xmax = 718.2667
				text = "EH1"
			intervals [1620]:
				xmin = 718.2667
				xmax = 718.3067
				text = "V"
			intervals [1621]:
				xmin = 718.3067
				xmax = 718.3467
				text = "ER0"
			intervals [1622]:
				xmin = 718.3467
				xmax = 718.4167
				text = "P"
			intervals [1623]:
				xmin = 718.4167
				xmax = 718.4767
				text = "L"
			intervals [1624]:
				xmin = 718.4767
				xmax = 718.6167
				text = "EY1"
			intervals [1625]:
				xmin = 718.6167
				xmax = 718.6667
				text = "EH1"
			intervals [1626]:
				xmin = 718.6667
				xmax = 718.7167
				text = "N"
			intervals [1627]:
				xmin = 718.7167
				xmax = 718.7467
				text = "IY0"
			intervals [1628]:
				xmin = 718.7467
				xmax = 718.8267
				text = "T"
			intervals [1629]:
				xmin = 718.8267
				xmax = 718.8567
				text = "R"
			intervals [1630]:
				xmin = 718.8567
				xmax = 718.9167
				text = "IH1"
			intervals [1631]:
				xmin = 718.9167
				xmax = 718.9867
				text = "K"
			intervals [1632]:
				xmin = 718.9867
				xmax = 719.0167
				text = "S"
			intervals [1633]:
				xmin = 719.0167
				xmax = 719.0667
				text = "sp"
			intervals [1634]:
				xmin = 719.0667
				xmax = 719.1467
				text = "AO1"
			intervals [1635]:
				xmin = 719.1467
				xmax = 719.2067
				text = "N"
			intervals [1636]:
				xmin = 719.2067
				xmax = 719.2367
				text = "DH"
			intervals [1637]:
				xmin = 719.2367
				xmax = 719.2667
				text = "AH0"
			intervals [1638]:
				xmin = 719.2667
				xmax = 719.3167
				text = "sp"
			intervals [1639]:
				xmin = 719.3167
				xmax = 719.3567
				text = "T"
			intervals [1640]:
				xmin = 719.3567
				xmax = 719.4767
				text = "IY1"
			intervals [1641]:
				xmin = 719.4767
				xmax = 719.5567
				text = "CH"
			intervals [1642]:
				xmin = 719.5567
				xmax = 719.6667
				text = "ER0"
			intervals [1643]:
				xmin = 719.6667
				xmax = 719.7067
				text = "Z"
			intervals [1644]:
				xmin = 719.7067
				xmax = 719.7367
				text = "IH0"
			intervals [1645]:
				xmin = 719.7367
				xmax = 719.8367
				text = "N"
			intervals [1646]:
				xmin = 719.8367
				xmax = 719.8667
				text = "sp"
			intervals [1647]:
				xmin = 719.8667
				xmax = 719.9667
				text = "S"
			intervals [1648]:
				xmin = 719.9667
				xmax = 720.0167
				text = "K"
			intervals [1649]:
				xmin = 720.0167
				xmax = 720.1167
				text = "UW1"
			intervals [1650]:
				xmin = 720.1167
				xmax = 720.2067
				text = "L"
			intervals [1651]:
				xmin = 720.2067
				xmax = 728.6882
				text = ""
			intervals [1652]:
				xmin = 728.6882
				xmax = 728.7582
				text = "sil"
			intervals [1653]:
				xmin = 728.7582
				xmax = 728.8082
				text = "N"
			intervals [1654]:
				xmin = 728.8082
				xmax = 729.0282
				text = "OW1"
			intervals [1655]:
				xmin = 729.0282
				xmax = 729.0582
				text = "sp"
			intervals [1656]:
				xmin = 729.0582
				xmax = 729.0995
				text = ""
			intervals [1657]:
				xmin = 729.0995
				xmax = 729.1295
				text = "D"
			intervals [1658]:
				xmin = 729.1295
				xmax = 729.1595
				text = "IH0"
			intervals [1659]:
				xmin = 729.1595
				xmax = 729.2195
				text = "D"
			intervals [1660]:
				xmin = 729.2195
				xmax = 729.2595
				text = "Y"
			intervals [1661]:
				xmin = 729.2595
				xmax = 729.3095
				text = "UW1"
			intervals [1662]:
				xmin = 729.3095
				xmax = 729.3395
				text = "EH1"
			intervals [1663]:
				xmin = 729.3395
				xmax = 729.4795
				text = "V"
			intervals [1664]:
				xmin = 729.4795
				xmax = 729.5495
				text = "ER0"
			intervals [1665]:
				xmin = 729.5495
				xmax = 729.5795
				text = "P"
			intervals [1666]:
				xmin = 729.5795
				xmax = 729.6395
				text = "L"
			intervals [1667]:
				xmin = 729.6395
				xmax = 729.6695
				text = "EY1"
			intervals [1668]:
				xmin = 729.6695
				xmax = 729.6995
				text = "EY1"
			intervals [1669]:
				xmin = 729.6995
				xmax = 729.7295
				text = "AH0"
			intervals [1670]:
				xmin = 729.7295
				xmax = 729.7595
				text = "IY1"
			intervals [1671]:
				xmin = 729.7595
				xmax = 729.7895
				text = "R"
			intervals [1672]:
				xmin = 729.7895
				xmax = 729.8195
				text = "AH0"
			intervals [1673]:
				xmin = 729.8195
				xmax = 729.8495
				text = "AH0"
			intervals [1674]:
				xmin = 729.8495
				xmax = 729.8795
				text = "T"
			intervals [1675]:
				xmin = 729.8795
				xmax = 729.9095
				text = "R"
			intervals [1676]:
				xmin = 729.9095
				xmax = 729.9495
				text = "IH1"
			intervals [1677]:
				xmin = 729.9495
				xmax = 730.0095
				text = "K"
			intervals [1678]:
				xmin = 730.0095
				xmax = 730.0395
				text = "sp"
			intervals [1679]:
				xmin = 730.0395
				xmax = 730.0695
				text = "AA1"
			intervals [1680]:
				xmin = 730.0695
				xmax = 730.0995
				text = "N"
			intervals [1681]:
				xmin = 730.0995
				xmax = 730.1595
				text = "sp"
			intervals [1682]:
				xmin = 730.1595
				xmax = 730.2095
				text = "EH1"
			intervals [1683]:
				xmin = 730.2095
				xmax = 730.2395
				text = "N"
			intervals [1684]:
				xmin = 730.2395
				xmax = 730.2695
				text = "IY0"
			intervals [1685]:
				xmin = 730.2695
				xmax = 730.2995
				text = "T"
			intervals [1686]:
				xmin = 730.2995
				xmax = 730.3295
				text = "IY1"
			intervals [1687]:
				xmin = 730.3295
				xmax = 730.3695
				text = "CH"
			intervals [1688]:
				xmin = 730.3695
				xmax = 730.4895
				text = "ER0"
			intervals [1689]:
				xmin = 730.4895
				xmax = 730.5395
				text = "sp"
			intervals [1690]:
				xmin = 730.5395
				xmax = 730.5695
				text = "ER0"
			intervals [1691]:
				xmin = 730.5695
				xmax = 730.8195
				text = "EH1"
			intervals [1692]:
				xmin = 730.8195
				xmax = 731.0695
				text = "N"
			intervals [1693]:
				xmin = 731.0695
				xmax = 731.0995
				text = "IY0"
			intervals [1694]:
				xmin = 731.0995
				xmax = 731.1995
				text = "TH"
			intervals [1695]:
				xmin = 731.1995
				xmax = 731.2295
				text = "IH2"
			intervals [1696]:
				xmin = 731.2295
				xmax = 731.6595
				text = "N"
			intervals [1697]:
				xmin = 731.6595
				xmax = 731.6895
				text = "sp"
			intervals [1698]:
				xmin = 731.6895
				xmax = 731.7195
				text = "L"
			intervals [1699]:
				xmin = 731.7195
				xmax = 731.7495
				text = "AY1"
			intervals [1700]:
				xmin = 731.7495
				xmax = 731.7795
				text = "K"
			intervals [1701]:
				xmin = 731.7795
				xmax = 731.8695
				text = "sp"
			intervals [1702]:
				xmin = 731.8695
				xmax = 731.9195
				text = "DH"
			intervals [1703]:
				xmin = 731.9195
				xmax = 731.9495
				text = "AH0"
			intervals [1704]:
				xmin = 731.9495
				xmax = 732.0195
				text = "T"
			intervals [1705]:
				xmin = 732.0195
				xmax = 733.9368
				text = "sp"
			intervals [1706]:
				xmin = 733.9368
				xmax = 734.2468
				text = "spn"
			intervals [1707]:
				xmin = 734.2468
				xmax = 734.3568
				text = "sp"
			intervals [1708]:
				xmin = 734.3568
				xmax = 735.1265
				text = ""
			intervals [1709]:
				xmin = 735.1265
				xmax = 735.1965
				text = "DH"
			intervals [1710]:
				xmin = 735.1965
				xmax = 735.2365
				text = "EY1"
			intervals [1711]:
				xmin = 735.2365
				xmax = 735.2765
				text = "EH1"
			intervals [1712]:
				xmin = 735.2765
				xmax = 735.3165
				text = "V"
			intervals [1713]:
				xmin = 735.3165
				xmax = 735.4865
				text = "ER0"
			intervals [1714]:
				xmin = 735.4865
				xmax = 735.5365
				text = "HH"
			intervals [1715]:
				xmin = 735.5365
				xmax = 735.6165
				text = "AE1"
			intervals [1716]:
				xmin = 735.6165
				xmax = 735.6465
				text = "V"
			intervals [1717]:
				xmin = 735.6465
				xmax = 735.6865
				text = "EH1"
			intervals [1718]:
				xmin = 735.6865
				xmax = 735.7665
				text = "N"
			intervals [1719]:
				xmin = 735.7665
				xmax = 735.8465
				text = "IY0"
			intervals [1720]:
				xmin = 735.8465
				xmax = 735.9065
				text = "S"
			intervals [1721]:
				xmin = 735.9065
				xmax = 735.9465
				text = "T"
			intervals [1722]:
				xmin = 735.9465
				xmax = 735.9865
				text = "R"
			intervals [1723]:
				xmin = 735.9865
				xmax = 736.1165
				text = "AY1"
			intervals [1724]:
				xmin = 736.1165
				xmax = 736.1765
				text = "K"
			intervals [1725]:
				xmin = 736.1765
				xmax = 736.2665
				text = "S"
			intervals [1726]:
				xmin = 736.2665
				xmax = 736.2965
				text = "W"
			intervals [1727]:
				xmin = 736.2965
				xmax = 736.3265
				text = "EH1"
			intervals [1728]:
				xmin = 736.3265
				xmax = 736.3865
				text = "N"
			intervals [1729]:
				xmin = 736.3865
				xmax = 736.4165
				text = "Y"
			intervals [1730]:
				xmin = 736.4165
				xmax = 736.4565
				text = "UW1"
			intervals [1731]:
				xmin = 736.4565
				xmax = 736.4865
				text = "W"
			intervals [1732]:
				xmin = 736.4865
				xmax = 736.5165
				text = "ER0"
			intervals [1733]:
				xmin = 736.5165
				xmax = 736.6065
				text = "IH0"
			intervals [1734]:
				xmin = 736.6065
				xmax = 736.6765
				text = "N"
			intervals [1735]:
				xmin = 736.6765
				xmax = 736.7565
				text = "S"
			intervals [1736]:
				xmin = 736.7565
				xmax = 736.8465
				text = "K"
			intervals [1737]:
				xmin = 736.8465
				xmax = 737.0165
				text = "UW1"
			intervals [1738]:
				xmin = 737.0165
				xmax = 737.0565
				text = "L"
			intervals [1739]:
				xmin = 737.0565
				xmax = 737.1584
				text = ""
			intervals [1740]:
				xmin = 737.1584
				xmax = 737.2084
				text = "IH0"
			intervals [1741]:
				xmin = 737.2084
				xmax = 737.2684
				text = "N"
			intervals [1742]:
				xmin = 737.2684
				xmax = 737.3584
				text = "B"
			intervals [1743]:
				xmin = 737.3584
				xmax = 737.4684
				text = "OY1"
			intervals [1744]:
				xmin = 737.4684
				xmax = 737.5484
				text = "sp"
			intervals [1745]:
				xmin = 737.5484
				xmax = 737.5784
				text = "K"
			intervals [1746]:
				xmin = 737.5784
				xmax = 737.6084
				text = "L"
			intervals [1747]:
				xmin = 737.6084
				xmax = 737.6884
				text = "AH1"
			intervals [1748]:
				xmin = 737.6884
				xmax = 737.7384
				text = "B"
			intervals [1749]:
				xmin = 737.7384
				xmax = 740.6083
				text = "sp"
			intervals [1750]:
				xmin = 740.6083
				xmax = 740.6383
				text = "spn"
			intervals [1751]:
				xmin = 740.6383
				xmax = 740.7783
				text = "sp"
			intervals [1752]:
				xmin = 740.7783
				xmax = 740.8183
				text = "DH"
			intervals [1753]:
				xmin = 740.8183
				xmax = 740.8483
				text = "AH0"
			intervals [1754]:
				xmin = 740.8483
				xmax = 741.0983
				text = "T"
			intervals [1755]:
				xmin = 741.0983
				xmax = 741.1283
				text = "sp"
			intervals [1756]:
				xmin = 741.1283
				xmax = 741.1783
				text = "Y"
			intervals [1757]:
				xmin = 741.1783
				xmax = 741.2283
				text = "UW1"
			intervals [1758]:
				xmin = 741.2283
				xmax = 741.2783
				text = "W"
			intervals [1759]:
				xmin = 741.2783
				xmax = 741.4083
				text = "ER0"
			intervals [1760]:
				xmin = 741.4083
				xmax = 741.4383
				text = "IH0"
			intervals [1761]:
				xmin = 741.4383
				xmax = 741.5383
				text = "N"
			intervals [1762]:
				xmin = 741.5383
				xmax = 741.5983
				text = "sp"
			intervals [1763]:
				xmin = 741.5983
				xmax = 742.3342
				text = ""
			intervals [1764]:
				xmin = 742.3342
				xmax = 742.3942
				text = "K"
			intervals [1765]:
				xmin = 742.3942
				xmax = 742.4842
				text = "EY1"
			intervals [1766]:
				xmin = 742.4842
				xmax = 742.5642
				text = "IH1"
			intervals [1767]:
				xmin = 742.5642
				xmax = 742.6142
				text = "Z"
			intervals [1768]:
				xmin = 742.6142
				xmax = 742.6442
				text = "DH"
			intervals [1769]:
				xmin = 742.6442
				xmax = 742.6942
				text = "EH1"
			intervals [1770]:
				xmin = 742.6942
				xmax = 742.8042
				text = "R"
			intervals [1771]:
				xmin = 742.8042
				xmax = 742.8342
				text = "AH0"
			intervals [1772]:
				xmin = 742.8342
				xmax = 742.8642
				text = "B"
			intervals [1773]:
				xmin = 742.8642
				xmax = 742.9342
				text = "AH1"
			intervals [1774]:
				xmin = 742.9342
				xmax = 743.0342
				text = "N"
			intervals [1775]:
				xmin = 743.0342
				xmax = 743.0642
				text = "CH"
			intervals [1776]:
				xmin = 743.0642
				xmax = 743.2042
				text = "AH0"
			intervals [1777]:
				xmin = 743.2042
				xmax = 743.4542
				text = "V"
			intervals [1778]:
				xmin = 743.4542
				xmax = 743.564
				text = ""
			intervals [1779]:
				xmin = 743.564
				xmax = 743.674
				text = "OW1"
			intervals [1780]:
				xmin = 743.674
				xmax = 743.774
				text = "sp"
			intervals [1781]:
				xmin = 743.774
				xmax = 743.9371
				text = ""
			intervals [1782]:
				xmin = 743.9371
				xmax = 743.9871
				text = "F"
			intervals [1783]:
				xmin = 743.9871
				xmax = 744.0471
				text = "EH1"
			intervals [1784]:
				xmin = 744.0471
				xmax = 744.2471
				text = "L"
			intervals [1785]:
				xmin = 744.2471
				xmax = 744.2771
				text = "AH0"
			intervals [1786]:
				xmin = 744.2771
				xmax = 744.3071
				text = "S"
			intervals [1787]:
				xmin = 744.3071
				xmax = 744.3471
				text = "DH"
			intervals [1788]:
				xmin = 744.3471
				xmax = 744.3771
				text = "AH0"
			intervals [1789]:
				xmin = 744.3771
				xmax = 744.4371
				text = "T"
			intervals [1790]:
				xmin = 744.4371
				xmax = 744.5271
				text = "Y"
			intervals [1791]:
				xmin = 744.5271
				xmax = 744.5671
				text = "UW1"
			intervals [1792]:
				xmin = 744.5671
				xmax = 744.6271
				text = "HH"
			intervals [1793]:
				xmin = 744.6271
				xmax = 744.7371
				text = "AE1"
			intervals [1794]:
				xmin = 744.7371
				xmax = 744.8371
				text = "NG"
			intervals [1795]:
				xmin = 744.8371
				xmax = 744.9471
				text = "ER0"
			intervals [1796]:
				xmin = 744.9471
				xmax = 745.1071
				text = "AW1"
			intervals [1797]:
				xmin = 745.1071
				xmax = 745.2071
				text = "N"
			intervals [1798]:
				xmin = 745.2071
				xmax = 745.2371
				text = "D"
			intervals [1799]:
				xmin = 745.2371
				xmax = 745.2771
				text = "W"
			intervals [1800]:
				xmin = 745.2771
				xmax = 745.4871
				text = "IH0"
			intervals [1801]:
				xmin = 745.4871
				xmax = 745.5171
				text = "DH"
			intervals [1802]:
				xmin = 745.5171
				xmax = 745.6204
				text = ""
			intervals [1803]:
				xmin = 745.6204
				xmax = 745.8904
				text = "AH1"
			intervals [1804]:
				xmin = 745.8904
				xmax = 746.1866
				text = "sp"
			intervals [1805]:
				xmin = 746.1866
				xmax = 746.2666
				text = "N"
			intervals [1806]:
				xmin = 746.2666
				xmax = 746.5066
				text = "AW1"
			intervals [1807]:
				xmin = 746.5066
				xmax = 746.5666
				text = "ER0"
			intervals [1808]:
				xmin = 746.5666
				xmax = 746.6066
				text = "AH0"
			intervals [1809]:
				xmin = 746.6066
				xmax = 746.6666
				text = "G"
			intervals [1810]:
				xmin = 746.6666
				xmax = 746.7566
				text = "R"
			intervals [1811]:
				xmin = 746.7566
				xmax = 746.8066
				text = "UW1"
			intervals [1812]:
				xmin = 746.8066
				xmax = 746.8566
				text = "P"
			intervals [1813]:
				xmin = 746.8566
				xmax = 746.8866
				text = "ER0"
			intervals [1814]:
				xmin = 746.8866
				xmax = 746.9566
				text = "sp"
			intervals [1815]:
				xmin = 746.9566
				xmax = 747.0666
				text = "S"
			intervals [1816]:
				xmin = 747.0666
				xmax = 747.1166
				text = "AH1"
			intervals [1817]:
				xmin = 747.1166
				xmax = 747.1466
				text = "M"
			intervals [1818]:
				xmin = 747.1466
				xmax = 747.1766
				text = "TH"
			intervals [1819]:
				xmin = 747.1766
				xmax = 747.2066
				text = "IH0"
			intervals [1820]:
				xmin = 747.2066
				xmax = 747.3066
				text = "N"
			intervals [1821]:
				xmin = 747.3066
				xmax = 747.3866
				text = "sp"
			intervals [1822]:
				xmin = 747.3866
				xmax = 747.728
				text = ""
			intervals [1823]:
				xmin = 747.728
				xmax = 747.788
				text = "F"
			intervals [1824]:
				xmin = 747.788
				xmax = 747.828
				text = "R"
			intervals [1825]:
				xmin = 747.828
				xmax = 747.878
				text = "EH1"
			intervals [1826]:
				xmin = 747.878
				xmax = 747.908
				text = "N"
			intervals [1827]:
				xmin = 747.908
				xmax = 748.158
				text = "Z"
			intervals [1828]:
				xmin = 748.158
				xmax = 749.7899
				text = "sp"
			intervals [1829]:
				xmin = 749.7899
				xmax = 749.9499
				text = "AH0"
			intervals [1830]:
				xmin = 749.9499
				xmax = 750.1199
				text = "N"
			intervals [1831]:
				xmin = 750.1199
				xmax = 750.1699
				text = "D"
			intervals [1832]:
				xmin = 750.1699
				xmax = 750.1999
				text = "sp"
			intervals [1833]:
				xmin = 750.1999
				xmax = 750.2299
				text = "AH1"
			intervals [1834]:
				xmin = 750.2299
				xmax = 750.3999
				text = "M"
			intervals [1835]:
				xmin = 750.3999
				xmax = 750.4299
				text = "sp"
			intervals [1836]:
				xmin = 750.4299
				xmax = 751.1774
				text = ""
			intervals [1837]:
				xmin = 751.1774
				xmax = 751.2574
				text = "IH1"
			intervals [1838]:
				xmin = 751.2574
				xmax = 751.3474
				text = "N"
			intervals [1839]:
				xmin = 751.3474
				xmax = 751.3874
				text = "DH"
			intervals [1840]:
				xmin = 751.3874
				xmax = 751.4274
				text = "AE1"
			intervals [1841]:
				xmin = 751.4274
				xmax = 751.5774
				text = "T"
			intervals [1842]:
				xmin = 751.5774
				xmax = 751.6374
				text = "G"
			intervals [1843]:
				xmin = 751.6374
				xmax = 751.6674
				text = "R"
			intervals [1844]:
				xmin = 751.6674
				xmax = 751.8174
				text = "UW1"
			intervals [1845]:
				xmin = 751.8174
				xmax = 751.8474
				text = "P"
			intervals [1846]:
				xmin = 751.8474
				xmax = 751.8774
				text = "AH0"
			intervals [1847]:
				xmin = 751.8774
				xmax = 751.9074
				text = "V"
			intervals [1848]:
				xmin = 751.9074
				xmax = 751.9374
				text = "F"
			intervals [1849]:
				xmin = 751.9374
				xmax = 751.9674
				text = "R"
			intervals [1850]:
				xmin = 751.9674
				xmax = 752.0074
				text = "EH1"
			intervals [1851]:
				xmin = 752.0074
				xmax = 752.0674
				text = "N"
			intervals [1852]:
				xmin = 752.0674
				xmax = 752.0974
				text = "D"
			intervals [1853]:
				xmin = 752.0974
				xmax = 752.1274
				text = "Z"
			intervals [1854]:
				xmin = 752.1274
				xmax = 752.1574
				text = "sp"
			intervals [1855]:
				xmin = 752.1574
				xmax = 752.1874
				text = "K"
			intervals [1856]:
				xmin = 752.1874
				xmax = 752.2174
				text = "AH0"
			intervals [1857]:
				xmin = 752.2174
				xmax = 752.3274
				text = "N"
			intervals [1858]:
				xmin = 752.3274
				xmax = 752.3574
				text = "Y"
			intervals [1859]:
				xmin = 752.3574
				xmax = 752.4174
				text = "UW1"
			intervals [1860]:
				xmin = 752.4174
				xmax = 752.4474
				text = "sp"
			intervals [1861]:
				xmin = 752.4474
				xmax = 752.4874
				text = "T"
			intervals [1862]:
				xmin = 752.4874
				xmax = 752.5574
				text = "EH1"
			intervals [1863]:
				xmin = 752.5574
				xmax = 752.5974
				text = "L"
			intervals [1864]:
				xmin = 752.5974
				xmax = 752.6774
				text = "M"
			intervals [1865]:
				xmin = 752.6774
				xmax = 752.7074
				text = "IY1"
			intervals [1866]:
				xmin = 752.7074
				xmax = 752.8074
				text = "sp"
			intervals [1867]:
				xmin = 752.8074
				xmax = 752.8374
				text = "S"
			intervals [1868]:
				xmin = 752.8374
				xmax = 752.8774
				text = "AH1"
			intervals [1869]:
				xmin = 752.8774
				xmax = 752.9774
				text = "M"
			intervals [1870]:
				xmin = 752.9774
				xmax = 753.0074
				text = "TH"
			intervals [1871]:
				xmin = 753.0074
				xmax = 753.0374
				text = "IH0"
			intervals [1872]:
				xmin = 753.0374
				xmax = 753.1574
				text = "N"
			intervals [1873]:
				xmin = 753.1574
				xmax = 753.2374
				text = "AH0"
			intervals [1874]:
				xmin = 753.2374
				xmax = 753.2774
				text = "B"
			intervals [1875]:
				xmin = 753.2774
				xmax = 753.3874
				text = "AW1"
			intervals [1876]:
				xmin = 753.3874
				xmax = 753.5174
				text = "T"
			intervals [1877]:
				xmin = 753.5174
				xmax = 753.5474
				text = "sp"
			intervals [1878]:
				xmin = 753.5474
				xmax = 753.5774
				text = "DH"
			intervals [1879]:
				xmin = 753.5774
				xmax = 753.6074
				text = "AH0"
			intervals [1880]:
				xmin = 753.6074
				xmax = 753.6374
				text = "M"
			intervals [1881]:
				xmin = 753.6374
				xmax = 753.6774
				text = "IH0"
			intervals [1882]:
				xmin = 753.6774
				xmax = 753.7874
				text = "N"
			intervals [1883]:
				xmin = 753.7874
				xmax = 753.8874
				text = "JH"
			intervals [1884]:
				xmin = 753.8874
				xmax = 753.9374
				text = "EH1"
			intervals [1885]:
				xmin = 753.9374
				xmax = 754.0074
				text = "N"
			intervals [1886]:
				xmin = 754.0074
				xmax = 754.1174
				text = "ER0"
			intervals [1887]:
				xmin = 754.1174
				xmax = 754.1574
				text = "AH0"
			intervals [1888]:
				xmin = 754.1574
				xmax = 754.2574
				text = "L"
			intervals [1889]:
				xmin = 754.2574
				xmax = 754.2874
				text = "sp"
			intervals [1890]:
				xmin = 754.2874
				xmax = 756.0863
				text = ""
			intervals [1891]:
				xmin = 756.0863
				xmax = 756.1263
				text = "Y"
			intervals [1892]:
				xmin = 756.1263
				xmax = 756.1563
				text = "UW1"
			intervals [1893]:
				xmin = 756.1563
				xmax = 756.2063
				text = "N"
			intervals [1894]:
				xmin = 756.2063
				xmax = 756.2663
				text = "OW1"
			intervals [1895]:
				xmin = 756.2663
				xmax = 756.2963
				text = "sp"
			intervals [1896]:
				xmin = 756.2963
				xmax = 756.3563
				text = "HH"
			intervals [1897]:
				xmin = 756.3563
				xmax = 756.3863
				text = "W"
			intervals [1898]:
				xmin = 756.3863
				xmax = 756.4563
				text = "AH1"
			intervals [1899]:
				xmin = 756.4563
				xmax = 756.4863
				text = "T"
			intervals [1900]:
				xmin = 756.4863
				xmax = 756.5163
				text = "sp"
			intervals [1901]:
				xmin = 756.5163
				xmax = 756.5763
				text = "Y"
			intervals [1902]:
				xmin = 756.5763
				xmax = 756.6063
				text = "UW1"
			intervals [1903]:
				xmin = 756.6063
				xmax = 756.7063
				text = "Y"
			intervals [1904]:
				xmin = 756.7063
				xmax = 756.7963
				text = "UW1"
			intervals [1905]:
				xmin = 756.7963
				xmax = 756.8263
				text = "ZH"
			intervals [1906]:
				xmin = 756.8263
				xmax = 756.8563
				text = "AH0"
			intervals [1907]:
				xmin = 756.8563
				xmax = 756.9263
				text = "L"
			intervals [1908]:
				xmin = 756.9263
				xmax = 757.0263
				text = "IY0"
			intervals [1909]:
				xmin = 757.0263
				xmax = 757.0763
				text = "sp"
			intervals [1910]:
				xmin = 757.0763
				xmax = 757.8209
				text = ""
			intervals [1911]:
				xmin = 757.8209
				xmax = 757.8809
				text = "Y"
			intervals [1912]:
				xmin = 757.8809
				xmax = 757.9109
				text = "UW1"
			intervals [1913]:
				xmin = 757.9109
				xmax = 758.0209
				text = "M"
			intervals [1914]:
				xmin = 758.0209
				xmax = 758.1209
				text = "AY1"
			intervals [1915]:
				xmin = 758.1209
				xmax = 758.2109
				text = "T"
			intervals [1916]:
				xmin = 758.2109
				xmax = 758.2409
				text = "sp"
			intervals [1917]:
				xmin = 758.2409
				xmax = 758.2909
				text = "D"
			intervals [1918]:
				xmin = 758.2909
				xmax = 758.4409
				text = "UW1"
			intervals [1919]:
				xmin = 758.4409
				xmax = 758.4709
				text = "sp"
			intervals [1920]:
				xmin = 758.4709
				xmax = 758.6209
				text = "ER0"
			intervals [1921]:
				xmin = 758.6209
				xmax = 758.7709
				text = "W"
			intervals [1922]:
				xmin = 758.7709
				xmax = 758.8309
				text = "AY1"
			intervals [1923]:
				xmin = 758.8309
				xmax = 758.9509
				text = "Y"
			intervals [1924]:
				xmin = 758.9509
				xmax = 759.0309
				text = "UW1"
			intervals [1925]:
				xmin = 759.0309
				xmax = 759.1009
				text = "sp"
			intervals [1926]:
				xmin = 759.1009
				xmax = 759.2109
				text = "S"
			intervals [1927]:
				xmin = 759.2109
				xmax = 759.2409
				text = "AO1"
			intervals [1928]:
				xmin = 759.2409
				xmax = 759.3009
				text = "R"
			intervals [1929]:
				xmin = 759.3009
				xmax = 759.3309
				text = "T"
			intervals [1930]:
				xmin = 759.3309
				xmax = 759.3609
				text = "AH0"
			intervals [1931]:
				xmin = 759.3609
				xmax = 759.3909
				text = "V"
			intervals [1932]:
				xmin = 759.3909
				xmax = 759.4809
				text = "HH"
			intervals [1933]:
				xmin = 759.4809
				xmax = 759.5409
				text = "AE1"
			intervals [1934]:
				xmin = 759.5409
				xmax = 759.6409
				text = "NG"
			intervals [1935]:
				xmin = 759.6409
				xmax = 759.7009
				text = "T"
			intervals [1936]:
				xmin = 759.7009
				xmax = 759.7409
				text = "AH0"
			intervals [1937]:
				xmin = 759.7409
				xmax = 759.8109
				text = "G"
			intervals [1938]:
				xmin = 759.8109
				xmax = 759.9209
				text = "EH1"
			intervals [1939]:
				xmin = 759.9209
				xmax = 759.9509
				text = "DH"
			intervals [1940]:
				xmin = 759.9509
				xmax = 759.9909
				text = "ER0"
			intervals [1941]:
				xmin = 759.9909
				xmax = 766.169
				text = "sp"
			intervals [1942]:
				xmin = 766.169
				xmax = 766.209
				text = "Y"
			intervals [1943]:
				xmin = 766.209
				xmax = 766.319
				text = "AE1"
			intervals [1944]:
				xmin = 766.319
				xmax = 766.349
				text = "IH0"
			intervals [1945]:
				xmin = 766.349
				xmax = 766.379
				text = "T"
			intervals [1946]:
				xmin = 766.379
				xmax = 766.429
				text = "Z"
			intervals [1947]:
				xmin = 766.429
				xmax = 766.459
				text = "AH1"
			intervals [1948]:
				xmin = 766.459
				xmax = 766.619
				text = "P"
			intervals [1949]:
				xmin = 766.619
				xmax = 766.679
				text = "T"
			intervals [1950]:
				xmin = 766.679
				xmax = 766.729
				text = "IH0"
			intervals [1951]:
				xmin = 766.729
				xmax = 766.769
				text = "Y"
			intervals [1952]:
				xmin = 766.769
				xmax = 766.799
				text = "UW1"
			intervals [1953]:
				xmin = 766.799
				xmax = 766.839
				text = "IH0"
			intervals [1954]:
				xmin = 766.839
				xmax = 766.869
				text = "F"
			intervals [1955]:
				xmin = 766.869
				xmax = 766.919
				text = "sp"
			intervals [1956]:
				xmin = 766.919
				xmax = 766.969
				text = "Y"
			intervals [1957]:
				xmin = 766.969
				xmax = 766.999
				text = "UW1"
			intervals [1958]:
				xmin = 766.999
				xmax = 767.029
				text = "HH"
			intervals [1959]:
				xmin = 767.029
				xmax = 767.069
				text = "AE1"
			intervals [1960]:
				xmin = 767.069
				xmax = 767.109
				text = "V"
			intervals [1961]:
				xmin = 767.109
				xmax = 767.139
				text = "AH0"
			intervals [1962]:
				xmin = 767.139
				xmax = 767.289
				text = "sp"
			intervals [1963]:
				xmin = 767.289
				xmax = 767.319
				text = "F"
			intervals [1964]:
				xmin = 767.319
				xmax = 767.369
				text = "Y"
			intervals [1965]:
				xmin = 767.369
				xmax = 767.619
				text = "UW1"
			intervals [1966]:
				xmin = 767.619
				xmax = 772.1792
				text = ""
			intervals [1967]:
				xmin = 772.1792
				xmax = 772.2092
				text = "sil"
			intervals [1968]:
				xmin = 772.2092
				xmax = 772.2492
				text = "AY1"
			intervals [1969]:
				xmin = 772.2492
				xmax = 772.3492
				text = "sp"
			intervals [1970]:
				xmin = 772.3492
				xmax = 772.3792
				text = "S"
			intervals [1971]:
				xmin = 772.3792
				xmax = 772.4092
				text = "IY1"
			intervals [1972]:
				xmin = 772.4092
				xmax = 772.8292
				text = "sp"
			intervals [1973]:
				xmin = 772.8292
				xmax = 822.3987
				text = ""
			intervals [1974]:
				xmin = 822.3987
				xmax = 822.5887
				text = "Y"
			intervals [1975]:
				xmin = 822.5887
				xmax = 822.7887
				text = "AE1"
			intervals [1976]:
				xmin = 822.7887
				xmax = 828.2075
				text = ""
			intervals [1977]:
				xmin = 828.2075
				xmax = 828.3175
				text = "sil"
			intervals [1978]:
				xmin = 828.3175
				xmax = 828.3575
				text = "Y"
			intervals [1979]:
				xmin = 828.3575
				xmax = 828.5775
				text = "AE1"
			intervals [1980]:
				xmin = 828.5775
				xmax = 828.6175
				text = "sp"
			intervals [1981]:
				xmin = 828.6175
				xmax = 828.6654
				text = ""
			intervals [1982]:
				xmin = 828.6654
				xmax = 828.6954
				text = "DH"
			intervals [1983]:
				xmin = 828.6954
				xmax = 828.8354
				text = "OW1"
			intervals [1984]:
				xmin = 828.8354
				xmax = 828.8654
				text = "Z"
			intervals [1985]:
				xmin = 828.8654
				xmax = 828.9154
				text = "ER0"
			intervals [1986]:
				xmin = 828.9154
				xmax = 828.9554
				text = "Y"
			intervals [1987]:
				xmin = 828.9554
				xmax = 828.9854
				text = "UH1"
			intervals [1988]:
				xmin = 828.9854
				xmax = 829.0854
				text = "R"
			intervals [1989]:
				xmin = 829.0854
				xmax = 829.1654
				text = "K"
			intervals [1990]:
				xmin = 829.1654
				xmax = 829.1954
				text = "L"
			intervals [1991]:
				xmin = 829.1954
				xmax = 829.3154
				text = "OW1"
			intervals [1992]:
				xmin = 829.3154
				xmax = 829.4254
				text = "Z"
			intervals [1993]:
				xmin = 829.4254
				xmax = 829.4554
				text = "sp"
			intervals [1994]:
				xmin = 829.4554
				xmax = 829.4854
				text = "F"
			intervals [1995]:
				xmin = 829.4854
				xmax = 829.5254
				text = "R"
			intervals [1996]:
				xmin = 829.5254
				xmax = 829.5554
				text = "EH1"
			intervals [1997]:
				xmin = 829.5554
				xmax = 829.5954
				text = "N"
			intervals [1998]:
				xmin = 829.5954
				xmax = 829.6354
				text = "Z"
			intervals [1999]:
				xmin = 829.6354
				xmax = 829.6954
				text = "sp"
			intervals [2000]:
				xmin = 829.6954
				xmax = 829.7254
				text = "AE1"
			intervals [2001]:
				xmin = 829.7254
				xmax = 829.8254
				text = "N"
			intervals [2002]:
				xmin = 829.8254
				xmax = 829.8754
				text = "sp"
			intervals [2003]:
				xmin = 829.8754
				xmax = 829.9054
				text = "F"
			intervals [2004]:
				xmin = 829.9054
				xmax = 829.9354
				text = "R"
			intervals [2005]:
				xmin = 829.9354
				xmax = 829.9854
				text = "EH1"
			intervals [2006]:
				xmin = 829.9854
				xmax = 830.0854
				text = "N"
			intervals [2007]:
				xmin = 830.0854
				xmax = 830.1154
				text = "D"
			intervals [2008]:
				xmin = 830.1154
				xmax = 830.1454
				text = "Z"
			intervals [2009]:
				xmin = 830.1454
				xmax = 830.1754
				text = "sp"
			intervals [2010]:
				xmin = 830.1754
				xmax = 830.3054
				text = "OW2"
			intervals [2011]:
				xmin = 830.3054
				xmax = 830.3354
				text = "K"
			intervals [2012]:
				xmin = 830.3354
				xmax = 830.4354
				text = "EY1"
			intervals [2013]:
				xmin = 830.4354
				xmax = 830.9773
				text = ""
			intervals [2014]:
				xmin = 830.9773
				xmax = 831.0273
				text = "D"
			intervals [2015]:
				xmin = 831.0273
				xmax = 831.1373
				text = "UW1"
			intervals [2016]:
				xmin = 831.1373
				xmax = 831.2073
				text = "EH1"
			intervals [2017]:
				xmin = 831.2073
				xmax = 831.2473
				text = "N"
			intervals [2018]:
				xmin = 831.2473
				xmax = 831.3473
				text = "IY0"
			intervals [2019]:
				xmin = 831.3473
				xmax = 831.3773
				text = "AH1"
			intervals [2020]:
				xmin = 831.3773
				xmax = 831.4273
				text = "V"
			intervals [2021]:
				xmin = 831.4273
				xmax = 831.4873
				text = "DH"
			intervals [2022]:
				xmin = 831.4873
				xmax = 831.5373
				text = "OW1"
			intervals [2023]:
				xmin = 831.5373
				xmax = 831.6673
				text = "Z"
			intervals [2024]:
				xmin = 831.6673
				xmax = 831.6973
				text = "K"
			intervals [2025]:
				xmin = 831.6973
				xmax = 831.7273
				text = "L"
			intervals [2026]:
				xmin = 831.7273
				xmax = 831.7573
				text = "OW1"
			intervals [2027]:
				xmin = 831.7573
				xmax = 831.8273
				text = "Z"
			intervals [2028]:
				xmin = 831.8273
				xmax = 831.9073
				text = "F"
			intervals [2029]:
				xmin = 831.9073
				xmax = 831.9373
				text = "R"
			intervals [2030]:
				xmin = 831.9373
				xmax = 831.9673
				text = "EH1"
			intervals [2031]:
				xmin = 831.9673
				xmax = 831.9973
				text = "N"
			intervals [2032]:
				xmin = 831.9973
				xmax = 832.0273
				text = "D"
			intervals [2033]:
				xmin = 832.0273
				xmax = 832.0673
				text = "Z"
			intervals [2034]:
				xmin = 832.0673
				xmax = 832.1373
				text = "ER0"
			intervals [2035]:
				xmin = 832.1373
				xmax = 832.1973
				text = "sp"
			intervals [2036]:
				xmin = 832.1973
				xmax = 832.2273
				text = "F"
			intervals [2037]:
				xmin = 832.2273
				xmax = 832.2573
				text = "R"
			intervals [2038]:
				xmin = 832.2573
				xmax = 832.2873
				text = "EH1"
			intervals [2039]:
				xmin = 832.2873
				xmax = 832.3473
				text = "N"
			intervals [2040]:
				xmin = 832.3473
				xmax = 832.4073
				text = "Z"
			intervals [2041]:
				xmin = 832.4073
				xmax = 832.4473
				text = "S"
			intervals [2042]:
				xmin = 832.4473
				xmax = 832.5273
				text = "P"
			intervals [2043]:
				xmin = 832.5273
				xmax = 832.5973
				text = "IY1"
			intervals [2044]:
				xmin = 832.5973
				xmax = 832.6373
				text = "K"
			intervals [2045]:
				xmin = 832.6373
				xmax = 832.6673
				text = "AH0"
			intervals [2046]:
				xmin = 832.6673
				xmax = 832.7773
				text = "sp"
			intervals [2047]:
				xmin = 832.7773
				xmax = 832.8173
				text = "F"
			intervals [2048]:
				xmin = 832.8173
				xmax = 832.8473
				text = "AO1"
			intervals [2049]:
				xmin = 832.8473
				xmax = 833.1573
				text = "R"
			intervals [2050]:
				xmin = 833.1573
				xmax = 833.3073
				text = "AH0"
			intervals [2051]:
				xmin = 833.3073
				xmax = 833.3673
				text = "N"
			intervals [2052]:
				xmin = 833.3673
				xmax = 833.4073
				text = "L"
			intervals [2053]:
				xmin = 833.4073
				xmax = 833.4373
				text = "AE1"
			intervals [2054]:
				xmin = 833.4373
				xmax = 833.5073
				text = "NG"
			intervals [2055]:
				xmin = 833.5073
				xmax = 833.5373
				text = "G"
			intervals [2056]:
				xmin = 833.5373
				xmax = 833.5673
				text = "W"
			intervals [2057]:
				xmin = 833.5673
				xmax = 833.5973
				text = "AH0"
			intervals [2058]:
				xmin = 833.5973
				xmax = 833.6373
				text = "JH"
			intervals [2059]:
				xmin = 833.6373
				xmax = 833.6973
				text = "sp"
			intervals [2060]:
				xmin = 833.6973
				xmax = 835.238
				text = ""
			intervals [2061]:
				xmin = 835.238
				xmax = 835.268
				text = "AE1"
			intervals [2062]:
				xmin = 835.268
				xmax = 835.298
				text = "Z"
			intervals [2063]:
				xmin = 835.298
				xmax = 835.328
				text = "sp"
			intervals [2064]:
				xmin = 835.328
				xmax = 835.388
				text = "EY1"
			intervals [2065]:
				xmin = 835.388
				xmax = 835.418
				text = "N"
			intervals [2066]:
				xmin = 835.418
				xmax = 835.448
				text = "EY1"
			intervals [2067]:
				xmin = 835.448
				xmax = 835.478
				text = "T"
			intervals [2068]:
				xmin = 835.478
				xmax = 835.668
				text = "IH0"
			intervals [2069]:
				xmin = 835.668
				xmax = 835.698
				text = "V"
			intervals [2070]:
				xmin = 835.698
				xmax = 835.858
				text = "L"
			intervals [2071]:
				xmin = 835.858
				xmax = 835.978
				text = "AE1"
			intervals [2072]:
				xmin = 835.978
				xmax = 836.018
				text = "NG"
			intervals [2073]:
				xmin = 836.018
				xmax = 836.098
				text = "G"
			intervals [2074]:
				xmin = 836.098
				xmax = 836.128
				text = "W"
			intervals [2075]:
				xmin = 836.128
				xmax = 836.158
				text = "IH0"
			intervals [2076]:
				xmin = 836.158
				xmax = 836.188
				text = "JH"
			intervals [2077]:
				xmin = 836.188
				xmax = 836.378
				text = "sp"
			intervals [2078]:
				xmin = 836.378
				xmax = 836.497
				text = ""
			intervals [2079]:
				xmin = 836.497
				xmax = 836.567
				text = "HH"
			intervals [2080]:
				xmin = 836.567
				xmax = 836.637
				text = "AH1"
			intervals [2081]:
				xmin = 836.637
				xmax = 836.777
				text = "sp"
			intervals [2082]:
				xmin = 836.777
				xmax = 837.4622
				text = ""
			intervals [2083]:
				xmin = 837.4622
				xmax = 837.5322
				text = "AE1"
			intervals [2084]:
				xmin = 837.5322
				xmax = 837.6322
				text = "N"
			intervals [2085]:
				xmin = 837.6322
				xmax = 837.6622
				text = "W"
			intervals [2086]:
				xmin = 837.6622
				xmax = 837.6922
				text = "AH1"
			intervals [2087]:
				xmin = 837.6922
				xmax = 837.7222
				text = "T"
			intervals [2088]:
				xmin = 837.7222
				xmax = 837.7522
				text = "AH0"
			intervals [2089]:
				xmin = 837.7522
				xmax = 837.7922
				text = "B"
			intervals [2090]:
				xmin = 837.7922
				xmax = 837.8622
				text = "AW1"
			intervals [2091]:
				xmin = 837.8622
				xmax = 837.9522
				text = "T"
			intervals [2092]:
				xmin = 837.9522
				xmax = 837.9922
				text = "Y"
			intervals [2093]:
				xmin = 837.9922
				xmax = 838.2422
				text = "UW1"
			intervals [2094]:
				xmin = 838.2422
				xmax = 838.3034
				text = ""
			intervals [2095]:
				xmin = 838.3034
				xmax = 838.3334
				text = "IH0"
			intervals [2096]:
				xmin = 838.3334
				xmax = 838.3934
				text = "Z"
			intervals [2097]:
				xmin = 838.3934
				xmax = 838.4434
				text = "Y"
			intervals [2098]:
				xmin = 838.4434
				xmax = 838.4934
				text = "UH1"
			intervals [2099]:
				xmin = 838.4934
				xmax = 838.7834
				text = "R"
			intervals [2100]:
				xmin = 838.7834
				xmax = 838.8134
				text = "sp"
			intervals [2101]:
				xmin = 838.8134
				xmax = 839.2143
				text = ""
			intervals [2102]:
				xmin = 839.2143
				xmax = 839.2643
				text = "F"
			intervals [2103]:
				xmin = 839.2643
				xmax = 839.3443
				text = "ER1"
			intervals [2104]:
				xmin = 839.3443
				xmax = 839.5043
				text = "S"
			intervals [2105]:
				xmin = 839.5043
				xmax = 839.5343
				text = "T"
			intervals [2106]:
				xmin = 839.5343
				xmax = 839.6243
				text = "L"
			intervals [2107]:
				xmin = 839.6243
				xmax = 839.7243
				text = "AE1"
			intervals [2108]:
				xmin = 839.7243
				xmax = 839.8143
				text = "NG"
			intervals [2109]:
				xmin = 839.8143
				xmax = 839.8443
				text = "G"
			intervals [2110]:
				xmin = 839.8443
				xmax = 840.0343
				text = "W"
			intervals [2111]:
				xmin = 840.0343
				xmax = 840.0943
				text = "IH0"
			intervals [2112]:
				xmin = 840.0943
				xmax = 840.2343
				text = "JH"
			intervals [2113]:
				xmin = 840.2343
				xmax = 840.6925
				text = ""
			intervals [2114]:
				xmin = 840.6925
				xmax = 840.7425
				text = "sil"
			intervals [2115]:
				xmin = 840.7425
				xmax = 840.7725
				text = "IH1"
			intervals [2116]:
				xmin = 840.7725
				xmax = 840.9425
				text = "NG"
			intervals [2117]:
				xmin = 840.9425
				xmax = 840.9925
				text = "L"
			intervals [2118]:
				xmin = 840.9925
				xmax = 841.0525
				text = "IH0"
			intervals [2119]:
				xmin = 841.0525
				xmax = 841.1525
				text = "SH"
			intervals [2120]:
				xmin = 841.1525
				xmax = 841.1825
				text = "sp"
			intervals [2121]:
				xmin = 841.1825
				xmax = 841.4625
				text = "ER0"
			intervals [2122]:
				xmin = 841.4625
				xmax = 843.0006
				text = ""
			intervals [2123]:
				xmin = 843.0006
				xmax = 843.0406
				text = "sil"
			intervals [2124]:
				xmin = 843.0406
				xmax = 843.0706
				text = "R"
			intervals [2125]:
				xmin = 843.0706
				xmax = 843.1506
				text = "IY1"
			intervals [2126]:
				xmin = 843.1506
				xmax = 843.1806
				text = "L"
			intervals [2127]:
				xmin = 843.1806
				xmax = 843.3206
				text = "IY0"
			intervals [2128]:
				xmin = 843.3206
				xmax = 843.5206
				text = "sp"
			intervals [2129]:
				xmin = 843.5206
				xmax = 843.6021
				text = ""
			intervals [2130]:
				xmin = 843.6021
				xmax = 843.7521
				text = "Y"
			intervals [2131]:
				xmin = 843.7521
				xmax = 843.7821
				text = "UW1"
			intervals [2132]:
				xmin = 843.7821
				xmax = 843.8421
				text = "D"
			intervals [2133]:
				xmin = 843.8421
				xmax = 843.9021
				text = "OW1"
			intervals [2134]:
				xmin = 843.9021
				xmax = 843.9521
				text = "N"
			intervals [2135]:
				xmin = 843.9521
				xmax = 844.0121
				text = "S"
			intervals [2136]:
				xmin = 844.0121
				xmax = 844.0821
				text = "P"
			intervals [2137]:
				xmin = 844.0821
				xmax = 844.1221
				text = "IY1"
			intervals [2138]:
				xmin = 844.1221
				xmax = 844.1921
				text = "K"
			intervals [2139]:
				xmin = 844.1921
				xmax = 844.2221
				text = "EH1"
			intervals [2140]:
				xmin = 844.2221
				xmax = 844.2621
				text = "N"
			intervals [2141]:
				xmin = 844.2621
				xmax = 844.3721
				text = "IY0"
			intervals [2142]:
				xmin = 844.3721
				xmax = 844.4121
				text = "AH1"
			intervals [2143]:
				xmin = 844.4121
				xmax = 844.4421
				text = "DH"
			intervals [2144]:
				xmin = 844.4421
				xmax = 844.5421
				text = "ER0"
			intervals [2145]:
				xmin = 844.5421
				xmax = 844.6121
				text = "F"
			intervals [2146]:
				xmin = 844.6121
				xmax = 844.6621
				text = "AO1"
			intervals [2147]:
				xmin = 844.6621
				xmax = 844.7021
				text = "R"
			intervals [2148]:
				xmin = 844.7021
				xmax = 844.7321
				text = "AH0"
			intervals [2149]:
				xmin = 844.7321
				xmax = 844.8221
				text = "N"
			intervals [2150]:
				xmin = 844.8221
				xmax = 844.8721
				text = "L"
			intervals [2151]:
				xmin = 844.8721
				xmax = 844.9221
				text = "AE1"
			intervals [2152]:
				xmin = 844.9221
				xmax = 845.0121
				text = "NG"
			intervals [2153]:
				xmin = 845.0121
				xmax = 845.0421
				text = "G"
			intervals [2154]:
				xmin = 845.0421
				xmax = 845.0721
				text = "W"
			intervals [2155]:
				xmin = 845.0721
				xmax = 845.1221
				text = "IH0"
			intervals [2156]:
				xmin = 845.1221
				xmax = 845.2321
				text = "JH"
			intervals [2157]:
				xmin = 845.2321
				xmax = 845.3021
				text = "IH0"
			intervals [2158]:
				xmin = 845.3021
				xmax = 845.3921
				text = "Z"
			intervals [2159]:
				xmin = 845.3921
				xmax = 845.4321
				text = "sp"
			intervals [2160]:
				xmin = 845.4321
				xmax = 845.4721
				text = "DH"
			intervals [2161]:
				xmin = 845.4721
				xmax = 845.5121
				text = "EH1"
			intervals [2162]:
				xmin = 845.5121
				xmax = 845.6321
				text = "N"
			intervals [2163]:
				xmin = 845.6321
				xmax = 845.6821
				text = "sp"
			intervals [2164]:
				xmin = 845.6821
				xmax = 845.7221
				text = "HH"
			intervals [2165]:
				xmin = 845.7221
				xmax = 845.8021
				text = "M"
			intervals [2166]:
				xmin = 845.8021
				xmax = 848.7755
				text = "sp"
			intervals [2167]:
				xmin = 848.7755
				xmax = 848.8355
				text = "Y"
			intervals [2168]:
				xmin = 848.8355
				xmax = 849.0155
				text = "AE1"
			intervals [2169]:
				xmin = 849.0155
				xmax = 849.0755
				text = "sp"
			intervals [2170]:
				xmin = 849.0755
				xmax = 850.0544
				text = ""
			intervals [2171]:
				xmin = 850.0544
				xmax = 850.1244
				text = "AE1"
			intervals [2172]:
				xmin = 850.1244
				xmax = 850.1544
				text = "N"
			intervals [2173]:
				xmin = 850.1544
				xmax = 850.4944
				text = "sp"
			intervals [2174]:
				xmin = 850.4944
				xmax = 850.5244
				text = "W"
			intervals [2175]:
				xmin = 850.5244
				xmax = 850.5544
				text = "IH0"
			intervals [2176]:
				xmin = 850.5544
				xmax = 850.5844
				text = "DH"
			intervals [2177]:
				xmin = 850.5844
				xmax = 850.6144
				text = "DH"
			intervals [2178]:
				xmin = 850.6144
				xmax = 850.6644
				text = "OW1"
			intervals [2179]:
				xmin = 850.6644
				xmax = 850.7744
				text = "Z"
			intervals [2180]:
				xmin = 850.7744
				xmax = 850.9144
				text = "sp"
			intervals [2181]:
				xmin = 850.9144
				xmax = 850.9444
				text = "K"
			intervals [2182]:
				xmin = 850.9444
				xmax = 851.0044
				text = "L"
			intervals [2183]:
				xmin = 851.0044
				xmax = 851.0744
				text = "OW1"
			intervals [2184]:
				xmin = 851.0744
				xmax = 851.2644
				text = "Z"
			intervals [2185]:
				xmin = 851.2644
				xmax = 851.2944
				text = "F"
			intervals [2186]:
				xmin = 851.2944
				xmax = 851.3344
				text = "R"
			intervals [2187]:
				xmin = 851.3344
				xmax = 851.5144
				text = "EH1"
			intervals [2188]:
				xmin = 851.5144
				xmax = 851.5444
				text = "N"
			intervals [2189]:
				xmin = 851.5444
				xmax = 851.5844
				text = "Z"
			intervals [2190]:
				xmin = 851.5844
				xmax = 851.6244
				text = "AH0"
			intervals [2191]:
				xmin = 851.6244
				xmax = 851.6744
				text = "V"
			intervals [2192]:
				xmin = 851.6744
				xmax = 851.7644
				text = "Y"
			intervals [2193]:
				xmin = 851.7644
				xmax = 851.8844
				text = "UH1"
			intervals [2194]:
				xmin = 851.8844
				xmax = 851.9244
				text = "R"
			intervals [2195]:
				xmin = 851.9244
				xmax = 852.0244
				text = "Z"
			intervals [2196]:
				xmin = 852.0244
				xmax = 852.4913
				text = "sp"
			intervals [2197]:
				xmin = 852.4913
				xmax = 852.7113
				text = "AH1"
			intervals [2198]:
				xmin = 852.7113
				xmax = 852.8313
				text = "M"
			intervals [2199]:
				xmin = 852.8313
				xmax = 854.056
				text = "sp"
			intervals [2200]:
				xmin = 854.056
				xmax = 854.186
				text = "AA1"
			intervals [2201]:
				xmin = 854.186
				xmax = 854.226
				text = "R"
			intervals [2202]:
				xmin = 854.226
				xmax = 854.256
				text = "DH"
			intervals [2203]:
				xmin = 854.256
				xmax = 854.346
				text = "EH1"
			intervals [2204]:
				xmin = 854.346
				xmax = 854.376
				text = "R"
			intervals [2205]:
				xmin = 854.376
				xmax = 854.426
				text = "EH1"
			intervals [2206]:
				xmin = 854.426
				xmax = 854.466
				text = "N"
			intervals [2207]:
				xmin = 854.466
				xmax = 854.496
				text = "IY0"
			intervals [2208]:
				xmin = 854.496
				xmax = 854.746
				text = "sp"
			intervals [2209]:
				xmin = 854.746
				xmax = 855.0332
				text = ""
			intervals [2210]:
				xmin = 855.0332
				xmax = 855.1432
				text = "AA1"
			intervals [2211]:
				xmin = 855.1432
				xmax = 855.2432
				text = "R"
			intervals [2212]:
				xmin = 855.2432
				xmax = 855.3332
				text = "DH"
			intervals [2213]:
				xmin = 855.3332
				xmax = 855.4232
				text = "EH1"
			intervals [2214]:
				xmin = 855.4232
				xmax = 855.4532
				text = "R"
			intervals [2215]:
				xmin = 855.4532
				xmax = 855.5432
				text = "EH1"
			intervals [2216]:
				xmin = 855.5432
				xmax = 855.5732
				text = "N"
			intervals [2217]:
				xmin = 855.5732
				xmax = 855.6232
				text = "IY0"
			intervals [2218]:
				xmin = 855.6232
				xmax = 855.7032
				text = "W"
			intervals [2219]:
				xmin = 855.7032
				xmax = 855.8232
				text = "AY1"
			intervals [2220]:
				xmin = 855.8232
				xmax = 855.8832
				text = "T"
			intervals [2221]:
				xmin = 855.8832
				xmax = 855.9632
				text = "G"
			intervals [2222]:
				xmin = 855.9632
				xmax = 856.1632
				text = "AY1"
			intervals [2223]:
				xmin = 856.1632
				xmax = 856.2732
				text = "Z"
			intervals [2224]:
				xmin = 856.2732
				xmax = 856.4732
				text = "ER0"
			intervals [2225]:
				xmin = 856.4732
				xmax = 856.5132
				text = "ER0"
			intervals [2226]:
				xmin = 856.5132
				xmax = 856.5932
				text = "DH"
			intervals [2227]:
				xmin = 856.5932
				xmax = 856.6532
				text = "EY1"
			intervals [2228]:
				xmin = 856.6532
				xmax = 856.7432
				text = "sp"
			intervals [2229]:
				xmin = 856.7432
				xmax = 856.8032
				text = "AO1"
			intervals [2230]:
				xmin = 856.8032
				xmax = 856.9932
				text = "L"
			intervals [2231]:
				xmin = 856.9932
				xmax = 857.0232
				text = "N"
			intervals [2232]:
				xmin = 857.0232
				xmax = 857.0532
				text = "IY1"
			intervals [2233]:
				xmin = 857.0532
				xmax = 857.1032
				text = "G"
			intervals [2234]:
				xmin = 857.1032
				xmax = 857.1332
				text = "R"
			intervals [2235]:
				xmin = 857.1332
				xmax = 857.2132
				text = "OW0"
			intervals [2236]:
				xmin = 857.2132
				xmax = 858.3035
				text = "sp"
			intervals [2237]:
				xmin = 858.3035
				xmax = 858.3635
				text = "AO1"
			intervals [2238]:
				xmin = 858.3635
				xmax = 858.4835
				text = "R"
			intervals [2239]:
				xmin = 858.4835
				xmax = 858.5635
				text = "DH"
			intervals [2240]:
				xmin = 858.5635
				xmax = 858.6135
				text = "EH1"
			intervals [2241]:
				xmin = 858.6135
				xmax = 858.7835
				text = "R"
			intervals [2242]:
				xmin = 858.7835
				xmax = 858.8235
				text = "sp"
			intervals [2243]:
				xmin = 858.8235
				xmax = 860.0587
				text = ""
			intervals [2244]:
				xmin = 860.0587
				xmax = 860.0887
				text = "M"
			intervals [2245]:
				xmin = 860.0887
				xmax = 860.1187
				text = "HH"
			intervals [2246]:
				xmin = 860.1187
				xmax = 860.4287
				text = "M"
			intervals [2247]:
				xmin = 860.4287
				xmax = 868.644
				text = "sp"
			intervals [2248]:
				xmin = 868.644
				xmax = 868.694
				text = "Y"
			intervals [2249]:
				xmin = 868.694
				xmax = 868.924
				text = "AE1"
			intervals [2250]:
				xmin = 868.924
				xmax = 869.4754
				text = ""
			intervals [2251]:
				xmin = 869.4754
				xmax = 869.5554
				text = "sil"
			intervals [2252]:
				xmin = 869.5554
				xmax = 869.8154
				text = "OW2"
			intervals [2253]:
				xmin = 869.8154
				xmax = 869.8554
				text = "K"
			intervals [2254]:
				xmin = 869.8554
				xmax = 869.8854
				text = "EY1"
			intervals [2255]:
				xmin = 869.8854
				xmax = 871.1621
				text = "sp"
			intervals [2256]:
				xmin = 871.1621
				xmax = 871.2021
				text = "OW2"
			intervals [2257]:
				xmin = 871.2021
				xmax = 871.2821
				text = "K"
			intervals [2258]:
				xmin = 871.2821
				xmax = 871.4421
				text = "EY1"
			intervals [2259]:
				xmin = 871.4421
				xmax = 871.4721
				text = "W"
			intervals [2260]:
				xmin = 871.4721
				xmax = 871.5021
				text = "EH1"
			intervals [2261]:
				xmin = 871.5021
				xmax = 871.6621
				text = "L"
			intervals [2262]:
				xmin = 871.6621
				xmax = 871.9794
				text = ""
			intervals [2263]:
				xmin = 871.9794
				xmax = 872.3394
				text = "sil"
			intervals [2264]:
				xmin = 872.3394
				xmax = 872.3694
				text = "AH1"
			intervals [2265]:
				xmin = 872.3694
				xmax = 872.4494
				text = "M"
			intervals [2266]:
				xmin = 872.4494
				xmax = 872.4994
				text = "sp"
			intervals [2267]:
				xmin = 872.4994
				xmax = 872.7255
				text = ""
			intervals [2268]:
				xmin = 872.7255
				xmax = 872.8155
				text = "IH1"
			intervals [2269]:
				xmin = 872.8155
				xmax = 872.9055
				text = "N"
			intervals [2270]:
				xmin = 872.9055
				xmax = 872.9755
				text = "Y"
			intervals [2271]:
				xmin = 872.9755
				xmax = 873.0155
				text = "UH1"
			intervals [2272]:
				xmin = 873.0155
				xmax = 873.2255
				text = "R"
			intervals [2273]:
				xmin = 873.2255
				xmax = 873.2944
				text = ""
			intervals [2274]:
				xmin = 873.2944
				xmax = 873.3644
				text = "G"
			intervals [2275]:
				xmin = 873.3644
				xmax = 873.4444
				text = "R"
			intervals [2276]:
				xmin = 873.4444
				xmax = 873.5344
				text = "UW1"
			intervals [2277]:
				xmin = 873.5344
				xmax = 873.5844
				text = "P"
			intervals [2278]:
				xmin = 873.5844
				xmax = 873.6344
				text = "AH0"
			intervals [2279]:
				xmin = 873.6344
				xmax = 873.7644
				text = "V"
			intervals [2280]:
				xmin = 873.7644
				xmax = 873.8744
				text = "sp"
			intervals [2281]:
				xmin = 873.8744
				xmax = 873.9705
				text = ""
			intervals [2282]:
				xmin = 873.9705
				xmax = 874.0605
				text = "K"
			intervals [2283]:
				xmin = 874.0605
				xmax = 874.0905
				text = "L"
			intervals [2284]:
				xmin = 874.0905
				xmax = 874.1505
				text = "OW1"
			intervals [2285]:
				xmin = 874.1505
				xmax = 874.3005
				text = "Z"
			intervals [2286]:
				xmin = 874.3005
				xmax = 874.3305
				text = "F"
			intervals [2287]:
				xmin = 874.3305
				xmax = 874.3705
				text = "R"
			intervals [2288]:
				xmin = 874.3705
				xmax = 874.4105
				text = "EH1"
			intervals [2289]:
				xmin = 874.4105
				xmax = 874.4705
				text = "N"
			intervals [2290]:
				xmin = 874.4705
				xmax = 874.5205
				text = "D"
			intervals [2291]:
				xmin = 874.5205
				xmax = 874.5605
				text = "Z"
			intervals [2292]:
				xmin = 874.5605
				xmax = 874.6205
				text = "IH0"
			intervals [2293]:
				xmin = 874.6205
				xmax = 874.6805
				text = "Z"
			intervals [2294]:
				xmin = 874.6805
				xmax = 874.7205
				text = "DH"
			intervals [2295]:
				xmin = 874.7205
				xmax = 874.7605
				text = "EH1"
			intervals [2296]:
				xmin = 874.7605
				xmax = 874.8405
				text = "R"
			intervals [2297]:
				xmin = 874.8405
				xmax = 874.9005
				text = "EH1"
			intervals [2298]:
				xmin = 874.9005
				xmax = 874.9505
				text = "N"
			intervals [2299]:
				xmin = 874.9505
				xmax = 874.9805
				text = "IY0"
			intervals [2300]:
				xmin = 874.9805
				xmax = 875.0305
				text = "W"
			intervals [2301]:
				xmin = 875.0305
				xmax = 875.1005
				text = "AH1"
			intervals [2302]:
				xmin = 875.1005
				xmax = 875.1805
				text = "N"
			intervals [2303]:
				xmin = 875.1805
				xmax = 875.2705
				text = "P"
			intervals [2304]:
				xmin = 875.2705
				xmax = 875.3705
				text = "ER1"
			intervals [2305]:
				xmin = 875.3705
				xmax = 875.5205
				text = "S"
			intervals [2306]:
				xmin = 875.5205
				xmax = 875.5705
				text = "AH0"
			intervals [2307]:
				xmin = 875.5705
				xmax = 875.7505
				text = "N"
			intervals [2308]:
				xmin = 875.7505
				xmax = 875.7805
				text = "sp"
			intervals [2309]:
				xmin = 875.7805
				xmax = 875.8605
				text = "DH"
			intervals [2310]:
				xmin = 875.8605
				xmax = 876.0105
				text = "AH0"
			intervals [2311]:
				xmin = 876.0105
				xmax = 876.0405
				text = "T"
			intervals [2312]:
				xmin = 876.0405
				xmax = 876.1422
				text = ""
			intervals [2313]:
				xmin = 876.1422
				xmax = 876.2722
				text = "S"
			intervals [2314]:
				xmin = 876.2722
				xmax = 876.3022
				text = "AO1"
			intervals [2315]:
				xmin = 876.3022
				xmax = 876.3322
				text = "R"
			intervals [2316]:
				xmin = 876.3322
				xmax = 876.3622
				text = "T"
			intervals [2317]:
				xmin = 876.3622
				xmax = 876.3922
				text = "AH0"
			intervals [2318]:
				xmin = 876.3922
				xmax = 876.4522
				text = "V"
			intervals [2319]:
				xmin = 876.4522
				xmax = 876.4922
				text = "EH1"
			intervals [2320]:
				xmin = 876.4922
				xmax = 876.5722
				text = "V"
			intervals [2321]:
				xmin = 876.5722
				xmax = 876.6122
				text = "R"
			intervals [2322]:
				xmin = 876.6122
				xmax = 876.6722
				text = "IY0"
			intervals [2323]:
				xmin = 876.6722
				xmax = 876.7022
				text = "B"
			intervals [2324]:
				xmin = 876.7022
				xmax = 876.7322
				text = "AA2"
			intervals [2325]:
				xmin = 876.7322
				xmax = 876.8322
				text = "D"
			intervals [2326]:
				xmin = 876.8322
				xmax = 876.9722
				text = "IY0"
			intervals [2327]:
				xmin = 876.9722
				xmax = 877.0322
				text = "L"
			intervals [2328]:
				xmin = 877.0322
				xmax = 877.1622
				text = "UH1"
			intervals [2329]:
				xmin = 877.1622
				xmax = 877.1922
				text = "K"
			intervals [2330]:
				xmin = 877.1922
				xmax = 877.2222
				text = "S"
			intervals [2331]:
				xmin = 877.2222
				xmax = 877.2522
				text = "AH1"
			intervals [2332]:
				xmin = 877.2522
				xmax = 877.3622
				text = "P"
			intervals [2333]:
				xmin = 877.3622
				xmax = 877.4322
				text = "T"
			intervals [2334]:
				xmin = 877.4322
				xmax = 877.4722
				text = "UW1"
			intervals [2335]:
				xmin = 877.4722
				xmax = 877.5522
				text = "EH1"
			intervals [2336]:
				xmin = 877.5522
				xmax = 877.5822
				text = "Z"
			intervals [2337]:
				xmin = 877.5822
				xmax = 877.6122
				text = "AH0"
			intervals [2338]:
				xmin = 877.6122
				xmax = 877.6422
				text = "sp"
			intervals [2339]:
				xmin = 877.6422
				xmax = 877.8122
				text = "L"
			intervals [2340]:
				xmin = 877.8122
				xmax = 877.9222
				text = "IY1"
			intervals [2341]:
				xmin = 877.9222
				xmax = 877.9522
				text = "D"
			intervals [2342]:
				xmin = 877.9522
				xmax = 878.1422
				text = "ER0"
			intervals [2343]:
				xmin = 878.1422
				xmax = 878.1722
				text = "AH0"
			intervals [2344]:
				xmin = 878.1722
				xmax = 878.2022
				text = "N"
			intervals [2345]:
				xmin = 878.2022
				xmax = 878.2322
				text = "TH"
			intervals [2346]:
				xmin = 878.2322
				xmax = 878.2622
				text = "IH1"
			intervals [2347]:
				xmin = 878.2622
				xmax = 878.3522
				text = "NG"
			intervals [2348]:
				xmin = 878.3522
				xmax = 878.3922
				text = "K"
			intervals [2349]:
				xmin = 878.3922
				xmax = 878.4222
				text = "S"
			intervals [2350]:
				xmin = 878.4222
				xmax = 878.4522
				text = "sp"
			intervals [2351]:
				xmin = 878.4522
				xmax = 878.5022
				text = "AH0"
			intervals [2352]:
				xmin = 878.5022
				xmax = 878.7022
				text = "V"
			intervals [2353]:
				xmin = 878.7022
				xmax = 878.7622
				text = "EH1"
			intervals [2354]:
				xmin = 878.7622
				xmax = 878.9322
				text = "Z"
			intervals [2355]:
				xmin = 878.9322
				xmax = 880.411
				text = "sp"
			intervals [2356]:
				xmin = 880.411
				xmax = 880.501
				text = "Y"
			intervals [2357]:
				xmin = 880.501
				xmax = 880.681
				text = "UW1"
			intervals [2358]:
				xmin = 880.681
				xmax = 880.711
				text = "sp"
			intervals [2359]:
				xmin = 880.711
				xmax = 880.781
				text = "Y"
			intervals [2360]:
				xmin = 880.781
				xmax = 880.841
				text = "UH1"
			intervals [2361]:
				xmin = 880.841
				xmax = 880.881
				text = "R"
			intervals [2362]:
				xmin = 880.881
				xmax = 880.911
				text = "DH"
			intervals [2363]:
				xmin = 880.911
				xmax = 880.971
				text = "AH0"
			intervals [2364]:
				xmin = 880.971
				xmax = 881.061
				text = "L"
			intervals [2365]:
				xmin = 881.061
				xmax = 881.191
				text = "IY1"
			intervals [2366]:
				xmin = 881.191
				xmax = 881.231
				text = "D"
			intervals [2367]:
				xmin = 881.231
				xmax = 881.261
				text = "ER0"
			intervals [2368]:
				xmin = 881.261
				xmax = 881.291
				text = "AH0"
			intervals [2369]:
				xmin = 881.291
				xmax = 881.321
				text = "V"
			intervals [2370]:
				xmin = 881.321
				xmax = 881.351
				text = "DH"
			intervals [2371]:
				xmin = 881.351
				xmax = 881.411
				text = "AH0"
			intervals [2372]:
				xmin = 881.411
				xmax = 881.501
				text = "G"
			intervals [2373]:
				xmin = 881.501
				xmax = 881.541
				text = "R"
			intervals [2374]:
				xmin = 881.541
				xmax = 881.671
				text = "UW1"
			intervals [2375]:
				xmin = 881.671
				xmax = 881.701
				text = "P"
			intervals [2376]:
				xmin = 881.701
				xmax = 881.741
				text = "sp"
			intervals [2377]:
				xmin = 881.741
				xmax = 881.781
				text = "HH"
			intervals [2378]:
				xmin = 881.781
				xmax = 881.911
				text = "AH1"
			intervals [2379]:
				xmin = 881.911
				xmax = 882.450
				text = ""
			intervals [2380]:
				xmin = 882.450
				xmax = 882.490
				text = "HH"
			intervals [2381]:
				xmin = 882.490
				xmax = 882.550
				text = "W"
			intervals [2382]:
				xmin = 882.550
				xmax = 882.630
				text = "AY1"
			intervals [2383]:
				xmin = 882.630
				xmax = 882.660
				text = "D"
			intervals [2384]:
				xmin = 882.660
				xmax = 882.690
				text = "UW1"
			intervals [2385]:
				xmin = 882.690
				xmax = 882.720
				text = "Y"
			intervals [2386]:
				xmin = 882.720
				xmax = 882.750
				text = "UW1"
			intervals [2387]:
				xmin = 882.750
				xmax = 882.790
				text = "sp"
			intervals [2388]:
				xmin = 882.790
				xmax = 882.820
				text = "TH"
			intervals [2389]:
				xmin = 882.820
				xmax = 882.850
				text = "IH1"
			intervals [2390]:
				xmin = 882.850
				xmax = 882.940
				text = "NG"
			intervals [2391]:
				xmin = 882.940
				xmax = 882.970
				text = "K"
			intervals [2392]:
				xmin = 882.970
				xmax = 883.010
				text = "DH"
			intervals [2393]:
				xmin = 883.010
				xmax = 883.090
				text = "AH0"
			intervals [2394]:
				xmin = 883.090
				xmax = 883.170
				text = "T"
			intervals [2395]:
				xmin = 883.170
				xmax = 883.200
				text = "sp"
			intervals [2396]:
				xmin = 883.200
				xmax = 883.230
				text = "Z"
			intervals [2397]:
				xmin = 883.230
				xmax = 883.280
				text = "S"
			intervals [2398]:
				xmin = 883.280
				xmax = 883.550
				text = "OW1"
			intervals [2399]:
				xmin = 883.550
				xmax = 889.8862
				text = ""
			intervals [2400]:
				xmin = 889.8862
				xmax = 889.9862
				text = "Y"
			intervals [2401]:
				xmin = 889.9862
				xmax = 890.0162
				text = "AE1"
			intervals [2402]:
				xmin = 890.0162
				xmax = 890.2262
				text = "sp"
			intervals [2403]:
				xmin = 890.2262
				xmax = 898.6466
				text = ""
			intervals [2404]:
				xmin = 898.6466
				xmax = 898.6766
				text = "M"
			intervals [2405]:
				xmin = 898.6766
				xmax = 898.7166
				text = "HH"
			intervals [2406]:
				xmin = 898.7166
				xmax = 898.9966
				text = "M"
			intervals [2407]:
				xmin = 898.9966
				xmax = 900.4007
				text = "sp"
			intervals [2408]:
				xmin = 900.4007
				xmax = 900.5107
				text = "AH0"
			intervals [2409]:
				xmin = 900.5107
				xmax = 900.5607
				text = "N"
			intervals [2410]:
				xmin = 900.5607
				xmax = 900.6407
				text = "D"
			intervals [2411]:
				xmin = 900.6407
				xmax = 900.6907
				text = "IH1"
			intervals [2412]:
				xmin = 900.6907
				xmax = 900.8007
				text = "F"
			intervals [2413]:
				xmin = 900.8007
				xmax = 900.9207
				text = "S"
			intervals [2414]:
				xmin = 900.9207
				xmax = 901.0907
				text = "EY1"
			intervals [2415]:
				xmin = 901.0907
				xmax = 901.1207
				text = "IH0"
			intervals [2416]:
				xmin = 901.1207
				xmax = 901.1607
				text = "F"
			intervals [2417]:
				xmin = 901.1607
				xmax = 901.5007
				text = "AH0"
			intervals [2418]:
				xmin = 901.5007
				xmax = 901.8908
				text = ""
			intervals [2419]:
				xmin = 901.8908
				xmax = 901.9308
				text = "sil"
			intervals [2420]:
				xmin = 901.9308
				xmax = 902.0708
				text = "AH0"
			intervals [2421]:
				xmin = 902.0708
				xmax = 902.1008
				text = "sp"
			intervals [2422]:
				xmin = 902.1008
				xmax = 902.5008
				text = "N"
			intervals [2423]:
				xmin = 902.5008
				xmax = 902.7328
				text = "sp"
			intervals [2424]:
				xmin = 902.7328
				xmax = 902.8328
				text = "AH0"
			intervals [2425]:
				xmin = 902.8328
				xmax = 902.9228
				text = "N"
			intervals [2426]:
				xmin = 902.9228
				xmax = 903.0328
				text = "UW1"
			intervals [2427]:
				xmin = 903.0328
				xmax = 903.1428
				text = "K"
			intervals [2428]:
				xmin = 903.1428
				xmax = 903.2528
				text = "IH1"
			intervals [2429]:
				xmin = 903.2528
				xmax = 903.3728
				text = "D"
			intervals [2430]:
				xmin = 903.3728
				xmax = 903.4482
				text = ""
			intervals [2431]:
				xmin = 903.4482
				xmax = 903.4782
				text = "sil"
			intervals [2432]:
				xmin = 903.4782
				xmax = 903.5382
				text = "K"
			intervals [2433]:
				xmin = 903.5382
				xmax = 903.5882
				text = "AH1"
			intervals [2434]:
				xmin = 903.5882
				xmax = 903.7282
				text = "M"
			intervals [2435]:
				xmin = 903.7282
				xmax = 903.8082
				text = "Z"
			intervals [2436]:
				xmin = 903.8082
				xmax = 903.8382
				text = "HH"
			intervals [2437]:
				xmin = 903.8382
				xmax = 903.9582
				text = "AE1"
			intervals [2438]:
				xmin = 903.9582
				xmax = 903.9882
				text = "P"
			intervals [2439]:
				xmin = 903.9882
				xmax = 904.0182
				text = "AH0"
			intervals [2440]:
				xmin = 904.0182
				xmax = 904.0682
				text = "N"
			intervals [2441]:
				xmin = 904.0682
				xmax = 904.1282
				text = "Z"
			intervals [2442]:
				xmin = 904.1282
				xmax = 904.1582
				text = "sp"
			intervals [2443]:
				xmin = 904.1582
				xmax = 904.1882
				text = "T"
			intervals [2444]:
				xmin = 904.1882
				xmax = 904.2382
				text = "IH0"
			intervals [2445]:
				xmin = 904.2382
				xmax = 904.3182
				text = "K"
			intervals [2446]:
				xmin = 904.3182
				xmax = 904.3482
				text = "AH1"
			intervals [2447]:
				xmin = 904.3482
				xmax = 904.4482
				text = "M"
			intervals [2448]:
				xmin = 904.4482
				xmax = 904.6282
				text = "ER0"
			intervals [2449]:
				xmin = 904.6282
				xmax = 904.7082
				text = "AW1"
			intervals [2450]:
				xmin = 904.7082
				xmax = 904.7482
				text = "N"
			intervals [2451]:
				xmin = 904.7482
				xmax = 904.7782
				text = "D"
			intervals [2452]:
				xmin = 904.7782
				xmax = 904.8082
				text = "D"
			intervals [2453]:
				xmin = 904.8082
				xmax = 904.8382
				text = "UH1"
			intervals [2454]:
				xmin = 904.8382
				xmax = 904.8782
				text = "R"
			intervals [2455]:
				xmin = 904.8782
				xmax = 904.9182
				text = "IH0"
			intervals [2456]:
				xmin = 904.9182
				xmax = 905.0182
				text = "N"
			intervals [2457]:
				xmin = 905.0182
				xmax = 905.0682
				text = "AH1"
			intervals [2458]:
				xmin = 905.0682
				xmax = 905.1282
				text = "sp"
			intervals [2459]:
				xmin = 905.1282
				xmax = 905.1982
				text = "AH0"
			intervals [2460]:
				xmin = 905.1982
				xmax = 905.2582
				text = "K"
			intervals [2461]:
				xmin = 905.2582
				xmax = 905.3082
				text = "W"
			intervals [2462]:
				xmin = 905.3082
				xmax = 905.3682
				text = "EY1"
			intervals [2463]:
				xmin = 905.3682
				xmax = 905.3982
				text = "N"
			intervals [2464]:
				xmin = 905.3982
				xmax = 905.4282
				text = "T"
			intervals [2465]:
				xmin = 905.4282
				xmax = 905.4582
				text = "AH0"
			intervals [2466]:
				xmin = 905.4582
				xmax = 905.5282
				text = "N"
			intervals [2467]:
				xmin = 905.5282
				xmax = 905.5882
				text = "S"
			intervals [2468]:
				xmin = 905.5882
				xmax = 905.6482
				text = "IH0"
			intervals [2469]:
				xmin = 905.6482
				xmax = 905.6782
				text = "Z"
			intervals [2470]:
				xmin = 905.6782
				xmax = 905.7082
				text = "AH0"
			intervals [2471]:
				xmin = 905.7082
				xmax = 905.7482
				text = "V"
			intervals [2472]:
				xmin = 905.7482
				xmax = 905.7882
				text = "Y"
			intervals [2473]:
				xmin = 905.7882
				xmax = 905.8182
				text = "UH1"
			intervals [2474]:
				xmin = 905.8182
				xmax = 905.9182
				text = "R"
			intervals [2475]:
				xmin = 905.9182
				xmax = 905.9882
				text = "Z"
			intervals [2476]:
				xmin = 905.9882
				xmax = 906.0582
				text = "HH"
			intervals [2477]:
				xmin = 906.0582
				xmax = 906.1682
				text = "AW1"
			intervals [2478]:
				xmin = 906.1682
				xmax = 906.1982
				text = "K"
			intervals [2479]:
				xmin = 906.1982
				xmax = 906.2582
				text = "AH0"
			intervals [2480]:
				xmin = 906.2582
				xmax = 906.2982
				text = "N"
			intervals [2481]:
				xmin = 906.2982
				xmax = 906.3282
				text = "HH"
			intervals [2482]:
				xmin = 906.3282
				xmax = 906.4482
				text = "IY1"
			intervals [2483]:
				xmin = 906.4482
				xmax = 906.5082
				text = "B"
			intervals [2484]:
				xmin = 906.5082
				xmax = 906.6082
				text = "IH0"
			intervals [2485]:
				xmin = 906.6082
				xmax = 906.6882
				text = "K"
			intervals [2486]:
				xmin = 906.6882
				xmax = 906.7182
				text = "AH1"
			intervals [2487]:
				xmin = 906.7182
				xmax = 906.8682
				text = "M"
			intervals [2488]:
				xmin = 906.8682
				xmax = 906.9382
				text = "P"
			intervals [2489]:
				xmin = 906.9382
				xmax = 906.9982
				text = "AA1"
			intervals [2490]:
				xmin = 906.9982
				xmax = 907.0282
				text = "R"
			intervals [2491]:
				xmin = 907.0282
				xmax = 907.0682
				text = "T"
			intervals [2492]:
				xmin = 907.0682
				xmax = 907.0982
				text = "AH0"
			intervals [2493]:
				xmin = 907.0982
				xmax = 907.1282
				text = "V"
			intervals [2494]:
				xmin = 907.1282
				xmax = 907.1582
				text = "Y"
			intervals [2495]:
				xmin = 907.1582
				xmax = 907.2182
				text = "UH1"
			intervals [2496]:
				xmin = 907.2182
				xmax = 907.2682
				text = "R"
			intervals [2497]:
				xmin = 907.2682
				xmax = 907.3082
				text = "G"
			intervals [2498]:
				xmin = 907.3082
				xmax = 907.3882
				text = "R"
			intervals [2499]:
				xmin = 907.3882
				xmax = 907.5082
				text = "UW1"
			intervals [2500]:
				xmin = 907.5082
				xmax = 907.5382
				text = "P"
			intervals [2501]:
				xmin = 907.5382
				xmax = 907.5682
				text = "AH0"
			intervals [2502]:
				xmin = 907.5682
				xmax = 907.6682
				text = "V"
			intervals [2503]:
				xmin = 907.6682
				xmax = 907.7182
				text = "sp"
			intervals [2504]:
				xmin = 907.7182
				xmax = 907.7482
				text = "F"
			intervals [2505]:
				xmin = 907.7482
				xmax = 907.7782
				text = "R"
			intervals [2506]:
				xmin = 907.7782
				xmax = 907.8482
				text = "EH1"
			intervals [2507]:
				xmin = 907.8482
				xmax = 907.8882
				text = "N"
			intervals [2508]:
				xmin = 907.8882
				xmax = 907.9982
				text = "Z"
			intervals [2509]:
				xmin = 907.9982
				xmax = 908.1082
				text = "sp"
			intervals [2510]:
				xmin = 908.1082
				xmax = 909.1265
				text = ""
			intervals [2511]:
				xmin = 909.1265
				xmax = 909.1565
				text = "IH0"
			intervals [2512]:
				xmin = 909.1565
				xmax = 909.1865
				text = "Z"
			intervals [2513]:
				xmin = 909.1865
				xmax = 909.2165
				text = "DH"
			intervals [2514]:
				xmin = 909.2165
				xmax = 909.2465
				text = "EH1"
			intervals [2515]:
				xmin = 909.2465
				xmax = 909.2765
				text = "R"
			intervals [2516]:
				xmin = 909.2765
				xmax = 909.3265
				text = "EH1"
			intervals [2517]:
				xmin = 909.3265
				xmax = 909.3865
				text = "N"
			intervals [2518]:
				xmin = 909.3865
				xmax = 909.4165
				text = "IY0"
			intervals [2519]:
				xmin = 909.4165
				xmax = 909.4565
				text = "TH"
			intervals [2520]:
				xmin = 909.4565
				xmax = 909.4865
				text = "IH2"
			intervals [2521]:
				xmin = 909.4865
				xmax = 909.6065
				text = "NG"
			intervals [2522]:
				xmin = 909.6065
				xmax = 909.7065
				text = "S"
			intervals [2523]:
				xmin = 909.7065
				xmax = 909.7665
				text = "P"
			intervals [2524]:
				xmin = 909.7665
				xmax = 909.9065
				text = "EH1"
			intervals [2525]:
				xmin = 909.9065
				xmax = 910.0065
				text = "SH"
			intervals [2526]:
				xmin = 910.0065
				xmax = 910.1065
				text = "AH0"
			intervals [2527]:
				xmin = 910.1065
				xmax = 910.2165
				text = "L"
			intervals [2528]:
				xmin = 910.2165
				xmax = 910.4765
				text = "ER0"
			intervals [2529]:
				xmin = 910.4765
				xmax = 914.3431
				text = ""
			intervals [2530]:
				xmin = 914.3431
				xmax = 914.3731
				text = "M"
			intervals [2531]:
				xmin = 914.3731
				xmax = 914.4231
				text = "HH"
			intervals [2532]:
				xmin = 914.4231
				xmax = 914.7531
				text = "M"
			intervals [2533]:
				xmin = 914.7531
				xmax = 915.2964
				text = "sp"
			intervals [2534]:
				xmin = 915.2964
				xmax = 915.3364
				text = "HH"
			intervals [2535]:
				xmin = 915.3364
				xmax = 915.4664
				text = "IY1"
			intervals [2536]:
				xmin = 915.4664
				xmax = 915.5064
				text = "sp"
			intervals [2537]:
				xmin = 915.5064
				xmax = 915.5364
				text = "F"
			intervals [2538]:
				xmin = 915.5364
				xmax = 915.5664
				text = "IH1"
			intervals [2539]:
				xmin = 915.5664
				xmax = 915.6064
				text = "T"
			intervals [2540]:
				xmin = 915.6064
				xmax = 915.6464
				text = "S"
			intervals [2541]:
				xmin = 915.6464
				xmax = 915.7364
				text = "sp"
			intervals [2542]:
				xmin = 915.7364
				xmax = 915.8164
				text = "IH0"
			intervals [2543]:
				xmin = 915.8164
				xmax = 915.9464
				text = "N"
			intervals [2544]:
				xmin = 915.9464
				xmax = 915.9864
				text = "W"
			intervals [2545]:
				xmin = 915.9864
				xmax = 916.0464
				text = "IH0"
			intervals [2546]:
				xmin = 916.0464
				xmax = 916.0964
				text = "DH"
			intervals [2547]:
				xmin = 916.0964
				xmax = 916.1264
				text = "EH1"
			intervals [2548]:
				xmin = 916.1264
				xmax = 916.1864
				text = "V"
			intervals [2549]:
				xmin = 916.1864
				xmax = 916.2464
				text = "R"
			intervals [2550]:
				xmin = 916.2464
				xmax = 916.3364
				text = "IY0"
			intervals [2551]:
				xmin = 916.3364
				xmax = 916.3764
				text = "B"
			intervals [2552]:
				xmin = 916.3764
				xmax = 916.4064
				text = "AA2"
			intervals [2553]:
				xmin = 916.4064
				xmax = 916.4964
				text = "D"
			intervals [2554]:
				xmin = 916.4964
				xmax = 916.5964
				text = "IY0"
			intervals [2555]:
				xmin = 916.5964
				xmax = 916.6864
				text = "EH1"
			intervals [2556]:
				xmin = 916.6864
				xmax = 916.7864
				text = "L"
			intervals [2557]:
				xmin = 916.7864
				xmax = 916.8164
				text = "S"
			intervals [2558]:
				xmin = 916.8164
				xmax = 916.8664
				text = "sp"
			intervals [2559]:
				xmin = 916.8664
				xmax = 916.8964
				text = "HH"
			intervals [2560]:
				xmin = 916.8964
				xmax = 916.9564
				text = "AH1"
			intervals [2561]:
				xmin = 916.9564
				xmax = 917.8332
				text = "sp"
			intervals [2562]:
				xmin = 917.8332
				xmax = 917.8832
				text = "Y"
			intervals [2563]:
				xmin = 917.8832
				xmax = 918.0632
				text = "AE1"
			intervals [2564]:
				xmin = 918.0632
				xmax = 919.0089
				text = "sp"
			intervals [2565]:
				xmin = 919.0089
				xmax = 919.3089
				text = "AH1"
			intervals [2566]:
				xmin = 919.3089
				xmax = 919.4489
				text = "M"
			intervals [2567]:
				xmin = 919.4489
				xmax = 919.4789
				text = "sp"
			intervals [2568]:
				xmin = 919.4789
				xmax = 920.3058
				text = ""
			intervals [2569]:
				xmin = 920.3058
				xmax = 920.3558
				text = "HH"
			intervals [2570]:
				xmin = 920.3558
				xmax = 920.4458
				text = "W"
			intervals [2571]:
				xmin = 920.4458
				xmax = 920.4758
				text = "AH1"
			intervals [2572]:
				xmin = 920.4758
				xmax = 920.5058
				text = "T"
			intervals [2573]:
				xmin = 920.5058
				xmax = 920.5358
				text = "D"
			intervals [2574]:
				xmin = 920.5358
				xmax = 920.5658
				text = "UW1"
			intervals [2575]:
				xmin = 920.5658
				xmax = 920.6058
				text = "Y"
			intervals [2576]:
				xmin = 920.6058
				xmax = 920.6958
				text = "UW1"
			intervals [2577]:
				xmin = 920.6958
				xmax = 920.7258
				text = "W"
			intervals [2578]:
				xmin = 920.7258
				xmax = 920.7858
				text = "AA1"
			intervals [2579]:
				xmin = 920.7858
				xmax = 920.8258
				text = "N"
			intervals [2580]:
				xmin = 920.8258
				xmax = 920.9358
				text = "AH0"
			intervals [2581]:
				xmin = 920.9358
				xmax = 920.9658
				text = "sp"
			intervals [2582]:
				xmin = 920.9658
				xmax = 921.0258
				text = "B"
			intervals [2583]:
				xmin = 921.0258
				xmax = 921.1458
				text = "IY0"
			intervals [2584]:
				xmin = 921.1458
				xmax = 921.1958
				text = "N"
			intervals [2585]:
				xmin = 921.1958
				xmax = 921.3258
				text = "AW1"
			intervals [2586]:
				xmin = 921.3258
				xmax = 921.3558
				text = "DH"
			intervals [2587]:
				xmin = 921.3558
				xmax = 921.4358
				text = "AH0"
			intervals [2588]:
				xmin = 921.4358
				xmax = 921.4658
				text = "T"
			intervals [2589]:
				xmin = 921.4658
				xmax = 921.4958
				text = "Y"
			intervals [2590]:
				xmin = 921.4958
				xmax = 921.5958
				text = "UW1"
			intervals [2591]:
				xmin = 921.5958
				xmax = 921.6758
				text = "sp"
			intervals [2592]:
				xmin = 921.6758
				xmax = 921.7158
				text = "F"
			intervals [2593]:
				xmin = 921.7158
				xmax = 921.7658
				text = "IH1"
			intervals [2594]:
				xmin = 921.7658
				xmax = 921.8158
				text = "N"
			intervals [2595]:
				xmin = 921.8158
				xmax = 921.9058
				text = "IH0"
			intervals [2596]:
				xmin = 921.9058
				xmax = 921.9658
				text = "SH"
			intervals [2597]:
				xmin = 921.9658
				xmax = 921.9958
				text = "T"
			intervals [2598]:
				xmin = 921.9958
				xmax = 922.1058
				text = "S"
			intervals [2599]:
				xmin = 922.1058
				xmax = 922.1858
				text = "K"
			intervals [2600]:
				xmin = 922.1858
				xmax = 922.2458
				text = "UW1"
			intervals [2601]:
				xmin = 922.2458
				xmax = 922.5358
				text = "L"
			intervals [2602]:
				xmin = 922.5358
				xmax = 922.9485
				text = ""
			intervals [2603]:
				xmin = 922.9485
				xmax = 923.0185
				text = "Y"
			intervals [2604]:
				xmin = 923.0185
				xmax = 923.0885
				text = "UW1"
			intervals [2605]:
				xmin = 923.0885
				xmax = 923.1885
				text = "S"
			intervals [2606]:
				xmin = 923.1885
				xmax = 923.2785
				text = "EH1"
			intervals [2607]:
				xmin = 923.2785
				xmax = 923.3385
				text = "D"
			intervals [2608]:
				xmin = 923.3385
				xmax = 923.3685
				text = "Y"
			intervals [2609]:
				xmin = 923.3685
				xmax = 923.4485
				text = "UW1"
			intervals [2610]:
				xmin = 923.4485
				xmax = 923.5085
				text = "AA1"
			intervals [2611]:
				xmin = 923.5085
				xmax = 923.6185
				text = "R"
			intervals [2612]:
				xmin = 923.6185
				xmax = 923.6485
				text = "N"
			intervals [2613]:
				xmin = 923.6485
				xmax = 923.6785
				text = "T"
			intervals [2614]:
				xmin = 923.6785
				xmax = 923.7185
				text = "W"
			intervals [2615]:
				xmin = 923.7185
				xmax = 923.8585
				text = "ER1"
			intervals [2616]:
				xmin = 923.8585
				xmax = 923.8985
				text = "K"
			intervals [2617]:
				xmin = 923.8985
				xmax = 923.9285
				text = "IH0"
			intervals [2618]:
				xmin = 923.9285
				xmax = 924.1185
				text = "N"
			intervals [2619]:
				xmin = 924.1185
				xmax = 924.1585
				text = "Y"
			intervals [2620]:
				xmin = 924.1585
				xmax = 924.2285
				text = "EH1"
			intervals [2621]:
				xmin = 924.2285
				xmax = 924.2985
				text = "T"
			intervals [2622]:
				xmin = 924.2985
				xmax = 924.3685
				text = "sp"
			intervals [2623]:
				xmin = 924.3685
				xmax = 924.4407
				text = ""
			intervals [2624]:
				xmin = 924.4407
				xmax = 924.5807
				text = "IH0"
			intervals [2625]:
				xmin = 924.5807
				xmax = 924.6307
				text = "Z"
			intervals [2626]:
				xmin = 924.6307
				xmax = 924.6707
				text = "sp"
			intervals [2627]:
				xmin = 924.6707
				xmax = 924.7107
				text = "DH"
			intervals [2628]:
				xmin = 924.7107
				xmax = 924.7407
				text = "EH1"
			intervals [2629]:
				xmin = 924.7407
				xmax = 924.7707
				text = "R"
			intervals [2630]:
				xmin = 924.7707
				xmax = 924.8007
				text = "EH1"
			intervals [2631]:
				xmin = 924.8007
				xmax = 924.8307
				text = "N"
			intervals [2632]:
				xmin = 924.8307
				xmax = 924.8607
				text = "IY0"
			intervals [2633]:
				xmin = 924.8607
				xmax = 924.8907
				text = "TH"
			intervals [2634]:
				xmin = 924.8907
				xmax = 924.9207
				text = "IH2"
			intervals [2635]:
				xmin = 924.9207
				xmax = 925.0607
				text = "N"
			intervals [2636]:
				xmin = 925.0607
				xmax = 925.1107
				text = "Y"
			intervals [2637]:
				xmin = 925.1107
				xmax = 925.1407
				text = "UH1"
			intervals [2638]:
				xmin = 925.1407
				xmax = 925.1907
				text = "R"
			intervals [2639]:
				xmin = 925.1907
				xmax = 925.2507
				text = "L"
			intervals [2640]:
				xmin = 925.2507
				xmax = 925.2807
				text = "UH1"
			intervals [2641]:
				xmin = 925.2807
				xmax = 925.3307
				text = "K"
			intervals [2642]:
				xmin = 925.3307
				xmax = 925.3607
				text = "IH0"
			intervals [2643]:
				xmin = 925.3607
				xmax = 925.4607
				text = "N"
			intervals [2644]:
				xmin = 925.4607
				xmax = 925.5007
				text = "sp"
			intervals [2645]:
				xmin = 925.5007
				xmax = 925.5507
				text = "F"
			intervals [2646]:
				xmin = 925.5507
				xmax = 925.5807
				text = "AO1"
			intervals [2647]:
				xmin = 925.5807
				xmax = 925.7207
				text = "R"
			intervals [2648]:
				xmin = 925.7207
				xmax = 925.7607
				text = "W"
			intervals [2649]:
				xmin = 925.7607
				xmax = 925.8107
				text = "ER0"
			intervals [2650]:
				xmin = 925.8107
				xmax = 925.8507
				text = "D"
			intervals [2651]:
				xmin = 925.8507
				xmax = 925.8807
				text = "T"
			intervals [2652]:
				xmin = 925.8807
				xmax = 925.9107
				text = "IH0"
			intervals [2653]:
				xmin = 925.9107
				xmax = 926.0007
				text = "D"
			intervals [2654]:
				xmin = 926.0007
				xmax = 926.1107
				text = "UW1"
			intervals [2655]:
				xmin = 926.1107
				xmax = 926.1607
				text = "IH0"
			intervals [2656]:
				xmin = 926.1607
				xmax = 926.2607
				text = "N"
			intervals [2657]:
				xmin = 926.2607
				xmax = 926.3407
				text = "sp"
			intervals [2658]:
				xmin = 926.3407
				xmax = 928.171
				text = ""
			intervals [2659]:
				xmin = 928.171
				xmax = 928.631
				text = "M"
			intervals [2660]:
				xmin = 928.631
				xmax = 928.691
				text = "HH"
			intervals [2661]:
				xmin = 928.691
				xmax = 928.821
				text = "M"
			intervals [2662]:
				xmin = 928.821
				xmax = 936.063
				text = ""
			intervals [2663]:
				xmin = 936.063
				xmax = 936.263
				text = "M"
			intervals [2664]:
				xmin = 936.263
				xmax = 936.293
				text = "HH"
			intervals [2665]:
				xmin = 936.293
				xmax = 936.463
				text = "M"
			intervals [2666]:
				xmin = 936.463
				xmax = 940.7958
				text = ""
			intervals [2667]:
				xmin = 940.7958
				xmax = 940.8258
				text = "M"
			intervals [2668]:
				xmin = 940.8258
				xmax = 940.8558
				text = "HH"
			intervals [2669]:
				xmin = 940.8558
				xmax = 941.2458
				text = "M"
			intervals [2670]:
				xmin = 941.2458
				xmax = 941.2758
				text = "sp"
			intervals [2671]:
				xmin = 941.2758
				xmax = 948.394
				text = ""
			intervals [2672]:
				xmin = 948.394
				xmax = 948.714
				text = "M"
			intervals [2673]:
				xmin = 948.714
				xmax = 959.0511
				text = ""
			intervals [2674]:
				xmin = 959.0511
				xmax = 959.1111
				text = "sil"
			intervals [2675]:
				xmin = 959.1111
				xmax = 959.2111
				text = "Y"
			intervals [2676]:
				xmin = 959.2111
				xmax = 959.4911
				text = "AE1"
			intervals [2677]:
				xmin = 959.4911
				xmax = 961.1028
				text = ""
			intervals [2678]:
				xmin = 961.1028
				xmax = 961.1328
				text = "sil"
			intervals [2679]:
				xmin = 961.1328
				xmax = 961.4328
				text = "AH1"
			intervals [2680]:
				xmin = 961.4328
				xmax = 961.5728
				text = "M"
			intervals [2681]:
				xmin = 961.5728
				xmax = 962.9586
				text = ""
			intervals [2682]:
				xmin = 962.9586
				xmax = 963.0786
				text = "IH1"
			intervals [2683]:
				xmin = 963.0786
				xmax = 963.1686
				text = "F"
			intervals [2684]:
				xmin = 963.1686
				xmax = 963.2086
				text = "Y"
			intervals [2685]:
				xmin = 963.2086
				xmax = 963.2386
				text = "UW1"
			intervals [2686]:
				xmin = 963.2386
				xmax = 963.2686
				text = "HH"
			intervals [2687]:
				xmin = 963.2686
				xmax = 963.2986
				text = "AE1"
			intervals [2688]:
				xmin = 963.2986
				xmax = 963.3286
				text = "D"
			intervals [2689]:
				xmin = 963.3286
				xmax = 963.3586
				text = "AO1"
			intervals [2690]:
				xmin = 963.3586
				xmax = 963.3886
				text = "L"
			intervals [2691]:
				xmin = 963.3886
				xmax = 963.4186
				text = "DH"
			intervals [2692]:
				xmin = 963.4186
				xmax = 963.6786
				text = "AH1"
			intervals [2693]:
				xmin = 963.6786
				xmax = 963.7686
				text = "M"
			intervals [2694]:
				xmin = 963.7686
				xmax = 963.8686
				text = "AH1"
			intervals [2695]:
				xmin = 963.8686
				xmax = 963.9586
				text = "N"
			intervals [2696]:
				xmin = 963.9586
				xmax = 963.9886
				text = "IY0"
			intervals [2697]:
				xmin = 963.9886
				xmax = 964.0186
				text = "IH0"
			intervals [2698]:
				xmin = 964.0186
				xmax = 964.0686
				text = "N"
			intervals [2699]:
				xmin = 964.0686
				xmax = 964.1186
				text = "DH"
			intervals [2700]:
				xmin = 964.1186
				xmax = 964.1986
				text = "AH0"
			intervals [2701]:
				xmin = 964.1986
				xmax = 964.2886
				text = "W"
			intervals [2702]:
				xmin = 964.2886
				xmax = 964.4586
				text = "ER1"
			intervals [2703]:
				xmin = 964.4586
				xmax = 964.5686
				text = "L"
			intervals [2704]:
				xmin = 964.5686
				xmax = 964.6086
				text = "D"
			intervals [2705]:
				xmin = 964.6086
				xmax = 964.6386
				text = "sp"
			intervals [2706]:
				xmin = 964.6386
				xmax = 964.7186
				text = "DH"
			intervals [2707]:
				xmin = 964.7186
				xmax = 964.7686
				text = "AH0"
			intervals [2708]:
				xmin = 964.7686
				xmax = 964.7986
				text = "T"
			intervals [2709]:
				xmin = 964.7986
				xmax = 964.8286
				text = "sp"
			intervals [2710]:
				xmin = 964.8286
				xmax = 964.9086
				text = "Y"
			intervals [2711]:
				xmin = 964.9086
				xmax = 965.0386
				text = "UW1"
			intervals [2712]:
				xmin = 965.0386
				xmax = 965.0986
				text = "W"
			intervals [2713]:
				xmin = 965.0986
				xmax = 965.3286
				text = "AO1"
			intervals [2714]:
				xmin = 965.3286
				xmax = 965.4086
				text = "N"
			intervals [2715]:
				xmin = 965.4086
				xmax = 965.4686
				text = "IH0"
			intervals [2716]:
				xmin = 965.4686
				xmax = 965.5486
				text = "D"
			intervals [2717]:
				xmin = 965.5486
				xmax = 965.5886
				text = "sp"
			intervals [2718]:
				xmin = 965.5886
				xmax = 965.7692
				text = ""
			intervals [2719]:
				xmin = 965.7692
				xmax = 965.8392
				text = "W"
			intervals [2720]:
				xmin = 965.8392
				xmax = 965.8692
				text = "AH1"
			intervals [2721]:
				xmin = 965.8692
				xmax = 965.9392
				text = "T"
			intervals [2722]:
				xmin = 965.9392
				xmax = 965.9692
				text = "W"
			intervals [2723]:
				xmin = 965.9692
				xmax = 966.0292
				text = "UH1"
			intervals [2724]:
				xmin = 966.0292
				xmax = 966.0892
				text = "D"
			intervals [2725]:
				xmin = 966.0892
				xmax = 966.1292
				text = "Y"
			intervals [2726]:
				xmin = 966.1292
				xmax = 966.1792
				text = "UW1"
			intervals [2727]:
				xmin = 966.1792
				xmax = 966.2492
				text = "D"
			intervals [2728]:
				xmin = 966.2492
				xmax = 966.3592
				text = "UW1"
			intervals [2729]:
				xmin = 966.3592
				xmax = 966.3892
				text = "W"
			intervals [2730]:
				xmin = 966.3892
				xmax = 966.5092
				text = "IH0"
			intervals [2731]:
				xmin = 966.5092
				xmax = 966.5392
				text = "DH"
			intervals [2732]:
				xmin = 966.5392
				xmax = 966.5692
				text = "IH0"
			intervals [2733]:
				xmin = 966.5692
				xmax = 966.6192
				text = "T"
			intervals [2734]:
				xmin = 966.6192
				xmax = 969.3756
				text = "sp"
			intervals [2735]:
				xmin = 969.3756
				xmax = 969.4856
				text = "AA1"
			intervals [2736]:
				xmin = 969.4856
				xmax = 969.6456
				text = "N"
			intervals [2737]:
				xmin = 969.6456
				xmax = 969.7256
				text = "W"
			intervals [2738]:
				xmin = 969.7256
				xmax = 969.8156
				text = "AH1"
			intervals [2739]:
				xmin = 969.8156
				xmax = 969.8456
				text = "T"
			intervals [2740]:
				xmin = 969.8456
				xmax = 969.8756
				text = "sp"
			intervals [2741]:
				xmin = 969.8756
				xmax = 974.8234
				text = ""
			intervals [2742]:
				xmin = 974.8234
				xmax = 974.8534
				text = "Y"
			intervals [2743]:
				xmin = 974.8534
				xmax = 975.2034
				text = "AE1"
			intervals [2744]:
				xmin = 975.2034
				xmax = 976.6559
				text = ""
			intervals [2745]:
				xmin = 976.6559
				xmax = 976.7259
				text = "Y"
			intervals [2746]:
				xmin = 976.7259
				xmax = 976.8059
				text = "AE1"
			intervals [2747]:
				xmin = 976.8059
				xmax = 976.8459
				text = "AO1"
			intervals [2748]:
				xmin = 976.8459
				xmax = 976.8859
				text = "L"
			intervals [2749]:
				xmin = 976.8859
				xmax = 976.9159
				text = "DH"
			intervals [2750]:
				xmin = 976.9159
				xmax = 977.2259
				text = "AH1"
			intervals [2751]:
				xmin = 977.2259
				xmax = 977.2559
				text = "M"
			intervals [2752]:
				xmin = 977.2559
				xmax = 977.3359
				text = "AH1"
			intervals [2753]:
				xmin = 977.3359
				xmax = 977.3859
				text = "N"
			intervals [2754]:
				xmin = 977.3859
				xmax = 977.5659
				text = "IY0"
			intervals [2755]:
				xmin = 977.5659
				xmax = 977.6359
				text = "Y"
			intervals [2756]:
				xmin = 977.6359
				xmax = 977.6659
				text = "UW1"
			intervals [2757]:
				xmin = 977.6659
				xmax = 977.7159
				text = "N"
			intervals [2758]:
				xmin = 977.7159
				xmax = 977.7759
				text = "OW1"
			intervals [2759]:
				xmin = 977.7759
				xmax = 977.9359
				text = "S"
			intervals [2760]:
				xmin = 977.9359
				xmax = 977.9859
				text = "EY1"
			intervals [2761]:
				xmin = 977.9859
				xmax = 978.0759
				text = "S"
			intervals [2762]:
				xmin = 978.0759
				xmax = 978.1259
				text = "AH1"
			intervals [2763]:
				xmin = 978.1259
				xmax = 978.1559
				text = "M"
			intervals [2764]:
				xmin = 978.1559
				xmax = 978.1859
				text = "B"
			intervals [2765]:
				xmin = 978.1859
				xmax = 978.2159
				text = "AH0"
			intervals [2766]:
				xmin = 978.2159
				xmax = 978.2459
				text = "D"
			intervals [2767]:
				xmin = 978.2459
				xmax = 978.3359
				text = "IY0"
			intervals [2768]:
				xmin = 978.3359
				xmax = 978.3959
				text = "JH"
			intervals [2769]:
				xmin = 978.3959
				xmax = 978.4459
				text = "IH0"
			intervals [2770]:
				xmin = 978.4459
				xmax = 978.4859
				text = "S"
			intervals [2771]:
				xmin = 978.4859
				xmax = 978.5459
				text = "sp"
			intervals [2772]:
				xmin = 978.5459
				xmax = 978.6259
				text = "G"
			intervals [2773]:
				xmin = 978.6259
				xmax = 978.6659
				text = "EY1"
			intervals [2774]:
				xmin = 978.6659
				xmax = 978.6959
				text = "V"
			intervals [2775]:
				xmin = 978.6959
				xmax = 978.7259
				text = "Y"
			intervals [2776]:
				xmin = 978.7259
				xmax = 978.8859
				text = "UW1"
			intervals [2777]:
				xmin = 978.8859
				xmax = 978.9159
				text = "AH0"
			intervals [2778]:
				xmin = 978.9159
				xmax = 979.0559
				text = "HH"
			intervals [2779]:
				xmin = 979.0559
				xmax = 979.0959
				text = "OW1"
			intervals [2780]:
				xmin = 979.0959
				xmax = 979.1259
				text = "L"
			intervals [2781]:
				xmin = 979.1259
				xmax = 979.4959
				text = "sp"
			intervals [2782]:
				xmin = 979.4959
				xmax = 979.5259
				text = "P"
			intervals [2783]:
				xmin = 979.5259
				xmax = 979.5559
				text = "AY1"
			intervals [2784]:
				xmin = 979.5559
				xmax = 979.5959
				text = "L"
			intervals [2785]:
				xmin = 979.5959
				xmax = 979.6359
				text = "AH0"
			intervals [2786]:
				xmin = 979.6359
				xmax = 979.6759
				text = "V"
			intervals [2787]:
				xmin = 979.6759
				xmax = 979.7559
				text = "M"
			intervals [2788]:
				xmin = 979.7559
				xmax = 979.8759
				text = "AH1"
			intervals [2789]:
				xmin = 979.8759
				xmax = 979.9159
				text = "N"
			intervals [2790]:
				xmin = 979.9159
				xmax = 979.9659
				text = "IY0"
			intervals [2791]:
				xmin = 979.9659
				xmax = 980.0259
				text = "AH0"
			intervals [2792]:
				xmin = 980.0259
				xmax = 980.3159
				text = "N"
			intervals [2793]:
				xmin = 980.3159
				xmax = 980.3459
				text = "sp"
			intervals [2794]:
				xmin = 980.3459
				xmax = 980.9959
				text = ""
			intervals [2795]:
				xmin = 980.9959
				xmax = 981.0859
				text = "Y"
			intervals [2796]:
				xmin = 981.0859
				xmax = 981.1259
				text = "UW1"
			intervals [2797]:
				xmin = 981.1259
				xmax = 981.1559
				text = "N"
			intervals [2798]:
				xmin = 981.1559
				xmax = 981.2659
				text = "OW1"
			intervals [2799]:
				xmin = 981.2659
				xmax = 981.2959
				text = "sp"
			intervals [2800]:
				xmin = 981.2959
				xmax = 981.3759
				text = "Y"
			intervals [2801]:
				xmin = 981.3759
				xmax = 981.4559
				text = "UW1"
			intervals [2802]:
				xmin = 981.4559
				xmax = 981.4859
				text = "sp"
			intervals [2803]:
				xmin = 981.4859
				xmax = 981.5159
				text = "S"
			intervals [2804]:
				xmin = 981.5159
				xmax = 981.5459
				text = "IY1"
			intervals [2805]:
				xmin = 981.5459
				xmax = 981.770
				text = ""
			intervals [2806]:
				xmin = 981.770
				xmax = 981.940
				text = "HH"
			intervals [2807]:
				xmin = 981.940
				xmax = 982.000
				text = "AE1"
			intervals [2808]:
				xmin = 982.000
				xmax = 982.090
				text = "D"
			intervals [2809]:
				xmin = 982.090
				xmax = 982.120
				text = "sp"
			intervals [2810]:
				xmin = 982.120
				xmax = 982.180
				text = "IH0"
			intervals [2811]:
				xmin = 982.180
				xmax = 982.210
				text = "T"
			intervals [2812]:
				xmin = 982.210
				xmax = 982.240
				text = "T"
			intervals [2813]:
				xmin = 982.240
				xmax = 982.360
				text = "IH0"
			intervals [2814]:
				xmin = 982.360
				xmax = 982.390
				text = "W"
			intervals [2815]:
				xmin = 982.390
				xmax = 982.420
				text = "AH2"
			intervals [2816]:
				xmin = 982.420
				xmax = 982.450
				text = "T"
			intervals [2817]:
				xmin = 982.450
				xmax = 982.480
				text = "EH1"
			intervals [2818]:
				xmin = 982.480
				xmax = 982.510
				text = "V"
			intervals [2819]:
				xmin = 982.510
				xmax = 982.620
				text = "ER0"
			intervals [2820]:
				xmin = 982.620
				xmax = 982.680
				text = "Y"
			intervals [2821]:
				xmin = 982.680
				xmax = 982.730
				text = "UW1"
			intervals [2822]:
				xmin = 982.730
				xmax = 982.820
				text = "W"
			intervals [2823]:
				xmin = 982.820
				xmax = 982.860
				text = "AA1"
			intervals [2824]:
				xmin = 982.860
				xmax = 982.910
				text = "N"
			intervals [2825]:
				xmin = 982.910
				xmax = 982.960
				text = "T"
			intervals [2826]:
				xmin = 982.960
				xmax = 983.020
				text = "W"
			intervals [2827]:
				xmin = 983.020
				xmax = 983.130
				text = "IH0"
			intervals [2828]:
				xmin = 983.130
				xmax = 983.160
				text = "DH"
			intervals [2829]:
				xmin = 983.160
				xmax = 983.190
				text = "IH0"
			intervals [2830]:
				xmin = 983.190
				xmax = 983.280
				text = "T"
			intervals [2831]:
				xmin = 983.280
				xmax = 986.5576
				text = ""
			intervals [2832]:
				xmin = 986.5576
				xmax = 986.7376
				text = "Y"
			intervals [2833]:
				xmin = 986.7376
				xmax = 987.6176
				text = "AE1"
			intervals [2834]:
				xmin = 987.6176
				xmax = 987.6476
				text = "sp"
			intervals [2835]:
				xmin = 987.6476
				xmax = 987.6776
				text = "T"
			intervals [2836]:
				xmin = 987.6776
				xmax = 987.7076
				text = "AE1"
			intervals [2837]:
				xmin = 987.7076
				xmax = 987.7376
				text = "K"
			intervals [2838]:
				xmin = 987.7376
				xmax = 987.7976
				text = "S"
			intervals [2839]:
				xmin = 987.7976
				xmax = 987.9776
				text = "sp"
			intervals [2840]:
				xmin = 987.9776
				xmax = 988.0076
				text = "F"
			intervals [2841]:
				xmin = 988.0076
				xmax = 988.0476
				text = "R"
			intervals [2842]:
				xmin = 988.0476
				xmax = 988.0776
				text = "IY1"
			intervals [2843]:
				xmin = 988.0776
				xmax = 988.2676
				text = "spn"
			intervals [2844]:
				xmin = 988.2676
				xmax = 998.4457
				text = ""
			intervals [2845]:
				xmin = 998.4457
				xmax = 998.5257
				text = "M"
			intervals [2846]:
				xmin = 998.5257
				xmax = 998.5557
				text = "HH"
			intervals [2847]:
				xmin = 998.5557
				xmax = 998.7557
				text = "M"
			intervals [2848]:
				xmin = 998.7557
				xmax = 998.8357
				text = "sp"
			intervals [2849]:
				xmin = 998.8357
				xmax = 1011.1172
				text = ""
			intervals [2850]:
				xmin = 1011.1172
				xmax = 1011.4772
				text = "M"
			intervals [2851]:
				xmin = 1011.4772
				xmax = 1011.5672
				text = "HH"
			intervals [2852]:
				xmin = 1011.5672
				xmax = 1011.5972
				text = "M"
			intervals [2853]:
				xmin = 1011.5972
				xmax = 1014.4873
				text = ""
			intervals [2854]:
				xmin = 1014.4873
				xmax = 1014.5273
				text = "sil"
			intervals [2855]:
				xmin = 1014.5273
				xmax = 1014.6773
				text = "M"
			intervals [2856]:
				xmin = 1014.6773
				xmax = 1014.7073
				text = "HH"
			intervals [2857]:
				xmin = 1014.7073
				xmax = 1014.8173
				text = "M"
			intervals [2858]:
				xmin = 1014.8173
				xmax = 1014.8473
				text = "sp"
			intervals [2859]:
				xmin = 1014.8473
				xmax = 1014.8773
				text = "AH0"
			intervals [2860]:
				xmin = 1014.8773
				xmax = 1014.9373
				text = "N"
			intervals [2861]:
				xmin = 1014.9373
				xmax = 1014.9773
				text = "W"
			intervals [2862]:
				xmin = 1014.9773
				xmax = 1015.0473
				text = "EH1"
			intervals [2863]:
				xmin = 1015.0473
				xmax = 1015.0773
				text = "R"
			intervals [2864]:
				xmin = 1015.0773
				xmax = 1015.2273
				text = "sp"
			intervals [2865]:
				xmin = 1015.2273
				xmax = 1015.2573
				text = "W"
			intervals [2866]:
				xmin = 1015.2573
				xmax = 1015.2873
				text = "UH1"
			intervals [2867]:
				xmin = 1015.2873
				xmax = 1015.3173
				text = "D"
			intervals [2868]:
				xmin = 1015.3173
				xmax = 1015.3573
				text = "Y"
			intervals [2869]:
				xmin = 1015.3573
				xmax = 1015.3873
				text = "UW1"
			intervals [2870]:
				xmin = 1015.3873
				xmax = 1015.4173
				text = "G"
			intervals [2871]:
				xmin = 1015.4173
				xmax = 1015.4473
				text = "IH1"
			intervals [2872]:
				xmin = 1015.4473
				xmax = 1015.4773
				text = "T"
			intervals [2873]:
				xmin = 1015.4773
				xmax = 1015.5173
				text = "sp"
			intervals [2874]:
				xmin = 1015.5173
				xmax = 1016.4131
				text = ""
			intervals [2875]:
				xmin = 1016.4131
				xmax = 1016.4731
				text = "HH"
			intervals [2876]:
				xmin = 1016.4731
				xmax = 1016.7031
				text = "M"
			intervals [2877]:
				xmin = 1016.7031
				xmax = 1019.0196
				text = ""
			intervals [2878]:
				xmin = 1019.0196
				xmax = 1019.0496
				text = "M"
			intervals [2879]:
				xmin = 1019.0496
				xmax = 1019.1096
				text = "HH"
			intervals [2880]:
				xmin = 1019.1096
				xmax = 1019.4296
				text = "M"
			intervals [2881]:
				xmin = 1019.4296
				xmax = 1019.4696
				text = "sp"
			intervals [2882]:
				xmin = 1019.4696
				xmax = 1028.8234
				text = ""
			intervals [2883]:
				xmin = 1028.8234
				xmax = 1028.8534
				text = "M"
			intervals [2884]:
				xmin = 1028.8534
				xmax = 1028.8934
				text = "HH"
			intervals [2885]:
				xmin = 1028.8934
				xmax = 1029.1834
				text = "M"
			intervals [2886]:
				xmin = 1029.1834
				xmax = 1032.0137
				text = "sp"
			intervals [2887]:
				xmin = 1032.0137
				xmax = 1032.0737
				text = "M"
			intervals [2888]:
				xmin = 1032.0737
				xmax = 1032.1037
				text = "HH"
			intervals [2889]:
				xmin = 1032.1037
				xmax = 1032.1837
				text = "M"
			intervals [2890]:
				xmin = 1032.1837
				xmax = 1032.2537
				text = "sp"
			intervals [2891]:
				xmin = 1032.2537
				xmax = 1032.3567
				text = ""
			intervals [2892]:
				xmin = 1032.3567
				xmax = 1032.3867
				text = "W"
			intervals [2893]:
				xmin = 1032.3867
				xmax = 1032.4167
				text = "EH1"
			intervals [2894]:
				xmin = 1032.4167
				xmax = 1032.4467
				text = "L"
			intervals [2895]:
				xmin = 1032.4467
				xmax = 1032.4767
				text = "W"
			intervals [2896]:
				xmin = 1032.4767
				xmax = 1032.5067
				text = "EH1"
			intervals [2897]:
				xmin = 1032.5067
				xmax = 1032.5367
				text = "R"
			intervals [2898]:
				xmin = 1032.5367
				xmax = 1032.5667
				text = "D"
			intervals [2899]:
				xmin = 1032.5667
				xmax = 1032.5967
				text = "UW1"
			intervals [2900]:
				xmin = 1032.5967
				xmax = 1032.6267
				text = "Y"
			intervals [2901]:
				xmin = 1032.6267
				xmax = 1032.6567
				text = "UW1"
			intervals [2902]:
				xmin = 1032.6567
				xmax = 1032.6867
				text = "TH"
			intervals [2903]:
				xmin = 1032.6867
				xmax = 1032.7167
				text = "IH1"
			intervals [2904]:
				xmin = 1032.7167
				xmax = 1032.7667
				text = "NG"
			intervals [2905]:
				xmin = 1032.7667
				xmax = 1032.8067
				text = "K"
			intervals [2906]:
				xmin = 1032.8067
				xmax = 1032.8467
				text = "Y"
			intervals [2907]:
				xmin = 1032.8467
				xmax = 1032.9167
				text = "UW1"
			intervals [2908]:
				xmin = 1032.9167
				xmax = 1032.9467
				text = "W"
			intervals [2909]:
				xmin = 1032.9467
				xmax = 1032.9867
				text = "UH1"
			intervals [2910]:
				xmin = 1032.9867
				xmax = 1033.0267
				text = "D"
			intervals [2911]:
				xmin = 1033.0267
				xmax = 1033.0667
				text = "sp"
			intervals [2912]:
				xmin = 1033.0667
				xmax = 1033.1634
				text = ""
			intervals [2913]:
				xmin = 1033.1634
				xmax = 1033.2434
				text = "B"
			intervals [2914]:
				xmin = 1033.2434
				xmax = 1033.4434
				text = "AY1"
			intervals [2915]:
				xmin = 1033.4434
				xmax = 1033.4734
				text = "AH0"
			intervals [2916]:
				xmin = 1033.4734
				xmax = 1033.5434
				text = "HH"
			intervals [2917]:
				xmin = 1033.5434
				xmax = 1033.5834
				text = "OW1"
			intervals [2918]:
				xmin = 1033.5834
				xmax = 1033.7634
				text = "M"
			intervals [2919]:
				xmin = 1033.7634
				xmax = 1035.271
				text = ""
			intervals [2920]:
				xmin = 1035.271
				xmax = 1035.351
				text = "W"
			intervals [2921]:
				xmin = 1035.351
				xmax = 1035.391
				text = "EH1"
			intervals [2922]:
				xmin = 1035.391
				xmax = 1035.421
				text = "R"
			intervals [2923]:
				xmin = 1035.421
				xmax = 1035.451
				text = "D"
			intervals [2924]:
				xmin = 1035.451
				xmax = 1035.511
				text = "UW1"
			intervals [2925]:
				xmin = 1035.511
				xmax = 1035.541
				text = "Y"
			intervals [2926]:
				xmin = 1035.541
				xmax = 1035.631
				text = "UW1"
			intervals [2927]:
				xmin = 1035.631
				xmax = 1035.681
				text = "sp"
			intervals [2928]:
				xmin = 1035.681
				xmax = 1035.711
				text = "TH"
			intervals [2929]:
				xmin = 1035.711
				xmax = 1035.781
				text = "IH1"
			intervals [2930]:
				xmin = 1035.781
				xmax = 1035.921
				text = "NG"
			intervals [2931]:
				xmin = 1035.921
				xmax = 1035.961
				text = "K"
			intervals [2932]:
				xmin = 1035.961
				xmax = 1035.991
				text = "sp"
			intervals [2933]:
				xmin = 1035.991
				xmax = 1036.071
				text = "Y"
			intervals [2934]:
				xmin = 1036.071
				xmax = 1036.121
				text = "UW1"
			intervals [2935]:
				xmin = 1036.121
				xmax = 1036.151
				text = "D"
			intervals [2936]:
				xmin = 1036.151
				xmax = 1036.181
				text = "sp"
			intervals [2937]:
				xmin = 1036.181
				xmax = 1036.281
				text = "L"
			intervals [2938]:
				xmin = 1036.281
				xmax = 1036.331
				text = "AY1"
			intervals [2939]:
				xmin = 1036.331
				xmax = 1036.421
				text = "K"
			intervals [2940]:
				xmin = 1036.421
				xmax = 1036.451
				text = "AH0"
			intervals [2941]:
				xmin = 1036.451
				xmax = 1036.481
				text = "HH"
			intervals [2942]:
				xmin = 1036.481
				xmax = 1036.511
				text = "OW1"
			intervals [2943]:
				xmin = 1036.511
				xmax = 1036.851
				text = "M"
			intervals [2944]:
				xmin = 1036.851
				xmax = 1045.252
				text = ""
			intervals [2945]:
				xmin = 1045.252
				xmax = 1045.312
				text = "HH"
			intervals [2946]:
				xmin = 1045.312
				xmax = 1045.522
				text = "M"
			intervals [2947]:
				xmin = 1045.522
				xmax = 1045.552
				text = "sp"
			intervals [2948]:
				xmin = 1045.552
				xmax = 1047.6534
				text = ""
			intervals [2949]:
				xmin = 1047.6534
				xmax = 1047.6834
				text = "AH1"
			intervals [2950]:
				xmin = 1047.6834
				xmax = 1047.7234
				text = "HH"
			intervals [2951]:
				xmin = 1047.7234
				xmax = 1048.0334
				text = "AH1"
			intervals [2952]:
				xmin = 1048.0334
				xmax = 1048.9951
				text = ""
			intervals [2953]:
				xmin = 1048.9951
				xmax = 1049.0751
				text = "sil"
			intervals [2954]:
				xmin = 1049.0751
				xmax = 1049.1051
				text = "S"
			intervals [2955]:
				xmin = 1049.1051
				xmax = 1049.1351
				text = "AH1"
			intervals [2956]:
				xmin = 1049.1351
				xmax = 1049.1951
				text = "M"
			intervals [2957]:
				xmin = 1049.1951
				xmax = 1049.2251
				text = "W"
			intervals [2958]:
				xmin = 1049.2251
				xmax = 1049.2951
				text = "AH2"
			intervals [2959]:
				xmin = 1049.2951
				xmax = 1049.3551
				text = "N"
			intervals [2960]:
				xmin = 1049.3551
				xmax = 1049.3851
				text = "sp"
			intervals [2961]:
				xmin = 1049.3851
				xmax = 1049.4551
				text = "L"
			intervals [2962]:
				xmin = 1049.4551
				xmax = 1049.4851
				text = "AY1"
			intervals [2963]:
				xmin = 1049.4851
				xmax = 1049.5151
				text = "K"
			intervals [2964]:
				xmin = 1049.5151
				xmax = 1049.6451
				text = "sp"
			intervals [2965]:
				xmin = 1049.6451
				xmax = 1049.6951
				text = "DH"
			intervals [2966]:
				xmin = 1049.6951
				xmax = 1049.7251
				text = "AH0"
			intervals [2967]:
				xmin = 1049.7251
				xmax = 1049.7851
				text = "T"
			intervals [2968]:
				xmin = 1049.7851
				xmax = 1050.5173
				text = "sp"
			intervals [2969]:
				xmin = 1050.5173
				xmax = 1050.5773
				text = "HH"
			intervals [2970]:
				xmin = 1050.5773
				xmax = 1050.6473
				text = "AW1"
			intervals [2971]:
				xmin = 1050.6473
				xmax = 1050.7273
				text = "D"
			intervals [2972]:
				xmin = 1050.7273
				xmax = 1050.7573
				text = "IH0"
			intervals [2973]:
				xmin = 1050.7573
				xmax = 1050.8373
				text = "Z"
			intervals [2974]:
				xmin = 1050.8373
				xmax = 1050.8673
				text = "Y"
			intervals [2975]:
				xmin = 1050.8673
				xmax = 1050.9073
				text = "UH1"
			intervals [2976]:
				xmin = 1050.9073
				xmax = 1050.9973
				text = "R"
			intervals [2977]:
				xmin = 1050.9973
				xmax = 1051.0273
				text = "F"
			intervals [2978]:
				xmin = 1051.0273
				xmax = 1051.1973
				text = "AE1"
			intervals [2979]:
				xmin = 1051.1973
				xmax = 1051.2573
				text = "M"
			intervals [2980]:
				xmin = 1051.2573
				xmax = 1051.2973
				text = "L"
			intervals [2981]:
				xmin = 1051.2973
				xmax = 1051.3373
				text = "IY0"
			intervals [2982]:
				xmin = 1051.3373
				xmax = 1051.4373
				text = "sp"
			intervals [2983]:
				xmin = 1051.4373
				xmax = 1051.4673
				text = "S"
			intervals [2984]:
				xmin = 1051.4673
				xmax = 1051.5473
				text = "EH1"
			intervals [2985]:
				xmin = 1051.5473
				xmax = 1051.5973
				text = "L"
			intervals [2986]:
				xmin = 1051.5973
				xmax = 1051.6873
				text = "AH0"
			intervals [2987]:
				xmin = 1051.6873
				xmax = 1051.7173
				text = "B"
			intervals [2988]:
				xmin = 1051.7173
				xmax = 1051.7573
				text = "R"
			intervals [2989]:
				xmin = 1051.7573
				xmax = 1051.8673
				text = "EY2"
			intervals [2990]:
				xmin = 1051.8673
				xmax = 1051.8973
				text = "T"
			intervals [2991]:
				xmin = 1051.8973
				xmax = 1051.9273
				text = "sp"
			intervals [2992]:
				xmin = 1051.9273
				xmax = 1051.9573
				text = "DH"
			intervals [2993]:
				xmin = 1051.9573
				xmax = 1051.9873
				text = "AH0"
			intervals [2994]:
				xmin = 1051.9873
				xmax = 1052.0373
				text = "HH"
			intervals [2995]:
				xmin = 1052.0373
				xmax = 1052.1573
				text = "AA1"
			intervals [2996]:
				xmin = 1052.1573
				xmax = 1052.3173
				text = "L"
			intervals [2997]:
				xmin = 1052.3173
				xmax = 1052.3873
				text = "AH0"
			intervals [2998]:
				xmin = 1052.3873
				xmax = 1052.4373
				text = "D"
			intervals [2999]:
				xmin = 1052.4373
				xmax = 1052.4873
				text = "EY2"
			intervals [3000]:
				xmin = 1052.4873
				xmax = 1052.5573
				text = "Z"
			intervals [3001]:
				xmin = 1052.5573
				xmax = 1052.6273
				text = "sp"
			intervals [3002]:
				xmin = 1052.6273
				xmax = 1052.6973
				text = "AH0"
			intervals [3003]:
				xmin = 1052.6973
				xmax = 1052.7773
				text = "N"
			intervals [3004]:
				xmin = 1052.7773
				xmax = 1052.8673
				text = "sp"
			intervals [3005]:
				xmin = 1052.8673
				xmax = 1052.9959
				text = ""
			intervals [3006]:
				xmin = 1052.9959
				xmax = 1053.0659
				text = "HH"
			intervals [3007]:
				xmin = 1053.0659
				xmax = 1053.1159
				text = "W"
			intervals [3008]:
				xmin = 1053.1159
				xmax = 1053.1459
				text = "AH1"
			intervals [3009]:
				xmin = 1053.1459
				xmax = 1053.1759
				text = "T"
			intervals [3010]:
				xmin = 1053.1759
				xmax = 1053.3059
				text = "HH"
			intervals [3011]:
				xmin = 1053.3059
				xmax = 1053.3759
				text = "AA1"
			intervals [3012]:
				xmin = 1053.3759
				xmax = 1053.6559
				text = "L"
			intervals [3013]:
				xmin = 1053.6559
				xmax = 1053.6859
				text = "AH0"
			intervals [3014]:
				xmin = 1053.6859
				xmax = 1053.7159
				text = "D"
			intervals [3015]:
				xmin = 1053.7159
				xmax = 1053.7459
				text = "EY2"
			intervals [3016]:
				xmin = 1053.7459
				xmax = 1053.7759
				text = "Z"
			intervals [3017]:
				xmin = 1053.7759
				xmax = 1053.9459
				text = "sp"
			intervals [3018]:
				xmin = 1053.9459
				xmax = 1066.8692
				text = ""
			intervals [3019]:
				xmin = 1066.8692
				xmax = 1067.0792
				text = "M"
			intervals [3020]:
				xmin = 1067.0792
				xmax = 1067.1492
				text = "HH"
			intervals [3021]:
				xmin = 1067.1492
				xmax = 1067.3392
				text = "M"
			intervals [3022]:
				xmin = 1067.3392
				xmax = 1067.3692
				text = "sp"
			intervals [3023]:
				xmin = 1067.3692
				xmax = 1083.4389
				text = ""
			intervals [3024]:
				xmin = 1083.4389
				xmax = 1083.4889
				text = "W"
			intervals [3025]:
				xmin = 1083.4889
				xmax = 1083.5289
				text = "AH1"
			intervals [3026]:
				xmin = 1083.5289
				xmax = 1083.5889
				text = "T"
			intervals [3027]:
				xmin = 1083.5889
				xmax = 1083.6189
				text = "EH1"
			intervals [3028]:
				xmin = 1083.6189
				xmax = 1083.6489
				text = "S"
			intervals [3029]:
				xmin = 1083.6489
				xmax = 1083.6789
				text = "DH"
			intervals [3030]:
				xmin = 1083.6789
				xmax = 1083.7389
				text = "AH0"
			intervals [3031]:
				xmin = 1083.7389
				xmax = 1083.7889
				text = "B"
			intervals [3032]:
				xmin = 1083.7889
				xmax = 1083.8789
				text = "EH1"
			intervals [3033]:
				xmin = 1083.8789
				xmax = 1083.9789
				text = "S"
			intervals [3034]:
				xmin = 1083.9789
				xmax = 1084.0089
				text = "T"
			intervals [3035]:
				xmin = 1084.0089
				xmax = 1084.0389
				text = "K"
			intervals [3036]:
				xmin = 1084.0389
				xmax = 1084.0689
				text = "R"
			intervals [3037]:
				xmin = 1084.0689
				xmax = 1084.1489
				text = "IH1"
			intervals [3038]:
				xmin = 1084.1489
				xmax = 1084.2189
				text = "S"
			intervals [3039]:
				xmin = 1084.2189
				xmax = 1084.2489
				text = "M"
			intervals [3040]:
				xmin = 1084.2489
				xmax = 1084.3189
				text = "AH0"
			intervals [3041]:
				xmin = 1084.3189
				xmax = 1084.3489
				text = "S"
			intervals [3042]:
				xmin = 1084.3489
				xmax = 1084.3989
				text = "sp"
			intervals [3043]:
				xmin = 1084.3989
				xmax = 1084.4389
				text = "P"
			intervals [3044]:
				xmin = 1084.4389
				xmax = 1084.4689
				text = "R"
			intervals [3045]:
				xmin = 1084.4689
				xmax = 1084.4989
				text = "EH1"
			intervals [3046]:
				xmin = 1084.4989
				xmax = 1084.5289
				text = "Z"
			intervals [3047]:
				xmin = 1084.5289
				xmax = 1084.5589
				text = "AH0"
			intervals [3048]:
				xmin = 1084.5589
				xmax = 1084.6589
				text = "N"
			intervals [3049]:
				xmin = 1084.6589
				xmax = 1084.6989
				text = "T"
			intervals [3050]:
				xmin = 1084.6989
				xmax = 1084.7289
				text = "Y"
			intervals [3051]:
				xmin = 1084.7289
				xmax = 1084.8189
				text = "UW1"
			intervals [3052]:
				xmin = 1084.8189
				xmax = 1084.8589
				text = "V"
			intervals [3053]:
				xmin = 1084.8589
				xmax = 1084.9189
				text = "EH1"
			intervals [3054]:
				xmin = 1084.9189
				xmax = 1084.9589
				text = "V"
			intervals [3055]:
				xmin = 1084.9589
				xmax = 1085.0489
				text = "ER0"
			intervals [3056]:
				xmin = 1085.0489
				xmax = 1085.0889
				text = "G"
			intervals [3057]:
				xmin = 1085.0889
				xmax = 1085.2389
				text = "AA1"
			intervals [3058]:
				xmin = 1085.2389
				xmax = 1085.2889
				text = "T"
			intervals [3059]:
				xmin = 1085.2889
				xmax = 1085.3189
				text = "AH0"
			intervals [3060]:
				xmin = 1085.3189
				xmax = 1085.4389
				text = "N"
			intervals [3061]:
				xmin = 1085.4389
				xmax = 1085.4689
				text = "sp"
			intervals [3062]:
				xmin = 1085.4689
				xmax = 1088.6322
				text = ""
			intervals [3063]:
				xmin = 1088.6322
				xmax = 1088.7122
				text = "HH"
			intervals [3064]:
				xmin = 1088.7122
				xmax = 1088.7622
				text = "W"
			intervals [3065]:
				xmin = 1088.7622
				xmax = 1088.8322
				text = "AH1"
			intervals [3066]:
				xmin = 1088.8322
				xmax = 1088.9422
				text = "T"
			intervals [3067]:
				xmin = 1088.9422
				xmax = 1088.9722
				text = "sp"
			intervals [3068]:
				xmin = 1088.9722
				xmax = 1089.0022
				text = "T"
			intervals [3069]:
				xmin = 1089.0022
				xmax = 1089.0422
				text = "EH1"
			intervals [3070]:
				xmin = 1089.0422
				xmax = 1089.1022
				text = "L"
			intervals [3071]:
				xmin = 1089.1022
				xmax = 1089.2122
				text = "M"
			intervals [3072]:
				xmin = 1089.2122
				xmax = 1089.2522
				text = "IY1"
			intervals [3073]:
				xmin = 1089.2522
				xmax = 1089.2922
				text = "AH0"
			intervals [3074]:
				xmin = 1089.2922
				xmax = 1089.3222
				text = "B"
			intervals [3075]:
				xmin = 1089.3222
				xmax = 1089.4222
				text = "AW1"
			intervals [3076]:
				xmin = 1089.4222
				xmax = 1089.4722
				text = "T"
			intervals [3077]:
				xmin = 1089.4722
				xmax = 1089.5022
				text = "sp"
			intervals [3078]:
				xmin = 1089.5022
				xmax = 1089.5422
				text = "DH"
			intervals [3079]:
				xmin = 1089.5422
				xmax = 1089.6922
				text = "AH0"
			intervals [3080]:
				xmin = 1089.6922
				xmax = 1089.7822
				text = "T"
			intervals [3081]:
				xmin = 1089.7822
				xmax = 1089.8122
				text = "sp"
			intervals [3082]:
				xmin = 1089.8122
				xmax = 1089.8622
				text = "K"
			intervals [3083]:
				xmin = 1089.8622
				xmax = 1089.8922
				text = "UH1"
			intervals [3084]:
				xmin = 1089.8922
				xmax = 1089.9422
				text = "D"
			intervals [3085]:
				xmin = 1089.9422
				xmax = 1089.9822
				text = "sp"
			intervals [3086]:
				xmin = 1089.9822
				xmax = 1090.0222
				text = "Y"
			intervals [3087]:
				xmin = 1090.0222
				xmax = 1090.0822
				text = "UW1"
			intervals [3088]:
				xmin = 1090.0822
				xmax = 1099.7623
				text = "sp"
			intervals [3089]:
				xmin = 1099.7623
				xmax = 1099.9423
				text = "M"
			intervals [3090]:
				xmin = 1099.9423
				xmax = 1100.0423
				text = "HH"
			intervals [3091]:
				xmin = 1100.0423
				xmax = 1100.0723
				text = "M"
			intervals [3092]:
				xmin = 1100.0723
				xmax = 1104.1096
				text = ""
			intervals [3093]:
				xmin = 1104.1096
				xmax = 1104.1396
				text = "M"
			intervals [3094]:
				xmin = 1104.1396
				xmax = 1104.1696
				text = "HH"
			intervals [3095]:
				xmin = 1104.1696
				xmax = 1104.4596
				text = "M"
			intervals [3096]:
				xmin = 1104.4596
				xmax = 1104.5196
				text = "sp"
			intervals [3097]:
				xmin = 1104.5196
				xmax = 1106.5483
				text = ""
			intervals [3098]:
				xmin = 1106.5483
				xmax = 1106.6083
				text = "W"
			intervals [3099]:
				xmin = 1106.6083
				xmax = 1106.6383
				text = "AH1"
			intervals [3100]:
				xmin = 1106.6383
				xmax = 1106.6683
				text = "T"
			intervals [3101]:
				xmin = 1106.6683
				xmax = 1106.7583
				text = "HH"
			intervals [3102]:
				xmin = 1106.7583
				xmax = 1106.8283
				text = "AE1"
			intervals [3103]:
				xmin = 1106.8283
				xmax = 1106.8783
				text = "P"
			intervals [3104]:
				xmin = 1106.8783
				xmax = 1106.9183
				text = "AH0"
			intervals [3105]:
				xmin = 1106.9183
				xmax = 1106.9783
				text = "N"
			intervals [3106]:
				xmin = 1106.9783
				xmax = 1107.0083
				text = "D"
			intervals [3107]:
				xmin = 1107.0083
				xmax = 1107.0383
				text = "IH0"
			intervals [3108]:
				xmin = 1107.0383
				xmax = 1107.0683
				text = "N"
			intervals [3109]:
				xmin = 1107.0683
				xmax = 1107.2783
				text = "sp"
			intervals [3110]:
				xmin = 1107.2783
				xmax = 1107.3083
				text = "DH"
			intervals [3111]:
				xmin = 1107.3083
				xmax = 1107.4483
				text = "AH1"
			intervals [3112]:
				xmin = 1107.4483
				xmax = 1107.4783
				text = "R"
			intervals [3113]:
				xmin = 1107.4783
				xmax = 1107.5083
				text = "EH1"
			intervals [3114]:
				xmin = 1107.5083
				xmax = 1107.5383
				text = "K"
			intervals [3115]:
				xmin = 1107.5383
				xmax = 1118.5716
				text = ""
			intervals [3116]:
				xmin = 1118.5716
				xmax = 1118.6116
				text = "sil"
			intervals [3117]:
				xmin = 1118.6116
				xmax = 1118.9016
				text = "M"
			intervals [3118]:
				xmin = 1118.9016
				xmax = 1127.5688
				text = "sp"
			intervals [3119]:
				xmin = 1127.5688
				xmax = 1127.5988
				text = "F"
			intervals [3120]:
				xmin = 1127.5988
				xmax = 1127.6288
				text = "Y"
			intervals [3121]:
				xmin = 1127.6288
				xmax = 1127.7488
				text = "UW1"
			intervals [3122]:
				xmin = 1127.7488
				xmax = 1127.9388
				text = "sp"
			intervals [3123]:
				xmin = 1127.9388
				xmax = 1131.8865
				text = ""
			intervals [3124]:
				xmin = 1131.8865
				xmax = 1131.9265
				text = "W"
			intervals [3125]:
				xmin = 1131.9265
				xmax = 1132.4065
				text = "AW1"
			intervals [3126]:
				xmin = 1132.4065
				xmax = 1132.8786
				text = ""
			intervals [3127]:
				xmin = 1132.8786
				xmax = 1132.9486
				text = "W"
			intervals [3128]:
				xmin = 1132.9486
				xmax = 1132.9786
				text = "AH1"
			intervals [3129]:
				xmin = 1132.9786
				xmax = 1133.0086
				text = "T"
			intervals [3130]:
				xmin = 1133.0086
				xmax = 1133.0686
				text = "AH0"
			intervals [3131]:
				xmin = 1133.0686
				xmax = 1133.1086
				text = "B"
			intervals [3132]:
				xmin = 1133.1086
				xmax = 1133.2586
				text = "AW1"
			intervals [3133]:
				xmin = 1133.2586
				xmax = 1133.2886
				text = "T"
			intervals [3134]:
				xmin = 1133.2886
				xmax = 1133.3186
				text = "sp"
			intervals [3135]:
				xmin = 1133.3186
				xmax = 1133.3486
				text = "DH"
			intervals [3136]:
				xmin = 1133.3486
				xmax = 1133.4086
				text = "IY0"
			intervals [3137]:
				xmin = 1133.4086
				xmax = 1133.4586
				text = "AH1"
			intervals [3138]:
				xmin = 1133.4586
				xmax = 1133.4886
				text = "DH"
			intervals [3139]:
				xmin = 1133.4886
				xmax = 1133.5586
				text = "ER0"
			intervals [3140]:
				xmin = 1133.5586
				xmax = 1133.6386
				text = "K"
			intervals [3141]:
				xmin = 1133.6386
				xmax = 1133.6686
				text = "AA1"
			intervals [3142]:
				xmin = 1133.6686
				xmax = 1133.8186
				text = "R"
			intervals [3143]:
				xmin = 1133.8186
				xmax = 1133.8486
				text = "W"
			intervals [3144]:
				xmin = 1133.8486
				xmax = 1133.8786
				text = "AH1"
			intervals [3145]:
				xmin = 1133.8786
				xmax = 1133.9686
				text = "T"
			intervals [3146]:
				xmin = 1133.9686
				xmax = 1134.0286
				text = "HH"
			intervals [3147]:
				xmin = 1134.0286
				xmax = 1134.0786
				text = "AE1"
			intervals [3148]:
				xmin = 1134.0786
				xmax = 1134.1086
				text = "P"
			intervals [3149]:
				xmin = 1134.1086
				xmax = 1134.1986
				text = "AH0"
			intervals [3150]:
				xmin = 1134.1986
				xmax = 1134.2286
				text = "N"
			intervals [3151]:
				xmin = 1134.2286
				xmax = 1134.2586
				text = "D"
			intervals [3152]:
				xmin = 1134.2586
				xmax = 1134.2886
				text = "T"
			intervals [3153]:
				xmin = 1134.2886
				xmax = 1134.3186
				text = "AH0"
			intervals [3154]:
				xmin = 1134.3186
				xmax = 1134.3486
				text = "DH"
			intervals [3155]:
				xmin = 1134.3486
				xmax = 1134.6286
				text = "AH0"
			intervals [3156]:
				xmin = 1134.6286
				xmax = 1134.6586
				text = "T"
			intervals [3157]:
				xmin = 1134.6586
				xmax = 1140.841
				text = "sp"
			intervals [3158]:
				xmin = 1140.841
				xmax = 1140.961
				text = "AA1"
			intervals [3159]:
				xmin = 1140.961
				xmax = 1141.141
				text = "Y"
			intervals [3160]:
				xmin = 1141.141
				xmax = 1141.171
				text = "EH1"
			intervals [3161]:
				xmin = 1141.171
				xmax = 1141.201
				text = "S"
			intervals [3162]:
				xmin = 1141.201
				xmax = 1141.321
				text = "sp"
			intervals [3163]:
				xmin = 1141.321
				xmax = 1141.5411
				text = ""
			intervals [3164]:
				xmin = 1141.5411
				xmax = 1141.6111
				text = "HH"
			intervals [3165]:
				xmin = 1141.6111
				xmax = 1141.9311
				text = "M"
			intervals [3166]:
				xmin = 1141.9311
				xmax = 1142.9953
				text = "sp"
			intervals [3167]:
				xmin = 1142.9953
				xmax = 1143.0653
				text = "G"
			intervals [3168]:
				xmin = 1143.0653
				xmax = 1143.1053
				text = "EH1"
			intervals [3169]:
				xmin = 1143.1053
				xmax = 1143.1353
				text = "S"
			intervals [3170]:
				xmin = 1143.1353
				xmax = 1143.2253
				text = "sp"
			intervals [3171]:
				xmin = 1143.2253
				xmax = 1143.2753
				text = "DH"
			intervals [3172]:
				xmin = 1143.2753
				xmax = 1143.3453
				text = "AH0"
			intervals [3173]:
				xmin = 1143.3453
				xmax = 1143.4053
				text = "T"
			intervals [3174]:
				xmin = 1143.4053
				xmax = 1143.4353
				text = "W"
			intervals [3175]:
				xmin = 1143.4353
				xmax = 1143.5053
				text = "AO1"
			intervals [3176]:
				xmin = 1143.5053
				xmax = 1143.5553
				text = "Z"
			intervals [3177]:
				xmin = 1143.5553
				xmax = 1143.5853
				text = "sp"
			intervals [3178]:
				xmin = 1143.5853
				xmax = 1143.6253
				text = "S"
			intervals [3179]:
				xmin = 1143.6253
				xmax = 1143.6553
				text = "AH1"
			intervals [3180]:
				xmin = 1143.6553
				xmax = 1143.7053
				text = "M"
			intervals [3181]:
				xmin = 1143.7053
				xmax = 1143.7453
				text = "TH"
			intervals [3182]:
				xmin = 1143.7453
				xmax = 1143.7753
				text = "IH0"
			intervals [3183]:
				xmin = 1143.7753
				xmax = 1143.8653
				text = "N"
			intervals [3184]:
				xmin = 1143.8653
				xmax = 1143.9153
				text = "sp"
			intervals [3185]:
				xmin = 1143.9153
				xmax = 1143.9453
				text = "F"
			intervals [3186]:
				xmin = 1143.9453
				xmax = 1143.9753
				text = "R"
			intervals [3187]:
				xmin = 1143.9753
				xmax = 1144.0253
				text = "ER0"
			intervals [3188]:
				xmin = 1144.0253
				xmax = 1144.1753
				text = "Y"
			intervals [3189]:
				xmin = 1144.1753
				xmax = 1144.2053
				text = "UW1"
			intervals [3190]:
				xmin = 1144.2053
				xmax = 1144.2553
				text = "T"
			intervals [3191]:
				xmin = 1144.2553
				xmax = 1144.3453
				text = "AH0"
			intervals [3192]:
				xmin = 1144.3453
				xmax = 1144.4353
				text = "W"
			intervals [3193]:
				xmin = 1144.4353
				xmax = 1144.7153
				text = "ER1"
			intervals [3194]:
				xmin = 1144.7153
				xmax = 1144.7453
				text = "IY0"
			intervals [3195]:
				xmin = 1144.7453
				xmax = 1144.7753
				text = "AH0"
			intervals [3196]:
				xmin = 1144.7753
				xmax = 1144.8053
				text = "B"
			intervals [3197]:
				xmin = 1144.8053
				xmax = 1144.8353
				text = "AW1"
			intervals [3198]:
				xmin = 1144.8353
				xmax = 1144.8653
				text = "T"
			intervals [3199]:
				xmin = 1144.8653
				xmax = 1144.9353
				text = "HH"
			intervals [3200]:
				xmin = 1144.9353
				xmax = 1145.4653
				text = "AH1"
			intervals [3201]:
				xmin = 1145.4653
				xmax = 1146.3567
				text = ""
			intervals [3202]:
				xmin = 1146.3567
				xmax = 1146.3967
				text = "sil"
			intervals [3203]:
				xmin = 1146.3967
				xmax = 1146.4367
				text = "DH"
			intervals [3204]:
				xmin = 1146.4367
				xmax = 1146.4967
				text = "AH0"
			intervals [3205]:
				xmin = 1146.4967
				xmax = 1146.6967
				text = "T"
			intervals [3206]:
				xmin = 1146.6967
				xmax = 1146.8267
				text = "sp"
			intervals [3207]:
				xmin = 1146.8267
				xmax = 1146.8567
				text = "AE1"
			intervals [3208]:
				xmin = 1146.8567
				xmax = 1146.8867
				text = "K"
			intervals [3209]:
				xmin = 1146.8867
				xmax = 1146.9167
				text = "S"
			intervals [3210]:
				xmin = 1146.9167
				xmax = 1146.9467
				text = "AH0"
			intervals [3211]:
				xmin = 1146.9467
				xmax = 1146.9767
				text = "D"
			intervals [3212]:
				xmin = 1146.9767
				xmax = 1147.0067
				text = "AH0"
			intervals [3213]:
				xmin = 1147.0067
				xmax = 1147.0367
				text = "N"
			intervals [3214]:
				xmin = 1147.0367
				xmax = 1147.0767
				text = "T"
			intervals [3215]:
				xmin = 1147.0767
				xmax = 1147.7436
				text = "sp"
			intervals [3216]:
				xmin = 1147.7436
				xmax = 1147.9036
				text = "AH1"
			intervals [3217]:
				xmin = 1147.9036
				xmax = 1148.1336
				text = "M"
			intervals [3218]:
				xmin = 1148.1336
				xmax = 1148.1636
				text = "sp"
			intervals [3219]:
				xmin = 1148.1636
				xmax = 1148.3851
				text = ""
			intervals [3220]:
				xmin = 1148.3851
				xmax = 1148.4951
				text = "W"
			intervals [3221]:
				xmin = 1148.4951
				xmax = 1148.5451
				text = "ER0"
			intervals [3222]:
				xmin = 1148.5451
				xmax = 1148.6251
				text = "Y"
			intervals [3223]:
				xmin = 1148.6251
				xmax = 1148.6751
				text = "UW1"
			intervals [3224]:
				xmin = 1148.6751
				xmax = 1148.7851
				text = "EH1"
			intervals [3225]:
				xmin = 1148.7851
				xmax = 1148.8351
				text = "V"
			intervals [3226]:
				xmin = 1148.8351
				xmax = 1149.0951
				text = "ER0"
			intervals [3227]:
				xmin = 1149.0951
				xmax = 1149.1251
				text = "IH0"
			intervals [3228]:
				xmin = 1149.1251
				xmax = 1149.1551
				text = "N"
			intervals [3229]:
				xmin = 1149.1551
				xmax = 1149.1851
				text = "AH0"
			intervals [3230]:
				xmin = 1149.1851
				xmax = 1149.2251
				text = "S"
			intervals [3231]:
				xmin = 1149.2251
				xmax = 1149.3051
				text = "IH2"
			intervals [3232]:
				xmin = 1149.3051
				xmax = 1149.4051
				text = "CH"
			intervals [3233]:
				xmin = 1149.4051
				xmax = 1149.5151
				text = "UW0"
			intervals [3234]:
				xmin = 1149.5151
				xmax = 1149.6351
				text = "EY1"
			intervals [3235]:
				xmin = 1149.6351
				xmax = 1149.7451
				text = "SH"
			intervals [3236]:
				xmin = 1149.7451
				xmax = 1149.7951
				text = "AH0"
			intervals [3237]:
				xmin = 1149.7951
				xmax = 1149.8751
				text = "N"
			intervals [3238]:
				xmin = 1149.8751
				xmax = 1149.9051
				text = "W"
			intervals [3239]:
				xmin = 1149.9051
				xmax = 1149.9451
				text = "EH1"
			intervals [3240]:
				xmin = 1149.9451
				xmax = 1149.9851
				text = "R"
			intervals [3241]:
				xmin = 1149.9851
				xmax = 1150.0451
				text = "Y"
			intervals [3242]:
				xmin = 1150.0451
				xmax = 1150.1151
				text = "UW1"
			intervals [3243]:
				xmin = 1150.1151
				xmax = 1150.1451
				text = "sp"
			intervals [3244]:
				xmin = 1150.1451
				xmax = 1150.1851
				text = "TH"
			intervals [3245]:
				xmin = 1150.1851
				xmax = 1150.2551
				text = "AO1"
			intervals [3246]:
				xmin = 1150.2551
				xmax = 1150.3451
				text = "T"
			intervals [3247]:
				xmin = 1150.3451
				xmax = 1150.3751
				text = "sp"
			intervals [3248]:
				xmin = 1150.3751
				xmax = 1150.4051
				text = "Y"
			intervals [3249]:
				xmin = 1150.4051
				xmax = 1150.4651
				text = "UW1"
			intervals [3250]:
				xmin = 1150.4651
				xmax = 1150.5351
				text = "M"
			intervals [3251]:
				xmin = 1150.5351
				xmax = 1150.6451
				text = "AY1"
			intervals [3252]:
				xmin = 1150.6451
				xmax = 1150.7251
				text = "T"
			intervals [3253]:
				xmin = 1150.7251
				xmax = 1150.7651
				text = "sp"
			intervals [3254]:
				xmin = 1150.7651
				xmax = 1150.8451
				text = "D"
			intervals [3255]:
				xmin = 1150.8451
				xmax = 1151.1151
				text = "AY1"
			intervals [3256]:
				xmin = 1151.1151
				xmax = 1151.1651
				text = "sp"
			intervals [3257]:
				xmin = 1151.1651
				xmax = 1151.606
				text = ""
			intervals [3258]:
				xmin = 1151.606
				xmax = 1151.666
				text = "W"
			intervals [3259]:
				xmin = 1151.666
				xmax = 1151.696
				text = "EH1"
			intervals [3260]:
				xmin = 1151.696
				xmax = 1151.726
				text = "R"
			intervals [3261]:
				xmin = 1151.726
				xmax = 1151.786
				text = "Y"
			intervals [3262]:
				xmin = 1151.786
				xmax = 1151.816
				text = "UW1"
			intervals [3263]:
				xmin = 1151.816
				xmax = 1151.916
				text = "M"
			intervals [3264]:
				xmin = 1151.916
				xmax = 1151.986
				text = "AY1"
			intervals [3265]:
				xmin = 1151.986
				xmax = 1152.056
				text = "T"
			intervals [3266]:
				xmin = 1152.056
				xmax = 1152.086
				text = "sp"
			intervals [3267]:
				xmin = 1152.086
				xmax = 1152.176
				text = "G"
			intervals [3268]:
				xmin = 1152.176
				xmax = 1152.276
				text = "EH1"
			intervals [3269]:
				xmin = 1152.276
				xmax = 1152.306
				text = "T"
			intervals [3270]:
				xmin = 1152.306
				xmax = 1152.426
				text = "K"
			intervals [3271]:
				xmin = 1152.426
				xmax = 1152.546
				text = "IH1"
			intervals [3272]:
				xmin = 1152.546
				xmax = 1152.676
				text = "L"
			intervals [3273]:
				xmin = 1152.676
				xmax = 1152.716
				text = "D"
			intervals [3274]:
				xmin = 1152.716
				xmax = 1152.826
				text = "sp"
			intervals [3275]:
				xmin = 1152.826
				xmax = 1164.4733
				text = ""
			intervals [3276]:
				xmin = 1164.4733
				xmax = 1164.5033
				text = "D"
			intervals [3277]:
				xmin = 1164.5033
				xmax = 1164.5333
				text = "IH0"
			intervals [3278]:
				xmin = 1164.5333
				xmax = 1164.5633
				text = "D"
			intervals [3279]:
				xmin = 1164.5633
				xmax = 1164.5933
				text = "Y"
			intervals [3280]:
				xmin = 1164.5933
				xmax = 1164.6233
				text = "UW1"
			intervals [3281]:
				xmin = 1164.6233
				xmax = 1164.6533
				text = "EH1"
			intervals [3282]:
				xmin = 1164.6533
				xmax = 1164.7233
				text = "V"
			intervals [3283]:
				xmin = 1164.7233
				xmax = 1164.8533
				text = "ER0"
			intervals [3284]:
				xmin = 1164.8533
				xmax = 1164.9233
				text = "D"
			intervals [3285]:
				xmin = 1164.9233
				xmax = 1165.0133
				text = "R"
			intervals [3286]:
				xmin = 1165.0133
				xmax = 1165.1733
				text = "IY1"
			intervals [3287]:
				xmin = 1165.1733
				xmax = 1165.2633
				text = "M"
			intervals [3288]:
				xmin = 1165.2633
				xmax = 1165.4033
				text = "EH1"
			intervals [3289]:
				xmin = 1165.4033
				xmax = 1165.4833
				text = "N"
			intervals [3290]:
				xmin = 1165.4833
				xmax = 1165.5133
				text = "IY0"
			intervals [3291]:
				xmin = 1165.5133
				xmax = 1165.5633
				text = "TH"
			intervals [3292]:
				xmin = 1165.5633
				xmax = 1165.5933
				text = "IH2"
			intervals [3293]:
				xmin = 1165.5933
				xmax = 1165.7833
				text = "N"
			intervals [3294]:
				xmin = 1165.7833
				xmax = 1165.8433
				text = "sp"
			intervals [3295]:
				xmin = 1165.8433
				xmax = 1170.3241
				text = ""
			intervals [3296]:
				xmin = 1170.3241
				xmax = 1170.3741
				text = "HH"
			intervals [3297]:
				xmin = 1170.3741
				xmax = 1170.6341
				text = "AH1"
			intervals [3298]:
				xmin = 1170.6341
				xmax = 1173.2664
				text = ""
			intervals [3299]:
				xmin = 1173.2664
				xmax = 1173.3164
				text = "K"
			intervals [3300]:
				xmin = 1173.3164
				xmax = 1173.3564
				text = "AH0"
			intervals [3301]:
				xmin = 1173.3564
				xmax = 1173.4364
				text = "N"
			intervals [3302]:
				xmin = 1173.4364
				xmax = 1173.4664
				text = "Y"
			intervals [3303]:
				xmin = 1173.4664
				xmax = 1173.4964
				text = "UW1"
			intervals [3304]:
				xmin = 1173.4964
				xmax = 1173.5464
				text = "T"
			intervals [3305]:
				xmin = 1173.5464
				xmax = 1173.6364
				text = "EH1"
			intervals [3306]:
				xmin = 1173.6364
				xmax = 1173.6764
				text = "L"
			intervals [3307]:
				xmin = 1173.6764
				xmax = 1173.7564
				text = "M"
			intervals [3308]:
				xmin = 1173.7564
				xmax = 1173.7964
				text = "IY1"
			intervals [3309]:
				xmin = 1173.7964
				xmax = 1173.8464
				text = "AH0"
			intervals [3310]:
				xmin = 1173.8464
				xmax = 1173.8764
				text = "B"
			intervals [3311]:
				xmin = 1173.8764
				xmax = 1173.9664
				text = "AW1"
			intervals [3312]:
				xmin = 1173.9664
				xmax = 1174.0164
				text = "T"
			intervals [3313]:
				xmin = 1174.0164
				xmax = 1174.0464
				text = "EH1"
			intervals [3314]:
				xmin = 1174.0464
				xmax = 1174.0764
				text = "N"
			intervals [3315]:
				xmin = 1174.0764
				xmax = 1174.1064
				text = "IY0"
			intervals [3316]:
				xmin = 1174.1064
				xmax = 1174.1364
				text = "HH"
			intervals [3317]:
				xmin = 1174.1364
				xmax = 1174.1964
				text = "W"
			intervals [3318]:
				xmin = 1174.1964
				xmax = 1174.2964
				text = "AH1"
			intervals [3319]:
				xmin = 1174.2964
				xmax = 1174.3264
				text = "N"
			intervals [3320]:
				xmin = 1174.3264
				xmax = 1174.4364
				text = "AH0"
			intervals [3321]:
				xmin = 1174.4364
				xmax = 1174.4664
				text = "V"
			intervals [3322]:
				xmin = 1174.4664
				xmax = 1174.4964
				text = "DH"
			intervals [3323]:
				xmin = 1174.4964
				xmax = 1174.5464
				text = "OW1"
			intervals [3324]:
				xmin = 1174.5464
				xmax = 1174.6864
				text = "Z"
			intervals [3325]:
				xmin = 1174.6864
				xmax = 1174.7164
				text = "sp"
			intervals [3326]:
				xmin = 1174.7164
				xmax = 1174.7464
				text = "D"
			intervals [3327]:
				xmin = 1174.7464
				xmax = 1174.7864
				text = "R"
			intervals [3328]:
				xmin = 1174.7864
				xmax = 1174.8964
				text = "IY1"
			intervals [3329]:
				xmin = 1174.8964
				xmax = 1175.0864
				text = "M"
			intervals [3330]:
				xmin = 1175.0864
				xmax = 1175.1164
				text = "Z"
			intervals [3331]:
				xmin = 1175.1164
				xmax = 1176.7278
				text = "sp"
			intervals [3332]:
				xmin = 1176.7278
				xmax = 1176.8478
				text = "HH"
			intervals [3333]:
				xmin = 1176.8478
				xmax = 1177.0678
				text = "AW1"
			intervals [3334]:
				xmin = 1177.0678
				xmax = 1177.0978
				text = "sp"
			intervals [3335]:
				xmin = 1177.0978
				xmax = 1177.1278
				text = "IH0"
			intervals [3336]:
				xmin = 1177.1278
				xmax = 1177.1578
				text = "T"
			intervals [3337]:
				xmin = 1177.1578
				xmax = 1177.1978
				text = "F"
			intervals [3338]:
				xmin = 1177.1978
				xmax = 1177.3378
				text = "EH1"
			intervals [3339]:
				xmin = 1177.3378
				xmax = 1177.5178
				text = "L"
			intervals [3340]:
				xmin = 1177.5178
				xmax = 1177.5478
				text = "T"
			intervals [3341]:
				xmin = 1177.5478
				xmax = 1190.3991
				text = ""
			intervals [3342]:
				xmin = 1190.3991
				xmax = 1190.4591
				text = "Y"
			intervals [3343]:
				xmin = 1190.4591
				xmax = 1190.7191
				text = "AE1"
			intervals [3344]:
				xmin = 1190.7191
				xmax = 1190.7891
				text = "sp"
			intervals [3345]:
				xmin = 1190.7891
				xmax = 1198.6408
				text = ""
			intervals [3346]:
				xmin = 1198.6408
				xmax = 1198.7008
				text = "B"
			intervals [3347]:
				xmin = 1198.7008
				xmax = 1198.7308
				text = "AH1"
			intervals [3348]:
				xmin = 1198.7308
				xmax = 1198.7608
				text = "T"
			intervals [3349]:
				xmin = 1198.7608
				xmax = 1199.3008
				text = "sp"
			intervals [3350]:
				xmin = 1199.3008
				xmax = 1199.3308
				text = "Y"
			intervals [3351]:
				xmin = 1199.3308
				xmax = 1199.3608
				text = "UW1"
			intervals [3352]:
				xmin = 1199.3608
				xmax = 1199.3908
				text = "N"
			intervals [3353]:
				xmin = 1199.3908
				xmax = 1199.4308
				text = "EH1"
			intervals [3354]:
				xmin = 1199.4308
				xmax = 1199.4808
				text = "V"
			intervals [3355]:
				xmin = 1199.4808
				xmax = 1199.5308
				text = "ER0"
			intervals [3356]:
				xmin = 1199.5308
				xmax = 1199.5908
				text = "HH"
			intervals [3357]:
				xmin = 1199.5908
				xmax = 1199.6308
				text = "IH1"
			intervals [3358]:
				xmin = 1199.6308
				xmax = 1199.6608
				text = "T"
			intervals [3359]:
				xmin = 1199.6608
				xmax = 1199.6908
				text = "DH"
			intervals [3360]:
				xmin = 1199.6908
				xmax = 1199.7208
				text = "IY0"
			intervals [3361]:
				xmin = 1199.7208
				xmax = 1199.7608
				text = "G"
			intervals [3362]:
				xmin = 1199.7608
				xmax = 1199.8108
				text = "R"
			intervals [3363]:
				xmin = 1199.8108
				xmax = 1200.0508
				text = "AW1"
			intervals [3364]:
				xmin = 1200.0508
				xmax = 1200.0808
				text = "N"
			intervals [3365]:
				xmin = 1200.0808
				xmax = 1200.1108
				text = "D"
			intervals [3366]:
				xmin = 1200.1108
				xmax = 1201.5038
				text = ""
			intervals [3367]:
				xmin = 1201.5038
				xmax = 1201.9938
				text = "spn"
			intervals [3368]:
				xmin = 1201.9938
				xmax = 1202.0638
				text = "sp"
			intervals [3369]:
				xmin = 1202.0638
				xmax = 1203.327
				text = ""
			intervals [3370]:
				xmin = 1203.327
				xmax = 1203.407
				text = "W"
			intervals [3371]:
				xmin = 1203.407
				xmax = 1203.477
				text = "EH1"
			intervals [3372]:
				xmin = 1203.477
				xmax = 1203.507
				text = "L"
			intervals [3373]:
				xmin = 1203.507
				xmax = 1203.537
				text = "DH"
			intervals [3374]:
				xmin = 1203.537
				xmax = 1203.707
				text = "AH0"
			intervals [3375]:
				xmin = 1203.707
				xmax = 1203.737
				text = "T"
			intervals [3376]:
				xmin = 1203.737
				xmax = 1203.767
				text = "sp"
			intervals [3377]:
				xmin = 1203.767
				xmax = 1203.807
				text = "Z"
			intervals [3378]:
				xmin = 1203.807
				xmax = 1203.897
				text = "sp"
			intervals [3379]:
				xmin = 1203.897
				xmax = 1203.937
				text = "G"
			intervals [3380]:
				xmin = 1203.937
				xmax = 1204.127
				text = "IH0"
			intervals [3381]:
				xmin = 1204.127
				xmax = 1204.187
				text = "D"
			intervals [3382]:
				xmin = 1204.187
				xmax = 1204.217
				text = "sp"
			intervals [3383]:
				xmin = 1204.217
				xmax = 1204.6501
				text = ""
			intervals [3384]:
				xmin = 1204.6501
				xmax = 1204.7401
				text = "S"
			intervals [3385]:
				xmin = 1204.7401
				xmax = 1204.7901
				text = "AH1"
			intervals [3386]:
				xmin = 1204.7901
				xmax = 1204.8601
				text = "M"
			intervals [3387]:
				xmin = 1204.8601
				xmax = 1204.9001
				text = "P"
			intervals [3388]:
				xmin = 1204.9001
				xmax = 1205.0101
				text = "IY1"
			intervals [3389]:
				xmin = 1205.0101
				xmax = 1205.1101
				text = "P"
			intervals [3390]:
				xmin = 1205.1101
				xmax = 1205.1501
				text = "AH0"
			intervals [3391]:
				xmin = 1205.1501
				xmax = 1205.2701
				text = "L"
			intervals [3392]:
				xmin = 1205.2701
				xmax = 1205.3001
				text = "sp"
			intervals [3393]:
				xmin = 1205.3001
				xmax = 1205.3601
				text = "S"
			intervals [3394]:
				xmin = 1205.3601
				xmax = 1205.4701
				text = "EY1"
			intervals [3395]:
				xmin = 1205.4701
				xmax = 1205.5201
				text = "DH"
			intervals [3396]:
				xmin = 1205.5201
				xmax = 1205.7001
				text = "AH0"
			intervals [3397]:
				xmin = 1205.7001
				xmax = 1205.8301
				text = "T"
			intervals [3398]:
				xmin = 1205.8301
				xmax = 1205.8901
				text = "W"
			intervals [3399]:
				xmin = 1205.8901
				xmax = 1205.9201
				text = "AH2"
			intervals [3400]:
				xmin = 1205.9201
				xmax = 1205.9901
				text = "T"
			intervals [3401]:
				xmin = 1205.9901
				xmax = 1206.0201
				text = "EH1"
			intervals [3402]:
				xmin = 1206.0201
				xmax = 1206.1101
				text = "V"
			intervals [3403]:
				xmin = 1206.1101
				xmax = 1206.1901
				text = "ER0"
			intervals [3404]:
				xmin = 1206.1901
				xmax = 1206.3001
				text = "Z"
			intervals [3405]:
				xmin = 1206.3001
				xmax = 1206.3301
				text = "G"
			intervals [3406]:
				xmin = 1206.3301
				xmax = 1206.3601
				text = "OW1"
			intervals [3407]:
				xmin = 1206.3601
				xmax = 1206.3901
				text = "IH0"
			intervals [3408]:
				xmin = 1206.3901
				xmax = 1206.4701
				text = "NG"
			intervals [3409]:
				xmin = 1206.4701
				xmax = 1206.5001
				text = "T"
			intervals [3410]:
				xmin = 1206.5001
				xmax = 1206.5501
				text = "AH0"
			intervals [3411]:
				xmin = 1206.5501
				xmax = 1206.6501
				text = "HH"
			intervals [3412]:
				xmin = 1206.6501
				xmax = 1206.8501
				text = "AE1"
			intervals [3413]:
				xmin = 1206.8501
				xmax = 1206.9001
				text = "P"
			intervals [3414]:
				xmin = 1206.9001
				xmax = 1206.9401
				text = "AH0"
			intervals [3415]:
				xmin = 1206.9401
				xmax = 1206.9701
				text = "N"
			intervals [3416]:
				xmin = 1206.9701
				xmax = 1207.0901
				text = "IH0"
			intervals [3417]:
				xmin = 1207.0901
				xmax = 1207.1501
				text = "Z"
			intervals [3418]:
				xmin = 1207.1501
				xmax = 1207.1901
				text = "sp"
			intervals [3419]:
				xmin = 1207.1901
				xmax = 1207.2201
				text = "G"
			intervals [3420]:
				xmin = 1207.2201
				xmax = 1207.2501
				text = "OW1"
			intervals [3421]:
				xmin = 1207.2501
				xmax = 1207.3101
				text = "IH0"
			intervals [3422]:
				xmin = 1207.3101
				xmax = 1207.3401
				text = "N"
			intervals [3423]:
				xmin = 1207.3401
				xmax = 1207.3801
				text = "T"
			intervals [3424]:
				xmin = 1207.3801
				xmax = 1207.4201
				text = "AH0"
			intervals [3425]:
				xmin = 1207.4201
				xmax = 1207.5501
				text = "HH"
			intervals [3426]:
				xmin = 1207.5501
				xmax = 1207.7001
				text = "AE1"
			intervals [3427]:
				xmin = 1207.7001
				xmax = 1207.8001
				text = "P"
			intervals [3428]:
				xmin = 1207.8001
				xmax = 1207.8301
				text = "AH0"
			intervals [3429]:
				xmin = 1207.8301
				xmax = 1207.9301
				text = "N"
			intervals [3430]:
				xmin = 1207.9301
				xmax = 1208.575
				text = "sp"
			intervals [3431]:
				xmin = 1208.575
				xmax = 1208.605
				text = "AH0"
			intervals [3432]:
				xmin = 1208.605
				xmax = 1208.735
				text = "N"
			intervals [3433]:
				xmin = 1208.735
				xmax = 1208.805
				text = "D"
			intervals [3434]:
				xmin = 1208.805
				xmax = 1208.845
				text = "UW1"
			intervals [3435]:
				xmin = 1208.845
				xmax = 1208.875
				text = "Y"
			intervals [3436]:
				xmin = 1208.875
				xmax = 1208.925
				text = "UW1"
			intervals [3437]:
				xmin = 1208.925
				xmax = 1208.995
				text = "sp"
			intervals [3438]:
				xmin = 1208.995
				xmax = 1209.025
				text = "B"
			intervals [3439]:
				xmin = 1209.025
				xmax = 1209.065
				text = "IH0"
			intervals [3440]:
				xmin = 1209.065
				xmax = 1209.125
				text = "L"
			intervals [3441]:
				xmin = 1209.125
				xmax = 1209.155
				text = "IY1"
			intervals [3442]:
				xmin = 1209.155
				xmax = 1209.225
				text = "V"
			intervals [3443]:
				xmin = 1209.225
				xmax = 1209.275
				text = "IH0"
			intervals [3444]:
				xmin = 1209.275
				xmax = 1209.305
				text = "N"
			intervals [3445]:
				xmin = 1209.305
				xmax = 1209.335
				text = "DH"
			intervals [3446]:
				xmin = 1209.335
				xmax = 1209.545
				text = "AH0"
			intervals [3447]:
				xmin = 1209.545
				xmax = 1209.645
				text = "T"
			intervals [3448]:
				xmin = 1209.645
				xmax = 1209.695
				text = "sp"
			intervals [3449]:
				xmin = 1209.695
				xmax = 1215.2011
				text = ""
			intervals [3450]:
				xmin = 1215.2011
				xmax = 1215.2611
				text = "HH"
			intervals [3451]:
				xmin = 1215.2611
				xmax = 1215.3011
				text = "W"
			intervals [3452]:
				xmin = 1215.3011
				xmax = 1215.3311
				text = "AH1"
			intervals [3453]:
				xmin = 1215.3311
				xmax = 1215.3611
				text = "T"
			intervals [3454]:
				xmin = 1215.3611
				xmax = 1215.3911
				text = "D"
			intervals [3455]:
				xmin = 1215.3911
				xmax = 1215.4211
				text = "UW1"
			intervals [3456]:
				xmin = 1215.4211
				xmax = 1215.4711
				text = "Y"
			intervals [3457]:
				xmin = 1215.4711
				xmax = 1215.5011
				text = "UW1"
			intervals [3458]:
				xmin = 1215.5011
				xmax = 1215.5611
				text = "sp"
			intervals [3459]:
				xmin = 1215.5611
				xmax = 1215.6011
				text = "TH"
			intervals [3460]:
				xmin = 1215.6011
				xmax = 1215.6311
				text = "IH1"
			intervals [3461]:
				xmin = 1215.6311
				xmax = 1215.6711
				text = "NG"
			intervals [3462]:
				xmin = 1215.6711
				xmax = 1215.7411
				text = "K"
			intervals [3463]:
				xmin = 1215.7411
				xmax = 1215.8211
				text = "AH0"
			intervals [3464]:
				xmin = 1215.8211
				xmax = 1215.8611
				text = "B"
			intervals [3465]:
				xmin = 1215.8611
				xmax = 1216.0611
				text = "AW1"
			intervals [3466]:
				xmin = 1216.0611
				xmax = 1216.1011
				text = "T"
			intervals [3467]:
				xmin = 1216.1011
				xmax = 1216.1411
				text = "DH"
			intervals [3468]:
				xmin = 1216.1411
				xmax = 1216.2611
				text = "AH0"
			intervals [3469]:
				xmin = 1216.2611
				xmax = 1216.3611
				text = "T"
			intervals [3470]:
				xmin = 1216.3611
				xmax = 1216.3911
				text = "sp"
			intervals [3471]:
				xmin = 1216.3911
				xmax = 1216.4411
				text = "K"
			intervals [3472]:
				xmin = 1216.4411
				xmax = 1216.5111
				text = "AY1"
			intervals [3473]:
				xmin = 1216.5111
				xmax = 1216.6311
				text = "N"
			intervals [3474]:
				xmin = 1216.6311
				xmax = 1216.6611
				text = "D"
			intervals [3475]:
				xmin = 1216.6611
				xmax = 1216.6911
				text = "AH0"
			intervals [3476]:
				xmin = 1216.6911
				xmax = 1216.7211
				text = "V"
			intervals [3477]:
				xmin = 1216.7211
				xmax = 1216.7611
				text = "AH0"
			intervals [3478]:
				xmin = 1216.7611
				xmax = 1216.8411
				text = "sp"
			intervals [3479]:
				xmin = 1216.8411
				xmax = 1216.8711
				text = "S"
			intervals [3480]:
				xmin = 1216.8711
				xmax = 1216.9011
				text = "T"
			intervals [3481]:
				xmin = 1216.9011
				xmax = 1216.9311
				text = "EY1"
			intervals [3482]:
				xmin = 1216.9311
				xmax = 1216.9611
				text = "T"
			intervals [3483]:
				xmin = 1216.9611
				xmax = 1216.9911
				text = "M"
			intervals [3484]:
				xmin = 1216.9911
				xmax = 1217.0211
				text = "AH0"
			intervals [3485]:
				xmin = 1217.0211
				xmax = 1217.0511
				text = "N"
			intervals [3486]:
				xmin = 1217.0511
				xmax = 1217.2111
				text = "T"
			intervals [3487]:
				xmin = 1217.2111
				xmax = 1237.9981
				text = "sp"
			intervals [3488]:
				xmin = 1237.9981
				xmax = 1238.0581
				text = "HH"
			intervals [3489]:
				xmin = 1238.0581
				xmax = 1238.2781
				text = "M"
			intervals [3490]:
				xmin = 1238.2781
				xmax = 1238.4181
				text = "sp"
			intervals [3491]:
				xmin = 1238.4181
				xmax = 1244.3245
				text = ""
			intervals [3492]:
				xmin = 1244.3245
				xmax = 1244.3645
				text = "D"
			intervals [3493]:
				xmin = 1244.3645
				xmax = 1244.3945
				text = "UW1"
			intervals [3494]:
				xmin = 1244.3945
				xmax = 1244.4245
				text = "Y"
			intervals [3495]:
				xmin = 1244.4245
				xmax = 1244.4545
				text = "UW1"
			intervals [3496]:
				xmin = 1244.4545
				xmax = 1244.4845
				text = "TH"
			intervals [3497]:
				xmin = 1244.4845
				xmax = 1244.5145
				text = "IH1"
			intervals [3498]:
				xmin = 1244.5145
				xmax = 1244.5745
				text = "NG"
			intervals [3499]:
				xmin = 1244.5745
				xmax = 1244.6245
				text = "K"
			intervals [3500]:
				xmin = 1244.6245
				xmax = 1244.6745
				text = "DH"
			intervals [3501]:
				xmin = 1244.6745
				xmax = 1244.7045
				text = "AE1"
			intervals [3502]:
				xmin = 1244.7045
				xmax = 1244.8145
				text = "T"
			intervals [3503]:
				xmin = 1244.8145
				xmax = 1244.9745
				text = "AE1"
			intervals [3504]:
				xmin = 1244.9745
				xmax = 1245.0045
				text = "K"
			intervals [3505]:
				xmin = 1245.0045
				xmax = 1245.0345
				text = "S"
			intervals [3506]:
				xmin = 1245.0345
				xmax = 1245.0645
				text = "AH0"
			intervals [3507]:
				xmin = 1245.0645
				xmax = 1245.0945
				text = "D"
			intervals [3508]:
				xmin = 1245.0945
				xmax = 1245.1245
				text = "AH0"
			intervals [3509]:
				xmin = 1245.1245
				xmax = 1245.1845
				text = "N"
			intervals [3510]:
				xmin = 1245.1845
				xmax = 1245.2245
				text = "T"
			intervals [3511]:
				xmin = 1245.2245
				xmax = 1245.3045
				text = "CH"
			intervals [3512]:
				xmin = 1245.3045
				xmax = 1245.4445
				text = "EY1"
			intervals [3513]:
				xmin = 1245.4445
				xmax = 1245.5145
				text = "N"
			intervals [3514]:
				xmin = 1245.5145
				xmax = 1245.5545
				text = "JH"
			intervals [3515]:
				xmin = 1245.5545
				xmax = 1245.5945
				text = "D"
			intervals [3516]:
				xmin = 1245.5945
				xmax = 1245.6545
				text = "Y"
			intervals [3517]:
				xmin = 1245.6545
				xmax = 1245.7245
				text = "UH1"
			intervals [3518]:
				xmin = 1245.7245
				xmax = 1245.7745
				text = "R"
			intervals [3519]:
				xmin = 1245.7745
				xmax = 1245.8045
				text = "TH"
			intervals [3520]:
				xmin = 1245.8045
				xmax = 1245.8445
				text = "IH1"
			intervals [3521]:
				xmin = 1245.8445
				xmax = 1245.9045
				text = "NG"
			intervals [3522]:
				xmin = 1245.9045
				xmax = 1245.9445
				text = "K"
			intervals [3523]:
				xmin = 1245.9445
				xmax = 1246.0145
				text = "IH0"
			intervals [3524]:
				xmin = 1246.0145
				xmax = 1246.0945
				text = "N"
			intervals [3525]:
				xmin = 1246.0945
				xmax = 1246.2745
				text = "AH0"
			intervals [3526]:
				xmin = 1246.2745
				xmax = 1246.3045
				text = "L"
			intervals [3527]:
				xmin = 1246.3045
				xmax = 1246.3345
				text = "IH1"
			intervals [3528]:
				xmin = 1246.3345
				xmax = 1246.3845
				text = "T"
			intervals [3529]:
				xmin = 1246.3845
				xmax = 1246.4145
				text = "AH0"
			intervals [3530]:
				xmin = 1246.4145
				xmax = 1246.5045
				text = "L"
			intervals [3531]:
				xmin = 1246.5045
				xmax = 1246.5345
				text = "B"
			intervals [3532]:
				xmin = 1246.5345
				xmax = 1246.5645
				text = "IH1"
			intervals [3533]:
				xmin = 1246.5645
				xmax = 1246.5945
				text = "T"
			intervals [3534]:
				xmin = 1246.5945
				xmax = 1246.6645
				text = "sp"
			intervals [3535]:
				xmin = 1246.6645
				xmax = 1247.578
				text = ""
			intervals [3536]:
				xmin = 1247.578
				xmax = 1247.618
				text = "W"
			intervals [3537]:
				xmin = 1247.618
				xmax = 1247.648
				text = "AH1"
			intervals [3538]:
				xmin = 1247.648
				xmax = 1247.748
				text = "T"
			intervals [3539]:
				xmin = 1247.748
				xmax = 1247.808
				text = "HH"
			intervals [3540]:
				xmin = 1247.808
				xmax = 1247.928
				text = "AE1"
			intervals [3541]:
				xmin = 1247.928
				xmax = 1248.018
				text = "P"
			intervals [3542]:
				xmin = 1248.018
				xmax = 1248.058
				text = "AH0"
			intervals [3543]:
				xmin = 1248.058
				xmax = 1248.218
				text = "N"
			intervals [3544]:
				xmin = 1248.218
				xmax = 1248.268
				text = "D"
			intervals [3545]:
				xmin = 1248.268
				xmax = 1248.328
				text = "sp"
			intervals [3546]:
				xmin = 1248.328
				xmax = 1248.4686
				text = ""
			intervals [3547]:
				xmin = 1248.4686
				xmax = 1248.5486
				text = "HH"
			intervals [3548]:
				xmin = 1248.5486
				xmax = 1248.8386
				text = "AW1"
			intervals [3549]:
				xmin = 1248.8386
				xmax = 1248.8686
				text = "IH0"
			intervals [3550]:
				xmin = 1248.8686
				xmax = 1248.9586
				text = "N"
			intervals [3551]:
				xmin = 1248.9586
				xmax = 1248.9986
				text = "W"
			intervals [3552]:
				xmin = 1248.9986
				xmax = 1249.0286
				text = "AH1"
			intervals [3553]:
				xmin = 1249.0286
				xmax = 1249.1086
				text = "T"
			intervals [3554]:
				xmin = 1249.1086
				xmax = 1249.1686
				text = "W"
			intervals [3555]:
				xmin = 1249.1686
				xmax = 1249.3086
				text = "EY1"
			intervals [3556]:
				xmin = 1249.3086
				xmax = 1262.7908
				text = "sp"
			intervals [3557]:
				xmin = 1262.7908
				xmax = 1262.8208
				text = "F"
			intervals [3558]:
				xmin = 1262.8208
				xmax = 1262.8908
				text = "IH1"
			intervals [3559]:
				xmin = 1262.8908
				xmax = 1262.9408
				text = "G"
			intervals [3560]:
				xmin = 1262.9408
				xmax = 1262.9708
				text = "Y"
			intervals [3561]:
				xmin = 1262.9708
				xmax = 1263.0208
				text = "ER0"
			intervals [3562]:
				xmin = 1263.0208
				xmax = 1263.0708
				text = "D"
			intervals [3563]:
				xmin = 1263.0708
				xmax = 1263.1608
				text = "N"
			intervals [3564]:
				xmin = 1263.1608
				xmax = 1263.3508
				text = "AW1"
			intervals [3565]:
				xmin = 1263.3508
				xmax = 1263.3808
				text = "AH0"
			intervals [3566]:
				xmin = 1263.3808
				xmax = 1263.4408
				text = "D"
			intervals [3567]:
				xmin = 1263.4408
				xmax = 1263.5608
				text = "EY2"
			intervals [3568]:
				xmin = 1263.5608
				xmax = 1263.6208
				text = "Z"
			intervals [3569]:
				xmin = 1263.6208
				xmax = 1263.6508
				text = "sp"
			intervals [3570]:
				xmin = 1263.6508
				xmax = 1263.7208
				text = "DH"
			intervals [3571]:
				xmin = 1263.7208
				xmax = 1263.7508
				text = "AH0"
			intervals [3572]:
				xmin = 1263.7508
				xmax = 1263.7808
				text = "T"
			intervals [3573]:
				xmin = 1263.7808
				xmax = 1263.8508
				text = "sp"
			intervals [3574]:
				xmin = 1263.8508
				xmax = 1263.8908
				text = "Z"
			intervals [3575]:
				xmin = 1263.8908
				xmax = 1263.9208
				text = "sp"
			intervals [3576]:
				xmin = 1263.9208
				xmax = 1263.9608
				text = "DH"
			intervals [3577]:
				xmin = 1263.9608
				xmax = 1264.0008
				text = "AH0"
			intervals [3578]:
				xmin = 1264.0008
				xmax = 1264.0808
				text = "W"
			intervals [3579]:
				xmin = 1264.0808
				xmax = 1264.1608
				text = "EY1"
			intervals [3580]:
				xmin = 1264.1608
				xmax = 1264.1908
				text = "IH0"
			intervals [3581]:
				xmin = 1264.1908
				xmax = 1264.2308
				text = "T"
			intervals [3582]:
				xmin = 1264.2308
				xmax = 1264.3908
				text = "IH0"
			intervals [3583]:
				xmin = 1264.3908
				xmax = 1264.4408
				text = "Z"
			intervals [3584]:
				xmin = 1264.4408
				xmax = 1264.5108
				text = "sp"
			intervals [3585]:
				xmin = 1264.5108
				xmax = 1265.3868
				text = ""
			intervals [3586]:
				xmin = 1265.3868
				xmax = 1265.5268
				text = "Y"
			intervals [3587]:
				xmin = 1265.5268
				xmax = 1265.7668
				text = "AE1"
			intervals [3588]:
				xmin = 1265.7668
				xmax = 1265.8068
				text = "sp"
			intervals [3589]:
				xmin = 1265.8068
				xmax = 1266.0999773242631
				text = ""
	item [3]:
		class = "IntervalTier"
		name = "DCA_se1_ag1_m_08 - words"
		xmin = 0.0
		xmax = 1266.0999773242631
		intervals: size = 2571
			intervals [1]:
				xmin = 0.0
				xmax = 7.2544
				text = ""
			intervals [2]:
				xmin = 7.2544
				xmax = 7.7444
				text = "um"
			intervals [3]:
				xmin = 7.7444
				xmax = 10.5671
				text = ""
			intervals [4]:
				xmin = 10.5671
				xmax = 11.3871
				text = "kickball"
			intervals [5]:
				xmin = 11.3871
				xmax = 11.4171
				text = ""
			intervals [6]:
				xmin = 11.4171
				xmax = 11.6571
				text = "and"
			intervals [7]:
				xmin = 11.6571
				xmax = 11.8809
				text = ""
			intervals [8]:
				xmin = 11.8809
				xmax = 11.9809
				text = "um"
			intervals [9]:
				xmin = 11.9809
				xmax = 16.5511
				text = ""
			intervals [10]:
				xmin = 16.5511
				xmax = 16.8411
				text = "forgot"
			intervals [11]:
				xmin = 16.8411
				xmax = 16.9011
				text = "the"
			intervals [12]:
				xmin = 16.9011
				xmax = 17.1811
				text = "names"
			intervals [13]:
				xmin = 17.1811
				xmax = 17.2411
				text = "of"
			intervals [14]:
				xmin = 17.2411
				xmax = 17.3311
				text = "them"
			intervals [15]:
				xmin = 17.3311
				xmax = 18.0188
				text = ""
			intervals [16]:
				xmin = 18.0188
				xmax = 18.2088
				text = "that"
			intervals [17]:
				xmin = 18.2088
				xmax = 18.3188
				text = "you"
			intervals [18]:
				xmin = 18.3188
				xmax = 18.7688
				text = "play"
			intervals [19]:
				xmin = 18.7688
				xmax = 20.3829
				text = ""
			intervals [20]:
				xmin = 20.3829
				xmax = 20.5329
				text = "when"
			intervals [21]:
				xmin = 20.5329
				xmax = 20.6729
				text = "you"
			intervals [22]:
				xmin = 20.6729
				xmax = 20.8129
				text = "go"
			intervals [23]:
				xmin = 20.8129
				xmax = 21.3829
				text = "hide"
			intervals [24]:
				xmin = 21.3829
				xmax = 22.0216
				text = ""
			intervals [25]:
				xmin = 22.0216
				xmax = 22.2616
				text = "not"
			intervals [26]:
				xmin = 22.2616
				xmax = 22.5516
				text = "hide"
			intervals [27]:
				xmin = 22.5516
				xmax = 22.6716
				text = "and"
			intervals [28]:
				xmin = 22.6716
				xmax = 23.0716
				text = "seek"
			intervals [29]:
				xmin = 23.0716
				xmax = 23.669
				text = ""
			intervals [30]:
				xmin = 23.669
				xmax = 23.779
				text = "but"
			intervals [31]:
				xmin = 23.779
				xmax = 23.809
				text = ""
			intervals [32]:
				xmin = 23.809
				xmax = 24.149
				text = "uh"
			intervals [33]:
				xmin = 24.149
				xmax = 29.9508
				text = ""
			intervals [34]:
				xmin = 29.9508
				xmax = 30.1208
				text = "yeah"
			intervals [35]:
				xmin = 30.1208
				xmax = 30.2108
				text = "they"
			intervals [36]:
				xmin = 30.2108
				xmax = 30.4208
				text = "had"
			intervals [37]:
				xmin = 30.4208
				xmax = 30.8508
				text = "well"
			intervals [38]:
				xmin = 30.8508
				xmax = 31.8253
				text = ""
			intervals [39]:
				xmin = 31.8253
				xmax = 32.2353
				text = "everyone"
			intervals [40]:
				xmin = 32.2353
				xmax = 32.3253
				text = "would"
			intervals [41]:
				xmin = 32.3253
				xmax = 32.5253
				text = "go"
			intervals [42]:
				xmin = 32.5253
				xmax = 32.9753
				text = "hide"
			intervals [43]:
				xmin = 32.9753
				xmax = 33.0553
				text = "you"
			intervals [44]:
				xmin = 33.0553
				xmax = 33.1753
				text = "know"
			intervals [45]:
				xmin = 33.1753
				xmax = 33.5626
				text = ""
			intervals [46]:
				xmin = 33.5626
				xmax = 33.6726
				text = "it"
			intervals [47]:
				xmin = 33.6726
				xmax = 33.7326
				text = "s"
			intervals [48]:
				xmin = 33.7326
				xmax = 33.9626
				text = "like"
			intervals [49]:
				xmin = 33.9626
				xmax = 34.2326
				text = "hide"
			intervals [50]:
				xmin = 34.2326
				xmax = 34.3226
				text = "and"
			intervals [51]:
				xmin = 34.3226
				xmax = 34.5726
				text = "seek"
			intervals [52]:
				xmin = 34.5726
				xmax = 34.6826
				text = "but"
			intervals [53]:
				xmin = 34.6826
				xmax = 34.9226
				text = "only"
			intervals [54]:
				xmin = 34.9226
				xmax = 35.1626
				text = "use"
			intervals [55]:
				xmin = 35.1626
				xmax = 35.2626
				text = "a"
			intervals [56]:
				xmin = 35.2626
				xmax = 35.6826
				text = "ball"
			intervals [57]:
				xmin = 35.6826
				xmax = 35.7426
				text = "and"
			intervals [58]:
				xmin = 35.7426
				xmax = 35.8326
				text = "then"
			intervals [59]:
				xmin = 35.8326
				xmax = 35.9026
				text = "the"
			intervals [60]:
				xmin = 35.9026
				xmax = 36.0926
				text = "one"
			intervals [61]:
				xmin = 36.0926
				xmax = 36.2026
				text = "that"
			intervals [62]:
				xmin = 36.2026
				xmax = 36.2626
				text = "they"
			intervals [63]:
				xmin = 36.2626
				xmax = 36.3526
				text = "hit"
			intervals [64]:
				xmin = 36.3526
				xmax = 36.4726
				text = "with"
			intervals [65]:
				xmin = 36.4726
				xmax = 36.6026
				text = "the"
			intervals [66]:
				xmin = 36.6026
				xmax = 37.0026
				text = "ball"
			intervals [67]:
				xmin = 37.0026
				xmax = 37.2226
				text = "is"
			intervals [68]:
				xmin = 37.2226
				xmax = 37.3826
				text = "it"
			intervals [69]:
				xmin = 37.3826
				xmax = 38.0731
				text = ""
			intervals [70]:
				xmin = 38.0731
				xmax = 38.1831
				text = "in"
			intervals [71]:
				xmin = 38.1831
				xmax = 38.2131
				text = "a"
			intervals [72]:
				xmin = 38.2131
				xmax = 38.2431
				text = ""
			intervals [73]:
				xmin = 38.2431
				xmax = 38.4031
				text = "way"
			intervals [74]:
				xmin = 38.4031
				xmax = 38.5231
				text = "of"
			intervals [75]:
				xmin = 38.5231
				xmax = 38.7331
				text = ""
			intervals [76]:
				xmin = 38.7331
				xmax = 38.9231
				text = "speaking"
			intervals [77]:
				xmin = 38.9231
				xmax = 38.9831
				text = "you"
			intervals [78]:
				xmin = 38.9831
				xmax = 39.0331
				text = ""
			intervals [79]:
				xmin = 39.0331
				xmax = 39.0931
				text = "know"
			intervals [80]:
				xmin = 39.0931
				xmax = 40.3546
				text = ""
			intervals [81]:
				xmin = 40.3546
				xmax = 40.5646
				text = "long"
			intervals [82]:
				xmin = 40.5646
				xmax = 40.6446
				text = ""
			intervals [83]:
				xmin = 40.6446
				xmax = 40.9446
				text = "time"
			intervals [84]:
				xmin = 40.9446
				xmax = 41.1946
				text = "ago"
			intervals [85]:
				xmin = 41.1946
				xmax = 45.2906
				text = ""
			intervals [86]:
				xmin = 45.2906
				xmax = 45.6006
				text = "first"
			intervals [87]:
				xmin = 45.6006
				xmax = 45.7606
				text = "one"
			intervals [88]:
				xmin = 45.7606
				xmax = 45.8606
				text = "you"
			intervals [89]:
				xmin = 45.8606
				xmax = 46.1106
				text = "catch"
			intervals [90]:
				xmin = 46.1106
				xmax = 46.1706
				text = "and"
			intervals [91]:
				xmin = 46.1706
				xmax = 46.3006
				text = "hit"
			intervals [92]:
				xmin = 46.3006
				xmax = 46.3906
				text = "him"
			intervals [93]:
				xmin = 46.3906
				xmax = 46.4806
				text = "with"
			intervals [94]:
				xmin = 46.4806
				xmax = 46.6006
				text = "the"
			intervals [95]:
				xmin = 46.6006
				xmax = 47.0806
				text = "ball"
			intervals [96]:
				xmin = 47.0806
				xmax = 52.1081
				text = ""
			intervals [97]:
				xmin = 52.1081
				xmax = 52.2881
				text = "well"
			intervals [98]:
				xmin = 52.2881
				xmax = 52.3681
				text = "the"
			intervals [99]:
				xmin = 52.3681
				xmax = 52.5981
				text = "one"
			intervals [100]:
				xmin = 52.5981
				xmax = 52.7081
				text = "that"
			intervals [101]:
				xmin = 52.7081
				xmax = 52.8381
				text = "hit"
			intervals [102]:
				xmin = 52.8381
				xmax = 52.9981
				text = "that"
			intervals [103]:
				xmin = 52.9981
				xmax = 53.2781
				text = "uh"
			intervals [104]:
				xmin = 53.2781
				xmax = 53.4519
				text = ""
			intervals [105]:
				xmin = 53.4519
				xmax = 53.5419
				text = "the"
			intervals [106]:
				xmin = 53.5419
				xmax = 53.9119
				text = "person"
			intervals [107]:
				xmin = 53.9119
				xmax = 54.6319
				text = "fires"
			intervals [108]:
				xmin = 54.6319
				xmax = 54.9747
				text = ""
			intervals [109]:
				xmin = 54.9747
				xmax = 55.5147
				text = "first"
			intervals [110]:
				xmin = 55.5147
				xmax = 63.4575
				text = ""
			intervals [111]:
				xmin = 63.4575
				xmax = 63.6775
				text = "have"
			intervals [112]:
				xmin = 63.6775
				xmax = 63.7975
				text = "any"
			intervals [113]:
				xmin = 63.7975
				xmax = 63.9675
				text = "what"
			intervals [114]:
				xmin = 63.9675
				xmax = 65.5551
				text = ""
			intervals [115]:
				xmin = 65.5551
				xmax = 65.8851
				text = "oh"
			intervals [116]:
				xmin = 65.8851
				xmax = 68.0401
				text = ""
			intervals [117]:
				xmin = 68.0401
				xmax = 68.2901
				text = "no"
			intervals [118]:
				xmin = 68.2901
				xmax = 78.009
				text = ""
			intervals [119]:
				xmin = 78.009
				xmax = 78.799
				text = "basketball"
			intervals [120]:
				xmin = 78.799
				xmax = 79.0929
				text = ""
			intervals [121]:
				xmin = 79.0929
				xmax = 79.2229
				text = "i"
			intervals [122]:
				xmin = 79.2229
				xmax = 79.4529
				text = "mean"
			intervals [123]:
				xmin = 79.4529
				xmax = 79.5229
				text = "you"
			intervals [124]:
				xmin = 79.5229
				xmax = 79.6429
				text = "know"
			intervals [125]:
				xmin = 79.6429
				xmax = 79.7929
				text = ""
			intervals [126]:
				xmin = 79.7929
				xmax = 79.9029
				text = "that"
			intervals [127]:
				xmin = 79.9029
				xmax = 79.9629
				text = ""
			intervals [128]:
				xmin = 79.9629
				xmax = 80.1429
				text = "s"
			intervals [129]:
				xmin = 80.1429
				xmax = 80.4177
				text = ""
			intervals [130]:
				xmin = 80.4177
				xmax = 80.9677
				text = "sports"
			intervals [131]:
				xmin = 80.9677
				xmax = 81.0777
				text = "but"
			intervals [132]:
				xmin = 81.0777
				xmax = 82.0298
				text = ""
			intervals [133]:
				xmin = 82.0298
				xmax = 82.1698
				text = "that"
			intervals [134]:
				xmin = 82.1698
				xmax = 82.2498
				text = "s"
			intervals [135]:
				xmin = 82.2498
				xmax = 82.4498
				text = "all"
			intervals [136]:
				xmin = 82.4498
				xmax = 91.6937
				text = ""
			intervals [137]:
				xmin = 91.6937
				xmax = 91.9737
				text = "no"
			intervals [138]:
				xmin = 91.9737
				xmax = 103.3219
				text = ""
			intervals [139]:
				xmin = 103.3219
				xmax = 103.8419
				text = "mission"
			intervals [140]:
				xmin = 103.8419
				xmax = 104.4919
				text = "impossible"
			intervals [141]:
				xmin = 104.4919
				xmax = 104.6019
				text = "and"
			intervals [142]:
				xmin = 104.6019
				xmax = 104.7119
				text = "it"
			intervals [143]:
				xmin = 104.7119
				xmax = 105.0319
				text = "takes"
			intervals [144]:
				xmin = 105.0319
				xmax = 105.0819
				text = "a"
			intervals [145]:
				xmin = 105.0819
				xmax = 105.1519
				text = ""
			intervals [146]:
				xmin = 105.1519
				xmax = 105.5619
				text = "thief"
			intervals [147]:
				xmin = 105.5619
				xmax = 112.5374
				text = ""
			intervals [148]:
				xmin = 112.5374
				xmax = 112.7874
				text = "no"
			intervals [149]:
				xmin = 112.7874
				xmax = 115.8975
				text = ""
			intervals [150]:
				xmin = 115.8975
				xmax = 116.2375
				text = "no"
			intervals [151]:
				xmin = 116.2375
				xmax = 116.2675
				text = "i"
			intervals [152]:
				xmin = 116.2675
				xmax = 116.4075
				text = "don't"
			intervals [153]:
				xmin = 116.4075
				xmax = 116.5075
				text = "look"
			intervals [154]:
				xmin = 116.5075
				xmax = 116.5675
				text = "at"
			intervals [155]:
				xmin = 116.5675
				xmax = 117.0705
				text = ""
			intervals [156]:
				xmin = 117.0705
				xmax = 117.5305
				text = "television"
			intervals [157]:
				xmin = 117.5305
				xmax = 117.8105
				text = "very"
			intervals [158]:
				xmin = 117.8105
				xmax = 118.2205
				text = "often"
			intervals [159]:
				xmin = 118.2205
				xmax = 118.3405
				text = "but"
			intervals [160]:
				xmin = 118.3405
				xmax = 118.4905
				text = "when"
			intervals [161]:
				xmin = 118.4905
				xmax = 118.5805
				text = "i"
			intervals [162]:
				xmin = 118.5805
				xmax = 118.8205
				text = "do"
			intervals [163]:
				xmin = 118.8205
				xmax = 118.8505
				text = ""
			intervals [164]:
				xmin = 118.8505
				xmax = 118.9705
				text = "you"
			intervals [165]:
				xmin = 118.9705
				xmax = 119.0005
				text = ""
			intervals [166]:
				xmin = 119.0005
				xmax = 119.0905
				text = "know"
			intervals [167]:
				xmin = 119.0905
				xmax = 119.3005
				text = "i"
			intervals [168]:
				xmin = 119.3005
				xmax = 119.3305
				text = ""
			intervals [169]:
				xmin = 119.3305
				xmax = 119.4605
				text = "look"
			intervals [170]:
				xmin = 119.4605
				xmax = 119.5205
				text = "at"
			intervals [171]:
				xmin = 119.5205
				xmax = 119.5905
				text = ""
			intervals [172]:
				xmin = 119.5905
				xmax = 120.1605
				text = "those"
			intervals [173]:
				xmin = 120.1605
				xmax = 120.3554
				text = ""
			intervals [174]:
				xmin = 120.3554
				xmax = 120.5154
				text = "or"
			intervals [175]:
				xmin = 120.5154
				xmax = 120.6154
				text = ""
			intervals [176]:
				xmin = 120.6154
				xmax = 120.8254
				text = "them"
			intervals [177]:
				xmin = 120.8254
				xmax = 128.4884
				text = ""
			intervals [178]:
				xmin = 128.4884
				xmax = 128.5484
				text = "um"
			intervals [179]:
				xmin = 128.5484
				xmax = 131.8252
				text = ""
			intervals [180]:
				xmin = 131.8252
				xmax = 132.0652
				text = "you"
			intervals [181]:
				xmin = 132.0652
				xmax = 132.1952
				text = "wanna"
			intervals [182]:
				xmin = 132.1952
				xmax = 132.4352
				text = "hear"
			intervals [183]:
				xmin = 132.4352
				xmax = 132.5352
				text = "all"
			intervals [184]:
				xmin = 132.5352
				xmax = 132.7452
				text = "that"
			intervals [185]:
				xmin = 132.7452
				xmax = 133.7323
				text = ""
			intervals [186]:
				xmin = 133.7323
				xmax = 134.2123
				text = "carmen"
			intervals [187]:
				xmin = 134.2123
				xmax = 134.6523
				text = "baby"
			intervals [188]:
				xmin = 134.6523
				xmax = 136.7725
				text = ""
			intervals [189]:
				xmin = 136.7725
				xmax = 136.9525
				text = "tell"
			intervals [190]:
				xmin = 136.9525
				xmax = 137.0925
				text = "you"
			intervals [191]:
				xmin = 137.0925
				xmax = 137.3725
				text = "about"
			intervals [192]:
				xmin = 137.3725
				xmax = 137.4325
				text = "it"
			intervals [193]:
				xmin = 137.4325
				xmax = 144.6132
				text = ""
			intervals [194]:
				xmin = 144.6132
				xmax = 144.6432
				text = "<unk>"
			intervals [195]:
				xmin = 144.6432
				xmax = 145.6717
				text = ""
			intervals [196]:
				xmin = 145.6717
				xmax = 145.8517
				text = "that"
[truncated: 688,925 more chars]
