# Supplementary material for: Considering Performance in the Automated and Manual Coding of Sociolinguistic Variables: Lessons From Variable (ING)
Source: Front Artif Intell. 2021 Apr 29;4:648543. doi: 10.3389/frai.2021.648543 (PMC8117961; doi:10.3389/frai.2021.648543)
Supplement: Supplementary file 5 [file Data_Sheet_5.ZIP › CORAAL_VARAligned_as_TextGrids_p1/DCA_se3_ag1_m_05_1.TextGrid]

File type = "ooTextFile"
Object class = "TextGrid"

xmin = 0.0
xmax = 1480.9950113378684
tiers? <exists>
size = 4
item []:
	item [1]:
		class = "IntervalTier"
		name = "DCA_se3_ag1_m_05 - words"
		xmin = 0.0
		xmax = 1480.9950113378684
		intervals: size = 4943
			intervals [1]:
				xmin = 0.0
				xmax = 4.4711
				text = ""
			intervals [2]:
				xmin = 4.4711
				xmax = 4.8211
				text = "um"
			intervals [3]:
				xmin = 4.8211
				xmax = 5.1254
				text = ""
			intervals [4]:
				xmin = 5.1254
				xmax = 5.2554
				text = "well"
			intervals [5]:
				xmin = 5.2554
				xmax = 5.3654
				text = "we"
			intervals [6]:
				xmin = 5.3654
				xmax = 5.5154
				text = "used"
			intervals [7]:
				xmin = 5.5154
				xmax = 5.5854
				text = "to"
			intervals [8]:
				xmin = 5.5854
				xmax = 5.9454
				text = "play"
			intervals [9]:
				xmin = 5.9454
				xmax = 6.1599
				text = ""
			intervals [10]:
				xmin = 6.1599
				xmax = 6.2399
				text = "um"
			intervals [11]:
				xmin = 6.2399
				xmax = 7.1643
				text = ""
			intervals [12]:
				xmin = 7.1643
				xmax = 7.3843
				text = "hide"
			intervals [13]:
				xmin = 7.3843
				xmax = 7.4443
				text = "and"
			intervals [14]:
				xmin = 7.4443
				xmax = 7.5643
				text = "go"
			intervals [15]:
				xmin = 7.5643
				xmax = 7.8043
				text = "see"
			intervals [16]:
				xmin = 7.8043
				xmax = 7.8343
				text = ""
			intervals [17]:
				xmin = 7.8343
				xmax = 8.0143
				text = "and"
			intervals [18]:
				xmin = 8.0143
				xmax = 8.2079
				text = ""
			intervals [19]:
				xmin = 8.2079
				xmax = 8.5679
				text = "tag"
			intervals [20]:
				xmin = 8.5679
				xmax = 8.6679
				text = "and"
			intervals [21]:
				xmin = 8.6679
				xmax = 8.7579
				text = "all"
			intervals [22]:
				xmin = 8.7579
				xmax = 8.8579
				text = "that"
			intervals [23]:
				xmin = 8.8579
				xmax = 8.9779
				text = "kind"
			intervals [24]:
				xmin = 8.9779
				xmax = 9.0379
				text = "of"
			intervals [25]:
				xmin = 9.0379
				xmax = 9.3979
				text = "stuff"
			intervals [26]:
				xmin = 9.3979
				xmax = 9.8127
				text = ""
			intervals [27]:
				xmin = 9.8127
				xmax = 9.9627
				text = "then"
			intervals [28]:
				xmin = 9.9627
				xmax = 10.0527
				text = "we"
			intervals [29]:
				xmin = 10.0527
				xmax = 10.2627
				text = "used"
			intervals [30]:
				xmin = 10.2627
				xmax = 10.3727
				text = "to"
			intervals [31]:
				xmin = 10.3727
				xmax = 10.5327
				text = "uh"
			intervals [32]:
				xmin = 10.5327
				xmax = 11.1413
				text = ""
			intervals [33]:
				xmin = 11.1413
				xmax = 11.3513
				text = "see"
			intervals [34]:
				xmin = 11.3513
				xmax = 11.4213
				text = "who"
			intervals [35]:
				xmin = 11.4213
				xmax = 11.5413
				text = "was"
			intervals [36]:
				xmin = 11.5413
				xmax = 11.6513
				text = "the"
			intervals [37]:
				xmin = 11.6513
				xmax = 11.9513
				text = "best"
			intervals [38]:
				xmin = 11.9513
				xmax = 12.2213
				text = "fence"
			intervals [39]:
				xmin = 12.2213
				xmax = 12.5313
				text = "jumper"
			intervals [40]:
				xmin = 12.5313
				xmax = 12.6913
				text = "on"
			intervals [41]:
				xmin = 12.6913
				xmax = 12.7813
				text = "our"
			intervals [42]:
				xmin = 12.7813
				xmax = 13.1813
				text = "street"
			intervals [43]:
				xmin = 13.1813
				xmax = 13.2113
				text = ""
			intervals [44]:
				xmin = 13.2113
				xmax = 13.2813
				text = "and"
			intervals [45]:
				xmin = 13.2813
				xmax = 13.3713
				text = "we"
			intervals [46]:
				xmin = 13.3713
				xmax = 13.5504
				text = ""
			intervals [47]:
				xmin = 13.5504
				xmax = 13.8604
				text = "always"
			intervals [48]:
				xmin = 13.8604
				xmax = 14.0304
				text = "go"
			intervals [49]:
				xmin = 14.0304
				xmax = 14.398
				text = ""
			intervals [50]:
				xmin = 14.398
				xmax = 14.768
				text = "jumping"
			intervals [51]:
				xmin = 14.768
				xmax = 15.158
				text = "fences"
			intervals [52]:
				xmin = 15.158
				xmax = 15.188
				text = ""
			intervals [53]:
				xmin = 15.188
				xmax = 15.258
				text = "you"
			intervals [54]:
				xmin = 15.258
				xmax = 15.388
				text = "know"
			intervals [55]:
				xmin = 15.388
				xmax = 15.7126
				text = ""
			intervals [56]:
				xmin = 15.7126
				xmax = 15.7826
				text = "and"
			intervals [57]:
				xmin = 15.7826
				xmax = 15.8826
				text = "we"
			intervals [58]:
				xmin = 15.8826
				xmax = 15.9126
				text = "d"
			intervals [59]:
				xmin = 15.9126
				xmax = 16.1226
				text = "have"
			intervals [60]:
				xmin = 16.1226
				xmax = 16.2349
				text = ""
			intervals [61]:
				xmin = 16.2349
				xmax = 16.6749
				text = "boxing"
			intervals [62]:
				xmin = 16.6749
				xmax = 17.0149
				text = "matches"
			intervals [63]:
				xmin = 17.0149
				xmax = 17.1049
				text = "and"
			intervals [64]:
				xmin = 17.1049
				xmax = 17.4149
				text = "wrestling"
			intervals [65]:
				xmin = 17.4149
				xmax = 17.7649
				text = "matches"
			intervals [66]:
				xmin = 17.7649
				xmax = 17.8549
				text = "and"
			intervals [67]:
				xmin = 17.8549
				xmax = 18.1949
				text = "stuff"
			intervals [68]:
				xmin = 18.1949
				xmax = 18.9575
				text = ""
			intervals [69]:
				xmin = 18.9575
				xmax = 19.2875
				text = "then"
			intervals [70]:
				xmin = 19.2875
				xmax = 19.4141
				text = ""
			intervals [71]:
				xmin = 19.4141
				xmax = 19.4741
				text = "we"
			intervals [72]:
				xmin = 19.4741
				xmax = 19.7841
				text = "played"
			intervals [73]:
				xmin = 19.7841
				xmax = 20.0741
				text = ""
			intervals [74]:
				xmin = 20.0741
				xmax = 20.3941
				text = "um"
			intervals [75]:
				xmin = 20.3941
				xmax = 21.2358
				text = ""
			intervals [76]:
				xmin = 21.2358
				xmax = 21.7858
				text = "frivolous"
			intervals [77]:
				xmin = 21.7858
				xmax = 22.1458
				text = "games"
			intervals [78]:
				xmin = 22.1458
				xmax = 22.1758
				text = ""
			intervals [79]:
				xmin = 22.1758
				xmax = 22.2658
				text = "with"
			intervals [80]:
				xmin = 22.2658
				xmax = 22.3358
				text = "the"
			intervals [81]:
				xmin = 22.3358
				xmax = 22.8158
				text = "girls"
			intervals [82]:
				xmin = 22.8158
				xmax = 24.1392
				text = ""
			intervals [83]:
				xmin = 24.1392
				xmax = 24.2892
				text = "like"
			intervals [84]:
				xmin = 24.2892
				xmax = 24.6192
				text = "hide"
			intervals [85]:
				xmin = 24.6192
				xmax = 24.7492
				text = "and"
			intervals [86]:
				xmin = 24.7492
				xmax = 24.9192
				text = "go"
			intervals [87]:
				xmin = 24.9192
				xmax = 25.3392
				text = "seek"
			intervals [88]:
				xmin = 25.3392
				xmax = 25.4892
				text = "and"
			intervals [89]:
				xmin = 25.4892
				xmax = 25.6692
				text = "uh"
			intervals [90]:
				xmin = 25.6692
				xmax = 25.8792
				text = ""
			intervals [91]:
				xmin = 25.8792
				xmax = 26.1792
				text = "guess"
			intervals [92]:
				xmin = 26.1792
				xmax = 26.2692
				text = "what"
			intervals [93]:
				xmin = 26.2692
				xmax = 26.5492
				text = "happens"
			intervals [94]:
				xmin = 26.5492
				xmax = 26.7692
				text = "stuff"
			intervals [95]:
				xmin = 26.7692
				xmax = 26.9092
				text = "like"
			intervals [96]:
				xmin = 26.9092
				xmax = 27.0992
				text = "that"
			intervals [97]:
				xmin = 27.0992
				xmax = 30.0946
				text = ""
			intervals [98]:
				xmin = 30.0946
				xmax = 30.4146
				text = "well"
			intervals [99]:
				xmin = 30.4146
				xmax = 31.011
				text = ""
			intervals [100]:
				xmin = 31.011
				xmax = 31.171
				text = "they"
			intervals [101]:
				xmin = 31.171
				xmax = 31.491
				text = "hide"
			intervals [102]:
				xmin = 31.491
				xmax = 31.551
				text = "you"
			intervals [103]:
				xmin = 31.551
				xmax = 31.771
				text = "see"
			intervals [104]:
				xmin = 31.771
				xmax = 32.3036
				text = ""
			intervals [105]:
				xmin = 32.3036
				xmax = 32.6236
				text = "and"
			intervals [106]:
				xmin = 32.6236
				xmax = 33.2955
				text = ""
			intervals [107]:
				xmin = 33.2955
				xmax = 33.5655
				text = "usually"
			intervals [108]:
				xmin = 33.5655
				xmax = 33.6355
				text = "a"
			intervals [109]:
				xmin = 33.6355
				xmax = 33.8355
				text = "boy"
			intervals [110]:
				xmin = 33.8355
				xmax = 34.0055
				text = "go"
			intervals [111]:
				xmin = 34.0055
				xmax = 34.3155
				text = "hide"
			intervals [112]:
				xmin = 34.3155
				xmax = 34.4055
				text = "so"
			intervals [113]:
				xmin = 34.4055
				xmax = 34.5355
				text = "if"
			intervals [114]:
				xmin = 34.5355
				xmax = 34.6055
				text = "a"
			intervals [115]:
				xmin = 34.6055
				xmax = 34.9855
				text = "girl"
			intervals [116]:
				xmin = 34.9855
				xmax = 35.5445
				text = ""
			intervals [117]:
				xmin = 35.5445
				xmax = 35.6945
				text = "you"
			intervals [118]:
				xmin = 35.6945
				xmax = 35.8245
				text = "know"
			intervals [119]:
				xmin = 35.8245
				xmax = 35.8545
				text = ""
			intervals [120]:
				xmin = 35.8545
				xmax = 36.1045
				text = "mess"
			intervals [121]:
				xmin = 36.1045
				xmax = 36.4245
				text = "around"
			intervals [122]:
				xmin = 36.4245
				xmax = 48.3581
				text = ""
			intervals [123]:
				xmin = 48.3581
				xmax = 48.6281
				text = "well"
			intervals [124]:
				xmin = 48.6281
				xmax = 48.7081
				text = "you"
			intervals [125]:
				xmin = 48.7081
				xmax = 48.8981
				text = "put"
			intervals [126]:
				xmin = 48.8981
				xmax = 49.0181
				text = "your"
			intervals [127]:
				xmin = 49.0181
				xmax = 49.2681
				text = "feet"
			intervals [128]:
				xmin = 49.2681
				xmax = 49.4181
				text = "in"
			intervals [129]:
				xmin = 49.4181
				xmax = 49.4781
				text = "you"
			intervals [130]:
				xmin = 49.4781
				xmax = 49.6281
				text = "know"
			intervals [131]:
				xmin = 49.6281
				xmax = 49.7081
				text = "and"
			intervals [132]:
				xmin = 49.7081
				xmax = 49.8181
				text = "they"
			intervals [133]:
				xmin = 49.8181
				xmax = 50.0481
				text = "say"
			intervals [134]:
				xmin = 50.0481
				xmax = 50.1181
				text = "a"
			intervals [135]:
				xmin = 50.1181
				xmax = 50.3381
				text = "little"
			intervals [136]:
				xmin = 50.3381
				xmax = 50.3781
				text = ""
			intervals [137]:
				xmin = 50.3781
				xmax = 50.6981
				text = "poem"
			intervals [138]:
				xmin = 50.6981
				xmax = 50.7581
				text = "you"
			intervals [139]:
				xmin = 50.7581
				xmax = 50.8581
				text = "know"
			intervals [140]:
				xmin = 50.8581
				xmax = 51.0281
				text = "like"
			intervals [141]:
				xmin = 51.0281
				xmax = 51.1987
				text = ""
			intervals [142]:
				xmin = 51.1987
				xmax = 51.5787
				text = "tarzan"
			intervals [143]:
				xmin = 51.5787
				xmax = 51.7487
				text = "was"
			intervals [144]:
				xmin = 51.7487
				xmax = 51.8587
				text = "in"
			intervals [145]:
				xmin = 51.8587
				xmax = 51.9687
				text = "a"
			intervals [146]:
				xmin = 51.9687
				xmax = 52.2787
				text = "tree"
			intervals [147]:
				xmin = 52.2787
				xmax = 52.3587
				text = "and"
			intervals [148]:
				xmin = 52.3587
				xmax = 52.5487
				text = "he"
			intervals [149]:
				xmin = 52.5487
				xmax = 52.7587
				text = "fell"
			intervals [150]:
				xmin = 52.7587
				xmax = 52.9287
				text = "out"
			intervals [151]:
				xmin = 52.9287
				xmax = 53.3877
				text = ""
			intervals [152]:
				xmin = 53.3877
				xmax = 53.5377
				text = "and"
			intervals [153]:
				xmin = 53.5377
				xmax = 53.7277
				text = "if"
			intervals [154]:
				xmin = 53.7277
				xmax = 53.962
				text = ""
			intervals [155]:
				xmin = 53.962
				xmax = 54.172
				text = "um"
			intervals [156]:
				xmin = 54.172
				xmax = 54.292
				text = "their"
			intervals [157]:
				xmin = 54.292
				xmax = 54.582
				text = "finger"
			intervals [158]:
				xmin = 54.582
				xmax = 54.872
				text = "lands"
			intervals [159]:
				xmin = 54.872
				xmax = 54.932
				text = "on"
			intervals [160]:
				xmin = 54.932
				xmax = 55.112
				text = "your"
			intervals [161]:
				xmin = 55.112
				xmax = 55.332
				text = "toe"
			intervals [162]:
				xmin = 55.332
				xmax = 55.512
				text = "when"
			intervals [163]:
				xmin = 55.512
				xmax = 55.602
				text = "they"
			intervals [164]:
				xmin = 55.602
				xmax = 55.782
				text = "say"
			intervals [165]:
				xmin = 55.782
				xmax = 55.852
				text = "the"
			intervals [166]:
				xmin = 55.852
				xmax = 56.062
				text = "word"
			intervals [167]:
				xmin = 56.062
				xmax = 56.092
				text = ""
			intervals [168]:
				xmin = 56.092
				xmax = 56.342
				text = "out"
			intervals [169]:
				xmin = 56.342
				xmax = 56.5926
				text = ""
			intervals [170]:
				xmin = 56.5926
				xmax = 56.7326
				text = "then"
			intervals [171]:
				xmin = 56.7326
				xmax = 56.8526
				text = "you're"
			intervals [172]:
				xmin = 56.8526
				xmax = 57.0526
				text = "not"
			intervals [173]:
				xmin = 57.0526
				xmax = 57.0826
				text = ""
			intervals [174]:
				xmin = 57.0826
				xmax = 57.2726
				text = "it"
			intervals [175]:
				xmin = 57.2726
				xmax = 57.403
				text = ""
			intervals [176]:
				xmin = 57.403
				xmax = 57.523
				text = "and"
			intervals [177]:
				xmin = 57.523
				xmax = 57.583
				text = "the"
			intervals [178]:
				xmin = 57.583
				xmax = 57.883
				text = "last"
			intervals [179]:
				xmin = 57.883
				xmax = 58.023
				text = "one"
			intervals [180]:
				xmin = 58.023
				xmax = 58.183
				text = "out"
			intervals [181]:
				xmin = 58.183
				xmax = 58.253
				text = ""
			intervals [182]:
				xmin = 58.253
				xmax = 58.493
				text = "is"
			intervals [183]:
				xmin = 58.493
				xmax = 58.603
				text = "it"
			intervals [184]:
				xmin = 58.603
				xmax = 58.633
				text = ""
			intervals [185]:
				xmin = 58.633
				xmax = 58.773
				text = "so"
			intervals [186]:
				xmin = 58.773
				xmax = 58.853
				text = "he"
			intervals [187]:
				xmin = 58.853
				xmax = 59.003
				text = "has"
			intervals [188]:
				xmin = 59.003
				xmax = 59.093
				text = "to"
			intervals [189]:
				xmin = 59.093
				xmax = 59.293
				text = "go"
			intervals [190]:
				xmin = 59.293
				xmax = 59.6815
				text = ""
			intervals [191]:
				xmin = 59.6815
				xmax = 59.8415
				text = "to"
			intervals [192]:
				xmin = 59.8415
				xmax = 59.9415
				text = "the"
			intervals [193]:
				xmin = 59.9415
				xmax = 60.1915
				text = "base"
			intervals [194]:
				xmin = 60.1915
				xmax = 60.2515
				text = "you"
			intervals [195]:
				xmin = 60.2515
				xmax = 60.3515
				text = "know"
			intervals [196]:
				xmin = 60.3515
				xmax = 60.4115
				text = "and"
			intervals [197]:
				xmin = 60.4115
				xmax = 60.6715
				text = "hide"
			intervals [198]:
				xmin = 60.6715
				xmax = 60.8015
				text = "his"
			intervals [199]:
				xmin = 60.8015
				xmax = 61.0815
				text = "eyes"
			intervals [200]:
				xmin = 61.0815
				xmax = 61.1415
				text = "and"
			intervals [201]:
				xmin = 61.1415
				xmax = 61.5315
				text = "everything"
			intervals [202]:
				xmin = 61.5315
				xmax = 61.9199
				text = ""
			intervals [203]:
				xmin = 61.9199
				xmax = 62.0699
				text = "and"
			intervals [204]:
				xmin = 62.0699
				xmax = 62.3299
				text = "count"
			intervals [205]:
				xmin = 62.3299
				xmax = 62.4199
				text = "to"
			intervals [206]:
				xmin = 62.4199
				xmax = 62.4699
				text = ""
			intervals [207]:
				xmin = 62.4699
				xmax = 62.7799
				text = "ten"
			intervals [208]:
				xmin = 62.7799
				xmax = 62.8399
				text = "or"
			intervals [209]:
				xmin = 62.8399
				xmax = 63.0199
				text = "say"
			intervals [210]:
				xmin = 63.0199
				xmax = 63.0899
				text = "a"
			intervals [211]:
				xmin = 63.0899
				xmax = 63.2599
				text = "little"
			intervals [212]:
				xmin = 63.2599
				xmax = 63.3099
				text = ""
			intervals [213]:
				xmin = 63.3099
				xmax = 63.6699
				text = "poem"
			intervals [214]:
				xmin = 63.6699
				xmax = 63.7299
				text = "or"
			intervals [215]:
				xmin = 63.7299
				xmax = 64.0799
				text = "something"
			intervals [216]:
				xmin = 64.0799
				xmax = 64.8333
				text = ""
			intervals [217]:
				xmin = 64.8333
				xmax = 65.0033
				text = "while"
			intervals [218]:
				xmin = 65.0033
				xmax = 65.2533
				text = "everyone"
			intervals [219]:
				xmin = 65.2533
				xmax = 65.4533
				text = "else"
			intervals [220]:
				xmin = 65.4533
				xmax = 65.6833
				text = "goes"
			intervals [221]:
				xmin = 65.6833
				xmax = 65.7433
				text = "and"
			intervals [222]:
				xmin = 65.7433
				xmax = 66.3033
				text = "hides"
			intervals [223]:
				xmin = 66.3033
				xmax = 66.6633
				text = "<unk>"
			intervals [224]:
				xmin = 66.6633
				xmax = 67.0395
				text = ""
			intervals [225]:
				xmin = 67.0395
				xmax = 67.1495
				text = "that"
			intervals [226]:
				xmin = 67.1495
				xmax = 67.2095
				text = "s"
			intervals [227]:
				xmin = 67.2095
				xmax = 67.2995
				text = "it"
			intervals [228]:
				xmin = 67.2995
				xmax = 67.4595
				text = "that"
			intervals [229]:
				xmin = 67.4595
				xmax = 67.5295
				text = "s"
			intervals [230]:
				xmin = 67.5295
				xmax = 67.6695
				text = "the"
			intervals [231]:
				xmin = 67.6695
				xmax = 67.7899
				text = ""
			intervals [232]:
				xmin = 67.7899
				xmax = 67.9299
				text = "that"
			intervals [233]:
				xmin = 67.9299
				xmax = 68.0099
				text = "s"
			intervals [234]:
				xmin = 68.0099
				xmax = 68.0899
				text = "the"
			intervals [235]:
				xmin = 68.0899
				xmax = 68.1199
				text = ""
			intervals [236]:
				xmin = 68.1199
				xmax = 68.4199
				text = "um"
			intervals [237]:
				xmin = 68.4199
				xmax = 68.9124
				text = ""
			intervals [238]:
				xmin = 68.9124
				xmax = 68.9824
				text = "the"
			intervals [239]:
				xmin = 68.9824
				xmax = 69.0724
				text = "way"
			intervals [240]:
				xmin = 69.0724
				xmax = 69.1624
				text = "you're"
			intervals [241]:
				xmin = 69.1624
				xmax = 69.4624
				text = "supposed"
			intervals [242]:
				xmin = 69.4624
				xmax = 69.5224
				text = "to"
			intervals [243]:
				xmin = 69.5224
				xmax = 69.6624
				text = "play"
			intervals [244]:
				xmin = 69.6624
				xmax = 69.8924
				text = "w"
			intervals [245]:
				xmin = 69.8924
				xmax = 70.0224
				text = "way"
			intervals [246]:
				xmin = 70.0224
				xmax = 70.1424
				text = "we"
			intervals [247]:
				xmin = 70.1424
				xmax = 70.6024
				text = "played"
			intervals [248]:
				xmin = 70.6024
				xmax = 70.9371
				text = ""
			intervals [249]:
				xmin = 70.9371
				xmax = 71.0171
				text = "we"
			intervals [250]:
				xmin = 71.0171
				xmax = 71.2171
				text = "just"
			intervals [251]:
				xmin = 71.2171
				xmax = 71.4171
				text = "go"
			intervals [252]:
				xmin = 71.4171
				xmax = 71.539
				text = ""
			intervals [253]:
				xmin = 71.539
				xmax = 71.639
				text = "the"
			intervals [254]:
				xmin = 71.639
				xmax = 71.929
				text = "girls"
			intervals [255]:
				xmin = 71.929
				xmax = 72.019
				text = "would"
			intervals [256]:
				xmin = 72.019
				xmax = 72.359
				text = "hide"
			intervals [257]:
				xmin = 72.359
				xmax = 72.6553
				text = ""
			intervals [258]:
				xmin = 72.6553
				xmax = 72.7253
				text = "and"
			intervals [259]:
				xmin = 72.7253
				xmax = 72.8153
				text = "the"
			intervals [260]:
				xmin = 72.8153
				xmax = 73.0753
				text = "boys"
			intervals [261]:
				xmin = 73.0753
				xmax = 73.1653
				text = "would"
			intervals [262]:
				xmin = 73.1653
				xmax = 73.3053
				text = "go"
			intervals [263]:
				xmin = 73.3053
				xmax = 73.5453
				text = "try"
			intervals [264]:
				xmin = 73.5453
				xmax = 73.6453
				text = "and"
			intervals [265]:
				xmin = 73.6453
				xmax = 73.9753
				text = "find"
			intervals [266]:
				xmin = 73.9753
				xmax = 74.0853
				text = "'em"
			intervals [267]:
				xmin = 74.0853
				xmax = 77.2123
				text = ""
			intervals [268]:
				xmin = 77.2123
				xmax = 77.5423
				text = "well"
			intervals [269]:
				xmin = 77.5423
				xmax = 77.7885
				text = ""
			intervals [270]:
				xmin = 77.7885
				xmax = 77.9885
				text = "rather"
			intervals [271]:
				xmin = 77.9885
				xmax = 78.1485
				text = "not"
			intervals [272]:
				xmin = 78.1485
				xmax = 78.3385
				text = "talk"
			intervals [273]:
				xmin = 78.3385
				xmax = 78.5185
				text = "about"
			intervals [274]:
				xmin = 78.5185
				xmax = 78.5885
				text = "it"
			intervals [275]:
				xmin = 78.5885
				xmax = 83.7025
				text = ""
			intervals [276]:
				xmin = 83.7025
				xmax = 83.8825
				text = "well"
			intervals [277]:
				xmin = 83.8825
				xmax = 83.9925
				text = "if"
			intervals [278]:
				xmin = 83.9925
				xmax = 84.0825
				text = "you"
			intervals [279]:
				xmin = 84.0825
				xmax = 84.3425
				text = "find"
			intervals [280]:
				xmin = 84.3425
				xmax = 84.4425
				text = "him"
			intervals [281]:
				xmin = 84.4425
				xmax = 84.5325
				text = "you"
			intervals [282]:
				xmin = 84.5325
				xmax = 84.6525
				text = "have"
			intervals [283]:
				xmin = 84.6525
				xmax = 84.7725
				text = "to"
			intervals [284]:
				xmin = 84.7725
				xmax = 85.0025
				text = "try"
			intervals [285]:
				xmin = 85.0025
				xmax = 85.0925
				text = "and"
			intervals [286]:
				xmin = 85.0925
				xmax = 85.2525
				text = "beat"
			intervals [287]:
				xmin = 85.2525
				xmax = 85.4025
				text = "him"
			intervals [288]:
				xmin = 85.4025
				xmax = 85.6425
				text = "back"
			intervals [289]:
				xmin = 85.6425
				xmax = 85.7225
				text = "to"
			intervals [290]:
				xmin = 85.7225
				xmax = 85.8325
				text = "the"
			intervals [291]:
				xmin = 85.8325
				xmax = 86.2425
				text = "base"
			intervals [292]:
				xmin = 86.2425
				xmax = 86.4088
				text = ""
			intervals [293]:
				xmin = 86.4088
				xmax = 86.5388
				text = "and"
			intervals [294]:
				xmin = 86.5388
				xmax = 86.6988
				text = "if"
			intervals [295]:
				xmin = 86.6988
				xmax = 86.8088
				text = "you"
			intervals [296]:
				xmin = 86.8088
				xmax = 87.0288
				text = "do"
			intervals [297]:
				xmin = 87.0288
				xmax = 88.1136
				text = ""
			intervals [298]:
				xmin = 88.1136
				xmax = 88.2336
				text = "the"
			intervals [299]:
				xmin = 88.2336
				xmax = 88.5536
				text = "last"
			intervals [300]:
				xmin = 88.5536
				xmax = 88.5836
				text = ""
			intervals [301]:
				xmin = 88.5836
				xmax = 88.7236
				text = "you"
			intervals [302]:
				xmin = 88.7236
				xmax = 88.9836
				text = "first"
			intervals [303]:
				xmin = 88.9836
				xmax = 89.0436
				text = "you"
			intervals [304]:
				xmin = 89.0436
				xmax = 89.0736
				text = "<unk>"
			intervals [305]:
				xmin = 89.0736
				xmax = 89.2936
				text = "say"
			intervals [306]:
				xmin = 89.2936
				xmax = 89.4536
				text = "um"
			intervals [307]:
				xmin = 89.4536
				xmax = 90.1445
				text = ""
			intervals [308]:
				xmin = 90.1445
				xmax = 90.2045
				text = "the"
			intervals [309]:
				xmin = 90.2045
				xmax = 90.4745
				text = "last"
			intervals [310]:
				xmin = 90.4745
				xmax = 90.6245
				text = "one"
			intervals [311]:
				xmin = 90.6245
				xmax = 90.7145
				text = "i"
			intervals [312]:
				xmin = 90.7145
				xmax = 91.0245
				text = "catch"
			intervals [313]:
				xmin = 91.0245
				xmax = 91.1445
				text = "is"
			intervals [314]:
				xmin = 91.1445
				xmax = 91.3145
				text = "it"
			intervals [315]:
				xmin = 91.3145
				xmax = 91.5124
				text = ""
			intervals [316]:
				xmin = 91.5124
				xmax = 91.5724
				text = "you"
			intervals [317]:
				xmin = 91.5724
				xmax = 91.6324
				text = "know"
			intervals [318]:
				xmin = 91.6324
				xmax = 92.3268
				text = ""
			intervals [319]:
				xmin = 92.3268
				xmax = 92.4968
				text = "and"
			intervals [320]:
				xmin = 92.4968
				xmax = 92.6968
				text = "so"
			intervals [321]:
				xmin = 92.6968
				xmax = 92.871
				text = ""
			intervals [322]:
				xmin = 92.871
				xmax = 92.991
				text = "you"
			intervals [323]:
				xmin = 92.991
				xmax = 93.141
				text = "go"
			intervals [324]:
				xmin = 93.141
				xmax = 93.211
				text = "out"
			intervals [325]:
				xmin = 93.211
				xmax = 93.3704
				text = ""
			intervals [326]:
				xmin = 93.3704
				xmax = 93.5104
				text = "and"
			intervals [327]:
				xmin = 93.5104
				xmax = 93.8004
				text = "hi-"
			intervals [328]:
				xmin = 93.8004
				xmax = 93.9404
				text = "and"
			intervals [329]:
				xmin = 93.9404
				xmax = 94.1204
				text = "try"
			intervals [330]:
				xmin = 94.1204
				xmax = 94.1804
				text = "and"
			intervals [331]:
				xmin = 94.1804
				xmax = 94.4604
				text = "find"
			intervals [332]:
				xmin = 94.4604
				xmax = 94.8304
				text = "everyone"
			intervals [333]:
				xmin = 94.8304
				xmax = 94.9004
				text = "the"
			intervals [334]:
				xmin = 94.9004
				xmax = 95.1204
				text = "last"
			intervals [335]:
				xmin = 95.1204
				xmax = 95.2204
				text = "one"
			intervals [336]:
				xmin = 95.2204
				xmax = 95.2904
				text = "you"
			intervals [337]:
				xmin = 95.2904
				xmax = 95.5004
				text = "catch"
			intervals [338]:
				xmin = 95.5004
				xmax = 95.6204
				text = "is"
			intervals [339]:
				xmin = 95.6204
				xmax = 95.7704
				text = "it"
			intervals [340]:
				xmin = 95.7704
				xmax = 95.8944
				text = ""
			intervals [341]:
				xmin = 95.8944
				xmax = 96.0244
				text = "but"
			intervals [342]:
				xmin = 96.0244
				xmax = 96.1144
				text = "if"
			intervals [343]:
				xmin = 96.1144
				xmax = 96.2444
				text = "he"
			intervals [344]:
				xmin = 96.2444
				xmax = 96.5244
				text = "beats"
			intervals [345]:
				xmin = 96.5244
				xmax = 96.6144
				text = "you"
			intervals [346]:
				xmin = 96.6144
				xmax = 96.8544
				text = "back"
			intervals [347]:
				xmin = 96.8544
				xmax = 96.9744
				text = "to"
			intervals [348]:
				xmin = 96.9744
				xmax = 97.0944
				text = "the"
			intervals [349]:
				xmin = 97.0944
				xmax = 97.4444
				text = "base"
			intervals [350]:
				xmin = 97.4444
				xmax = 97.5902
				text = ""
			intervals [351]:
				xmin = 97.5902
				xmax = 97.7402
				text = "then"
			intervals [352]:
				xmin = 97.7402
				xmax = 97.8802
				text = "he"
			intervals [353]:
				xmin = 97.8802
				xmax = 98.0002
				text = "s"
			intervals [354]:
				xmin = 98.0002
				xmax = 98.2702
				text = "free"
			intervals [355]:
				xmin = 98.2702
				xmax = 98.6187
				text = ""
			intervals [356]:
				xmin = 98.6187
				xmax = 98.8687
				text = "see"
			intervals [357]:
				xmin = 98.8687
				xmax = 99.3711
				text = ""
			intervals [358]:
				xmin = 99.3711
				xmax = 99.4311
				text = "and"
			intervals [359]:
				xmin = 99.4311
				xmax = 99.4911
				text = "you"
			intervals [360]:
				xmin = 99.4911
				xmax = 99.5811
				text = "have"
			intervals [361]:
				xmin = 99.5811
				xmax = 99.6511
				text = "to"
			intervals [362]:
				xmin = 99.6511
				xmax = 99.7811
				text = "be"
			intervals [363]:
				xmin = 99.7811
				xmax = 99.9011
				text = "it"
			intervals [364]:
				xmin = 99.9011
				xmax = 100.0411
				text = "all"
			intervals [365]:
				xmin = 100.0411
				xmax = 100.2211
				text = "over"
			intervals [366]:
				xmin = 100.2211
				xmax = 100.4811
				text = "again"
			intervals [367]:
				xmin = 100.4811
				xmax = 102.7078
				text = ""
			intervals [368]:
				xmin = 102.7078
				xmax = 102.9178
				text = "well"
			intervals [369]:
				xmin = 102.9178
				xmax = 102.9778
				text = ""
			intervals [370]:
				xmin = 102.9778
				xmax = 103.0678
				text = "let"
			intervals [371]:
				xmin = 103.0678
				xmax = 103.1278
				text = "me"
			intervals [372]:
				xmin = 103.1278
				xmax = 103.1578
				text = ""
			intervals [373]:
				xmin = 103.1578
				xmax = 103.2978
				text = "see"
			intervals [374]:
				xmin = 103.2978
				xmax = 103.7083
				text = ""
			intervals [375]:
				xmin = 103.7083
				xmax = 104.0283
				text = "basically"
			intervals [376]:
				xmin = 104.0283
				xmax = 104.0883
				text = "the"
			intervals [377]:
				xmin = 104.0883
				xmax = 104.2683
				text = "same"
			intervals [378]:
				xmin = 104.2683
				xmax = 104.4583
				text = "thing"
			intervals [379]:
				xmin = 104.4583
				xmax = 104.8683
				text = "somebody"
			intervals [380]:
				xmin = 104.8683
				xmax = 104.9583
				text = "s"
			intervals [381]:
				xmin = 104.9583
				xmax = 105.1383
				text = "it"
			intervals [382]:
				xmin = 105.1383
				xmax = 105.3611
				text = ""
			intervals [383]:
				xmin = 105.3611
				xmax = 105.4511
				text = "and"
			intervals [384]:
				xmin = 105.4511
				xmax = 105.7311
				text = "whoever"
			intervals [385]:
				xmin = 105.7311
				xmax = 105.8811
				text = "he"
			intervals [386]:
				xmin = 105.8811
				xmax = 106.2511
				text = "catches"
			intervals [387]:
				xmin = 106.2511
				xmax = 106.3511
				text = "and"
			intervals [388]:
				xmin = 106.3511
				xmax = 106.7511
				text = "touches"
			intervals [389]:
				xmin = 106.7511
				xmax = 106.8178
				text = ""
			intervals [390]:
				xmin = 106.8178
				xmax = 107.0278
				text = "then"
			intervals [391]:
				xmin = 107.0278
				xmax = 107.1978
				text = "they're"
			intervals [392]:
				xmin = 107.1978
				xmax = 107.4178
				text = "it"
			intervals [393]:
				xmin = 107.4178
				xmax = 108.0293
				text = ""
			intervals [394]:
				xmin = 108.0293
				xmax = 108.2993
				text = "then"
			intervals [395]:
				xmin = 108.2993
				xmax = 108.3393
				text = ""
			intervals [396]:
				xmin = 108.3393
				xmax = 108.4793
				text = "they"
			intervals [397]:
				xmin = 108.4793
				xmax = 108.6193
				text = "had"
			intervals [398]:
				xmin = 108.6193
				xmax = 109.2393
				text = "variations"
			intervals [399]:
				xmin = 109.2393
				xmax = 109.4093
				text = "like"
			intervals [400]:
				xmin = 109.4093
				xmax = 109.9393
				text = "freeze"
			intervals [401]:
				xmin = 109.9393
				xmax = 110.3193
				text = "tag"
			intervals [402]:
				xmin = 110.3193
				xmax = 110.4801
				text = ""
			intervals [403]:
				xmin = 110.4801
				xmax = 110.5901
				text = "when"
			intervals [404]:
				xmin = 110.5901
				xmax = 110.6701
				text = "you"
			intervals [405]:
				xmin = 110.6701
				xmax = 110.8901
				text = "touch"
			intervals [406]:
				xmin = 110.8901
				xmax = 110.9201
				text = "a"
			intervals [407]:
				xmin = 110.9201
				xmax = 111.1601
				text = "person"
			intervals [408]:
				xmin = 111.1601
				xmax = 111.2201
				text = "they"
			intervals [409]:
				xmin = 111.2201
				xmax = 111.3101
				text = "have"
			intervals [410]:
				xmin = 111.3101
				xmax = 111.3401
				text = ""
			intervals [411]:
				xmin = 111.3401
				xmax = 111.4401
				text = "to"
			intervals [412]:
				xmin = 111.4401
				xmax = 111.8301
				text = "stand"
			intervals [413]:
				xmin = 111.8301
				xmax = 112.2501
				text = "still"
			intervals [414]:
				xmin = 112.2501
				xmax = 112.533
				text = ""
			intervals [415]:
				xmin = 112.533
				xmax = 112.643
				text = "then"
			intervals [416]:
				xmin = 112.643
				xmax = 112.913
				text = "someone"
			intervals [417]:
				xmin = 112.913
				xmax = 113.063
				text = "else"
			intervals [418]:
				xmin = 113.063
				xmax = 113.153
				text = "will"
			intervals [419]:
				xmin = 113.153
				xmax = 113.353
				text = "come"
			intervals [420]:
				xmin = 113.353
				xmax = 113.473
				text = "up"
			intervals [421]:
				xmin = 113.473
				xmax = 113.583
				text = "and"
			intervals [422]:
				xmin = 113.583
				xmax = 113.823
				text = "touch"
			intervals [423]:
				xmin = 113.823
				xmax = 113.883
				text = "'em"
			intervals [424]:
				xmin = 113.883
				xmax = 114.013
				text = "and"
			intervals [425]:
				xmin = 114.013
				xmax = 114.103
				text = "they"
			intervals [426]:
				xmin = 114.103
				xmax = 114.233
				text = "could"
			intervals [427]:
				xmin = 114.233
				xmax = 114.523
				text = "move"
			intervals [428]:
				xmin = 114.523
				xmax = 114.823
				text = "again"
			intervals [429]:
				xmin = 114.823
				xmax = 115.4976
				text = ""
			intervals [430]:
				xmin = 115.4976
				xmax = 115.6076
				text = "well"
			intervals [431]:
				xmin = 115.6076
				xmax = 115.6976
				text = "they"
			intervals [432]:
				xmin = 115.6976
				xmax = 115.8476
				text = "have"
			intervals [433]:
				xmin = 115.8476
				xmax = 115.8976
				text = ""
			intervals [434]:
				xmin = 115.8976
				xmax = 116.2576
				text = "iron"
			intervals [435]:
				xmin = 116.2576
				xmax = 116.5576
				text = "tag"
			intervals [436]:
				xmin = 116.5576
				xmax = 116.6276
				text = "as"
			intervals [437]:
				xmin = 116.6276
				xmax = 116.7676
				text = "soon"
			intervals [438]:
				xmin = 116.7676
				xmax = 116.8676
				text = "as"
			intervals [439]:
				xmin = 116.8676
				xmax = 116.9376
				text = "you"
			intervals [440]:
				xmin = 116.9376
				xmax = 117.0876
				text = "got"
			intervals [441]:
				xmin = 117.0876
				xmax = 117.1776
				text = "on"
			intervals [442]:
				xmin = 117.1776
				xmax = 117.5376
				text = "something"
			intervals [443]:
				xmin = 117.5376
				xmax = 117.8776
				text = "iron"
			intervals [444]:
				xmin = 117.8776
				xmax = 118.0148
				text = ""
			intervals [445]:
				xmin = 118.0148
				xmax = 118.1148
				text = "you"
			intervals [446]:
				xmin = 118.1148
				xmax = 118.4148
				text = "couldn't"
			intervals [447]:
				xmin = 118.4148
				xmax = 118.5348
				text = "be"
			intervals [448]:
				xmin = 118.5348
				xmax = 118.9848
				text = "tagged"
			intervals [449]:
				xmin = 118.9848
				xmax = 119.1348
				text = "it"
			intervals [450]:
				xmin = 119.1348
				xmax = 119.3394
				text = ""
			intervals [451]:
				xmin = 119.3394
				xmax = 119.5194
				text = "cause"
			intervals [452]:
				xmin = 119.5194
				xmax = 119.7194
				text = "iron"
			intervals [453]:
				xmin = 119.7194
				xmax = 119.8994
				text = "was"
			intervals [454]:
				xmin = 119.8994
				xmax = 119.9994
				text = "the"
			intervals [455]:
				xmin = 119.9994
				xmax = 120.3594
				text = "base"
			intervals [456]:
				xmin = 120.3594
				xmax = 125.2068
				text = ""
			intervals [457]:
				xmin = 125.2068
				xmax = 125.4268
				text = "mm-hm"
			intervals [458]:
				xmin = 125.4268
				xmax = 129.8877
				text = ""
			intervals [459]:
				xmin = 129.8877
				xmax = 130.1177
				text = "um"
			intervals [460]:
				xmin = 130.1177
				xmax = 130.2077
				text = "let"
			intervals [461]:
				xmin = 130.2077
				xmax = 130.4477
				text = ""
			intervals [462]:
				xmin = 130.4477
				xmax = 130.6277
				text = "s"
			intervals [463]:
				xmin = 130.6277
				xmax = 130.7277
				text = "see"
			intervals [464]:
				xmin = 130.7277
				xmax = 132.0428
				text = ""
			intervals [465]:
				xmin = 132.0428
				xmax = 132.2928
				text = "mickey"
			intervals [466]:
				xmin = 132.2928
				xmax = 132.6428
				text = "mouse"
			intervals [467]:
				xmin = 132.6428
				xmax = 132.8228
				text = "built"
			intervals [468]:
				xmin = 132.8228
				xmax = 132.9028
				text = "a"
			intervals [469]:
				xmin = 132.9028
				xmax = 133.1728
				text = "house"
			intervals [470]:
				xmin = 133.1728
				xmax = 133.2928
				text = "how"
			intervals [471]:
				xmin = 133.2928
				xmax = 133.5628
				text = "many"
			intervals [472]:
				xmin = 133.5628
				xmax = 133.9528
				text = "nails"
			intervals [473]:
				xmin = 133.9528
				xmax = 134.1128
				text = "did"
			intervals [474]:
				xmin = 134.1128
				xmax = 134.3328
				text = "he"
			intervals [475]:
				xmin = 134.3328
				xmax = 134.8128
				text = "use"
			intervals [476]:
				xmin = 134.8128
				xmax = 135.3377
				text = ""
			intervals [477]:
				xmin = 135.3377
				xmax = 135.4277
				text = "and"
			intervals [478]:
				xmin = 135.4277
				xmax = 135.5877
				text = "then"
			intervals [479]:
				xmin = 135.5877
				xmax = 135.7277
				text = "if"
			intervals [480]:
				xmin = 135.7277
				xmax = 135.7577
				text = ""
			intervals [481]:
				xmin = 135.7577
				xmax = 135.8877
				text = "if"
			intervals [482]:
				xmin = 135.8877
				xmax = 135.9877
				text = "you"
			intervals [483]:
				xmin = 135.9877
				xmax = 136.1577
				text = "say"
			intervals [484]:
				xmin = 136.1577
				xmax = 136.4977
				text = "seven"
			intervals [485]:
				xmin = 136.4977
				xmax = 136.5577
				text = "they"
			intervals [486]:
				xmin = 136.5577
				xmax = 136.6077
				text = "<unk>"
			intervals [487]:
				xmin = 136.6077
				xmax = 136.7877
				text = "say"
			intervals [488]:
				xmin = 136.7877
				xmax = 136.9977
				text = "one"
			intervals [489]:
				xmin = 136.9977
				xmax = 137.1677
				text = "two"
			intervals [490]:
				xmin = 137.1677
				xmax = 137.3277
				text = "three"
			intervals [491]:
				xmin = 137.3277
				xmax = 137.5277
				text = "four"
			intervals [492]:
				xmin = 137.5277
				xmax = 137.7777
				text = "five"
			intervals [493]:
				xmin = 137.7777
				xmax = 137.9777
				text = "six"
			intervals [494]:
				xmin = 137.9777
				xmax = 138.3977
				text = "seven"
			intervals [495]:
				xmin = 138.3977
				xmax = 138.6977
				text = "whoever"
			intervals [496]:
				xmin = 138.6977
				xmax = 138.7277
				text = ""
			intervals [497]:
				xmin = 138.7277
				xmax = 139.1677
				text = "fingers"
			intervals [498]:
				xmin = 139.1677
				xmax = 139.4077
				text = "lands"
			intervals [499]:
				xmin = 139.4077
				xmax = 139.5577
				text = "on"
			intervals [500]:
				xmin = 139.5577
				xmax = 139.6877
				text = "they're"
			intervals [501]:
				xmin = 139.6877
				xmax = 139.7177
				text = ""
			intervals [502]:
				xmin = 139.7177
				xmax = 139.8877
				text = "out"
			intervals [503]:
				xmin = 139.8877
				xmax = 147.2595
				text = ""
			intervals [504]:
				xmin = 147.2595
				xmax = 147.5195
				text = "mm-mm"
			intervals [505]:
				xmin = 147.5195
				xmax = 147.5495
				text = ""
			intervals [506]:
				xmin = 147.5495
				xmax = 147.7895
				text = "just"
			intervals [507]:
				xmin = 147.7895
				xmax = 147.8195
				text = ""
			intervals [508]:
				xmin = 147.8195
				xmax = 147.9995
				text = "run"
			intervals [509]:
				xmin = 147.9995
				xmax = 148.0995
				text = "and"
			intervals [510]:
				xmin = 148.0995
				xmax = 148.3296
				text = ""
			intervals [511]:
				xmin = 148.3296
				xmax = 148.5896
				text = "jump"
			intervals [512]:
				xmin = 148.5896
				xmax = 148.7496
				text = "over"
			intervals [513]:
				xmin = 148.7496
				xmax = 149.3196
				text = "fences"
			intervals [514]:
				xmin = 149.3196
				xmax = 152.6184
				text = ""
			intervals [515]:
				xmin = 152.6184
				xmax = 152.8084
				text = "mm"
			intervals [516]:
				xmin = 152.8084
				xmax = 152.9384
				text = ""
			intervals [517]:
				xmin = 152.9384
				xmax = 153.2584
				text = "iron"
			intervals [518]:
				xmin = 153.2584
				xmax = 153.6284
				text = "fences"
			intervals [519]:
				xmin = 153.6284
				xmax = 153.8584
				text = "wooden"
			intervals [520]:
				xmin = 153.8584
				xmax = 154.0884
				text = "fences"
			intervals [521]:
				xmin = 154.0884
				xmax = 154.2384
				text = "just"
			intervals [522]:
				xmin = 154.2384
				xmax = 154.5784
				text = "fences"
			intervals [523]:
				xmin = 154.5784
				xmax = 154.7384
				text = "all"
			intervals [524]:
				xmin = 154.7384
				xmax = 154.9684
				text = "around"
			intervals [525]:
				xmin = 154.9684
				xmax = 155.0284
				text = "the"
			intervals [526]:
				xmin = 155.0284
				xmax = 155.4284
				text = "neighborhood"
			intervals [527]:
				xmin = 155.4284
				xmax = 157.9643
				text = ""
			intervals [528]:
				xmin = 157.9643
				xmax = 158.1243
				text = "yeah"
			intervals [529]:
				xmin = 158.1243
				xmax = 158.2443
				text = "that"
			intervals [530]:
				xmin = 158.2443
				xmax = 158.3243
				text = "s"
			intervals [531]:
				xmin = 158.3243
				xmax = 158.4343
				text = "why"
			intervals [532]:
				xmin = 158.4343
				xmax = 158.5343
				text = "we"
			intervals [533]:
				xmin = 158.5343
				xmax = 158.6943
				text = "don't"
			intervals [534]:
				xmin = 158.6943
				xmax = 158.8343
				text = "do"
			intervals [535]:
				xmin = 158.8343
				xmax = 158.9243
				text = "it"
			intervals [536]:
				xmin = 158.9243
				xmax = 159.1943
				text = "anymore"
			intervals [537]:
				xmin = 159.1943
				xmax = 159.6391
				text = ""
			intervals [538]:
				xmin = 159.6391
				xmax = 159.8491
				text = "this"
			intervals [539]:
				xmin = 159.8491
				xmax = 160.0191
				text = "real"
			intervals [540]:
				xmin = 160.0191
				xmax = 160.3991
				text = "fat"
			intervals [541]:
				xmin = 160.3991
				xmax = 160.4391
				text = ""
			intervals [542]:
				xmin = 160.4391
				xmax = 160.7491
				text = "guy"
			intervals [543]:
				xmin = 160.7491
				xmax = 160.8197
				text = ""
			intervals [544]:
				xmin = 160.8197
				xmax = 160.9097
				text = "you"
			intervals [545]:
				xmin = 160.9097
				xmax = 160.9497
				text = ""
			intervals [546]:
				xmin = 160.9497
				xmax = 161.0097
				text = "know"
			intervals [547]:
				xmin = 161.0097
				xmax = 161.3669
				text = ""
			intervals [548]:
				xmin = 161.3669
				xmax = 161.5469
				text = "tried"
			intervals [549]:
				xmin = 161.5469
				xmax = 161.6069
				text = "to"
			intervals [550]:
				xmin = 161.6069
				xmax = 161.8269
				text = "show"
			intervals [551]:
				xmin = 161.8269
				xmax = 161.9369
				text = "off"
			intervals [552]:
				xmin = 161.9369
				xmax = 162.0469
				text = "he"
			intervals [553]:
				xmin = 162.0469
				xmax = 162.0769
				text = ""
			intervals [554]:
				xmin = 162.0769
				xmax = 162.3269
				text = "jumped"
			intervals [555]:
				xmin = 162.3269
				xmax = 162.3669
				text = "a"
			intervals [556]:
				xmin = 162.3669
				xmax = 162.6369
				text = "fenced"
			intervals [557]:
				xmin = 162.6369
				xmax = 162.6969
				text = "and"
			intervals [558]:
				xmin = 162.6969
				xmax = 162.8369
				text = "then"
			intervals [559]:
				xmin = 162.8369
				xmax = 163.1418
				text = ""
			intervals [560]:
				xmin = 163.1418
				xmax = 163.4218
				text = "leg"
			intervals [561]:
				xmin = 163.4218
				xmax = 163.5818
				text = "got"
			intervals [562]:
				xmin = 163.5818
				xmax = 163.6118
				text = ""
			intervals [563]:
				xmin = 163.6118
				xmax = 163.8218
				text = "caught"
			intervals [564]:
				xmin = 163.8218
				xmax = 163.8818
				text = "in"
			intervals [565]:
				xmin = 163.8818
				xmax = 163.9418
				text = "the"
			intervals [566]:
				xmin = 163.9418
				xmax = 164.2118
				text = "iron"
			intervals [567]:
				xmin = 164.2118
				xmax = 164.5518
				text = "spike"
			intervals [568]:
				xmin = 164.5518
				xmax = 165.0286
				text = ""
			intervals [569]:
				xmin = 165.0286
				xmax = 165.2986
				text = "messed"
			intervals [570]:
				xmin = 165.2986
				xmax = 165.4186
				text = "him"
			intervals [571]:
				xmin = 165.4186
				xmax = 165.5286
				text = "up"
			intervals [572]:
				xmin = 165.5286
				xmax = 168.3976
				text = ""
			intervals [573]:
				xmin = 168.3976
				xmax = 168.5276
				text = "yeah"
			intervals [574]:
				xmin = 168.5276
				xmax = 168.5576
				text = ""
			intervals [575]:
				xmin = 168.5576
				xmax = 168.7476
				text = "pret-"
			intervals [576]:
				xmin = 168.7476
				xmax = 168.8976
				text = ""
			intervals [577]:
				xmin = 168.8976
				xmax = 169.0076
				text = "no"
			intervals [578]:
				xmin = 169.0076
				xmax = 169.1876
				text = "not"
			intervals [579]:
				xmin = 169.1876
				xmax = 169.3376
				text = "real"
			intervals [580]:
				xmin = 169.3376
				xmax = 169.4976
				text = "bad"
			intervals [581]:
				xmin = 169.4976
				xmax = 169.5676
				text = "he"
			intervals [582]:
				xmin = 169.5676
				xmax = 169.6876
				text = "just"
			intervals [583]:
				xmin = 169.6876
				xmax = 169.8276
				text = "had"
			intervals [584]:
				xmin = 169.8276
				xmax = 169.8976
				text = "to"
			intervals [585]:
				xmin = 169.8976
				xmax = 170.0276
				text = "get"
			intervals [586]:
				xmin = 170.0276
				xmax = 170.2576
				text = "about"
			intervals [587]:
				xmin = 170.2576
				xmax = 170.452
				text = ""
			intervals [588]:
				xmin = 170.452
				xmax = 170.692
				text = "ten"
			intervals [589]:
				xmin = 170.692
				xmax = 171.062
				text = "tetanus"
			intervals [590]:
				xmin = 171.062
				xmax = 171.412
				text = "shots"
			intervals [591]:
				xmin = 171.412
				xmax = 171.472
				text = "and"
			intervals [592]:
				xmin = 171.472
				xmax = 171.542
				text = "all"
			intervals [593]:
				xmin = 171.542
				xmax = 171.632
				text = "that"
			intervals [594]:
				xmin = 171.632
				xmax = 171.772
				text = "kind"
			intervals [595]:
				xmin = 171.772
				xmax = 171.842
				text = "of"
			intervals [596]:
				xmin = 171.842
				xmax = 172.212
				text = "stuff"
			intervals [597]:
				xmin = 172.212
				xmax = 173.6525
				text = ""
			intervals [598]:
				xmin = 173.6525
				xmax = 173.8825
				text = "mm-hm"
			intervals [599]:
				xmin = 173.8825
				xmax = 179.2763
				text = ""
			intervals [600]:
				xmin = 179.2763
				xmax = 179.4963
				text = "mm-hm"
			intervals [601]:
				xmin = 179.4963
				xmax = 181.3593
				text = ""
			intervals [602]:
				xmin = 181.3593
				xmax = 181.8993
				text = "um"
			intervals [603]:
				xmin = 181.8993
				xmax = 183.9279
				text = ""
			intervals [604]:
				xmin = 183.9279
				xmax = 184.0279
				text = "let"
			intervals [605]:
				xmin = 184.0279
				xmax = 184.0579
				text = "s"
			intervals [606]:
				xmin = 184.0579
				xmax = 184.3179
				text = "see"
			intervals [607]:
				xmin = 184.3179
				xmax = 184.3479
				text = ""
			intervals [608]:
				xmin = 184.3479
				xmax = 184.5679
				text = "uh"
			intervals [609]:
				xmin = 184.5679
				xmax = 185.0445
				text = ""
			intervals [610]:
				xmin = 185.0445
				xmax = 185.1545
				text = "the"
			intervals [611]:
				xmin = 185.1545
				xmax = 185.6545
				text = "smothers"
			intervals [612]:
				xmin = 185.6545
				xmax = 185.6945
				text = ""
			intervals [613]:
				xmin = 185.6945
				xmax = 186.2445
				text = "brothers"
			intervals [614]:
				xmin = 186.2445
				xmax = 187.0046
				text = ""
			intervals [615]:
				xmin = 187.0046
				xmax = 187.1946
				text = "and"
			intervals [616]:
				xmin = 187.1946
				xmax = 187.2246
				text = ""
			intervals [617]:
				xmin = 187.2246
				xmax = 187.5046
				text = "uh"
			intervals [618]:
				xmin = 187.5046
				xmax = 187.6709
				text = ""
			intervals [619]:
				xmin = 187.6709
				xmax = 187.9509
				text = "mission"
			intervals [620]:
				xmin = 187.9509
				xmax = 188.6509
				text = "impossible"
			intervals [621]:
				xmin = 188.6509
				xmax = 190.3217
				text = ""
			intervals [622]:
				xmin = 190.3217
				xmax = 190.6117
				text = "and"
			intervals [623]:
				xmin = 190.6117
				xmax = 190.6517
				text = ""
			intervals [624]:
				xmin = 190.6517
				xmax = 190.6817
				text = "uh"
			intervals [625]:
				xmin = 190.6817
				xmax = 192.8383
				text = ""
			intervals [626]:
				xmin = 192.8383
				xmax = 192.9483
				text = "um"
			intervals [627]:
				xmin = 192.9483
				xmax = 193.0883
				text = "that"
			intervals [628]:
				xmin = 193.0883
				xmax = 193.1683
				text = "s"
			intervals [629]:
				xmin = 193.1683
				xmax = 193.3183
				text = "just"
			intervals [630]:
				xmin = 193.3183
				xmax = 193.4883
				text = "about"
			intervals [631]:
				xmin = 193.4883
				xmax = 193.6683
				text = "all"
			intervals [632]:
				xmin = 193.6683
				xmax = 193.7483
				text = "i"
			intervals [633]:
				xmin = 193.7483
				xmax = 193.9483
				text = "look"
			intervals [634]:
				xmin = 193.9483
				xmax = 194.0583
				text = "at"
			intervals [635]:
				xmin = 194.0583
				xmax = 200.401
				text = ""
			intervals [636]:
				xmin = 200.401
				xmax = 200.711
				text = "mm-hm"
			intervals [637]:
				xmin = 200.711
				xmax = 203.2614
				text = ""
			intervals [638]:
				xmin = 203.2614
				xmax = 203.4214
				text = "uh"
			intervals [639]:
				xmin = 203.4214
				xmax = 203.5814
				text = ""
			intervals [640]:
				xmin = 203.5814
				xmax = 203.6714
				text = "let"
			intervals [641]:
				xmin = 203.6714
				xmax = 203.7014
				text = "s"
			intervals [642]:
				xmin = 203.7014
				xmax = 204.1714
				text = "see"
			intervals [643]:
				xmin = 204.1714
				xmax = 205.1362
				text = ""
			intervals [644]:
				xmin = 205.1362
				xmax = 205.5162
				text = "honestly"
			intervals [645]:
				xmin = 205.5162
				xmax = 205.5662
				text = ""
			intervals [646]:
				xmin = 205.5662
				xmax = 205.6262
				text = "i"
			intervals [647]:
				xmin = 205.6262
				xmax = 205.7162
				text = "don't"
			intervals [648]:
				xmin = 205.7162
				xmax = 209.4879
				text = ""
			intervals [649]:
				xmin = 209.4879
				xmax = 209.6479
				text = "well"
			intervals [650]:
				xmin = 209.6479
				xmax = 209.7779
				text = "let"
			intervals [651]:
				xmin = 209.7779
				xmax = 209.8979
				text = "they're"
			intervals [652]:
				xmin = 209.8979
				xmax = 210.2479
				text = "always"
			intervals [653]:
				xmin = 210.2479
				xmax = 210.5279
				text = ""
			intervals [654]:
				xmin = 210.5279
				xmax = 210.7179
				text = "to"
			intervals [655]:
				xmin = 210.7179
				xmax = 210.9379
				text = "um"
			intervals [656]:
				xmin = 210.9379
				xmax = 212.5647
				text = ""
			intervals [657]:
				xmin = 212.5647
				xmax = 212.8047
				text = "um"
			intervals [658]:
				xmin = 212.8047
				xmax = 214.5627
				text = ""
			intervals [659]:
				xmin = 214.5627
				xmax = 214.7127
				text = "um"
			intervals [660]:
				xmin = 214.7127
				xmax = 214.8127
				text = ""
			intervals [661]:
				xmin = 214.8127
				xmax = 215.1827
				text = "foil"
			intervals [662]:
				xmin = 215.1827
				xmax = 215.2427
				text = "a"
			intervals [663]:
				xmin = 215.2427
				xmax = 215.5427
				text = "plot"
			intervals [664]:
				xmin = 215.5427
				xmax = 215.6127
				text = ""
			intervals [665]:
				xmin = 215.6127
				xmax = 215.7727
				text = "by"
			intervals [666]:
				xmin = 215.7727
				xmax = 215.9827
				text = "some"
			intervals [667]:
				xmin = 215.9827
				xmax = 216.3427
				text = "foreign"
			intervals [668]:
				xmin = 216.3427
				xmax = 216.6227
				text = "agent"
			intervals [669]:
				xmin = 216.6227
				xmax = 216.7127
				text = "who"
			intervals [670]:
				xmin = 216.7127
				xmax = 216.7527
				text = "s"
			intervals [671]:
				xmin = 216.7527
				xmax = 216.9127
				text = "trying"
			intervals [672]:
				xmin = 216.9127
				xmax = 217.0127
				text = "to"
			intervals [673]:
				xmin = 217.0127
				xmax = 217.1827
				text = "take"
			intervals [674]:
				xmin = 217.1827
				xmax = 217.3027
				text = "over"
			intervals [675]:
				xmin = 217.3027
				xmax = 217.3327
				text = "a"
			intervals [676]:
				xmin = 217.3327
				xmax = 217.7027
				text = "country"
			intervals [677]:
				xmin = 217.7027
				xmax = 218.158
				text = ""
			intervals [678]:
				xmin = 218.158
				xmax = 218.248
				text = "and"
			intervals [679]:
				xmin = 218.248
				xmax = 218.368
				text = "what"
			intervals [680]:
				xmin = 218.368
				xmax = 218.628
				text = "happens"
			intervals [681]:
				xmin = 218.628
				xmax = 218.738
				text = "when"
			intervals [682]:
				xmin = 218.738
				xmax = 218.808
				text = "it"
			intervals [683]:
				xmin = 218.808
				xmax = 219.038
				text = "first"
			intervals [684]:
				xmin = 219.038
				xmax = 219.418
				text = "starts"
			intervals [685]:
				xmin = 219.418
				xmax = 219.9468
				text = ""
			intervals [686]:
				xmin = 219.9468
				xmax = 220.1168
				text = "this"
			intervals [687]:
				xmin = 220.1168
				xmax = 220.3368
				text = "guy"
			intervals [688]:
				xmin = 220.3368
				xmax = 220.3668
				text = ""
			intervals [689]:
				xmin = 220.3668
				xmax = 220.7268
				text = "comes"
			intervals [690]:
				xmin = 220.7268
				xmax = 220.9168
				text = "in"
			intervals [691]:
				xmin = 220.9168
				xmax = 221.0468
				text = ""
			intervals [692]:
				xmin = 221.0468
				xmax = 221.1668
				text = "and"
			intervals [693]:
				xmin = 221.1668
				xmax = 221.2968
				text = "he"
			intervals [694]:
				xmin = 221.2968
				xmax = 221.5069
				text = ""
			intervals [695]:
				xmin = 221.5069
				xmax = 221.7269
				text = "takes"
			intervals [696]:
				xmin = 221.7269
				xmax = 221.8669
				text = "this"
			intervals [697]:
				xmin = 221.8669
				xmax = 221.8969
				text = ""
			intervals [698]:
				xmin = 221.8969
				xmax = 222.1169
				text = "tape"
			intervals [699]:
				xmin = 222.1169
				xmax = 222.5369
				text = "recorder"
			intervals [700]:
				xmin = 222.5369
				xmax = 222.6369
				text = "out"
			intervals [701]:
				xmin = 222.6369
				xmax = 222.7169
				text = "of"
			intervals [702]:
				xmin = 222.7169
				xmax = 222.7669
				text = "a"
			intervals [703]:
				xmin = 222.7669
				xmax = 223.4169
				text = "refrigerator"
			intervals [704]:
				xmin = 223.4169
				xmax = 223.4669
				text = "or"
			intervals [705]:
				xmin = 223.4669
				xmax = 223.7469
				text = "something"
			intervals [706]:
				xmin = 223.7469
				xmax = 224.0869
				text = "stupid"
			intervals [707]:
				xmin = 224.0869
				xmax = 224.2369
				text = "like"
			intervals [708]:
				xmin = 224.2369
				xmax = 224.2669
				text = ""
			intervals [709]:
				xmin = 224.2669
				xmax = 224.4669
				text = "that"
			intervals [710]:
				xmin = 224.4669
				xmax = 224.9898
				text = ""
			intervals [711]:
				xmin = 224.9898
				xmax = 225.1198
				text = "and"
			intervals [712]:
				xmin = 225.1198
				xmax = 225.2298
				text = "they"
			intervals [713]:
				xmin = 225.2298
				xmax = 225.4798
				text = "say"
			intervals [714]:
				xmin = 225.4798
				xmax = 225.6701
				text = ""
			intervals [715]:
				xmin = 225.6701
				xmax = 225.8301
				text = "your"
			intervals [716]:
				xmin = 225.8301
				xmax = 226.1601
				text = "mission"
			intervals [717]:
				xmin = 226.1601
				xmax = 226.3301
				text = "is"
			intervals [718]:
				xmin = 226.3301
				xmax = 226.5501
				text = "to"
			intervals [719]:
				xmin = 226.5501
				xmax = 227.4209
				text = ""
			intervals [720]:
				xmin = 227.4209
				xmax = 227.7209
				text = "thwart"
			intervals [721]:
				xmin = 227.7209
				xmax = 227.7709
				text = "a"
			intervals [722]:
				xmin = 227.7709
				xmax = 228.1509
				text = "plot"
			intervals [723]:
				xmin = 228.1509
				xmax = 228.1809
				text = ""
			intervals [724]:
				xmin = 228.1809
				xmax = 228.3509
				text = "by"
			intervals [725]:
				xmin = 228.3509
				xmax = 228.6209
				text = "so"
			intervals [726]:
				xmin = 228.6209
				xmax = 228.7509
				text = "and"
			intervals [727]:
				xmin = 228.7509
				xmax = 229.0709
				text = "so"
			intervals [728]:
				xmin = 229.0709
				xmax = 229.5271
				text = ""
			intervals [729]:
				xmin = 229.5271
				xmax = 229.6771
				text = "and"
			intervals [730]:
				xmin = 229.6771
				xmax = 229.9471
				text = "this"
			intervals [731]:
				xmin = 229.9471
				xmax = 230.0371
				text = ""
			intervals [732]:
				xmin = 230.0371
				xmax = 230.2971
				text = "tape"
			intervals [733]:
				xmin = 230.2971
				xmax = 230.4171
				text = "will"
			intervals [734]:
				xmin = 230.4171
				xmax = 230.7171
				text = "self"
			intervals [735]:
				xmin = 230.7171
				xmax = 231.2471
				text = "destruct"
			intervals [736]:
				xmin = 231.2471
				xmax = 231.3571
				text = "in"
			intervals [737]:
				xmin = 231.3571
				xmax = 231.5571
				text = "two"
			intervals [738]:
				xmin = 231.5571
				xmax = 231.9671
				text = "minutes"
			intervals [739]:
				xmin = 231.9671
				xmax = 232.0571
				text = "you"
			intervals [740]:
				xmin = 232.0571
				xmax = 232.1271
				text = "know"
			intervals [741]:
				xmin = 232.1271
				xmax = 232.1571
				text = ""
			intervals [742]:
				xmin = 232.1571
				xmax = 232.2971
				text = "so"
			intervals [743]:
				xmin = 232.2971
				xmax = 232.3871
				text = "that"
			intervals [744]:
				xmin = 232.3871
				xmax = 232.4571
				text = "s"
			intervals [745]:
				xmin = 232.4571
				xmax = 232.5871
				text = "all"
			intervals [746]:
				xmin = 232.5871
				xmax = 232.7771
				text = "very"
			intervals [747]:
				xmin = 232.7771
				xmax = 233.2371
				text = "dramatic"
			intervals [748]:
				xmin = 233.2371
				xmax = 233.8986
				text = ""
			intervals [749]:
				xmin = 233.8986
				xmax = 234.0586
				text = "and"
			intervals [750]:
				xmin = 234.0586
				xmax = 234.2086
				text = "so"
			intervals [751]:
				xmin = 234.2086
				xmax = 234.5386
				text = "uh"
			intervals [752]:
				xmin = 234.5386
				xmax = 236.4197
				text = ""
			intervals [753]:
				xmin = 236.4197
				xmax = 236.5797
				text = "see"
			intervals [754]:
				xmin = 236.5797
				xmax = 236.6297
				text = "i"
			intervals [755]:
				xmin = 236.6297
				xmax = 236.8097
				text = "can't"
			intervals [756]:
				xmin = 236.8097
				xmax = 237.0497
				text = "remember"
			intervals [757]:
				xmin = 237.0497
				xmax = 237.1597
				text = "cause"
			intervals [758]:
				xmin = 237.1597
				xmax = 237.1897
				text = "i"
			intervals [759]:
				xmin = 237.1897
				xmax = 237.3697
				text = "haven't"
			intervals [760]:
				xmin = 237.3697
				xmax = 237.5297
				text = "seen"
			intervals [761]:
				xmin = 237.5297
				xmax = 237.5897
				text = "it"
			intervals [762]:
				xmin = 237.5897
				xmax = 237.6697
				text = "in"
			intervals [763]:
				xmin = 237.6697
				xmax = 237.6997
				text = "a"
			intervals [764]:
				xmin = 237.6997
				xmax = 237.7597
				text = ""
			intervals [765]:
				xmin = 237.7597
				xmax = 237.9497
				text = "long"
			intervals [766]:
				xmin = 237.9497
				xmax = 237.9997
				text = ""
			intervals [767]:
				xmin = 237.9997
				xmax = 238.3297
				text = "time"
			intervals [768]:
				xmin = 238.3297
				xmax = 239.6202
				text = ""
			intervals [769]:
				xmin = 239.6202
				xmax = 240.1002
				text = "um"
			intervals [770]:
				xmin = 240.1002
				xmax = 245.9482
				text = ""
			intervals [771]:
				xmin = 245.9482
				xmax = 245.9782
				text = "oh"
			intervals [772]:
				xmin = 245.9782
				xmax = 246.1282
				text = ""
			intervals [773]:
				xmin = 246.1282
				xmax = 246.3982
				text = "crap"
			intervals [774]:
				xmin = 246.3982
				xmax = 247.3627
				text = ""
			intervals [775]:
				xmin = 247.3627
				xmax = 247.6127
				text = "<unk>"
			intervals [776]:
				xmin = 247.6127
				xmax = 247.9669
				text = ""
			intervals [777]:
				xmin = 247.9669
				xmax = 248.2069
				text = "can't"
			intervals [778]:
				xmin = 248.2069
				xmax = 248.2369
				text = ""
			intervals [779]:
				xmin = 248.2369
				xmax = 248.5069
				text = "remember"
			intervals [780]:
				xmin = 248.5069
				xmax = 248.5969
				text = "them"
			intervals [781]:
				xmin = 248.5969
				xmax = 248.6969
				text = "now"
			intervals [782]:
				xmin = 248.6969
				xmax = 248.7969
				text = "cause"
			intervals [783]:
				xmin = 248.7969
				xmax = 248.8269
				text = "i"
			intervals [784]:
				xmin = 248.8269
				xmax = 248.9869
				text = "haven't"
			intervals [785]:
				xmin = 248.9869
				xmax = 249.1369
				text = "seen"
			intervals [786]:
				xmin = 249.1369
				xmax = 249.1969
				text = "it"
			intervals [787]:
				xmin = 249.1969
				xmax = 249.2669
				text = "in"
			intervals [788]:
				xmin = 249.2669
				xmax = 249.2969
				text = "a"
			intervals [789]:
				xmin = 249.2969
				xmax = 249.5037
				text = ""
			intervals [790]:
				xmin = 249.5037
				xmax = 249.6337
				text = "real"
			intervals [791]:
				xmin = 249.6337
				xmax = 249.7837
				text = "long"
			intervals [792]:
				xmin = 249.7837
				xmax = 249.8737
				text = ""
			intervals [793]:
				xmin = 249.8737
				xmax = 250.1137
				text = "time"
			intervals [794]:
				xmin = 250.1137
				xmax = 254.9052
				text = ""
			intervals [795]:
				xmin = 254.9052
				xmax = 255.0152
				text = "i"
			intervals [796]:
				xmin = 255.0152
				xmax = 255.2852
				text = "remember"
			intervals [797]:
				xmin = 255.2852
				xmax = 255.3752
				text = "all"
			intervals [798]:
				xmin = 255.3752
				xmax = 255.4952
				text = "the"
			intervals [799]:
				xmin = 255.4952
				xmax = 255.8252
				text = "gimmicks"
			intervals [800]:
				xmin = 255.8252
				xmax = 255.9552
				text = "they"
			intervals [801]:
				xmin = 255.9552
				xmax = 256.2552
				text = "use"
			intervals [802]:
				xmin = 256.2552
				xmax = 256.3252
				text = "you"
			intervals [803]:
				xmin = 256.3252
				xmax = 256.4252
				text = "know"
			intervals [804]:
				xmin = 256.4252
				xmax = 256.6052
				text = "like"
			intervals [805]:
				xmin = 256.6052
				xmax = 256.7752
				text = "this"
			intervals [806]:
				xmin = 256.7752
				xmax = 257.0352
				text = "guy"
			intervals [807]:
				xmin = 257.0352
				xmax = 257.1252
				text = "will"
			intervals [808]:
				xmin = 257.1252
				xmax = 257.1752
				text = ""
			intervals [809]:
				xmin = 257.1752
				xmax = 257.6652
				text = "disguise"
			intervals [810]:
				xmin = 257.6652
				xmax = 257.9952
				text = "himself"
			intervals [811]:
				xmin = 257.9952
				xmax = 258.0252
				text = ""
			intervals [812]:
				xmin = 258.0252
				xmax = 258.1052
				text = "as"
			intervals [813]:
				xmin = 258.1052
				xmax = 258.4852
				text = "someone"
			intervals [814]:
				xmin = 258.4852
				xmax = 258.5952
				text = "and"
			intervals [815]:
				xmin = 258.5952
				xmax = 258.7852
				text = "give"
			intervals [816]:
				xmin = 258.7852
				xmax = 258.8152
				text = "a"
			intervals [817]:
				xmin = 258.8152
				xmax = 258.9052
				text = ""
			intervals [818]:
				xmin = 258.9052
				xmax = 259.1852
				text = "phony"
			intervals [819]:
				xmin = 259.1852
				xmax = 259.6652
				text = "speech"
			intervals [820]:
				xmin = 259.6652
				xmax = 259.920
				text = ""
			intervals [821]:
				xmin = 259.920
				xmax = 260.170
				text = "stuff"
			intervals [822]:
				xmin = 260.170
				xmax = 260.280
				text = "like"
			intervals [823]:
				xmin = 260.280
				xmax = 260.340
				text = ""
			intervals [824]:
				xmin = 260.340
				xmax = 260.550
				text = "that"
			intervals [825]:
				xmin = 260.550
				xmax = 261.1365
				text = ""
			intervals [826]:
				xmin = 261.1365
				xmax = 261.1865
				text = "or"
			intervals [827]:
				xmin = 261.1865
				xmax = 261.2465
				text = "they"
			intervals [828]:
				xmin = 261.2465
				xmax = 261.2765
				text = "<unk>"
			intervals [829]:
				xmin = 261.2765
				xmax = 261.4465
				text = "be"
			intervals [830]:
				xmin = 261.4465
				xmax = 261.7565
				text = "breaking"
			intervals [831]:
				xmin = 261.7565
				xmax = 261.9865
				text = "into"
			intervals [832]:
				xmin = 261.9865
				xmax = 262.0565
				text = "a"
			intervals [833]:
				xmin = 262.0565
				xmax = 262.4665
				text = "safe"
			intervals [834]:
				xmin = 262.4665
				xmax = 262.5365
				text = "you"
			intervals [835]:
				xmin = 262.5365
				xmax = 262.6765
				text = "know"
			intervals [836]:
				xmin = 262.6765
				xmax = 271.4596
				text = ""
			intervals [837]:
				xmin = 271.4596
				xmax = 272.2196
				text = "um"
			intervals [838]:
				xmin = 272.2196
				xmax = 275.3168
				text = ""
			intervals [839]:
				xmin = 275.3168
				xmax = 275.3468
				text = "i"
			intervals [840]:
				xmin = 275.3468
				xmax = 275.5968
				text = "remember"
			intervals [841]:
				xmin = 275.5968
				xmax = 275.6768
				text = "i"
			intervals [842]:
				xmin = 275.6768
				xmax = 275.8368
				text = "saw"
			intervals [843]:
				xmin = 275.8368
				xmax = 275.8868
				text = "a"
			intervals [844]:
				xmin = 275.8868
				xmax = 276.2368
				text = "james"
			intervals [845]:
				xmin = 276.2368
				xmax = 276.4968
				text = "bond"
			intervals [846]:
				xmin = 276.4968
				xmax = 276.7768
				text = "movie"
			intervals [847]:
				xmin = 276.7768
				xmax = 277.1568
				text = "once"
			intervals [848]:
				xmin = 277.1568
				xmax = 277.5118
				text = ""
			intervals [849]:
				xmin = 277.5118
				xmax = 277.6518
				text = "uh"
			intervals [850]:
				xmin = 277.6518
				xmax = 277.7918
				text = ""
			intervals [851]:
				xmin = 277.7918
				xmax = 278.3118
				text = "thunderball"
			intervals [852]:
				xmin = 278.3118
				xmax = 279.2701
				text = ""
			intervals [853]:
				xmin = 279.2701
				xmax = 279.7501
				text = "yeah"
			intervals [854]:
				xmin = 279.7501
				xmax = 280.3345
				text = ""
			intervals [855]:
				xmin = 280.3345
				xmax = 280.5945
				text = "well"
			intervals [856]:
				xmin = 280.5945
				xmax = 281.2109
				text = ""
			intervals [857]:
				xmin = 281.2109
				xmax = 281.4409
				text = "uh"
			intervals [858]:
				xmin = 281.4409
				xmax = 282.5826
				text = ""
			intervals [859]:
				xmin = 282.5826
				xmax = 282.8726
				text = "these"
			intervals [860]:
				xmin = 282.8726
				xmax = 282.9126
				text = ""
			intervals [861]:
				xmin = 282.9126
				xmax = 283.0626
				text = "uh"
			intervals [862]:
				xmin = 283.0626
				xmax = 283.2726
				text = "this"
			intervals [863]:
				xmin = 283.2726
				xmax = 283.6026
				text = "guy"
			intervals [864]:
				xmin = 283.6026
				xmax = 283.8126
				text = "had"
			intervals [865]:
				xmin = 283.8126
				xmax = 284.3126
				text = "stolen"
			intervals [866]:
				xmin = 284.3126
				xmax = 284.4726
				text = "two"
			intervals [867]:
				xmin = 284.4726
				xmax = 284.9226
				text = "atomic"
			intervals [868]:
				xmin = 284.9226
				xmax = 285.3226
				text = "bombs"
			intervals [869]:
				xmin = 285.3226
				xmax = 285.3926
				text = "you"
			intervals [870]:
				xmin = 285.3926
				xmax = 285.4726
				text = "know"
			intervals [871]:
				xmin = 285.4726
				xmax = 285.9542
				text = ""
			intervals [872]:
				xmin = 285.9542
				xmax = 286.0942
				text = "and"
			intervals [873]:
				xmin = 286.0942
				xmax = 286.2942
				text = "he"
			intervals [874]:
				xmin = 286.2942
				xmax = 286.4042
				text = "uh"
			intervals [875]:
				xmin = 286.4042
				xmax = 286.5616
				text = ""
			intervals [876]:
				xmin = 286.5616
				xmax = 286.7916
				text = "was"
			intervals [877]:
				xmin = 286.7916
				xmax = 287.0427
				text = ""
			intervals [878]:
				xmin = 287.0427
				xmax = 287.2227
				text = "trying"
			intervals [879]:
				xmin = 287.2227
				xmax = 287.3027
				text = "to"
			intervals [880]:
				xmin = 287.3027
				xmax = 287.8027
				text = "blackmail"
			intervals [881]:
				xmin = 287.8027
				xmax = 287.8927
				text = "the"
			intervals [882]:
				xmin = 287.8927
				xmax = 288.1027
				text = "world"
			intervals [883]:
				xmin = 288.1027
				xmax = 288.1827
				text = "he"
			intervals [884]:
				xmin = 288.1827
				xmax = 288.4127
				text = "said"
			intervals [885]:
				xmin = 288.4127
				xmax = 288.6226
				text = ""
			intervals [886]:
				xmin = 288.6226
				xmax = 288.7426
				text = "he"
			intervals [887]:
				xmin = 288.7426
				xmax = 289.1026
				text = "demanded"
			intervals [888]:
				xmin = 289.1026
				xmax = 289.1326
				text = ""
			intervals [889]:
				xmin = 289.1326
				xmax = 289.2726
				text = "two"
			intervals [890]:
				xmin = 289.2726
				xmax = 289.5226
				text = "million"
			intervals [891]:
				xmin = 289.5226
				xmax = 289.9026
				text = "dollars"
			intervals [892]:
				xmin = 289.9026
				xmax = 289.9526
				text = "or"
			intervals [893]:
				xmin = 289.9526
				xmax = 290.2426
				text = "so"
			intervals [894]:
				xmin = 290.2426
				xmax = 290.6515
				text = ""
			intervals [895]:
				xmin = 290.6515
				xmax = 290.6815
				text = "or"
			intervals [896]:
				xmin = 290.6815
				xmax = 290.7615
				text = "they"
			intervals [897]:
				xmin = 290.7615
				xmax = 290.8515
				text = "would"
			intervals [898]:
				xmin = 290.8515
				xmax = 291.1215
				text = "destroy"
			intervals [899]:
				xmin = 291.1215
				xmax = 291.2015
				text = "the"
			intervals [900]:
				xmin = 291.2015
				xmax = 291.5015
				text = "world"
			intervals [901]:
				xmin = 291.5015
				xmax = 291.7657
				text = ""
			intervals [902]:
				xmin = 291.7657
				xmax = 291.8257
				text = "so"
			intervals [903]:
				xmin = 291.8257
				xmax = 291.8857
				text = "it"
			intervals [904]:
				xmin = 291.8857
				xmax = 292.0057
				text = "was"
			intervals [905]:
				xmin = 292.0057
				xmax = 292.1357
				text = "up"
			intervals [906]:
				xmin = 292.1357
				xmax = 292.2157
				text = "to"
			intervals [907]:
				xmin = 292.2157
				xmax = 292.5657
				text = "james"
			intervals [908]:
				xmin = 292.5657
				xmax = 292.5957
				text = ""
			intervals [909]:
				xmin = 292.5957
				xmax = 292.9057
				text = "bond"
			intervals [910]:
				xmin = 292.9057
				xmax = 292.9757
				text = "to"
			intervals [911]:
				xmin = 292.9757
				xmax = 293.4057
				text = "find"
			intervals [912]:
				xmin = 293.4057
				xmax = 293.5457
				text = "him"
			intervals [913]:
				xmin = 293.5457
				xmax = 293.6257
				text = "you"
			intervals [914]:
				xmin = 293.6257
				xmax = 294.1166
				text = ""
			intervals [915]:
				xmin = 294.1166
				xmax = 294.1866
				text = "and"
			intervals [916]:
				xmin = 294.1866
				xmax = 294.5166
				text = "destroy"
			intervals [917]:
				xmin = 294.5166
				xmax = 294.5966
				text = "the"
			intervals [918]:
				xmin = 294.5966
				xmax = 294.9366
				text = "bomb"
			intervals [919]:
				xmin = 294.9366
				xmax = 295.3112
				text = ""
			intervals [920]:
				xmin = 295.3112
				xmax = 295.4812
				text = "so"
			intervals [921]:
				xmin = 295.4812
				xmax = 295.5812
				text = "he"
			intervals [922]:
				xmin = 295.5812
				xmax = 295.7912
				text = "goes"
			intervals [923]:
				xmin = 295.7912
				xmax = 296.0212
				text = "down"
			intervals [924]:
				xmin = 296.0212
				xmax = 296.3412
				text = "into"
			intervals [925]:
				xmin = 296.3412
				xmax = 296.6312
				text = "um"
			intervals [926]:
				xmin = 296.6312
				xmax = 297.7785
				text = ""
			intervals [927]:
				xmin = 297.7785
				xmax = 297.8485
				text = "<unk>"
			intervals [928]:
				xmin = 297.8485
				xmax = 298.0176
				text = ""
			intervals [929]:
				xmin = 298.0176
				xmax = 298.1376
				text = "uh"
			intervals [930]:
				xmin = 298.1376
				xmax = 298.1676
				text = "i"
			intervals [931]:
				xmin = 298.1676
				xmax = 298.3276
				text = "think"
			intervals [932]:
				xmin = 298.3276
				xmax = 298.3876
				text = "it"
			intervals [933]:
				xmin = 298.3876
				xmax = 298.6176
				text = "was"
			intervals [934]:
				xmin = 298.6176
				xmax = 298.6476
				text = ""
			intervals [935]:
				xmin = 298.6476
				xmax = 299.0476
				text = "jamaica"
			intervals [936]:
				xmin = 299.0476
				xmax = 299.1076
				text = "or"
			intervals [937]:
				xmin = 299.1076
				xmax = 299.2876
				text = "some"
			intervals [938]:
				xmin = 299.2876
				xmax = 299.5176
				text = "place"
			intervals [939]:
				xmin = 299.5176
				xmax = 299.6776
				text = "like"
			intervals [940]:
				xmin = 299.6776
				xmax = 299.8376
				text = "that"
			intervals [941]:
				xmin = 299.8376
				xmax = 299.8676
				text = ""
			intervals [942]:
				xmin = 299.8676
				xmax = 299.9876
				text = "you"
			intervals [943]:
				xmin = 299.9876
				xmax = 300.1776
				text = "know"
			intervals [944]:
				xmin = 300.1776
				xmax = 300.4904
				text = ""
			intervals [945]:
				xmin = 300.4904
				xmax = 300.6604
				text = "has"
			intervals [946]:
				xmin = 300.6604
				xmax = 300.7904
				text = "all"
			intervals [947]:
				xmin = 300.7904
				xmax = 301.0204
				text = "these"
			intervals [948]:
				xmin = 301.0204
				xmax = 301.2504
				text = "love"
			intervals [949]:
				xmin = 301.2504
				xmax = 301.6704
				text = "affairs"
			intervals [950]:
				xmin = 301.6704
				xmax = 301.7904
				text = "with"
			intervals [951]:
				xmin = 301.7904
				xmax = 301.8604
				text = "all"
			intervals [952]:
				xmin = 301.8604
				xmax = 302.0504
				text = "these"
			intervals [953]:
				xmin = 302.0504
				xmax = 302.3904
				text = "women"
			intervals [954]:
				xmin = 302.3904
				xmax = 302.5304
				text = "they"
			intervals [955]:
				xmin = 302.5304
				xmax = 302.7304
				text = "tell"
			intervals [956]:
				xmin = 302.7304
				xmax = 302.8304
				text = "him"
			intervals [957]:
				xmin = 302.8304
				xmax = 302.9204
				text = "the"
			intervals [958]:
				xmin = 302.9204
				xmax = 303.3804
				text = "secrets"
			intervals [959]:
				xmin = 303.3804
				xmax = 303.4404
				text = "you"
			intervals [960]:
				xmin = 303.4404
				xmax = 303.5904
				text = "know"
			intervals [961]:
				xmin = 303.5904
				xmax = 304.3076
				text = ""
			intervals [962]:
				xmin = 304.3076
				xmax = 304.4176
				text = "and"
			intervals [963]:
				xmin = 304.4176
				xmax = 304.5676
				text = "so"
			intervals [964]:
				xmin = 304.5676
				xmax = 304.8976
				text = "finally"
			intervals [965]:
				xmin = 304.8976
				xmax = 305.0376
				text = "he"
			intervals [966]:
				xmin = 305.0376
				xmax = 305.3076
				text = "finds"
			intervals [967]:
				xmin = 305.3076
				xmax = 305.3976
				text = "that"
			intervals [968]:
				xmin = 305.3976
				xmax = 305.4876
				text = "the"
			intervals [969]:
				xmin = 305.4876
				xmax = 305.8376
				text = "bombs"
			intervals [970]:
				xmin = 305.8376
				xmax = 305.8876
				text = "are"
			intervals [971]:
				xmin = 305.8876
				xmax = 306.1876
				text = "hidden"
			intervals [972]:
				xmin = 306.1876
				xmax = 306.7776
				text = "underwater"
			intervals [973]:
				xmin = 306.7776
				xmax = 306.8776
				text = "you"
			intervals [974]:
				xmin = 306.8776
				xmax = 306.9776
				text = "know"
			intervals [975]:
				xmin = 306.9776
				xmax = 307.1076
				text = "so"
			intervals [976]:
				xmin = 307.1076
				xmax = 307.1876
				text = "he"
			intervals [977]:
				xmin = 307.1876
				xmax = 307.3676
				text = "gets"
			intervals [978]:
				xmin = 307.3676
				xmax = 307.5876
				text = "this"
			intervals [979]:
				xmin = 307.5876
				xmax = 308.0476
				text = "fancy"
			intervals [980]:
				xmin = 308.0476
				xmax = 308.0776
				text = ""
			intervals [981]:
				xmin = 308.0776
				xmax = 308.4676
				text = "gizmo"
			intervals [982]:
				xmin = 308.4676
				xmax = 308.5976
				text = "you"
			intervals [983]:
				xmin = 308.5976
				xmax = 308.7276
				text = "know"
			intervals [984]:
				xmin = 308.7276
				xmax = 308.7876
				text = "all"
			intervals [985]:
				xmin = 308.7876
				xmax = 308.9676
				text = "these"
			intervals [986]:
				xmin = 308.9676
				xmax = 309.0076
				text = ""
			intervals [987]:
				xmin = 309.0076
				xmax = 309.2976
				text = "gimmicks"
			intervals [988]:
				xmin = 309.2976
				xmax = 309.4076
				text = "he"
			intervals [989]:
				xmin = 309.4076
				xmax = 309.6876
				text = "has"
			intervals [990]:
				xmin = 309.6876
				xmax = 310.0131
				text = ""
			intervals [991]:
				xmin = 310.0131
				xmax = 310.2431
				text = "goes"
			intervals [992]:
				xmin = 310.2431
				xmax = 310.7531
				text = "underwater"
			intervals [993]:
				xmin = 310.7531
				xmax = 310.9131
				text = "with"
			intervals [994]:
				xmin = 310.9131
				xmax = 310.9831
				text = "it"
			intervals [995]:
				xmin = 310.9831
				xmax = 311.0131
				text = ""
			intervals [996]:
				xmin = 311.0131
				xmax = 311.0831
				text = "you"
			intervals [997]:
				xmin = 311.0831
				xmax = 311.2431
				text = "know"
			intervals [998]:
				xmin = 311.2431
				xmax = 311.3931
				text = "and"
			intervals [999]:
				xmin = 311.3931
				xmax = 311.4231
				text = ""
			intervals [1000]:
				xmin = 311.4231
				xmax = 311.5931
				text = "and"
			intervals [1001]:
				xmin = 311.5931
				xmax = 311.6431
				text = ""
			intervals [1002]:
				xmin = 311.6431
				xmax = 311.7031
				text = "the"
			intervals [1003]:
				xmin = 311.7031
				xmax = 311.7831
				text = ""
			intervals [1004]:
				xmin = 311.7831
				xmax = 311.9731
				text = "thing"
			intervals [1005]:
				xmin = 311.9731
				xmax = 312.2731
				text = "shoots"
			intervals [1006]:
				xmin = 312.2731
				xmax = 312.7831
				text = "spears"
			intervals [1007]:
				xmin = 312.7831
				xmax = 312.9331
				text = "out"
			intervals [1008]:
				xmin = 312.9331
				xmax = 312.9831
				text = ""
			intervals [1009]:
				xmin = 312.9831
				xmax = 313.0431
				text = "and"
			intervals [1010]:
				xmin = 313.0431
				xmax = 313.4499
				text = ""
			intervals [1011]:
				xmin = 313.4499
				xmax = 313.8299
				text = "bullets"
			intervals [1012]:
				xmin = 313.8299
				xmax = 313.9699
				text = "out"
			intervals [1013]:
				xmin = 313.9699
				xmax = 314.0299
				text = "and"
			intervals [1014]:
				xmin = 314.0299
				xmax = 314.4999
				text = "everything"
			intervals [1015]:
				xmin = 314.4999
				xmax = 314.6999
				text = "and"
			intervals [1016]:
				xmin = 314.6999
				xmax = 315.2987
				text = ""
			intervals [1017]:
				xmin = 315.2987
				xmax = 315.3987
				text = "he"
			intervals [1018]:
				xmin = 315.3987
				xmax = 315.6587
				text = "goes"
			intervals [1019]:
				xmin = 315.6587
				xmax = 315.8087
				text = "into"
			intervals [1020]:
				xmin = 315.8087
				xmax = 315.9387
				text = "this"
			intervals [1021]:
				xmin = 315.9387
				xmax = 316.0387
				text = "room"
			intervals [1022]:
				xmin = 316.0387
				xmax = 316.1387
				text = "where"
			intervals [1023]:
				xmin = 316.1387
				xmax = 316.2687
				text = "the"
			intervals [1024]:
				xmin = 316.2687
				xmax = 316.8587
				text = "submarine"
			intervals [1025]:
				xmin = 316.8587
				xmax = 317.0287
				text = "is"
			intervals [1026]:
				xmin = 317.0287
				xmax = 317.1587
				text = "with"
			intervals [1027]:
				xmin = 317.1587
				xmax = 317.2687
				text = "the"
			intervals [1028]:
				xmin = 317.2687
				xmax = 317.7831
				text = ""
			intervals [1029]:
				xmin = 317.7831
				xmax = 318.1731
				text = "bombs"
			intervals [1030]:
				xmin = 318.1731
				xmax = 318.3731
				text = "and"
			intervals [1031]:
				xmin = 318.3731
				xmax = 318.7316
				text = ""
			intervals [1032]:
				xmin = 318.7316
				xmax = 318.9016
				text = "he"
			intervals [1033]:
				xmin = 318.9016
				xmax = 319.1816
				text = "takes"
			intervals [1034]:
				xmin = 319.1816
				xmax = 319.2816
				text = "'em"
			intervals [1035]:
				xmin = 319.2816
				xmax = 319.4516
				text = "out"
			intervals [1036]:
				xmin = 319.4516
				xmax = 319.6016
				text = "by"
			intervals [1037]:
				xmin = 319.6016
				xmax = 320.1016
				text = "hisself"
			intervals [1038]:
				xmin = 320.1016
				xmax = 320.4904
				text = ""
			intervals [1039]:
				xmin = 320.4904
				xmax = 320.8004
				text = "then"
			intervals [1040]:
				xmin = 320.8004
				xmax = 321.0486
				text = ""
			intervals [1041]:
				xmin = 321.0486
				xmax = 321.3286
				text = "um"
			intervals [1042]:
				xmin = 321.3286
				xmax = 321.5569
				text = ""
			intervals [1043]:
				xmin = 321.5569
				xmax = 321.7769
				text = "this"
			intervals [1044]:
				xmin = 321.7769
				xmax = 322.0769
				text = "guy"
			intervals [1045]:
				xmin = 322.0769
				xmax = 322.2469
				text = "s"
			intervals [1046]:
				xmin = 322.2469
				xmax = 322.5409
				text = ""
			intervals [1047]:
				xmin = 322.5409
				xmax = 322.7909
				text = "uh"
			intervals [1048]:
				xmin = 322.7909
				xmax = 323.4473
				text = ""
			intervals [1049]:
				xmin = 323.4473
				xmax = 323.6373
				text = "men"
			intervals [1050]:
				xmin = 323.6373
				xmax = 323.6873
				text = "are"
			intervals [1051]:
				xmin = 323.6873
				xmax = 323.9373
				text = "trying"
			intervals [1052]:
				xmin = 323.9373
				xmax = 323.9973
				text = "to"
			intervals [1053]:
				xmin = 323.9973
				xmax = 324.4473
				text = "destroy"
			intervals [1054]:
				xmin = 324.4473
				xmax = 324.8273
				text = "bond"
			intervals [1055]:
				xmin = 324.8273
				xmax = 324.8973
				text = "you"
			intervals [1056]:
				xmin = 324.8973
				xmax = 325.0073
				text = "know"
			intervals [1057]:
				xmin = 325.0073
				xmax = 325.4255
				text = ""
			intervals [1058]:
				xmin = 325.4255
				xmax = 325.5355
				text = "and"
			intervals [1059]:
				xmin = 325.5355
				xmax = 325.6455
				text = "so"
			intervals [1060]:
				xmin = 325.6455
				xmax = 325.7955
				text = "all"
			intervals [1061]:
				xmin = 325.7955
				xmax = 325.8755
				text = "of"
			intervals [1062]:
				xmin = 325.8755
				xmax = 325.9355
				text = "a"
			intervals [1063]:
				xmin = 325.9355
				xmax = 326.1855
				text = "sudden"
			intervals [1064]:
				xmin = 326.1855
				xmax = 326.2555
				text = "he"
			intervals [1065]:
				xmin = 326.2555
				xmax = 326.3255
				text = ""
			intervals [1066]:
				xmin = 326.3255
				xmax = 326.6155
				text = "pushes"
			intervals [1067]:
				xmin = 326.6155
				xmax = 326.7055
				text = "his"
			intervals [1068]:
				xmin = 326.7055
				xmax = 326.8855
				text = "little"
			intervals [1069]:
				xmin = 326.8855
				xmax = 327.2155
				text = "secret"
			intervals [1070]:
				xmin = 327.2155
				xmax = 327.4255
				text = "button"
			intervals [1071]:
				xmin = 327.4255
				xmax = 327.4755
				text = "or"
			intervals [1072]:
				xmin = 327.4755
				xmax = 327.7755
				text = "something"
			intervals [1073]:
				xmin = 327.7755
				xmax = 328.0955
				text = "stupid"
			intervals [1074]:
				xmin = 328.0955
				xmax = 328.2855
				text = "like"
			intervals [1075]:
				xmin = 328.2855
				xmax = 328.4955
				text = "that"
			intervals [1076]:
				xmin = 328.4955
				xmax = 328.8505
				text = ""
			intervals [1077]:
				xmin = 328.8505
				xmax = 328.9605
				text = "and"
			intervals [1078]:
				xmin = 328.9605
				xmax = 329.0905
				text = "all"
			intervals [1079]:
				xmin = 329.0905
				xmax = 329.2605
				text = "these"
			intervals [1080]:
				xmin = 329.2605
				xmax = 329.6705
				text = "guys"
			intervals [1081]:
				xmin = 329.6705
				xmax = 329.7805
				text = ""
			intervals [1082]:
				xmin = 329.7805
				xmax = 330.0305
				text = "fell"
			intervals [1083]:
				xmin = 330.0305
				xmax = 330.1505
				text = "out"
			intervals [1084]:
				xmin = 330.1505
				xmax = 330.2105
				text = "of"
			intervals [1085]:
				xmin = 330.2105
				xmax = 330.3205
				text = "the"
			intervals [1086]:
				xmin = 330.3205
				xmax = 330.7505
				text = "sky"
			intervals [1087]:
				xmin = 330.7505
				xmax = 330.8405
				text = "you"
			intervals [1088]:
				xmin = 330.8405
				xmax = 330.9805
				text = "know"
			intervals [1089]:
				xmin = 330.9805
				xmax = 331.2005
				text = "into"
			intervals [1090]:
				xmin = 331.2005
				xmax = 331.2905
				text = "the"
			intervals [1091]:
				xmin = 331.2905
				xmax = 331.6005
				text = "water"
			intervals [1092]:
				xmin = 331.6005
				xmax = 331.6305
				text = ""
			intervals [1093]:
				xmin = 331.6305
				xmax = 331.7605
				text = "all"
			intervals [1094]:
				xmin = 331.7605
				xmax = 331.8805
				text = "these"
			intervals [1095]:
				xmin = 331.8805
				xmax = 332.1905
				text = "frog"
			intervals [1096]:
				xmin = 332.1905
				xmax = 332.3605
				text = "men"
			intervals [1097]:
				xmin = 332.3605
				xmax = 332.5894
				text = ""
			intervals [1098]:
				xmin = 332.5894
				xmax = 332.6694
				text = "it"
			intervals [1099]:
				xmin = 332.6694
				xmax = 332.7194
				text = "s"
			intervals [1100]:
				xmin = 332.7194
				xmax = 332.7794
				text = "a"
			intervals [1101]:
				xmin = 332.7794
				xmax = 333.0494
				text = "great"
			intervals [1102]:
				xmin = 333.0494
				xmax = 333.5394
				text = "underwater"
			intervals [1103]:
				xmin = 333.5394
				xmax = 333.8694
				text = "battle"
			intervals [1104]:
				xmin = 333.8694
				xmax = 333.9494
				text = ""
			intervals [1105]:
				xmin = 333.9494
				xmax = 334.2394
				text = "finally"
			intervals [1106]:
				xmin = 334.2394
				xmax = 334.4194
				text = "they"
			intervals [1107]:
				xmin = 334.4194
				xmax = 334.7694
				text = "rescue"
			intervals [1108]:
				xmin = 334.7694
				xmax = 334.8594
				text = "the"
			intervals [1109]:
				xmin = 334.8594
				xmax = 335.4294
				text = "bombs"
			intervals [1110]:
				xmin = 335.4294
				xmax = 335.7589
				text = ""
			intervals [1111]:
				xmin = 335.7589
				xmax = 335.8589
				text = "and"
			intervals [1112]:
				xmin = 335.8589
				xmax = 336.1989
				text = "james"
			intervals [1113]:
				xmin = 336.1989
				xmax = 336.2289
				text = ""
			intervals [1114]:
				xmin = 336.2289
				xmax = 336.5389
				text = "bond"
			intervals [1115]:
				xmin = 336.5389
				xmax = 336.9189
				text = "sails"
			intervals [1116]:
				xmin = 336.9189
				xmax = 337.0889
				text = "off"
			intervals [1117]:
				xmin = 337.0889
				xmax = 337.2589
				text = "into"
			intervals [1118]:
				xmin = 337.2589
				xmax = 337.3289
				text = "the"
			intervals [1119]:
				xmin = 337.3289
				xmax = 337.3589
				text = ""
			intervals [1120]:
				xmin = 337.3589
				xmax = 337.5489
				text = "east"
			intervals [1121]:
				xmin = 337.5489
				xmax = 337.6889
				text = "with"
			intervals [1122]:
				xmin = 337.6889
				xmax = 337.7789
				text = "a"
			intervals [1123]:
				xmin = 337.7789
				xmax = 338.1389
				text = "beautiful"
			intervals [1124]:
				xmin = 338.1389
				xmax = 338.4189
				text = "girl"
			intervals [1125]:
				xmin = 338.4189
				xmax = 338.9618
				text = ""
			intervals [1126]:
				xmin = 338.9618
				xmax = 339.0218
				text = "yeah"
			intervals [1127]:
				xmin = 339.0218
				xmax = 339.258
				text = ""
			intervals [1128]:
				xmin = 339.258
				xmax = 339.408
				text = "that"
			intervals [1129]:
				xmin = 339.408
				xmax = 339.458
				text = "s"
			intervals [1130]:
				xmin = 339.458
				xmax = 339.488
				text = ""
			intervals [1131]:
				xmin = 339.488
				xmax = 339.668
				text = "just"
			intervals [1132]:
				xmin = 339.668
				xmax = 339.848
				text = "about"
			intervals [1133]:
				xmin = 339.848
				xmax = 339.978
				text = "it"
			intervals [1134]:
				xmin = 339.978
				xmax = 343.4628
				text = ""
			intervals [1135]:
				xmin = 343.4628
				xmax = 343.6628
				text = "hm"
			intervals [1136]:
				xmin = 343.6628
				xmax = 344.7774
				text = ""
			intervals [1137]:
				xmin = 344.7774
				xmax = 345.0874
				text = "yeah"
			intervals [1138]:
				xmin = 345.0874
				xmax = 346.068
				text = ""
			intervals [1139]:
				xmin = 346.068
				xmax = 346.278
				text = "pretty"
			intervals [1140]:
				xmin = 346.278
				xmax = 346.508
				text = "cool"
			intervals [1141]:
				xmin = 346.508
				xmax = 351.7254
				text = ""
			intervals [1142]:
				xmin = 351.7254
				xmax = 351.8754
				text = "let"
			intervals [1143]:
				xmin = 351.8754
				xmax = 351.9154
				text = ""
			intervals [1144]:
				xmin = 351.9154
				xmax = 351.9854
				text = "me"
			intervals [1145]:
				xmin = 351.9854
				xmax = 352.0354
				text = ""
			intervals [1146]:
				xmin = 352.0354
				xmax = 352.3554
				text = "see"
			intervals [1147]:
				xmin = 352.3554
				xmax = 355.9808
				text = ""
			intervals [1148]:
				xmin = 355.9808
				xmax = 356.0308
				text = "i"
			intervals [1149]:
				xmin = 356.0308
				xmax = 356.1908
				text = "don't"
			intervals [1150]:
				xmin = 356.1908
				xmax = 356.3308
				text = "watch"
			intervals [1151]:
				xmin = 356.3308
				xmax = 356.4008
				text = "it"
			intervals [1152]:
				xmin = 356.4008
				xmax = 356.5208
				text = "very"
			intervals [1153]:
				xmin = 356.5208
				xmax = 356.6808
				text = "much"
			intervals [1154]:
				xmin = 356.6808
				xmax = 356.7208
				text = ""
			intervals [1155]:
				xmin = 356.7208
				xmax = 356.8308
				text = "but"
			intervals [1156]:
				xmin = 356.8308
				xmax = 356.9408
				text = ""
			intervals [1157]:
				xmin = 356.9408
				xmax = 357.0808
				text = "my"
			intervals [1158]:
				xmin = 357.0808
				xmax = 357.3908
				text = "brother"
			intervals [1159]:
				xmin = 357.3908
				xmax = 357.5008
				text = "s"
			intervals [1160]:
				xmin = 357.5008
				xmax = 357.6408
				text = "he"
			intervals [1161]:
				xmin = 357.6408
				xmax = 357.7408
				text = "s"
			intervals [1162]:
				xmin = 357.7408
				xmax = 357.9708
				text = "always"
			intervals [1163]:
				xmin = 357.9708
				xmax = 358.1208
				text = "looking"
			intervals [1164]:
				xmin = 358.1208
				xmax = 358.1908
				text = "at"
			intervals [1165]:
				xmin = 358.1908
				xmax = 358.4108
				text = "these"
			intervals [1166]:
				xmin = 358.4108
				xmax = 358.9108
				text = "gladiator"
			intervals [1167]:
				xmin = 358.9108
				xmax = 359.3208
				text = "movies"
			intervals [1168]:
				xmin = 359.3208
				xmax = 359.4008
				text = "and"
			intervals [1169]:
				xmin = 359.4008
				xmax = 359.7908
				text = "everything"
			intervals [1170]:
				xmin = 359.7908
				xmax = 359.8608
				text = "you"
			intervals [1171]:
				xmin = 359.8608
				xmax = 360.0208
				text = "know"
			intervals [1172]:
				xmin = 360.0208
				xmax = 360.3679
				text = ""
			intervals [1173]:
				xmin = 360.3679
				xmax = 360.6179
				text = "these"
			intervals [1174]:
				xmin = 360.6179
				xmax = 360.7079
				text = ""
			intervals [1175]:
				xmin = 360.7079
				xmax = 361.1379
				text = "kooks"
			intervals [1176]:
				xmin = 361.1379
				xmax = 361.3279
				text = "these"
			intervals [1177]:
				xmin = 361.3279
				xmax = 361.8079
				text = "strong"
			intervals [1178]:
				xmin = 361.8079
				xmax = 361.9679
				text = "men"
			intervals [1179]:
				xmin = 361.9679
				xmax = 362.0579
				text = "you"
			intervals [1180]:
				xmin = 362.0579
				xmax = 362.2179
				text = "know"
			intervals [1181]:
				xmin = 362.2179
				xmax = 362.4825
				text = ""
			intervals [1182]:
				xmin = 362.4825
				xmax = 362.6225
				text = "lift"
			intervals [1183]:
				xmin = 362.6225
				xmax = 362.7425
				text = "up"
			intervals [1184]:
				xmin = 362.7425
				xmax = 362.7825
				text = "a"
			intervals [1185]:
				xmin = 362.7825
				xmax = 362.8325
				text = ""
			intervals [1186]:
				xmin = 362.8325
				xmax = 363.5025
				text = "papier-mache"
			intervals [1187]:
				xmin = 363.5025
				xmax = 363.8225
				text = "rock"
			intervals [1188]:
				xmin = 363.8225
				xmax = 363.9325
				text = "and"
			intervals [1189]:
				xmin = 363.9325
				xmax = 363.9625
				text = ""
			intervals [1190]:
				xmin = 363.9625
				xmax = 364.1125
				text = "throw"
			intervals [1191]:
				xmin = 364.1125
				xmax = 364.1825
				text = "it"
			intervals [1192]:
				xmin = 364.1825
				xmax = 364.2525
				text = "at"
			intervals [1193]:
				xmin = 364.2525
				xmax = 364.6325
				text = "somebody"
			intervals [1194]:
				xmin = 364.6325
				xmax = 366.7821
				text = ""
			intervals [1195]:
				xmin = 366.7821
				xmax = 367.2021
				text = "no"
			intervals [1196]:
				xmin = 367.2021
				xmax = 372.2096
				text = ""
			intervals [1197]:
				xmin = 372.2096
				xmax = 372.3596
				text = "yeah"
			intervals [1198]:
				xmin = 372.3596
				xmax = 372.3896
				text = "a"
			intervals [1199]:
				xmin = 372.3896
				xmax = 372.7996
				text = "dog"
			intervals [1200]:
				xmin = 372.7996
				xmax = 374.4759
				text = ""
			intervals [1201]:
				xmin = 374.4759
				xmax = 374.5859
				text = "he"
			intervals [1202]:
				xmin = 374.5859
				xmax = 374.6359
				text = "s"
			intervals [1203]:
				xmin = 374.6359
				xmax = 374.8059
				text = "kind"
			intervals [1204]:
				xmin = 374.8059
				xmax = 374.9159
				text = "of"
			intervals [1205]:
				xmin = 374.9159
				xmax = 374.9459
				text = "a"
			intervals [1206]:
				xmin = 374.9459
				xmax = 375.2159
				text = "mutt"
			intervals [1207]:
				xmin = 375.2159
				xmax = 375.3359
				text = ""
			intervals [1208]:
				xmin = 375.3359
				xmax = 375.4359
				text = "you"
			intervals [1209]:
				xmin = 375.4359
				xmax = 375.5559
				text = "know"
			intervals [1210]:
				xmin = 375.5559
				xmax = 376.1527
				text = ""
			intervals [1211]:
				xmin = 376.1527
				xmax = 376.4827
				text = "racked"
			intervals [1212]:
				xmin = 376.4827
				xmax = 376.5627
				text = "up"
			intervals [1213]:
				xmin = 376.5627
				xmax = 376.6227
				text = ""
			intervals [1214]:
				xmin = 376.6227
				xmax = 377.0627
				text = "dog"
			intervals [1215]:
				xmin = 377.0627
				xmax = 381.590
				text = ""
			intervals [1216]:
				xmin = 381.590
				xmax = 381.970
				text = "nope"
			intervals [1217]:
				xmin = 381.970
				xmax = 382.210
				text = "<unk>"
			intervals [1218]:
				xmin = 382.210
				xmax = 382.7886
				text = ""
			intervals [1219]:
				xmin = 382.7886
				xmax = 383.1786
				text = "sits"
			intervals [1220]:
				xmin = 383.1786
				xmax = 383.3386
				text = "there"
			intervals [1221]:
				xmin = 383.3386
				xmax = 383.3986
				text = "and"
			intervals [1222]:
				xmin = 383.3986
				xmax = 383.4286
				text = ""
			intervals [1223]:
				xmin = 383.4286
				xmax = 383.7986
				text = "eats"
			intervals [1224]:
				xmin = 383.7986
				xmax = 385.8396
				text = ""
			intervals [1225]:
				xmin = 385.8396
				xmax = 385.9496
				text = "yeah"
			intervals [1226]:
				xmin = 385.9496
				xmax = 386.0096
				text = "it"
			intervals [1227]:
				xmin = 386.0096
				xmax = 386.0596
				text = "s"
			intervals [1228]:
				xmin = 386.0596
				xmax = 386.2096
				text = "about"
			intervals [1229]:
				xmin = 386.2096
				xmax = 386.3696
				text = "ten"
			intervals [1230]:
				xmin = 386.3696
				xmax = 386.5496
				text = "years"
			intervals [1231]:
				xmin = 386.5496
				xmax = 386.7696
				text = "old"
			intervals [1232]:
				xmin = 386.7696
				xmax = 388.6804
				text = ""
			intervals [1233]:
				xmin = 388.6804
				xmax = 389.0404
				text = "brownie"
			intervals [1234]:
				xmin = 389.0404
				xmax = 393.3794
				text = ""
			intervals [1235]:
				xmin = 393.3794
				xmax = 393.4094
				text = "i"
			intervals [1236]:
				xmin = 393.4094
				xmax = 393.4394
				text = ""
			intervals [1237]:
				xmin = 393.4394
				xmax = 393.5394
				text = "had"
			intervals [1238]:
				xmin = 393.5394
				xmax = 393.6394
				text = "a"
			intervals [1239]:
				xmin = 393.6394
				xmax = 394.1194
				text = "goldfish"
			intervals [1240]:
				xmin = 394.1194
				xmax = 394.1694
				text = "a"
			intervals [1241]:
				xmin = 394.1694
				xmax = 394.4494
				text = "couple"
			intervals [1242]:
				xmin = 394.4494
				xmax = 394.4794
				text = ""
			intervals [1243]:
				xmin = 394.4794
				xmax = 394.9794
				text = "times"
			intervals [1244]:
				xmin = 394.9794
				xmax = 395.2703
				text = ""
			intervals [1245]:
				xmin = 395.2703
				xmax = 395.4103
				text = "hm"
			intervals [1246]:
				xmin = 395.4103
				xmax = 395.7745
				text = ""
			intervals [1247]:
				xmin = 395.7745
				xmax = 396.1345
				text = "couple"
			intervals [1248]:
				xmin = 396.1345
				xmax = 396.5745
				text = "turtles"
			intervals [1249]:
				xmin = 396.5745
				xmax = 396.8245
				text = "couple"
			intervals [1250]:
				xmin = 396.8245
				xmax = 397.4445
				text = "snakes"
			intervals [1251]:
				xmin = 397.4445
				xmax = 398.3269
				text = ""
			intervals [1252]:
				xmin = 398.3269
				xmax = 398.6969
				text = "mm-hm"
			intervals [1253]:
				xmin = 398.6969
				xmax = 400.2317
				text = ""
			intervals [1254]:
				xmin = 400.2317
				xmax = 400.3117
				text = "i"
			intervals [1255]:
				xmin = 400.3117
				xmax = 400.4417
				text = "just"
			intervals [1256]:
				xmin = 400.4417
				xmax = 400.6117
				text = "left"
			intervals [1257]:
				xmin = 400.6117
				xmax = 400.6817
				text = "'em"
			intervals [1258]:
				xmin = 400.6817
				xmax = 400.7617
				text = "in"
			intervals [1259]:
				xmin = 400.7617
				xmax = 400.7917
				text = "a"
			intervals [1260]:
				xmin = 400.7917
				xmax = 401.1017
				text = "cage"
			intervals [1261]:
				xmin = 401.1017
				xmax = 401.1317
				text = "i"
			intervals [1262]:
				xmin = 401.1317
				xmax = 401.1617
				text = "d"
			intervals [1263]:
				xmin = 401.1617
				xmax = 401.1917
				text = ""
			intervals [1264]:
				xmin = 401.1917
				xmax = 401.3917
				text = "take"
			intervals [1265]:
				xmin = 401.3917
				xmax = 401.4817
				text = "'em"
			intervals [1266]:
				xmin = 401.4817
				xmax = 401.5817
				text = "out"
			intervals [1267]:
				xmin = 401.5817
				xmax = 401.6117
				text = ""
			intervals [1268]:
				xmin = 401.6117
				xmax = 401.8517
				text = "show"
			intervals [1269]:
				xmin = 401.8517
				xmax = 401.9717
				text = "off"
			intervals [1270]:
				xmin = 401.9717
				xmax = 402.0317
				text = "you"
			intervals [1271]:
				xmin = 402.0317
				xmax = 402.1417
				text = "know"
			intervals [1272]:
				xmin = 402.1417
				xmax = 402.1817
				text = ""
			intervals [1273]:
				xmin = 402.1817
				xmax = 402.3517
				text = "hold"
			intervals [1274]:
				xmin = 402.3517
				xmax = 402.4517
				text = "their"
			intervals [1275]:
				xmin = 402.4517
				xmax = 402.7717
				text = "heads"
			intervals [1276]:
				xmin = 402.7717
				xmax = 402.9617
				text = "around"
			intervals [1277]:
				xmin = 402.9617
				xmax = 403.725
				text = ""
			intervals [1278]:
				xmin = 403.725
				xmax = 403.985
				text = "one"
			intervals [1279]:
				xmin = 403.985
				xmax = 404.165
				text = "bit"
			intervals [1280]:
				xmin = 404.165
				xmax = 404.195
				text = ""
			intervals [1281]:
				xmin = 404.195
				xmax = 404.315
				text = "me"
			intervals [1282]:
				xmin = 404.315
				xmax = 404.485
				text = "one"
			intervals [1283]:
				xmin = 404.485
				xmax = 404.775
				text = "time"
			intervals [1284]:
				xmin = 404.775
				xmax = 404.805
				text = ""
			intervals [1285]:
				xmin = 404.805
				xmax = 404.865
				text = "i"
			intervals [1286]:
				xmin = 404.865
				xmax = 404.925
				text = ""
			intervals [1287]:
				xmin = 404.925
				xmax = 405.205
				text = "killed"
			intervals [1288]:
				xmin = 405.205
				xmax = 405.275
				text = "it"
			intervals [1289]:
				xmin = 405.275
				xmax = 407.8241
				text = ""
			intervals [1290]:
				xmin = 407.8241
				xmax = 407.9141
				text = "mm-mm"
			intervals [1291]:
				xmin = 407.9141
				xmax = 407.9441
				text = ""
			intervals [1292]:
				xmin = 407.9441
				xmax = 408.0541
				text = "it"
			intervals [1293]:
				xmin = 408.0541
				xmax = 408.1841
				text = "was"
			intervals [1294]:
				xmin = 408.1841
				xmax = 408.2241
				text = "a"
			intervals [1295]:
				xmin = 408.2241
				xmax = 408.5041
				text = "black"
			intervals [1296]:
				xmin = 408.5041
				xmax = 408.8341
				text = "snake"
			intervals [1297]:
				xmin = 408.8341
				xmax = 411.7552
				text = ""
			intervals [1298]:
				xmin = 411.7552
				xmax = 412.0052
				text = "well"
			intervals [1299]:
				xmin = 412.0052
				xmax = 412.0952
				text = ""
			intervals [1300]:
				xmin = 412.0952
				xmax = 412.3152
				text = "he"
			intervals [1301]:
				xmin = 412.3152
				xmax = 412.4352
				text = "was"
			intervals [1302]:
				xmin = 412.4352
				xmax = 412.6852
				text = "over"
			intervals [1303]:
				xmin = 412.6852
				xmax = 412.9052
				text = "down"
			intervals [1304]:
				xmin = 412.9052
				xmax = 412.9752
				text = "at"
			intervals [1305]:
				xmin = 412.9752
				xmax = 413.3552
				text = "camp"
			intervals [1306]:
				xmin = 413.3552
				xmax = 413.4252
				text = "you"
			intervals [1307]:
				xmin = 413.4252
				xmax = 413.5552
				text = "know"
			intervals [1308]:
				xmin = 413.5552
				xmax = 413.7113
				text = ""
			intervals [1309]:
				xmin = 413.7113
				xmax = 413.8213
				text = "when"
			intervals [1310]:
				xmin = 413.8213
				xmax = 413.8513
				text = "i"
			intervals [1311]:
				xmin = 413.8513
				xmax = 413.9713
				text = "went"
			intervals [1312]:
				xmin = 413.9713
				xmax = 414.0313
				text = "to"
			intervals [1313]:
				xmin = 414.0313
				xmax = 414.3313
				text = "camp"
			intervals [1314]:
				xmin = 414.3313
				xmax = 414.7278
				text = ""
			intervals [1315]:
				xmin = 414.7278
				xmax = 414.8478
				text = "they"
			intervals [1316]:
				xmin = 414.8478
				xmax = 414.9478
				text = "had"
			intervals [1317]:
				xmin = 414.9478
				xmax = 414.9778
				text = ""
			intervals [1318]:
				xmin = 414.9778
				xmax = 415.1678
				text = "all"
			intervals [1319]:
				xmin = 415.1678
				xmax = 415.3078
				text = "these"
			intervals [1320]:
				xmin = 415.3078
				xmax = 415.6578
				text = "snakes"
			intervals [1321]:
				xmin = 415.6578
				xmax = 415.8078
				text = "around"
			intervals [1322]:
				xmin = 415.8078
				xmax = 415.8878
				text = "the"
			intervals [1323]:
				xmin = 415.8878
				xmax = 416.1178
				text = "place"
			intervals [1324]:
				xmin = 416.1178
				xmax = 416.2278
				text = "so"
			intervals [1325]:
				xmin = 416.2278
				xmax = 416.2978
				text = "i"
			intervals [1326]:
				xmin = 416.2978
				xmax = 416.4778
				text = "just"
			intervals [1327]:
				xmin = 416.4778
				xmax = 416.6778
				text = "caught"
			intervals [1328]:
				xmin = 416.6778
				xmax = 416.7778
				text = "one"
			intervals [1329]:
				xmin = 416.7778
				xmax = 416.8378
				text = "and"
			intervals [1330]:
				xmin = 416.8378
				xmax = 416.9578
				text = "then"
			intervals [1331]:
				xmin = 416.9578
				xmax = 417.0278
				text = "it"
			intervals [1332]:
				xmin = 417.0278
				xmax = 417.1578
				text = "s"
			intervals [1333]:
				xmin = 417.1578
				xmax = 417.429
				text = ""
			intervals [1334]:
				xmin = 417.429
				xmax = 417.619
				text = "put"
			intervals [1335]:
				xmin = 417.619
				xmax = 417.739
				text = "my"
			intervals [1336]:
				xmin = 417.739
				xmax = 417.939
				text = "foot"
			intervals [1337]:
				xmin = 417.939
				xmax = 418.049
				text = "on"
			intervals [1338]:
				xmin = 418.049
				xmax = 418.139
				text = "it"
			intervals [1339]:
				xmin = 418.139
				xmax = 418.179
				text = "s"
			intervals [1340]:
				xmin = 418.179
				xmax = 418.409
				text = "head"
			intervals [1341]:
				xmin = 418.409
				xmax = 418.489
				text = ""
			intervals [1342]:
				xmin = 418.489
				xmax = 418.719
				text = "picked"
			intervals [1343]:
				xmin = 418.719
				xmax = 418.789
				text = "it"
			intervals [1344]:
				xmin = 418.789
				xmax = 418.939
				text = "up"
			intervals [1345]:
				xmin = 418.939
				xmax = 421.5361
				text = ""
			intervals [1346]:
				xmin = 421.5361
				xmax = 421.6761
				text = "mm"
			intervals [1347]:
				xmin = 421.6761
				xmax = 421.7061
				text = ""
			intervals [1348]:
				xmin = 421.7061
				xmax = 421.9061
				text = "yeah"
			intervals [1349]:
				xmin = 421.9061
				xmax = 421.9361
				text = "i"
			intervals [1350]:
				xmin = 421.9361
				xmax = 422.0861
				text = "put"
			intervals [1351]:
				xmin = 422.0861
				xmax = 422.1161
				text = "a"
			intervals [1352]:
				xmin = 422.1161
				xmax = 422.4061
				text = "mouse"
			intervals [1353]:
				xmin = 422.4061
				xmax = 422.4861
				text = "in"
			intervals [1354]:
				xmin = 422.4861
				xmax = 422.5861
				text = "there"
			intervals [1355]:
				xmin = 422.5861
				xmax = 422.8561
				text = "every"
			intervals [1356]:
				xmin = 422.8561
				xmax = 423.0163
				text = ""
			intervals [1357]:
				xmin = 423.0163
				xmax = 423.1563
				text = "once"
			intervals [1358]:
				xmin = 423.1563
				xmax = 423.2163
				text = "in"
			intervals [1359]:
				xmin = 423.2163
				xmax = 423.2463
				text = "a"
			intervals [1360]:
				xmin = 423.2463
				xmax = 423.3363
				text = "while"
			intervals [1361]:
				xmin = 423.3363
				xmax = 423.4263
				text = "but"
			intervals [1362]:
				xmin = 423.4263
				xmax = 423.5163
				text = "they"
			intervals [1363]:
				xmin = 423.5163
				xmax = 423.6663
				text = "don't"
			intervals [1364]:
				xmin = 423.6663
				xmax = 423.7763
				text = "eat"
			intervals [1365]:
				xmin = 423.7763
				xmax = 423.8063
				text = ""
			intervals [1366]:
				xmin = 423.8063
				xmax = 423.9763
				text = "very"
			intervals [1367]:
				xmin = 423.9763
				xmax = 424.1463
				text = "much"
			intervals [1368]:
				xmin = 424.1463
				xmax = 424.2163
				text = "they"
			intervals [1369]:
				xmin = 424.2163
				xmax = 424.3363
				text = "eat"
			intervals [1370]:
				xmin = 424.3363
				xmax = 424.5363
				text = "something"
			intervals [1371]:
				xmin = 424.5363
				xmax = 424.6263
				text = "like"
			intervals [1372]:
				xmin = 424.6263
				xmax = 425.1212
				text = ""
			intervals [1373]:
				xmin = 425.1212
				xmax = 425.3312
				text = "once"
			intervals [1374]:
				xmin = 425.3312
				xmax = 425.4812
				text = "every"
			intervals [1375]:
				xmin = 425.4812
				xmax = 425.6512
				text = "two"
			intervals [1376]:
				xmin = 425.6512
				xmax = 425.8912
				text = "weeks"
			intervals [1377]:
				xmin = 425.8912
				xmax = 425.9612
				text = "or"
			intervals [1378]:
				xmin = 425.9612
				xmax = 426.3512
				text = "something"
			intervals [1379]:
				xmin = 426.3512
				xmax = 428.7121
				text = ""
			intervals [1380]:
				xmin = 428.7121
				xmax = 428.9321
				text = "hm"
			intervals [1381]:
				xmin = 428.9321
				xmax = 429.5065
				text = ""
			intervals [1382]:
				xmin = 429.5065
				xmax = 429.8165
				text = "mm-hm"
			intervals [1383]:
				xmin = 429.8165
				xmax = 430.4609
				text = ""
			intervals [1384]:
				xmin = 430.4609
				xmax = 430.7209
				text = "mm-hm"
			intervals [1385]:
				xmin = 430.7209
				xmax = 431.877
				text = ""
			intervals [1386]:
				xmin = 431.877
				xmax = 432.067
				text = "well"
			intervals [1387]:
				xmin = 432.067
				xmax = 432.247
				text = ""
			intervals [1388]:
				xmin = 432.247
				xmax = 432.317
				text = "he"
			intervals [1389]:
				xmin = 432.317
				xmax = 432.577
				text = "just"
			intervals [1390]:
				xmin = 432.577
				xmax = 432.987
				text = "curls"
			intervals [1391]:
				xmin = 432.987
				xmax = 433.197
				text = "back"
			intervals [1392]:
				xmin = 433.197
				xmax = 433.267
				text = "you"
			intervals [1393]:
				xmin = 433.267
				xmax = 433.447
				text = "know"
			intervals [1394]:
				xmin = 433.447
				xmax = 433.9394
				text = ""
			intervals [1395]:
				xmin = 433.9394
				xmax = 433.9994
				text = "he"
			intervals [1396]:
				xmin = 433.9994
				xmax = 434.1994
				text = "just"
			intervals [1397]:
				xmin = 434.1994
				xmax = 434.4494
				text = "doesn't"
			intervals [1398]:
				xmin = 434.4494
				xmax = 434.6294
				text = "move"
			intervals [1399]:
				xmin = 434.6294
				xmax = 434.6894
				text = "and"
			intervals [1400]:
				xmin = 434.6894
				xmax = 434.7494
				text = "the"
			intervals [1401]:
				xmin = 434.7494
				xmax = 434.9994
				text = "mouse"
			intervals [1402]:
				xmin = 434.9994
				xmax = 435.0694
				text = "is"
			intervals [1403]:
				xmin = 435.0694
				xmax = 435.3694
				text = "standing"
			intervals [1404]:
				xmin = 435.3694
				xmax = 435.4894
				text = "there"
			intervals [1405]:
				xmin = 435.4894
				xmax = 435.7394
				text = "scared"
			intervals [1406]:
				xmin = 435.7394
				xmax = 435.7994
				text = "to"
			intervals [1407]:
				xmin = 435.7994
				xmax = 435.9394
				text = "death"
			intervals [1408]:
				xmin = 435.9394
				xmax = 435.9994
				text = "and"
			intervals [1409]:
				xmin = 435.9994
				xmax = 436.0594
				text = "he"
			intervals [1410]:
				xmin = 436.0594
				xmax = 436.1994
				text = "just"
			intervals [1411]:
				xmin = 436.1994
				xmax = 436.6594
				text = "strikes"
			intervals [1412]:
				xmin = 436.6594
				xmax = 436.7594
				text = "out"
			intervals [1413]:
				xmin = 436.7594
				xmax = 436.7894
				text = ""
			intervals [1414]:
				xmin = 436.7894
				xmax = 436.8494
				text = "and"
			intervals [1415]:
				xmin = 436.8494
				xmax = 437.0994
				text = "hits"
			intervals [1416]:
				xmin = 437.0994
				xmax = 437.1594
				text = "the"
			intervals [1417]:
				xmin = 437.1594
				xmax = 437.3894
				text = "mouse"
			intervals [1418]:
				xmin = 437.3894
				xmax = 437.9809
				text = ""
			intervals [1419]:
				xmin = 437.9809
				xmax = 438.1509
				text = "right"
			intervals [1420]:
				xmin = 438.1509
				xmax = 438.2309
				text = ""
			intervals [1421]:
				xmin = 438.2309
				xmax = 438.3609
				text = "in"
			intervals [1422]:
				xmin = 438.3609
				xmax = 438.5509
				text = "his"
			intervals [1423]:
				xmin = 438.5509
				xmax = 438.8609
				text = "back"
			intervals [1424]:
				xmin = 438.8609
				xmax = 438.9509
				text = "you"
			intervals [1425]:
				xmin = 438.9509
				xmax = 439.1509
				text = "know"
			intervals [1426]:
				xmin = 439.1509
				xmax = 439.3291
				text = ""
			intervals [1427]:
				xmin = 439.3291
				xmax = 439.3891
				text = "and"
			intervals [1428]:
				xmin = 439.3891
				xmax = 439.4491
				text = "the"
			intervals [1429]:
				xmin = 439.4491
				xmax = 439.6491
				text = "mouse"
			intervals [1430]:
				xmin = 439.6491
				xmax = 439.9191
				text = "just"
			intervals [1431]:
				xmin = 439.9191
				xmax = 440.0054
				text = ""
			intervals [1432]:
				xmin = 440.0054
				xmax = 440.3954
				text = "keels"
			intervals [1433]:
				xmin = 440.3954
				xmax = 440.5754
				text = "over"
			intervals [1434]:
				xmin = 440.5754
				xmax = 440.6354
				text = "and"
			intervals [1435]:
				xmin = 440.6354
				xmax = 440.7754
				text = "he"
			intervals [1436]:
				xmin = 440.7754
				xmax = 440.8988
				text = ""
			intervals [1437]:
				xmin = 440.8988
				xmax = 441.3788
				text = "swallows"
			intervals [1438]:
				xmin = 441.3788
				xmax = 441.4688
				text = "him"
			intervals [1439]:
				xmin = 441.4688
				xmax = 441.7488
				text = "whole"
			intervals [1440]:
				xmin = 441.7488
				xmax = 448.2681
				text = ""
			intervals [1441]:
				xmin = 448.2681
				xmax = 448.6281
				text = "yeah"
			intervals [1442]:
				xmin = 448.6281
				xmax = 451.8507
				text = ""
			intervals [1443]:
				xmin = 451.8507
				xmax = 451.9307
				text = "a"
			intervals [1444]:
				xmin = 451.9307
				xmax = 452.1807
				text = "mouse"
			intervals [1445]:
				xmin = 452.1807
				xmax = 452.3707
				text = "can't"
			intervals [1446]:
				xmin = 452.3707
				xmax = 452.6307
				text = "fight"
			intervals [1447]:
				xmin = 452.6307
				xmax = 452.7107
				text = "a"
			intervals [1448]:
				xmin = 452.7107
				xmax = 453.0207
				text = "snake"
			intervals [1449]:
				xmin = 453.0207
				xmax = 453.0607
				text = ""
			intervals [1450]:
				xmin = 453.0607
				xmax = 453.2607
				text = "back"
			intervals [1451]:
				xmin = 453.2607
				xmax = 453.3107
				text = ""
			intervals [1452]:
				xmin = 453.3107
				xmax = 453.5107
				text = "very"
			intervals [1453]:
				xmin = 453.5107
				xmax = 453.7007
				text = "well"
			intervals [1454]:
				xmin = 453.7007
				xmax = 453.7307
				text = ""
			intervals [1455]:
				xmin = 453.7307
				xmax = 453.7607
				text = "i"
			intervals [1456]:
				xmin = 453.7607
				xmax = 454.0307
				text = ""
			intervals [1457]:
				xmin = 454.0307
				xmax = 454.1307
				text = "don't"
			intervals [1458]:
				xmin = 454.1307
				xmax = 454.1607
				text = ""
			intervals [1459]:
				xmin = 454.1607
				xmax = 454.2807
				text = "think"
			intervals [1460]:
				xmin = 454.2807
				xmax = 468.924
				text = ""
			intervals [1461]:
				xmin = 468.924
				xmax = 469.294
				text = "um"
			intervals [1462]:
				xmin = 469.294
				xmax = 469.7158
				text = ""
			intervals [1463]:
				xmin = 469.7158
				xmax = 469.8958
				text = "well"
			intervals [1464]:
				xmin = 469.8958
				xmax = 470.7264
				text = ""
			intervals [1465]:
				xmin = 470.7264
				xmax = 470.8664
				text = "well"
			intervals [1466]:
				xmin = 470.8664
				xmax = 471.1164
				text = "first"
			intervals [1467]:
				xmin = 471.1164
				xmax = 471.2264
				text = "there"
			intervals [1468]:
				xmin = 471.2264
				xmax = 471.4164
				text = "s"
			intervals [1469]:
				xmin = 471.4164
				xmax = 471.4464
				text = ""
			intervals [1470]:
				xmin = 471.4464
				xmax = 471.8564
				text = "french"
			intervals [1471]:
				xmin = 471.8564
				xmax = 472.8891
				text = ""
			intervals [1472]:
				xmin = 472.8891
				xmax = 473.2091
				text = "and"
			intervals [1473]:
				xmin = 473.2091
				xmax = 473.9996
				text = ""
			intervals [1474]:
				xmin = 473.9996
				xmax = 474.5096
				text = "chemistry"
			intervals [1475]:
				xmin = 474.5096
				xmax = 474.6396
				text = "and"
			intervals [1476]:
				xmin = 474.6396
				xmax = 474.8019
				text = ""
			intervals [1477]:
				xmin = 474.8019
				xmax = 475.4819
				text = "geometry"
			intervals [1478]:
				xmin = 475.4819
				xmax = 475.6019
				text = "and"
			intervals [1479]:
				xmin = 475.6019
				xmax = 475.9519
				text = ""
			intervals [1480]:
				xmin = 475.9519
				xmax = 476.3819
				text = "english"
			intervals [1481]:
				xmin = 476.3819
				xmax = 488.7301
				text = ""
			intervals [1482]:
				xmin = 488.7301
				xmax = 489.1001
				text = "well"
			intervals [1483]:
				xmin = 489.1001
				xmax = 490.4403
				text = ""
			intervals [1484]:
				xmin = 490.4403
				xmax = 490.5703
				text = "i"
			intervals [1485]:
				xmin = 490.5703
				xmax = 490.7503
				text = "used"
			intervals [1486]:
				xmin = 490.7503
				xmax = 490.8103
				text = "to"
			intervals [1487]:
				xmin = 490.8103
				xmax = 490.9403
				text = "have"
			intervals [1488]:
				xmin = 490.9403
				xmax = 491.0203
				text = "a"
			intervals [1489]:
				xmin = 491.0203
				xmax = 491.4603
				text = "wild"
			intervals [1490]:
				xmin = 491.4603
				xmax = 491.7503
				text = "life"
			intervals [1491]:
				xmin = 491.7503
				xmax = 491.8403
				text = "when"
			intervals [1492]:
				xmin = 491.8403
				xmax = 491.8703
				text = "i"
			intervals [1493]:
				xmin = 491.8703
				xmax = 491.9003
				text = ""
			intervals [1494]:
				xmin = 491.9003
				xmax = 492.0503
				text = "was"
			intervals [1495]:
				xmin = 492.0503
				xmax = 492.0803
				text = ""
			intervals [1496]:
				xmin = 492.0803
				xmax = 492.3303
				text = "ten"
			intervals [1497]:
				xmin = 492.3303
				xmax = 492.3603
				text = ""
			intervals [1498]:
				xmin = 492.3603
				xmax = 492.4403
				text = "you"
			intervals [1499]:
				xmin = 492.4403
				xmax = 492.5803
				text = "know"
			intervals [1500]:
				xmin = 492.5803
				xmax = 493.307
				text = ""
			intervals [1501]:
				xmin = 493.307
				xmax = 493.597
				text = "so"
			intervals [1502]:
				xmin = 493.597
				xmax = 493.887
				text = "we"
			intervals [1503]:
				xmin = 493.887
				xmax = 494.1834
				text = ""
			intervals [1504]:
				xmin = 494.1834
				xmax = 494.2534
				text = "i"
			intervals [1505]:
				xmin = 494.2534
				xmax = 494.5134
				text = "remember"
			intervals [1506]:
				xmin = 494.5134
				xmax = 494.6334
				text = ""
			intervals [1507]:
				xmin = 494.6334
				xmax = 494.8334
				text = "all"
			intervals [1508]:
				xmin = 494.8334
				xmax = 494.9234
				text = "the"
			intervals [1509]:
				xmin = 494.9234
				xmax = 495.1734
				text = "time"
			intervals [1510]:
				xmin = 495.1734
				xmax = 495.2434
				text = "the"
			intervals [1511]:
				xmin = 495.2434
				xmax = 495.4234
				text = "best"
			intervals [1512]:
				xmin = 495.4234
				xmax = 495.5434
				text = "fun"
			intervals [1513]:
				xmin = 495.5434
				xmax = 495.6234
				text = "we"
			intervals [1514]:
				xmin = 495.6234
				xmax = 495.7834
				text = "ever"
			intervals [1515]:
				xmin = 495.7834
				xmax = 495.9634
				text = "had"
			intervals [1516]:
				xmin = 495.9634
				xmax = 496.1134
				text = "was"
			intervals [1517]:
				xmin = 496.1134
				xmax = 496.2834
				text = "when"
			intervals [1518]:
				xmin = 496.2834
				xmax = 496.3634
				text = "we"
			intervals [1519]:
				xmin = 496.3634
				xmax = 496.4534
				text = "would"
			intervals [1520]:
				xmin = 496.4534
				xmax = 496.5834
				text = "go"
			intervals [1521]:
				xmin = 496.5834
				xmax = 496.7034
				text = "to"
			intervals [1522]:
				xmin = 496.7034
				xmax = 496.8034
				text = "the"
			intervals [1523]:
				xmin = 496.8034
				xmax = 497.1634
				text = "bakery"
			intervals [1524]:
				xmin = 497.1634
				xmax = 497.2534
				text = "and"
			intervals [1525]:
				xmin = 497.2534
				xmax = 497.3334
				text = "s"
			intervals [1526]:
				xmin = 497.3334
				xmax = 497.602
				text = ""
			intervals [1527]:
				xmin = 497.602
				xmax = 497.822
				text = "try"
			intervals [1528]:
				xmin = 497.822
				xmax = 497.912
				text = "and"
			intervals [1529]:
				xmin = 497.912
				xmax = 498.292
				text = "steal"
			intervals [1530]:
				xmin = 498.292
				xmax = 498.362
				text = "the"
			intervals [1531]:
				xmin = 498.362
				xmax = 498.772
				text = "pies"
			intervals [1532]:
				xmin = 498.772
				xmax = 498.882
				text = "they"
			intervals [1533]:
				xmin = 498.882
				xmax = 499.082
				text = "had"
			intervals [1534]:
				xmin = 499.082
				xmax = 499.4149
				text = ""
			intervals [1535]:
				xmin = 499.4149
				xmax = 499.6449
				text = "because"
			intervals [1536]:
				xmin = 499.6449
				xmax = 499.7249
				text = "they"
			intervals [1537]:
				xmin = 499.7249
				xmax = 499.8549
				text = "had"
			intervals [1538]:
				xmin = 499.8549
				xmax = 500.1249
				text = "this"
			intervals [1539]:
				xmin = 500.1249
				xmax = 500.3049
				text = "big"
			intervals [1540]:
				xmin = 500.3049
				xmax = 500.7549
				text = "conveyor"
			intervals [1541]:
				xmin = 500.7549
				xmax = 500.9449
				text = "belt"
			intervals [1542]:
				xmin = 500.9449
				xmax = 501.0649
				text = "where"
			intervals [1543]:
				xmin = 501.0649
				xmax = 501.2149
				text = "all"
			intervals [1544]:
				xmin = 501.2149
				xmax = 501.2849
				text = "the"
			intervals [1545]:
				xmin = 501.2849
				xmax = 501.6849
				text = "pies"
			intervals [1546]:
				xmin = 501.6849
				xmax = 501.7549
				text = "you"
			intervals [1547]:
				xmin = 501.7549
				xmax = 501.9549
				text = "know"
			intervals [1548]:
				xmin = 501.9549
				xmax = 502.2796
				text = ""
			intervals [1549]:
				xmin = 502.2796
				xmax = 502.4996
				text = "rolling"
			intervals [1550]:
				xmin = 502.4996
				xmax = 502.6896
				text = "down"
			intervals [1551]:
				xmin = 502.6896
				xmax = 502.7796
				text = "all"
			intervals [1552]:
				xmin = 502.7796
				xmax = 502.8396
				text = "you"
			intervals [1553]:
				xmin = 502.8396
				xmax = 502.9296
				text = "have"
			intervals [1554]:
				xmin = 502.9296
				xmax = 503.0396
				text = "to"
			intervals [1555]:
				xmin = 503.0396
				xmax = 503.1796
				text = "do"
			intervals [1556]:
				xmin = 503.1796
				xmax = 503.3496
				text = "is"
			intervals [1557]:
				xmin = 503.3496
				xmax = 503.7403
				text = ""
			intervals [1558]:
				xmin = 503.7403
				xmax = 503.8303
				text = "is"
			intervals [1559]:
				xmin = 503.8303
				xmax = 504.0603
				text = "climb"
			intervals [1560]:
				xmin = 504.0603
				xmax = 504.2003
				text = "up"
			intervals [1561]:
				xmin = 504.2003
				xmax = 504.3103
				text = "on"
			intervals [1562]:
				xmin = 504.3103
				xmax = 504.4403
				text = "some"
			intervals [1563]:
				xmin = 504.4403
				xmax = 504.8603
				text = "boxes"
			intervals [1564]:
				xmin = 504.8603
				xmax = 504.9503
				text = "and"
			intervals [1565]:
				xmin = 504.9503
				xmax = 505.0703
				text = "get"
			intervals [1566]:
				xmin = 505.0703
				xmax = 505.1003
				text = ""
			intervals [1567]:
				xmin = 505.1003
				xmax = 505.2903
				text = "all"
			intervals [1568]:
				xmin = 505.2903
				xmax = 505.3703
				text = "the"
			intervals [1569]:
				xmin = 505.3703
				xmax = 505.7403
				text = "pies"
			intervals [1570]:
				xmin = 505.7403
				xmax = 505.8503
				text = "you"
			intervals [1571]:
				xmin = 505.8503
				xmax = 506.0903
				text = "want"
			intervals [1572]:
				xmin = 506.0903
				xmax = 506.7772
				text = ""
			intervals [1573]:
				xmin = 506.7772
				xmax = 506.9972
				text = "or"
			intervals [1574]:
				xmin = 506.9972
				xmax = 507.0272
				text = ""
			intervals [1575]:
				xmin = 507.0272
				xmax = 507.1672
				text = "or"
			intervals [1576]:
				xmin = 507.1672
				xmax = 507.2972
				text = "we"
			intervals [1577]:
				xmin = 507.2972
				xmax = 507.4772
				text = "go"
			intervals [1578]:
				xmin = 507.4772
				xmax = 507.5972
				text = "in"
			intervals [1579]:
				xmin = 507.5972
				xmax = 507.8472
				text = "there"
			intervals [1580]:
				xmin = 507.8472
				xmax = 508.1472
				text = "where"
			intervals [1581]:
				xmin = 508.1472
				xmax = 508.2072
				text = "the"
			intervals [1582]:
				xmin = 508.2072
				xmax = 508.5672
				text = "trucks"
			intervals [1583]:
				xmin = 508.5672
				xmax = 508.7372
				text = "are"
			intervals [1584]:
				xmin = 508.7372
				xmax = 508.8272
				text = "up"
			intervals [1585]:
				xmin = 508.8272
				xmax = 508.8972
				text = "on"
			intervals [1586]:
				xmin = 508.8972
				xmax = 508.9572
				text = "the"
			intervals [1587]:
				xmin = 508.9572
				xmax = 509.5972
				text = "platform"
			intervals [1588]:
				xmin = 509.5972
				xmax = 509.7372
				text = "and"
			intervals [1589]:
				xmin = 509.7372
				xmax = 510.1372
				text = "steal"
			intervals [1590]:
				xmin = 510.1372
				xmax = 510.2372
				text = "all"
			intervals [1591]:
				xmin = 510.2372
				xmax = 510.3272
				text = "their"
			intervals [1592]:
				xmin = 510.3272
				xmax = 510.6472
				text = "cakes"
			intervals [1593]:
				xmin = 510.6472
				xmax = 510.7172
				text = "and"
			intervals [1594]:
				xmin = 510.7172
				xmax = 511.0372
				text = "everything"
			intervals [1595]:
				xmin = 511.0372
				xmax = 511.1072
				text = "out"
			intervals [1596]:
				xmin = 511.1072
				xmax = 511.1672
				text = "of"
			intervals [1597]:
				xmin = 511.1672
				xmax = 511.3172
				text = "there"
			intervals [1598]:
				xmin = 511.3172
				xmax = 511.550
				text = ""
			intervals [1599]:
				xmin = 511.550
				xmax = 511.860
				text = "sometime"
			intervals [1600]:
				xmin = 511.860
				xmax = 511.920
				text = "the"
			intervals [1601]:
				xmin = 511.920
				xmax = 512.130
				text = "men"
			intervals [1602]:
				xmin = 512.130
				xmax = 512.260
				text = "would"
			intervals [1603]:
				xmin = 512.260
				xmax = 512.560
				text = "chase"
			intervals [1604]:
				xmin = 512.560
				xmax = 512.640
				text = "you"
			intervals [1605]:
				xmin = 512.640
				xmax = 512.710
				text = "and"
			intervals [1606]:
				xmin = 512.710
				xmax = 512.810
				text = "it"
			intervals [1607]:
				xmin = 512.810
				xmax = 512.940
				text = "was"
			intervals [1608]:
				xmin = 512.940
				xmax = 513.210
				text = "always"
			intervals [1609]:
				xmin = 513.210
				xmax = 513.450
				text = "fun"
			intervals [1610]:
				xmin = 513.450
				xmax = 513.510
				text = "to"
			intervals [1611]:
				xmin = 513.510
				xmax = 513.620
				text = "be"
			intervals [1612]:
				xmin = 513.620
				xmax = 513.980
				text = "chased"
			intervals [1613]:
				xmin = 513.980
				xmax = 514.100
				text = "by"
			intervals [1614]:
				xmin = 514.100
				xmax = 514.510
				text = "somebody"
			intervals [1615]:
				xmin = 514.510
				xmax = 515.0256
				text = ""
			intervals [1616]:
				xmin = 515.0256
				xmax = 515.1856
				text = "then"
			intervals [1617]:
				xmin = 515.1856
				xmax = 515.2756
				text = "we"
			intervals [1618]:
				xmin = 515.2756
				xmax = 515.3056
				text = "d"
			intervals [1619]:
				xmin = 515.3056
				xmax = 515.4756
				text = "have"
			intervals [1620]:
				xmin = 515.4756
				xmax = 515.6456
				text = "these"
			intervals [1621]:
				xmin = 515.6456
				xmax = 515.8556
				text = "little"
			intervals [1622]:
				xmin = 515.8556
				xmax = 516.2756
				text = "gangs"
			intervals [1623]:
				xmin = 516.2756
				xmax = 516.3556
				text = "you"
			intervals [1624]:
				xmin = 516.3556
				xmax = 516.5756
				text = "know"
			intervals [1625]:
				xmin = 516.5756
				xmax = 517.170
				text = ""
			intervals [1626]:
				xmin = 517.170
				xmax = 517.230
				text = "and"
			intervals [1627]:
				xmin = 517.230
				xmax = 517.290
				text = "we"
			intervals [1628]:
				xmin = 517.290
				xmax = 517.320
				text = "d"
			intervals [1629]:
				xmin = 517.320
				xmax = 517.440
				text = "go"
			intervals [1630]:
				xmin = 517.440
				xmax = 517.550
				text = "to"
			intervals [1631]:
				xmin = 517.550
				xmax = 517.610
				text = "the"
			intervals [1632]:
				xmin = 517.610
				xmax = 517.820
				text = "zoo"
			intervals [1633]:
				xmin = 517.820
				xmax = 517.940
				text = "or"
			intervals [1634]:
				xmin = 517.940
				xmax = 518.040
				text = "we"
			intervals [1635]:
				xmin = 518.040
				xmax = 518.070
				text = "d"
			intervals [1636]:
				xmin = 518.070
				xmax = 518.220
				text = "have"
			intervals [1637]:
				xmin = 518.220
				xmax = 518.270
				text = ""
			intervals [1638]:
				xmin = 518.270
				xmax = 518.650
				text = "gang"
			intervals [1639]:
				xmin = 518.650
				xmax = 518.890
				text = "wars"
			intervals [1640]:
				xmin = 518.890
				xmax = 518.980
				text = "with"
			intervals [1641]:
				xmin = 518.980
				xmax = 519.070
				text = "the"
			intervals [1642]:
				xmin = 519.070
				xmax = 519.360
				text = "street"
			intervals [1643]:
				xmin = 519.360
				xmax = 519.640
				text = "around"
			intervals [1644]:
				xmin = 519.640
				xmax = 519.710
				text = "the"
			intervals [1645]:
				xmin = 519.710
				xmax = 520.000
				text = "corner"
			intervals [1646]:
				xmin = 520.000
				xmax = 520.060
				text = "you"
			intervals [1647]:
				xmin = 520.060
				xmax = 520.150
				text = "know"
			intervals [1648]:
				xmin = 520.150
				xmax = 520.260
				text = "we"
			intervals [1649]:
				xmin = 520.260
				xmax = 520.310
				text = "d"
			intervals [1650]:
				xmin = 520.310
				xmax = 520.350
				text = ""
			intervals [1651]:
				xmin = 520.350
				xmax = 520.650
				text = "throw"
			intervals [1652]:
				xmin = 520.650
				xmax = 521.0394
				text = ""
			intervals [1653]:
				xmin = 521.0394
				xmax = 521.3694
				text = "glass"
			intervals [1654]:
				xmin = 521.3694
				xmax = 521.4794
				text = "and"
			intervals [1655]:
				xmin = 521.4794
				xmax = 521.7694
				text = "rocks"
			intervals [1656]:
				xmin = 521.7694
				xmax = 521.7994
				text = ""
			intervals [1657]:
				xmin = 521.7994
				xmax = 521.8594
				text = "at"
			intervals [1658]:
				xmin = 521.8594
				xmax = 522.0094
				text = "each"
			intervals [1659]:
				xmin = 522.0094
				xmax = 522.1294
				text = "other"
			intervals [1660]:
				xmin = 522.1294
				xmax = 522.2094
				text = "and"
			intervals [1661]:
				xmin = 522.2094
				xmax = 522.5494
				text = "everything"
			intervals [1662]:
				xmin = 522.5494
				xmax = 527.3467
				text = ""
			intervals [1663]:
				xmin = 527.3467
				xmax = 527.5867
				text = "yeah"
			intervals [1664]:
				xmin = 527.5867
				xmax = 527.7067
				text = "if"
			intervals [1665]:
				xmin = 527.7067
				xmax = 527.7767
				text = "you"
			intervals [1666]:
				xmin = 527.7767
				xmax = 527.9967
				text = "got"
			intervals [1667]:
				xmin = 527.9967
				xmax = 528.2767
				text = "caught"
			intervals [1668]:
				xmin = 528.2767
				xmax = 528.3067
				text = ""
			intervals [1669]:
				xmin = 528.3067
				xmax = 528.6767
				text = "yes"
			intervals [1670]:
				xmin = 528.6767
				xmax = 528.9195
				text = ""
			intervals [1671]:
				xmin = 528.9195
				xmax = 529.0395
				text = "lot"
			intervals [1672]:
				xmin = 529.0395
				xmax = 529.0995
				text = "of"
			intervals [1673]:
				xmin = 529.0995
				xmax = 529.3695
				text = "time"
			intervals [1674]:
				xmin = 529.3695
				xmax = 529.6759
				text = ""
			intervals [1675]:
				xmin = 529.6759
				xmax = 529.7959
				text = "get"
			intervals [1676]:
				xmin = 529.7959
				xmax = 529.9459
				text = "your"
			intervals [1677]:
				xmin = 529.9459
				xmax = 530.2059
				text = "head"
			intervals [1678]:
				xmin = 530.2059
				xmax = 530.2359
				text = ""
			intervals [1679]:
				xmin = 530.2359
				xmax = 530.4159
				text = "beat"
			intervals [1680]:
				xmin = 530.4159
				xmax = 530.5859
				text = "in"
			intervals [1681]:
				xmin = 530.5859
				xmax = 531.3282
				text = ""
			intervals [1682]:
				xmin = 531.3282
				xmax = 531.5582
				text = "yeah"
			intervals [1683]:
				xmin = 531.5582
				xmax = 535.6717
				text = ""
			intervals [1684]:
				xmin = 535.6717
				xmax = 535.8017
				text = "mm"
			intervals [1685]:
				xmin = 535.8017
				xmax = 536.2117
				text = "sometime"
			intervals [1686]:
				xmin = 536.2117
				xmax = 536.2817
				text = "the"
			intervals [1687]:
				xmin = 536.2817
				xmax = 536.6517
				text = "parents"
			intervals [1688]:
				xmin = 536.6517
				xmax = 536.7917
				text = "do"
			intervals [1689]:
				xmin = 536.7917
				xmax = 539.8028
				text = ""
			intervals [1690]:
				xmin = 539.8028
				xmax = 539.8928
				text = "let"
			intervals [1691]:
				xmin = 539.8928
				xmax = 539.9628
				text = "s"
			intervals [1692]:
				xmin = 539.9628
				xmax = 540.0128
				text = ""
			intervals [1693]:
				xmin = 540.0128
				xmax = 540.3528
				text = "see"
			intervals [1694]:
				xmin = 540.3528
				xmax = 541.4092
				text = ""
			intervals [1695]:
				xmin = 541.4092
				xmax = 541.5792
				text = "used"
			intervals [1696]:
				xmin = 541.5792
				xmax = 541.6492
				text = "to"
			intervals [1697]:
				xmin = 541.6492
				xmax = 542.0013
				text = ""
			intervals [1698]:
				xmin = 542.0013
				xmax = 542.2313
				text = "just"
			intervals [1699]:
				xmin = 542.2313
				xmax = 542.4113
				text = "go"
			intervals [1700]:
				xmin = 542.4113
				xmax = 542.8713
				text = "places"
			intervals [1701]:
				xmin = 542.8713
				xmax = 542.9713
				text = "you"
			intervals [1702]:
				xmin = 542.9713
				xmax = 543.1613
				text = "know"
			intervals [1703]:
				xmin = 543.1613
				xmax = 543.564
				text = ""
			intervals [1704]:
				xmin = 543.564
				xmax = 543.884
				text = "bother"
			intervals [1705]:
				xmin = 543.884
				xmax = 544.274
				text = "people"
			intervals [1706]:
				xmin = 544.274
				xmax = 544.454
				text = ""
			intervals [1707]:
				xmin = 544.454
				xmax = 544.514
				text = "<unk>"
			intervals [1708]:
				xmin = 544.514
				xmax = 545.4085
				text = ""
			intervals [1709]:
				xmin = 545.4085
				xmax = 545.6185
				text = "mostly"
			intervals [1710]:
				xmin = 545.6185
				xmax = 545.8885
				text = "play"
			intervals [1711]:
				xmin = 545.8885
				xmax = 546.3385
				text = "games"
			intervals [1712]:
				xmin = 546.3385
				xmax = 546.3685
				text = "a"
			intervals [1713]:
				xmin = 546.3685
				xmax = 546.4785
				text = "lot"
			intervals [1714]:
				xmin = 546.4785
				xmax = 546.5085
				text = ""
			intervals [1715]:
				xmin = 546.5085
				xmax = 546.5685
				text = "of"
			intervals [1716]:
				xmin = 546.5685
				xmax = 546.5985
				text = ""
			intervals [1717]:
				xmin = 546.5985
				xmax = 546.7585
				text = "time"
			intervals [1718]:
				xmin = 546.7585
				xmax = 546.7985
				text = ""
			intervals [1719]:
				xmin = 546.7985
				xmax = 546.8885
				text = "like"
			intervals [1720]:
				xmin = 546.8885
				xmax = 546.9885
				text = ""
			intervals [1721]:
				xmin = 546.9885
				xmax = 547.4285
				text = "baseball"
			intervals [1722]:
				xmin = 547.4285
				xmax = 547.4585
				text = ""
			intervals [1723]:
				xmin = 547.4585
				xmax = 547.4885
				text = "or"
			intervals [1724]:
				xmin = 547.4885
				xmax = 547.5185
				text = ""
			intervals [1725]:
				xmin = 547.5185
				xmax = 547.9485
				text = "football"
			intervals [1726]:
				xmin = 547.9485
				xmax = 548.5415
				text = ""
			intervals [1727]:
				xmin = 548.5415
				xmax = 549.2115
				text = "basketball"
			intervals [1728]:
				xmin = 549.2115
				xmax = 557.5783
				text = ""
			intervals [1729]:
				xmin = 557.5783
				xmax = 557.8083
				text = "yeah"
			intervals [1730]:
				xmin = 557.8083
				xmax = 557.8883
				text = ""
			intervals [1731]:
				xmin = 557.8883
				xmax = 558.1883
				text = "usually"
			intervals [1732]:
				xmin = 558.1883
				xmax = 558.3183
				text = "they"
			intervals [1733]:
				xmin = 558.3183
				xmax = 558.4083
				text = "just"
			intervals [1734]:
				xmin = 558.4083
				xmax = 558.4583
				text = ""
			intervals [1735]:
				xmin = 558.4583
				xmax = 558.6383
				text = "p-"
			intervals [1736]:
				xmin = 558.6383
				xmax = 558.8244
				text = ""
			intervals [1737]:
				xmin = 558.8244
				xmax = 559.0744
				text = "play"
			intervals [1738]:
				xmin = 559.0744
				xmax = 559.1144
				text = "uh"
			intervals [1739]:
				xmin = 559.1144
				xmax = 559.2344
				text = ""
			intervals [1740]:
				xmin = 559.2344
				xmax = 559.4044
				text = "with"
			intervals [1741]:
				xmin = 559.4044
				xmax = 559.4744
				text = "a"
			intervals [1742]:
				xmin = 559.4744
				xmax = 559.8044
				text = "half"
			intervals [1743]:
				xmin = 559.8044
				xmax = 560.1044
				text = "court"
			intervals [1744]:
				xmin = 560.1044
				xmax = 560.2144
				text = "you"
			intervals [1745]:
				xmin = 560.2144
				xmax = 560.3344
				text = "know"
			intervals [1746]:
				xmin = 560.3344
				xmax = 560.3644
				text = ""
			intervals [1747]:
				xmin = 560.3644
				xmax = 560.4544
				text = "you"
			intervals [1748]:
				xmin = 560.4544
				xmax = 560.6744
				text = "just"
			intervals [1749]:
				xmin = 560.6744
				xmax = 560.949
				text = ""
			intervals [1750]:
				xmin = 560.949
				xmax = 561.179
				text = "take"
			intervals [1751]:
				xmin = 561.179
				xmax = 561.279
				text = "out"
			intervals [1752]:
				xmin = 561.279
				xmax = 561.459
				text = "from"
			intervals [1753]:
				xmin = 561.459
				xmax = 561.509
				text = "o"
			intervals [1754]:
				xmin = 561.509
				xmax = 561.579
				text = ""
			intervals [1755]:
				xmin = 561.579
				xmax = 561.749
				text = "on"
			intervals [1756]:
				xmin = 561.749
				xmax = 561.839
				text = "the"
			intervals [1757]:
				xmin = 561.839
				xmax = 562.169
				text = "side"
			intervals [1758]:
				xmin = 562.169
				xmax = 562.509
				text = "lines"
			intervals [1759]:
				xmin = 562.509
				xmax = 562.8033
				text = ""
			intervals [1760]:
				xmin = 562.8033
				xmax = 562.9533
				text = "and"
			intervals [1761]:
				xmin = 562.9533
				xmax = 563.2933
				text = "whoever"
			intervals [1762]:
				xmin = 563.2933
				xmax = 563.5533
				text = "makes"
			intervals [1763]:
				xmin = 563.5533
				xmax = 563.6033
				text = "a"
			intervals [1764]:
				xmin = 563.6033
				xmax = 563.9433
				text = "point"
			intervals [1765]:
				xmin = 563.9433
				xmax = 564.0278
				text = ""
			intervals [1766]:
				xmin = 564.0278
				xmax = 564.1478
				text = "it"
			intervals [1767]:
				xmin = 564.1478
				xmax = 564.1878
				text = "s"
			intervals [1768]:
				xmin = 564.1878
				xmax = 564.4778
				text = "still"
			intervals [1769]:
				xmin = 564.4778
				xmax = 564.5878
				text = "their"
			intervals [1770]:
				xmin = 564.5878
				xmax = 564.8078
				text = "ball"
			intervals [1771]:
				xmin = 564.8078
				xmax = 564.8678
				text = "you"
			intervals [1772]:
				xmin = 564.8678
				xmax = 564.9278
				text = "know"
			intervals [1773]:
				xmin = 564.9278
				xmax = 565.0078
				text = "the"
			intervals [1774]:
				xmin = 565.0078
				xmax = 565.1678
				text = "ball"
			intervals [1775]:
				xmin = 565.1678
				xmax = 565.3878
				text = "doesn't"
			intervals [1776]:
				xmin = 565.3878
				xmax = 565.7078
				text = "change"
			intervals [1777]:
				xmin = 565.7078
				xmax = 565.9578
				text = "hand"
			intervals [1778]:
				xmin = 565.9578
				xmax = 566.4904
				text = ""
			intervals [1779]:
				xmin = 566.4904
				xmax = 566.6804
				text = "after"
			intervals [1780]:
				xmin = 566.6804
				xmax = 566.7404
				text = "if"
			intervals [1781]:
				xmin = 566.7404
				xmax = 567.0404
				text = "somebody"
			intervals [1782]:
				xmin = 567.0404
				xmax = 567.5704
				text = "scores"
			intervals [1783]:
				xmin = 567.5704
				xmax = 568.6292
				text = ""
			intervals [1784]:
				xmin = 568.6292
				xmax = 568.7192
				text = "you"
			intervals [1785]:
				xmin = 568.7192
				xmax = 568.8092
				text = "know"
			intervals [1786]:
				xmin = 568.8092
				xmax = 568.9671
				text = ""
			intervals [1787]:
				xmin = 568.9671
				xmax = 569.1171
				text = "they"
			intervals [1788]:
				xmin = 569.1171
				xmax = 569.3371
				text = "play"
			intervals [1789]:
				xmin = 569.3371
				xmax = 569.6771
				text = "silly"
			intervals [1790]:
				xmin = 569.6771
				xmax = 570.1171
				text = "games"
			intervals [1791]:
				xmin = 570.1171
				xmax = 570.3871
				text = "like"
			intervals [1792]:
				xmin = 570.3871
				xmax = 570.6871
				text = "um"
			intervals [1793]:
				xmin = 570.6871
				xmax = 571.9583
				text = ""
			intervals [1794]:
				xmin = 571.9583
				xmax = 572.1483
				text = "this"
			intervals [1795]:
				xmin = 572.1483
				xmax = 572.3083
				text = "game"
			intervals [1796]:
				xmin = 572.3083
				xmax = 572.5783
				text = "called"
			intervals [1797]:
				xmin = 572.5783
				xmax = 572.6083
				text = ""
			intervals [1798]:
				xmin = 572.6083
				xmax = 573.0583
				text = "horses"
			intervals [1799]:
				xmin = 573.0583
				xmax = 573.3924
				text = ""
			intervals [1800]:
				xmin = 573.3924
				xmax = 573.6724
				text = "and"
			intervals [1801]:
				xmin = 573.6724
				xmax = 573.9086
				text = ""
			intervals [1802]:
				xmin = 573.9086
				xmax = 573.9786
				text = "it"
			intervals [1803]:
				xmin = 573.9786
				xmax = 574.0986
				text = "be"
			intervals [1804]:
				xmin = 574.0986
				xmax = 574.2486
				text = "two"
			intervals [1805]:
				xmin = 574.2486
				xmax = 574.6086
				text = "people"
			intervals [1806]:
				xmin = 574.6086
				xmax = 574.6786
				text = "two"
			intervals [1807]:
				xmin = 574.6786
				xmax = 574.8586
				text = "more"
			intervals [1808]:
				xmin = 574.8586
				xmax = 575.2786
				text = "people"
			intervals [1809]:
				xmin = 575.2786
				xmax = 575.4694
				text = ""
			intervals [1810]:
				xmin = 575.4694
				xmax = 575.5394
				text = "and"
			intervals [1811]:
				xmin = 575.5394
				xmax = 575.6094
				text = "the"
			intervals [1812]:
				xmin = 575.6094
				xmax = 575.8094
				text = "guy"
			intervals [1813]:
				xmin = 575.8094
				xmax = 575.8994
				text = "would"
			intervals [1814]:
				xmin = 575.8994
				xmax = 576.1294
				text = "shoot"
			intervals [1815]:
				xmin = 576.1294
				xmax = 576.2494
				text = "the"
			intervals [1816]:
				xmin = 576.2494
				xmax = 576.4894
				text = "ball"
			intervals [1817]:
				xmin = 576.4894
				xmax = 576.6594
				text = "from"
			intervals [1818]:
				xmin = 576.6594
				xmax = 576.7294
				text = "a"
			intervals [1819]:
				xmin = 576.7294
				xmax = 576.9694
				text = "certain"
			intervals [1820]:
				xmin = 576.9694
				xmax = 577.3194
				text = "spot"
			intervals [1821]:
				xmin = 577.3194
				xmax = 577.5019
				text = ""
			intervals [1822]:
				xmin = 577.5019
				xmax = 577.6019
				text = "and"
			intervals [1823]:
				xmin = 577.6019
				xmax = 577.6819
				text = "if"
			intervals [1824]:
				xmin = 577.6819
				xmax = 577.8219
				text = "he"
			intervals [1825]:
				xmin = 577.8219
				xmax = 578.1019
				text = "made"
			intervals [1826]:
				xmin = 578.1019
				xmax = 578.2019
				text = "it"
			intervals [1827]:
				xmin = 578.2019
				xmax = 578.5824
				text = ""
			intervals [1828]:
				xmin = 578.5824
				xmax = 578.7224
				text = "you"
			intervals [1829]:
				xmin = 578.7224
				xmax = 578.9124
				text = "have"
			intervals [1830]:
				xmin = 578.9124
				xmax = 579.0124
				text = "to"
			intervals [1831]:
				xmin = 579.0124
				xmax = 579.2024
				text = "make"
			intervals [1832]:
				xmin = 579.2024
				xmax = 579.2624
				text = "it"
			intervals [1833]:
				xmin = 579.2624
				xmax = 579.3524
				text = "if"
			intervals [1834]:
				xmin = 579.3524
				xmax = 579.4424
				text = "you"
			intervals [1835]:
				xmin = 579.4424
				xmax = 579.6724
				text = "don't"
			intervals [1836]:
				xmin = 579.6724
				xmax = 579.7624
				text = "you"
			intervals [1837]:
				xmin = 579.7624
				xmax = 579.9024
				text = "get"
			intervals [1838]:
				xmin = 579.9024
				xmax = 580.0124
				text = "a"
			intervals [1839]:
				xmin = 580.0124
				xmax = 580.1824
				text = "letter"
			intervals [1840]:
				xmin = 580.1824
				xmax = 580.2724
				text = "of"
			intervals [1841]:
				xmin = 580.2724
				xmax = 580.3024
				text = ""
			intervals [1842]:
				xmin = 580.3024
				xmax = 580.3924
				text = "the"
			intervals [1843]:
				xmin = 580.3924
				xmax = 580.6324
				text = "word"
			intervals [1844]:
				xmin = 580.6324
				xmax = 580.6724
				text = ""
			intervals [1845]:
				xmin = 580.6724
				xmax = 580.9824
				text = "horse"
			intervals [1846]:
				xmin = 580.9824
				xmax = 581.0824
				text = "like"
			intervals [1847]:
				xmin = 581.0824
				xmax = 581.1424
				text = ""
			intervals [1848]:
				xmin = 581.1424
				xmax = 581.3924
				text = "first"
			intervals [1849]:
				xmin = 581.3924
				xmax = 581.5224
				text = "letter"
			intervals [1850]:
				xmin = 581.5224
				xmax = 581.5724
				text = ""
			intervals [1851]:
				xmin = 581.5724
				xmax = 581.6724
				text = "would"
			intervals [1852]:
				xmin = 581.6724
				xmax = 581.7424
				text = "be"
			intervals [1853]:
				xmin = 581.7424
				xmax = 581.9924
				text = "h"
			intervals [1854]:
				xmin = 581.9924
				xmax = 582.4332
				text = ""
			intervals [1855]:
				xmin = 582.4332
				xmax = 582.5732
				text = "and"
			intervals [1856]:
				xmin = 582.5732
				xmax = 582.6632
				text = "you"
			intervals [1857]:
				xmin = 582.6632
				xmax = 582.9032
				text = "keep"
			intervals [1858]:
				xmin = 582.9032
				xmax = 583.0532
				text = "on"
			intervals [1859]:
				xmin = 583.0532
				xmax = 583.1232
				text = "it"
			intervals [1860]:
				xmin = 583.1232
				xmax = 583.2232
				text = "and"
			intervals [1861]:
				xmin = 583.2232
				xmax = 583.3932
				text = "if"
			intervals [1862]:
				xmin = 583.3932
				xmax = 583.4532
				text = "you"
			intervals [1863]:
				xmin = 583.4532
				xmax = 583.6732
				text = "miss"
			intervals [1864]:
				xmin = 583.6732
				xmax = 583.9132
				text = "five"
			intervals [1865]:
				xmin = 583.9132
				xmax = 584.1732
				text = "times"
			intervals [1866]:
				xmin = 584.1732
				xmax = 584.2332
				text = "you"
			intervals [1867]:
				xmin = 584.2332
				xmax = 584.5332
				text = "finally"
			intervals [1868]:
				xmin = 584.5332
				xmax = 584.6332
				text = "get"
			intervals [1869]:
				xmin = 584.6332
				xmax = 584.6832
				text = ""
			intervals [1870]:
				xmin = 584.6832
				xmax = 584.9432
				text = "horse"
			intervals [1871]:
				xmin = 584.9432
				xmax = 585.0032
				text = "and"
			intervals [1872]:
				xmin = 585.0032
				xmax = 585.0932
				text = "you're"
			intervals [1873]:
				xmin = 585.0932
				xmax = 585.1232
				text = ""
			intervals [1874]:
				xmin = 585.1232
				xmax = 585.3132
				text = "out"
			intervals [1875]:
				xmin = 585.3132
				xmax = 585.5819
				text = ""
			intervals [1876]:
				xmin = 585.5819
				xmax = 585.6819
				text = "you"
			intervals [1877]:
				xmin = 585.6819
				xmax = 585.8519
				text = "just"
			intervals [1878]:
				xmin = 585.8519
				xmax = 585.9619
				text = "do"
			intervals [1879]:
				xmin = 585.9619
				xmax = 586.1219
				text = "that"
			intervals [1880]:
				xmin = 586.1219
				xmax = 586.1519
				text = ""
			intervals [1881]:
				xmin = 586.1519
				xmax = 586.3619
				text = "see"
			intervals [1882]:
				xmin = 586.3619
				xmax = 586.4619
				text = "who"
			intervals [1883]:
				xmin = 586.4619
				xmax = 586.5019
				text = "s"
			intervals [1884]:
				xmin = 586.5019
				xmax = 586.5819
				text = "the"
			intervals [1885]:
				xmin = 586.5819
				xmax = 586.8519
				text = "winner"
			intervals [1886]:
				xmin = 586.8519
				xmax = 594.4891
				text = ""
			intervals [1887]:
				xmin = 594.4891
				xmax = 594.6791
				text = "well"
			intervals [1888]:
				xmin = 594.6791
				xmax = 594.7691
				text = "if"
			intervals [1889]:
				xmin = 594.7691
				xmax = 594.7991
				text = ""
			intervals [1890]:
				xmin = 594.7991
				xmax = 594.9491
				text = "you"
			intervals [1891]:
				xmin = 594.9491
				xmax = 595.0191
				text = "know"
			intervals [1892]:
				xmin = 595.0191
				xmax = 595.1591
				text = "if"
			intervals [1893]:
				xmin = 595.1591
				xmax = 595.2191
				text = "it"
			intervals [1894]:
				xmin = 595.2191
				xmax = 595.3291
				text = "s"
			intervals [1895]:
				xmin = 595.3291
				xmax = 595.4311
				text = ""
			intervals [1896]:
				xmin = 595.4311
				xmax = 595.8211
				text = "obvious"
			intervals [1897]:
				xmin = 595.8211
				xmax = 595.8911
				text = "you"
			intervals [1898]:
				xmin = 595.8911
				xmax = 595.9511
				text = "know"
			intervals [1899]:
				xmin = 595.9511
				xmax = 596.0511
				text = "like"
			intervals [1900]:
				xmin = 596.0511
				xmax = 596.1211
				text = ""
			intervals [1901]:
				xmin = 596.1211
				xmax = 596.2711
				text = "what"
			intervals [1902]:
				xmin = 596.2711
				xmax = 596.3011
				text = ""
			intervals [1903]:
				xmin = 596.3011
				xmax = 596.4011
				text = "if"
			intervals [1904]:
				xmin = 596.4011
				xmax = 596.4311
				text = ""
			intervals [1905]:
				xmin = 596.4311
				xmax = 596.4911
				text = "he"
			intervals [1906]:
				xmin = 596.4911
				xmax = 596.7311
				text = "goes"
			intervals [1907]:
				xmin = 596.7311
				xmax = 596.8411
				text = "like"
			intervals [1908]:
				xmin = 596.8411
				xmax = 597.212
				text = ""
			intervals [1909]:
				xmin = 597.212
				xmax = 597.312
				text = "you"
			intervals [1910]:
				xmin = 597.312
				xmax = 597.442
				text = "know"
			intervals [1911]:
				xmin = 597.442
				xmax = 597.6358
				text = ""
			intervals [1912]:
				xmin = 597.6358
				xmax = 598.0658
				text = "elbows"
			intervals [1913]:
				xmin = 598.0658
				xmax = 598.1458
				text = "you"
			intervals [1914]:
				xmin = 598.1458
				xmax = 598.1758
				text = ""
			intervals [1915]:
				xmin = 598.1758
				xmax = 598.2458
				text = "know"
			intervals [1916]:
				xmin = 598.2458
				xmax = 601.4541
				text = ""
			intervals [1917]:
				xmin = 601.4541
				xmax = 601.6641
				text = "yeah"
			intervals [1918]:
				xmin = 601.6641
				xmax = 601.8241
				text = "all"
			intervals [1919]:
				xmin = 601.8241
				xmax = 601.9141
				text = "the"
			intervals [1920]:
				xmin = 601.9141
				xmax = 602.2641
				text = "time"
			intervals [1921]:
				xmin = 602.2641
				xmax = 602.3662
				text = ""
			intervals [1922]:
				xmin = 602.3662
				xmax = 602.5362
				text = "used"
			intervals [1923]:
				xmin = 602.5362
				xmax = 602.6162
				text = "to"
			intervals [1924]:
				xmin = 602.6162
				xmax = 602.6962
				text = "be"
			intervals [1925]:
				xmin = 602.6962
				xmax = 603.1062
				text = "fights"
			intervals [1926]:
				xmin = 603.1062
				xmax = 603.2162
				text = "all"
			intervals [1927]:
				xmin = 603.2162
				xmax = 603.2462
				text = ""
			intervals [1928]:
				xmin = 603.2462
				xmax = 603.3062
				text = "the"
			intervals [1929]:
				xmin = 603.3062
				xmax = 603.3462
				text = ""
			intervals [1930]:
				xmin = 603.3462
				xmax = 603.5462
				text = "time"
			intervals [1931]:
				xmin = 603.5462
				xmax = 603.6162
				text = "on"
			intervals [1932]:
				xmin = 603.6162
				xmax = 603.6462
				text = ""
			intervals [1933]:
				xmin = 603.6462
				xmax = 603.7062
				text = "my"
			intervals [1934]:
				xmin = 603.7062
				xmax = 603.7362
				text = ""
			intervals [1935]:
				xmin = 603.7362
				xmax = 603.9962
				text = "street"
			intervals [1936]:
				xmin = 603.9962
				xmax = 611.609
				text = ""
			intervals [1937]:
				xmin = 611.609
				xmax = 611.789
				text = "yup"
			intervals [1938]:
				xmin = 611.789
				xmax = 618.2829
				text = ""
			intervals [1939]:
				xmin = 618.2829
				xmax = 618.4429
				text = "well"
			intervals [1940]:
				xmin = 618.4429
				xmax = 618.6629
				text = "most"
			intervals [1941]:
				xmin = 618.6629
				xmax = 618.7229
				text = "of"
			intervals [1942]:
				xmin = 618.7229
				xmax = 618.7829
				text = "the"
			intervals [1943]:
				xmin = 618.7829
				xmax = 619.0629
				text = "time"
			intervals [1944]:
				xmin = 619.0629
				xmax = 619.2208
				text = ""
			intervals [1945]:
				xmin = 619.2208
				xmax = 619.3808
				text = "try"
			intervals [1946]:
				xmin = 619.3808
				xmax = 619.4408
				text = "to"
			intervals [1947]:
				xmin = 619.4408
				xmax = 619.5008
				text = "s"
			intervals [1948]:
				xmin = 619.5008
				xmax = 619.8408
				text = "talk"
			intervals [1949]:
				xmin = 619.8408
				xmax = 619.9008
				text = "to"
			intervals [1950]:
				xmin = 619.9008
				xmax = 619.9508
				text = ""
			intervals [1951]:
				xmin = 619.9508
				xmax = 620.5408
				text = "girls"
			intervals [1952]:
				xmin = 620.5408
				xmax = 620.8282
				text = ""
			intervals [1953]:
				xmin = 620.8282
				xmax = 620.9482
				text = "go"
			intervals [1954]:
				xmin = 620.9482
				xmax = 621.0382
				text = "to"
			intervals [1955]:
				xmin = 621.0382
				xmax = 621.0882
				text = "a"
			intervals [1956]:
				xmin = 621.0882
				xmax = 621.3882
				text = "party"
			intervals [1957]:
				xmin = 621.3882
				xmax = 621.4382
				text = "or"
			intervals [1958]:
				xmin = 621.4382
				xmax = 621.6482
				text = "something"
			intervals [1959]:
				xmin = 621.6482
				xmax = 621.7782
				text = "like"
			intervals [1960]:
				xmin = 621.7782
				xmax = 622.0082
				text = "that"
			intervals [1961]:
				xmin = 622.0082
				xmax = 622.390
				text = ""
			intervals [1962]:
				xmin = 622.390
				xmax = 622.840
				text = "usually"
			intervals [1963]:
				xmin = 622.840
				xmax = 622.9834
				text = ""
			intervals [1964]:
				xmin = 622.9834
				xmax = 623.0534
				text = "in"
			intervals [1965]:
				xmin = 623.0534
				xmax = 623.1434
				text = "the"
			intervals [1966]:
				xmin = 623.1434
				xmax = 623.4434
				text = "summer"
			intervals [1967]:
				xmin = 623.4434
				xmax = 623.5734
				text = "y-"
			intervals [1968]:
				xmin = 623.5734
				xmax = 623.6934
				text = ""
			intervals [1969]:
				xmin = 623.6934
				xmax = 623.7834
				text = "you"
			intervals [1970]:
				xmin = 623.7834
				xmax = 623.8834
				text = "know"
			intervals [1971]:
				xmin = 623.8834
				xmax = 624.0934
				text = "trying"
			intervals [1972]:
				xmin = 624.0934
				xmax = 624.1734
				text = "to"
			intervals [1973]:
				xmin = 624.1734
				xmax = 624.3134
				text = "get"
			intervals [1974]:
				xmin = 624.3134
				xmax = 624.3734
				text = "a"
			intervals [1975]:
				xmin = 624.3734
				xmax = 624.6734
				text = "job"
			intervals [1976]:
				xmin = 624.6734
				xmax = 624.7434
				text = "to"
			intervals [1977]:
				xmin = 624.7434
				xmax = 624.9434
				text = "make"
			intervals [1978]:
				xmin = 624.9434
				xmax = 625.0634
				text = "some"
			intervals [1979]:
				xmin = 625.0634
				xmax = 625.4134
				text = "money"
			intervals [1980]:
				xmin = 625.4134
				xmax = 626.3285
				text = ""
			intervals [1981]:
				xmin = 626.3285
				xmax = 626.5285
				text = "or"
			intervals [1982]:
				xmin = 626.5285
				xmax = 626.6485
				text = ""
			intervals [1983]:
				xmin = 626.6485
				xmax = 626.7985
				text = "and"
			intervals [1984]:
				xmin = 626.7985
				xmax = 626.9285
				text = "go"
			intervals [1985]:
				xmin = 626.9285
				xmax = 627.4085
				text = "swimming"
			intervals [1986]:
				xmin = 627.4085
				xmax = 627.5485
				text = ""
			intervals [1987]:
				xmin = 627.5485
				xmax = 627.6385
				text = "all"
			intervals [1988]:
				xmin = 627.6385
				xmax = 627.7285
				text = "that"
			intervals [1989]:
				xmin = 627.7285
				xmax = 627.8485
				text = "kind"
			intervals [1990]:
				xmin = 627.8485
				xmax = 627.9185
				text = "of"
			intervals [1991]:
				xmin = 627.9185
				xmax = 628.2785
				text = "stuff"
			intervals [1992]:
				xmin = 628.2785
				xmax = 631.1106
				text = ""
			intervals [1993]:
				xmin = 631.1106
				xmax = 631.2006
				text = "well"
			intervals [1994]:
				xmin = 631.2006
				xmax = 631.4306
				text = "after"
			intervals [1995]:
				xmin = 631.4306
				xmax = 631.7406
				text = "school"
			intervals [1996]:
				xmin = 631.7406
				xmax = 631.8206
				text = "i"
			intervals [1997]:
				xmin = 631.8206
				xmax = 632.1006
				text = "usually"
			intervals [1998]:
				xmin = 632.1006
				xmax = 632.2206
				text = "do"
			intervals [1999]:
				xmin = 632.2206
				xmax = 632.5906
				text = "homework"
			intervals [2000]:
				xmin = 632.5906
				xmax = 632.6906
				text = "then"
			intervals [2001]:
				xmin = 632.6906
				xmax = 632.7906
				text = "i"
			intervals [2002]:
				xmin = 632.7906
				xmax = 632.9306
				text = "go"
			intervals [2003]:
				xmin = 632.9306
				xmax = 633.3006
				text = "outside"
			intervals [2004]:
				xmin = 633.3006
				xmax = 633.3806
				text = "and"
			intervals [2005]:
				xmin = 633.3806
				xmax = 633.5606
				text = "just"
			intervals [2006]:
				xmin = 633.5606
				xmax = 633.6506
				text = ""
			intervals [2007]:
				xmin = 633.6506
				xmax = 633.8406
				text = "mess"
			intervals [2008]:
				xmin = 633.8406
				xmax = 634.1706
				text = "around"
			intervals [2009]:
				xmin = 634.1706
				xmax = 639.2476
				text = ""
			intervals [2010]:
				xmin = 639.2476
				xmax = 639.3576
				text = "no"
			intervals [2011]:
				xmin = 639.3576
				xmax = 639.4476
				text = "it"
			intervals [2012]:
				xmin = 639.4476
				xmax = 639.5076
				text = "s"
			intervals [2013]:
				xmin = 639.5076
				xmax = 639.6076
				text = "it"
			intervals [2014]:
				xmin = 639.6076
				xmax = 639.6476
				text = "s"
			intervals [2015]:
				xmin = 639.6476
				xmax = 639.6776
				text = ""
			intervals [2016]:
				xmin = 639.6776
				xmax = 639.8476
				text = "you"
			intervals [2017]:
				xmin = 639.8476
				xmax = 639.9476
				text = "know"
			intervals [2018]:
				xmin = 639.9476
				xmax = 640.1876
				text = "just"
			intervals [2019]:
				xmin = 640.1876
				xmax = 640.2476
				text = ""
			intervals [2020]:
				xmin = 640.2476
				xmax = 640.5276
				text = "general"
			intervals [2021]:
				xmin = 640.5276
				xmax = 640.6876
				text = "thing"
			intervals [2022]:
				xmin = 640.6876
				xmax = 640.8076
				text = "go"
			intervals [2023]:
				xmin = 640.8076
				xmax = 640.9276
				text = "out"
			intervals [2024]:
				xmin = 640.9276
				xmax = 641.1676
				text = "there"
			intervals [2025]:
				xmin = 641.1676
				xmax = 641.4009
				text = ""
			intervals [2026]:
				xmin = 641.4009
				xmax = 641.6309
				text = "play"
			intervals [2027]:
				xmin = 641.6309
				xmax = 641.7109
				text = "a"
			intervals [2028]:
				xmin = 641.7109
				xmax = 641.7909
				text = ""
			intervals [2029]:
				xmin = 641.7909
				xmax = 641.9709
				text = "play"
			intervals [2030]:
				xmin = 641.9709
				xmax = 642.2809
				text = "around"
			intervals [2031]:
				xmin = 642.2809
				xmax = 642.4309
				text = "with"
			intervals [2032]:
				xmin = 642.4309
				xmax = 642.5409
				text = ""
			intervals [2033]:
				xmin = 642.5409
				xmax = 642.6309
				text = "you"
			intervals [2034]:
				xmin = 642.6309
				xmax = 642.6909
				text = "know"
			intervals [2035]:
				xmin = 642.6909
				xmax = 642.8209
				text = "your"
			intervals [2036]:
				xmin = 642.8209
				xmax = 643.3909
				text = "friends"
			intervals [2037]:
				xmin = 643.3909
				xmax = 643.6415
				text = ""
			intervals [2038]:
				xmin = 643.6415
				xmax = 643.7815
				text = "have"
			intervals [2039]:
				xmin = 643.7815
				xmax = 643.8315
				text = "a"
			intervals [2040]:
				xmin = 643.8315
				xmax = 644.0115
				text = "little"
			intervals [2041]:
				xmin = 644.0115
				xmax = 644.1315
				text = ""
			intervals [2042]:
				xmin = 644.1315
				xmax = 644.5115
				text = "wrestling"
			intervals [2043]:
				xmin = 644.5115
				xmax = 644.7515
				text = "match"
			intervals [2044]:
				xmin = 644.7515
				xmax = 645.0515
				text = "once"
			intervals [2045]:
				xmin = 645.0515
				xmax = 645.3515
				text = "every"
			intervals [2046]:
				xmin = 645.3515
				xmax = 645.5015
				text = "so"
			intervals [2047]:
				xmin = 645.5015
				xmax = 645.8215
				text = "often"
			intervals [2048]:
				xmin = 645.8215
				xmax = 646.1945
				text = ""
			intervals [2049]:
				xmin = 646.1945
				xmax = 646.2745
				text = "go"
			intervals [2050]:
				xmin = 646.2745
				xmax = 646.3845
				text = "up"
			intervals [2051]:
				xmin = 646.3845
				xmax = 646.4745
				text = "to"
			intervals [2052]:
				xmin = 646.4745
				xmax = 646.5745
				text = "the"
			intervals [2053]:
				xmin = 646.5745
				xmax = 646.8845
				text = "bakery"
			intervals [2054]:
				xmin = 646.8845
				xmax = 646.9645
				text = "to"
			intervals [2055]:
				xmin = 646.9645
				xmax = 647.1445
				text = "see"
			intervals [2056]:
				xmin = 647.1445
				xmax = 647.2245
				text = "if"
			intervals [2057]:
				xmin = 647.2245
				xmax = 647.2945
				text = "it"
			intervals [2058]:
				xmin = 647.2945
				xmax = 647.3845
				text = "s"
			intervals [2059]:
				xmin = 647.3845
				xmax = 647.7645
				text = "anything"
			intervals [2060]:
				xmin = 647.7645
				xmax = 648.1345
				text = "running"
			intervals [2061]:
				xmin = 648.1345
				xmax = 648.2445
				text = "on"
			intervals [2062]:
				xmin = 648.2445
				xmax = 648.3345
				text = "the"
			intervals [2063]:
				xmin = 648.3345
				xmax = 648.6845
				text = "conveyer"
			intervals [2064]:
				xmin = 648.6845
				xmax = 648.8845
				text = "belt"
			intervals [2065]:
				xmin = 648.8845
				xmax = 649.5863
				text = ""
			intervals [2066]:
				xmin = 649.5863
				xmax = 649.6863
				text = "you"
			intervals [2067]:
				xmin = 649.6863
				xmax = 649.8763
				text = "know"
			intervals [2068]:
				xmin = 649.8763
				xmax = 650.1564
				text = ""
			intervals [2069]:
				xmin = 650.1564
				xmax = 650.5864
				text = "sometime"
			intervals [2070]:
				xmin = 650.5864
				xmax = 650.7764
				text = "we"
			intervals [2071]:
				xmin = 650.7764
				xmax = 650.8064
				text = ""
			intervals [2072]:
				xmin = 650.8064
				xmax = 650.8364
				text = "<unk>"
			intervals [2073]:
				xmin = 650.8364
				xmax = 650.8664
				text = "g-"
			intervals [2074]:
				xmin = 650.8664
				xmax = 650.9764
				text = "go"
			intervals [2075]:
				xmin = 650.9764
				xmax = 651.1764
				text = "down"
			intervals [2076]:
				xmin = 651.1764
				xmax = 651.2364
				text = "to"
			intervals [2077]:
				xmin = 651.2364
				xmax = 651.2664
				text = "a"
			intervals [2078]:
				xmin = 651.2664
				xmax = 651.4864
				text = "guy"
			intervals [2079]:
				xmin = 651.4864
				xmax = 651.6164
				text = "s"
			intervals [2080]:
				xmin = 651.6164
				xmax = 651.9364
				text = "basement"
			intervals [2081]:
				xmin = 651.9364
				xmax = 651.9964
				text = "and"
			intervals [2082]:
				xmin = 651.9964
				xmax = 652.0564
				text = "he"
			intervals [2083]:
				xmin = 652.0564
				xmax = 652.0864
				text = "<unk>"
			intervals [2084]:
				xmin = 652.0864
				xmax = 652.1164
				text = ""
			intervals [2085]:
				xmin = 652.1164
				xmax = 652.2664
				text = "play"
			intervals [2086]:
				xmin = 652.2664
				xmax = 652.4464
				text = "some"
			intervals [2087]:
				xmin = 652.4464
				xmax = 652.8064
				text = "records"
			intervals [2088]:
				xmin = 652.8064
				xmax = 652.8664
				text = "we"
			intervals [2089]:
				xmin = 652.8664
				xmax = 652.8964
				text = ""
			intervals [2090]:
				xmin = 652.8964
				xmax = 653.3364
				text = "dance"
			intervals [2091]:
				xmin = 653.3364
				xmax = 653.9098
				text = ""
			intervals [2092]:
				xmin = 653.9098
				xmax = 654.1098
				text = "stuff"
			intervals [2093]:
				xmin = 654.1098
				xmax = 654.1398
				text = ""
			intervals [2094]:
				xmin = 654.1398
				xmax = 654.2598
				text = "like"
			intervals [2095]:
				xmin = 654.2598
				xmax = 654.2898
				text = ""
			intervals [2096]:
				xmin = 654.2898
				xmax = 654.4998
				text = "that"
			intervals [2097]:
				xmin = 654.4998
				xmax = 656.0476
				text = ""
			intervals [2098]:
				xmin = 656.0476
				xmax = 656.1976
				text = "sit"
			intervals [2099]:
				xmin = 656.1976
				xmax = 656.5676
				text = "around"
			intervals [2100]:
				xmin = 656.5676
				xmax = 656.6876
				text = "and"
			intervals [2101]:
				xmin = 656.6876
				xmax = 656.8647
				text = ""
			intervals [2102]:
				xmin = 656.8647
				xmax = 657.1347
				text = "talk"
			intervals [2103]:
				xmin = 657.1347
				xmax = 657.1747
				text = "a"
			intervals [2104]:
				xmin = 657.1747
				xmax = 657.3047
				text = "lot"
			intervals [2105]:
				xmin = 657.3047
				xmax = 657.3647
				text = "of"
			intervals [2106]:
				xmin = 657.3647
				xmax = 657.3947
				text = ""
			intervals [2107]:
				xmin = 657.3947
				xmax = 657.8047
				text = "crap"
			intervals [2108]:
				xmin = 657.8047
				xmax = 657.8947
				text = ""
			intervals [2109]:
				xmin = 657.8947
				xmax = 658.0947
				text = "about"
			intervals [2110]:
				xmin = 658.0947
				xmax = 658.4426
				text = ""
			intervals [2111]:
				xmin = 658.4426
				xmax = 658.6226
				text = "how"
			intervals [2112]:
				xmin = 658.6226
				xmax = 658.7226
				text = "we"
			intervals [2113]:
				xmin = 658.7226
				xmax = 658.7826
				text = "were"
			intervals [2114]:
				xmin = 658.7826
				xmax = 658.9326
				text = "gonna"
			intervals [2115]:
				xmin = 658.9326
				xmax = 659.0626
				text = "get"
			intervals [2116]:
				xmin = 659.0626
				xmax = 659.1426
				text = "a"
			intervals [2117]:
				xmin = 659.1426
				xmax = 659.5226
				text = "car"
			intervals [2118]:
				xmin = 659.5226
				xmax = 659.6126
				text = "and"
			intervals [2119]:
				xmin = 659.6126
				xmax = 659.7826
				text = "how"
			intervals [2120]:
				xmin = 659.7826
				xmax = 659.8426
				text = "we"
			intervals [2121]:
				xmin = 659.8426
				xmax = 659.9126
				text = "were"
			intervals [2122]:
				xmin = 659.9126
				xmax = 660.0326
				text = "gonna"
			intervals [2123]:
				xmin = 660.0326
				xmax = 660.1626
				text = "do"
			intervals [2124]:
				xmin = 660.1626
				xmax = 660.3926
				text = "this"
			intervals [2125]:
				xmin = 660.3926
				xmax = 660.4926
				text = "and"
			intervals [2126]:
				xmin = 660.4926
				xmax = 660.6826
				text = "that"
			intervals [2127]:
				xmin = 660.6826
				xmax = 667.4638
				text = ""
			intervals [2128]:
				xmin = 667.4638
				xmax = 667.6538
				text = "yeah"
			intervals [2129]:
				xmin = 667.6538
				xmax = 667.7138
				text = "i"
			intervals [2130]:
				xmin = 667.7138
				xmax = 667.8138
				text = "had"
			intervals [2131]:
				xmin = 667.8138
				xmax = 667.8438
				text = ""
			intervals [2132]:
				xmin = 667.8438
				xmax = 668.3338
				text = "several"
			intervals [2133]:
				xmin = 668.3338
				xmax = 668.5238
				text = ""
			intervals [2134]:
				xmin = 668.5238
				xmax = 668.8438
				text = "<unk>"
			intervals [2135]:
				xmin = 668.8438
				xmax = 671.9093
				text = ""
			intervals [2136]:
				xmin = 671.9093
				xmax = 672.0493
				text = "mm"
			intervals [2137]:
				xmin = 672.0493
				xmax = 672.1393
				text = ""
			intervals [2138]:
				xmin = 672.1393
				xmax = 672.2993
				text = "me"
			intervals [2139]:
				xmin = 672.2993
				xmax = 672.3493
				text = ""
			intervals [2140]:
				xmin = 672.3493
				xmax = 672.6493
				text = "being"
			intervals [2141]:
				xmin = 672.6493
				xmax = 673.0293
				text = "bad"
			intervals [2142]:
				xmin = 673.0293
				xmax = 673.1593
				text = ""
			intervals [2143]:
				xmin = 673.1593
				xmax = 673.4793
				text = "walking"
			intervals [2144]:
				xmin = 673.4793
				xmax = 673.5693
				text = "out"
			intervals [2145]:
				xmin = 673.5693
				xmax = 673.6293
				text = "of"
			intervals [2146]:
				xmin = 673.6293
				xmax = 673.7893
				text = "the"
			intervals [2147]:
				xmin = 673.7893
				xmax = 673.9793
				text = "room"
			intervals [2148]:
				xmin = 673.9793
				xmax = 674.0693
				text = "and"
			intervals [2149]:
				xmin = 674.0693
				xmax = 674.4593
				text = "everything"
			intervals [2150]:
				xmin = 674.4593
				xmax = 674.7293
				text = ""
			intervals [2151]:
				xmin = 674.7293
				xmax = 675.0393
				text = "<unk>"
			intervals [2152]:
				xmin = 675.0393
				xmax = 675.5502
				text = ""
			intervals [2153]:
				xmin = 675.5502
				xmax = 675.6002
				text = "i"
			intervals [2154]:
				xmin = 675.6002
				xmax = 675.7602
				text = "used"
			intervals [2155]:
				xmin = 675.7602
				xmax = 675.8302
				text = "to"
			intervals [2156]:
				xmin = 675.8302
				xmax = 676.0202
				text = "play"
			intervals [2157]:
				xmin = 676.0202
				xmax = 676.2802
				text = "hooky"
			intervals [2158]:
				xmin = 676.2802
				xmax = 676.5202
				text = "from"
			intervals [2159]:
				xmin = 676.5202
				xmax = 676.9102
				text = "school"
			intervals [2160]:
				xmin = 676.9102
				xmax = 677.1202
				text = ""
			intervals [2161]:
				xmin = 677.1202
				xmax = 677.6202
				text = "sometime"
			intervals [2162]:
				xmin = 677.6202
				xmax = 680.1786
				text = ""
			intervals [2163]:
				xmin = 680.1786
				xmax = 680.2086
				text = "i"
			intervals [2164]:
				xmin = 680.2086
				xmax = 680.5086
				text = "remember"
			intervals [2165]:
				xmin = 680.5086
				xmax = 680.7686
				text = "once"
			intervals [2166]:
				xmin = 680.7686
				xmax = 680.8686
				text = "when"
			intervals [2167]:
				xmin = 680.8686
				xmax = 680.8986
				text = "i"
			intervals [2168]:
				xmin = 680.8986
				xmax = 680.9986
				text = "was"
			intervals [2169]:
				xmin = 680.9986
				xmax = 681.0586
				text = "in"
			intervals [2170]:
				xmin = 681.0586
				xmax = 681.1386
				text = "the"
			intervals [2171]:
				xmin = 681.1386
				xmax = 681.3686
				text = "fifth"
			intervals [2172]:
				xmin = 681.3686
				xmax = 681.6086
				text = "grade"
			intervals [2173]:
				xmin = 681.6086
				xmax = 681.7486
				text = "this"
			intervals [2174]:
				xmin = 681.7486
				xmax = 682.0186
				text = "teacher"
			intervals [2175]:
				xmin = 682.0186
				xmax = 682.1686
				text = "got"
			intervals [2176]:
				xmin = 682.1686
				xmax = 682.5186
				text = "really"
			intervals [2177]:
				xmin = 682.5186
				xmax = 682.7786
				text = "mad"
			intervals [2178]:
				xmin = 682.7786
				xmax = 682.8586
				text = "at"
			intervals [2179]:
				xmin = 682.8586
				xmax = 682.8886
				text = ""
			intervals [2180]:
				xmin = 682.8886
				xmax = 683.0386
				text = "me"
			intervals [2181]:
				xmin = 683.0386
				xmax = 683.2186
				text = "and"
			intervals [2182]:
				xmin = 683.2186
				xmax = 683.6426
				text = ""
			intervals [2183]:
				xmin = 683.6426
				xmax = 683.8126
				text = "took"
			intervals [2184]:
				xmin = 683.8126
				xmax = 684.0026
				text = "this"
			intervals [2185]:
				xmin = 684.0026
				xmax = 684.2826
				text = "ruler"
			intervals [2186]:
				xmin = 684.2826
				xmax = 684.4026
				text = "and"
			intervals [2187]:
				xmin = 684.4026
				xmax = 684.7826
				text = "started"
			intervals [2188]:
				xmin = 684.7826
				xmax = 685.0026
				text = "hitting"
			intervals [2189]:
				xmin = 685.0026
				xmax = 685.0626
				text = "me"
			intervals [2190]:
				xmin = 685.0626
				xmax = 685.2526
				text = "man"
			intervals [2191]:
				xmin = 685.2526
				xmax = 685.3126
				text = "and"
			intervals [2192]:
				xmin = 685.3126
				xmax = 685.3926
				text = "it"
			intervals [2193]:
				xmin = 685.3926
				xmax = 685.5126
				text = ""
			intervals [2194]:
				xmin = 685.5126
				xmax = 685.7826
				text = "broke"
			intervals [2195]:
				xmin = 685.7826
				xmax = 685.9426
				text = "on"
			intervals [2196]:
				xmin = 685.9426
				xmax = 686.0626
				text = "me"
			intervals [2197]:
				xmin = 686.0626
				xmax = 686.1726
				text = "any"
			intervals [2198]:
				xmin = 686.1726
				xmax = 686.5926
				text = "everything"
			intervals [2199]:
				xmin = 686.5926
				xmax = 693.6567
				text = ""
			intervals [2200]:
				xmin = 693.6567
				xmax = 693.7867
				text = "in"
			intervals [2201]:
				xmin = 693.7867
				xmax = 694.2567
				text = "elementary"
			intervals [2202]:
				xmin = 694.2567
				xmax = 694.6067
				text = "school"
			intervals [2203]:
				xmin = 694.6067
				xmax = 705.9617
				text = ""
			intervals [2204]:
				xmin = 705.9617
				xmax = 706.0517
				text = "mm"
			intervals [2205]:
				xmin = 706.0517
				xmax = 706.1217
				text = ""
			intervals [2206]:
				xmin = 706.1217
				xmax = 706.4617
				text = "probably"
			intervals [2207]:
				xmin = 706.4617
				xmax = 706.6517
				text = "was"
			intervals [2208]:
				xmin = 706.6517
				xmax = 706.9417
				text = "fair"
			intervals [2209]:
				xmin = 706.9417
				xmax = 711.8539
				text = ""
			intervals [2210]:
				xmin = 711.8539
				xmax = 712.0939
				text = "yeah"
			intervals [2211]:
				xmin = 712.0939
				xmax = 712.1239
				text = ""
			intervals [2212]:
				xmin = 712.1239
				xmax = 712.2539
				text = "that"
			intervals [2213]:
				xmin = 712.2539
				xmax = 712.3639
				text = "was"
			intervals [2214]:
				xmin = 712.3639
				xmax = 712.4739
				text = "my"
			intervals [2215]:
				xmin = 712.4739
				xmax = 712.7639
				text = "sixth"
			intervals [2216]:
				xmin = 712.7639
				xmax = 712.9839
				text = "grade"
			intervals [2217]:
				xmin = 712.9839
				xmax = 713.3939
				text = "teacher"
			intervals [2218]:
				xmin = 713.3939
				xmax = 713.5316
				text = ""
			intervals [2219]:
				xmin = 713.5316
				xmax = 713.7816
				text = "mr"
			intervals [2220]:
				xmin = 713.7816
				xmax = 714.0816
				text = "rdx"
			intervals [2221]:
				xmin = 714.0816
				xmax = 714.1816
				text = "he"
			intervals [2222]:
				xmin = 714.1816
				xmax = 714.2816
				text = "was"
			intervals [2223]:
				xmin = 714.2816
				xmax = 714.3416
				text = "the"
			intervals [2224]:
				xmin = 714.3416
				xmax = 714.5316
				text = "only"
			intervals [2225]:
				xmin = 714.5316
				xmax = 714.7516
				text = "man"
			intervals [2226]:
				xmin = 714.7516
				xmax = 714.8316
				text = "in"
			intervals [2227]:
				xmin = 714.8316
				xmax = 715.1116
				text = "school"
			intervals [2228]:
				xmin = 715.1116
				xmax = 715.2016
				text = "he"
			intervals [2229]:
				xmin = 715.2016
				xmax = 715.3216
				text = "was"
			intervals [2230]:
				xmin = 715.3216
				xmax = 715.5316
				text = "so"
			intervals [2231]:
				xmin = 715.5316
				xmax = 715.8516
				text = "cool"
			intervals [2232]:
				xmin = 715.8516
				xmax = 716.2477
				text = ""
			intervals [2233]:
				xmin = 716.2477
				xmax = 716.7077
				text = "because"
			intervals [2234]:
				xmin = 716.7077
				xmax = 717.537
				text = ""
			intervals [2235]:
				xmin = 717.537
				xmax = 717.737
				text = "during"
			intervals [2236]:
				xmin = 717.737
				xmax = 717.797
				text = "the"
			intervals [2237]:
				xmin = 717.797
				xmax = 718.177
				text = "morning"
			intervals [2238]:
				xmin = 718.177
				xmax = 718.5163
				text = ""
			intervals [2239]:
				xmin = 718.5163
				xmax = 718.6863
				text = "that"
			intervals [2240]:
				xmin = 718.6863
				xmax = 718.8463
				text = "s"
			intervals [2241]:
				xmin = 718.8463
				xmax = 718.9363
				text = "be"
			intervals [2242]:
				xmin = 718.9363
				xmax = 719.0063
				text = "the"
			intervals [2243]:
				xmin = 719.0063
				xmax = 719.1863
				text = "only"
			intervals [2244]:
				xmin = 719.1863
				xmax = 719.3763
				text = "time"
			intervals [2245]:
				xmin = 719.3763
				xmax = 719.4663
				text = "we"
			intervals [2246]:
				xmin = 719.4663
				xmax = 719.8163
				text = "studying"
			intervals [2247]:
				xmin = 719.8163
				xmax = 719.8763
				text = "and"
			intervals [2248]:
				xmin = 719.8763
				xmax = 719.9863
				text = "we"
			intervals [2249]:
				xmin = 719.9863
				xmax = 720.0263
				text = ""
			intervals [2250]:
				xmin = 720.0263
				xmax = 720.3963
				text = "study"
			intervals [2251]:
				xmin = 720.3963
				xmax = 720.7763
				text = "mostly"
			intervals [2252]:
				xmin = 720.7763
				xmax = 721.2263
				text = "math"
			intervals [2253]:
				xmin = 721.2263
				xmax = 721.2563
				text = ""
			intervals [2254]:
				xmin = 721.2563
				xmax = 721.3363
				text = "you"
			intervals [2255]:
				xmin = 721.3363
				xmax = 721.4963
				text = "know"
			intervals [2256]:
				xmin = 721.4963
				xmax = 721.7842
				text = ""
			intervals [2257]:
				xmin = 721.7842
				xmax = 721.9342
				text = "and"
			intervals [2258]:
				xmin = 721.9342
				xmax = 721.9642
				text = ""
			intervals [2259]:
				xmin = 721.9642
				xmax = 722.4242
				text = "english"
			intervals [2260]:
				xmin = 722.4242
				xmax = 722.823
				text = ""
			intervals [2261]:
				xmin = 722.823
				xmax = 723.033
				text = "maybe"
			intervals [2262]:
				xmin = 723.033
				xmax = 723.163
				text = ""
			intervals [2263]:
				xmin = 723.163
				xmax = 723.303
				text = "once"
			intervals [2264]:
				xmin = 723.303
				xmax = 723.363
				text = "in"
			intervals [2265]:
				xmin = 723.363
				xmax = 723.393
				text = "a"
			intervals [2266]:
				xmin = 723.393
				xmax = 723.543
				text = "while"
			intervals [2267]:
				xmin = 723.543
				xmax = 723.663
				text = "we"
			intervals [2268]:
				xmin = 723.663
				xmax = 724.3406
				text = ""
			intervals [2269]:
				xmin = 724.3406
				xmax = 724.6506
				text = "study"
			intervals [2270]:
				xmin = 724.6506
				xmax = 724.9806
				text = "science"
			intervals [2271]:
				xmin = 724.9806
				xmax = 725.0406
				text = "you"
			intervals [2272]:
				xmin = 725.0406
				xmax = 725.1106
				text = "know"
			intervals [2273]:
				xmin = 725.1106
				xmax = 725.2606
				text = "cause"
			intervals [2274]:
				xmin = 725.2606
				xmax = 725.4906
				text = "somebody"
			intervals [2275]:
				xmin = 725.4906
				xmax = 725.6106
				text = "would"
			intervals [2276]:
				xmin = 725.6106
				xmax = 725.7406
				text = "bring"
			intervals [2277]:
				xmin = 725.7406
				xmax = 725.8006
				text = "in"
			intervals [2278]:
				xmin = 725.8006
				xmax = 725.8306
				text = "a"
			intervals [2279]:
				xmin = 725.8306
				xmax = 726.3406
				text = "microscope"
			intervals [2280]:
				xmin = 726.3406
				xmax = 726.4006
				text = "or"
			intervals [2281]:
				xmin = 726.4006
				xmax = 726.7206
				text = "something"
			intervals [2282]:
				xmin = 726.7206
				xmax = 727.1715
				text = ""
			intervals [2283]:
				xmin = 727.1715
				xmax = 727.3815
				text = "then"
			intervals [2284]:
				xmin = 727.3815
				xmax = 727.6815
				text = "usually"
			intervals [2285]:
				xmin = 727.6815
				xmax = 727.7615
				text = "in"
			intervals [2286]:
				xmin = 727.7615
				xmax = 727.8515
				text = "the"
			intervals [2287]:
				xmin = 727.8515
				xmax = 728.1215
				text = "evening"
			intervals [2288]:
				xmin = 728.1215
				xmax = 728.2115
				text = "we"
			intervals [2289]:
				xmin = 728.2115
				xmax = 728.4015
				text = "just"
			intervals [2290]:
				xmin = 728.4015
				xmax = 728.5315
				text = "went"
			intervals [2291]:
				xmin = 728.5315
				xmax = 728.9215
				text = "outside"
			intervals [2292]:
				xmin = 728.9215
				xmax = 729.0815
				text = "for"
			intervals [2293]:
				xmin = 729.0815
				xmax = 729.5415
				text = "sports"
			intervals [2294]:
				xmin = 729.5415
				xmax = 729.6215
				text = "and"
			intervals [2295]:
				xmin = 729.6215
				xmax = 730.0415
				text = "athletics"
			intervals [2296]:
				xmin = 730.0415
				xmax = 730.1315
				text = "cause"
			intervals [2297]:
				xmin = 730.1315
				xmax = 730.2115
				text = "he"
			intervals [2298]:
				xmin = 730.2115
				xmax = 730.4215
				text = "used"
			intervals [2299]:
				xmin = 730.4215
				xmax = 730.5215
				text = "to"
			intervals [2300]:
				xmin = 730.5215
				xmax = 730.8115
				text = "love"
			intervals [2301]:
				xmin = 730.8115
				xmax = 730.8815
				text = "to"
			intervals [2302]:
				xmin = 730.8815
				xmax = 731.0315
				text = "see"
			intervals [2303]:
				xmin = 731.0315
				xmax = 731.1315
				text = ""
			intervals [2304]:
				xmin = 731.1315
				xmax = 731.4315
				text = "people"
			intervals [2305]:
				xmin = 731.4315
				xmax = 731.6715
				text = "run"
			intervals [2306]:
				xmin = 731.6715
				xmax = 731.8115
				text = "and"
			intervals [2307]:
				xmin = 731.8115
				xmax = 732.0715
				text = "jump"
			intervals [2308]:
				xmin = 732.0715
				xmax = 732.1515
				text = "and"
			intervals [2309]:
				xmin = 732.1515
				xmax = 732.5615
				text = "everything"
			intervals [2310]:
				xmin = 732.5615
				xmax = 733.003
				text = ""
			intervals [2311]:
				xmin = 733.003
				xmax = 733.083
				text = "we"
			intervals [2312]:
				xmin = 733.083
				xmax = 733.113
				text = "d"
			intervals [2313]:
				xmin = 733.113
				xmax = 733.363
				text = "always"
			intervals [2314]:
				xmin = 733.363
				xmax = 733.513
				text = "have"
			intervals [2315]:
				xmin = 733.513
				xmax = 733.543
				text = ""
			intervals [2316]:
				xmin = 733.543
				xmax = 734.203
				text = "contests"
			intervals [2317]:
				xmin = 734.203
				xmax = 734.6481
				text = ""
			intervals [2318]:
				xmin = 734.6481
				xmax = 734.7881
				text = "and"
			intervals [2319]:
				xmin = 734.7881
				xmax = 734.8881
				text = "he"
			intervals [2320]:
				xmin = 734.8881
				xmax = 735.0981
				text = "w"
			intervals [2321]:
				xmin = 735.0981
				xmax = 735.1781
				text = "he"
			intervals [2322]:
				xmin = 735.1781
				xmax = 735.4181
				text = "wasn't"
			intervals [2323]:
				xmin = 735.4181
				xmax = 735.5581
				text = "st-"
			intervals [2324]:
				xmin = 735.5581
				xmax = 735.6081
				text = ""
			intervals [2325]:
				xmin = 735.6081
				xmax = 735.7581
				text = "no"
			intervals [2326]:
				xmin = 735.7581
				xmax = 735.8281
				text = "he"
			intervals [2327]:
				xmin = 735.8281
				xmax = 736.0081
				text = "didn't"
			intervals [2328]:
				xmin = 736.0081
				xmax = 736.1981
				text = "care"
			intervals [2329]:
				xmin = 736.1981
				xmax = 736.3881
				text = "what"
			intervals [2330]:
				xmin = 736.3881
				xmax = 736.5281
				text = "you"
			intervals [2331]:
				xmin = 736.5281
				xmax = 736.8381
				text = "did"
			intervals [2332]:
				xmin = 736.8381
				xmax = 737.131
				text = ""
			intervals [2333]:
				xmin = 737.131
				xmax = 737.231
				text = "you"
			intervals [2334]:
				xmin = 737.231
				xmax = 737.371
				text = "know"
			intervals [2335]:
				xmin = 737.371
				xmax = 737.6712
				text = ""
			intervals [2336]:
				xmin = 737.6712
				xmax = 737.7812
				text = "and"
			intervals [2337]:
				xmin = 737.7812
				xmax = 737.8112
				text = "i"
			intervals [2338]:
				xmin = 737.8112
				xmax = 738.0212
				text = "w"
			intervals [2339]:
				xmin = 738.0212
				xmax = 738.3035
				text = ""
			intervals [2340]:
				xmin = 738.3035
				xmax = 738.4235
				text = "i"
			intervals [2341]:
				xmin = 738.4235
				xmax = 738.5335
				text = "would"
			intervals [2342]:
				xmin = 738.5335
				xmax = 738.6035
				text = ""
			intervals [2343]:
				xmin = 738.6035
				xmax = 738.7435
				text = "i"
			intervals [2344]:
				xmin = 738.7435
				xmax = 738.8035
				text = "c"
			intervals [2345]:
				xmin = 738.8035
				xmax = 738.9035
				text = ""
			intervals [2346]:
				xmin = 738.9035
				xmax = 738.9935
				text = "i"
			intervals [2347]:
				xmin = 738.9935
				xmax = 739.2535
				text = "consider"
			intervals [2348]:
				xmin = 739.2535
				xmax = 739.4235
				text = "that"
			intervals [2349]:
				xmin = 739.4235
				xmax = 739.5235
				text = "my"
			intervals [2350]:
				xmin = 739.5235
				xmax = 739.7835
				text = "best"
			intervals [2351]:
				xmin = 739.7835
				xmax = 739.8935
				text = "year"
			intervals [2352]:
				xmin = 739.8935
				xmax = 739.9535
				text = "of"
			intervals [2353]:
				xmin = 739.9535
				xmax = 740.2335
				text = "school"
			intervals [2354]:
				xmin = 740.2335
				xmax = 740.2935
				text = "you"
			intervals [2355]:
				xmin = 740.2935
				xmax = 740.3935
				text = "know"
			intervals [2356]:
				xmin = 740.3935
				xmax = 740.5335
				text = "cause"
			intervals [2357]:
				xmin = 740.5335
				xmax = 740.6035
				text = "i"
			intervals [2358]:
				xmin = 740.6035
				xmax = 740.7135
				text = "was"
			intervals [2359]:
				xmin = 740.7135
				xmax = 740.8935
				text = "in"
			intervals [2360]:
				xmin = 740.8935
				xmax = 741.2543
				text = ""
			intervals [2361]:
				xmin = 741.2543
				xmax = 741.3943
				text = "in"
			intervals [2362]:
				xmin = 741.3943
				xmax = 741.4243
				text = "a"
			intervals [2363]:
				xmin = 741.4243
				xmax = 741.5543
				text = "room"
			intervals [2364]:
				xmin = 741.5543
				xmax = 741.6843
				text = "with"
			intervals [2365]:
				xmin = 741.6843
				xmax = 741.8443
				text = "all"
			intervals [2366]:
				xmin = 741.8443
				xmax = 741.9143
				text = "the"
			intervals [2367]:
				xmin = 741.9143
				xmax = 742.2643
				text = "hard"
			intervals [2368]:
				xmin = 742.2643
				xmax = 742.6043
				text = "heads"
			intervals [2369]:
				xmin = 742.6043
				xmax = 742.6643
				text = "you"
			intervals [2370]:
				xmin = 742.6643
				xmax = 742.7743
				text = "know"
			intervals [2371]:
				xmin = 742.7743
				xmax = 742.9768
				text = ""
			intervals [2372]:
				xmin = 742.9768
				xmax = 743.0868
				text = "heh"
			intervals [2373]:
				xmin = 743.0868
				xmax = 743.4029
				text = ""
			intervals [2374]:
				xmin = 743.4029
				xmax = 743.4629
				text = "he"
			intervals [2375]:
				xmin = 743.4629
				xmax = 743.4929
				text = ""
			intervals [2376]:
				xmin = 743.4929
				xmax = 743.6529
				text = "used"
			intervals [2377]:
				xmin = 743.6529
				xmax = 743.7629
				text = "to"
			intervals [2378]:
				xmin = 743.7629
				xmax = 743.9329
				text = "just"
			intervals [2379]:
				xmin = 743.9329
				xmax = 744.2029
				text = "walk"
			intervals [2380]:
				xmin = 744.2029
				xmax = 744.3429
				text = "out"
			intervals [2381]:
				xmin = 744.3429
				xmax = 744.4229
				text = "the"
			intervals [2382]:
				xmin = 744.4229
				xmax = 744.6229
				text = "room"
			intervals [2383]:
				xmin = 744.6229
				xmax = 744.7829
				text = "well"
			intervals [2384]:
				xmin = 744.7829
				xmax = 744.9829
				text = "he"
			intervals [2385]:
				xmin = 744.9829
				xmax = 745.1229
				text = "he"
			intervals [2386]:
				xmin = 745.1229
				xmax = 745.3029
				text = "wouldn't"
			intervals [2387]:
				xmin = 745.3029
				xmax = 745.4229
				text = "even"
			intervals [2388]:
				xmin = 745.4229
				xmax = 745.5129
				text = "care"
			intervals [2389]:
				xmin = 745.5129
				xmax = 745.5729
				text = "he"
			intervals [2390]:
				xmin = 745.5729
				xmax = 745.6029
				text = "d"
			intervals [2391]:
				xmin = 745.6029
				xmax = 745.7029
				text = "just"
			intervals [2392]:
				xmin = 745.7029
				xmax = 745.8429
				text = "let"
			intervals [2393]:
				xmin = 745.8429
				xmax = 745.9429
				text = "you"
			intervals [2394]:
				xmin = 745.9429
				xmax = 746.2029
				text = "walk"
			intervals [2395]:
				xmin = 746.2029
				xmax = 746.3429
				text = "out"
			intervals [2396]:
				xmin = 746.3429
				xmax = 746.4229
				text = "you"
			intervals [2397]:
				xmin = 746.4229
				xmax = 746.5129
				text = "know"
			intervals [2398]:
				xmin = 746.5129
				xmax = 746.7719
				text = ""
			intervals [2399]:
				xmin = 746.7719
				xmax = 746.8319
				text = "he"
			intervals [2400]:
				xmin = 746.8319
				xmax = 746.9519
				text = "used"
			intervals [2401]:
				xmin = 746.9519
				xmax = 747.0119
				text = "to"
			intervals [2402]:
				xmin = 747.0119
				xmax = 747.1419
				text = "have"
			intervals [2403]:
				xmin = 747.1419
				xmax = 747.1819
				text = "a"
			intervals [2404]:
				xmin = 747.1819
				xmax = 747.5719
				text = "party"
			intervals [2405]:
				xmin = 747.5719
				xmax = 747.6319
				text = "in"
			intervals [2406]:
				xmin = 747.6319
				xmax = 747.7119
				text = "the"
			intervals [2407]:
				xmin = 747.7119
				xmax = 747.9119
				text = "room"
			intervals [2408]:
				xmin = 747.9119
				xmax = 748.2219
				text = "almost"
			intervals [2409]:
				xmin = 748.2219
				xmax = 748.4619
				text = "every"
			intervals [2410]:
				xmin = 748.4619
				xmax = 748.6619
				text = "day"
			intervals [2411]:
				xmin = 748.6619
				xmax = 748.7419
				text = "you"
			intervals [2412]:
				xmin = 748.7419
				xmax = 748.9219
				text = "know"
			intervals [2413]:
				xmin = 748.9219
				xmax = 749.074
				text = ""
			intervals [2414]:
				xmin = 749.074
				xmax = 749.154
				text = "he"
			intervals [2415]:
				xmin = 749.154
				xmax = 749.184
				text = "d"
			intervals [2416]:
				xmin = 749.184
				xmax = 749.334
				text = "bring"
			intervals [2417]:
				xmin = 749.334
				xmax = 749.444
				text = "in"
			intervals [2418]:
				xmin = 749.444
				xmax = 749.584
				text = ""
			intervals [2419]:
				xmin = 749.584
				xmax = 749.984
				text = "candy"
			intervals [2420]:
				xmin = 749.984
				xmax = 750.064
				text = "and"
			intervals [2421]:
				xmin = 750.064
				xmax = 750.534
				text = "everything"
			intervals [2422]:
				xmin = 750.534
				xmax = 751.0129
				text = ""
			intervals [2423]:
				xmin = 751.0129
				xmax = 751.2329
				text = "god"
			intervals [2424]:
				xmin = 751.2329
				xmax = 751.2929
				text = "it"
			intervals [2425]:
				xmin = 751.2929
				xmax = 751.5029
				text = "was"
			intervals [2426]:
				xmin = 751.5029
				xmax = 754.686
				text = ""
			intervals [2427]:
				xmin = 754.686
				xmax = 754.846
				text = "then"
			intervals [2428]:
				xmin = 754.846
				xmax = 754.976
				text = "then"
			intervals [2429]:
				xmin = 754.976
				xmax = 755.146
				text = "he"
			intervals [2430]:
				xmin = 755.146
				xmax = 755.8602
				text = ""
			intervals [2431]:
				xmin = 755.8602
				xmax = 756.0002
				text = "uh"
			intervals [2432]:
				xmin = 756.0002
				xmax = 756.3444
				text = ""
			intervals [2433]:
				xmin = 756.3444
				xmax = 756.4944
				text = "then"
			intervals [2434]:
				xmin = 756.4944
				xmax = 756.6244
				text = "he"
			intervals [2435]:
				xmin = 756.6244
				xmax = 756.7244
				text = "he"
			intervals [2436]:
				xmin = 756.7244
				xmax = 756.7544
				text = "d"
			intervals [2437]:
				xmin = 756.7544
				xmax = 756.9444
				text = "tell"
			intervals [2438]:
				xmin = 756.9444
				xmax = 757.0744
				text = "us"
			intervals [2439]:
				xmin = 757.0744
				xmax = 757.1844
				text = "you"
			intervals [2440]:
				xmin = 757.1844
				xmax = 757.3444
				text = "know"
			intervals [2441]:
				xmin = 757.3444
				xmax = 757.7251
				text = ""
			intervals [2442]:
				xmin = 757.7251
				xmax = 757.8451
				text = "we"
			intervals [2443]:
				xmin = 757.8451
				xmax = 757.9051
				text = "were"
			intervals [2444]:
				xmin = 757.9051
				xmax = 757.9651
				text = "in"
			intervals [2445]:
				xmin = 757.9651
				xmax = 758.0351
				text = "the"
			intervals [2446]:
				xmin = 758.0351
				xmax = 758.2651
				text = "sixth"
			intervals [2447]:
				xmin = 758.2651
				xmax = 758.4251
				text = "grade"
			intervals [2448]:
				xmin = 758.4251
				xmax = 758.4851
				text = "and"
			intervals [2449]:
				xmin = 758.4851
				xmax = 758.5851
				text = "we"
			intervals [2450]:
				xmin = 758.5851
				xmax = 758.7051
				text = "didn't"
			intervals [2451]:
				xmin = 758.7051
				xmax = 758.7651
				text = "know"
			intervals [2452]:
				xmin = 758.7651
				xmax = 758.8551
				text = "what"
			intervals [2453]:
				xmin = 758.8551
				xmax = 758.9151
				text = "he"
			intervals [2454]:
				xmin = 758.9151
				xmax = 759.0051
				text = "was"
			intervals [2455]:
				xmin = 759.0051
				xmax = 759.1951
				text = "talking"
			intervals [2456]:
				xmin = 759.1951
				xmax = 759.3151
				text = "about"
			intervals [2457]:
				xmin = 759.3151
				xmax = 759.4051
				text = "most"
			intervals [2458]:
				xmin = 759.4051
				xmax = 759.4651
				text = "of"
			intervals [2459]:
				xmin = 759.4651
				xmax = 759.5251
				text = "the"
			intervals [2460]:
				xmin = 759.5251
				xmax = 759.6351
				text = "time"
			intervals [2461]:
				xmin = 759.6351
				xmax = 759.7251
				text = "but"
			intervals [2462]:
				xmin = 759.7251
				xmax = 759.7851
				text = "he"
			intervals [2463]:
				xmin = 759.7851
				xmax = 759.8751
				text = "would"
			intervals [2464]:
				xmin = 759.8751
				xmax = 760.1351
				text = "start"
			intervals [2465]:
				xmin = 760.1351
				xmax = 760.3151
				text = "telling"
			intervals [2466]:
				xmin = 760.3151
				xmax = 760.4251
				text = "us"
			intervals [2467]:
				xmin = 760.4251
				xmax = 760.6051
				text = "about"
			intervals [2468]:
				xmin = 760.6051
				xmax = 760.6751
				text = "the"
			intervals [2469]:
				xmin = 760.6751
				xmax = 761.0551
				text = "facts"
			intervals [2470]:
				xmin = 761.0551
				xmax = 761.1951
				text = "of"
			intervals [2471]:
				xmin = 761.1951
				xmax = 761.4151
				text = "life"
			intervals [2472]:
				xmin = 761.4151
				xmax = 761.4651
				text = ""
			intervals [2473]:
				xmin = 761.4651
				xmax = 761.6151
				text = "you"
			intervals [2474]:
				xmin = 761.6151
				xmax = 761.7151
				text = "know"
			intervals [2475]:
				xmin = 761.7151
				xmax = 762.1445
				text = ""
			intervals [2476]:
				xmin = 762.1445
				xmax = 762.2845
				text = "and"
			intervals [2477]:
				xmin = 762.2845
				xmax = 762.4345
				text = "then"
			intervals [2478]:
				xmin = 762.4345
				xmax = 762.5445
				text = "he"
			intervals [2479]:
				xmin = 762.5445
				xmax = 762.6145
				text = "d"
			intervals [2480]:
				xmin = 762.6145
				xmax = 762.8845
				text = "always"
			intervals [2481]:
				xmin = 762.8845
				xmax = 763.1045
				text = "try"
			intervals [2482]:
				xmin = 763.1045
				xmax = 763.1745
				text = "and"
			intervals [2483]:
				xmin = 763.1745
				xmax = 763.6445
				text = "explain"
			intervals [2484]:
				xmin = 763.6445
				xmax = 763.7645
				text = "what"
			intervals [2485]:
				xmin = 763.7645
				xmax = 763.7945
				text = ""
			intervals [2486]:
				xmin = 763.7945
				xmax = 764.3845
				text = "iq"
			intervals [2487]:
				xmin = 764.3845
				xmax = 764.6045
				text = "meant"
			intervals [2488]:
				xmin = 764.6045
				xmax = 764.6345
				text = ""
			intervals [2489]:
				xmin = 764.6345
				xmax = 764.7145
				text = "you"
			intervals [2490]:
				xmin = 764.7145
				xmax = 764.7745
				text = ""
			intervals [2491]:
				xmin = 764.7745
				xmax = 764.8545
				text = "know"
			intervals [2492]:
				xmin = 764.8545
				xmax = 765.8345
				text = "<unk>"
			intervals [2493]:
				xmin = 765.8345
				xmax = 766.1754
				text = ""
			intervals [2494]:
				xmin = 766.1754
				xmax = 766.2954
				text = "he"
			intervals [2495]:
				xmin = 766.2954
				xmax = 766.3854
				text = "was"
			intervals [2496]:
				xmin = 766.3854
				xmax = 766.6354
				text = "always"
			intervals [2497]:
				xmin = 766.6354
				xmax = 766.7857
				text = ""
			intervals [2498]:
				xmin = 766.7857
				xmax = 766.8957
				text = "you"
			intervals [2499]:
				xmin = 766.8957
				xmax = 767.0257
				text = "know"
			intervals [2500]:
				xmin = 767.0257
				xmax = 767.2757
				text = "telling"
			intervals [2501]:
				xmin = 767.2757
				xmax = 767.4857
				text = "people"
			intervals [2502]:
				xmin = 767.4857
				xmax = 767.6357
				text = "if"
			intervals [2503]:
				xmin = 767.6357
				xmax = 767.7557
				text = "your"
			intervals [2504]:
				xmin = 767.7557
				xmax = 768.0757
				text = "iq"
			intervals [2505]:
				xmin = 768.0757
				xmax = 768.1957
				text = "is"
			intervals [2506]:
				xmin = 768.1957
				xmax = 768.5257
				text = "sixty"
			intervals [2507]:
				xmin = 768.5257
				xmax = 768.6957
				text = "you"
			intervals [2508]:
				xmin = 768.6957
				xmax = 768.8457
				text = "are"
			intervals [2509]:
				xmin = 768.8457
				xmax = 768.8757
				text = "a"
			intervals [2510]:
				xmin = 768.8757
				xmax = 769.3757
				text = "moronic"
			intervals [2511]:
				xmin = 769.3757
				xmax = 769.4857
				text = ""
			intervals [2512]:
				xmin = 769.4857
				xmax = 769.7957
				text = "idiot"
			intervals [2513]:
				xmin = 769.7957
				xmax = 769.8557
				text = ""
			intervals [2514]:
				xmin = 769.8557
				xmax = 769.9657
				text = "you"
			intervals [2515]:
				xmin = 769.9657
				xmax = 770.0457
				text = "know"
			intervals [2516]:
				xmin = 770.0457
				xmax = 770.2657
				text = "and"
			intervals [2517]:
				xmin = 770.2657
				xmax = 770.3657
				text = "all"
			intervals [2518]:
				xmin = 770.3657
				xmax = 770.5057
				text = "this"
			intervals [2519]:
				xmin = 770.5057
				xmax = 770.6157
				text = "kind"
			intervals [2520]:
				xmin = 770.6157
				xmax = 770.6857
				text = "of"
			intervals [2521]:
				xmin = 770.6857
				xmax = 771.0957
				text = "stuff"
			intervals [2522]:
				xmin = 771.0957
				xmax = 772.5407
				text = ""
			intervals [2523]:
				xmin = 772.5407
				xmax = 772.9807
				text = "<unk>"
			intervals [2524]:
				xmin = 772.9807
				xmax = 776.5405
				text = ""
			intervals [2525]:
				xmin = 776.5405
				xmax = 776.6605
				text = "you"
			intervals [2526]:
				xmin = 776.6605
				xmax = 776.8305
				text = "know"
			intervals [2527]:
				xmin = 776.8305
				xmax = 777.3629
				text = ""
			intervals [2528]:
				xmin = 777.3629
				xmax = 777.4329
				text = "you"
			intervals [2529]:
				xmin = 777.4329
				xmax = 777.5829
				text = "know"
			intervals [2530]:
				xmin = 777.5829
				xmax = 777.9929
				text = "all"
			intervals [2531]:
				xmin = 777.9929
				xmax = 778.0929
				text = "the"
			intervals [2532]:
				xmin = 778.0929
				xmax = 778.4329
				text = "bad"
			intervals [2533]:
				xmin = 778.4329
				xmax = 778.4629
				text = ""
			intervals [2534]:
				xmin = 778.4629
				xmax = 778.8529
				text = "cats"
			intervals [2535]:
				xmin = 778.8529
				xmax = 778.9329
				text = "you"
			intervals [2536]:
				xmin = 778.9329
				xmax = 778.9929
				text = "know"
			intervals [2537]:
				xmin = 778.9929
				xmax = 779.0229
				text = ""
			intervals [2538]:
				xmin = 779.0229
				xmax = 779.1129
				text = "what"
			intervals [2539]:
				xmin = 779.1129
				xmax = 779.2629
				text = "i"
			intervals [2540]:
				xmin = 779.2629
				xmax = 779.5779
				text = ""
			intervals [2541]:
				xmin = 779.5779
				xmax = 779.6379
				text = "you"
			intervals [2542]:
				xmin = 779.6379
				xmax = 779.7379
				text = "know"
			intervals [2543]:
				xmin = 779.7379
				xmax = 782.0062
				text = ""
			intervals [2544]:
				xmin = 782.0062
				xmax = 782.1662
				text = "pick"
			intervals [2545]:
				xmin = 782.1662
				xmax = 782.4962
				text = "fights"
			intervals [2546]:
				xmin = 782.4962
				xmax = 782.5662
				text = "you"
			intervals [2547]:
				xmin = 782.5662
				xmax = 782.6662
				text = "know"
			intervals [2548]:
				xmin = 782.6662
				xmax = 782.7562
				text = "they"
			intervals [2549]:
				xmin = 782.7562
				xmax = 782.8562
				text = "d"
			intervals [2550]:
				xmin = 782.8562
				xmax = 782.8862
				text = ""
			intervals [2551]:
				xmin = 782.8862
				xmax = 782.9662
				text = "who"
			intervals [2552]:
				xmin = 782.9662
				xmax = 783.1662
				text = "don't"
			intervals [2553]:
				xmin = 783.1662
				xmax = 783.3562
				text = "really"
			intervals [2554]:
				xmin = 783.3562
				xmax = 783.5562
				text = "care"
			intervals [2555]:
				xmin = 783.5562
				xmax = 783.7662
				text = "about"
			intervals [2556]:
				xmin = 783.7662
				xmax = 784.1662
				text = "studying"
			intervals [2557]:
				xmin = 784.1662
				xmax = 784.2962
				text = "and"
			intervals [2558]:
				xmin = 784.2962
				xmax = 784.3562
				text = "you"
			intervals [2559]:
				xmin = 784.3562
				xmax = 784.5362
				text = "just"
			intervals [2560]:
				xmin = 784.5362
				xmax = 784.6662
				text = "like"
			intervals [2561]:
				xmin = 784.6662
				xmax = 784.7362
				text = "to"
			intervals [2562]:
				xmin = 784.7362
				xmax = 784.8662
				text = "have"
			intervals [2563]:
				xmin = 784.8662
				xmax = 784.9262
				text = ""
			intervals [2564]:
				xmin = 784.9262
				xmax = 785.2662
				text = "fun"
			intervals [2565]:
				xmin = 785.2662
				xmax = 785.3562
				text = "you"
			intervals [2566]:
				xmin = 785.3562
				xmax = 785.4662
				text = "know"
			intervals [2567]:
				xmin = 785.4662
				xmax = 785.6568
				text = ""
			intervals [2568]:
				xmin = 785.6568
				xmax = 785.7468
				text = "that"
			intervals [2569]:
				xmin = 785.7468
				xmax = 785.8168
				text = "s"
			intervals [2570]:
				xmin = 785.8168
				xmax = 786.1268
				text = "around"
			intervals [2571]:
				xmin = 786.1268
				xmax = 786.1568
				text = ""
			intervals [2572]:
				xmin = 786.1568
				xmax = 786.2368
				text = "all"
			intervals [2573]:
				xmin = 786.2368
				xmax = 786.3468
				text = "the"
			intervals [2574]:
				xmin = 786.3468
				xmax = 786.6168
				text = "time"
			intervals [2575]:
				xmin = 786.6168
				xmax = 788.1579
				text = ""
			intervals [2576]:
				xmin = 788.1579
				xmax = 788.4079
				text = "yeah"
			intervals [2577]:
				xmin = 788.4079
				xmax = 788.7622
				text = ""
			intervals [2578]:
				xmin = 788.7622
				xmax = 788.9422
				text = "yeah"
			intervals [2579]:
				xmin = 788.9422
				xmax = 788.9922
				text = ""
			intervals [2580]:
				xmin = 788.9922
				xmax = 789.1622
				text = "ah"
			intervals [2581]:
				xmin = 789.1622
				xmax = 789.3322
				text = "he"
			intervals [2582]:
				xmin = 789.3322
				xmax = 789.4622
				text = "was"
			intervals [2583]:
				xmin = 789.4622
				xmax = 789.5822
				text = "so"
			intervals [2584]:
				xmin = 789.5822
				xmax = 789.8422
				text = "cool"
			intervals [2585]:
				xmin = 789.8422
				xmax = 789.8822
				text = ""
			intervals [2586]:
				xmin = 789.8822
				xmax = 790.0422
				text = "cause"
			intervals [2587]:
				xmin = 790.0422
				xmax = 790.1922
				text = "he"
			intervals [2588]:
				xmin = 790.1922
				xmax = 790.2822
				text = ""
			intervals [2589]:
				xmin = 790.2822
				xmax = 790.3422
				text = "you"
			intervals [2590]:
				xmin = 790.3422
				xmax = 790.5122
				text = "know"
			intervals [2591]:
				xmin = 790.5122
				xmax = 790.8888
				text = ""
			intervals [2592]:
				xmin = 790.8888
				xmax = 791.0588
				text = "when"
			intervals [2593]:
				xmin = 791.0588
				xmax = 791.3388
				text = "somebody"
			intervals [2594]:
				xmin = 791.3388
				xmax = 791.4788
				text = "get"
			intervals [2595]:
				xmin = 791.4788
				xmax = 791.5788
				text = "out"
			intervals [2596]:
				xmin = 791.5788
				xmax = 791.6988
				text = "of"
			intervals [2597]:
				xmin = 791.6988
				xmax = 791.9388
				text = "line"
			intervals [2598]:
				xmin = 791.9388
				xmax = 792.0388
				text = "he"
			intervals [2599]:
				xmin = 792.0388
				xmax = 792.0688
				text = "d"
			intervals [2600]:
				xmin = 792.0688
				xmax = 792.3188
				text = "grab"
			intervals [2601]:
				xmin = 792.3188
				xmax = 792.4188
				text = "'em"
			intervals [2602]:
				xmin = 792.4188
				xmax = 792.6888
				text = "start"
			intervals [2603]:
				xmin = 792.6888
				xmax = 792.7588
				text = ""
			intervals [2604]:
				xmin = 792.7588
				xmax = 793.0288
				text = "beating"
			intervals [2605]:
				xmin = 793.0288
				xmax = 793.1288
				text = "'em"
			intervals [2606]:
				xmin = 793.1288
				xmax = 793.1588
				text = ""
			intervals [2607]:
				xmin = 793.1588
				xmax = 793.2888
				text = "you"
			intervals [2608]:
				xmin = 793.2888
				xmax = 793.4088
				text = "know"
			intervals [2609]:
				xmin = 793.4088
				xmax = 793.880
				text = ""
			intervals [2610]:
				xmin = 793.880
				xmax = 794.010
				text = "and"
			intervals [2611]:
				xmin = 794.010
				xmax = 794.160
				text = "he"
			intervals [2612]:
				xmin = 794.160
				xmax = 794.420
				text = "really"
			intervals [2613]:
				xmin = 794.420
				xmax = 794.650
				text = "cut"
			intervals [2614]:
				xmin = 794.650
				xmax = 794.940
				text = "people"
			intervals [2615]:
				xmin = 794.940
				xmax = 795.250
				text = "down"
			intervals [2616]:
				xmin = 795.250
				xmax = 795.330
				text = "you"
			intervals [2617]:
				xmin = 795.330
				xmax = 795.500
				text = "know"
			intervals [2618]:
				xmin = 795.500
				xmax = 795.954
				text = ""
			intervals [2619]:
				xmin = 795.954
				xmax = 796.044
				text = "like"
			intervals [2620]:
				xmin = 796.044
				xmax = 796.334
				text = "he"
			intervals [2621]:
				xmin = 796.334
				xmax = 796.5303
				text = ""
			intervals [2622]:
				xmin = 796.5303
				xmax = 796.7003
				text = "cause"
			intervals [2623]:
				xmin = 796.7003
				xmax = 796.8503
				text = "every"
			intervals [2624]:
				xmin = 796.8503
				xmax = 796.9503
				text = "day"
			intervals [2625]:
				xmin = 796.9503
				xmax = 797.0403
				text = "we"
			intervals [2626]:
				xmin = 797.0403
				xmax = 797.1903
				text = "used"
			intervals [2627]:
				xmin = 797.1903
				xmax = 797.2603
				text = "to"
			intervals [2628]:
				xmin = 797.2603
				xmax = 797.4103
				text = "have"
			intervals [2629]:
				xmin = 797.4103
				xmax = 797.5203
				text = ""
			intervals [2630]:
				xmin = 797.5203
				xmax = 797.7603
				text = "um"
			intervals [2631]:
				xmin = 797.7603
				xmax = 798.171
				text = ""
			intervals [2632]:
				xmin = 798.171
				xmax = 798.741
				text = "cleanliness"
			intervals [2633]:
				xmin = 798.741
				xmax = 798.861
				text = "in"
			intervals [2634]:
				xmin = 798.861
				xmax = 799.031
				text = ""
			intervals [2635]:
				xmin = 799.031
				xmax = 799.601
				text = "inspection"
			intervals [2636]:
				xmin = 799.601
				xmax = 799.661
				text = "you"
			intervals [2637]:
				xmin = 799.661
				xmax = 799.721
				text = "know"
			intervals [2638]:
				xmin = 799.721
				xmax = 799.821
				text = "to"
			intervals [2639]:
				xmin = 799.821
				xmax = 799.961
				text = "see"
			intervals [2640]:
				xmin = 799.961
				xmax = 800.031
				text = "who"
			intervals [2641]:
				xmin = 800.031
				xmax = 800.191
				text = "was"
			intervals [2642]:
				xmin = 800.191
				xmax = 800.231
				text = ""
			intervals [2643]:
				xmin = 800.231
				xmax = 800.531
				text = "dirty"
			intervals [2644]:
				xmin = 800.531
				xmax = 800.7918
				text = ""
			intervals [2645]:
				xmin = 800.7918
				xmax = 800.8618
				text = "if"
			intervals [2646]:
				xmin = 800.8618
				xmax = 800.9318
				text = "you"
			intervals [2647]:
				xmin = 800.9318
				xmax = 801.0318
				text = "were"
			intervals [2648]:
				xmin = 801.0318
				xmax = 801.2418
				text = "dirty"
			intervals [2649]:
				xmin = 801.2418
				xmax = 801.3118
				text = "he"
			intervals [2650]:
				xmin = 801.3118
				xmax = 801.4018
				text = "would"
			intervals [2651]:
				xmin = 801.4018
				xmax = 801.6018
				text = "just"
			intervals [2652]:
				xmin = 801.6018
				xmax = 801.7618
				text = "tell"
			intervals [2653]:
				xmin = 801.7618
				xmax = 801.8518
				text = "you"
			intervals [2654]:
				xmin = 801.8518
				xmax = 801.9618
				text = "to"
			intervals [2655]:
				xmin = 801.9618
				xmax = 802.0818
				text = "your"
			intervals [2656]:
				xmin = 802.0818
				xmax = 802.2718
				text = "face"
			intervals [2657]:
				xmin = 802.2718
				xmax = 802.3318
				text = "in"
			intervals [2658]:
				xmin = 802.3318
				xmax = 802.5318
				text = "front"
			intervals [2659]:
				xmin = 802.5318
				xmax = 802.5918
				text = "of"
			intervals [2660]:
				xmin = 802.5918
				xmax = 802.6518
				text = "the"
			intervals [2661]:
				xmin = 802.6518
				xmax = 802.8518
				text = "whole"
			intervals [2662]:
				xmin = 802.8518
				xmax = 803.2918
				text = "class"
			intervals [2663]:
				xmin = 803.2918
				xmax = 803.6204
				text = ""
			intervals [2664]:
				xmin = 803.6204
				xmax = 803.6504
				text = "i"
			intervals [2665]:
				xmin = 803.6504
				xmax = 803.8604
				text = "remember"
			intervals [2666]:
				xmin = 803.8604
				xmax = 803.9504
				text = "one"
			intervals [2667]:
				xmin = 803.9504
				xmax = 804.0604
				text = "time"
			intervals [2668]:
				xmin = 804.0604
				xmax = 804.1204
				text = "he"
			intervals [2669]:
				xmin = 804.1204
				xmax = 804.2104
				text = "was"
			intervals [2670]:
				xmin = 804.2104
				xmax = 804.3904
				text = "telling"
			intervals [2671]:
				xmin = 804.3904
				xmax = 804.5304
				text = "this"
			intervals [2672]:
				xmin = 804.5304
				xmax = 804.7609
				text = ""
			intervals [2673]:
				xmin = 804.7609
				xmax = 804.9409
				text = "this"
			intervals [2674]:
				xmin = 804.9409
				xmax = 805.2609
				text = "guy"
			intervals [2675]:
				xmin = 805.2609
				xmax = 805.4412
				text = ""
			intervals [2676]:
				xmin = 805.4412
				xmax = 805.6112
				text = "that"
			intervals [2677]:
				xmin = 805.6112
				xmax = 805.7312
				text = "uh"
			intervals [2678]:
				xmin = 805.7312
				xmax = 806.267
				text = ""
			intervals [2679]:
				xmin = 806.267
				xmax = 806.327
				text = "him"
			intervals [2680]:
				xmin = 806.327
				xmax = 806.387
				text = "and"
			intervals [2681]:
				xmin = 806.387
				xmax = 806.457
				text = "the"
			intervals [2682]:
				xmin = 806.457
				xmax = 806.787
				text = "janitors"
			intervals [2683]:
				xmin = 806.787
				xmax = 806.837
				text = ""
			intervals [2684]:
				xmin = 806.837
				xmax = 806.917
				text = "were"
			intervals [2685]:
				xmin = 806.917
				xmax = 807.117
				text = "gonna"
			intervals [2686]:
				xmin = 807.117
				xmax = 807.297
				text = "take"
			intervals [2687]:
				xmin = 807.297
				xmax = 807.387
				text = "him"
			intervals [2688]:
				xmin = 807.387
				xmax = 807.637
				text = "down"
			intervals [2689]:
				xmin = 807.637
				xmax = 807.897
				text = "into"
			intervals [2690]:
				xmin = 807.897
				xmax = 807.957
				text = "the"
			intervals [2691]:
				xmin = 807.957
				xmax = 808.097
				text = "um"
			intervals [2692]:
				xmin = 808.097
				xmax = 808.8082
				text = ""
			intervals [2693]:
				xmin = 808.8082
				xmax = 809.1582
				text = "boys"
			intervals [2694]:
				xmin = 809.1582
				xmax = 809.2982
				text = "room"
			intervals [2695]:
				xmin = 809.2982
				xmax = 809.4282
				text = "and"
			intervals [2696]:
				xmin = 809.4282
				xmax = 809.8082
				text = "wash"
			intervals [2697]:
				xmin = 809.8082
				xmax = 809.9482
				text = "him"
			intervals [2698]:
				xmin = 809.9482
				xmax = 810.0382
				text = "you"
			intervals [2699]:
				xmin = 810.0382
				xmax = 810.1882
				text = "know"
			intervals [2700]:
				xmin = 810.1882
				xmax = 810.2982
				text = ""
			intervals [2701]:
				xmin = 810.2982
				xmax = 810.6282
				text = "<unk>"
			intervals [2702]:
				xmin = 810.6282
				xmax = 810.8325
				text = ""
			intervals [2703]:
				xmin = 810.8325
				xmax = 810.9325
				text = "he"
			intervals [2704]:
				xmin = 810.9325
				xmax = 810.9725
				text = ""
			intervals [2705]:
				xmin = 810.9725
				xmax = 811.1925
				text = "got"
			intervals [2706]:
				xmin = 811.1925
				xmax = 811.2325
				text = ""
			intervals [2707]:
				xmin = 811.2325
				xmax = 811.4925
				text = "us"
			intervals [2708]:
				xmin = 811.4925
				xmax = 812.9031
				text = ""
			intervals [2709]:
				xmin = 812.9031
				xmax = 813.0131
				text = "but"
			intervals [2710]:
				xmin = 813.0131
				xmax = 813.0731
				text = "it"
			intervals [2711]:
				xmin = 813.0731
				xmax = 813.1631
				text = "was"
			intervals [2712]:
				xmin = 813.1631
				xmax = 813.4431
				text = "such"
			intervals [2713]:
				xmin = 813.4431
				xmax = 813.4931
				text = "a"
			intervals [2714]:
				xmin = 813.4931
				xmax = 813.6531
				text = "good"
			intervals [2715]:
				xmin = 813.6531
				xmax = 813.8031
				text = "year"
			intervals [2716]:
				xmin = 813.8031
				xmax = 814.0231
				text = "man"
			intervals [2717]:
				xmin = 814.0231
				xmax = 814.0831
				text = "we"
			intervals [2718]:
				xmin = 814.0831
				xmax = 814.2031
				text = "didn't"
			intervals [2719]:
				xmin = 814.2031
				xmax = 814.3331
				text = "do"
			intervals [2720]:
				xmin = 814.3331
				xmax = 814.4031
				text = ""
			intervals [2721]:
				xmin = 814.4031
				xmax = 814.8031
				text = "anything"
			intervals [2722]:
				xmin = 814.8031
				xmax = 815.3483
				text = ""
			intervals [2723]:
				xmin = 815.3483
				xmax = 815.4283
				text = "and"
			intervals [2724]:
				xmin = 815.4283
				xmax = 815.4983
				text = "he"
			intervals [2725]:
				xmin = 815.4983
				xmax = 815.7083
				text = "always"
			intervals [2726]:
				xmin = 815.7083
				xmax = 815.8483
				text = "was"
			intervals [2727]:
				xmin = 815.8483
				xmax = 816.0483
				text = "telling"
			intervals [2728]:
				xmin = 816.0483
				xmax = 816.1783
				text = "us"
			intervals [2729]:
				xmin = 816.1783
				xmax = 816.4083
				text = "about"
			intervals [2730]:
				xmin = 816.4083
				xmax = 816.792
				text = ""
			intervals [2731]:
				xmin = 816.792
				xmax = 817.032
				text = "how"
			intervals [2732]:
				xmin = 817.032
				xmax = 817.122
				text = ""
			intervals [2733]:
				xmin = 817.122
				xmax = 817.252
				text = "when"
			intervals [2734]:
				xmin = 817.252
				xmax = 817.332
				text = "a"
			intervals [2735]:
				xmin = 817.332
				xmax = 817.622
				text = "baby"
			intervals [2736]:
				xmin = 817.622
				xmax = 817.702
				text = "is"
			intervals [2737]:
				xmin = 817.702
				xmax = 818.022
				text = "first"
			intervals [2738]:
				xmin = 818.022
				xmax = 818.052
				text = ""
			intervals [2739]:
				xmin = 818.052
				xmax = 818.332
				text = "born"
			intervals [2740]:
				xmin = 818.332
				xmax = 818.472
				text = "he"
			intervals [2741]:
				xmin = 818.472
				xmax = 818.792
				text = "learns"
			intervals [2742]:
				xmin = 818.792
				xmax = 818.882
				text = "to"
			intervals [2743]:
				xmin = 818.882
				xmax = 819.522
				text = "smell"
			intervals [2744]:
				xmin = 819.522
				xmax = 819.612
				text = "you"
			intervals [2745]:
				xmin = 819.612
				xmax = 819.722
				text = "know"
			intervals [2746]:
				xmin = 819.722
				xmax = 820.3736
				text = ""
			intervals [2747]:
				xmin = 820.3736
				xmax = 820.9236
				text = "<unk>"
			intervals [2748]:
				xmin = 820.9236
				xmax = 821.2805
				text = ""
			intervals [2749]:
				xmin = 821.2805
				xmax = 821.4305
				text = "all"
			intervals [2750]:
				xmin = 821.4305
				xmax = 821.5605
				text = "this"
			intervals [2751]:
				xmin = 821.5605
				xmax = 821.7405
				text = "kind"
			intervals [2752]:
				xmin = 821.7405
				xmax = 821.8005
				text = "of"
			intervals [2753]:
				xmin = 821.8005
				xmax = 822.1205
				text = "simple"
			intervals [2754]:
				xmin = 822.1205
				xmax = 822.5105
				text = "stuff"
			intervals [2755]:
				xmin = 822.5105
				xmax = 825.7873
				text = ""
			intervals [2756]:
				xmin = 825.7873
				xmax = 825.9073
				text = "yeah"
			intervals [2757]:
				xmin = 825.9073
				xmax = 826.0373
				text = "he"
			intervals [2758]:
				xmin = 826.0373
				xmax = 826.1573
				text = "was"
			intervals [2759]:
				xmin = 826.1573
				xmax = 826.1973
				text = "a"
			intervals [2760]:
				xmin = 826.1973
				xmax = 826.3173
				text = "good"
			intervals [2761]:
				xmin = 826.3173
				xmax = 826.3573
				text = ""
			intervals [2762]:
				xmin = 826.3573
				xmax = 826.6273
				text = "dude"
			intervals [2763]:
				xmin = 826.6273
				xmax = 835.4701
				text = ""
			intervals [2764]:
				xmin = 835.4701
				xmax = 835.7601
				text = "yup"
			intervals [2765]:
				xmin = 835.7601
				xmax = 836.1701
				text = ""
			intervals [2766]:
				xmin = 836.1701
				xmax = 836.2601
				text = "let"
			intervals [2767]:
				xmin = 836.2601
				xmax = 836.3101
				text = ""
			intervals [2768]:
				xmin = 836.3101
				xmax = 836.3801
				text = "s"
			intervals [2769]:
				xmin = 836.3801
				xmax = 836.5501
				text = "see"
			intervals [2770]:
				xmin = 836.5501
				xmax = 836.6201
				text = ""
			intervals [2771]:
				xmin = 836.6201
				xmax = 836.6501
				text = "i"
			intervals [2772]:
				xmin = 836.6501
				xmax = 836.8501
				text = ""
			intervals [2773]:
				xmin = 836.8501
				xmax = 836.9501
				text = "had"
			intervals [2774]:
				xmin = 836.9501
				xmax = 837.2801
				text = "several"
			intervals [2775]:
				xmin = 837.2801
				xmax = 837.3101
				text = ""
			intervals [2776]:
				xmin = 837.3101
				xmax = 837.3701
				text = "of"
			intervals [2777]:
				xmin = 837.3701
				xmax = 837.5601
				text = "them"
			intervals [2778]:
				xmin = 837.5601
				xmax = 837.7401
				text = "too"
			intervals [2779]:
				xmin = 837.7401
				xmax = 838.3885
				text = ""
			intervals [2780]:
				xmin = 838.3885
				xmax = 838.5585
				text = "uh"
			intervals [2781]:
				xmin = 838.5585
				xmax = 838.7185
				text = ""
			intervals [2782]:
				xmin = 838.7185
				xmax = 838.8085
				text = "there"
			intervals [2783]:
				xmin = 838.8085
				xmax = 838.8985
				text = "was"
			intervals [2784]:
				xmin = 838.8985
				xmax = 838.9885
				text = "my"
			intervals [2785]:
				xmin = 838.9885
				xmax = 839.2885
				text = "fifth"
			intervals [2786]:
				xmin = 839.2885
				xmax = 839.4885
				text = "grade"
			intervals [2787]:
				xmin = 839.4885
				xmax = 839.7185
				text = "teacher"
			intervals [2788]:
				xmin = 839.7185
				xmax = 839.7685
				text = "i"
			intervals [2789]:
				xmin = 839.7685
				xmax = 840.0085
				text = "couldn't"
			intervals [2790]:
				xmin = 840.0085
				xmax = 840.3485
				text = "stand"
			intervals [2791]:
				xmin = 840.3485
				xmax = 840.4885
				text = "her"
			intervals [2792]:
				xmin = 840.4885
				xmax = 841.5558
				text = ""
			intervals [2793]:
				xmin = 841.5558
				xmax = 841.7858
				text = "uh"
			intervals [2794]:
				xmin = 841.7858
				xmax = 841.8558
				text = ""
			intervals [2795]:
				xmin = 841.8558
				xmax = 842.0358
				text = "she"
			intervals [2796]:
				xmin = 842.0358
				xmax = 842.1458
				text = "was"
			intervals [2797]:
				xmin = 842.1458
				xmax = 842.2858
				text = "just"
			intervals [2798]:
				xmin = 842.2858
				xmax = 842.3458
				text = "an"
			intervals [2799]:
				xmin = 842.3458
				xmax = 842.3758
				text = ""
			intervals [2800]:
				xmin = 842.3758
				xmax = 842.6458
				text = "old"
			intervals [2801]:
				xmin = 842.6458
				xmax = 842.6958
				text = ""
			intervals [2802]:
				xmin = 842.6958
				xmax = 843.2058
				text = "bag"
			intervals [2803]:
				xmin = 843.2058
				xmax = 844.1122
				text = ""
			intervals [2804]:
				xmin = 844.1122
				xmax = 844.2422
				text = "uh"
			intervals [2805]:
				xmin = 844.2422
				xmax = 844.2722
				text = ""
			intervals [2806]:
				xmin = 844.2722
				xmax = 844.4122
				text = "she"
			intervals [2807]:
				xmin = 844.4122
				xmax = 844.5122
				text = "was"
			intervals [2808]:
				xmin = 844.5122
				xmax = 844.7722
				text = "always"
			intervals [2809]:
				xmin = 844.7722
				xmax = 844.9622
				text = "giving"
			intervals [2810]:
				xmin = 844.9622
				xmax = 845.0222
				text = "me"
			intervals [2811]:
				xmin = 845.0222
				xmax = 845.0722
				text = "a"
			intervals [2812]:
				xmin = 845.0722
				xmax = 845.2322
				text = "lot"
			intervals [2813]:
				xmin = 845.2322
				xmax = 845.3222
				text = "of"
			intervals [2814]:
				xmin = 845.3222
				xmax = 845.5668
				text = ""
			intervals [2815]:
				xmin = 845.5668
				xmax = 846.0468
				text = "stuff"
			intervals [2816]:
				xmin = 846.0468
				xmax = 849.2258
				text = ""
			intervals [2817]:
				xmin = 849.2258
				xmax = 849.2858
				text = "she"
			intervals [2818]:
				xmin = 849.2858
				xmax = 849.3758
				text = "was"
			intervals [2819]:
				xmin = 849.3758
				xmax = 849.5758
				text = "always"
			intervals [2820]:
				xmin = 849.5758
				xmax = 849.6658
				text = "on"
			intervals [2821]:
				xmin = 849.6658
				xmax = 849.7758
				text = "my"
			intervals [2822]:
				xmin = 849.7758
				xmax = 850.0758
				text = "back"
			intervals [2823]:
				xmin = 850.0758
				xmax = 850.1558
				text = ""
			intervals [2824]:
				xmin = 850.1558
				xmax = 850.2458
				text = "you"
			intervals [2825]:
				xmin = 850.2458
				xmax = 850.3258
				text = "know"
			intervals [2826]:
				xmin = 850.3258
				xmax = 851.0966
				text = ""
			intervals [2827]:
				xmin = 851.0966
				xmax = 851.4466
				text = "hollering"
			intervals [2828]:
				xmin = 851.4466
				xmax = 851.5266
				text = "at"
			intervals [2829]:
				xmin = 851.5266
				xmax = 851.5666
				text = ""
			intervals [2830]:
				xmin = 851.5666
				xmax = 851.6766
				text = "me"
			intervals [2831]:
				xmin = 851.6766
				xmax = 852.299
				text = ""
			intervals [2832]:
				xmin = 852.299
				xmax = 852.469
				text = "telling"
			intervals [2833]:
				xmin = 852.469
				xmax = 852.529
				text = "me"
			intervals [2834]:
				xmin = 852.529
				xmax = 852.609
				text = "to"
			intervals [2835]:
				xmin = 852.609
				xmax = 852.759
				text = "do"
			intervals [2836]:
				xmin = 852.759
				xmax = 852.959
				text = "this"
			intervals [2837]:
				xmin = 852.959
				xmax = 853.049
				text = "and"
			intervals [2838]:
				xmin = 853.049
				xmax = 853.199
				text = "that"
			intervals [2839]:
				xmin = 853.199
				xmax = 853.4215
				text = ""
			intervals [2840]:
				xmin = 853.4215
				xmax = 853.5115
				text = "and"
			intervals [2841]:
				xmin = 853.5115
				xmax = 853.6515
				text = "she"
			intervals [2842]:
				xmin = 853.6515
				xmax = 853.6815
				text = "<unk>"
			intervals [2843]:
				xmin = 853.6815
				xmax = 853.7215
				text = ""
			intervals [2844]:
				xmin = 853.7215
				xmax = 853.8315
				text = "you"
			intervals [2845]:
				xmin = 853.8315
				xmax = 854.0815
				text = "know"
			intervals [2846]:
				xmin = 854.0815
				xmax = 854.506
				text = ""
			intervals [2847]:
				xmin = 854.506
				xmax = 854.736
				text = "in"
			intervals [2848]:
				xmin = 854.736
				xmax = 855.0677
				text = ""
			intervals [2849]:
				xmin = 855.0677
				xmax = 855.1777
				text = "in"
			intervals [2850]:
				xmin = 855.1777
				xmax = 855.5377
				text = "elementary"
			intervals [2851]:
				xmin = 855.5377
				xmax = 855.7177
				text = "school"
			intervals [2852]:
				xmin = 855.7177
				xmax = 856.0077
				text = "teachers"
			intervals [2853]:
				xmin = 856.0077
				xmax = 856.0977
				text = "you"
			intervals [2854]:
				xmin = 856.0977
				xmax = 856.1977
				text = "know"
			intervals [2855]:
				xmin = 856.1977
				xmax = 856.2977
				text = ""
			intervals [2856]:
				xmin = 856.2977
				xmax = 856.4677
				text = "tend"
			intervals [2857]:
				xmin = 856.4677
				xmax = 856.5277
				text = "to"
			intervals [2858]:
				xmin = 856.5277
				xmax = 856.7377
				text = "have"
			intervals [2859]:
				xmin = 856.7377
				xmax = 856.7977
				text = "a"
			intervals [2860]:
				xmin = 856.7977
				xmax = 857.0286
				text = ""
			intervals [2861]:
				xmin = 857.0286
				xmax = 857.3086
				text = "pet"
			intervals [2862]:
				xmin = 857.3086
				xmax = 857.4386
				text = "you"
			intervals [2863]:
				xmin = 857.4386
				xmax = 857.5986
				text = "know"
			intervals [2864]:
				xmin = 857.5986
				xmax = 858.2468
				text = ""
			intervals [2865]:
				xmin = 858.2468
				xmax = 858.3468
				text = "who"
			intervals [2866]:
				xmin = 858.3468
				xmax = 858.4268
				text = "they"
			intervals [2867]:
				xmin = 858.4268
				xmax = 858.5268
				text = "would"
			intervals [2868]:
				xmin = 858.5268
				xmax = 858.7768
				text = "always"
			intervals [2869]:
				xmin = 858.7768
				xmax = 859.1568
				text = "favor"
			intervals [2870]:
				xmin = 859.1568
				xmax = 859.7495
				text = ""
			intervals [2871]:
				xmin = 859.7495
				xmax = 859.8495
				text = "and"
			intervals [2872]:
				xmin = 859.8495
				xmax = 859.9395
				text = "there"
			intervals [2873]:
				xmin = 859.9395
				xmax = 859.9695
				text = ""
			intervals [2874]:
				xmin = 859.9695
				xmax = 860.0995
				text = "was"
			intervals [2875]:
				xmin = 860.0995
				xmax = 860.1995
				text = "this"
			intervals [2876]:
				xmin = 860.1995
				xmax = 860.3995
				text = "one"
			intervals [2877]:
				xmin = 860.3995
				xmax = 860.5995
				text = "guy"
			intervals [2878]:
				xmin = 860.5995
				xmax = 860.7095
				text = "you"
			intervals [2879]:
				xmin = 860.7095
				xmax = 860.8495
				text = "know"
			intervals [2880]:
				xmin = 860.8495
				xmax = 861.6798
				text = ""
			intervals [2881]:
				xmin = 861.6798
				xmax = 861.7398
				text = "and"
			intervals [2882]:
				xmin = 861.7398
				xmax = 861.8398
				text = "i"
			intervals [2883]:
				xmin = 861.8398
				xmax = 861.9298
				text = "was"
			intervals [2884]:
				xmin = 861.9298
				xmax = 861.9998
				text = "the"
			intervals [2885]:
				xmin = 861.9998
				xmax = 862.4298
				text = "lieutenant"
			intervals [2886]:
				xmin = 862.4298
				xmax = 862.4898
				text = "of"
			intervals [2887]:
				xmin = 862.4898
				xmax = 862.5698
				text = "the"
			intervals [2888]:
				xmin = 862.5698
				xmax = 863.0598
				text = "patrol"
			intervals [2889]:
				xmin = 863.0598
				xmax = 863.5798
				text = "boys"
			intervals [2890]:
				xmin = 863.5798
				xmax = 863.7502
				text = ""
			intervals [2891]:
				xmin = 863.7502
				xmax = 863.9002
				text = "that"
			intervals [2892]:
				xmin = 863.9002
				xmax = 863.9302
				text = "s"
			intervals [2893]:
				xmin = 863.9302
				xmax = 864.0202
				text = "when"
			intervals [2894]:
				xmin = 864.0202
				xmax = 864.1002
				text = "you"
			intervals [2895]:
				xmin = 864.1002
				xmax = 864.1702
				text = "know"
			intervals [2896]:
				xmin = 864.1702
				xmax = 864.5545
				text = ""
			intervals [2897]:
				xmin = 864.5545
				xmax = 864.7345
				text = "guys"
			intervals [2898]:
				xmin = 864.7345
				xmax = 864.9645
				text = "stand"
			intervals [2899]:
				xmin = 864.9645
				xmax = 865.0245
				text = "out"
			intervals [2900]:
				xmin = 865.0245
				xmax = 865.0945
				text = "on"
			intervals [2901]:
				xmin = 865.0945
				xmax = 865.1645
				text = "the"
			intervals [2902]:
				xmin = 865.1645
				xmax = 865.4545
				text = "corner"
			intervals [2903]:
				xmin = 865.4545
				xmax = 866.0512
				text = ""
			intervals [2904]:
				xmin = 866.0512
				xmax = 866.1912
				text = "and"
			intervals [2905]:
				xmin = 866.1912
				xmax = 866.3312
				text = "this"
			intervals [2906]:
				xmin = 866.3312
				xmax = 866.4912
				text = "other"
			intervals [2907]:
				xmin = 866.4912
				xmax = 866.6012
				text = "guy"
			intervals [2908]:
				xmin = 866.6012
				xmax = 866.7112
				text = "was"
			intervals [2909]:
				xmin = 866.7112
				xmax = 866.8312
				text = "just"
			intervals [2910]:
				xmin = 866.8312
				xmax = 866.8812
				text = "a"
			intervals [2911]:
				xmin = 866.8812
				xmax = 867.3512
				text = "private"
			intervals [2912]:
				xmin = 867.3512
				xmax = 867.4412
				text = "but"
			intervals [2913]:
				xmin = 867.4412
				xmax = 867.5912
				text = "he"
			intervals [2914]:
				xmin = 867.5912
				xmax = 867.7312
				text = "was"
			intervals [2915]:
				xmin = 867.7312
				xmax = 867.9312
				text = "her"
			intervals [2916]:
				xmin = 867.9312
				xmax = 868.2376
				text = ""
			intervals [2917]:
				xmin = 868.2376
				xmax = 868.3276
				text = "her"
			intervals [2918]:
				xmin = 868.3276
				xmax = 868.5776
				text = "pet"
			intervals [2919]:
				xmin = 868.5776
				xmax = 868.7776
				text = "so"
			intervals [2920]:
				xmin = 868.7776
				xmax = 869.2381
				text = ""
			intervals [2921]:
				xmin = 869.2381
				xmax = 869.3681
				text = "just"
			intervals [2922]:
				xmin = 869.3681
				xmax = 869.6081
				text = "because"
			intervals [2923]:
				xmin = 869.6081
				xmax = 869.6781
				text = "i"
			intervals [2924]:
				xmin = 869.6781
				xmax = 869.9881
				text = "forget"
			intervals [2925]:
				xmin = 869.9881
				xmax = 870.1466
				text = ""
			intervals [2926]:
				xmin = 870.1466
				xmax = 870.4366
				text = "forgot"
			intervals [2927]:
				xmin = 870.4366
				xmax = 870.6368
				text = ""
			intervals [2928]:
				xmin = 870.6368
				xmax = 870.8668
				text = "um"
			intervals [2929]:
				xmin = 870.8668
				xmax = 871.4726
				text = ""
			intervals [2930]:
				xmin = 871.4726
				xmax = 871.5326
				text = "to"
			intervals [2931]:
				xmin = 871.5326
				xmax = 871.8026
				text = "call"
			intervals [2932]:
				xmin = 871.8026
				xmax = 871.8626
				text = "a"
			intervals [2933]:
				xmin = 871.8626
				xmax = 872.2626
				text = "patrol"
			intervals [2934]:
				xmin = 872.2626
				xmax = 872.5126
				text = "meeting"
			intervals [2935]:
				xmin = 872.5126
				xmax = 872.6926
				text = "one"
			intervals [2936]:
				xmin = 872.6926
				xmax = 872.8526
				text = "day"
			intervals [2937]:
				xmin = 872.8526
				xmax = 873.0426
				text = "she"
			intervals [2938]:
				xmin = 873.0426
				xmax = 873.4326
				text = "told"
			intervals [2939]:
				xmin = 873.4326
				xmax = 873.693
				text = ""
			intervals [2940]:
				xmin = 873.693
				xmax = 873.773
				text = "the"
			intervals [2941]:
				xmin = 873.773
				xmax = 873.983
				text = "lady"
			intervals [2942]:
				xmin = 873.983
				xmax = 874.053
				text = "who"
			intervals [2943]:
				xmin = 874.053
				xmax = 874.193
				text = "was"
			intervals [2944]:
				xmin = 874.193
				xmax = 874.283
				text = "in"
			intervals [2945]:
				xmin = 874.283
				xmax = 874.633
				text = "charge"
			intervals [2946]:
				xmin = 874.633
				xmax = 874.693
				text = "to"
			intervals [2947]:
				xmin = 874.693
				xmax = 874.753
				text = ""
			intervals [2948]:
				xmin = 874.753
				xmax = 875.063
				text = "bust"
			intervals [2949]:
				xmin = 875.063
				xmax = 875.193
				text = "me"
			intervals [2950]:
				xmin = 875.193
				xmax = 875.433
				text = "because"
			intervals [2951]:
				xmin = 875.433
				xmax = 875.503
				text = "i"
			intervals [2952]:
				xmin = 875.503
				xmax = 875.743
				text = "wasn't"
			intervals [2953]:
				xmin = 875.743
				xmax = 875.793
				text = "a"
			intervals [2954]:
				xmin = 875.793
				xmax = 875.973
				text = "good"
			intervals [2955]:
				xmin = 875.973
				xmax = 876.433
				text = "citizen"
			intervals [2956]:
				xmin = 876.433
				xmax = 876.493
				text = "and"
			intervals [2957]:
				xmin = 876.493
				xmax = 876.673
				text = "all"
			intervals [2958]:
				xmin = 876.673
				xmax = 876.773
				text = "this"
			intervals [2959]:
				xmin = 876.773
				xmax = 877.093
				text = "stuff"
			intervals [2960]:
				xmin = 877.093
				xmax = 877.5524
				text = ""
			intervals [2961]:
				xmin = 877.5524
				xmax = 877.6824
				text = "ever"
			intervals [2962]:
				xmin = 877.6824
				xmax = 877.9124
				text = "since"
			intervals [2963]:
				xmin = 877.9124
				xmax = 878.0724
				text = "then"
			intervals [2964]:
				xmin = 878.0724
				xmax = 878.1924
				text = "i"
			intervals [2965]:
				xmin = 878.1924
				xmax = 878.4124
				text = "hated"
			intervals [2966]:
				xmin = 878.4124
				xmax = 878.5624
				text = "her"
			intervals [2967]:
				xmin = 878.5624
				xmax = 878.9424
				text = "guts"
			intervals [2968]:
				xmin = 878.9424
				xmax = 879.5489
				text = ""
			intervals [2969]:
				xmin = 879.5489
				xmax = 879.7189
				text = "can't"
			intervals [2970]:
				xmin = 879.7189
				xmax = 880.0589
				text = "stand"
			intervals [2971]:
				xmin = 880.0589
				xmax = 880.1189
				text = "the"
			intervals [2972]:
				xmin = 880.1189
				xmax = 880.2089
				text = ""
			intervals [2973]:
				xmin = 880.2089
				xmax = 880.4789
				text = "woman"
			intervals [2974]:
				xmin = 880.4789
				xmax = 881.3236
				text = ""
			intervals [2975]:
				xmin = 881.3236
				xmax = 881.4836
				text = "hm"
			intervals [2976]:
				xmin = 881.4836
				xmax = 881.5436
				text = ""
			intervals [2977]:
				xmin = 881.5436
				xmax = 881.7436
				text = "yeah"
			intervals [2978]:
				xmin = 881.7436
				xmax = 881.8036
				text = "i"
			intervals [2979]:
				xmin = 881.8036
				xmax = 881.9836
				text = "got"
			intervals [2980]:
				xmin = 881.9836
				xmax = 882.2736
				text = "busted"
			intervals [2981]:
				xmin = 882.2736
				xmax = 882.3836
				text = "to"
			intervals [2982]:
				xmin = 882.3836
				xmax = 882.4336
				text = "a"
			intervals [2983]:
				xmin = 882.4336
				xmax = 882.7536
				text = "private"
			intervals [2984]:
				xmin = 882.7536
				xmax = 882.8836
				text = "then"
			intervals [2985]:
				xmin = 882.8836
				xmax = 882.9436
				text = "i"
			intervals [2986]:
				xmin = 882.9436
				xmax = 882.9736
				text = ""
			intervals [2987]:
				xmin = 882.9736
				xmax = 883.2336
				text = "quit"
			intervals [2988]:
				xmin = 883.2336
				xmax = 883.3536
				text = "the"
			intervals [2989]:
				xmin = 883.3536
				xmax = 883.6136
				text = "next"
			intervals [2990]:
				xmin = 883.6136
				xmax = 883.8036
				text = "day"
			intervals [2991]:
				xmin = 883.8036
				xmax = 884.9247
				text = ""
			intervals [2992]:
				xmin = 884.9247
				xmax = 884.9547
				text = "i"
			intervals [2993]:
				xmin = 884.9547
				xmax = 885.0547
				text = "did"
			intervals [2994]:
				xmin = 885.0547
				xmax = 885.1147
				text = "t"
			intervals [2995]:
				xmin = 885.1147
				xmax = 885.2547
				text = "think"
			intervals [2996]:
				xmin = 885.2547
				xmax = 885.3747
				text = "that"
			intervals [2997]:
				xmin = 885.3747
				xmax = 885.4247
				text = ""
			intervals [2998]:
				xmin = 885.4247
				xmax = 885.5447
				text = "was"
			intervals [2999]:
				xmin = 885.5447
				xmax = 885.8347
				text = "fair"
			intervals [3000]:
				xmin = 885.8347
				xmax = 886.2493
				text = ""
			intervals [3001]:
				xmin = 886.2493
				xmax = 886.5093
				text = "yeah"
			intervals [3002]:
				xmin = 886.5093
				xmax = 893.237
				text = ""
			intervals [3003]:
				xmin = 893.237
				xmax = 893.647
				text = "hm"
			intervals [3004]:
				xmin = 893.647
				xmax = 894.0694
				text = ""
			intervals [3005]:
				xmin = 894.0694
				xmax = 894.2694
				text = "well"
			intervals [3006]:
				xmin = 894.2694
				xmax = 894.2994
				text = ""
			intervals [3007]:
				xmin = 894.2994
				xmax = 894.7294
				text = "sometime"
			intervals [3008]:
				xmin = 894.7294
				xmax = 895.3676
				text = ""
			intervals [3009]:
				xmin = 895.3676
				xmax = 895.4576
				text = "at"
			intervals [3010]:
				xmin = 895.4576
				xmax = 895.5176
				text = ""
			intervals [3011]:
				xmin = 895.5176
				xmax = 895.6076
				text = "our"
			intervals [3012]:
				xmin = 895.6076
				xmax = 895.9476
				text = "school"
			intervals [3013]:
				xmin = 895.9476
				xmax = 896.1576
				text = "now"
			intervals [3014]:
				xmin = 896.1576
				xmax = 896.2476
				text = "you"
			intervals [3015]:
				xmin = 896.2476
				xmax = 896.4076
				text = "know"
			intervals [3016]:
				xmin = 896.4076
				xmax = 896.6962
				text = ""
			intervals [3017]:
				xmin = 896.6962
				xmax = 896.9762
				text = "guys"
			intervals [3018]:
				xmin = 896.9762
				xmax = 897.0762
				text = "would"
			intervals [3019]:
				xmin = 897.0762
				xmax = 897.1662
				text = ""
			intervals [3020]:
				xmin = 897.1662
				xmax = 897.7362
				text = "hide"
			intervals [3021]:
				xmin = 897.7362
				xmax = 897.8468
				text = ""
			intervals [3022]:
				xmin = 897.8468
				xmax = 897.9668
				text = "you"
			intervals [3023]:
				xmin = 897.9668
				xmax = 898.1168
				text = "know"
			intervals [3024]:
				xmin = 898.1168
				xmax = 898.4683
				text = ""
			intervals [3025]:
				xmin = 898.4683
				xmax = 898.6383
				text = "turn"
			intervals [3026]:
				xmin = 898.6383
				xmax = 898.7983
				text = "off"
			intervals [3027]:
				xmin = 898.7983
				xmax = 898.9283
				text = "the"
			intervals [3028]:
				xmin = 898.9283
				xmax = 899.1883
				text = "lights"
			intervals [3029]:
				xmin = 899.1883
				xmax = 899.2183
				text = ""
			intervals [3030]:
				xmin = 899.2183
				xmax = 899.5483
				text = "stuff"
			intervals [3031]:
				xmin = 899.5483
				xmax = 899.6683
				text = "like"
			intervals [3032]:
				xmin = 899.6683
				xmax = 899.6983
				text = ""
			intervals [3033]:
				xmin = 899.6983
				xmax = 899.9183
				text = "that"
			intervals [3034]:
				xmin = 899.9183
				xmax = 901.6397
				text = ""
			intervals [3035]:
				xmin = 901.6397
				xmax = 901.7497
				text = "give"
			intervals [3036]:
				xmin = 901.7497
				xmax = 901.7797
				text = "a"
			intervals [3037]:
				xmin = 901.7797
				xmax = 902.2997
				text = "surprise"
			intervals [3038]:
				xmin = 902.2997
				xmax = 902.6497
				text = "party"
			intervals [3039]:
				xmin = 902.6497
				xmax = 902.9336
				text = ""
			intervals [3040]:
				xmin = 902.9336
				xmax = 903.1136
				text = "once"
			intervals [3041]:
				xmin = 903.1136
				xmax = 903.2936
				text = "every"
			intervals [3042]:
				xmin = 903.2936
				xmax = 903.4436
				text = "so"
			intervals [3043]:
				xmin = 903.4436
				xmax = 903.7836
				text = "often"
			intervals [3044]:
				xmin = 903.7836
				xmax = 909.890
				text = ""
			intervals [3045]:
				xmin = 909.890
				xmax = 910.210
				text = "yeah"
			intervals [3046]:
				xmin = 910.210
				xmax = 911.2886
				text = ""
			intervals [3047]:
				xmin = 911.2886
				xmax = 911.3686
				text = "yeah"
			intervals [3048]:
				xmin = 911.3686
				xmax = 911.4086
				text = ""
			intervals [3049]:
				xmin = 911.4086
				xmax = 911.5286
				text = "used"
			intervals [3050]:
				xmin = 911.5286
				xmax = 911.5586
				text = ""
			intervals [3051]:
				xmin = 911.5586
				xmax = 911.6186
				text = "to"
			intervals [3052]:
				xmin = 911.6186
				xmax = 911.6486
				text = ""
			intervals [3053]:
				xmin = 911.6486
				xmax = 911.7586
				text = "do"
			intervals [3054]:
				xmin = 911.7586
				xmax = 911.7886
				text = ""
			intervals [3055]:
				xmin = 911.7886
				xmax = 911.9686
				text = "that"
			intervals [3056]:
				xmin = 911.9686
				xmax = 911.9986
				text = "a"
			intervals [3057]:
				xmin = 911.9986
				xmax = 912.1986
				text = "lot"
			intervals [3058]:
				xmin = 912.1986
				xmax = 917.3003
				text = ""
			intervals [3059]:
				xmin = 917.3003
				xmax = 917.8203
				text = "usually"
			intervals [3060]:
				xmin = 917.8203
				xmax = 918.0566
				text = ""
			intervals [3061]:
				xmin = 918.0566
				xmax = 918.3866
				text = "sometime"
			intervals [3062]:
				xmin = 918.3866
				xmax = 918.4666
				text = "they"
			intervals [3063]:
				xmin = 918.4666
				xmax = 918.6266
				text = "get"
			intervals [3064]:
				xmin = 918.6266
				xmax = 918.6566
				text = ""
			intervals [3065]:
				xmin = 918.6566
				xmax = 918.9166
				text = "mad"
			intervals [3066]:
				xmin = 918.9166
				xmax = 918.9466
				text = ""
			intervals [3067]:
				xmin = 918.9466
				xmax = 919.0566
				text = "you"
			intervals [3068]:
				xmin = 919.0566
				xmax = 919.1466
				text = "know"
			intervals [3069]:
				xmin = 919.1466
				xmax = 926.3529
				text = ""
			intervals [3070]:
				xmin = 926.3529
				xmax = 926.5729
				text = "yeah"
			intervals [3071]:
				xmin = 926.5729
				xmax = 927.1549
				text = ""
			intervals [3072]:
				xmin = 927.1549
				xmax = 927.3749
				text = "cause"
			intervals [3073]:
				xmin = 927.3749
				xmax = 927.4049
				text = ""
			intervals [3074]:
				xmin = 927.4049
				xmax = 927.5649
				text = "i"
			intervals [3075]:
				xmin = 927.5649
				xmax = 927.7049
				text = "i've"
			intervals [3076]:
				xmin = 927.7049
				xmax = 927.8749
				text = "lived"
			intervals [3077]:
				xmin = 927.8749
				xmax = 927.9749
				text = "on"
			intervals [3078]:
				xmin = 927.9749
				xmax = 928.1149
				text = "my"
			intervals [3079]:
				xmin = 928.1149
				xmax = 928.4349
				text = "same"
			intervals [3080]:
				xmin = 928.4349
				xmax = 928.7449
				text = "street"
			intervals [3081]:
				xmin = 928.7449
				xmax = 928.8849
				text = "for"
			intervals [3082]:
				xmin = 928.8849
				xmax = 928.9449
				text = "s"
			intervals [3083]:
				xmin = 928.9449
				xmax = 929.6761
				text = ""
			intervals [3084]:
				xmin = 929.6761
				xmax = 930.1361
				text = "fifteen"
			intervals [3085]:
				xmin = 930.1361
				xmax = 930.5061
				text = "sixteen"
			intervals [3086]:
				xmin = 930.5061
				xmax = 930.7661
				text = "years"
			intervals [3087]:
				xmin = 930.7661
				xmax = 930.9461
				text = "now"
			intervals [3088]:
				xmin = 930.9461
				xmax = 931.5562
				text = ""
			intervals [3089]:
				xmin = 931.5562
				xmax = 931.7762
				text = "and"
			intervals [3090]:
				xmin = 931.7762
				xmax = 932.4546
				text = ""
			intervals [3091]:
				xmin = 932.4546
				xmax = 932.5646
				text = "all"
			intervals [3092]:
				xmin = 932.5646
				xmax = 932.6246
				text = "the"
			intervals [3093]:
				xmin = 932.6246
				xmax = 932.7646
				text = "other"
			intervals [3094]:
				xmin = 932.7646
				xmax = 933.0146
				text = "guys"
			intervals [3095]:
				xmin = 933.0146
				xmax = 933.1346
				text = "have"
			intervals [3096]:
				xmin = 933.1346
				xmax = 933.1646
				text = ""
			intervals [3097]:
				xmin = 933.1646
				xmax = 933.3446
				text = "too"
			intervals [3098]:
				xmin = 933.3446
				xmax = 933.4646
				text = "so"
			intervals [3099]:
				xmin = 933.4646
				xmax = 933.5646
				text = "you"
			intervals [3100]:
				xmin = 933.5646
				xmax = 933.6646
				text = "know"
			intervals [3101]:
				xmin = 933.6646
				xmax = 933.8046
				text = "we're"
			intervals [3102]:
				xmin = 933.8046
				xmax = 934.0446
				text = "real"
			intervals [3103]:
				xmin = 934.0446
				xmax = 934.2446
				text = "tight"
			intervals [3104]:
				xmin = 934.2446
				xmax = 934.3546
				text = "we've"
			intervals [3105]:
				xmin = 934.3546
				xmax = 934.5046
				text = "been"
			intervals [3106]:
				xmin = 934.5046
				xmax = 934.8046
				text = "together"
			intervals [3107]:
				xmin = 934.8046
				xmax = 935.0246
				text = "since"
			intervals [3108]:
				xmin = 935.0246
				xmax = 935.0846
				text = "we"
			intervals [3109]:
				xmin = 935.0846
				xmax = 935.1846
				text = "were"
			intervals [3110]:
				xmin = 935.1846
				xmax = 935.4146
				text = "little"
			intervals [3111]:
				xmin = 935.4146
				xmax = 941.4292
				text = ""
			intervals [3112]:
				xmin = 941.4292
				xmax = 941.7192
				text = "yeah"
			intervals [3113]:
				xmin = 941.7192
				xmax = 942.5413
				text = ""
			intervals [3114]:
				xmin = 942.5413
				xmax = 942.7613
				text = "yeah"
			intervals [3115]:
				xmin = 942.7613
				xmax = 942.9213
				text = "but"
			intervals [3116]:
				xmin = 942.9213
				xmax = 943.0956
				text = ""
			intervals [3117]:
				xmin = 943.0956
				xmax = 943.1956
				text = "you"
			intervals [3118]:
				xmin = 943.1956
				xmax = 943.2656
				text = "know"
			intervals [3119]:
				xmin = 943.2656
				xmax = 943.5056
				text = "first"
			intervals [3120]:
				xmin = 943.5056
				xmax = 943.5656
				text = "you"
			intervals [3121]:
				xmin = 943.5656
				xmax = 943.6556
				text = "would"
			intervals [3122]:
				xmin = 943.6556
				xmax = 943.7456
				text = "have"
			intervals [3123]:
				xmin = 943.7456
				xmax = 943.8456
				text = "to"
			intervals [3124]:
				xmin = 943.8456
				xmax = 943.9856
				text = "go"
			intervals [3125]:
				xmin = 943.9856
				xmax = 944.1656
				text = "through"
			intervals [3126]:
				xmin = 944.1656
				xmax = 944.2556
				text = "the"
			intervals [3127]:
				xmin = 944.2556
				xmax = 944.5656
				text = "ritual"
			intervals [3128]:
				xmin = 944.5656
				xmax = 944.6256
				text = "of"
			intervals [3129]:
				xmin = 944.6256
				xmax = 944.6856
				text = "of"
			intervals [3130]:
				xmin = 944.6856
				xmax = 944.9256
				text = "being"
			intervals [3131]:
				xmin = 944.9256
				xmax = 945.3156
				text = "tested"
			intervals [3132]:
				xmin = 945.3156
				xmax = 945.4956
				text = "out"
			intervals [3133]:
				xmin = 945.4956
				xmax = 945.5856
				text = "you"
			intervals [3134]:
				xmin = 945.5856
				xmax = 945.6656
				text = "know"
			intervals [3135]:
				xmin = 945.6656
				xmax = 945.7856
				text = "to"
			intervals [3136]:
				xmin = 945.7856
				xmax = 946.0756
				text = "see"
			intervals [3137]:
				xmin = 946.0756
				xmax = 946.1828
				text = ""
			intervals [3138]:
				xmin = 946.1828
				xmax = 946.3328
				text = "what"
			intervals [3139]:
				xmin = 946.3328
				xmax = 946.4728
				text = "kind"
			intervals [3140]:
				xmin = 946.4728
				xmax = 946.5828
				text = "of"
			intervals [3141]:
				xmin = 946.5828
				xmax = 946.6428
				text = "a"
			intervals [3142]:
				xmin = 946.6428
				xmax = 946.8428
				text = "guy"
			intervals [3143]:
				xmin = 946.8428
				xmax = 946.9628
				text = "you"
			intervals [3144]:
				xmin = 946.9628
				xmax = 947.0728
				text = "are"
			intervals [3145]:
				xmin = 947.0728
				xmax = 947.1228
				text = ""
			intervals [3146]:
				xmin = 947.1228
				xmax = 947.3928
				text = "first"
			intervals [3147]:
				xmin = 947.3928
				xmax = 947.4628
				text = "they"
			intervals [3148]:
				xmin = 947.4628
				xmax = 947.5028
				text = "d"
			intervals [3149]:
				xmin = 947.5028
				xmax = 947.5328
				text = ""
			intervals [3150]:
				xmin = 947.5328
				xmax = 947.7728
				text = "probably"
			intervals [3151]:
				xmin = 947.7728
				xmax = 947.9928
				text = "take"
			intervals [3152]:
				xmin = 947.9928
				xmax = 948.1028
				text = "you"
			intervals [3153]:
				xmin = 948.1028
				xmax = 948.5251
				text = ""
			intervals [3154]:
				xmin = 948.5251
				xmax = 948.7851
				text = "see"
			intervals [3155]:
				xmin = 948.7851
				xmax = 948.9151
				text = "if"
			intervals [3156]:
				xmin = 948.9151
				xmax = 948.9751
				text = "you"
			intervals [3157]:
				xmin = 948.9751
				xmax = 949.0651
				text = "know"
			intervals [3158]:
				xmin = 949.0651
				xmax = 949.1451
				text = "how"
			intervals [3159]:
				xmin = 949.1451
				xmax = 949.2351
				text = "to"
			intervals [3160]:
				xmin = 949.2351
				xmax = 949.7651
				text = "steal"
			intervals [3161]:
				xmin = 949.7651
				xmax = 950.1659
				text = ""
			intervals [3162]:
				xmin = 950.1659
				xmax = 950.7159
				text = "<unk>"
			intervals [3163]:
				xmin = 950.7159
				xmax = 951.0923
				text = ""
			intervals [3164]:
				xmin = 951.0923
				xmax = 951.4823
				text = "then"
			intervals [3165]:
				xmin = 951.4823
				xmax = 951.6823
				text = ""
			intervals [3166]:
				xmin = 951.6823
				xmax = 951.8523
				text = "the"
			intervals [3167]:
				xmin = 951.8523
				xmax = 952.0123
				text = ""
			intervals [3168]:
				xmin = 952.0123
				xmax = 952.2123
				text = "the"
			intervals [3169]:
				xmin = 952.2123
				xmax = 952.2423
				text = "<unk>"
			intervals [3170]:
				xmin = 952.2423
				xmax = 952.4786
				text = ""
			intervals [3171]:
				xmin = 952.4786
				xmax = 952.7186
				text = "most"
			intervals [3172]:
				xmin = 952.7186
				xmax = 953.0886
				text = "important"
			intervals [3173]:
				xmin = 953.0886
				xmax = 953.2386
				text = "thing"
			intervals [3174]:
				xmin = 953.2386
				xmax = 953.5486
				text = "probably"
			intervals [3175]:
				xmin = 953.5486
				xmax = 953.7986
				text = "is"
			intervals [3176]:
				xmin = 953.7986
				xmax = 953.9725
				text = ""
			intervals [3177]:
				xmin = 953.9725
				xmax = 954.2225
				text = "seeing"
			intervals [3178]:
				xmin = 954.2225
				xmax = 954.3325
				text = "how"
			intervals [3179]:
				xmin = 954.3325
				xmax = 954.5425
				text = "well"
			intervals [3180]:
				xmin = 954.5425
				xmax = 954.6425
				text = "you"
			intervals [3181]:
				xmin = 954.6425
				xmax = 954.8325
				text = "can"
			intervals [3182]:
				xmin = 954.8325
				xmax = 955.1025
				text = "fight"
			intervals [3183]:
				xmin = 955.1025
				xmax = 955.3125
				text = "because"
			intervals [3184]:
				xmin = 955.3125
				xmax = 955.3825
				text = "you"
			intervals [3185]:
				xmin = 955.3825
				xmax = 955.4625
				text = "know"
			intervals [3186]:
				xmin = 955.4625
				xmax = 955.7025
				text = "guys"
			intervals [3187]:
				xmin = 955.7025
				xmax = 955.7325
				text = "are"
			intervals [3188]:
				xmin = 955.7325
				xmax = 956.0925
				text = "always"
			intervals [3189]:
				xmin = 956.0925
				xmax = 956.1225
				text = ""
			intervals [3190]:
				xmin = 956.1225
				xmax = 956.2925
				text = "trying"
			intervals [3191]:
				xmin = 956.2925
				xmax = 956.3725
				text = "to"
			intervals [3192]:
				xmin = 956.3725
				xmax = 956.5425
				text = "see"
			intervals [3193]:
				xmin = 956.5425
				xmax = 956.6525
				text = "who"
			intervals [3194]:
				xmin = 956.6525
				xmax = 956.7025
				text = "s"
			intervals [3195]:
				xmin = 956.7025
				xmax = 956.8025
				text = "the"
			intervals [3196]:
				xmin = 956.8025
				xmax = 957.0825
				text = "best"
			intervals [3197]:
				xmin = 957.0825
				xmax = 957.2825
				text = "one"
			intervals [3198]:
				xmin = 957.2825
				xmax = 957.3525
				text = "you"
			intervals [3199]:
				xmin = 957.3525
				xmax = 957.4725
				text = "know"
			intervals [3200]:
				xmin = 957.4725
				xmax = 957.9079
				text = ""
			intervals [3201]:
				xmin = 957.9079
				xmax = 958.1179
				text = "always"
			intervals [3202]:
				xmin = 958.1179
				xmax = 958.4579
				text = "competing"
			intervals [3203]:
				xmin = 958.4579
				xmax = 958.5379
				text = "to"
			intervals [3204]:
				xmin = 958.5379
				xmax = 958.6879
				text = "see"
			intervals [3205]:
				xmin = 958.6879
				xmax = 958.7779
				text = "who"
			intervals [3206]:
				xmin = 958.7779
				xmax = 958.8479
				text = "s"
			intervals [3207]:
				xmin = 958.8479
				xmax = 959.0204
				text = ""
			intervals [3208]:
				xmin = 959.0204
				xmax = 959.1504
				text = "has"
			intervals [3209]:
				xmin = 959.1504
				xmax = 959.2404
				text = "the"
			intervals [3210]:
				xmin = 959.2404
				xmax = 959.4604
				text = "best"
			intervals [3211]:
				xmin = 959.4604
				xmax = 959.9304
				text = "hands"
			intervals [3212]:
				xmin = 959.9304
				xmax = 960.6746
				text = ""
			intervals [3213]:
				xmin = 960.6746
				xmax = 960.8646
				text = "and"
			intervals [3214]:
				xmin = 960.8646
				xmax = 960.9946
				text = "then"
			intervals [3215]:
				xmin = 960.9946
				xmax = 961.0846
				text = "they"
			intervals [3216]:
				xmin = 961.0846
				xmax = 961.3846
				text = "probably"
			intervals [3217]:
				xmin = 961.3846
				xmax = 961.6346
				text = "see"
			intervals [3218]:
				xmin = 961.6346
				xmax = 961.7746
				text = "if"
			intervals [3219]:
				xmin = 961.7746
				xmax = 961.8972
				text = ""
			intervals [3220]:
				xmin = 961.8972
				xmax = 961.9672
				text = "if"
			intervals [3221]:
				xmin = 961.9672
				xmax = 962.0272
				text = "you"
			intervals [3222]:
				xmin = 962.0272
				xmax = 962.1472
				text = "were"
			intervals [3223]:
				xmin = 962.1472
				xmax = 962.1972
				text = "a"
			intervals [3224]:
				xmin = 962.1972
				xmax = 962.4772
				text = "lover"
			intervals [3225]:
				xmin = 962.4772
				xmax = 962.5872
				text = "and"
			intervals [3226]:
				xmin = 962.5872
				xmax = 962.7672
				text = "that"
			intervals [3227]:
				xmin = 962.7672
				xmax = 962.8172
				text = "or"
			intervals [3228]:
				xmin = 962.8172
				xmax = 962.8472
				text = ""
			intervals [3229]:
				xmin = 962.8472
				xmax = 962.9972
				text = "see"
			intervals [3230]:
				xmin = 962.9972
				xmax = 963.1072
				text = "what"
			intervals [3231]:
				xmin = 963.1072
				xmax = 963.2772
				text = "ki-"
			intervals [3232]:
				xmin = 963.2772
				xmax = 963.490
				text = ""
			intervals [3233]:
				xmin = 963.490
				xmax = 963.680
				text = "see"
			intervals [3234]:
				xmin = 963.680
				xmax = 963.790
				text = "if"
			intervals [3235]:
				xmin = 963.790
				xmax = 963.860
				text = "you"
			intervals [3236]:
				xmin = 963.860
				xmax = 963.900
				text = "d"
			intervals [3237]:
				xmin = 963.900
				xmax = 964.090
				text = "help"
			intervals [3238]:
				xmin = 964.090
				xmax = 964.220
				text = "them"
			intervals [3239]:
				xmin = 964.220
				xmax = 964.360
				text = "out"
			intervals [3240]:
				xmin = 964.360
				xmax = 964.450
				text = "if"
			intervals [3241]:
				xmin = 964.450
				xmax = 964.570
				text = "they"
			intervals [3242]:
				xmin = 964.570
				xmax = 964.710
				text = "got"
			intervals [3243]:
				xmin = 964.710
				xmax = 964.790
				text = "in"
			intervals [3244]:
				xmin = 964.790
				xmax = 964.940
				text = "some"
			intervals [3245]:
				xmin = 964.940
				xmax = 965.240
				text = "trouble"
			intervals [3246]:
				xmin = 965.240
				xmax = 965.270
				text = "or"
			intervals [3247]:
				xmin = 965.270
				xmax = 965.510
				text = "something"
			intervals [3248]:
				xmin = 965.510
				xmax = 965.610
				text = "like"
			intervals [3249]:
				xmin = 965.610
				xmax = 965.640
				text = ""
			intervals [3250]:
				xmin = 965.640
				xmax = 965.850
				text = "that"
			intervals [3251]:
				xmin = 965.850
				xmax = 975.7197
				text = ""
			intervals [3252]:
				xmin = 975.7197
				xmax = 975.9497
				text = "mm-hm"
			intervals [3253]:
				xmin = 975.9497
				xmax = 981.1727
				text = ""
			intervals [3254]:
				xmin = 981.1727
				xmax = 981.6127
				text = "um"
			intervals [3255]:
				xmin = 981.6127
				xmax = 982.2411
				text = ""
			intervals [3256]:
				xmin = 982.2411
				xmax = 982.3311
				text = "it"
			intervals [3257]:
				xmin = 982.3311
				xmax = 982.3711
				text = "s"
			intervals [3258]:
				xmin = 982.3711
				xmax = 982.5511
				text = "this"
			intervals [3259]:
				xmin = 982.5511
				xmax = 982.8111
				text = "one"
			intervals [3260]:
				xmin = 982.8111
				xmax = 983.0711
				text = "girl"
			intervals [3261]:
				xmin = 983.0711
				xmax = 983.1111
				text = ""
			intervals [3262]:
				xmin = 983.1111
				xmax = 983.2811
				text = "she"
			intervals [3263]:
				xmin = 983.2811
				xmax = 983.6911
				text = "does"
			intervals [3264]:
				xmin = 983.6911
				xmax = 983.9359
				text = ""
			intervals [3265]:
				xmin = 983.9359
				xmax = 984.1459
				text = "but"
			intervals [3266]:
				xmin = 984.1459
				xmax = 984.3121
				text = ""
			intervals [3267]:
				xmin = 984.3121
				xmax = 984.4121
				text = "you"
			intervals [3268]:
				xmin = 984.4121
				xmax = 984.5021
				text = "know"
			intervals [3269]:
				xmin = 984.5021
				xmax = 984.5321
				text = "i"
			intervals [3270]:
				xmin = 984.5321
				xmax = 984.7021
				text = "don't"
			intervals [3271]:
				xmin = 984.7021
				xmax = 984.7321
				text = ""
			intervals [3272]:
				xmin = 984.7321
				xmax = 985.0921
				text = "associate"
			intervals [3273]:
				xmin = 985.0921
				xmax = 985.2321
				text = "with"
			intervals [3274]:
				xmin = 985.2321
				xmax = 985.3121
				text = "her"
			intervals [3275]:
				xmin = 985.3121
				xmax = 985.3921
				text = ""
			intervals [3276]:
				xmin = 985.3921
				xmax = 985.6221
				text = "very"
			intervals [3277]:
				xmin = 985.6221
				xmax = 985.8921
				text = "much"
			intervals [3278]:
				xmin = 985.8921
				xmax = 986.3883
				text = ""
			intervals [3279]:
				xmin = 986.3883
				xmax = 986.6083
				text = "she"
			intervals [3280]:
				xmin = 986.6083
				xmax = 986.8083
				text = "thinks"
			intervals [3281]:
				xmin = 986.8083
				xmax = 986.9583
				text = "she"
			intervals [3282]:
				xmin = 986.9583
				xmax = 987.0683
				text = "s"
			intervals [3283]:
				xmin = 987.0683
				xmax = 987.0983
				text = ""
			intervals [3284]:
				xmin = 987.0983
				xmax = 987.1783
				text = "you"
			intervals [3285]:
				xmin = 987.1783
				xmax = 987.2883
				text = "know"
			intervals [3286]:
				xmin = 987.2883
				xmax = 987.4848
				text = ""
			intervals [3287]:
				xmin = 987.4848
				xmax = 987.8648
				text = "super"
			intervals [3288]:
				xmin = 987.8648
				xmax = 988.2248
				text = "cool"
			intervals [3289]:
				xmin = 988.2248
				xmax = 988.2548
				text = ""
			intervals [3290]:
				xmin = 988.2548
				xmax = 988.3348
				text = "and"
			intervals [3291]:
				xmin = 988.3348
				xmax = 988.7448
				text = "everything"
			intervals [3292]:
				xmin = 988.7448
				xmax = 990.2715
				text = ""
			intervals [3293]:
				xmin = 990.2715
				xmax = 990.4415
				text = "yeah"
			intervals [3294]:
				xmin = 990.4415
				xmax = 991.288
				text = ""
			intervals [3295]:
				xmin = 991.288
				xmax = 991.528
				text = "yeah"
			intervals [3296]:
				xmin = 991.528
				xmax = 991.9243
				text = ""
			intervals [3297]:
				xmin = 991.9243
				xmax = 992.1643
				text = "and"
			intervals [3298]:
				xmin = 992.1643
				xmax = 992.3743
				text = "um"
			intervals [3299]:
				xmin = 992.3743
				xmax = 992.7382
				text = ""
			intervals [3300]:
				xmin = 992.7382
				xmax = 992.8882
				text = "this"
			intervals [3301]:
				xmin = 992.8882
				xmax = 993.1082
				text = "one"
			intervals [3302]:
				xmin = 993.1082
				xmax = 993.2282
				text = "guy"
			intervals [3303]:
				xmin = 993.2282
				xmax = 993.8982
				text = "rdx"
			intervals [3304]:
				xmin = 993.8982
				xmax = 993.9782
				text = "he"
			intervals [3305]:
				xmin = 993.9782
				xmax = 994.1682
				text = "doesn't"
			intervals [3306]:
				xmin = 994.1682
				xmax = 994.2382
				text = "know"
			intervals [3307]:
				xmin = 994.2382
				xmax = 994.3282
				text = "what"
			intervals [3308]:
				xmin = 994.3282
				xmax = 994.3882
				text = "he"
			intervals [3309]:
				xmin = 994.3882
				xmax = 994.4382
				text = "s"
			intervals [3310]:
				xmin = 994.4382
				xmax = 994.6282
				text = "talking"
			intervals [3311]:
				xmin = 994.6282
				xmax = 994.8082
				text = "about"
			intervals [3312]:
				xmin = 994.8082
				xmax = 994.8982
				text = "but"
			intervals [3313]:
				xmin = 994.8982
				xmax = 994.9782
				text = "he"
			intervals [3314]:
				xmin = 994.9782
				xmax = 995.3782
				text = "swears"
			intervals [3315]:
				xmin = 995.3782
				xmax = 995.4482
				text = "he"
			intervals [3316]:
				xmin = 995.4482
				xmax = 995.7782
				text = "knows"
			intervals [3317]:
				xmin = 995.7782
				xmax = 996.1782
				text = "german"
			intervals [3318]:
				xmin = 996.1782
				xmax = 996.2882
				text = "you"
			intervals [3319]:
				xmin = 996.2882
				xmax = 996.4482
				text = "know"
			intervals [3320]:
				xmin = 996.4482
				xmax = 996.8352
				text = ""
			intervals [3321]:
				xmin = 996.8352
				xmax = 996.9352
				text = "he"
			intervals [3322]:
				xmin = 996.9352
				xmax = 996.9752
				text = "s"
			intervals [3323]:
				xmin = 996.9752
				xmax = 997.1652
				text = "always"
			intervals [3324]:
				xmin = 997.1652
				xmax = 997.4295
				text = ""
			intervals [3325]:
				xmin = 997.4295
				xmax = 997.5795
				text = "going"
			intervals [3326]:
				xmin = 997.5795
				xmax = 997.6495
				text = "in"
			intervals [3327]:
				xmin = 997.6495
				xmax = 997.8095
				text = "there"
			intervals [3328]:
				xmin = 997.8095
				xmax = 997.8395
				text = ""
			intervals [3329]:
				xmin = 997.8395
				xmax = 998.1495
				text = "seig"
			intervals [3330]:
				xmin = 998.1495
				xmax = 998.4495
				text = "heil"
			intervals [3331]:
				xmin = 998.4495
				xmax = 998.5395
				text = "and"
			intervals [3332]:
				xmin = 998.5395
				xmax = 998.6395
				text = "all"
			intervals [3333]:
				xmin = 998.6395
				xmax = 998.7995
				text = "this"
			intervals [3334]:
				xmin = 998.7995
				xmax = 999.1495
				text = "crap"
			intervals [3335]:
				xmin = 999.1495
				xmax = 999.1795
				text = ""
			intervals [3336]:
				xmin = 999.1795
				xmax = 999.2895
				text = "you"
			intervals [3337]:
				xmin = 999.2895
				xmax = 999.4895
				text = "know"
			intervals [3338]:
				xmin = 999.4895
				xmax = 1000.0927
				text = ""
			intervals [3339]:
				xmin = 1000.0927
				xmax = 1000.1727
				text = "he"
			intervals [3340]:
				xmin = 1000.1727
				xmax = 1000.3527
				text = "doesn't"
			intervals [3341]:
				xmin = 1000.3527
				xmax = 1000.4127
				text = "know"
			intervals [3342]:
				xmin = 1000.4127
				xmax = 1000.5027
				text = "what"
			intervals [3343]:
				xmin = 1000.5027
				xmax = 1000.5927
				text = "he"
			intervals [3344]:
				xmin = 1000.5927
				xmax = 1000.7027
				text = "s"
			intervals [3345]:
				xmin = 1000.7027
				xmax = 1001.0127
				text = "saying"
			intervals [3346]:
				xmin = 1001.0127
				xmax = 1003.1135
				text = ""
			intervals [3347]:
				xmin = 1003.1135
				xmax = 1003.4935
				text = "mm-mm"
			intervals [3348]:
				xmin = 1003.4935
				xmax = 1007.5704
				text = ""
			intervals [3349]:
				xmin = 1007.5704
				xmax = 1007.8104
				text = "mm-hm"
			intervals [3350]:
				xmin = 1007.8104
				xmax = 1012.3619
				text = ""
			intervals [3351]:
				xmin = 1012.3619
				xmax = 1012.5419
				text = "it"
			intervals [3352]:
				xmin = 1012.5419
				xmax = 1012.7419
				text = "used"
			intervals [3353]:
				xmin = 1012.7419
				xmax = 1012.8419
				text = "to"
			intervals [3354]:
				xmin = 1012.8419
				xmax = 1012.9919
				text = "be"
			intervals [3355]:
				xmin = 1012.9919
				xmax = 1013.2519
				text = "me"
			intervals [3356]:
				xmin = 1013.2519
				xmax = 1013.4219
				text = "but"
			intervals [3357]:
				xmin = 1013.4219
				xmax = 1013.5119
				text = "i"
			intervals [3358]:
				xmin = 1013.5119
				xmax = 1013.8619
				text = "stopped"
			intervals [3359]:
				xmin = 1013.8619
				xmax = 1013.8919
				text = ""
			intervals [3360]:
				xmin = 1013.8919
				xmax = 1014.2619
				text = "growing"
			intervals [3361]:
				xmin = 1014.2619
				xmax = 1014.3219
				text = ""
			intervals [3362]:
				xmin = 1014.3219
				xmax = 1014.6519
				text = "<unk>"
			intervals [3363]:
				xmin = 1014.6519
				xmax = 1014.867
				text = ""
			intervals [3364]:
				xmin = 1014.867
				xmax = 1015.057
				text = "so"
			intervals [3365]:
				xmin = 1015.057
				xmax = 1015.267
				text = "now"
			intervals [3366]:
				xmin = 1015.267
				xmax = 1015.327
				text = "it"
			intervals [3367]:
				xmin = 1015.327
				xmax = 1015.367
				text = "s"
			intervals [3368]:
				xmin = 1015.367
				xmax = 1015.727
				text = "probably"
			intervals [3369]:
				xmin = 1015.727
				xmax = 1015.8285
				text = ""
			intervals [3370]:
				xmin = 1015.8285
				xmax = 1016.0285
				text = "this"
			intervals [3371]:
				xmin = 1016.0285
				xmax = 1016.1385
				text = "guy"
			intervals [3372]:
				xmin = 1016.1385
				xmax = 1016.1885
				text = "i"
			intervals [3373]:
				xmin = 1016.1885
				xmax = 1016.2885
				text = "was"
			intervals [3374]:
				xmin = 1016.2885
				xmax = 1016.4385
				text = "telling"
			intervals [3375]:
				xmin = 1016.4385
				xmax = 1016.4985
				text = "you"
			intervals [3376]:
				xmin = 1016.4985
				xmax = 1016.6185
				text = "about"
			intervals [3377]:
				xmin = 1016.6185
				xmax = 1017.1385
				text = "rdx"
			intervals [3378]:
				xmin = 1017.1385
				xmax = 1017.1685
				text = ""
			intervals [3379]:
				xmin = 1017.1685
				xmax = 1017.2285
				text = "you"
			intervals [3380]:
				xmin = 1017.2285
				xmax = 1017.3085
				text = "know"
			intervals [3381]:
				xmin = 1017.3085
				xmax = 1017.4585
				text = "cause"
			intervals [3382]:
				xmin = 1017.4585
				xmax = 1017.5485
				text = "he"
			intervals [3383]:
				xmin = 1017.5485
				xmax = 1017.5785
				text = "s"
			intervals [3384]:
				xmin = 1017.5785
				xmax = 1017.7885
				text = "about"
			intervals [3385]:
				xmin = 1017.7885
				xmax = 1018.0485
				text = "six"
			intervals [3386]:
				xmin = 1018.0485
				xmax = 1018.2685
				text = "feet"
			intervals [3387]:
				xmin = 1018.2685
				xmax = 1018.2985
				text = ""
			intervals [3388]:
				xmin = 1018.2985
				xmax = 1018.4785
				text = "weighs"
			intervals [3389]:
				xmin = 1018.4785
				xmax = 1018.6985
				text = "about"
			intervals [3390]:
				xmin = 1018.6985
				xmax = 1018.8085
				text = "two"
			intervals [3391]:
				xmin = 1018.8085
				xmax = 1019.0185
				text = "hundred"
			intervals [3392]:
				xmin = 1019.0185
				xmax = 1019.4685
				text = "pounds"
			intervals [3393]:
				xmin = 1019.4685
				xmax = 1022.961
				text = ""
			intervals [3394]:
				xmin = 1022.961
				xmax = 1023.221
				text = "for"
			intervals [3395]:
				xmin = 1023.221
				xmax = 1023.251
				text = ""
			intervals [3396]:
				xmin = 1023.251
				xmax = 1023.551
				text = "well"
			intervals [3397]:
				xmin = 1023.551
				xmax = 1023.7134
				text = ""
			intervals [3398]:
				xmin = 1023.7134
				xmax = 1023.9734
				text = "around"
			intervals [3399]:
				xmin = 1023.9734
				xmax = 1024.0834
				text = "where"
			intervals [3400]:
				xmin = 1024.0834
				xmax = 1024.2434
				text = "i"
			intervals [3401]:
				xmin = 1024.2434
				xmax = 1024.4434
				text = "live"
			intervals [3402]:
				xmin = 1024.4434
				xmax = 1024.5034
				text = "it"
			intervals [3403]:
				xmin = 1024.5034
				xmax = 1024.5734
				text = "s"
			intervals [3404]:
				xmin = 1024.5734
				xmax = 1024.7234
				text = "his"
			intervals [3405]:
				xmin = 1024.7234
				xmax = 1025.1334
				text = "ability"
			intervals [3406]:
				xmin = 1025.1334
				xmax = 1025.1934
				text = "to"
			intervals [3407]:
				xmin = 1025.1934
				xmax = 1025.7103
				text = ""
			intervals [3408]:
				xmin = 1025.7103
				xmax = 1025.9603
				text = "fight"
			intervals [3409]:
				xmin = 1025.9603
				xmax = 1026.0403
				text = "you"
			intervals [3410]:
				xmin = 1026.0403
				xmax = 1026.1903
				text = "know"
			intervals [3411]:
				xmin = 1026.1903
				xmax = 1026.2803
				text = "and"
			intervals [3412]:
				xmin = 1026.2803
				xmax = 1026.3403
				text = "it"
			intervals [3413]:
				xmin = 1026.3403
				xmax = 1026.4203
				text = "s"
			intervals [3414]:
				xmin = 1026.4203
				xmax = 1026.4603
				text = ""
			intervals [3415]:
				xmin = 1026.4603
				xmax = 1026.6703
				text = "being"
			intervals [3416]:
				xmin = 1026.6703
				xmax = 1026.7403
				text = "a"
			intervals [3417]:
				xmin = 1026.7403
				xmax = 1026.8903
				text = "good"
			intervals [3418]:
				xmin = 1026.8903
				xmax = 1027.1103
				text = "guy"
			intervals [3419]:
				xmin = 1027.1103
				xmax = 1027.1803
				text = "you"
			intervals [3420]:
				xmin = 1027.1803
				xmax = 1027.3203
				text = "know"
			intervals [3421]:
				xmin = 1027.3203
				xmax = 1027.5603
				text = "like"
			intervals [3422]:
				xmin = 1027.5603
				xmax = 1027.6203
				text = "you"
			intervals [3423]:
				xmin = 1027.6203
				xmax = 1027.8003
				text = "say"
			intervals [3424]:
				xmin = 1027.8003
				xmax = 1028.2928
				text = ""
			intervals [3425]:
				xmin = 1028.2928
				xmax = 1028.4328
				text = "lend"
			intervals [3426]:
				xmin = 1028.4328
				xmax = 1028.5128
				text = "me"
			intervals [3427]:
				xmin = 1028.5128
				xmax = 1028.7228
				text = "five"
			intervals [3428]:
				xmin = 1028.7228
				xmax = 1028.9428
				text = "cent"
			intervals [3429]:
				xmin = 1028.9428
				xmax = 1029.1328
				text = "man"
			intervals [3430]:
				xmin = 1029.1328
				xmax = 1029.2928
				text = "cause"
			intervals [3431]:
				xmin = 1029.2928
				xmax = 1029.3528
				text = "i"
			intervals [3432]:
				xmin = 1029.3528
				xmax = 1029.5428
				text = "need"
			intervals [3433]:
				xmin = 1029.5428
				xmax = 1029.6028
				text = "it"
			intervals [3434]:
				xmin = 1029.6028
				xmax = 1029.6728
				text = "you"
			intervals [3435]:
				xmin = 1029.6728
				xmax = 1029.8528
				text = "know"
			intervals [3436]:
				xmin = 1029.8528
				xmax = 1030.1936
				text = ""
			intervals [3437]:
				xmin = 1030.1936
				xmax = 1030.2836
				text = "and"
			intervals [3438]:
				xmin = 1030.2836
				xmax = 1030.3536
				text = "he"
			intervals [3439]:
				xmin = 1030.3536
				xmax = 1030.3836
				text = ""
			intervals [3440]:
				xmin = 1030.3836
				xmax = 1030.6136
				text = "he"
			intervals [3441]:
				xmin = 1030.6136
				xmax = 1030.7636
				text = "gives"
			intervals [3442]:
				xmin = 1030.7636
				xmax = 1030.8236
				text = "you"
			intervals [3443]:
				xmin = 1030.8236
				xmax = 1030.8836
				text = "the"
			intervals [3444]:
				xmin = 1030.8836
				xmax = 1031.1236
				text = "money"
			intervals [3445]:
				xmin = 1031.1236
				xmax = 1031.1836
				text = "you"
			intervals [3446]:
				xmin = 1031.1836
				xmax = 1031.3636
				text = "know"
			intervals [3447]:
				xmin = 1031.3636
				xmax = 1031.6495
				text = ""
			intervals [3448]:
				xmin = 1031.6495
				xmax = 1031.8695
				text = "he"
			intervals [3449]:
				xmin = 1031.8695
				xmax = 1031.8995
				text = ""
			intervals [3450]:
				xmin = 1031.8995
				xmax = 1032.0495
				text = "like"
			intervals [3451]:
				xmin = 1032.0495
				xmax = 1032.1395
				text = "if"
			intervals [3452]:
				xmin = 1032.1395
				xmax = 1032.2295
				text = "you're"
			intervals [3453]:
				xmin = 1032.2295
				xmax = 1032.4895
				text = "getting"
			intervals [3454]:
				xmin = 1032.4895
				xmax = 1032.7895
				text = "jumped"
			intervals [3455]:
				xmin = 1032.7895
				xmax = 1032.8395
				text = "or"
			intervals [3456]:
				xmin = 1032.8395
				xmax = 1033.0995
				text = "something"
			intervals [3457]:
				xmin = 1033.0995
				xmax = 1033.2495
				text = "he"
			intervals [3458]:
				xmin = 1033.2495
				xmax = 1033.5395
				text = "comes"
			intervals [3459]:
				xmin = 1033.5395
				xmax = 1033.7995
				text = "help"
			intervals [3460]:
				xmin = 1033.7995
				xmax = 1033.8895
				text = "you"
			intervals [3461]:
				xmin = 1033.8895
				xmax = 1034.0195
				text = "out"
			intervals [3462]:
				xmin = 1034.0195
				xmax = 1034.0495
				text = ""
			intervals [3463]:
				xmin = 1034.0495
				xmax = 1034.1395
				text = "you"
			intervals [3464]:
				xmin = 1034.1395
				xmax = 1034.3095
				text = "know"
			intervals [3465]:
				xmin = 1034.3095
				xmax = 1035.0371
				text = ""
			intervals [3466]:
				xmin = 1035.0371
				xmax = 1035.2871
				text = "stuff"
			intervals [3467]:
				xmin = 1035.2871
				xmax = 1035.4471
				text = "like"
			intervals [3468]:
				xmin = 1035.4471
				xmax = 1035.6271
				text = "that"
			intervals [3469]:
				xmin = 1035.6271
				xmax = 1035.6871
				text = "you"
			intervals [3470]:
				xmin = 1035.6871
				xmax = 1035.8071
				text = "know"
			intervals [3471]:
				xmin = 1035.8071
				xmax = 1036.3629
				text = ""
			intervals [3472]:
				xmin = 1036.3629
				xmax = 1036.4429
				text = "you"
			intervals [3473]:
				xmin = 1036.4429
				xmax = 1036.5029
				text = "know"
			intervals [3474]:
				xmin = 1036.5029
				xmax = 1036.7529
				text = "just"
			intervals [3475]:
				xmin = 1036.7529
				xmax = 1036.9072
				text = ""
			intervals [3476]:
				xmin = 1036.9072
				xmax = 1037.0472
				text = "be"
			intervals [3477]:
				xmin = 1037.0472
				xmax = 1037.1072
				text = "a"
			intervals [3478]:
				xmin = 1037.1072
				xmax = 1037.3672
				text = "buddy"
			intervals [3479]:
				xmin = 1037.3672
				xmax = 1037.4772
				text = "you"
			intervals [3480]:
				xmin = 1037.4772
				xmax = 1037.5772
				text = "know"
			intervals [3481]:
				xmin = 1037.5772
				xmax = 1040.7844
				text = ""
			intervals [3482]:
				xmin = 1040.7844
				xmax = 1041.0644
				text = "mm-hm"
			intervals [3483]:
				xmin = 1041.0644
				xmax = 1045.8156
				text = ""
			intervals [3484]:
				xmin = 1045.8156
				xmax = 1046.0256
				text = "yeah"
			intervals [3485]:
				xmin = 1046.0256
				xmax = 1047.2222
				text = ""
			intervals [3486]:
				xmin = 1047.2222
				xmax = 1047.2822
				text = "and"
			intervals [3487]:
				xmin = 1047.2822
				xmax = 1047.4622
				text = "have"
			intervals [3488]:
				xmin = 1047.4622
				xmax = 1047.4922
				text = "a"
			intervals [3489]:
				xmin = 1047.4922
				xmax = 1047.6622
				text = "lot"
			intervals [3490]:
				xmin = 1047.6622
				xmax = 1047.7222
				text = "of"
			intervals [3491]:
				xmin = 1047.7222
				xmax = 1048.1522
				text = "friends"
			intervals [3492]:
				xmin = 1048.1522
				xmax = 1048.2222
				text = "you"
			intervals [3493]:
				xmin = 1048.2222
				xmax = 1048.2922
				text = "know"
			intervals [3494]:
				xmin = 1048.2922
				xmax = 1048.3622
				text = ""
			intervals [3495]:
				xmin = 1048.3622
				xmax = 1049.1222
				text = "contacts"
			intervals [3496]:
				xmin = 1049.1222
				xmax = 1057.2311
				text = ""
			intervals [3497]:
				xmin = 1057.2311
				xmax = 1057.4711
				text = "mm"
			intervals [3498]:
				xmin = 1057.4711
				xmax = 1057.5011
				text = ""
			intervals [3499]:
				xmin = 1057.5011
				xmax = 1057.6511
				text = "i"
			intervals [3500]:
				xmin = 1057.6511
				xmax = 1057.8311
				text = "wanna"
			intervals [3501]:
				xmin = 1057.8311
				xmax = 1057.9011
				text = ""
			intervals [3502]:
				xmin = 1057.9011
				xmax = 1058.0111
				text = "i"
			intervals [3503]:
				xmin = 1058.0111
				xmax = 1058.1511
				text = "wanna"
			intervals [3504]:
				xmin = 1058.1511
				xmax = 1058.5111
				text = ""
			intervals [3505]:
				xmin = 1058.5111
				xmax = 1058.7411
				text = "um"
			intervals [3506]:
				xmin = 1058.7411
				xmax = 1058.9611
				text = ""
			intervals [3507]:
				xmin = 1058.9611
				xmax = 1059.1511
				text = "be"
			intervals [3508]:
				xmin = 1059.1511
				xmax = 1059.2411
				text = "a"
			intervals [3509]:
				xmin = 1059.2411
				xmax = 1059.2911
				text = ""
			intervals [3510]:
				xmin = 1059.2911
				xmax = 1059.7511
				text = "engineer"
			intervals [3511]:
				xmin = 1059.7511
				xmax = 1059.8111
				text = "or"
			intervals [3512]:
				xmin = 1059.8111
				xmax = 1060.0511
				text = "something"
			intervals [3513]:
				xmin = 1060.0511
				xmax = 1060.1711
				text = "like"
			intervals [3514]:
				xmin = 1060.1711
				xmax = 1060.3211
				text = "that"
			intervals [3515]:
				xmin = 1060.3211
				xmax = 1060.4311
				text = "go"
			intervals [3516]:
				xmin = 1060.4311
				xmax = 1060.5811
				text = "into"
			intervals [3517]:
				xmin = 1060.5811
				xmax = 1060.9911
				text = "chemistry"
			intervals [3518]:
				xmin = 1060.9911
				xmax = 1061.0211
				text = "or"
			intervals [3519]:
				xmin = 1061.0211
				xmax = 1061.1211
				text = ""
			intervals [3520]:
				xmin = 1061.1211
				xmax = 1061.5511
				text = "physics"
			intervals [3521]:
				xmin = 1061.5511
				xmax = 1061.6111
				text = ""
			intervals [3522]:
				xmin = 1061.6111
				xmax = 1061.8611
				text = "something"
			intervals [3523]:
				xmin = 1061.8611
				xmax = 1061.9611
				text = "like"
			intervals [3524]:
				xmin = 1061.9611
				xmax = 1062.1311
				text = "that"
			intervals [3525]:
				xmin = 1062.1311
				xmax = 1062.3071
				text = ""
			intervals [3526]:
				xmin = 1062.3071
				xmax = 1063.0271
				text = "mathematics"
			intervals [3527]:
				xmin = 1063.0271
				xmax = 1066.426
				text = ""
			intervals [3528]:
				xmin = 1066.426
				xmax = 1066.656
				text = "mm"
			intervals [3529]:
				xmin = 1066.656
				xmax = 1066.776
				text = "when"
			intervals [3530]:
				xmin = 1066.776
				xmax = 1066.866
				text = "i"
			intervals [3531]:
				xmin = 1066.866
				xmax = 1067.216
				text = "finish"
			intervals [3532]:
				xmin = 1067.216
				xmax = 1067.576
				text = "college"
			intervals [3533]:
				xmin = 1067.576
				xmax = 1067.616
				text = "i"
			intervals [3534]:
				xmin = 1067.616
				xmax = 1067.746
				text = "don't"
			intervals [3535]:
				xmin = 1067.746
				xmax = 1067.826
				text = "know"
			intervals [3536]:
				xmin = 1067.826
				xmax = 1068.2345
				text = ""
			intervals [3537]:
				xmin = 1068.2345
				xmax = 1068.3245
				text = "i"
			intervals [3538]:
				xmin = 1068.3245
				xmax = 1068.4345
				text = "don't"
			intervals [3539]:
				xmin = 1068.4345
				xmax = 1068.5845
				text = "feel"
			intervals [3540]:
				xmin = 1068.5845
				xmax = 1068.7545
				text = "like"
			intervals [3541]:
				xmin = 1068.7545
				xmax = 1069.1345
				text = "going"
			intervals [3542]:
				xmin = 1069.1345
				xmax = 1069.267
				text = ""
			intervals [3543]:
				xmin = 1069.267
				xmax = 1069.347
				text = "you"
			intervals [3544]:
				xmin = 1069.347
				xmax = 1069.437
				text = "know"
			intervals [3545]:
				xmin = 1069.437
				xmax = 1069.537
				text = "to"
			intervals [3546]:
				xmin = 1069.537
				xmax = 1069.657
				text = "get"
			intervals [3547]:
				xmin = 1069.657
				xmax = 1069.717
				text = "a"
			intervals [3548]:
				xmin = 1069.717
				xmax = 1070.357
				text = "phd"
			intervals [3549]:
				xmin = 1070.357
				xmax = 1070.447
				text = "and"
			intervals [3550]:
				xmin = 1070.447
				xmax = 1070.567
				text = "all"
			intervals [3551]:
				xmin = 1070.567
				xmax = 1070.667
				text = "that"
			intervals [3552]:
				xmin = 1070.667
				xmax = 1070.797
				text = "kind"
			intervals [3553]:
				xmin = 1070.797
				xmax = 1070.877
				text = "of"
			intervals [3554]:
				xmin = 1070.877
				xmax = 1071.127
				text = "stuff"
			intervals [3555]:
				xmin = 1071.127
				xmax = 1071.407
				text = "too"
			intervals [3556]:
				xmin = 1071.407
				xmax = 1071.667
				text = "much"
			intervals [3557]:
				xmin = 1071.667
				xmax = 1071.887
				text = "work"
			intervals [3558]:
				xmin = 1071.887
				xmax = 1078.7796
				text = ""
			intervals [3559]:
				xmin = 1078.7796
				xmax = 1078.9996
				text = "hm"
			intervals [3560]:
				xmin = 1078.9996
				xmax = 1081.5641
				text = ""
			intervals [3561]:
				xmin = 1081.5641
				xmax = 1081.6241
				text = "i"
			intervals [3562]:
				xmin = 1081.6241
				xmax = 1081.7141
				text = "don't"
			intervals [3563]:
				xmin = 1081.7141
				xmax = 1081.8541
				text = "know"
			intervals [3564]:
				xmin = 1081.8541
				xmax = 1083.521
				text = ""
			intervals [3565]:
				xmin = 1083.521
				xmax = 1083.781
				text = "<unk>"
			intervals [3566]:
				xmin = 1083.781
				xmax = 1083.9884
				text = ""
			intervals [3567]:
				xmin = 1083.9884
				xmax = 1084.1084
				text = "um"
			intervals [3568]:
				xmin = 1084.1084
				xmax = 1084.2584
				text = ""
			intervals [3569]:
				xmin = 1084.2584
				xmax = 1084.3684
				text = "it"
			intervals [3570]:
				xmin = 1084.3684
				xmax = 1084.4284
				text = "s"
			intervals [3571]:
				xmin = 1084.4284
				xmax = 1084.4584
				text = "a"
			intervals [3572]:
				xmin = 1084.4584
				xmax = 1084.7572
				text = ""
			intervals [3573]:
				xmin = 1084.7572
				xmax = 1084.7872
				text = "a"
			intervals [3574]:
				xmin = 1084.7872
				xmax = 1084.9972
				text = "million"
			intervals [3575]:
				xmin = 1084.9972
				xmax = 1085.2472
				text = "kinds"
			intervals [3576]:
				xmin = 1085.2472
				xmax = 1085.4772
				text = "<unk>"
			intervals [3577]:
				xmin = 1085.4772
				xmax = 1085.5872
				text = ""
			intervals [3578]:
				xmin = 1085.5872
				xmax = 1086.1272
				text = "engineers"
			intervals [3579]:
				xmin = 1086.1272
				xmax = 1086.1872
				text = "you"
			intervals [3580]:
				xmin = 1086.1872
				xmax = 1086.3172
				text = "know"
			intervals [3581]:
				xmin = 1086.3172
				xmax = 1086.7076
				text = ""
			intervals [3582]:
				xmin = 1086.7076
				xmax = 1086.7976
				text = "i"
			intervals [3583]:
				xmin = 1086.7976
				xmax = 1086.8476
				text = ""
			intervals [3584]:
				xmin = 1086.8476
				xmax = 1086.9676
				text = "thought"
			intervals [3585]:
				xmin = 1086.9676
				xmax = 1087.0076
				text = "i"
			intervals [3586]:
				xmin = 1087.0076
				xmax = 1087.1576
				text = "might"
			intervals [3587]:
				xmin = 1087.1576
				xmax = 1087.3576
				text = "wanna"
			intervals [3588]:
				xmin = 1087.3576
				xmax = 1087.4676
				text = "be"
			intervals [3589]:
				xmin = 1087.4676
				xmax = 1087.5276
				text = "a"
			intervals [3590]:
				xmin = 1087.5276
				xmax = 1088.0376
				text = "chemistry"
			intervals [3591]:
				xmin = 1088.0376
				xmax = 1088.1376
				text = ""
			intervals [3592]:
				xmin = 1088.1376
				xmax = 1088.5376
				text = "chemis-"
			intervals [3593]:
				xmin = 1088.5376
				xmax = 1089.0987
				text = ""
			intervals [3594]:
				xmin = 1089.0987
				xmax = 1089.6487
				text = "chemical"
			intervals [3595]:
				xmin = 1089.6487
				xmax = 1090.0787
				text = "engineer"
			intervals [3596]:
				xmin = 1090.0787
				xmax = 1090.1387
				text = "at"
			intervals [3597]:
				xmin = 1090.1387
				xmax = 1090.2887
				text = ""
			intervals [3598]:
				xmin = 1090.2887
				xmax = 1090.5287
				text = "one"
			intervals [3599]:
				xmin = 1090.5287
				xmax = 1090.7687
				text = "point"
			intervals [3600]:
				xmin = 1090.7687
				xmax = 1091.1372
				text = ""
			intervals [3601]:
				xmin = 1091.1372
				xmax = 1091.3172
				text = "or"
			intervals [3602]:
				xmin = 1091.3172
				xmax = 1091.7572
				text = "electrical"
			intervals [3603]:
				xmin = 1091.7572
				xmax = 1092.1472
				text = "engineer"
			intervals [3604]:
				xmin = 1092.1472
				xmax = 1092.1772
				text = ""
			intervals [3605]:
				xmin = 1092.1772
				xmax = 1092.2372
				text = "you"
			intervals [3606]:
				xmin = 1092.2372
				xmax = 1092.3372
				text = "know"
			intervals [3607]:
				xmin = 1092.3372
				xmax = 1092.6072
				text = "something"
			intervals [3608]:
				xmin = 1092.6072
				xmax = 1092.6672
				text = ""
			intervals [3609]:
				xmin = 1092.6672
				xmax = 1092.7772
				text = "like"
			intervals [3610]:
				xmin = 1092.7772
				xmax = 1092.8672
				text = "that"
			intervals [3611]:
				xmin = 1092.8672
				xmax = 1093.7799
				text = ""
			intervals [3612]:
				xmin = 1093.7799
				xmax = 1094.3199
				text = "construction"
			intervals [3613]:
				xmin = 1094.3199
				xmax = 1094.7499
				text = "engineer"
			intervals [3614]:
				xmin = 1094.7499
				xmax = 1094.8399
				text = ""
			intervals [3615]:
				xmin = 1094.8399
				xmax = 1094.8699
				text = "or"
			intervals [3616]:
				xmin = 1094.8699
				xmax = 1095.1099
				text = "something"
			intervals [3617]:
				xmin = 1095.1099
				xmax = 1099.5738
				text = ""
			intervals [3618]:
				xmin = 1099.5738
				xmax = 1099.7438
				text = "well"
			intervals [3619]:
				xmin = 1099.7438
				xmax = 1100.3038
				text = "probably"
			intervals [3620]:
				xmin = 1100.3038
				xmax = 1100.6663
				text = ""
			intervals [3621]:
				xmin = 1100.6663
				xmax = 1100.7563
				text = "in"
			intervals [3622]:
				xmin = 1100.7563
				xmax = 1100.8563
				text = "the"
			intervals [3623]:
				xmin = 1100.8563
				xmax = 1101.3763
				text = "industry"
			intervals [3624]:
				xmin = 1101.3763
				xmax = 1101.4863
				text = "you"
			intervals [3625]:
				xmin = 1101.4863
				xmax = 1101.6263
				text = "know"
			intervals [3626]:
				xmin = 1101.6263
				xmax = 1101.7863
				text = "when"
			intervals [3627]:
				xmin = 1101.7863
				xmax = 1102.0063
				text = "they"
			intervals [3628]:
				xmin = 1102.0063
				xmax = 1102.7085
				text = ""
			intervals [3629]:
				xmin = 1102.7085
				xmax = 1102.9685
				text = "wanna"
			intervals [3630]:
				xmin = 1102.9685
				xmax = 1103.2747
				text = ""
			intervals [3631]:
				xmin = 1103.2747
				xmax = 1103.6447
				text = "produce"
			intervals [3632]:
				xmin = 1103.6447
				xmax = 1103.6847
				text = "a"
			intervals [3633]:
				xmin = 1103.6847
				xmax = 1103.9447
				text = "certain"
			intervals [3634]:
				xmin = 1103.9447
				xmax = 1104.2947
				text = "product"
			intervals [3635]:
				xmin = 1104.2947
				xmax = 1104.7347
				text = "faster"
			intervals [3636]:
				xmin = 1104.7347
				xmax = 1104.7647
				text = ""
			intervals [3637]:
				xmin = 1104.7647
				xmax = 1105.0947
				text = "he"
			intervals [3638]:
				xmin = 1105.0947
				xmax = 1105.1247
				text = "<unk>"
			intervals [3639]:
				xmin = 1105.1247
				xmax = 1105.1747
				text = ""
			intervals [3640]:
				xmin = 1105.1747
				xmax = 1105.4647
				text = "um"
			intervals [3641]:
				xmin = 1105.4647
				xmax = 1106.0814
				text = ""
			intervals [3642]:
				xmin = 1106.0814
				xmax = 1106.2914
				text = "tell"
			intervals [3643]:
				xmin = 1106.2914
				xmax = 1106.4814
				text = "'em"
			intervals [3644]:
				xmin = 1106.4814
				xmax = 1108.3925
				text = ""
			intervals [3645]:
				xmin = 1108.3925
				xmax = 1108.5325
				text = "um"
			intervals [3646]:
				xmin = 1108.5325
				xmax = 1108.5725
				text = ""
			intervals [3647]:
				xmin = 1108.5725
				xmax = 1108.7525
				text = "he"
			intervals [3648]:
				xmin = 1108.7525
				xmax = 1108.7825
				text = "<unk>"
			intervals [3649]:
				xmin = 1108.7825
				xmax = 1109.0188
				text = ""
			intervals [3650]:
				xmin = 1109.0188
				xmax = 1109.3588
				text = "um"
			intervals [3651]:
				xmin = 1109.3588
				xmax = 1110.3408
				text = ""
			intervals [3652]:
				xmin = 1110.3408
				xmax = 1110.4208
				text = "um"
			intervals [3653]:
				xmin = 1110.4208
				xmax = 1110.9608
				text = "suggest"
			intervals [3654]:
				xmin = 1110.9608
				xmax = 1111.2608
				text = "certain"
			intervals [3655]:
				xmin = 1111.2608
				xmax = 1112.035
				text = ""
			intervals [3656]:
				xmin = 1112.035
				xmax = 1112.285
				text = "um"
			intervals [3657]:
				xmin = 1112.285
				xmax = 1112.5037
				text = ""
			intervals [3658]:
				xmin = 1112.5037
				xmax = 1113.0437
				text = "catalyst"
			intervals [3659]:
				xmin = 1113.0437
				xmax = 1113.0837
				text = "or"
			intervals [3660]:
				xmin = 1113.0837
				xmax = 1113.3337
				text = "something"
			intervals [3661]:
				xmin = 1113.3337
				xmax = 1113.4737
				text = "like"
			intervals [3662]:
				xmin = 1113.4737
				xmax = 1113.6537
				text = "that"
			intervals [3663]:
				xmin = 1113.6537
				xmax = 1113.7737
				text = "that"
			intervals [3664]:
				xmin = 1113.7737
				xmax = 1113.9237
				text = "might"
			intervals [3665]:
				xmin = 1113.9237
				xmax = 1113.9537
				text = ""
			intervals [3666]:
				xmin = 1113.9537
				xmax = 1114.1037
				text = "make"
			intervals [3667]:
				xmin = 1114.1037
				xmax = 1114.4161
				text = ""
			intervals [3668]:
				xmin = 1114.4161
				xmax = 1114.4961
				text = "a"
			intervals [3669]:
				xmin = 1114.4961
				xmax = 1114.9461
				text = "reaction"
			intervals [3670]:
				xmin = 1114.9461
				xmax = 1115.0461
				text = "go"
			intervals [3671]:
				xmin = 1115.0461
				xmax = 1115.5261
				text = "faster"
			intervals [3672]:
				xmin = 1115.5261
				xmax = 1115.5761
				text = "or"
			intervals [3673]:
				xmin = 1115.5761
				xmax = 1115.9261
				text = "something"
			intervals [3674]:
				xmin = 1115.9261
				xmax = 1121.7522
				text = ""
			intervals [3675]:
				xmin = 1121.7522
				xmax = 1121.9322
				text = "yeah"
			intervals [3676]:
				xmin = 1121.9322
				xmax = 1122.0022
				text = "i"
			intervals [3677]:
				xmin = 1122.0022
				xmax = 1122.2322
				text = "got"
			intervals [3678]:
				xmin = 1122.2322
				xmax = 1122.4622
				text = "to"
			intervals [3679]:
				xmin = 1122.4622
				xmax = 1126.6297
				text = ""
			intervals [3680]:
				xmin = 1126.6297
				xmax = 1126.7897
				text = "well"
			intervals [3681]:
				xmin = 1126.7897
				xmax = 1126.8897
				text = "for"
			intervals [3682]:
				xmin = 1126.8897
				xmax = 1127.1197
				text = "one"
			intervals [3683]:
				xmin = 1127.1197
				xmax = 1127.2797
				text = "thing"
			intervals [3684]:
				xmin = 1127.2797
				xmax = 1127.4497
				text = "cause"
			intervals [3685]:
				xmin = 1127.4497
				xmax = 1127.5197
				text = "of"
			intervals [3686]:
				xmin = 1127.5197
				xmax = 1127.5997
				text = "the"
			intervals [3687]:
				xmin = 1127.5997
				xmax = 1128.0197
				text = "school"
			intervals [3688]:
				xmin = 1128.0197
				xmax = 1128.0897
				text = "i"
			intervals [3689]:
				xmin = 1128.0897
				xmax = 1128.1597
				text = ""
			intervals [3690]:
				xmin = 1128.1597
				xmax = 1128.2897
				text = "go"
			intervals [3691]:
				xmin = 1128.2897
				xmax = 1128.3197
				text = ""
			intervals [3692]:
				xmin = 1128.3197
				xmax = 1128.4797
				text = "to"
			intervals [3693]:
				xmin = 1128.4797
				xmax = 1129.3823
				text = ""
			intervals [3694]:
				xmin = 1129.3823
				xmax = 1129.4523
				text = "you"
			intervals [3695]:
				xmin = 1129.4523
				xmax = 1129.5923
				text = "see"
			intervals [3696]:
				xmin = 1129.5923
				xmax = 1129.7223
				text = "it"
			intervals [3697]:
				xmin = 1129.7223
				xmax = 1129.8423
				text = "it"
			intervals [3698]:
				xmin = 1129.8423
				xmax = 1130.0123
				text = "it"
			intervals [3699]:
				xmin = 1130.0123
				xmax = 1130.1223
				text = "s"
			intervals [3700]:
				xmin = 1130.1223
				xmax = 1130.2123
				text = "a"
			intervals [3701]:
				xmin = 1130.2123
				xmax = 1130.5323
				text = "college"
			intervals [3702]:
				xmin = 1130.5323
				xmax = 1131.1423
				text = "preparatory"
			intervals [3703]:
				xmin = 1131.1423
				xmax = 1131.4823
				text = "school"
			intervals [3704]:
				xmin = 1131.4823
				xmax = 1131.5423
				text = "you"
			intervals [3705]:
				xmin = 1131.5423
				xmax = 1131.7023
				text = "know"
			intervals [3706]:
				xmin = 1131.7023
				xmax = 1132.1773
				text = ""
			intervals [3707]:
				xmin = 1132.1773
				xmax = 1132.2473
				text = "they"
			intervals [3708]:
				xmin = 1132.2473
				xmax = 1132.4673
				text = "sent"
			intervals [3709]:
				xmin = 1132.4673
				xmax = 1132.4973
				text = ""
			intervals [3710]:
				xmin = 1132.4973
				xmax = 1132.5773
				text = "me"
			intervals [3711]:
				xmin = 1132.5773
				xmax = 1132.7173
				text = "there"
			intervals [3712]:
				xmin = 1132.7173
				xmax = 1132.8373
				text = "on"
			intervals [3713]:
				xmin = 1132.8373
				xmax = 1132.8973
				text = "a"
			intervals [3714]:
				xmin = 1132.8973
				xmax = 1133.5173
				text = "scholarship"
			intervals [3715]:
				xmin = 1133.5173
				xmax = 1134.3623
				text = ""
			intervals [3716]:
				xmin = 1134.3623
				xmax = 1134.4523
				text = "you"
			intervals [3717]:
				xmin = 1134.4523
				xmax = 1134.6223
				text = "know"
			intervals [3718]:
				xmin = 1134.6223
				xmax = 1134.7423
				text = "a"
			intervals [3719]:
				xmin = 1134.7423
				xmax = 1134.7723
				text = ""
			intervals [3720]:
				xmin = 1134.7723
				xmax = 1135.0523
				text = "and"
			intervals [3721]:
				xmin = 1135.0523
				xmax = 1135.9685
				text = ""
			intervals [3722]:
				xmin = 1135.9685
				xmax = 1136.0885
				text = "i"
			intervals [3723]:
				xmin = 1136.0885
				xmax = 1136.2185
				text = "don't"
			intervals [3724]:
				xmin = 1136.2185
				xmax = 1136.3685
				text = "think"
			intervals [3725]:
				xmin = 1136.3685
				xmax = 1136.4885
				text = "there"
			intervals [3726]:
				xmin = 1136.4885
				xmax = 1136.5485
				text = "s"
			intervals [3727]:
				xmin = 1136.5485
				xmax = 1136.7585
				text = "been"
			intervals [3728]:
				xmin = 1136.7585
				xmax = 1136.9185
				text = "one"
			intervals [3729]:
				xmin = 1136.9185
				xmax = 1137.2285
				text = "person"
			intervals [3730]:
				xmin = 1137.2285
				xmax = 1137.2885
				text = "in"
			intervals [3731]:
				xmin = 1137.2885
				xmax = 1137.3485
				text = "the"
			intervals [3732]:
				xmin = 1137.3485
				xmax = 1137.6785
				text = "history"
			intervals [3733]:
				xmin = 1137.6785
				xmax = 1137.7385
				text = "of"
			intervals [3734]:
				xmin = 1137.7385
				xmax = 1137.7985
				text = "the"
			intervals [3735]:
				xmin = 1137.7985
				xmax = 1138.0385
				text = "whole"
			intervals [3736]:
				xmin = 1138.0385
				xmax = 1138.3885
				text = "crummy"
			intervals [3737]:
				xmin = 1138.3885
				xmax = 1138.7885
				text = "school"
			intervals [3738]:
				xmin = 1138.7885
				xmax = 1138.8985
				text = "that"
			intervals [3739]:
				xmin = 1138.8985
				xmax = 1139.1685
				text = "hasn't"
			intervals [3740]:
				xmin = 1139.1685
				xmax = 1139.4285
				text = "gone"
			intervals [3741]:
				xmin = 1139.4285
				xmax = 1139.4985
				text = "to"
			intervals [3742]:
				xmin = 1139.4985
				xmax = 1139.5385
				text = ""
			intervals [3743]:
				xmin = 1139.5385
				xmax = 1140.0585
				text = "college"
			intervals [3744]:
				xmin = 1140.0585
				xmax = 1140.8779
				text = ""
			intervals [3745]:
				xmin = 1140.8779
				xmax = 1141.1379
				text = "yeah"
			intervals [3746]:
				xmin = 1141.1379
				xmax = 1142.2686
				text = ""
			intervals [3747]:
				xmin = 1142.2686
				xmax = 1142.6586
				text = "besides"
			intervals [3748]:
				xmin = 1142.6586
				xmax = 1142.7986
				text = "if"
			intervals [3749]:
				xmin = 1142.7986
				xmax = 1142.8886
				text = "i"
			intervals [3750]:
				xmin = 1142.8886
				xmax = 1142.9186
				text = ""
			intervals [3751]:
				xmin = 1142.9186
				xmax = 1143.1586
				text = "don't"
			intervals [3752]:
				xmin = 1143.1586
				xmax = 1143.7987
				text = ""
			intervals [3753]:
				xmin = 1143.7987
				xmax = 1144.0087
				text = "uncle"
			intervals [3754]:
				xmin = 1144.0087
				xmax = 1144.3587
				text = "sam"
			intervals [3755]:
				xmin = 1144.3587
				xmax = 1144.3887
				text = "<unk>"
			intervals [3756]:
				xmin = 1144.3887
				xmax = 1144.5587
				text = "get"
			intervals [3757]:
				xmin = 1144.5587
				xmax = 1144.6087
				text = ""
			intervals [3758]:
				xmin = 1144.6087
				xmax = 1144.7387
				text = "me"
			intervals [3759]:
				xmin = 1144.7387
				xmax = 1144.7887
				text = ""
			intervals [3760]:
				xmin = 1144.7887
				xmax = 1145.3387
				text = "so"
			intervals [3761]:
				xmin = 1145.3387
				xmax = 1145.6387
				text = "<unk>"
			intervals [3762]:
				xmin = 1145.6387
				xmax = 1146.2198
				text = ""
			intervals [3763]:
				xmin = 1146.2198
				xmax = 1146.5898
				text = "<unk>"
			intervals [3764]:
				xmin = 1146.5898
				xmax = 1155.4003
				text = ""
			intervals [3765]:
				xmin = 1155.4003
				xmax = 1155.5703
				text = "yeah"
			intervals [3766]:
				xmin = 1155.5703
				xmax = 1156.7466
				text = ""
			intervals [3767]:
				xmin = 1156.7466
				xmax = 1156.8166
				text = "i"
			intervals [3768]:
				xmin = 1156.8166
				xmax = 1156.9666
				text = "wish"
			intervals [3769]:
				xmin = 1156.9666
				xmax = 1157.1266
				text = "i"
			intervals [3770]:
				xmin = 1157.1266
				xmax = 1157.190
				text = ""
			intervals [3771]:
				xmin = 1157.190
				xmax = 1157.400
				text = "there"
			intervals [3772]:
				xmin = 1157.400
				xmax = 1157.500
				text = "was"
			intervals [3773]:
				xmin = 1157.500
				xmax = 1157.690
				text = "some"
			intervals [3774]:
				xmin = 1157.690
				xmax = 1157.790
				text = "way"
			intervals [3775]:
				xmin = 1157.790
				xmax = 1157.840
				text = "i"
			intervals [3776]:
				xmin = 1157.840
				xmax = 1157.980
				text = "could"
			intervals [3777]:
				xmin = 1157.980
				xmax = 1158.120
				text = "get"
			intervals [3778]:
				xmin = 1158.120
				xmax = 1158.180
				text = "a"
			intervals [3779]:
				xmin = 1158.180
				xmax = 1158.360
				text = "lot"
			intervals [3780]:
				xmin = 1158.360
				xmax = 1158.420
				text = "of"
			intervals [3781]:
				xmin = 1158.420
				xmax = 1158.690
				text = "money"
			intervals [3782]:
				xmin = 1158.690
				xmax = 1159.000
				text = "without"
			intervals [3783]:
				xmin = 1159.000
				xmax = 1159.330
				text = "going"
			intervals [3784]:
				xmin = 1159.330
				xmax = 1160.2876
				text = ""
			intervals [3785]:
				xmin = 1160.2876
				xmax = 1160.5376
				text = "since"
			intervals [3786]:
				xmin = 1160.5376
				xmax = 1160.6876
				text = "there"
			intervals [3787]:
				xmin = 1160.6876
				xmax = 1160.8776
				text = "ain't"
			intervals [3788]:
				xmin = 1160.8776
				xmax = 1160.9076
				text = ""
			intervals [3789]:
				xmin = 1160.9076
				xmax = 1160.9776
				text = "i"
			intervals [3790]:
				xmin = 1160.9776
				xmax = 1161.0076
				text = ""
			intervals [3791]:
				xmin = 1161.0076
				xmax = 1161.1976
				text = "guess"
			intervals [3792]:
				xmin = 1161.1976
				xmax = 1161.2476
				text = "i"
			intervals [3793]:
				xmin = 1161.2476
				xmax = 1161.4976
				text = "gotta"
			intervals [3794]:
				xmin = 1161.4976
				xmax = 1161.6976
				text = "go"
			intervals [3795]:
				xmin = 1161.6976
				xmax = 1170.8946
				text = ""
			intervals [3796]:
				xmin = 1170.8946
				xmax = 1171.4946
				text = "um"
			intervals [3797]:
				xmin = 1171.4946
				xmax = 1172.7735
				text = ""
			intervals [3798]:
				xmin = 1172.7735
				xmax = 1172.8535
				text = "i"
			intervals [3799]:
				xmin = 1172.8535
				xmax = 1172.9535
				text = "don't"
			intervals [3800]:
				xmin = 1172.9535
				xmax = 1173.0935
				text = "know"
			intervals [3801]:
				xmin = 1173.0935
				xmax = 1173.3635
				text = "first"
			intervals [3802]:
				xmin = 1173.3635
				xmax = 1173.4835
				text = "i"
			intervals [3803]:
				xmin = 1173.4835
				xmax = 1173.5135
				text = ""
			intervals [3804]:
				xmin = 1173.5135
				xmax = 1173.6035
				text = "i"
			intervals [3805]:
				xmin = 1173.6035
				xmax = 1173.6435
				text = "d"
			intervals [3806]:
				xmin = 1173.6435
				xmax = 1173.8535
				text = "probably"
			intervals [3807]:
				xmin = 1173.8535
				xmax = 1173.9935
				text = "put"
			intervals [3808]:
				xmin = 1173.9935
				xmax = 1174.2035
				text = "some"
			intervals [3809]:
				xmin = 1174.2035
				xmax = 1174.3435
				text = "into"
			intervals [3810]:
				xmin = 1174.3435
				xmax = 1174.3935
				text = ""
			intervals [3811]:
				xmin = 1174.3935
				xmax = 1174.8135
				text = "poverty"
			intervals [3812]:
				xmin = 1174.8135
				xmax = 1174.9035
				text = "you"
			intervals [3813]:
				xmin = 1174.9035
				xmax = 1175.0735
				text = "know"
			intervals [3814]:
				xmin = 1175.0735
				xmax = 1175.2035
				text = "and"
			intervals [3815]:
				xmin = 1175.2035
				xmax = 1175.4235
				text = "try"
			intervals [3816]:
				xmin = 1175.4235
				xmax = 1175.4835
				text = "to"
			intervals [3817]:
				xmin = 1175.4835
				xmax = 1175.7035
				text = "help"
			intervals [3818]:
				xmin = 1175.7035
				xmax = 1175.7635
				text = "the"
			intervals [3819]:
				xmin = 1175.7635
				xmax = 1175.8635
				text = ""
			intervals [3820]:
				xmin = 1175.8635
				xmax = 1176.0835
				text = "poor"
			intervals [3821]:
				xmin = 1176.0835
				xmax = 1176.3535
				text = "people"
			intervals [3822]:
				xmin = 1176.3535
				xmax = 1176.3835
				text = "or"
			intervals [3823]:
				xmin = 1176.3835
				xmax = 1176.6135
				text = "something"
			intervals [3824]:
				xmin = 1176.6135
				xmax = 1176.7235
				text = "like"
			intervals [3825]:
				xmin = 1176.7235
				xmax = 1176.7535
				text = ""
			intervals [3826]:
				xmin = 1176.7535
				xmax = 1176.9735
				text = "that"
			intervals [3827]:
				xmin = 1176.9735
				xmax = 1177.7547
				text = ""
			intervals [3828]:
				xmin = 1177.7547
				xmax = 1177.9247
				text = "then"
			intervals [3829]:
				xmin = 1177.9247
				xmax = 1178.2247
				text = "after"
			intervals [3830]:
				xmin = 1178.2247
				xmax = 1178.3047
				text = "you"
			intervals [3831]:
				xmin = 1178.3047
				xmax = 1178.4447
				text = "know"
			intervals [3832]:
				xmin = 1178.4447
				xmax = 1178.5447
				text = "i"
			intervals [3833]:
				xmin = 1178.5447
				xmax = 1178.6047
				text = "d"
			intervals [3834]:
				xmin = 1178.6047
				xmax = 1178.7347
				text = "done"
			intervals [3835]:
				xmin = 1178.7347
				xmax = 1178.8747
				text = "my"
			intervals [3836]:
				xmin = 1178.8747
				xmax = 1179.0747
				text = "little"
			intervals [3837]:
				xmin = 1179.0747
				xmax = 1179.2847
				text = "bit"
			intervals [3838]:
				xmin = 1179.2847
				xmax = 1179.4747
				text = "for"
			intervals [3839]:
				xmin = 1179.4747
				xmax = 1180.0247
				text = "everybody"
			intervals [3840]:
				xmin = 1180.0247
				xmax = 1180.3847
				text = "<unk>"
			intervals [3841]:
				xmin = 1180.3847
				xmax = 1180.8355
				text = ""
			intervals [3842]:
				xmin = 1180.8355
				xmax = 1180.9155
				text = "i"
			intervals [3843]:
				xmin = 1180.9155
				xmax = 1180.9955
				text = "d"
			intervals [3844]:
				xmin = 1180.9955
				xmax = 1181.0655
				text = "b"
			intervals [3845]:
				xmin = 1181.0655
				xmax = 1181.1555
				text = ""
			intervals [3846]:
				xmin = 1181.1555
				xmax = 1181.3655
				text = "probably"
			intervals [3847]:
				xmin = 1181.3655
				xmax = 1181.4755
				text = "buy"
			intervals [3848]:
				xmin = 1181.4755
				xmax = 1181.7755
				text = "myself"
			intervals [3849]:
				xmin = 1181.7755
				xmax = 1181.8455
				text = "a"
			intervals [3850]:
				xmin = 1181.8455
				xmax = 1182.2655
				text = "private"
			intervals [3851]:
				xmin = 1182.2655
				xmax = 1182.5955
				text = "island"
			intervals [3852]:
				xmin = 1182.5955
				xmax = 1182.7055
				text = "out"
			intervals [3853]:
				xmin = 1182.7055
				xmax = 1182.7655
				text = "in"
			intervals [3854]:
				xmin = 1182.7655
				xmax = 1182.8255
				text = "the"
			intervals [3855]:
				xmin = 1182.8255
				xmax = 1183.0221
				text = ""
			intervals [3856]:
				xmin = 1183.0221
				xmax = 1183.5021
				text = "pacific"
			intervals [3857]:
				xmin = 1183.5021
				xmax = 1183.5621
				text = "and"
			intervals [3858]:
				xmin = 1183.5621
				xmax = 1183.7121
				text = "have"
			intervals [3859]:
				xmin = 1183.7121
				xmax = 1183.7777
				text = ""
			intervals [3860]:
				xmin = 1183.7777
				xmax = 1184.1477
				text = "beautiful"
			intervals [3861]:
				xmin = 1184.1477
				xmax = 1184.1777
				text = ""
			intervals [3862]:
				xmin = 1184.1777
				xmax = 1184.5377
				text = "girls"
			intervals [3863]:
				xmin = 1184.5377
				xmax = 1184.5877
				text = ""
			intervals [3864]:
				xmin = 1184.5877
				xmax = 1184.8377
				text = "around"
			intervals [3865]:
				xmin = 1184.8377
				xmax = 1184.9777
				text = "me"
			intervals [3866]:
				xmin = 1184.9777
				xmax = 1185.1077
				text = "and"
			intervals [3867]:
				xmin = 1185.1077
				xmax = 1185.1377
				text = ""
			intervals [3868]:
				xmin = 1185.1377
				xmax = 1185.6377
				text = "servants"
			intervals [3869]:
				xmin = 1185.6377
				xmax = 1185.9677
				text = "everything"
			intervals [3870]:
				xmin = 1185.9677
				xmax = 1186.0277
				text = "and"
			intervals [3871]:
				xmin = 1186.0277
				xmax = 1186.1877
				text = "have"
			intervals [3872]:
				xmin = 1186.1877
				xmax = 1186.2377
				text = "a"
			intervals [3873]:
				xmin = 1186.2377
				xmax = 1186.2877
				text = ""
			intervals [3874]:
				xmin = 1186.2877
				xmax = 1186.6477
				text = "party"
			intervals [3875]:
				xmin = 1186.6477
				xmax = 1186.8377
				text = "all"
			intervals [3876]:
				xmin = 1186.8377
				xmax = 1187.0177
				text = "year"
			intervals [3877]:
				xmin = 1187.0177
				xmax = 1187.2477
				text = "long"
			intervals [3878]:
				xmin = 1187.2477
				xmax = 1191.0325
				text = ""
			intervals [3879]:
				xmin = 1191.0325
				xmax = 1191.3125
				text = "mm-hm"
			intervals [3880]:
				xmin = 1191.3125
				xmax = 1198.7711
				text = ""
			intervals [3881]:
				xmin = 1198.7711
				xmax = 1199.0711
				text = "well"
			intervals [3882]:
				xmin = 1199.0711
				xmax = 1202.0977
				text = ""
			intervals [3883]:
				xmin = 1202.0977
				xmax = 1202.2777
				text = "well"
			intervals [3884]:
				xmin = 1202.2777
				xmax = 1202.3377
				text = ""
			intervals [3885]:
				xmin = 1202.3377
				xmax = 1202.5277
				text = "first"
			intervals [3886]:
				xmin = 1202.5277
				xmax = 1202.6377
				text = "there"
			intervals [3887]:
				xmin = 1202.6377
				xmax = 1202.6677
				text = ""
			intervals [3888]:
				xmin = 1202.6677
				xmax = 1202.7677
				text = "s"
			intervals [3889]:
				xmin = 1202.7677
				xmax = 1202.8177
				text = ""
			intervals [3890]:
				xmin = 1202.8177
				xmax = 1202.9377
				text = "there"
			intervals [3891]:
				xmin = 1202.9377
				xmax = 1202.9777
				text = "s"
			intervals [3892]:
				xmin = 1202.9777
				xmax = 1203.1277
				text = "the"
			intervals [3893]:
				xmin = 1203.1277
				xmax = 1203.3542
				text = ""
			intervals [3894]:
				xmin = 1203.3542
				xmax = 1203.8542
				text = "excitement"
			intervals [3895]:
				xmin = 1203.8542
				xmax = 1204.0342
				text = "about"
			intervals [3896]:
				xmin = 1204.0342
				xmax = 1204.1042
				text = ""
			intervals [3897]:
				xmin = 1204.1042
				xmax = 1204.2542
				text = "what"
			intervals [3898]:
				xmin = 1204.2542
				xmax = 1204.3442
				text = "am"
			intervals [3899]:
				xmin = 1204.3442
				xmax = 1204.4142
				text = "i"
			intervals [3900]:
				xmin = 1204.4142
				xmax = 1204.6642
				text = "gonna"
			intervals [3901]:
				xmin = 1204.6642
				xmax = 1204.9342
				text = "get"
			intervals [3902]:
				xmin = 1204.9342
				xmax = 1205.0342
				text = "you"
			intervals [3903]:
				xmin = 1205.0342
				xmax = 1205.2142
				text = "know"
			intervals [3904]:
				xmin = 1205.2142
				xmax = 1205.8968
				text = ""
			intervals [3905]:
				xmin = 1205.8968
				xmax = 1205.9768
				text = "and"
			intervals [3906]:
				xmin = 1205.9768
				xmax = 1206.2668
				text = "so"
			intervals [3907]:
				xmin = 1206.2668
				xmax = 1206.7212
				text = ""
			intervals [3908]:
				xmin = 1206.7212
				xmax = 1206.9812
				text = "early"
			intervals [3909]:
				xmin = 1206.9812
				xmax = 1207.3112
				text = "christmas"
			intervals [3910]:
				xmin = 1207.3112
				xmax = 1207.5712
				text = "morning"
			intervals [3911]:
				xmin = 1207.5712
				xmax = 1207.8212
				text = "six"
			intervals [3912]:
				xmin = 1207.8212
				xmax = 1208.1412
				text = "o'clock"
			intervals [3913]:
				xmin = 1208.1412
				xmax = 1208.2012
				text = "you"
			intervals [3914]:
				xmin = 1208.2012
				xmax = 1208.2612
				text = "know"
			intervals [3915]:
				xmin = 1208.2612
				xmax = 1208.3512
				text = "me"
			intervals [3916]:
				xmin = 1208.3512
				xmax = 1208.3812
				text = ""
			intervals [3917]:
				xmin = 1208.3812
				xmax = 1208.4412
				text = "and"
			intervals [3918]:
				xmin = 1208.4412
				xmax = 1208.5412
				text = "my"
			intervals [3919]:
				xmin = 1208.5412
				xmax = 1208.7912
				text = "brother"
			intervals [3920]:
				xmin = 1208.7912
				xmax = 1208.8412
				text = "are"
			intervals [3921]:
				xmin = 1208.8412
				xmax = 1209.4112
				text = "downstairs"
			intervals [3922]:
				xmin = 1209.4112
				xmax = 1209.6612
				text = "opening"
			intervals [3923]:
				xmin = 1209.6612
				xmax = 1209.8012
				text = "up"
			intervals [3924]:
				xmin = 1209.8012
				xmax = 1210.3412
				text = "packages"
			intervals [3925]:
				xmin = 1210.3412
				xmax = 1210.3712
				text = ""
			intervals [3926]:
				xmin = 1210.3712
				xmax = 1210.4512
				text = "you"
			intervals [3927]:
				xmin = 1210.4512
				xmax = 1210.5912
				text = "know"
			intervals [3928]:
				xmin = 1210.5912
				xmax = 1210.9842
				text = ""
			intervals [3929]:
				xmin = 1210.9842
				xmax = 1211.0442
				text = "to"
			intervals [3930]:
				xmin = 1211.0442
				xmax = 1211.1842
				text = "see"
			intervals [3931]:
				xmin = 1211.1842
				xmax = 1211.2842
				text = "what"
			intervals [3932]:
				xmin = 1211.2842
				xmax = 1211.3442
				text = ""
			intervals [3933]:
				xmin = 1211.3442
				xmax = 1211.4542
				text = "we"
			intervals [3934]:
				xmin = 1211.4542
				xmax = 1211.6842
				text = "have"
			intervals [3935]:
				xmin = 1211.6842
				xmax = 1212.0507
				text = ""
			intervals [3936]:
				xmin = 1212.0507
				xmax = 1212.1707
				text = "then"
			intervals [3937]:
				xmin = 1212.1707
				xmax = 1212.2307
				text = "we"
			intervals [3938]:
				xmin = 1212.2307
				xmax = 1212.2907
				text = ""
			intervals [3939]:
				xmin = 1212.2907
				xmax = 1212.3207
				text = "<unk>"
			intervals [3940]:
				xmin = 1212.3207
				xmax = 1212.4807
				text = "play"
			intervals [3941]:
				xmin = 1212.4807
				xmax = 1212.5907
				text = "with"
			intervals [3942]:
				xmin = 1212.5907
				xmax = 1212.6907
				text = "the"
			intervals [3943]:
				xmin = 1212.6907
				xmax = 1212.9807
				text = "stuff"
			intervals [3944]:
				xmin = 1212.9807
				xmax = 1213.1807
				text = "for"
			intervals [3945]:
				xmin = 1213.1807
				xmax = 1213.2107
				text = "a"
			intervals [3946]:
				xmin = 1213.2107
				xmax = 1213.3607
				text = "little"
			intervals [3947]:
				xmin = 1213.3607
				xmax = 1213.5507
				text = "while"
			intervals [3948]:
				xmin = 1213.5507
				xmax = 1213.6107
				text = "and"
			intervals [3949]:
				xmin = 1213.6107
				xmax = 1213.9416
				text = ""
			intervals [3950]:
				xmin = 1213.9416
				xmax = 1214.0616
				text = "then"
			intervals [3951]:
				xmin = 1214.0616
				xmax = 1214.1816
				text = "we"
			intervals [3952]:
				xmin = 1214.1816
				xmax = 1214.2116
				text = "<unk>"
			intervals [3953]:
				xmin = 1214.2116
				xmax = 1214.3578
				text = ""
			intervals [3954]:
				xmin = 1214.3578
				xmax = 1214.6078
				text = "usually"
			intervals [3955]:
				xmin = 1214.6078
				xmax = 1214.7078
				text = "go"
			intervals [3956]:
				xmin = 1214.7078
				xmax = 1214.8278
				text = "out"
			intervals [3957]:
				xmin = 1214.8278
				xmax = 1214.9078
				text = "and"
			intervals [3958]:
				xmin = 1214.9078
				xmax = 1215.0178
				text = "see"
			intervals [3959]:
				xmin = 1215.0178
				xmax = 1215.1078
				text = "what"
			intervals [3960]:
				xmin = 1215.1078
				xmax = 1215.1978
				text = "our"
			intervals [3961]:
				xmin = 1215.1978
				xmax = 1215.6278
				text = "friends"
			intervals [3962]:
				xmin = 1215.6278
				xmax = 1215.8278
				text = "got"
			intervals [3963]:
				xmin = 1215.8278
				xmax = 1215.8578
				text = ""
			intervals [3964]:
				xmin = 1215.8578
				xmax = 1215.9578
				text = "you"
			intervals [3965]:
				xmin = 1215.9578
				xmax = 1216.0578
				text = "know"
			intervals [3966]:
				xmin = 1216.0578
				xmax = 1217.0543
				text = ""
			intervals [3967]:
				xmin = 1217.0543
				xmax = 1217.1943
				text = "then"
			intervals [3968]:
				xmin = 1217.1943
				xmax = 1217.3343
				text = "there"
			intervals [3969]:
				xmin = 1217.3343
				xmax = 1217.4143
				text = "s"
			intervals [3970]:
				xmin = 1217.4143
				xmax = 1217.6843
				text = "always"
			intervals [3971]:
				xmin = 1217.6843
				xmax = 1217.8143
				text = "the"
			intervals [3972]:
				xmin = 1217.8143
				xmax = 1218.4243
				text = "eggnog"
			intervals [3973]:
				xmin = 1218.4243
				xmax = 1218.4543
				text = ""
			intervals [3974]:
				xmin = 1218.4543
				xmax = 1218.5243
				text = "you"
			intervals [3975]:
				xmin = 1218.5243
				xmax = 1218.6543
				text = "know"
			intervals [3976]:
				xmin = 1218.6543
				xmax = 1218.8643
				text = ""
			intervals [3977]:
				xmin = 1218.8643
				xmax = 1219.0243
				text = "and"
			intervals [3978]:
				xmin = 1219.0243
				xmax = 1219.0543
				text = ""
			intervals [3979]:
				xmin = 1219.0543
				xmax = 1219.1143
				text = "the"
			intervals [3980]:
				xmin = 1219.1143
				xmax = 1219.5643
				text = "candy"
			intervals [3981]:
				xmin = 1219.5643
				xmax = 1219.5943
				text = ""
			intervals [3982]:
				xmin = 1219.5943
				xmax = 1219.6543
				text = "and"
			intervals [3983]:
				xmin = 1219.6543
				xmax = 1219.6843
				text = ""
			intervals [3984]:
				xmin = 1219.6843
				xmax = 1219.9243
				text = "these"
			intervals [3985]:
				xmin = 1219.9243
				xmax = 1220.1643
				text = ""
			intervals [3986]:
				xmin = 1220.1643
				xmax = 1220.3543
				text = "don't"
			intervals [3987]:
				xmin = 1220.3543
				xmax = 1220.5443
				text = "even"
			intervals [3988]:
				xmin = 1220.5443
				xmax = 1220.6743
				text = "eat"
			intervals [3989]:
				xmin = 1220.6743
				xmax = 1220.7443
				text = ""
			intervals [3990]:
				xmin = 1220.7443
				xmax = 1221.2143
				text = "breakfast"
			intervals [3991]:
				xmin = 1221.2143
				xmax = 1221.2843
				text = "on"
			intervals [3992]:
				xmin = 1221.2843
				xmax = 1221.3143
				text = ""
			intervals [3993]:
				xmin = 1221.3143
				xmax = 1221.8243
				text = "christmas"
			intervals [3994]:
				xmin = 1221.8243
				xmax = 1221.9416
				text = ""
			intervals [3995]:
				xmin = 1221.9416
				xmax = 1222.0916
				text = "we"
			intervals [3996]:
				xmin = 1222.0916
				xmax = 1222.1916
				text = "just"
			intervals [3997]:
				xmin = 1222.1916
				xmax = 1222.5216
				text = "stuff"
			intervals [3998]:
				xmin = 1222.5216
				xmax = 1222.8716
				text = "ourself"
			intervals [3999]:
				xmin = 1222.8716
				xmax = 1222.9916
				text = "with"
			intervals [4000]:
				xmin = 1222.9916
				xmax = 1223.3102
				text = ""
			intervals [4001]:
				xmin = 1223.3102
				xmax = 1223.7202
				text = "fruits"
			intervals [4002]:
				xmin = 1223.7202
				xmax = 1223.7802
				text = "and"
			intervals [4003]:
				xmin = 1223.7802
				xmax = 1223.8102
				text = ""
			intervals [4004]:
				xmin = 1223.8102
				xmax = 1223.9502
				text = "all"
			intervals [4005]:
				xmin = 1223.9502
				xmax = 1224.0602
				text = "that"
			intervals [4006]:
				xmin = 1224.0602
				xmax = 1224.4102
				text = "crap"
			intervals [4007]:
				xmin = 1224.4102
				xmax = 1224.4402
				text = ""
			intervals [4008]:
				xmin = 1224.4402
				xmax = 1224.6002
				text = "you"
			intervals [4009]:
				xmin = 1224.6002
				xmax = 1224.6502
				text = ""
			intervals [4010]:
				xmin = 1224.6502
				xmax = 1224.7102
				text = "know"
			intervals [4011]:
				xmin = 1224.7102
				xmax = 1230.3261
				text = ""
			intervals [4012]:
				xmin = 1230.3261
				xmax = 1230.4561
				text = "let"
			intervals [4013]:
				xmin = 1230.4561
				xmax = 1230.4861
				text = "s"
			intervals [4014]:
				xmin = 1230.4861
				xmax = 1230.5161
				text = ""
			intervals [4015]:
				xmin = 1230.5161
				xmax = 1230.7561
				text = "see"
			intervals [4016]:
				xmin = 1230.7561
				xmax = 1232.6392
				text = ""
			intervals [4017]:
				xmin = 1232.6392
				xmax = 1233.0292
				text = "um"
			intervals [4018]:
				xmin = 1233.0292
				xmax = 1233.3335
				text = ""
			intervals [4019]:
				xmin = 1233.3335
				xmax = 1233.5135
				text = "once"
			intervals [4020]:
				xmin = 1233.5135
				xmax = 1233.5535
				text = "i"
			intervals [4021]:
				xmin = 1233.5535
				xmax = 1233.7035
				text = "got"
			intervals [4022]:
				xmin = 1233.7035
				xmax = 1233.7535
				text = "a"
			intervals [4023]:
				xmin = 1233.7535
				xmax = 1233.8035
				text = ""
			intervals [4024]:
				xmin = 1233.8035
				xmax = 1234.1835
				text = "pinball"
			intervals [4025]:
				xmin = 1234.1835
				xmax = 1234.5335
				text = "machine"
			intervals [4026]:
				xmin = 1234.5335
				xmax = 1235.8917
				text = ""
			intervals [4027]:
				xmin = 1235.8917
				xmax = 1235.9217
				text = "mm"
			intervals [4028]:
				xmin = 1235.9217
				xmax = 1237.4144
				text = ""
			intervals [4029]:
				xmin = 1237.4144
				xmax = 1237.5544
				text = "you"
			intervals [4030]:
				xmin = 1237.5544
				xmax = 1237.6744
				text = "know"
			intervals [4031]:
				xmin = 1237.6744
				xmax = 1237.8602
				text = ""
			intervals [4032]:
				xmin = 1237.8602
				xmax = 1238.0102
				text = "have"
			intervals [4033]:
				xmin = 1238.0102
				xmax = 1238.0402
				text = ""
			intervals [4034]:
				xmin = 1238.0402
				xmax = 1238.1602
				text = "have"
			intervals [4035]:
				xmin = 1238.1602
				xmax = 1238.2202
				text = "you"
			intervals [4036]:
				xmin = 1238.2202
				xmax = 1238.3402
				text = "ever"
			intervals [4037]:
				xmin = 1238.3402
				xmax = 1238.5002
				text = "seen"
			intervals [4038]:
				xmin = 1238.5002
				xmax = 1238.6402
				text = "one"
			intervals [4039]:
				xmin = 1238.6402
				xmax = 1238.8765
				text = ""
			intervals [4040]:
				xmin = 1238.8765
				xmax = 1238.9665
				text = "you"
			intervals [4041]:
				xmin = 1238.9665
				xmax = 1239.0565
				text = "know"
			intervals [4042]:
				xmin = 1239.0565
				xmax = 1239.1465
				text = "you"
			intervals [4043]:
				xmin = 1239.1465
				xmax = 1239.1865
				text = ""
			intervals [4044]:
				xmin = 1239.1865
				xmax = 1239.3265
				text = "put"
			intervals [4045]:
				xmin = 1239.3265
				xmax = 1239.3565
				text = ""
			intervals [4046]:
				xmin = 1239.3565
				xmax = 1239.4565
				text = "your"
			intervals [4047]:
				xmin = 1239.4565
				xmax = 1240.6553
				text = ""
			intervals [4048]:
				xmin = 1240.6553
				xmax = 1240.8853
				text = "money"
			intervals [4049]:
				xmin = 1240.8853
				xmax = 1241.0353
				text = "in"
			intervals [4050]:
				xmin = 1241.0353
				xmax = 1241.0953
				text = "you"
			intervals [4051]:
				xmin = 1241.0953
				xmax = 1241.1953
				text = "know"
			intervals [4052]:
				xmin = 1241.1953
				xmax = 1241.2753
				text = "and"
			intervals [4053]:
				xmin = 1241.2753
				xmax = 1241.3553
				text = "you"
			intervals [4054]:
				xmin = 1241.3553
				xmax = 1241.4353
				text = ""
			intervals [4055]:
				xmin = 1241.4353
				xmax = 1241.5753
				text = "pull"
			intervals [4056]:
				xmin = 1241.5753
				xmax = 1241.6653
				text = "the"
			intervals [4057]:
				xmin = 1241.6653
				xmax = 1241.8953
				text = "little"
			intervals [4058]:
				xmin = 1241.8953
				xmax = 1242.3315
				text = ""
			intervals [4059]:
				xmin = 1242.3315
				xmax = 1242.6615
				text = "lever"
			intervals [4060]:
				xmin = 1242.6615
				xmax = 1242.8815
				text = "back"
			intervals [4061]:
				xmin = 1242.8815
				xmax = 1242.9415
				text = "and"
			intervals [4062]:
				xmin = 1242.9415
				xmax = 1243.0015
				text = "it"
			intervals [4063]:
				xmin = 1243.0015
				xmax = 1243.1615
				text = "hits"
			intervals [4064]:
				xmin = 1243.1615
				xmax = 1243.2515
				text = "the"
			intervals [4065]:
				xmin = 1243.2515
				xmax = 1243.4715
				text = "ball"
			intervals [4066]:
				xmin = 1243.4715
				xmax = 1243.5415
				text = "out"
			intervals [4067]:
				xmin = 1243.5415
				xmax = 1243.6015
				text = "and"
			intervals [4068]:
				xmin = 1243.6015
				xmax = 1243.6915
				text = "the"
			intervals [4069]:
				xmin = 1243.6915
				xmax = 1243.7615
				text = "b"
			intervals [4070]:
				xmin = 1243.7615
				xmax = 1243.9603
				text = ""
			intervals [4071]:
				xmin = 1243.9603
				xmax = 1244.2503
				text = "ball"
			intervals [4072]:
				xmin = 1244.2503
				xmax = 1244.2803
				text = ""
			intervals [4073]:
				xmin = 1244.2803
				xmax = 1244.5903
				text = "hits"
			intervals [4074]:
				xmin = 1244.5903
				xmax = 1244.8403
				text = "things"
			intervals [4075]:
				xmin = 1244.8403
				xmax = 1244.9003
				text = "and"
			intervals [4076]:
				xmin = 1244.9003
				xmax = 1244.9703
				text = "you"
			intervals [4077]:
				xmin = 1244.9703
				xmax = 1245.1103
				text = "get"
			intervals [4078]:
				xmin = 1245.1103
				xmax = 1245.3503
				text = "so"
			intervals [4079]:
				xmin = 1245.3503
				xmax = 1245.5303
				text = "many"
			intervals [4080]:
				xmin = 1245.5303
				xmax = 1245.5903
				text = ""
			intervals [4081]:
				xmin = 1245.5903
				xmax = 1246.0003
				text = "points"
			intervals [4082]:
				xmin = 1246.0003
				xmax = 1246.6768
				text = ""
			intervals [4083]:
				xmin = 1246.6768
				xmax = 1246.9568
				text = "and"
			intervals [4084]:
				xmin = 1246.9568
				xmax = 1247.181
				text = ""
			intervals [4085]:
				xmin = 1247.181
				xmax = 1247.341
				text = "once"
			intervals [4086]:
				xmin = 1247.341
				xmax = 1247.371
				text = "i"
			intervals [4087]:
				xmin = 1247.371
				xmax = 1247.471
				text = "got"
			intervals [4088]:
				xmin = 1247.471
				xmax = 1247.511
				text = "a"
			intervals [4089]:
				xmin = 1247.511
				xmax = 1247.791
				text = "pool"
			intervals [4090]:
				xmin = 1247.791
				xmax = 1248.061
				text = "table"
			intervals [4091]:
				xmin = 1248.061
				xmax = 1249.2556
				text = ""
			intervals [4092]:
				xmin = 1249.2556
				xmax = 1249.3356
				text = "mm"
			intervals [4093]:
				xmin = 1249.3356
				xmax = 1251.5406
				text = ""
			intervals [4094]:
				xmin = 1251.5406
				xmax = 1251.7006
				text = "yeah"
			intervals [4095]:
				xmin = 1251.7006
				xmax = 1251.8206
				text = "but"
			intervals [4096]:
				xmin = 1251.8206
				xmax = 1251.8806
				text = "it"
			intervals [4097]:
				xmin = 1251.8806
				xmax = 1251.9206
				text = "s"
			intervals [4098]:
				xmin = 1251.9206
				xmax = 1252.0806
				text = "kind"
			intervals [4099]:
				xmin = 1252.0806
				xmax = 1252.1706
				text = "of"
			intervals [4100]:
				xmin = 1252.1706
				xmax = 1252.4706
				text = "messed"
			intervals [4101]:
				xmin = 1252.4706
				xmax = 1252.6206
				text = "up"
			intervals [4102]:
				xmin = 1252.6206
				xmax = 1259.6813
				text = ""
			intervals [4103]:
				xmin = 1259.6813
				xmax = 1259.8613
				text = "if"
			intervals [4104]:
				xmin = 1259.8613
				xmax = 1259.9313
				text = "i"
			intervals [4105]:
				xmin = 1259.9313
				xmax = 1260.1213
				text = "was"
			intervals [4106]:
				xmin = 1260.1213
				xmax = 1260.6213
				text = "president"
			intervals [4107]:
				xmin = 1260.6213
				xmax = 1262.2797
				text = ""
			intervals [4108]:
				xmin = 1262.2797
				xmax = 1262.6097
				text = "oh"
			intervals [4109]:
				xmin = 1262.6097
				xmax = 1262.954
				text = ""
			intervals [4110]:
				xmin = 1262.954
				xmax = 1263.064
				text = "i"
			intervals [4111]:
				xmin = 1263.064
				xmax = 1263.104
				text = "d"
			intervals [4112]:
				xmin = 1263.104
				xmax = 1263.314
				text = "ask"
			intervals [4113]:
				xmin = 1263.314
				xmax = 1263.434
				text = "for"
			intervals [4114]:
				xmin = 1263.434
				xmax = 1263.504
				text = "a"
			intervals [4115]:
				xmin = 1263.504
				xmax = 1263.884
				text = "car"
			intervals [4116]:
				xmin = 1263.884
				xmax = 1264.1059
				text = ""
			intervals [4117]:
				xmin = 1264.1059
				xmax = 1264.4059
				text = "<unk>"
			intervals [4118]:
				xmin = 1264.4059
				xmax = 1266.3264
				text = ""
			intervals [4119]:
				xmin = 1266.3264
				xmax = 1266.5164
				text = "any"
			intervals [4120]:
				xmin = 1266.5164
				xmax = 1266.8564
				text = "kind"
			intervals [4121]:
				xmin = 1266.8564
				xmax = 1266.9564
				text = "as"
			intervals [4122]:
				xmin = 1266.9564
				xmax = 1267.1764
				text = "long"
			intervals [4123]:
				xmin = 1267.1764
				xmax = 1267.2664
				text = "as"
			intervals [4124]:
				xmin = 1267.2664
				xmax = 1267.3964
				text = "it"
			intervals [4125]:
				xmin = 1267.3964
				xmax = 1267.8764
				text = "runs"
			intervals [4126]:
				xmin = 1267.8764
				xmax = 1267.9064
				text = ""
			intervals [4127]:
				xmin = 1267.9064
				xmax = 1268.1364
				text = "shoot"
			intervals [4128]:
				xmin = 1268.1364
				xmax = 1270.9438
				text = ""
			intervals [4129]:
				xmin = 1270.9438
				xmax = 1271.3738
				text = "mm-mm"
			intervals [4130]:
				xmin = 1271.3738
				xmax = 1282.3255
				text = ""
			intervals [4131]:
				xmin = 1282.3255
				xmax = 1282.4255
				text = "mm"
			intervals [4132]:
				xmin = 1282.4255
				xmax = 1282.4555
				text = ""
			intervals [4133]:
				xmin = 1282.4555
				xmax = 1282.5855
				text = "i"
			intervals [4134]:
				xmin = 1282.5855
				xmax = 1282.6455
				text = "d"
			intervals [4135]:
				xmin = 1282.6455
				xmax = 1282.6755
				text = ""
			intervals [4136]:
				xmin = 1282.6755
				xmax = 1282.7555
				text = "i"
			intervals [4137]:
				xmin = 1282.7555
				xmax = 1282.8855
				text = "don't"
			intervals [4138]:
				xmin = 1282.8855
				xmax = 1283.1255
				text = "know"
			intervals [4139]:
				xmin = 1283.1255
				xmax = 1283.9759
				text = ""
			intervals [4140]:
				xmin = 1283.9759
				xmax = 1284.2259
				text = "first"
			intervals [4141]:
				xmin = 1284.2259
				xmax = 1284.3159
				text = "of"
			intervals [4142]:
				xmin = 1284.3159
				xmax = 1284.4759
				text = "all"
			intervals [4143]:
				xmin = 1284.4759
				xmax = 1284.6082
				text = ""
			intervals [4144]:
				xmin = 1284.6082
				xmax = 1284.7782
				text = "being"
			intervals [4145]:
				xmin = 1284.7782
				xmax = 1284.8082
				text = "a"
			intervals [4146]:
				xmin = 1284.8082
				xmax = 1285.0282
				text = "negro"
			intervals [4147]:
				xmin = 1285.0282
				xmax = 1285.0582
				text = "i"
			intervals [4148]:
				xmin = 1285.0582
				xmax = 1285.1182
				text = "d"
			intervals [4149]:
				xmin = 1285.1182
				xmax = 1285.2982
				text = "probably"
			intervals [4150]:
				xmin = 1285.2982
				xmax = 1285.4182
				text = "have"
			intervals [4151]:
				xmin = 1285.4182
				xmax = 1285.5282
				text = "to"
			intervals [4152]:
				xmin = 1285.5282
				xmax = 1285.9182
				text = "straighten"
			intervals [4153]:
				xmin = 1285.9182
				xmax = 1286.0382
				text = "out"
			intervals [4154]:
				xmin = 1286.0382
				xmax = 1286.1282
				text = "the"
			intervals [4155]:
				xmin = 1286.1282
				xmax = 1286.4382
				text = "racial"
			intervals [4156]:
				xmin = 1286.4382
				xmax = 1286.9982
				text = "situation"
			intervals [4157]:
				xmin = 1286.9982
				xmax = 1287.0982
				text = "you"
			intervals [4158]:
				xmin = 1287.0982
				xmax = 1287.2282
				text = "know"
			intervals [4159]:
				xmin = 1287.2282
				xmax = 1287.9031
				text = ""
			intervals [4160]:
				xmin = 1287.9031
				xmax = 1288.0831
				text = "or"
			intervals [4161]:
				xmin = 1288.0831
				xmax = 1288.5331
				text = "poverty"
			intervals [4162]:
				xmin = 1288.5331
				xmax = 1288.6131
				text = "you"
			intervals [4163]:
				xmin = 1288.6131
				xmax = 1288.7831
				text = "know"
			intervals [4164]:
				xmin = 1288.7831
				xmax = 1289.5555
				text = ""
			intervals [4165]:
				xmin = 1289.5555
				xmax = 1289.9255
				text = "anybody"
			intervals [4166]:
				xmin = 1289.9255
				xmax = 1290.0055
				text = "who"
			intervals [4167]:
				xmin = 1290.0055
				xmax = 1290.4155
				text = "opposed"
			intervals [4168]:
				xmin = 1290.4155
				xmax = 1290.4555
				text = ""
			intervals [4169]:
				xmin = 1290.4555
				xmax = 1290.5355
				text = "me"
			intervals [4170]:
				xmin = 1290.5355
				xmax = 1290.7455
				text = "like"
			intervals [4171]:
				xmin = 1290.7455
				xmax = 1290.8055
				text = "you"
			intervals [4172]:
				xmin = 1290.8055
				xmax = 1290.9755
				text = "know"
			intervals [4173]:
				xmin = 1290.9755
				xmax = 1291.0255
				text = ""
			intervals [4174]:
				xmin = 1291.0255
				xmax = 1291.2155
				text = "all"
			intervals [4175]:
				xmin = 1291.2155
				xmax = 1291.2755
				text = "the"
			intervals [4176]:
				xmin = 1291.2755
				xmax = 1291.7263
				text = ""
			intervals [4177]:
				xmin = 1291.7263
				xmax = 1292.0263
				text = "happy"
			intervals [4178]:
				xmin = 1292.0263
				xmax = 1292.3563
				text = "people"
			intervals [4179]:
				xmin = 1292.3563
				xmax = 1292.5463
				text = "down"
			intervals [4180]:
				xmin = 1292.5463
				xmax = 1292.6263
				text = "in"
			intervals [4181]:
				xmin = 1292.6263
				xmax = 1293.0963
				text = "alabama"
			intervals [4182]:
				xmin = 1293.0963
				xmax = 1293.2163
				text = "they"
			intervals [4183]:
				xmin = 1293.2163
				xmax = 1293.3163
				text = "would"
			intervals [4184]:
				xmin = 1293.3163
				xmax = 1293.5763
				text = "just"
			intervals [4185]:
				xmin = 1293.5763
				xmax = 1293.9663
				text = "leave"
			intervals [4186]:
				xmin = 1293.9663
				xmax = 1294.2195
				text = ""
			intervals [4187]:
				xmin = 1294.2195
				xmax = 1294.3995
				text = "be"
			intervals [4188]:
				xmin = 1294.3995
				xmax = 1294.9595
				text = "executed"
			intervals [4189]:
				xmin = 1294.9595
				xmax = 1294.9995
				text = ""
			intervals [4190]:
				xmin = 1294.9995
				xmax = 1295.1095
				text = "you"
			intervals [4191]:
				xmin = 1295.1095
				xmax = 1295.2395
				text = "know"
			intervals [4192]:
				xmin = 1295.2395
				xmax = 1295.6794
				text = ""
			intervals [4193]:
				xmin = 1295.6794
				xmax = 1295.8694
				text = "see"
			intervals [4194]:
				xmin = 1295.8694
				xmax = 1297.182
				text = ""
			intervals [4195]:
				xmin = 1297.182
				xmax = 1297.352
				text = "then"
			intervals [4196]:
				xmin = 1297.352
				xmax = 1297.462
				text = "i"
			intervals [4197]:
				xmin = 1297.462
				xmax = 1297.492
				text = ""
			intervals [4198]:
				xmin = 1297.492
				xmax = 1297.582
				text = "you"
			intervals [4199]:
				xmin = 1297.582
				xmax = 1297.692
				text = "know"
			intervals [4200]:
				xmin = 1297.692
				xmax = 1297.742
				text = "i"
			intervals [4201]:
				xmin = 1297.742
				xmax = 1297.792
				text = "d"
			intervals [4202]:
				xmin = 1297.792
				xmax = 1297.962
				text = "try"
			intervals [4203]:
				xmin = 1297.962
				xmax = 1298.072
				text = "to"
			intervals [4204]:
				xmin = 1298.072
				xmax = 1298.412
				text = "create"
			intervals [4205]:
				xmin = 1298.412
				xmax = 1298.552
				text = "um"
			intervals [4206]:
				xmin = 1298.552
				xmax = 1299.2704
				text = ""
			intervals [4207]:
				xmin = 1299.2704
				xmax = 1299.3604
				text = "a"
			intervals [4208]:
				xmin = 1299.3604
				xmax = 1299.7604
				text = "truly"
			intervals [4209]:
				xmin = 1299.7604
				xmax = 1300.0204
				text = "um"
			intervals [4210]:
				xmin = 1300.0204
				xmax = 1300.3589
				text = ""
			intervals [4211]:
				xmin = 1300.3589
				xmax = 1300.7689
				text = "affluent"
			intervals [4212]:
				xmin = 1300.7689
				xmax = 1301.4089
				text = "society"
			intervals [4213]:
				xmin = 1301.4089
				xmax = 1301.5689
				text = "for"
			intervals [4214]:
				xmin = 1301.5689
				xmax = 1302.0989
				text = "everybody"
			intervals [4215]:
				xmin = 1302.0989
				xmax = 1302.1789
				text = "you"
			intervals [4216]:
				xmin = 1302.1789
				xmax = 1302.2889
				text = "know"
			intervals [4217]:
				xmin = 1302.2889
				xmax = 1302.6832
				text = ""
			intervals [4218]:
				xmin = 1302.6832
				xmax = 1303.1632
				text = "everybody"
			intervals [4219]:
				xmin = 1303.1632
				xmax = 1303.2432
				text = ""
			intervals [4220]:
				xmin = 1303.2432
				xmax = 1303.3532
				text = "you"
			intervals [4221]:
				xmin = 1303.3532
				xmax = 1303.5132
				text = "know"
			intervals [4222]:
				xmin = 1303.5132
				xmax = 1303.9698
				text = ""
			intervals [4223]:
				xmin = 1303.9698
				xmax = 1304.1498
				text = "has"
			intervals [4224]:
				xmin = 1304.1498
				xmax = 1304.3198
				text = "their"
			intervals [4225]:
				xmin = 1304.3198
				xmax = 1304.4998
				text = "little"
			intervals [4226]:
				xmin = 1304.4998
				xmax = 1305.4525
				text = ""
			intervals [4227]:
				xmin = 1305.4525
				xmax = 1305.7925
				text = "house"
			intervals [4228]:
				xmin = 1305.7925
				xmax = 1305.8925
				text = "out"
			intervals [4229]:
				xmin = 1305.8925
				xmax = 1305.9525
				text = "in"
			intervals [4230]:
				xmin = 1305.9525
				xmax = 1306.0325
				text = "the"
			intervals [4231]:
				xmin = 1306.0325
				xmax = 1306.4525
				text = "suburbs"
			intervals [4232]:
				xmin = 1306.4525
				xmax = 1306.6325
				text = "with"
			intervals [4233]:
				xmin = 1306.6325
				xmax = 1306.6985
				text = ""
			intervals [4234]:
				xmin = 1306.6985
				xmax = 1306.8785
				text = "two"
			intervals [4235]:
				xmin = 1306.8785
				xmax = 1307.1985
				text = "kids"
			intervals [4236]:
				xmin = 1307.1985
				xmax = 1307.3185
				text = "and"
			intervals [4237]:
				xmin = 1307.3185
				xmax = 1307.3685
				text = "a"
			intervals [4238]:
				xmin = 1307.3685
				xmax = 1307.7985
				text = "dog"
			intervals [4239]:
				xmin = 1307.7985
				xmax = 1308.1632
				text = ""
			intervals [4240]:
				xmin = 1308.1632
				xmax = 1308.2432
				text = "you"
			intervals [4241]:
				xmin = 1308.2432
				xmax = 1308.3632
				text = "know"
			intervals [4242]:
				xmin = 1308.3632
				xmax = 1308.8315
				text = ""
			intervals [4243]:
				xmin = 1308.8315
				xmax = 1309.0115
				text = "so"
			intervals [4244]:
				xmin = 1309.0115
				xmax = 1309.3615
				text = "everybody"
			intervals [4245]:
				xmin = 1309.3615
				xmax = 1309.4515
				text = "would"
			intervals [4246]:
				xmin = 1309.4515
				xmax = 1309.5915
				text = "be"
			intervals [4247]:
				xmin = 1309.5915
				xmax = 1310.0815
				text = "happy"
			intervals [4248]:
				xmin = 1310.0815
				xmax = 1310.7018
				text = ""
			intervals [4249]:
				xmin = 1310.7018
				xmax = 1310.8018
				text = "you"
			intervals [4250]:
				xmin = 1310.8018
				xmax = 1310.9318
				text = "know"
			intervals [4251]:
				xmin = 1310.9318
				xmax = 1312.0784
				text = ""
			intervals [4252]:
				xmin = 1312.0784
				xmax = 1312.2484
				text = "then"
			intervals [4253]:
				xmin = 1312.2484
				xmax = 1312.4884
				text = "um"
			intervals [4254]:
				xmin = 1312.4884
				xmax = 1312.9783
				text = ""
			intervals [4255]:
				xmin = 1312.9783
				xmax = 1313.3383
				text = "probably"
			intervals [4256]:
				xmin = 1313.3383
				xmax = 1314.1208
				text = ""
			intervals [4257]:
				xmin = 1314.1208
				xmax = 1314.3108
				text = "try"
			intervals [4258]:
				xmin = 1314.3108
				xmax = 1314.4008
				text = "and"
			intervals [4259]:
				xmin = 1314.4008
				xmax = 1314.6308
				text = "help"
			intervals [4260]:
				xmin = 1314.6308
				xmax = 1314.7608
				text = "out"
			intervals [4261]:
				xmin = 1314.7608
				xmax = 1314.9532
				text = ""
			intervals [4262]:
				xmin = 1314.9532
				xmax = 1315.0432
				text = "you"
			intervals [4263]:
				xmin = 1315.0432
				xmax = 1315.1332
				text = "know"
			intervals [4264]:
				xmin = 1315.1332
				xmax = 1315.3994
				text = ""
			intervals [4265]:
				xmin = 1315.3994
				xmax = 1315.6194
				text = "try"
			intervals [4266]:
				xmin = 1315.6194
				xmax = 1315.7094
				text = "and"
			intervals [4267]:
				xmin = 1315.7094
				xmax = 1315.9194
				text = "bring"
			intervals [4268]:
				xmin = 1315.9194
				xmax = 1316.1994
				text = "some"
			intervals [4269]:
				xmin = 1316.1994
				xmax = 1316.4894
				text = "sort"
			intervals [4270]:
				xmin = 1316.4894
				xmax = 1316.5694
				text = "of"
			intervals [4271]:
				xmin = 1316.5694
				xmax = 1316.8394
				text = "peace"
			intervals [4272]:
				xmin = 1316.8394
				xmax = 1316.9694
				text = "to"
			intervals [4273]:
				xmin = 1316.9694
				xmax = 1317.0594
				text = "the"
			intervals [4274]:
				xmin = 1317.0594
				xmax = 1317.3494
				text = "world"
			intervals [4275]:
				xmin = 1317.3494
				xmax = 1317.4194
				text = "you"
			intervals [4276]:
				xmin = 1317.4194
				xmax = 1317.5494
				text = "know"
			intervals [4277]:
				xmin = 1317.5494
				xmax = 1318.7604
				text = ""
			intervals [4278]:
				xmin = 1318.7604
				xmax = 1318.9804
				text = "try"
			intervals [4279]:
				xmin = 1318.9804
				xmax = 1319.0404
				text = "and"
			intervals [4280]:
				xmin = 1319.0404
				xmax = 1319.1804
				text = "get"
			intervals [4281]:
				xmin = 1319.1804
				xmax = 1319.2504
				text = ""
			intervals [4282]:
				xmin = 1319.2504
				xmax = 1319.5604
				text = "people"
			intervals [4283]:
				xmin = 1319.5604
				xmax = 1319.8749
				text = ""
			intervals [4284]:
				xmin = 1319.8749
				xmax = 1320.0649
				text = "stop"
			intervals [4285]:
				xmin = 1320.0649
				xmax = 1320.2549
				text = "people"
			intervals [4286]:
				xmin = 1320.2549
				xmax = 1320.3849
				text = "from"
			intervals [4287]:
				xmin = 1320.3849
				xmax = 1320.5349
				text = "being"
			intervals [4288]:
				xmin = 1320.5349
				xmax = 1320.6749
				text = "so"
			intervals [4289]:
				xmin = 1320.6749
				xmax = 1321.0849
				text = "greedy"
			intervals [4290]:
				xmin = 1321.0849
				xmax = 1321.2249
				text = "and"
			intervals [4291]:
				xmin = 1321.2249
				xmax = 1321.845
				text = ""
			intervals [4292]:
				xmin = 1321.845
				xmax = 1322.275
				text = "warlike"
			intervals [4293]:
				xmin = 1322.275
				xmax = 1322.305
				text = ""
			intervals [4294]:
				xmin = 1322.305
				xmax = 1322.415
				text = "and"
			intervals [4295]:
				xmin = 1322.415
				xmax = 1322.805
				text = "everything"
			intervals [4296]:
				xmin = 1322.805
				xmax = 1322.885
				text = ""
			intervals [4297]:
				xmin = 1322.885
				xmax = 1322.955
				text = "you"
			intervals [4298]:
				xmin = 1322.955
				xmax = 1322.985
				text = ""
			intervals [4299]:
				xmin = 1322.985
				xmax = 1323.045
				text = "know"
			intervals [4300]:
				xmin = 1323.045
				xmax = 1327.7512
				text = ""
			intervals [4301]:
				xmin = 1327.7512
				xmax = 1327.9212
				text = "hm"
			intervals [4302]:
				xmin = 1327.9212
				xmax = 1337.0017
				text = ""
			intervals [4303]:
				xmin = 1337.0017
				xmax = 1337.1017
				text = "i"
			intervals [4304]:
				xmin = 1337.1017
				xmax = 1337.2217
				text = "been"
			intervals [4305]:
				xmin = 1337.2217
				xmax = 1337.2917
				text = "in"
			intervals [4306]:
				xmin = 1337.2917
				xmax = 1337.4517
				text = "that"
			intervals [4307]:
				xmin = 1337.4517
				xmax = 1337.6217
				text = "so"
			intervals [4308]:
				xmin = 1337.6217
				xmax = 1337.9017
				text = "many"
			intervals [4309]:
				xmin = 1337.9017
				xmax = 1338.4317
				text = "times"
			intervals [4310]:
				xmin = 1338.4317
				xmax = 1339.2402
				text = ""
			intervals [4311]:
				xmin = 1339.2402
				xmax = 1339.3602
				text = "the"
			intervals [4312]:
				xmin = 1339.3602
				xmax = 1339.6202
				text = "first"
			intervals [4313]:
				xmin = 1339.6202
				xmax = 1339.8402
				text = "time"
			intervals [4314]:
				xmin = 1339.8402
				xmax = 1339.9502
				text = "was"
			intervals [4315]:
				xmin = 1339.9502
				xmax = 1340.0802
				text = "when"
			intervals [4316]:
				xmin = 1340.0802
				xmax = 1340.1502
				text = "i"
			intervals [4317]:
				xmin = 1340.1502
				xmax = 1340.3202
				text = "went"
			intervals [4318]:
				xmin = 1340.3202
				xmax = 1340.4302
				text = "to"
			intervals [4319]:
				xmin = 1340.4302
				xmax = 1340.7602
				text = "camp"
			intervals [4320]:
				xmin = 1340.7602
				xmax = 1340.9402
				text = "one"
			intervals [4321]:
				xmin = 1340.9402
				xmax = 1341.0802
				text = "year"
			intervals [4322]:
				xmin = 1341.0802
				xmax = 1341.2002
				text = "you"
			intervals [4323]:
				xmin = 1341.2002
				xmax = 1341.3402
				text = "know"
			intervals [4324]:
				xmin = 1341.3402
				xmax = 1342.1652
				text = ""
			intervals [4325]:
				xmin = 1342.1652
				xmax = 1342.3852
				text = "and"
			intervals [4326]:
				xmin = 1342.3852
				xmax = 1342.6352
				text = "um"
			intervals [4327]:
				xmin = 1342.6352
				xmax = 1342.693
				text = ""
			intervals [4328]:
				xmin = 1342.693
				xmax = 1342.753
				text = "it"
			intervals [4329]:
				xmin = 1342.753
				xmax = 1342.873
				text = "was"
			intervals [4330]:
				xmin = 1342.873
				xmax = 1343.033
				text = "this"
			intervals [4331]:
				xmin = 1343.033
				xmax = 1343.413
				text = "pond"
			intervals [4332]:
				xmin = 1343.413
				xmax = 1343.473
				text = "you"
			intervals [4333]:
				xmin = 1343.473
				xmax = 1343.573
				text = "know"
			intervals [4334]:
				xmin = 1343.573
				xmax = 1343.643
				text = "and"
			intervals [4335]:
				xmin = 1343.643
				xmax = 1343.753
				text = "it"
			intervals [4336]:
				xmin = 1343.753
				xmax = 1343.963
				text = "had"
			intervals [4337]:
				xmin = 1343.963
				xmax = 1344.183
				text = "this"
			intervals [4338]:
				xmin = 1344.183
				xmax = 1344.433
				text = "rope"
			intervals [4339]:
				xmin = 1344.433
				xmax = 1344.793
				text = "across"
			intervals [4340]:
				xmin = 1344.793
				xmax = 1344.863
				text = "it"
			intervals [4341]:
				xmin = 1344.863
				xmax = 1345.0437
				text = ""
			intervals [4342]:
				xmin = 1345.0437
				xmax = 1345.1437
				text = "that"
			intervals [4343]:
				xmin = 1345.1437
				xmax = 1345.4937
				text = "divided"
			intervals [4344]:
				xmin = 1345.4937
				xmax = 1345.5537
				text = "up"
			intervals [4345]:
				xmin = 1345.5537
				xmax = 1345.6137
				text = "the"
			intervals [4346]:
				xmin = 1345.6137
				xmax = 1346.0337
				text = "shallow"
			intervals [4347]:
				xmin = 1346.0337
				xmax = 1346.1337
				text = "end"
			intervals [4348]:
				xmin = 1346.1337
				xmax = 1346.2837
				text = "from"
			intervals [4349]:
				xmin = 1346.2837
				xmax = 1346.3837
				text = "the"
			intervals [4350]:
				xmin = 1346.3837
				xmax = 1346.6737
				text = "deep"
			intervals [4351]:
				xmin = 1346.6737
				xmax = 1346.9137
				text = "end"
			intervals [4352]:
				xmin = 1346.9137
				xmax = 1347.5469
				text = ""
			intervals [4353]:
				xmin = 1347.5469
				xmax = 1347.9269
				text = "so"
			intervals [4354]:
				xmin = 1347.9269
				xmax = 1348.1831
				text = ""
			intervals [4355]:
				xmin = 1348.1831
				xmax = 1348.2431
				text = "you"
			intervals [4356]:
				xmin = 1348.2431
				xmax = 1348.3531
				text = "know"
			intervals [4357]:
				xmin = 1348.3531
				xmax = 1348.3831
				text = "i"
			intervals [4358]:
				xmin = 1348.3831
				xmax = 1348.4831
				text = "was"
			intervals [4359]:
				xmin = 1348.4831
				xmax = 1348.6531
				text = "trying"
			intervals [4360]:
				xmin = 1348.6531
				xmax = 1348.7131
				text = "to"
			intervals [4361]:
				xmin = 1348.7131
				xmax = 1348.9831
				text = "play"
			intervals [4362]:
				xmin = 1348.9831
				xmax = 1349.4534
				text = ""
			intervals [4363]:
				xmin = 1349.4534
				xmax = 1349.5334
				text = "no"
			intervals [4364]:
				xmin = 1349.5334
				xmax = 1349.6634
				text = "we"
			intervals [4365]:
				xmin = 1349.6634
				xmax = 1349.7634
				text = "were"
			intervals [4366]:
				xmin = 1349.7634
				xmax = 1349.9334
				text = "on"
			intervals [4367]:
				xmin = 1349.9334
				xmax = 1350.1434
				text = "this"
			intervals [4368]:
				xmin = 1350.1434
				xmax = 1350.1734
				text = ""
			intervals [4369]:
				xmin = 1350.1734
				xmax = 1350.5134
				text = "life"
			intervals [4370]:
				xmin = 1350.5134
				xmax = 1350.6834
				text = "raft"
			intervals [4371]:
				xmin = 1350.6834
				xmax = 1350.7434
				text = "you"
			intervals [4372]:
				xmin = 1350.7434
				xmax = 1350.8334
				text = "know"
			intervals [4373]:
				xmin = 1350.8334
				xmax = 1350.9934
				text = "this"
			intervals [4374]:
				xmin = 1350.9934
				xmax = 1351.1334
				text = "big"
			intervals [4375]:
				xmin = 1351.1334
				xmax = 1351.6916
				text = ""
			intervals [4376]:
				xmin = 1351.6916
				xmax = 1351.9816
				text = "tire"
			intervals [4377]:
				xmin = 1351.9816
				xmax = 1352.0116
				text = ""
			intervals [4378]:
				xmin = 1352.0116
				xmax = 1352.2116
				text = "inner"
			intervals [4379]:
				xmin = 1352.2116
				xmax = 1352.3616
				text = "tube"
			intervals [4380]:
				xmin = 1352.3616
				xmax = 1352.4216
				text = "you"
			intervals [4381]:
				xmin = 1352.4216
				xmax = 1352.4816
				text = "know"
			intervals [4382]:
				xmin = 1352.4816
				xmax = 1352.5416
				text = "we"
			intervals [4383]:
				xmin = 1352.5416
				xmax = 1352.6216
				text = "were"
			intervals [4384]:
				xmin = 1352.6216
				xmax = 1352.8716
				text = "floating"
			intervals [4385]:
				xmin = 1352.8716
				xmax = 1353.1316
				text = "around"
			intervals [4386]:
				xmin = 1353.1316
				xmax = 1353.1916
				text = "the"
			intervals [4387]:
				xmin = 1353.1916
				xmax = 1353.6416
				text = "place"
			intervals [4388]:
				xmin = 1353.6416
				xmax = 1354.0487
				text = ""
			intervals [4389]:
				xmin = 1354.0487
				xmax = 1354.2387
				text = "this"
			intervals [4390]:
				xmin = 1354.2387
				xmax = 1354.2687
				text = ""
			intervals [4391]:
				xmin = 1354.2687
				xmax = 1354.7187
				text = "genius"
			intervals [4392]:
				xmin = 1354.7187
				xmax = 1354.9287
				text = "guy"
			intervals [4393]:
				xmin = 1354.9287
				xmax = 1354.9887
				text = "you"
			intervals [4394]:
				xmin = 1354.9887
				xmax = 1355.0787
				text = "know"
			intervals [4395]:
				xmin = 1355.0787
				xmax = 1355.4187
				text = "decides"
			intervals [4396]:
				xmin = 1355.4187
				xmax = 1355.4887
				text = "to"
			intervals [4397]:
				xmin = 1355.4887
				xmax = 1355.6787
				text = "play"
			intervals [4398]:
				xmin = 1355.6787
				xmax = 1355.8787
				text = "king"
			intervals [4399]:
				xmin = 1355.8787
				xmax = 1355.9387
				text = "of"
			intervals [4400]:
				xmin = 1355.9387
				xmax = 1356.0087
				text = "the"
			intervals [4401]:
				xmin = 1356.0087
				xmax = 1356.3087
				text = "life"
			intervals [4402]:
				xmin = 1356.3087
				xmax = 1356.5787
				text = "raft"
			intervals [4403]:
				xmin = 1356.5787
				xmax = 1356.6387
				text = "you"
			intervals [4404]:
				xmin = 1356.6387
				xmax = 1356.7887
				text = "know"
			intervals [4405]:
				xmin = 1356.7887
				xmax = 1356.9487
				text = "so"
			intervals [4406]:
				xmin = 1356.9487
				xmax = 1357.0387
				text = "they"
			intervals [4407]:
				xmin = 1357.0387
				xmax = 1357.0987
				text = "were"
			intervals [4408]:
				xmin = 1357.0987
				xmax = 1357.1904
				text = ""
			intervals [4409]:
				xmin = 1357.1904
				xmax = 1357.4304
				text = "pushing"
			intervals [4410]:
				xmin = 1357.4304
				xmax = 1357.5298
				text = ""
			intervals [4411]:
				xmin = 1357.5298
				xmax = 1357.7598
				text = "people"
			intervals [4412]:
				xmin = 1357.7598
				xmax = 1357.9298
				text = "off"
			intervals [4413]:
				xmin = 1357.9298
				xmax = 1358.1317
				text = ""
			intervals [4414]:
				xmin = 1358.1317
				xmax = 1358.3017
				text = "i"
			intervals [4415]:
				xmin = 1358.3017
				xmax = 1358.5617
				text = "couldn't"
			intervals [4416]:
				xmin = 1358.5617
				xmax = 1358.9217
				text = "swim"
			intervals [4417]:
				xmin = 1358.9217
				xmax = 1359.0117
				text = "so"
			intervals [4418]:
				xmin = 1359.0117
				xmax = 1359.0717
				text = "the"
			intervals [4419]:
				xmin = 1359.0717
				xmax = 1359.8464
				text = ""
			intervals [4420]:
				xmin = 1359.8464
				xmax = 1360.1164
				text = "raft"
			intervals [4421]:
				xmin = 1360.1164
				xmax = 1360.3764
				text = "drifted"
			intervals [4422]:
				xmin = 1360.3764
				xmax = 1360.5564
				text = "over"
			intervals [4423]:
				xmin = 1360.5564
				xmax = 1360.7364
				text = "by"
			intervals [4424]:
				xmin = 1360.7364
				xmax = 1360.8264
				text = "the"
			intervals [4425]:
				xmin = 1360.8264
				xmax = 1361.0564
				text = "rope"
			intervals [4426]:
				xmin = 1361.0564
				xmax = 1361.1964
				text = "where"
			intervals [4427]:
				xmin = 1361.1964
				xmax = 1361.2564
				text = "the"
			intervals [4428]:
				xmin = 1361.2564
				xmax = 1361.4564
				text = "rope"
			intervals [4429]:
				xmin = 1361.4564
				xmax = 1361.5864
				text = "was"
			intervals [4430]:
				xmin = 1361.5864
				xmax = 1361.6764
				text = "where"
			intervals [4431]:
				xmin = 1361.6764
				xmax = 1361.7364
				text = "it"
			intervals [4432]:
				xmin = 1361.7364
				xmax = 1361.8664
				text = "was"
			intervals [4433]:
				xmin = 1361.8664
				xmax = 1362.1064
				text = "pretty"
			intervals [4434]:
				xmin = 1362.1064
				xmax = 1362.3264
				text = "deep"
			intervals [4435]:
				xmin = 1362.3264
				xmax = 1362.3664
				text = "i"
			intervals [4436]:
				xmin = 1362.3664
				xmax = 1362.4964
				text = "was"
			intervals [4437]:
				xmin = 1362.4964
				xmax = 1362.6264
				text = "only"
			intervals [4438]:
				xmin = 1362.6264
				xmax = 1362.8764
				text = "about"
			intervals [4439]:
				xmin = 1362.8764
				xmax = 1363.2652
				text = ""
			intervals [4440]:
				xmin = 1363.2652
				xmax = 1363.4352
				text = "four"
			intervals [4441]:
				xmin = 1363.4352
				xmax = 1363.6052
				text = "feet"
			intervals [4442]:
				xmin = 1363.6052
				xmax = 1363.8752
				text = "tall"
			intervals [4443]:
				xmin = 1363.8752
				xmax = 1363.9652
				text = "or"
			intervals [4444]:
				xmin = 1363.9652
				xmax = 1364.1552
				text = "something"
			intervals [4445]:
				xmin = 1364.1552
				xmax = 1364.2952
				text = "like"
			intervals [4446]:
				xmin = 1364.2952
				xmax = 1364.4852
				text = "that"
			intervals [4447]:
				xmin = 1364.4852
				xmax = 1364.7299
				text = ""
			intervals [4448]:
				xmin = 1364.7299
				xmax = 1364.8899
				text = "this"
			intervals [4449]:
				xmin = 1364.8899
				xmax = 1365.0681
				text = ""
			intervals [4450]:
				xmin = 1365.0681
				xmax = 1365.2581
				text = "guy"
			intervals [4451]:
				xmin = 1365.2581
				xmax = 1365.6223
				text = ""
			intervals [4452]:
				xmin = 1365.6223
				xmax = 1365.7623
				text = "gives"
			intervals [4453]:
				xmin = 1365.7623
				xmax = 1365.8523
				text = "me"
			intervals [4454]:
				xmin = 1365.8523
				xmax = 1365.9123
				text = "an"
			intervals [4455]:
				xmin = 1365.9123
				xmax = 1366.1923
				text = "elbow"
			intervals [4456]:
				xmin = 1366.1923
				xmax = 1366.3023
				text = "you"
			intervals [4457]:
				xmin = 1366.3023
				xmax = 1366.3923
				text = "know"
			intervals [4458]:
				xmin = 1366.3923
				xmax = 1366.4623
				text = "and"
			intervals [4459]:
				xmin = 1366.4623
				xmax = 1366.7623
				text = "pushes"
			intervals [4460]:
				xmin = 1366.7623
				xmax = 1366.8823
				text = "me"
			intervals [4461]:
				xmin = 1366.8823
				xmax = 1366.9123
				text = ""
			intervals [4462]:
				xmin = 1366.9123
				xmax = 1367.2323
				text = "off"
			intervals [4463]:
				xmin = 1367.2323
				xmax = 1367.8644
				text = ""
			intervals [4464]:
				xmin = 1367.8644
				xmax = 1367.9944
				text = "and"
			intervals [4465]:
				xmin = 1367.9944
				xmax = 1368.1344
				text = "so"
			intervals [4466]:
				xmin = 1368.1344
				xmax = 1368.1944
				text = "i"
			intervals [4467]:
				xmin = 1368.1944
				xmax = 1368.3344
				text = "fall"
			intervals [4468]:
				xmin = 1368.3344
				xmax = 1368.3944
				text = "in"
			intervals [4469]:
				xmin = 1368.3944
				xmax = 1368.4544
				text = "the"
			intervals [4470]:
				xmin = 1368.4544
				xmax = 1368.5744
				text = "water"
			intervals [4471]:
				xmin = 1368.5744
				xmax = 1368.7144
				text = "i'm"
			intervals [4472]:
				xmin = 1368.7144
				xmax = 1368.9544
				text = "jumping"
			intervals [4473]:
				xmin = 1368.9544
				xmax = 1369.0244
				text = "up"
			intervals [4474]:
				xmin = 1369.0244
				xmax = 1369.0844
				text = "and"
			intervals [4475]:
				xmin = 1369.0844
				xmax = 1369.2844
				text = "down"
			intervals [4476]:
				xmin = 1369.2844
				xmax = 1369.4044
				text = "i'm"
			intervals [4477]:
				xmin = 1369.4044
				xmax = 1369.4844
				text = ""
			intervals [4478]:
				xmin = 1369.4844
				xmax = 1369.9044
				text = "screaming"
			intervals [4479]:
				xmin = 1369.9044
				xmax = 1369.9644
				text = "you"
			intervals [4480]:
				xmin = 1369.9644
				xmax = 1370.0744
				text = "know"
			intervals [4481]:
				xmin = 1370.0744
				xmax = 1370.3744
				text = "help"
			intervals [4482]:
				xmin = 1370.3744
				xmax = 1370.6644
				text = "help"
			intervals [4483]:
				xmin = 1370.6644
				xmax = 1370.7644
				text = "you"
			intervals [4484]:
				xmin = 1370.7644
				xmax = 1370.9144
				text = "know"
			intervals [4485]:
				xmin = 1370.9144
				xmax = 1371.1656
				text = ""
			intervals [4486]:
				xmin = 1371.1656
				xmax = 1371.3556
				text = "this"
			intervals [4487]:
				xmin = 1371.3556
				xmax = 1371.5056
				text = "friend"
			intervals [4488]:
				xmin = 1371.5056
				xmax = 1371.5656
				text = "of"
			intervals [4489]:
				xmin = 1371.5656
				xmax = 1371.7356
				text = "mine"
			intervals [4490]:
				xmin = 1371.7356
				xmax = 1372.0156
				text = "sees"
			intervals [4491]:
				xmin = 1372.0156
				xmax = 1372.0756
				text = "me"
			intervals [4492]:
				xmin = 1372.0756
				xmax = 1372.1356
				text = "and"
			intervals [4493]:
				xmin = 1372.1356
				xmax = 1372.2356
				text = "he"
			intervals [4494]:
				xmin = 1372.2356
				xmax = 1372.4822
				text = ""
			intervals [4495]:
				xmin = 1372.4822
				xmax = 1372.7222
				text = "dive"
			intervals [4496]:
				xmin = 1372.7222
				xmax = 1372.8422
				text = "up"
			intervals [4497]:
				xmin = 1372.8422
				xmax = 1372.9722
				text = "there"
			intervals [4498]:
				xmin = 1372.9722
				xmax = 1373.0922
				text = "and"
			intervals [4499]:
				xmin = 1373.0922
				xmax = 1373.1825
				text = ""
			intervals [4500]:
				xmin = 1373.1825
				xmax = 1373.3225
				text = "i"
			intervals [4501]:
				xmin = 1373.3225
				xmax = 1373.4625
				text = "get"
			intervals [4502]:
				xmin = 1373.4625
				xmax = 1373.5525
				text = "on"
			intervals [4503]:
				xmin = 1373.5525
				xmax = 1373.7125
				text = "his"
			intervals [4504]:
				xmin = 1373.7125
				xmax = 1373.9425
				text = "back"
			intervals [4505]:
				xmin = 1373.9425
				xmax = 1374.1125
				text = "he"
			intervals [4506]:
				xmin = 1374.1125
				xmax = 1374.345
				text = ""
			intervals [4507]:
				xmin = 1374.345
				xmax = 1374.595
				text = "carries"
			intervals [4508]:
				xmin = 1374.595
				xmax = 1374.655
				text = "me"
			intervals [4509]:
				xmin = 1374.655
				xmax = 1374.895
				text = "back"
			intervals [4510]:
				xmin = 1374.895
				xmax = 1374.965
				text = "to"
			intervals [4511]:
				xmin = 1374.965
				xmax = 1375.265
				text = "shore"
			intervals [4512]:
				xmin = 1375.265
				xmax = 1376.1689
				text = ""
			intervals [4513]:
				xmin = 1376.1689
				xmax = 1376.2389
				text = "and"
			intervals [4514]:
				xmin = 1376.2389
				xmax = 1376.3589
				text = "then"
			intervals [4515]:
				xmin = 1376.3589
				xmax = 1376.5489
				text = "i"
			intervals [4516]:
				xmin = 1376.5489
				xmax = 1376.7652
				text = ""
			intervals [4517]:
				xmin = 1376.7652
				xmax = 1377.0452
				text = "remember"
			intervals [4518]:
				xmin = 1377.0452
				xmax = 1377.1952
				text = "another"
			intervals [4519]:
				xmin = 1377.1952
				xmax = 1377.5252
				text = "time"
			intervals [4520]:
				xmin = 1377.5252
				xmax = 1378.610
				text = ""
			intervals [4521]:
				xmin = 1378.610
				xmax = 1378.900
				text = "when"
			intervals [4522]:
				xmin = 1378.900
				xmax = 1379.020
				text = ""
			intervals [4523]:
				xmin = 1379.020
				xmax = 1379.240
				text = "um"
			intervals [4524]:
				xmin = 1379.240
				xmax = 1380.0539
				text = ""
			intervals [4525]:
				xmin = 1380.0539
				xmax = 1380.1539
				text = "do"
			intervals [4526]:
				xmin = 1380.1539
				xmax = 1380.2239
				text = "you"
			intervals [4527]:
				xmin = 1380.2239
				xmax = 1380.4939
				text = "remember"
			intervals [4528]:
				xmin = 1380.4939
				xmax = 1380.6339
				text = "when"
			intervals [4529]:
				xmin = 1380.6339
				xmax = 1380.7439
				text = "uh"
			intervals [4530]:
				xmin = 1380.7439
				xmax = 1381.3786
				text = ""
			intervals [4531]:
				xmin = 1381.3786
				xmax = 1381.6586
				text = "this"
			intervals [4532]:
				xmin = 1381.6586
				xmax = 1382.1389
				text = ""
			intervals [4533]:
				xmin = 1382.1389
				xmax = 1382.3189
				text = "all"
			intervals [4534]:
				xmin = 1382.3189
				xmax = 1382.4889
				text = "these"
			intervals [4535]:
				xmin = 1382.4889
				xmax = 1382.8089
				text = "children"
			intervals [4536]:
				xmin = 1382.8089
				xmax = 1383.0789
				text = "start"
			intervals [4537]:
				xmin = 1383.0789
				xmax = 1383.5889
				text = "disappearing"
			intervals [4538]:
				xmin = 1383.5889
				xmax = 1383.7389
				text = "like"
			intervals [4539]:
				xmin = 1383.7389
				xmax = 1383.8089
				text = ""
			intervals [4540]:
				xmin = 1383.8089
				xmax = 1384.0389
				text = "s"
			intervals [4541]:
				xmin = 1384.0389
				xmax = 1384.472
				text = ""
			intervals [4542]:
				xmin = 1384.472
				xmax = 1384.662
				text = "ha"
			intervals [4543]:
				xmin = 1384.662
				xmax = 1384.692
				text = ""
			intervals [4544]:
				xmin = 1384.692
				xmax = 1385.032
				text = "hattie"
			intervals [4545]:
				xmin = 1385.032
				xmax = 1385.572
				text = "jackson"
			intervals [4546]:
				xmin = 1385.572
				xmax = 1385.762
				text = "and"
			intervals [4547]:
				xmin = 1385.762
				xmax = 1386.1464
				text = ""
			intervals [4548]:
				xmin = 1386.1464
				xmax = 1386.4664
				text = "michael"
			intervals [4549]:
				xmin = 1386.4664
				xmax = 1386.7664
				text = "something"
			intervals [4550]:
				xmin = 1386.7664
				xmax = 1386.9564
				text = "other"
			intervals [4551]:
				xmin = 1386.9564
				xmax = 1387.2463
				text = ""
			intervals [4552]:
				xmin = 1387.2463
				xmax = 1387.6863
				text = "maniacs"
			intervals [4553]:
				xmin = 1387.6863
				xmax = 1387.7563
				text = "were"
			intervals [4554]:
				xmin = 1387.7563
				xmax = 1388.0663
				text = "killing"
			intervals [4555]:
				xmin = 1388.0663
				xmax = 1388.4263
				text = "children"
			intervals [4556]:
				xmin = 1388.4263
				xmax = 1388.4963
				text = "and"
			intervals [4557]:
				xmin = 1388.4963
				xmax = 1388.6963
				text = "cutting"
			intervals [4558]:
				xmin = 1388.6963
				xmax = 1388.8363
				text = "them"
			intervals [4559]:
				xmin = 1388.8363
				xmax = 1388.9763
				text = "up"
			intervals [4560]:
				xmin = 1388.9763
				xmax = 1389.4794
				text = ""
			intervals [4561]:
				xmin = 1389.4794
				xmax = 1389.6494
				text = "well"
			intervals [4562]:
				xmin = 1389.6494
				xmax = 1389.7094
				text = "a"
			intervals [4563]:
				xmin = 1389.7094
				xmax = 1389.9394
				text = "guy"
			intervals [4564]:
				xmin = 1389.9394
				xmax = 1390.0894
				text = "was"
			intervals [4565]:
				xmin = 1390.0894
				xmax = 1390.1694
				text = "in"
			intervals [4566]:
				xmin = 1390.1694
				xmax = 1390.2894
				text = "our"
			intervals [4567]:
				xmin = 1390.2894
				xmax = 1390.8394
				text = "neighborhood"
			intervals [4568]:
				xmin = 1390.8394
				xmax = 1391.2434
				text = ""
			intervals [4569]:
				xmin = 1391.2434
				xmax = 1391.4034
				text = "and"
			intervals [4570]:
				xmin = 1391.4034
				xmax = 1391.5534
				text = "so"
			intervals [4571]:
				xmin = 1391.5534
				xmax = 1391.6134
				text = "in"
			intervals [4572]:
				xmin = 1391.6134
				xmax = 1391.6834
				text = "the"
			intervals [4573]:
				xmin = 1391.6834
				xmax = 1392.1134
				text = "morning"
			intervals [4574]:
				xmin = 1392.1134
				xmax = 1392.2899
				text = ""
			intervals [4575]:
				xmin = 1392.2899
				xmax = 1392.4899
				text = "before"
			intervals [4576]:
				xmin = 1392.4899
				xmax = 1392.5699
				text = "my"
			intervals [4577]:
				xmin = 1392.5699
				xmax = 1392.7899
				text = "mother"
			intervals [4578]:
				xmin = 1392.7899
				xmax = 1392.9599
				text = "left"
			intervals [4579]:
				xmin = 1392.9599
				xmax = 1393.0399
				text = "for"
			intervals [4580]:
				xmin = 1393.0399
				xmax = 1393.1799
				text = "work"
			intervals [4581]:
				xmin = 1393.1799
				xmax = 1393.2899
				text = "she"
			intervals [4582]:
				xmin = 1393.2899
				xmax = 1393.4599
				text = "told"
			intervals [4583]:
				xmin = 1393.4599
				xmax = 1393.5599
				text = "my"
			intervals [4584]:
				xmin = 1393.5599
				xmax = 1393.6999
				text = ""
			intervals [4585]:
				xmin = 1393.6999
				xmax = 1393.8099
				text = "me"
			intervals [4586]:
				xmin = 1393.8099
				xmax = 1393.8699
				text = "and"
			intervals [4587]:
				xmin = 1393.8699
				xmax = 1393.9799
				text = "my"
			intervals [4588]:
				xmin = 1393.9799
				xmax = 1394.2599
				text = "brother"
			intervals [4589]:
				xmin = 1394.2599
				xmax = 1394.7166
				text = ""
			intervals [4590]:
				xmin = 1394.7166
				xmax = 1394.8266
				text = "if"
			intervals [4591]:
				xmin = 1394.8266
				xmax = 1394.8566
				text = ""
			intervals [4592]:
				xmin = 1394.8566
				xmax = 1395.2366
				text = "anyone"
			intervals [4593]:
				xmin = 1395.2366
				xmax = 1395.6366
				text = "calls"
			intervals [4594]:
				xmin = 1395.6366
				xmax = 1395.7566
				text = "you"
			intervals [4595]:
				xmin = 1395.7566
				xmax = 1396.1573
				text = ""
			intervals [4596]:
				xmin = 1396.1573
				xmax = 1396.3773
				text = "don't"
			intervals [4597]:
				xmin = 1396.3773
				xmax = 1396.7473
				text = "come"
			intervals [4598]:
				xmin = 1396.7473
				xmax = 1396.8852
				text = ""
			intervals [4599]:
				xmin = 1396.8852
				xmax = 1397.0552
				text = "they"
			intervals [4600]:
				xmin = 1397.0552
				xmax = 1397.2652
				text = "say"
			intervals [4601]:
				xmin = 1397.2652
				xmax = 1397.4452
				text = "i"
			intervals [4602]:
				xmin = 1397.4452
				xmax = 1397.6016
				text = ""
			intervals [4603]:
				xmin = 1397.6016
				xmax = 1397.7716
				text = "wanna"
			intervals [4604]:
				xmin = 1397.7716
				xmax = 1397.9016
				text = "ask"
			intervals [4605]:
				xmin = 1397.9016
				xmax = 1397.9716
				text = "you"
			intervals [4606]:
				xmin = 1397.9716
				xmax = 1398.0016
				text = "a"
			intervals [4607]:
				xmin = 1398.0016
				xmax = 1398.2416
				text = "question"
			intervals [4608]:
				xmin = 1398.2416
				xmax = 1398.4016
				text = "just"
			intervals [4609]:
				xmin = 1398.4016
				xmax = 1398.4316
				text = ""
			intervals [4610]:
				xmin = 1398.4316
				xmax = 1398.6216
				text = "just"
			intervals [4611]:
				xmin = 1398.6216
				xmax = 1398.7416
				text = "run"
			intervals [4612]:
				xmin = 1398.7416
				xmax = 1399.0416
				text = "away"
			intervals [4613]:
				xmin = 1399.0416
				xmax = 1399.5561
				text = ""
			intervals [4614]:
				xmin = 1399.5561
				xmax = 1399.8661
				text = "so"
			intervals [4615]:
				xmin = 1399.8661
				xmax = 1399.8961
				text = ""
			intervals [4616]:
				xmin = 1399.8961
				xmax = 1399.9961
				text = "we"
			intervals [4617]:
				xmin = 1399.9961
				xmax = 1400.1261
				text = "went"
			intervals [4618]:
				xmin = 1400.1261
				xmax = 1400.2161
				text = "out"
			intervals [4619]:
				xmin = 1400.2161
				xmax = 1400.2761
				text = "in"
			intervals [4620]:
				xmin = 1400.2761
				xmax = 1400.3361
				text = "the"
			intervals [4621]:
				xmin = 1400.3361
				xmax = 1400.7161
				text = "morning"
			intervals [4622]:
				xmin = 1400.7161
				xmax = 1400.8947
				text = ""
			intervals [4623]:
				xmin = 1400.8947
				xmax = 1401.1147
				text = "w"
			intervals [4624]:
				xmin = 1401.1147
				xmax = 1401.1447
				text = ""
			intervals [4625]:
				xmin = 1401.1447
				xmax = 1401.2047
				text = "i"
			intervals [4626]:
				xmin = 1401.2047
				xmax = 1401.3147
				text = "was"
			intervals [4627]:
				xmin = 1401.3147
				xmax = 1401.4747
				text = "down"
			intervals [4628]:
				xmin = 1401.4747
				xmax = 1401.5347
				text = "at"
			intervals [4629]:
				xmin = 1401.5347
				xmax = 1401.6247
				text = "my"
			intervals [4630]:
				xmin = 1401.6247
				xmax = 1401.8347
				text = "friend"
			intervals [4631]:
				xmin = 1401.8347
				xmax = 1401.8647
				text = "s"
			intervals [4632]:
				xmin = 1401.8647
				xmax = 1402.0547
				text = "house"
			intervals [4633]:
				xmin = 1402.0547
				xmax = 1402.2347
				text = "waiting"
			intervals [4634]:
				xmin = 1402.2347
				xmax = 1402.3147
				text = "for"
			intervals [4635]:
				xmin = 1402.3147
				xmax = 1402.3947
				text = "him"
			intervals [4636]:
				xmin = 1402.3947
				xmax = 1402.4747
				text = "to"
			intervals [4637]:
				xmin = 1402.4747
				xmax = 1402.6747
				text = "come"
			intervals [4638]:
				xmin = 1402.6747
				xmax = 1402.8547
				text = "out"
			intervals [4639]:
				xmin = 1402.8547
				xmax = 1403.7931
				text = ""
			intervals [4640]:
				xmin = 1403.7931
				xmax = 1403.9531
				text = "and"
			intervals [4641]:
				xmin = 1403.9531
				xmax = 1404.2231
				text = "so"
			intervals [4642]:
				xmin = 1404.2231
				xmax = 1404.2531
				text = ""
			intervals [4643]:
				xmin = 1404.2531
				xmax = 1404.3631
				text = "all"
			intervals [4644]:
				xmin = 1404.3631
				xmax = 1404.4231
				text = "of"
			intervals [4645]:
				xmin = 1404.4231
				xmax = 1404.4931
				text = "a"
			intervals [4646]:
				xmin = 1404.4931
				xmax = 1404.5531
				text = "s"
			intervals [4647]:
				xmin = 1404.5531
				xmax = 1404.6931
				text = "guy"
			intervals [4648]:
				xmin = 1404.6931
				xmax = 1404.8731
				text = "this"
			intervals [4649]:
				xmin = 1404.8731
				xmax = 1405.0331
				text = "guy"
			intervals [4650]:
				xmin = 1405.0331
				xmax = 1405.3731
				text = "jumps"
			intervals [4651]:
				xmin = 1405.3731
				xmax = 1405.5231
				text = "off"
			intervals [4652]:
				xmin = 1405.5231
				xmax = 1405.5531
				text = "a"
			intervals [4653]:
				xmin = 1405.5531
				xmax = 1405.5831
				text = ""
			intervals [4654]:
				xmin = 1405.5831
				xmax = 1405.9031
				text = "truck"
			intervals [4655]:
				xmin = 1405.9031
				xmax = 1405.9731
				text = "and"
			intervals [4656]:
				xmin = 1405.9731
				xmax = 1406.2831
				text = "says"
			intervals [4657]:
				xmin = 1406.2831
				xmax = 1406.6424
				text = ""
			intervals [4658]:
				xmin = 1406.6424
				xmax = 1406.8124
				text = "come"
			intervals [4659]:
				xmin = 1406.8124
				xmax = 1407.0224
				text = "here"
			intervals [4660]:
				xmin = 1407.0224
				xmax = 1407.1348
				text = ""
			intervals [4661]:
				xmin = 1407.1348
				xmax = 1407.2148
				text = "i"
			intervals [4662]:
				xmin = 1407.2148
				xmax = 1407.3948
				text = "wanna"
			intervals [4663]:
				xmin = 1407.3948
				xmax = 1407.6648
				text = "ask"
			intervals [4664]:
				xmin = 1407.6648
				xmax = 1407.7348
				text = "you"
			intervals [4665]:
				xmin = 1407.7348
				xmax = 1408.1248
				text = "something"
			intervals [4666]:
				xmin = 1408.1248
				xmax = 1408.2135
				text = ""
			intervals [4667]:
				xmin = 1408.2135
				xmax = 1408.4035
				text = "come"
			intervals [4668]:
				xmin = 1408.4035
				xmax = 1408.5335
				text = "here"
			intervals [4669]:
				xmin = 1408.5335
				xmax = 1408.6135
				text = "and"
			intervals [4670]:
				xmin = 1408.6135
				xmax = 1408.7035
				text = "he"
			intervals [4671]:
				xmin = 1408.7035
				xmax = 1408.8435
				text = "has"
			intervals [4672]:
				xmin = 1408.8435
				xmax = 1409.0535
				text = "something"
			intervals [4673]:
				xmin = 1409.0535
				xmax = 1409.2535
				text = "behind"
			intervals [4674]:
				xmin = 1409.2535
				xmax = 1409.3835
				text = "his"
			intervals [4675]:
				xmin = 1409.3835
				xmax = 1409.6235
				text = "back"
			intervals [4676]:
				xmin = 1409.6235
				xmax = 1409.6935
				text = "i"
			intervals [4677]:
				xmin = 1409.6935
				xmax = 1409.8135
				text = "don't"
			intervals [4678]:
				xmin = 1409.8135
				xmax = 1409.9535
				text = "even"
			intervals [4679]:
				xmin = 1409.9535
				xmax = 1410.1335
				text = "know"
			intervals [4680]:
				xmin = 1410.1335
				xmax = 1410.1735
				text = ""
			intervals [4681]:
				xmin = 1410.1735
				xmax = 1410.4335
				text = "i"
			intervals [4682]:
				xmin = 1410.4335
				xmax = 1410.6715
				text = ""
			intervals [4683]:
				xmin = 1410.6715
				xmax = 1410.8015
				text = "i"
			intervals [4684]:
				xmin = 1410.8015
				xmax = 1411.0215
				text = "just"
			intervals [4685]:
				xmin = 1411.0215
				xmax = 1411.0715
				text = ""
			intervals [4686]:
				xmin = 1411.0715
				xmax = 1411.4715
				text = "panic"
			intervals [4687]:
				xmin = 1411.4715
				xmax = 1411.6515
				text = "right"
			intervals [4688]:
				xmin = 1411.6515
				xmax = 1411.7315
				text = ""
			intervals [4689]:
				xmin = 1411.7315
				xmax = 1411.8915
				text = "then"
			intervals [4690]:
				xmin = 1411.8915
				xmax = 1412.0015
				text = "and"
			intervals [4691]:
				xmin = 1412.0015
				xmax = 1412.1515
				text = "there"
			intervals [4692]:
				xmin = 1412.1515
				xmax = 1412.2715
				text = "you"
			intervals [4693]:
				xmin = 1412.2715
				xmax = 1412.4315
				text = "know"
			intervals [4694]:
				xmin = 1412.4315
				xmax = 1412.8419
				text = ""
			intervals [4695]:
				xmin = 1412.8419
				xmax = 1412.9819
				text = "i'm"
			intervals [4696]:
				xmin = 1412.9819
				xmax = 1413.1919
				text = ""
			intervals [4697]:
				xmin = 1413.1919
				xmax = 1413.4419
				text = "pushing"
			intervals [4698]:
				xmin = 1413.4419
				xmax = 1413.5119
				text = "on"
			intervals [4699]:
				xmin = 1413.5119
				xmax = 1413.6019
				text = "the"
			intervals [4700]:
				xmin = 1413.6019
				xmax = 1413.7419
				text = "door"
			intervals [4701]:
				xmin = 1413.7419
				xmax = 1413.8019
				text = "and"
			intervals [4702]:
				xmin = 1413.8019
				xmax = 1413.9119
				text = "my"
			intervals [4703]:
				xmin = 1413.9119
				xmax = 1414.1419
				text = "friend"
			intervals [4704]:
				xmin = 1414.1419
				xmax = 1414.2619
				text = "just"
			intervals [4705]:
				xmin = 1414.2619
				xmax = 1414.4519
				text = "closed"
			intervals [4706]:
				xmin = 1414.4519
				xmax = 1414.5219
				text = "the"
			intervals [4707]:
				xmin = 1414.5219
				xmax = 1414.6919
				text = "door"
			intervals [4708]:
				xmin = 1414.6919
				xmax = 1414.7519
				text = "and"
			intervals [4709]:
				xmin = 1414.7519
				xmax = 1414.9519
				text = "wouldn't"
			intervals [4710]:
				xmin = 1414.9519
				xmax = 1415.0619
				text = "let"
			intervals [4711]:
				xmin = 1415.0619
				xmax = 1415.0919
				text = ""
			intervals [4712]:
				xmin = 1415.0919
				xmax = 1415.3019
				text = "me"
			intervals [4713]:
				xmin = 1415.3019
				xmax = 1415.3919
				text = "in"
			intervals [4714]:
				xmin = 1415.3919
				xmax = 1415.4619
				text = "you"
			intervals [4715]:
				xmin = 1415.4619
				xmax = 1415.4919
				text = ""
			intervals [4716]:
				xmin = 1415.4919
				xmax = 1415.6119
				text = "know"
			intervals [4717]:
				xmin = 1415.6119
				xmax = 1416.011
				text = ""
			intervals [4718]:
				xmin = 1416.011
				xmax = 1416.071
				text = "and"
			intervals [4719]:
				xmin = 1416.071
				xmax = 1416.201
				text = "so"
			intervals [4720]:
				xmin = 1416.201
				xmax = 1416.321
				text = "me"
			intervals [4721]:
				xmin = 1416.321
				xmax = 1416.381
				text = "and"
			intervals [4722]:
				xmin = 1416.381
				xmax = 1416.521
				text = "my"
			intervals [4723]:
				xmin = 1416.521
				xmax = 1416.741
				text = "brother"
			intervals [4724]:
				xmin = 1416.741
				xmax = 1416.871
				text = "go"
			intervals [4725]:
				xmin = 1416.871
				xmax = 1417.211
				text = "running"
			intervals [4726]:
				xmin = 1417.211
				xmax = 1417.271
				text = "and"
			intervals [4727]:
				xmin = 1417.271
				xmax = 1417.511
				text = "jumping"
			intervals [4728]:
				xmin = 1417.511
				xmax = 1417.701
				text = "over"
			intervals [4729]:
				xmin = 1417.701
				xmax = 1418.031
				text = "fences"
			intervals [4730]:
				xmin = 1418.031
				xmax = 1418.201
				text = "just"
			intervals [4731]:
				xmin = 1418.201
				xmax = 1418.3417
				text = ""
			intervals [4732]:
				xmin = 1418.3417
				xmax = 1418.6117
				text = "really"
			intervals [4733]:
				xmin = 1418.6117
				xmax = 1418.9817
				text = "digging"
			intervals [4734]:
				xmin = 1418.9817
				xmax = 1419.0817
				text = "you"
			intervals [4735]:
				xmin = 1419.0817
				xmax = 1419.2317
				text = "know"
			intervals [4736]:
				xmin = 1419.2317
				xmax = 1419.5843
				text = ""
			intervals [4737]:
				xmin = 1419.5843
				xmax = 1419.6843
				text = "and"
			intervals [4738]:
				xmin = 1419.6843
				xmax = 1419.7943
				text = "then"
			intervals [4739]:
				xmin = 1419.7943
				xmax = 1419.8743
				text = "the"
			intervals [4740]:
				xmin = 1419.8743
				xmax = 1420.3943
				text = "police"
			intervals [4741]:
				xmin = 1420.3943
				xmax = 1421.5226
				text = ""
			intervals [4742]:
				xmin = 1421.5226
				xmax = 1421.8026
				text = "came"
			intervals [4743]:
				xmin = 1421.8026
				xmax = 1421.8626
				text = "and"
			intervals [4744]:
				xmin = 1421.8626
				xmax = 1422.1108
				text = ""
			intervals [4745]:
				xmin = 1422.1108
				xmax = 1422.3208
				text = "rode"
			intervals [4746]:
				xmin = 1422.3208
				xmax = 1422.4308
				text = "us"
			intervals [4747]:
				xmin = 1422.4308
				xmax = 1422.7108
				text = "around"
			intervals [4748]:
				xmin = 1422.7108
				xmax = 1422.7708
				text = "in"
			intervals [4749]:
				xmin = 1422.7708
				xmax = 1422.8208
				text = "a"
			intervals [4750]:
				xmin = 1422.8208
				xmax = 1423.1908
				text = "squad"
			intervals [4751]:
				xmin = 1423.1908
				xmax = 1423.3908
				text = "car"
			intervals [4752]:
				xmin = 1423.3908
				xmax = 1423.4508
				text = "you"
			intervals [4753]:
				xmin = 1423.4508
				xmax = 1423.5308
				text = "know"
			intervals [4754]:
				xmin = 1423.5308
				xmax = 1423.5908
				text = "we"
			intervals [4755]:
				xmin = 1423.5908
				xmax = 1423.6908
				text = "were"
			intervals [4756]:
				xmin = 1423.6908
				xmax = 1423.9108
				text = "trying"
			intervals [4757]:
				xmin = 1423.9108
				xmax = 1424.0208
				text = "to"
			intervals [4758]:
				xmin = 1424.0208
				xmax = 1424.1708
				text = "see"
			intervals [4759]:
				xmin = 1424.1708
				xmax = 1424.2908
				text = "the"
			intervals [4760]:
				xmin = 1424.2908
				xmax = 1424.6008
				text = "truck"
			intervals [4761]:
				xmin = 1424.6008
				xmax = 1424.6608
				text = "or"
			intervals [4762]:
				xmin = 1424.6608
				xmax = 1424.8408
				text = "see"
			intervals [4763]:
				xmin = 1424.8408
				xmax = 1424.9208
				text = "the"
			intervals [4764]:
				xmin = 1424.9208
				xmax = 1425.3108
				text = "man"
			intervals [4765]:
				xmin = 1425.3108
				xmax = 1425.3608
				text = ""
			intervals [4766]:
				xmin = 1425.3608
				xmax = 1425.4308
				text = "and"
			intervals [4767]:
				xmin = 1425.4308
				xmax = 1425.7408
				text = "everything"
			intervals [4768]:
				xmin = 1425.7408
				xmax = 1426.9845
				text = ""
			intervals [4769]:
				xmin = 1426.9845
				xmax = 1427.2845
				text = "mm-mm"
			intervals [4770]:
				xmin = 1427.2845
				xmax = 1427.7408
				text = ""
			intervals [4771]:
				xmin = 1427.7408
				xmax = 1427.8708
				text = "not"
			intervals [4772]:
				xmin = 1427.8708
				xmax = 1428.1908
				text = "again"
			intervals [4773]:
				xmin = 1428.1908
				xmax = 1431.1096
				text = ""
			intervals [4774]:
				xmin = 1431.1096
				xmax = 1431.3496
				text = "yeah"
			intervals [4775]:
				xmin = 1431.3496
				xmax = 1432.2916
				text = ""
			intervals [4776]:
				xmin = 1432.2916
				xmax = 1432.5016
				text = "yeah"
			intervals [4777]:
				xmin = 1432.5016
				xmax = 1432.5616
				text = "i"
			intervals [4778]:
				xmin = 1432.5616
				xmax = 1432.7516
				text = "know"
			intervals [4779]:
				xmin = 1432.7516
				xmax = 1433.2181
				text = ""
			intervals [4780]:
				xmin = 1433.2181
				xmax = 1433.4281
				text = "might've"
			intervals [4781]:
				xmin = 1433.4281
				xmax = 1433.5681
				text = "been"
			intervals [4782]:
				xmin = 1433.5681
				xmax = 1433.6381
				text = ""
			intervals [4783]:
				xmin = 1433.6381
				xmax = 1433.9381
				text = "dead"
			intervals [4784]:
				xmin = 1433.9381
				xmax = 1441.3167
				text = ""
			intervals [4785]:
				xmin = 1441.3167
				xmax = 1441.8967
				text = "sometimes"
			intervals [4786]:
				xmin = 1441.8967
				xmax = 1441.9267
				text = "i"
			intervals [4787]:
				xmin = 1441.9267
				xmax = 1442.0867
				text = "do"
			intervals [4788]:
				xmin = 1442.0867
				xmax = 1442.9164
				text = ""
			intervals [4789]:
				xmin = 1442.9164
				xmax = 1443.0764
				text = "like"
			intervals [4790]:
				xmin = 1443.0764
				xmax = 1443.1964
				text = "when"
			intervals [4791]:
				xmin = 1443.1964
				xmax = 1443.3264
				text = "i'm"
			intervals [4792]:
				xmin = 1443.3264
				xmax = 1443.3907
				text = ""
			intervals [4793]:
				xmin = 1443.3907
				xmax = 1443.6307
				text = "com"
			intervals [4794]:
				xmin = 1443.6307
				xmax = 1443.8229
				text = ""
			intervals [4795]:
				xmin = 1443.8229
				xmax = 1444.3329
				text = "competing"
			intervals [4796]:
				xmin = 1444.3329
				xmax = 1444.4429
				text = "in"
			intervals [4797]:
				xmin = 1444.4429
				xmax = 1444.9429
				text = "sports"
			intervals [4798]:
				xmin = 1444.9429
				xmax = 1445.0229
				text = "you"
			intervals [4799]:
				xmin = 1445.0229
				xmax = 1445.1129
				text = "know"
			intervals [4800]:
				xmin = 1445.1129
				xmax = 1445.4095
				text = ""
			intervals [4801]:
				xmin = 1445.4095
				xmax = 1445.4695
				text = "heh"
			intervals [4802]:
				xmin = 1445.4695
				xmax = 1446.200
				text = ""
			intervals [4803]:
				xmin = 1446.200
				xmax = 1446.480
				text = "because"
			intervals [4804]:
				xmin = 1446.480
				xmax = 1446.640
				text = "all"
			intervals [4805]:
				xmin = 1446.640
				xmax = 1446.670
				text = ""
			intervals [4806]:
				xmin = 1446.670
				xmax = 1446.790
				text = "all"
			intervals [4807]:
				xmin = 1446.790
				xmax = 1446.890
				text = "the"
			intervals [4808]:
				xmin = 1446.890
				xmax = 1447.0203
				text = ""
			intervals [4809]:
				xmin = 1447.0203
				xmax = 1447.2203
				text = "all"
			intervals [4810]:
				xmin = 1447.2203
				xmax = 1447.2803
				text = "the"
			intervals [4811]:
				xmin = 1447.2803
				xmax = 1447.4403
				text = "other"
			intervals [4812]:
				xmin = 1447.4403
				xmax = 1447.7603
				text = "guys"
			intervals [4813]:
				xmin = 1447.7603
				xmax = 1447.9303
				text = "on"
			intervals [4814]:
				xmin = 1447.9303
				xmax = 1447.9903
				text = "t"
			intervals [4815]:
				xmin = 1447.9903
				xmax = 1448.0503
				text = ""
			intervals [4816]:
				xmin = 1448.0503
				xmax = 1448.1903
				text = "on"
			intervals [4817]:
				xmin = 1448.1903
				xmax = 1448.3003
				text = "the"
			intervals [4818]:
				xmin = 1448.3003
				xmax = 1448.5203
				text = "team"
			intervals [4819]:
				xmin = 1448.5203
				xmax = 1448.5803
				text = "you"
			intervals [4820]:
				xmin = 1448.5803
				xmax = 1448.6603
				text = "know"
			intervals [4821]:
				xmin = 1448.6603
				xmax = 1448.8303
				text = "try"
			intervals [4822]:
				xmin = 1448.8303
				xmax = 1448.9003
				text = "and"
			intervals [4823]:
				xmin = 1448.9003
				xmax = 1449.0603
				text = "get"
			intervals [4824]:
				xmin = 1449.0603
				xmax = 1449.3866
				text = ""
			intervals [4825]:
				xmin = 1449.3866
				xmax = 1449.6366
				text = "real"
			intervals [4826]:
				xmin = 1449.6366
				xmax = 1450.0066
				text = "psyched"
			intervals [4827]:
				xmin = 1450.0066
				xmax = 1450.1266
				text = "up"
			intervals [4828]:
				xmin = 1450.1266
				xmax = 1450.1866
				text = "you"
			intervals [4829]:
				xmin = 1450.1866
				xmax = 1450.2966
				text = "know"
			intervals [4830]:
				xmin = 1450.2966
				xmax = 1450.5972
				text = ""
			intervals [4831]:
				xmin = 1450.5972
				xmax = 1450.8772
				text = "kill"
			intervals [4832]:
				xmin = 1450.8772
				xmax = 1451.1472
				text = "kill"
			intervals [4833]:
				xmin = 1451.1472
				xmax = 1451.4672
				text = "murder"
			intervals [4834]:
				xmin = 1451.4672
				xmax = 1451.6772
				text = "murder"
			intervals [4835]:
				xmin = 1451.6772
				xmax = 1451.7472
				text = "and"
			intervals [4836]:
				xmin = 1451.7472
				xmax = 1451.8872
				text = "all"
			intervals [4837]:
				xmin = 1451.8872
				xmax = 1452.0172
				text = "this"
			intervals [4838]:
				xmin = 1452.0172
				xmax = 1452.3272
				text = "crap"
			intervals [4839]:
				xmin = 1452.3272
				xmax = 1452.3872
				text = "you"
			intervals [4840]:
				xmin = 1452.3872
				xmax = 1452.5072
				text = "know"
			intervals [4841]:
				xmin = 1452.5072
				xmax = 1453.054
				text = ""
			intervals [4842]:
				xmin = 1453.054
				xmax = 1453.214
				text = "i"
			intervals [4843]:
				xmin = 1453.214
				xmax = 1453.354
				text = "just"
			intervals [4844]:
				xmin = 1453.354
				xmax = 1453.564
				text = "sit"
			intervals [4845]:
				xmin = 1453.564
				xmax = 1453.674
				text = "there"
			intervals [4846]:
				xmin = 1453.674
				xmax = 1453.734
				text = "and"
			intervals [4847]:
				xmin = 1453.734
				xmax = 1453.814
				text = "be"
			intervals [4848]:
				xmin = 1453.814
				xmax = 1454.074
				text = "quiet"
			intervals [4849]:
				xmin = 1454.074
				xmax = 1454.154
				text = "and"
			intervals [4850]:
				xmin = 1454.154
				xmax = 1454.274
				text = "say"
			intervals [4851]:
				xmin = 1454.274
				xmax = 1454.404
				text = "if"
			intervals [4852]:
				xmin = 1454.404
				xmax = 1454.534
				text = "i'm"
			intervals [4853]:
				xmin = 1454.534
				xmax = 1454.714
				text = "gonna"
			intervals [4854]:
				xmin = 1454.714
				xmax = 1454.924
				text = "win"
			intervals [4855]:
				xmin = 1454.924
				xmax = 1455.064
				text = "i'm"
			intervals [4856]:
				xmin = 1455.064
				xmax = 1455.214
				text = "just"
			intervals [4857]:
				xmin = 1455.214
				xmax = 1455.394
				text = "gonna"
			intervals [4858]:
				xmin = 1455.394
				xmax = 1455.614
				text = "win"
			intervals [4859]:
				xmin = 1455.614
				xmax = 1455.644
				text = ""
			intervals [4860]:
				xmin = 1455.644
				xmax = 1455.774
				text = "you"
			intervals [4861]:
				xmin = 1455.774
				xmax = 1455.824
				text = ""
			intervals [4862]:
				xmin = 1455.824
				xmax = 1455.904
				text = "know"
			intervals [4863]:
				xmin = 1455.904
				xmax = 1458.4473
				text = ""
			intervals [4864]:
				xmin = 1458.4473
				xmax = 1458.8773
				text = "wrestling"
			intervals [4865]:
				xmin = 1458.8773
				xmax = 1459.2517
				text = ""
			intervals [4866]:
				xmin = 1459.2517
				xmax = 1459.3617
				text = "you"
			intervals [4867]:
				xmin = 1459.3617
				xmax = 1459.4717
				text = "know"
			intervals [4868]:
				xmin = 1459.4717
				xmax = 1459.8759
				text = ""
			intervals [4869]:
				xmin = 1459.8759
				xmax = 1459.9659
				text = "it"
			intervals [4870]:
				xmin = 1459.9659
				xmax = 1460.0359
				text = "s"
			intervals [4871]:
				xmin = 1460.0359
				xmax = 1460.2359
				text = "all"
			intervals [4872]:
				xmin = 1460.2359
				xmax = 1460.7759
				text = "individual"
			intervals [4873]:
				xmin = 1460.7759
				xmax = 1460.8159
				text = ""
			intervals [4874]:
				xmin = 1460.8159
				xmax = 1461.4759
				text = "competition"
			intervals [4875]:
				xmin = 1461.4759
				xmax = 1461.5659
				text = "you"
			intervals [4876]:
				xmin = 1461.5659
				xmax = 1461.6559
				text = "know"
			intervals [4877]:
				xmin = 1461.6559
				xmax = 1461.9242
				text = ""
			intervals [4878]:
				xmin = 1461.9242
				xmax = 1462.0042
				text = "you"
			intervals [4879]:
				xmin = 1462.0042
				xmax = 1462.0942
				text = "don't"
			intervals [4880]:
				xmin = 1462.0942
				xmax = 1462.1942
				text = "have"
			intervals [4881]:
				xmin = 1462.1942
				xmax = 1462.2242
				text = ""
			intervals [4882]:
				xmin = 1462.2242
				xmax = 1462.3142
				text = "to"
			intervals [4883]:
				xmin = 1462.3142
				xmax = 1462.6342
				text = "depend"
			intervals [4884]:
				xmin = 1462.6342
				xmax = 1462.7542
				text = "on"
			intervals [4885]:
				xmin = 1462.7542
				xmax = 1462.8142
				text = "a"
			intervals [4886]:
				xmin = 1462.8142
				xmax = 1462.8542
				text = ""
			intervals [4887]:
				xmin = 1462.8542
				xmax = 1463.1642
				text = "team"
			intervals [4888]:
				xmin = 1463.1642
				xmax = 1463.2442
				text = "so"
			intervals [4889]:
				xmin = 1463.2442
				xmax = 1463.2742
				text = ""
			intervals [4890]:
				xmin = 1463.2742
				xmax = 1463.3542
				text = "i"
			intervals [4891]:
				xmin = 1463.3542
				xmax = 1463.4942
				text = "just"
			intervals [4892]:
				xmin = 1463.4942
				xmax = 1463.6842
				text = "sit"
			intervals [4893]:
				xmin = 1463.6842
				xmax = 1463.8042
				text = "there"
			intervals [4894]:
				xmin = 1463.8042
				xmax = 1463.8642
				text = "and"
			intervals [4895]:
				xmin = 1463.8642
				xmax = 1464.0242
				text = "say"
			intervals [4896]:
				xmin = 1464.0242
				xmax = 1464.2572
				text = ""
			intervals [4897]:
				xmin = 1464.2572
				xmax = 1464.3972
				text = "if"
			intervals [4898]:
				xmin = 1464.3972
				xmax = 1464.4472
				text = "i"
			intervals [4899]:
				xmin = 1464.4472
				xmax = 1464.5272
				text = "m"
			intervals [4900]:
				xmin = 1464.5272
				xmax = 1464.5772
				text = "a"
			intervals [4901]:
				xmin = 1464.5772
				xmax = 1464.7672
				text = "win"
			intervals [4902]:
				xmin = 1464.7672
				xmax = 1464.8272
				text = "i"
			intervals [4903]:
				xmin = 1464.8272
				xmax = 1464.8972
				text = "m"
			intervals [4904]:
				xmin = 1464.8972
				xmax = 1464.9572
				text = "a"
			intervals [4905]:
				xmin = 1464.9572
				xmax = 1465.1572
				text = "win"
			intervals [4906]:
				xmin = 1465.1572
				xmax = 1465.2772
				text = "if"
			intervals [4907]:
				xmin = 1465.2772
				xmax = 1465.3272
				text = "i"
			intervals [4908]:
				xmin = 1465.3272
				xmax = 1465.3972
				text = "m"
			intervals [4909]:
				xmin = 1465.3972
				xmax = 1465.4372
				text = "a"
			intervals [4910]:
				xmin = 1465.4372
				xmax = 1465.6672
				text = "lose"
			intervals [4911]:
				xmin = 1465.6672
				xmax = 1465.7172
				text = "i"
			intervals [4912]:
				xmin = 1465.7172
				xmax = 1465.7972
				text = "m"
			intervals [4913]:
				xmin = 1465.7972
				xmax = 1465.8572
				text = "a"
			intervals [4914]:
				xmin = 1465.8572
				xmax = 1466.1472
				text = "lose"
			intervals [4915]:
				xmin = 1466.1472
				xmax = 1466.1772
				text = ""
			intervals [4916]:
				xmin = 1466.1772
				xmax = 1466.2372
				text = "you"
			intervals [4917]:
				xmin = 1466.2372
				xmax = 1466.2972
				text = "know"
			intervals [4918]:
				xmin = 1466.2972
				xmax = 1467.5643
				text = ""
			intervals [4919]:
				xmin = 1467.5643
				xmax = 1467.6243
				text = "yeah"
			intervals [4920]:
				xmin = 1467.6243
				xmax = 1470.7311
				text = ""
			intervals [4921]:
				xmin = 1470.7311
				xmax = 1470.9311
				text = "mm"
			intervals [4922]:
				xmin = 1470.9311
				xmax = 1471.9196
				text = ""
			intervals [4923]:
				xmin = 1471.9196
				xmax = 1471.9696
				text = "<unk>"
			intervals [4924]:
				xmin = 1471.9696
				xmax = 1472.0096
				text = ""
			intervals [4925]:
				xmin = 1472.0096
				xmax = 1472.1296
				text = "mm"
			intervals [4926]:
				xmin = 1472.1296
				xmax = 1472.1796
				text = ""
			intervals [4927]:
				xmin = 1472.1796
				xmax = 1472.2496
				text = "i"
			intervals [4928]:
				xmin = 1472.2496
				xmax = 1472.2796
				text = ""
			intervals [4929]:
				xmin = 1472.2796
				xmax = 1472.4696
				text = "say"
			intervals [4930]:
				xmin = 1472.4696
				xmax = 1472.5896
				text = "i'm"
			intervals [4931]:
				xmin = 1472.5896
				xmax = 1472.8296
				text = "pretty"
			intervals [4932]:
				xmin = 1472.8296
				xmax = 1473.1696
				text = "fair"
			intervals [4933]:
				xmin = 1473.1696
				xmax = 1473.4543
				text = ""
			intervals [4934]:
				xmin = 1473.4543
				xmax = 1473.9843
				text = "<unk>"
			intervals [4935]:
				xmin = 1473.9843
				xmax = 1477.0992
				text = ""
			intervals [4936]:
				xmin = 1477.0992
				xmax = 1477.2492
				text = "all"
			intervals [4937]:
				xmin = 1477.2492
				xmax = 1477.4992
				text = "except"
			intervals [4938]:
				xmin = 1477.4992
				xmax = 1477.6092
				text = "for"
			intervals [4939]:
				xmin = 1477.6092
				xmax = 1477.9092
				text = "one"
			intervals [4940]:
				xmin = 1477.9092
				xmax = 1480.2079
				text = ""
			intervals [4941]:
				xmin = 1480.2079
				xmax = 1480.3679
				text = "one"
			intervals [4942]:
				xmin = 1480.3679
				xmax = 1480.6079
				text = "twenty"
			intervals [4943]:
				xmin = 1480.6079
				xmax = 1480.9950113378684
				text = ""
	item [2]:
		class = "IntervalTier"
		name = "DCA_se3_ag1_m_05 - phones"
		xmin = 0.0
		xmax = 1480.9950113378684
		intervals: size = 12771
			intervals [1]:
				xmin = 0.0
				xmax = 4.4411
				text = ""
			intervals [2]:
				xmin = 4.4411
				xmax = 4.4711
				text = "sil"
			intervals [3]:
				xmin = 4.4711
				xmax = 4.5111
				text = "AH1"
			intervals [4]:
				xmin = 4.5111
				xmax = 4.8211
				text = "M"
			intervals [5]:
				xmin = 4.8211
				xmax = 5.1254
				text = ""
			intervals [6]:
				xmin = 5.1254
				xmax = 5.1854
				text = "W"
			intervals [7]:
				xmin = 5.1854
				xmax = 5.2154
				text = "EH1"
			intervals [8]:
				xmin = 5.2154
				xmax = 5.2554
				text = "L"
			intervals [9]:
				xmin = 5.2554
				xmax = 5.3054
				text = "W"
			intervals [10]:
				xmin = 5.3054
				xmax = 5.3654
				text = "IY1"
			intervals [11]:
				xmin = 5.3654
				xmax = 5.3954
				text = "Y"
			intervals [12]:
				xmin = 5.3954
				xmax = 5.4354
				text = "UW1"
			intervals [13]:
				xmin = 5.4354
				xmax = 5.4854
				text = "Z"
			intervals [14]:
				xmin = 5.4854
				xmax = 5.5154
				text = "D"
			intervals [15]:
				xmin = 5.5154
				xmax = 5.5454
				text = "T"
			intervals [16]:
				xmin = 5.5454
				xmax = 5.5854
				text = "AH0"
			intervals [17]:
				xmin = 5.5854
				xmax = 5.6754
				text = "P"
			intervals [18]:
				xmin = 5.6754
				xmax = 5.7254
				text = "L"
			intervals [19]:
				xmin = 5.7254
				xmax = 5.9454
				text = "EY1"
			intervals [20]:
				xmin = 5.9454
				xmax = 6.1599
				text = "sp"
			intervals [21]:
				xmin = 6.1599
				xmax = 6.1999
				text = "AH1"
			intervals [22]:
				xmin = 6.1999
				xmax = 6.2399
				text = "M"
			intervals [23]:
				xmin = 6.2399
				xmax = 7.1643
				text = "sp"
			intervals [24]:
				xmin = 7.1643
				xmax = 7.2443
				text = "HH"
			intervals [25]:
				xmin = 7.2443
				xmax = 7.3443
				text = "AY1"
			intervals [26]:
				xmin = 7.3443
				xmax = 7.3843
				text = "D"
			intervals [27]:
				xmin = 7.3843
				xmax = 7.4143
				text = "AH0"
			intervals [28]:
				xmin = 7.4143
				xmax = 7.4443
				text = "N"
			intervals [29]:
				xmin = 7.4443
				xmax = 7.4743
				text = "G"
			intervals [30]:
				xmin = 7.4743
				xmax = 7.5643
				text = "OW1"
			intervals [31]:
				xmin = 7.5643
				xmax = 7.7243
				text = "S"
			intervals [32]:
				xmin = 7.7243
				xmax = 7.8043
				text = "IY1"
			intervals [33]:
				xmin = 7.8043
				xmax = 7.8343
				text = "sp"
			intervals [34]:
				xmin = 7.8343
				xmax = 7.8943
				text = "AE1"
			intervals [35]:
				xmin = 7.8943
				xmax = 7.9643
				text = "N"
			intervals [36]:
				xmin = 7.9643
				xmax = 8.0143
				text = "D"
			intervals [37]:
				xmin = 8.0143
				xmax = 8.2079
				text = ""
			intervals [38]:
				xmin = 8.2079
				xmax = 8.3479
				text = "T"
			intervals [39]:
				xmin = 8.3479
				xmax = 8.5079
				text = "AE1"
			intervals [40]:
				xmin = 8.5079
				xmax = 8.5679
				text = "G"
			intervals [41]:
				xmin = 8.5679
				xmax = 8.6079
				text = "AE1"
			intervals [42]:
				xmin = 8.6079
				xmax = 8.6679
				text = "N"
			intervals [43]:
				xmin = 8.6679
				xmax = 8.7279
				text = "AO1"
			intervals [44]:
				xmin = 8.7279
				xmax = 8.7579
				text = "L"
			intervals [45]:
				xmin = 8.7579
				xmax = 8.7979
				text = "DH"
			intervals [46]:
				xmin = 8.7979
				xmax = 8.8279
				text = "AH0"
			intervals [47]:
				xmin = 8.8279
				xmax = 8.8579
				text = "T"
			intervals [48]:
				xmin = 8.8579
				xmax = 8.9179
				text = "K"
			intervals [49]:
				xmin = 8.9179
				xmax = 8.9479
				text = "AY1"
			intervals [50]:
				xmin = 8.9479
				xmax = 8.9779
				text = "N"
			intervals [51]:
				xmin = 8.9779
				xmax = 9.0079
				text = "AH0"
			intervals [52]:
				xmin = 9.0079
				xmax = 9.0379
				text = "V"
			intervals [53]:
				xmin = 9.0379
				xmax = 9.1079
				text = "S"
			intervals [54]:
				xmin = 9.1079
				xmax = 9.1579
				text = "T"
			intervals [55]:
				xmin = 9.1579
				xmax = 9.2379
				text = "AH1"
			intervals [56]:
				xmin = 9.2379
				xmax = 9.3979
				text = "F"
			intervals [57]:
				xmin = 9.3979
				xmax = 9.8127
				text = ""
			intervals [58]:
				xmin = 9.8127
				xmax = 9.8727
				text = "DH"
			intervals [59]:
				xmin = 9.8727
				xmax = 9.9027
				text = "EH1"
			intervals [60]:
				xmin = 9.9027
				xmax = 9.9627
				text = "N"
			intervals [61]:
				xmin = 9.9627
				xmax = 9.9927
				text = "W"
			intervals [62]:
				xmin = 9.9927
				xmax = 10.0527
				text = "IY1"
			intervals [63]:
				xmin = 10.0527
				xmax = 10.0927
				text = "Y"
			intervals [64]:
				xmin = 10.0927
				xmax = 10.1327
				text = "UW1"
			intervals [65]:
				xmin = 10.1327
				xmax = 10.2327
				text = "Z"
			intervals [66]:
				xmin = 10.2327
				xmax = 10.2627
				text = "D"
			intervals [67]:
				xmin = 10.2627
				xmax = 10.3127
				text = "T"
			intervals [68]:
				xmin = 10.3127
				xmax = 10.3727
				text = "UW1"
			intervals [69]:
				xmin = 10.3727
				xmax = 10.5327
				text = "AH1"
			intervals [70]:
				xmin = 10.5327
				xmax = 10.6227
				text = "sp"
			intervals [71]:
				xmin = 10.6227
				xmax = 11.1413
				text = ""
			intervals [72]:
				xmin = 11.1413
				xmax = 11.3013
				text = "S"
			intervals [73]:
				xmin = 11.3013
				xmax = 11.3513
				text = "IY1"
			intervals [74]:
				xmin = 11.3513
				xmax = 11.3813
				text = "HH"
			intervals [75]:
				xmin = 11.3813
				xmax = 11.4213
				text = "UW1"
			intervals [76]:
				xmin = 11.4213
				xmax = 11.4613
				text = "W"
			intervals [77]:
				xmin = 11.4613
				xmax = 11.5013
				text = "AH0"
			intervals [78]:
				xmin = 11.5013
				xmax = 11.5413
				text = "Z"
			intervals [79]:
				xmin = 11.5413
				xmax = 11.5813
				text = "DH"
			intervals [80]:
				xmin = 11.5813
				xmax = 11.6513
				text = "AH0"
			intervals [81]:
				xmin = 11.6513
				xmax = 11.7113
				text = "B"
			intervals [82]:
				xmin = 11.7113
				xmax = 11.7713
				text = "EH1"
			intervals [83]:
				xmin = 11.7713
				xmax = 11.9113
				text = "S"
			intervals [84]:
				xmin = 11.9113
				xmax = 11.9513
				text = "T"
			intervals [85]:
				xmin = 11.9513
				xmax = 11.9913
				text = "F"
			intervals [86]:
				xmin = 11.9913
				xmax = 12.0313
				text = "EH1"
			intervals [87]:
				xmin = 12.0313
				xmax = 12.0913
				text = "N"
			intervals [88]:
				xmin = 12.0913
				xmax = 12.2213
				text = "S"
			intervals [89]:
				xmin = 12.2213
				xmax = 12.3113
				text = "JH"
			intervals [90]:
				xmin = 12.3113
				xmax = 12.3513
				text = "AH1"
			intervals [91]:
				xmin = 12.3513
				xmax = 12.4213
				text = "M"
			intervals [92]:
				xmin = 12.4213
				xmax = 12.5013
				text = "P"
			intervals [93]:
				xmin = 12.5013
				xmax = 12.5313
				text = "ER0"
			intervals [94]:
				xmin = 12.5313
				xmax = 12.6313
				text = "AO1"
			intervals [95]:
				xmin = 12.6313
				xmax = 12.6913
				text = "N"
			intervals [96]:
				xmin = 12.6913
				xmax = 12.7213
				text = "AA1"
			intervals [97]:
				xmin = 12.7213
				xmax = 12.7813
				text = "R"
			intervals [98]:
				xmin = 12.7813
				xmax = 12.8113
				text = "S"
			intervals [99]:
				xmin = 12.8113
				xmax = 13.0113
				text = "T"
			intervals [100]:
				xmin = 13.0113
				xmax = 13.0613
				text = "R"
			intervals [101]:
				xmin = 13.0613
				xmax = 13.1413
				text = "IY1"
			intervals [102]:
				xmin = 13.1413
				xmax = 13.1813
				text = "T"
			intervals [103]:
				xmin = 13.1813
				xmax = 13.2113
				text = "sp"
			intervals [104]:
				xmin = 13.2113
				xmax = 13.2413
				text = "AH0"
			intervals [105]:
				xmin = 13.2413
				xmax = 13.2813
				text = "N"
			intervals [106]:
				xmin = 13.2813
				xmax = 13.3113
				text = "W"
			intervals [107]:
				xmin = 13.3113
				xmax = 13.3713
				text = "IY1"
			intervals [108]:
				xmin = 13.3713
				xmax = 13.4413
				text = "sp"
			intervals [109]:
				xmin = 13.4413
				xmax = 13.5504
				text = ""
			intervals [110]:
				xmin = 13.5504
				xmax = 13.6304
				text = "AO1"
			intervals [111]:
				xmin = 13.6304
				xmax = 13.6604
				text = "L"
			intervals [112]:
				xmin = 13.6604
				xmax = 13.7304
				text = "W"
			intervals [113]:
				xmin = 13.7304
				xmax = 13.7804
				text = "IY0"
			intervals [114]:
				xmin = 13.7804
				xmax = 13.8604
				text = "Z"
			intervals [115]:
				xmin = 13.8604
				xmax = 13.9104
				text = "G"
			intervals [116]:
				xmin = 13.9104
				xmax = 14.0304
				text = "OW1"
			intervals [117]:
				xmin = 14.0304
				xmax = 14.1104
				text = "sp"
			intervals [118]:
				xmin = 14.1104
				xmax = 14.398
				text = ""
			intervals [119]:
				xmin = 14.398
				xmax = 14.528
				text = "JH"
			intervals [120]:
				xmin = 14.528
				xmax = 14.568
				text = "AH1"
			intervals [121]:
				xmin = 14.568
				xmax = 14.608
				text = "M"
			intervals [122]:
				xmin = 14.608
				xmax = 14.658
				text = "P"
			intervals [123]:
				xmin = 14.658
				xmax = 14.708
				text = "IH0"
			intervals [124]:
				xmin = 14.708
				xmax = 14.768
				text = "N"
			intervals [125]:
				xmin = 14.768
				xmax = 14.848
				text = "F"
			intervals [126]:
				xmin = 14.848
				xmax = 14.878
				text = "EH1"
			intervals [127]:
				xmin = 14.878
				xmax = 14.938
				text = "N"
			intervals [128]:
				xmin = 14.938
				xmax = 15.018
				text = "S"
			intervals [129]:
				xmin = 15.018
				xmax = 15.078
				text = "AH0"
			intervals [130]:
				xmin = 15.078
				xmax = 15.158
				text = "Z"
			intervals [131]:
				xmin = 15.158
				xmax = 15.188
				text = "sp"
			intervals [132]:
				xmin = 15.188
				xmax = 15.228
				text = "Y"
			intervals [133]:
				xmin = 15.228
				xmax = 15.258
				text = "UW1"
			intervals [134]:
				xmin = 15.258
				xmax = 15.308
				text = "N"
			intervals [135]:
				xmin = 15.308
				xmax = 15.388
				text = "OW1"
			intervals [136]:
				xmin = 15.388
				xmax = 15.7126
				text = "sp"
			intervals [137]:
				xmin = 15.7126
				xmax = 15.7426
				text = "AH0"
			intervals [138]:
				xmin = 15.7426
				xmax = 15.7826
				text = "N"
			intervals [139]:
				xmin = 15.7826
				xmax = 15.8326
				text = "W"
			intervals [140]:
				xmin = 15.8326
				xmax = 15.8826
				text = "IY1"
			intervals [141]:
				xmin = 15.8826
				xmax = 15.9126
				text = "D"
			intervals [142]:
				xmin = 15.9126
				xmax = 15.9726
				text = "HH"
			intervals [143]:
				xmin = 15.9726
				xmax = 16.0426
				text = "AE1"
			intervals [144]:
				xmin = 16.0426
				xmax = 16.1226
				text = "V"
			intervals [145]:
				xmin = 16.1226
				xmax = 16.2349
				text = ""
			intervals [146]:
				xmin = 16.2349
				xmax = 16.3149
				text = "B"
			intervals [147]:
				xmin = 16.3149
				xmax = 16.4149
				text = "AA1"
			intervals [148]:
				xmin = 16.4149
				xmax = 16.4949
				text = "K"
			intervals [149]:
				xmin = 16.4949
				xmax = 16.5549
				text = "S"
			intervals [150]:
				xmin = 16.5549
				xmax = 16.6049
				text = "IH0"
			intervals [151]:
				xmin = 16.6049
				xmax = 16.6749
				text = "N"
			intervals [152]:
				xmin = 16.6749
				xmax = 16.7249
				text = "M"
			intervals [153]:
				xmin = 16.7249
				xmax = 16.8249
				text = "AE1"
			intervals [154]:
				xmin = 16.8249
				xmax = 16.8849
				text = "CH"
			intervals [155]:
				xmin = 16.8849
				xmax = 16.9249
				text = "IH0"
			intervals [156]:
				xmin = 16.9249
				xmax = 17.0149
				text = "Z"
			intervals [157]:
				xmin = 17.0149
				xmax = 17.0449
				text = "AH0"
			intervals [158]:
				xmin = 17.0449
				xmax = 17.1049
				text = "N"
			intervals [159]:
				xmin = 17.1049
				xmax = 17.1649
				text = "R"
			intervals [160]:
				xmin = 17.1649
				xmax = 17.2149
				text = "EH1"
			intervals [161]:
				xmin = 17.2149
				xmax = 17.3249
				text = "S"
			intervals [162]:
				xmin = 17.3249
				xmax = 17.3549
				text = "L"
			intervals [163]:
				xmin = 17.3549
				xmax = 17.3849
				text = "IH0"
			intervals [164]:
				xmin = 17.3849
				xmax = 17.4149
				text = "N"
			intervals [165]:
				xmin = 17.4149
				xmax = 17.4749
				text = "M"
			intervals [166]:
				xmin = 17.4749
				xmax = 17.5649
				text = "AE1"
			intervals [167]:
				xmin = 17.5649
				xmax = 17.6149
				text = "CH"
			intervals [168]:
				xmin = 17.6149
				xmax = 17.6849
				text = "AH0"
			intervals [169]:
				xmin = 17.6849
				xmax = 17.7649
				text = "Z"
			intervals [170]:
				xmin = 17.7649
				xmax = 17.8049
				text = "AH0"
			intervals [171]:
				xmin = 17.8049
				xmax = 17.8549
				text = "N"
			intervals [172]:
				xmin = 17.8549
				xmax = 17.9449
				text = "S"
			intervals [173]:
				xmin = 17.9449
				xmax = 17.9949
				text = "T"
			intervals [174]:
				xmin = 17.9949
				xmax = 18.1049
				text = "AH1"
			intervals [175]:
				xmin = 18.1049
				xmax = 18.1949
				text = "F"
			intervals [176]:
				xmin = 18.1949
				xmax = 18.9175
				text = ""
			intervals [177]:
				xmin = 18.9175
				xmax = 18.9575
				text = "sil"
			intervals [178]:
				xmin = 18.9575
				xmax = 19.0075
				text = "DH"
			intervals [179]:
				xmin = 19.0075
				xmax = 19.0875
				text = "EH1"
			intervals [180]:
				xmin = 19.0875
				xmax = 19.2875
				text = "N"
			intervals [181]:
				xmin = 19.2875
				xmax = 19.3441
				text = ""
			intervals [182]:
				xmin = 19.3441
				xmax = 19.4141
				text = "sil"
			intervals [183]:
				xmin = 19.4141
				xmax = 19.4441
				text = "W"
			intervals [184]:
				xmin = 19.4441
				xmax = 19.4741
				text = "IY1"
			intervals [185]:
				xmin = 19.4741
				xmax = 19.6041
				text = "P"
			intervals [186]:
				xmin = 19.6041
				xmax = 19.6541
				text = "L"
			intervals [187]:
				xmin = 19.6541
				xmax = 19.7541
				text = "EY1"
			intervals [188]:
				xmin = 19.7541
				xmax = 19.7841
				text = "D"
			intervals [189]:
				xmin = 19.7841
				xmax = 20.0741
				text = "sp"
			intervals [190]:
				xmin = 20.0741
				xmax = 20.1941
				text = "AH1"
[truncated: 1,477,309 more chars]
