# Supplementary material for: Considering Performance in the Automated and Manual Coding of Sociolinguistic Variables: Lessons From Variable (ING)
Source: Front Artif Intell. 2021 Apr 29;4:648543. doi: 10.3389/frai.2021.648543 (PMC8117961; doi:10.3389/frai.2021.648543)
Supplement: Supplementary file 5 [file Data_Sheet_5.ZIP › CORAAL_VARAligned_as_TextGrids_p1/DCA_se3_ag1_f_01_1.TextGrid]

File type = "ooTextFile"
Object class = "TextGrid"

xmin = 0.0
xmax = 1923.4
tiers? <exists>
size = 4
item []:
	item [1]:
		class = "IntervalTier"
		name = "DCA_int_03 - words"
		xmin = 0.0
		xmax = 1923.4
		intervals: size = 3593
			intervals [1]:
				xmin = 0.0
				xmax = 0.5263
				text = ""
			intervals [2]:
				xmin = 0.5263
				xmax = 0.7263
				text = "<unk>"
			intervals [3]:
				xmin = 0.7263
				xmax = 0.9052
				text = ""
			intervals [4]:
				xmin = 0.9052
				xmax = 1.2352
				text = "okay"
			intervals [5]:
				xmin = 1.2352
				xmax = 1.3752
				text = "now"
			intervals [6]:
				xmin = 1.3752
				xmax = 1.4052
				text = ""
			intervals [7]:
				xmin = 1.4052
				xmax = 1.5452
				text = "give"
			intervals [8]:
				xmin = 1.5452
				xmax = 1.5752
				text = ""
			intervals [9]:
				xmin = 1.5752
				xmax = 1.6952
				text = "me"
			intervals [10]:
				xmin = 1.6952
				xmax = 1.8352
				text = "your"
			intervals [11]:
				xmin = 1.8352
				xmax = 2.0752
				text = "name"
			intervals [12]:
				xmin = 2.0752
				xmax = 2.3452
				text = "nice"
			intervals [13]:
				xmin = 2.3452
				xmax = 2.4652
				text = "and"
			intervals [14]:
				xmin = 2.4652
				xmax = 2.7352
				text = "loud"
			intervals [15]:
				xmin = 2.7352
				xmax = 4.8041
				text = ""
			intervals [16]:
				xmin = 4.8041
				xmax = 5.2441
				text = "okay"
			intervals [17]:
				xmin = 5.2441
				xmax = 5.335
				text = ""
			intervals [18]:
				xmin = 5.335
				xmax = 6.205
				text = "rdx"
			intervals [19]:
				xmin = 6.205
				xmax = 6.5779
				text = ""
			intervals [20]:
				xmin = 6.5779
				xmax = 6.7679
				text = "<unk>"
			intervals [21]:
				xmin = 6.7679
				xmax = 6.8279
				text = ""
			intervals [22]:
				xmin = 6.8279
				xmax = 6.9979
				text = "and"
			intervals [23]:
				xmin = 6.9979
				xmax = 7.2079
				text = "how"
			intervals [24]:
				xmin = 7.2079
				xmax = 7.3679
				text = "old"
			intervals [25]:
				xmin = 7.3679
				xmax = 7.4179
				text = "are"
			intervals [26]:
				xmin = 7.4179
				xmax = 7.6079
				text = "you"
			intervals [27]:
				xmin = 7.6079
				xmax = 9.5844
				text = ""
			intervals [28]:
				xmin = 9.5844
				xmax = 9.8244
				text = "ten"
			intervals [29]:
				xmin = 9.8244
				xmax = 10.0944
				text = "years"
			intervals [30]:
				xmin = 10.0944
				xmax = 10.3144
				text = "old"
			intervals [31]:
				xmin = 10.3144
				xmax = 10.3744
				text = ""
			intervals [32]:
				xmin = 10.3744
				xmax = 10.8144
				text = "okay"
			intervals [33]:
				xmin = 10.8144
				xmax = 11.4002
				text = ""
			intervals [34]:
				xmin = 11.4002
				xmax = 11.4602
				text = "now"
			intervals [35]:
				xmin = 11.4602
				xmax = 11.6302
				text = "what"
			intervals [36]:
				xmin = 11.6302
				xmax = 11.7002
				text = "i'm"
			intervals [37]:
				xmin = 11.7002
				xmax = 11.9302
				text = "gonna"
			intervals [38]:
				xmin = 11.9302
				xmax = 12.0502
				text = "do"
			intervals [39]:
				xmin = 12.0502
				xmax = 12.1702
				text = "is"
			intervals [40]:
				xmin = 12.1702
				xmax = 12.4902
				text = "just"
			intervals [41]:
				xmin = 12.4902
				xmax = 12.5768
				text = ""
			intervals [42]:
				xmin = 12.5768
				xmax = 12.6568
				text = "you"
			intervals [43]:
				xmin = 12.6568
				xmax = 12.8568
				text = "know"
			intervals [44]:
				xmin = 12.8568
				xmax = 13.183
				text = ""
			intervals [45]:
				xmin = 13.183
				xmax = 13.453
				text = "just"
			intervals [46]:
				xmin = 13.453
				xmax = 13.483
				text = ""
			intervals [47]:
				xmin = 13.483
				xmax = 13.873
				text = "talk"
			intervals [48]:
				xmin = 13.873
				xmax = 14.013
				text = "like"
			intervals [49]:
				xmin = 14.013
				xmax = 14.2228
				text = ""
			intervals [50]:
				xmin = 14.2228
				xmax = 14.3028
				text = "you"
			intervals [51]:
				xmin = 14.3028
				xmax = 14.3328
				text = ""
			intervals [52]:
				xmin = 14.3328
				xmax = 14.4628
				text = "know"
			intervals [53]:
				xmin = 14.4628
				xmax = 14.5528
				text = ""
			intervals [54]:
				xmin = 14.5528
				xmax = 14.6828
				text = "you"
			intervals [55]:
				xmin = 14.6828
				xmax = 14.7128
				text = ""
			intervals [56]:
				xmin = 14.7128
				xmax = 14.8528
				text = "would"
			intervals [57]:
				xmin = 14.8528
				xmax = 14.8828
				text = ""
			intervals [58]:
				xmin = 14.8828
				xmax = 14.9428
				text = "to"
			intervals [59]:
				xmin = 14.9428
				xmax = 14.9728
				text = ""
			intervals [60]:
				xmin = 14.9728
				xmax = 15.4128
				text = "anybody"
			intervals [61]:
				xmin = 15.4128
				xmax = 15.4528
				text = ""
			intervals [62]:
				xmin = 15.4528
				xmax = 15.8728
				text = "okay"
			intervals [63]:
				xmin = 15.8728
				xmax = 16.6428
				text = ""
			intervals [64]:
				xmin = 16.6428
				xmax = 16.8928
				text = "first"
			intervals [65]:
				xmin = 16.8928
				xmax = 16.9528
				text = "of"
			intervals [66]:
				xmin = 16.9528
				xmax = 16.9828
				text = ""
			intervals [67]:
				xmin = 16.9828
				xmax = 17.1628
				text = "all"
			intervals [68]:
				xmin = 17.1628
				xmax = 18.0437
				text = ""
			intervals [69]:
				xmin = 18.0437
				xmax = 18.1437
				text = "let"
			intervals [70]:
				xmin = 18.1437
				xmax = 18.2137
				text = "s"
			intervals [71]:
				xmin = 18.2137
				xmax = 18.4837
				text = "talk"
			intervals [72]:
				xmin = 18.4837
				xmax = 18.7037
				text = "about"
			intervals [73]:
				xmin = 18.7037
				xmax = 19.1337
				text = "games"
			intervals [74]:
				xmin = 19.1337
				xmax = 19.2937
				text = "that"
			intervals [75]:
				xmin = 19.2937
				xmax = 19.4337
				text = "you"
			intervals [76]:
				xmin = 19.4337
				xmax = 19.8337
				text = "play"
			intervals [77]:
				xmin = 19.8337
				xmax = 20.4746
				text = ""
			intervals [78]:
				xmin = 20.4746
				xmax = 20.6146
				text = "what"
			intervals [79]:
				xmin = 20.6146
				xmax = 20.8146
				text = "kind"
			intervals [80]:
				xmin = 20.8146
				xmax = 20.8746
				text = "of"
			intervals [81]:
				xmin = 20.8746
				xmax = 21.1846
				text = "games"
			intervals [82]:
				xmin = 21.1846
				xmax = 21.2846
				text = "do"
			intervals [83]:
				xmin = 21.2846
				xmax = 21.3546
				text = "you"
			intervals [84]:
				xmin = 21.3546
				xmax = 21.4546
				text = ""
			intervals [85]:
				xmin = 21.4546
				xmax = 21.6346
				text = "play"
			intervals [86]:
				xmin = 21.6346
				xmax = 24.7272
				text = ""
			intervals [87]:
				xmin = 24.7272
				xmax = 24.9672
				text = "hide"
			intervals [88]:
				xmin = 24.9672
				xmax = 25.0272
				text = "and"
			intervals [89]:
				xmin = 25.0272
				xmax = 25.2172
				text = "go"
			intervals [90]:
				xmin = 25.2172
				xmax = 25.4572
				text = "seek"
			intervals [91]:
				xmin = 25.4572
				xmax = 25.4972
				text = ""
			intervals [92]:
				xmin = 25.4972
				xmax = 25.6072
				text = "how"
			intervals [93]:
				xmin = 25.6072
				xmax = 25.6672
				text = "do"
			intervals [94]:
				xmin = 25.6672
				xmax = 25.7572
				text = "you"
			intervals [95]:
				xmin = 25.7572
				xmax = 25.9572
				text = "play"
			intervals [96]:
				xmin = 25.9572
				xmax = 26.1772
				text = "that"
			intervals [97]:
				xmin = 26.1772
				xmax = 42.1676
				text = ""
			intervals [98]:
				xmin = 42.1676
				xmax = 42.4676
				text = "well"
			intervals [99]:
				xmin = 42.4676
				xmax = 42.5353
				text = ""
			intervals [100]:
				xmin = 42.5353
				xmax = 42.6553
				text = "what"
			intervals [101]:
				xmin = 42.6553
				xmax = 42.7853
				text = "does"
			intervals [102]:
				xmin = 42.7853
				xmax = 42.8553
				text = "it"
			intervals [103]:
				xmin = 42.8553
				xmax = 43.0553
				text = "mean"
			intervals [104]:
				xmin = 43.0553
				xmax = 43.1753
				text = "to"
			intervals [105]:
				xmin = 43.1753
				xmax = 43.4253
				text = "be"
			intervals [106]:
				xmin = 43.4253
				xmax = 43.5553
				text = "it"
			intervals [107]:
				xmin = 43.5553
				xmax = 45.2953
				text = ""
			intervals [108]:
				xmin = 45.2953
				xmax = 45.5553
				text = "hm"
			intervals [109]:
				xmin = 45.5553
				xmax = 48.8286
				text = ""
			intervals [110]:
				xmin = 48.8286
				xmax = 48.9686
				text = "you"
			intervals [111]:
				xmin = 48.9686
				xmax = 49.0586
				text = "have"
			intervals [112]:
				xmin = 49.0586
				xmax = 49.1186
				text = ""
			intervals [113]:
				xmin = 49.1186
				xmax = 49.1986
				text = "to"
			intervals [114]:
				xmin = 49.1986
				xmax = 49.4986
				text = "chase"
			intervals [115]:
				xmin = 49.4986
				xmax = 49.7586
				text = "after"
			intervals [116]:
				xmin = 49.7586
				xmax = 50.0186
				text = "another"
			intervals [117]:
				xmin = 50.0186
				xmax = 50.1086
				text = ""
			intervals [118]:
				xmin = 50.1086
				xmax = 50.4786
				text = "person"
			intervals [119]:
				xmin = 50.4786
				xmax = 50.6191
				text = ""
			intervals [120]:
				xmin = 50.6191
				xmax = 50.9291
				text = "huh"
			intervals [121]:
				xmin = 50.9291
				xmax = 51.1833
				text = ""
			intervals [122]:
				xmin = 51.1833
				xmax = 51.4533
				text = "what"
			intervals [123]:
				xmin = 51.4533
				xmax = 51.617
				text = ""
			intervals [124]:
				xmin = 51.617
				xmax = 51.757
				text = "do"
			intervals [125]:
				xmin = 51.757
				xmax = 51.877
				text = "you"
			intervals [126]:
				xmin = 51.877
				xmax = 52.217
				text = "play"
			intervals [127]:
				xmin = 52.217
				xmax = 52.407
				text = "another"
			intervals [128]:
				xmin = 52.407
				xmax = 52.447
				text = ""
			intervals [129]:
				xmin = 52.447
				xmax = 52.647
				text = "type"
			intervals [130]:
				xmin = 52.647
				xmax = 52.677
				text = ""
			intervals [131]:
				xmin = 52.677
				xmax = 52.787
				text = "of"
			intervals [132]:
				xmin = 52.787
				xmax = 53.287
				text = "games"
			intervals [133]:
				xmin = 53.287
				xmax = 58.2372
				text = ""
			intervals [134]:
				xmin = 58.2372
				xmax = 58.4872
				text = "like"
			intervals [135]:
				xmin = 58.4872
				xmax = 58.6672
				text = ""
			intervals [136]:
				xmin = 58.6672
				xmax = 58.8372
				text = "um"
			intervals [137]:
				xmin = 58.8372
				xmax = 60.0464
				text = ""
			intervals [138]:
				xmin = 60.0464
				xmax = 60.7564
				text = "password"
			intervals [139]:
				xmin = 60.7564
				xmax = 60.8064
				text = "i"
			intervals [140]:
				xmin = 60.8064
				xmax = 60.9764
				text = "never"
			intervals [141]:
				xmin = 60.9764
				xmax = 61.1164
				text = "even"
			intervals [142]:
				xmin = 61.1164
				xmax = 61.3264
				text = "heard"
			intervals [143]:
				xmin = 61.3264
				xmax = 61.4064
				text = "of"
			intervals [144]:
				xmin = 61.4064
				xmax = 61.6864
				text = "that"
			intervals [145]:
				xmin = 61.6864
				xmax = 62.6052
				text = ""
			intervals [146]:
				xmin = 62.6052
				xmax = 62.7852
				text = "what"
			intervals [147]:
				xmin = 62.7852
				xmax = 62.8652
				text = "s"
			intervals [148]:
				xmin = 62.8652
				xmax = 62.8952
				text = ""
			intervals [149]:
				xmin = 62.8952
				xmax = 63.1152
				text = "that"
			intervals [150]:
				xmin = 63.1152
				xmax = 81.0948
				text = ""
			intervals [151]:
				xmin = 81.0948
				xmax = 81.3548
				text = "oh"
			intervals [152]:
				xmin = 81.3548
				xmax = 81.4048
				text = ""
			intervals [153]:
				xmin = 81.4048
				xmax = 81.6048
				text = "can"
			intervals [154]:
				xmin = 81.6048
				xmax = 81.6748
				text = "you"
			intervals [155]:
				xmin = 81.6748
				xmax = 81.9548
				text = "start"
			intervals [156]:
				xmin = 81.9548
				xmax = 82.0448
				text = "from"
			intervals [157]:
				xmin = 82.0448
				xmax = 82.1348
				text = "the"
			intervals [158]:
				xmin = 82.1348
				xmax = 82.5448
				text = "beginning"
			intervals [159]:
				xmin = 82.5448
				xmax = 82.6348
				text = "and"
			intervals [160]:
				xmin = 82.6348
				xmax = 83.0748
				text = "explain"
			intervals [161]:
				xmin = 83.0748
				xmax = 83.1648
				text = "to"
			intervals [162]:
				xmin = 83.1648
				xmax = 83.2548
				text = "me"
			intervals [163]:
				xmin = 83.2548
				xmax = 83.7148
				text = "exactly"
			intervals [164]:
				xmin = 83.7148
				xmax = 83.9048
				text = "how"
			intervals [165]:
				xmin = 83.9048
				xmax = 84.0448
				text = "you"
			intervals [166]:
				xmin = 84.0448
				xmax = 84.3648
				text = "play"
			intervals [167]:
				xmin = 84.3648
				xmax = 84.4707
				text = ""
			intervals [168]:
				xmin = 84.4707
				xmax = 85.1707
				text = "password"
			intervals [169]:
				xmin = 85.1707
				xmax = 85.2607
				text = ""
			intervals [170]:
				xmin = 85.2607
				xmax = 85.4507
				text = "from"
			intervals [171]:
				xmin = 85.4507
				xmax = 85.5107
				text = "the"
			intervals [172]:
				xmin = 85.5107
				xmax = 85.5707
				text = ""
			intervals [173]:
				xmin = 85.5707
				xmax = 85.9907
				text = "beginning"
			intervals [174]:
				xmin = 85.9907
				xmax = 86.1407
				text = "to"
			intervals [175]:
				xmin = 86.1407
				xmax = 86.3407
				text = "the"
			intervals [176]:
				xmin = 86.3407
				xmax = 86.4907
				text = "end"
			intervals [177]:
				xmin = 86.4907
				xmax = 86.8476
				text = ""
			intervals [178]:
				xmin = 86.8476
				xmax = 86.9776
				text = "cause"
			intervals [179]:
				xmin = 86.9776
				xmax = 87.0376
				text = "i"
			intervals [180]:
				xmin = 87.0376
				xmax = 87.2076
				text = "don't"
			intervals [181]:
				xmin = 87.2076
				xmax = 87.3576
				text = "know"
			intervals [182]:
				xmin = 87.3576
				xmax = 87.7276
				text = "anything"
			intervals [183]:
				xmin = 87.7276
				xmax = 88.0376
				text = "about"
			intervals [184]:
				xmin = 88.0376
				xmax = 88.1476
				text = "it"
			intervals [185]:
				xmin = 88.1476
				xmax = 90.3028
				text = ""
			intervals [186]:
				xmin = 90.3028
				xmax = 90.3928
				text = "what"
			intervals [187]:
				xmin = 90.3928
				xmax = 90.4528
				text = "do"
			intervals [188]:
				xmin = 90.4528
				xmax = 90.5128
				text = "you"
			intervals [189]:
				xmin = 90.5128
				xmax = 90.7528
				text = "mean"
			intervals [190]:
				xmin = 90.7528
				xmax = 90.8528
				text = "you"
			intervals [191]:
				xmin = 90.8528
				xmax = 90.8828
				text = ""
			intervals [192]:
				xmin = 90.8828
				xmax = 91.2828
				text = "whisper"
			intervals [193]:
				xmin = 91.2828
				xmax = 91.5028
				text = "to"
			intervals [194]:
				xmin = 91.5028
				xmax = 110.7917
				text = ""
			intervals [195]:
				xmin = 110.7917
				xmax = 110.9717
				text = "well"
			intervals [196]:
				xmin = 110.9717
				xmax = 111.0717
				text = "what"
			intervals [197]:
				xmin = 111.0717
				xmax = 111.1317
				text = "do"
			intervals [198]:
				xmin = 111.1317
				xmax = 111.2517
				text = "you"
			intervals [199]:
				xmin = 111.2517
				xmax = 111.6417
				text = "whisper"
			intervals [200]:
				xmin = 111.6417
				xmax = 111.7917
				text = "to"
			intervals [201]:
				xmin = 111.7917
				xmax = 111.8217
				text = ""
			intervals [202]:
				xmin = 111.8217
				xmax = 111.8917
				text = "the"
			intervals [203]:
				xmin = 111.8917
				xmax = 111.9217
				text = ""
			intervals [204]:
				xmin = 111.9217
				xmax = 112.2817
				text = "people"
			intervals [205]:
				xmin = 112.2817
				xmax = 113.9764
				text = ""
			intervals [206]:
				xmin = 113.9764
				xmax = 114.2164
				text = "oh"
			intervals [207]:
				xmin = 114.2164
				xmax = 114.7164
				text = "anything"
			intervals [208]:
				xmin = 114.7164
				xmax = 115.5174
				text = ""
			intervals [209]:
				xmin = 115.5174
				xmax = 115.8774
				text = "okay"
			intervals [210]:
				xmin = 115.8774
				xmax = 116.3414
				text = ""
			intervals [211]:
				xmin = 116.3414
				xmax = 116.4714
				text = "<unk>"
			intervals [212]:
				xmin = 116.4714
				xmax = 116.8614
				text = "um"
			intervals [213]:
				xmin = 116.8614
				xmax = 117.3779
				text = ""
			intervals [214]:
				xmin = 117.3779
				xmax = 117.5979
				text = "oh"
			intervals [215]:
				xmin = 117.5979
				xmax = 118.088
				text = ""
			intervals [216]:
				xmin = 118.088
				xmax = 118.228
				text = "do"
			intervals [217]:
				xmin = 118.228
				xmax = 118.398
				text = "you"
			intervals [218]:
				xmin = 118.398
				xmax = 118.5496
				text = ""
			intervals [219]:
				xmin = 118.5496
				xmax = 118.7096
				text = "do"
			intervals [220]:
				xmin = 118.7096
				xmax = 118.8896
				text = "have"
			intervals [221]:
				xmin = 118.8896
				xmax = 118.9896
				text = "you"
			intervals [222]:
				xmin = 118.9896
				xmax = 119.1496
				text = "ever"
			intervals [223]:
				xmin = 119.1496
				xmax = 119.5096
				text = "played"
			intervals [224]:
				xmin = 119.5096
				xmax = 119.6996
				text = "uh"
			intervals [225]:
				xmin = 119.6996
				xmax = 119.7296
				text = ""
			intervals [226]:
				xmin = 119.7296
				xmax = 120.1396
				text = "capt-"
			intervals [227]:
				xmin = 120.1396
				xmax = 120.2096
				text = ""
			intervals [228]:
				xmin = 120.2096
				xmax = 120.5896
				text = "capture"
			intervals [229]:
				xmin = 120.5896
				xmax = 120.6196
				text = ""
			intervals [230]:
				xmin = 120.6196
				xmax = 120.7196
				text = "the"
			intervals [231]:
				xmin = 120.7196
				xmax = 121.1596
				text = "flag"
			intervals [232]:
				xmin = 121.1596
				xmax = 122.8196
				text = ""
			intervals [233]:
				xmin = 122.8196
				xmax = 122.9496
				text = "have"
			intervals [234]:
				xmin = 122.9496
				xmax = 123.0696
				text = "you"
			intervals [235]:
				xmin = 123.0696
				xmax = 123.2096
				text = "ever"
			intervals [236]:
				xmin = 123.2096
				xmax = 123.2396
				text = ""
			intervals [237]:
				xmin = 123.2396
				xmax = 123.7196
				text = "played"
			intervals [238]:
				xmin = 123.7196
				xmax = 123.7496
				text = ""
			intervals [239]:
				xmin = 123.7496
				xmax = 123.9696
				text = "uh"
			intervals [240]:
				xmin = 123.9696
				xmax = 123.9996
				text = ""
			intervals [241]:
				xmin = 123.9996
				xmax = 124.1996
				text = "kick"
			intervals [242]:
				xmin = 124.1996
				xmax = 124.2896
				text = ""
			intervals [243]:
				xmin = 124.2896
				xmax = 124.3596
				text = "the"
			intervals [244]:
				xmin = 124.3596
				xmax = 124.8796
				text = "can"
			intervals [245]:
				xmin = 124.8796
				xmax = 125.8112
				text = ""
			intervals [246]:
				xmin = 125.8112
				xmax = 125.9112
				text = "you"
			intervals [247]:
				xmin = 125.9112
				xmax = 126.0012
				text = ""
			intervals [248]:
				xmin = 126.0012
				xmax = 126.2012
				text = "haven't"
			intervals [249]:
				xmin = 126.2012
				xmax = 126.5948
				text = ""
			intervals [250]:
				xmin = 126.5948
				xmax = 126.6948
				text = "well"
			intervals [251]:
				xmin = 126.6948
				xmax = 126.8748
				text = "what"
			intervals [252]:
				xmin = 126.8748
				xmax = 127.1048
				text = "other"
			intervals [253]:
				xmin = 127.1048
				xmax = 127.3748
				text = "things"
			intervals [254]:
				xmin = 127.3748
				xmax = 127.4148
				text = ""
			intervals [255]:
				xmin = 127.4148
				xmax = 127.4848
				text = "do"
			intervals [256]:
				xmin = 127.4848
				xmax = 127.6048
				text = "you"
			intervals [257]:
				xmin = 127.6048
				xmax = 127.6448
				text = ""
			intervals [258]:
				xmin = 127.6448
				xmax = 127.9148
				text = "play"
			intervals [259]:
				xmin = 127.9148
				xmax = 133.3203
				text = ""
			intervals [260]:
				xmin = 133.3203
				xmax = 133.4703
				text = "mm"
			intervals [261]:
				xmin = 133.4703
				xmax = 133.5803
				text = ""
			intervals [262]:
				xmin = 133.5803
				xmax = 133.7103
				text = "you"
			intervals [263]:
				xmin = 133.7103
				xmax = 133.9403
				text = "don't"
			intervals [264]:
				xmin = 133.9403
				xmax = 134.2003
				text = "play"
			intervals [265]:
				xmin = 134.2003
				xmax = 135.645
				text = ""
			intervals [266]:
				xmin = 135.645
				xmax = 135.895
				text = "when"
			intervals [267]:
				xmin = 135.895
				xmax = 136.015
				text = "you"
			intervals [268]:
				xmin = 136.015
				xmax = 136.185
				text = "do"
			intervals [269]:
				xmin = 136.185
				xmax = 136.355
				text = "get"
			intervals [270]:
				xmin = 136.355
				xmax = 136.415
				text = "a"
			intervals [271]:
				xmin = 136.415
				xmax = 136.745
				text = "chance"
			intervals [272]:
				xmin = 136.745
				xmax = 136.845
				text = "to"
			intervals [273]:
				xmin = 136.845
				xmax = 137.095
				text = "play"
			intervals [274]:
				xmin = 137.095
				xmax = 137.225
				text = "what"
			intervals [275]:
				xmin = 137.225
				xmax = 137.285
				text = "do"
			intervals [276]:
				xmin = 137.285
				xmax = 137.385
				text = "you"
			intervals [277]:
				xmin = 137.385
				xmax = 137.415
				text = ""
			intervals [278]:
				xmin = 137.415
				xmax = 137.685
				text = "play"
			intervals [279]:
				xmin = 137.685
				xmax = 139.6399
				text = ""
			intervals [280]:
				xmin = 139.6399
				xmax = 140.0899
				text = "huh"
			intervals [281]:
				xmin = 140.0899
				xmax = 141.0841
				text = ""
			intervals [282]:
				xmin = 141.0841
				xmax = 141.4541
				text = "okay"
			intervals [283]:
				xmin = 141.4541
				xmax = 141.6041
				text = "you"
			intervals [284]:
				xmin = 141.6041
				xmax = 141.7841
				text = "gotta"
			intervals [285]:
				xmin = 141.7841
				xmax = 142.1641
				text = "explain"
			intervals [286]:
				xmin = 142.1641
				xmax = 142.3141
				text = "that"
			intervals [287]:
				xmin = 142.3141
				xmax = 142.4241
				text = "one"
			intervals [288]:
				xmin = 142.4241
				xmax = 142.5241
				text = "to"
			intervals [289]:
				xmin = 142.5241
				xmax = 142.7041
				text = "me"
			intervals [290]:
				xmin = 142.7041
				xmax = 142.9641
				text = "too"
			intervals [291]:
				xmin = 142.9641
				xmax = 143.3717
				text = ""
			intervals [292]:
				xmin = 143.3717
				xmax = 143.4317
				text = "i"
			intervals [293]:
				xmin = 143.4317
				xmax = 143.5617
				text = "don't"
			intervals [294]:
				xmin = 143.5617
				xmax = 143.7117
				text = "know"
			intervals [295]:
				xmin = 143.7117
				xmax = 144.0117
				text = "anything"
			intervals [296]:
				xmin = 144.0117
				xmax = 144.3217
				text = "about"
			intervals [297]:
				xmin = 144.3217
				xmax = 144.5717
				text = "that"
			intervals [298]:
				xmin = 144.5717
				xmax = 164.949
				text = ""
			intervals [299]:
				xmin = 164.949
				xmax = 165.149
				text = "oh"
			intervals [300]:
				xmin = 165.149
				xmax = 165.8229
				text = ""
			intervals [301]:
				xmin = 165.8229
				xmax = 165.8829
				text = "now"
			intervals [302]:
				xmin = 165.8829
				xmax = 166.0029
				text = ""
			intervals [303]:
				xmin = 166.0029
				xmax = 166.0929
				text = "wait"
			intervals [304]:
				xmin = 166.0929
				xmax = 167.287
				text = ""
			intervals [305]:
				xmin = 167.287
				xmax = 167.477
				text = "have"
			intervals [306]:
				xmin = 167.477
				xmax = 167.567
				text = "to"
			intervals [307]:
				xmin = 167.567
				xmax = 167.767
				text = "get"
			intervals [308]:
				xmin = 167.767
				xmax = 167.927
				text = "out"
			intervals [309]:
				xmin = 167.927
				xmax = 167.987
				text = "of"
			intervals [310]:
				xmin = 167.987
				xmax = 168.067
				text = "the"
			intervals [311]:
				xmin = 168.067
				xmax = 168.407
				text = "game"
			intervals [312]:
				xmin = 168.407
				xmax = 168.8612
				text = ""
			intervals [313]:
				xmin = 168.8612
				xmax = 169.1812
				text = "oh"
			intervals [314]:
				xmin = 169.1812
				xmax = 169.2112
				text = ""
			intervals [315]:
				xmin = 169.2112
				xmax = 169.2812
				text = "i"
			intervals [316]:
				xmin = 169.2812
				xmax = 169.3112
				text = ""
			intervals [317]:
				xmin = 169.3112
				xmax = 169.6112
				text = "see"
			intervals [318]:
				xmin = 169.6112
				xmax = 169.9943
				text = ""
			intervals [319]:
				xmin = 169.9943
				xmax = 170.1643
				text = "that"
			intervals [320]:
				xmin = 170.1643
				xmax = 170.2043
				text = ""
			intervals [321]:
				xmin = 170.2043
				xmax = 170.4743
				text = "sounds"
			intervals [322]:
				xmin = 170.4743
				xmax = 170.6243
				text = "like"
			intervals [323]:
				xmin = 170.6243
				xmax = 170.7143
				text = ""
			intervals [324]:
				xmin = 170.7143
				xmax = 170.9243
				text = "fun"
			intervals [325]:
				xmin = 170.9243
				xmax = 171.4538
				text = ""
			intervals [326]:
				xmin = 171.4538
				xmax = 171.6938
				text = "well"
			intervals [327]:
				xmin = 171.6938
				xmax = 171.7238
				text = ""
			intervals [328]:
				xmin = 171.7238
				xmax = 171.8438
				text = "in"
			intervals [329]:
				xmin = 171.8438
				xmax = 171.9438
				text = "the"
			intervals [330]:
				xmin = 171.9438
				xmax = 172.2238
				text = "summer"
			intervals [331]:
				xmin = 172.2238
				xmax = 172.4538
				text = "time"
			intervals [332]:
				xmin = 172.4538
				xmax = 172.5438
				text = "when"
			intervals [333]:
				xmin = 172.5438
				xmax = 172.6438
				text = "you"
			intervals [334]:
				xmin = 172.6438
				xmax = 172.8538
				text = "go"
			intervals [335]:
				xmin = 172.8538
				xmax = 173.5438
				text = "outside"
			intervals [336]:
				xmin = 173.5438
				xmax = 174.1303
				text = ""
			intervals [337]:
				xmin = 174.1303
				xmax = 174.3203
				text = "do"
			intervals [338]:
				xmin = 174.3203
				xmax = 174.4803
				text = "you"
			intervals [339]:
				xmin = 174.4803
				xmax = 174.5103
				text = ""
			intervals [340]:
				xmin = 174.5103
				xmax = 174.8703
				text = "play"
			intervals [341]:
				xmin = 174.8703
				xmax = 175.4441
				text = ""
			intervals [342]:
				xmin = 175.4441
				xmax = 175.7941
				text = "different"
			intervals [343]:
				xmin = 175.7941
				xmax = 176.0141
				text = "kind"
			intervals [344]:
				xmin = 176.0141
				xmax = 176.0741
				text = "of"
			intervals [345]:
				xmin = 176.0741
				xmax = 176.1741
				text = ""
			intervals [346]:
				xmin = 176.1741
				xmax = 176.4441
				text = "say"
			intervals [347]:
				xmin = 176.4441
				xmax = 176.8941
				text = "outside"
			intervals [348]:
				xmin = 176.8941
				xmax = 177.4141
				text = "games"
			intervals [349]:
				xmin = 177.4141
				xmax = 178.1167
				text = ""
			intervals [350]:
				xmin = 178.1167
				xmax = 178.5067
				text = "outdoor"
			intervals [351]:
				xmin = 178.5067
				xmax = 179.0767
				text = "games"
			intervals [352]:
				xmin = 179.0767
				xmax = 180.5313
				text = ""
			intervals [353]:
				xmin = 180.5313
				xmax = 180.7113
				text = "with"
			intervals [354]:
				xmin = 180.7113
				xmax = 180.7413
				text = ""
			intervals [355]:
				xmin = 180.7413
				xmax = 180.8413
				text = "your"
			intervals [356]:
				xmin = 180.8413
				xmax = 180.9313
				text = ""
			intervals [357]:
				xmin = 180.9313
				xmax = 181.4513
				text = "friends"
			intervals [358]:
				xmin = 181.4513
				xmax = 184.902
				text = ""
			intervals [359]:
				xmin = 184.902
				xmax = 185.212
				text = "throwing"
			intervals [360]:
				xmin = 185.212
				xmax = 185.272
				text = "a"
			intervals [361]:
				xmin = 185.272
				xmax = 185.832
				text = "snowball"
			intervals [362]:
				xmin = 185.832
				xmax = 186.0697
				text = ""
			intervals [363]:
				xmin = 186.0697
				xmax = 186.2497
				text = "how"
			intervals [364]:
				xmin = 186.2497
				xmax = 186.3097
				text = "do"
			intervals [365]:
				xmin = 186.3097
				xmax = 186.4997
				text = "you"
			intervals [366]:
				xmin = 186.4997
				xmax = 187.0597
				text = "organize"
			intervals [367]:
				xmin = 187.0597
				xmax = 187.3197
				text = "that"
			intervals [368]:
				xmin = 187.3197
				xmax = 198.333
				text = ""
			intervals [369]:
				xmin = 198.333
				xmax = 198.743
				text = "okay"
			intervals [370]:
				xmin = 198.743
				xmax = 198.813
				text = ""
			intervals [371]:
				xmin = 198.813
				xmax = 199.033
				text = "isn't"
			intervals [372]:
				xmin = 199.033
				xmax = 199.183
				text = "that"
			intervals [373]:
				xmin = 199.183
				xmax = 199.673
				text = "dangerous"
			intervals [374]:
				xmin = 199.673
				xmax = 200.023
				text = "<unk>"
			intervals [375]:
				xmin = 200.023
				xmax = 203.3496
				text = ""
			intervals [376]:
				xmin = 203.3496
				xmax = 203.6996
				text = "um"
			intervals [377]:
				xmin = 203.6996
				xmax = 205.620
				text = ""
			intervals [378]:
				xmin = 205.620
				xmax = 205.720
				text = "let"
			intervals [379]:
				xmin = 205.720
				xmax = 205.760
				text = "s"
			intervals [380]:
				xmin = 205.760
				xmax = 206.090
				text = "see"
			intervals [381]:
				xmin = 206.090
				xmax = 206.390
				text = ""
			intervals [382]:
				xmin = 206.390
				xmax = 206.420
				text = "oh"
			intervals [383]:
				xmin = 206.420
				xmax = 206.560
				text = "you"
			intervals [384]:
				xmin = 206.560
				xmax = 206.710
				text = "ever"
			intervals [385]:
				xmin = 206.710
				xmax = 206.960
				text = "play"
			intervals [386]:
				xmin = 206.960
				xmax = 207.030
				text = ""
			intervals [387]:
				xmin = 207.030
				xmax = 207.660
				text = "um"
			intervals [388]:
				xmin = 207.660
				xmax = 207.8828
				text = ""
			intervals [389]:
				xmin = 207.8828
				xmax = 208.2128
				text = "jump"
			intervals [390]:
				xmin = 208.2128
				xmax = 208.3928
				text = "rope"
			intervals [391]:
				xmin = 208.3928
				xmax = 209.8692
				text = ""
			intervals [392]:
				xmin = 209.8692
				xmax = 209.9992
				text = "what"
			intervals [393]:
				xmin = 209.9992
				xmax = 210.2492
				text = "kind"
			intervals [394]:
				xmin = 210.2492
				xmax = 210.3392
				text = "of"
			intervals [395]:
				xmin = 210.3392
				xmax = 210.6392
				text = "jump"
			intervals [396]:
				xmin = 210.6392
				xmax = 210.7692
				text = "rope"
			intervals [397]:
				xmin = 210.7692
				xmax = 210.8092
				text = ""
			intervals [398]:
				xmin = 210.8092
				xmax = 211.1592
				text = "games"
			intervals [399]:
				xmin = 211.1592
				xmax = 211.1892
				text = ""
			intervals [400]:
				xmin = 211.1892
				xmax = 211.2492
				text = "do"
			intervals [401]:
				xmin = 211.2492
				xmax = 211.2792
				text = ""
			intervals [402]:
				xmin = 211.2792
				xmax = 211.3592
				text = "you"
			intervals [403]:
				xmin = 211.3592
				xmax = 211.5292
				text = "play"
			intervals [404]:
				xmin = 211.5292
				xmax = 215.9951
				text = ""
			intervals [405]:
				xmin = 215.9951
				xmax = 216.2851
				text = "double"
			intervals [406]:
				xmin = 216.2851
				xmax = 216.3151
				text = ""
			intervals [407]:
				xmin = 216.3151
				xmax = 216.7651
				text = "dutch"
			intervals [408]:
				xmin = 216.7651
				xmax = 217.149
				text = ""
			intervals [409]:
				xmin = 217.149
				xmax = 217.239
				text = "is"
			intervals [410]:
				xmin = 217.239
				xmax = 217.429
				text = "that"
			intervals [411]:
				xmin = 217.429
				xmax = 217.519
				text = "the"
			intervals [412]:
				xmin = 217.519
				xmax = 217.849
				text = "one"
			intervals [413]:
				xmin = 217.849
				xmax = 217.879
				text = ""
			intervals [414]:
				xmin = 217.879
				xmax = 217.989
				text = "with"
			intervals [415]:
				xmin = 217.989
				xmax = 218.9036
				text = ""
			intervals [416]:
				xmin = 218.9036
				xmax = 219.2936
				text = "two"
			intervals [417]:
				xmin = 219.2936
				xmax = 219.4236
				text = "uh"
			intervals [418]:
				xmin = 219.4236
				xmax = 219.4636
				text = ""
			intervals [419]:
				xmin = 219.4636
				xmax = 219.7236
				text = "two"
			intervals [420]:
				xmin = 219.7236
				xmax = 219.7536
				text = ""
			intervals [421]:
				xmin = 219.7536
				xmax = 220.0936
				text = "ropes"
			intervals [422]:
				xmin = 220.0936
				xmax = 221.2117
				text = ""
			intervals [423]:
				xmin = 221.2117
				xmax = 221.3517
				text = "but"
			intervals [424]:
				xmin = 221.3517
				xmax = 221.4817
				text = ""
			intervals [425]:
				xmin = 221.4817
				xmax = 221.6717
				text = "did"
			intervals [426]:
				xmin = 221.6717
				xmax = 221.9018
				text = ""
			intervals [427]:
				xmin = 221.9018
				xmax = 221.9918
				text = "do"
			intervals [428]:
				xmin = 221.9918
				xmax = 222.1018
				text = "you"
			intervals [429]:
				xmin = 222.1018
				xmax = 222.2518
				text = "have"
			intervals [430]:
				xmin = 222.2518
				xmax = 222.4518
				text = "any"
			intervals [431]:
				xmin = 222.4518
				xmax = 222.8226
				text = ""
			intervals [432]:
				xmin = 222.8226
				xmax = 223.2626
				text = "um"
			intervals [433]:
				xmin = 223.2626
				xmax = 223.644
				text = ""
			intervals [434]:
				xmin = 223.644
				xmax = 223.764
				text = "<unk>"
			intervals [435]:
				xmin = 223.764
				xmax = 223.8032
				text = ""
			intervals [436]:
				xmin = 223.8032
				xmax = 224.0032
				text = "say"
			intervals [437]:
				xmin = 224.0032
				xmax = 224.4632
				text = "words"
			intervals [438]:
				xmin = 224.4632
				xmax = 224.6332
				text = "that"
			intervals [439]:
				xmin = 224.6332
				xmax = 224.7532
				text = "you"
			intervals [440]:
				xmin = 224.7532
				xmax = 225.1532
				text = "say"
			intervals [441]:
				xmin = 225.1532
				xmax = 225.1832
				text = ""
			intervals [442]:
				xmin = 225.1832
				xmax = 225.3132
				text = "when"
			intervals [443]:
				xmin = 225.3132
				xmax = 225.4032
				text = "you"
			intervals [444]:
				xmin = 225.4032
				xmax = 225.4332
				text = ""
			intervals [445]:
				xmin = 225.4332
				xmax = 225.8732
				text = "jumping"
			intervals [446]:
				xmin = 225.8732
				xmax = 226.8527
				text = ""
			intervals [447]:
				xmin = 226.8527
				xmax = 226.9827
				text = "can"
			intervals [448]:
				xmin = 226.9827
				xmax = 227.0427
				text = "you"
			intervals [449]:
				xmin = 227.0427
				xmax = 227.0727
				text = ""
			intervals [450]:
				xmin = 227.0727
				xmax = 227.3627
				text = "remember"
			intervals [451]:
				xmin = 227.3627
				xmax = 227.5527
				text = "any"
			intervals [452]:
				xmin = 227.5527
				xmax = 227.6127
				text = "of"
			intervals [453]:
				xmin = 227.6127
				xmax = 227.8727
				text = "those"
			intervals [454]:
				xmin = 227.8727
				xmax = 228.3527
				text = "words"
			intervals [455]:
				xmin = 228.3527
				xmax = 231.1601
				text = ""
			intervals [456]:
				xmin = 231.1601
				xmax = 231.2101
				text = "or"
			intervals [457]:
				xmin = 231.2101
				xmax = 231.3101
				text = "do"
			intervals [458]:
				xmin = 231.3101
				xmax = 231.4901
				text = "you"
			intervals [459]:
				xmin = 231.4901
				xmax = 232.0601
				text = "count"
			intervals [460]:
				xmin = 232.0601
				xmax = 232.904
				text = ""
			intervals [461]:
				xmin = 232.904
				xmax = 233.014
				text = "you"
			intervals [462]:
				xmin = 233.014
				xmax = 233.044
				text = ""
			intervals [463]:
				xmin = 233.044
				xmax = 233.384
				text = "do"
			intervals [464]:
				xmin = 233.384
				xmax = 235.2343
				text = ""
			intervals [465]:
				xmin = 235.2343
				xmax = 235.3643
				text = "do"
			intervals [466]:
				xmin = 235.3643
				xmax = 235.5443
				text = "you"
			intervals [467]:
				xmin = 235.5443
				xmax = 235.7843
				text = "can't"
			intervals [468]:
				xmin = 235.7843
				xmax = 235.8843
				text = "you"
			intervals [469]:
				xmin = 235.8843
				xmax = 236.2543
				text = "remember"
			intervals [470]:
				xmin = 236.2543
				xmax = 236.3943
				text = "any"
			intervals [471]:
				xmin = 236.3943
				xmax = 236.6943
				text = "words"
			intervals [472]:
				xmin = 236.6943
				xmax = 236.8343
				text = "that"
			intervals [473]:
				xmin = 236.8343
				xmax = 236.9143
				text = "you"
			intervals [474]:
				xmin = 236.9143
				xmax = 237.1443
				text = "say"
			intervals [475]:
				xmin = 237.1443
				xmax = 237.3043
				text = "while"
			intervals [476]:
				xmin = 237.3043
				xmax = 237.3943
				text = "you're"
			intervals [477]:
				xmin = 237.3943
				xmax = 237.7543
				text = "jumping"
			intervals [478]:
				xmin = 237.7543
				xmax = 237.7843
				text = ""
			intervals [479]:
				xmin = 237.7843
				xmax = 237.9043
				text = "rope"
			intervals [480]:
				xmin = 237.9043
				xmax = 238.6848
				text = ""
			intervals [481]:
				xmin = 238.6848
				xmax = 238.9948
				text = "hm"
			intervals [482]:
				xmin = 238.9948
				xmax = 239.1298
				text = ""
			intervals [483]:
				xmin = 239.1298
				xmax = 239.7198
				text = "okay"
			intervals [484]:
				xmin = 239.7198
				xmax = 240.6406
				text = ""
			intervals [485]:
				xmin = 240.6406
				xmax = 241.1806
				text = "um"
			intervals [486]:
				xmin = 241.1806
				xmax = 241.5601
				text = ""
			intervals [487]:
				xmin = 241.5601
				xmax = 241.6501
				text = "let"
			intervals [488]:
				xmin = 241.6501
				xmax = 241.7201
				text = ""
			intervals [489]:
				xmin = 241.7201
				xmax = 241.8001
				text = "s"
			intervals [490]:
				xmin = 241.8001
				xmax = 242.0101
				text = "see"
			intervals [491]:
				xmin = 242.0101
				xmax = 242.2861
				text = ""
			intervals [492]:
				xmin = 242.2861
				xmax = 242.3461
				text = "do"
			intervals [493]:
				xmin = 242.3461
				xmax = 242.4061
				text = "you"
			intervals [494]:
				xmin = 242.4061
				xmax = 242.5061
				text = "have"
			intervals [495]:
				xmin = 242.5061
				xmax = 242.5661
				text = "a"
			intervals [496]:
				xmin = 242.5661
				xmax = 243.1061
				text = "television"
			intervals [497]:
				xmin = 243.1061
				xmax = 243.1861
				text = "at"
			intervals [498]:
				xmin = 243.1861
				xmax = 243.3761
				text = "home"
			intervals [499]:
				xmin = 243.3761
				xmax = 244.4796
				text = ""
			intervals [500]:
				xmin = 244.4796
				xmax = 244.6096
				text = "what"
			intervals [501]:
				xmin = 244.6096
				xmax = 244.6696
				text = "do"
			intervals [502]:
				xmin = 244.6696
				xmax = 244.7896
				text = "you"
			intervals [503]:
				xmin = 244.7896
				xmax = 245.0596
				text = "watch"
			intervals [504]:
				xmin = 245.0596
				xmax = 245.1196
				text = "on"
			intervals [505]:
				xmin = 245.1196
				xmax = 245.1696
				text = ""
			intervals [506]:
				xmin = 245.1696
				xmax = 245.5296
				text = "tv"
			intervals [507]:
				xmin = 245.5296
				xmax = 256.984
				text = ""
			intervals [508]:
				xmin = 256.984
				xmax = 257.314
				text = "oh"
			intervals [509]:
				xmin = 257.314
				xmax = 258.951
				text = ""
			intervals [510]:
				xmin = 258.951
				xmax = 259.061
				text = "what"
			intervals [511]:
				xmin = 259.061
				xmax = 259.131
				text = "the"
			intervals [512]:
				xmin = 259.131
				xmax = 259.341
				text = "what"
			intervals [513]:
				xmin = 259.341
				xmax = 259.371
				text = ""
			intervals [514]:
				xmin = 259.371
				xmax = 259.561
				text = "what"
			intervals [515]:
				xmin = 259.561
				xmax = 259.681
				text = "are"
			intervals [516]:
				xmin = 259.681
				xmax = 259.841
				text = "some"
			intervals [517]:
				xmin = 259.841
				xmax = 259.901
				text = "of"
			intervals [518]:
				xmin = 259.901
				xmax = 259.971
				text = "the"
			intervals [519]:
				xmin = 259.971
				xmax = 260.521
				text = "cartoons"
			intervals [520]:
				xmin = 260.521
				xmax = 260.551
				text = ""
			intervals [521]:
				xmin = 260.551
				xmax = 260.671
				text = "that"
			intervals [522]:
				xmin = 260.671
				xmax = 260.851
				text = "you"
			intervals [523]:
				xmin = 260.851
				xmax = 261.181
				text = "watch"
			intervals [524]:
				xmin = 261.181
				xmax = 268.9179
				text = ""
			intervals [525]:
				xmin = 268.9179
				xmax = 269.6179
				text = "superman"
			intervals [526]:
				xmin = 269.6179
				xmax = 270.2243
				text = ""
			intervals [527]:
				xmin = 270.2243
				xmax = 270.4343
				text = "oh"
			intervals [528]:
				xmin = 270.4343
				xmax = 270.8146
				text = ""
			intervals [529]:
				xmin = 270.8146
				xmax = 270.8846
				text = "i"
			intervals [530]:
				xmin = 270.8846
				xmax = 271.0246
				text = "don't"
			intervals [531]:
				xmin = 271.0246
				xmax = 271.2246
				text = "think"
			intervals [532]:
				xmin = 271.2246
				xmax = 271.3446
				text = "i've"
			intervals [533]:
				xmin = 271.3446
				xmax = 271.5246
				text = "ever"
			intervals [534]:
				xmin = 271.5246
				xmax = 271.8446
				text = "seen"
			intervals [535]:
				xmin = 271.8446
				xmax = 271.9946
				text = "that"
			intervals [536]:
				xmin = 271.9946
				xmax = 272.0646
				text = ""
			intervals [537]:
				xmin = 272.0646
				xmax = 272.1546
				text = "one"
			intervals [538]:
				xmin = 272.1546
				xmax = 272.1846
				text = ""
			intervals [539]:
				xmin = 272.1846
				xmax = 272.5646
				text = "before"
			intervals [540]:
				xmin = 272.5646
				xmax = 273.7942
				text = ""
			intervals [541]:
				xmin = 273.7942
				xmax = 273.9842
				text = "what"
			intervals [542]:
				xmin = 273.9842
				xmax = 274.1642
				text = "is"
			intervals [543]:
				xmin = 274.1642
				xmax = 274.2442
				text = "it"
			intervals [544]:
				xmin = 274.2442
				xmax = 274.4442
				text = "about"
			intervals [545]:
				xmin = 274.4442
				xmax = 283.7218
				text = ""
			intervals [546]:
				xmin = 283.7218
				xmax = 284.2118
				text = "mm-hm"
			intervals [547]:
				xmin = 284.2118
				xmax = 287.5774
				text = ""
			intervals [548]:
				xmin = 287.5774
				xmax = 287.7874
				text = "uh"
			intervals [549]:
				xmin = 287.7874
				xmax = 287.8174
				text = ""
			intervals [550]:
				xmin = 287.8174
				xmax = 287.9074
				text = "a"
			intervals [551]:
				xmin = 287.9074
				xmax = 287.9374
				text = ""
			intervals [552]:
				xmin = 287.9374
				xmax = 288.1574
				text = "what"
			intervals [553]:
				xmin = 288.1574
				xmax = 289.1223
				text = ""
			intervals [554]:
				xmin = 289.1223
				xmax = 289.2823
				text = "a"
			intervals [555]:
				xmin = 289.2823
				xmax = 289.7323
				text = "dog"
			intervals [556]:
				xmin = 289.7323
				xmax = 289.8923
				text = ""
			intervals [557]:
				xmin = 289.8923
				xmax = 290.1423
				text = "oh"
			intervals [558]:
				xmin = 290.1423
				xmax = 290.4699
				text = ""
			intervals [559]:
				xmin = 290.4699
				xmax = 290.5899
				text = "well"
			intervals [560]:
				xmin = 290.5899
				xmax = 290.6999
				text = "what"
			intervals [561]:
				xmin = 290.6999
				xmax = 290.7899
				text = "do"
			intervals [562]:
				xmin = 290.7899
				xmax = 290.9499
				text = "they"
			intervals [563]:
				xmin = 290.9499
				xmax = 291.3499
				text = "do"
			intervals [564]:
				xmin = 291.3499
				xmax = 297.7916
				text = ""
			intervals [565]:
				xmin = 297.7916
				xmax = 297.9716
				text = "oh"
			intervals [566]:
				xmin = 297.9716
				xmax = 298.2978
				text = ""
			intervals [567]:
				xmin = 298.2978
				xmax = 298.4878
				text = "help"
			intervals [568]:
				xmin = 298.4878
				xmax = 298.6178
				text = "'em"
			intervals [569]:
				xmin = 298.6178
				xmax = 298.7978
				text = "do"
			intervals [570]:
				xmin = 298.7978
				xmax = 298.9978
				text = "what"
			intervals [571]:
				xmin = 298.9978
				xmax = 299.0678
				text = ""
			intervals [572]:
				xmin = 299.0678
				xmax = 299.2578
				text = "<unk>"
			intervals [573]:
				xmin = 299.2578
				xmax = 306.4116
				text = ""
			intervals [574]:
				xmin = 306.4116
				xmax = 306.5516
				text = "oh"
			intervals [575]:
				xmin = 306.5516
				xmax = 307.1157
				text = ""
			intervals [576]:
				xmin = 307.1157
				xmax = 307.2757
				text = "can"
			intervals [577]:
				xmin = 307.2757
				xmax = 307.3857
				text = "you"
			intervals [578]:
				xmin = 307.3857
				xmax = 307.7057
				text = "remember"
			intervals [579]:
				xmin = 307.7057
				xmax = 307.7557
				text = "a"
			intervals [580]:
				xmin = 307.7557
				xmax = 308.2357
				text = "story"
			intervals [581]:
				xmin = 308.2357
				xmax = 308.2657
				text = ""
			intervals [582]:
				xmin = 308.2657
				xmax = 308.3857
				text = "that"
			intervals [583]:
				xmin = 308.3857
				xmax = 308.5057
				text = "you"
			intervals [584]:
				xmin = 308.5057
				xmax = 308.7257
				text = "saw"
			intervals [585]:
				xmin = 308.7257
				xmax = 309.0957
				text = "once"
			intervals [586]:
				xmin = 309.0957
				xmax = 309.2757
				text = "on"
			intervals [587]:
				xmin = 309.2757
				xmax = 309.5157
				text = "uh"
			intervals [588]:
				xmin = 309.5157
				xmax = 309.9714
				text = ""
			intervals [589]:
				xmin = 309.9714
				xmax = 310.5314
				text = "superman"
			intervals [590]:
				xmin = 310.5314
				xmax = 312.8411
				text = ""
			intervals [591]:
				xmin = 312.8411
				xmax = 313.0011
				text = "give"
			intervals [592]:
				xmin = 313.0011
				xmax = 313.0311
				text = ""
			intervals [593]:
				xmin = 313.0311
				xmax = 313.1711
				text = "me"
			intervals [594]:
				xmin = 313.1711
				xmax = 313.4211
				text = "some"
			intervals [595]:
				xmin = 313.4211
				xmax = 313.7911
				text = "idea"
			intervals [596]:
				xmin = 313.7911
				xmax = 313.8211
				text = ""
			intervals [597]:
				xmin = 313.8211
				xmax = 313.9711
				text = "what"
			intervals [598]:
				xmin = 313.9711
				xmax = 314.0411
				text = "it"
			intervals [599]:
				xmin = 314.0411
				xmax = 314.0711
				text = ""
			intervals [600]:
				xmin = 314.0711
				xmax = 314.1811
				text = "s"
			intervals [601]:
				xmin = 314.1811
				xmax = 314.3911
				text = "all"
			intervals [602]:
				xmin = 314.3911
				xmax = 314.4211
				text = ""
			intervals [603]:
				xmin = 314.4211
				xmax = 314.6611
				text = "about"
			intervals [604]:
				xmin = 314.6611
				xmax = 318.3157
				text = ""
			intervals [605]:
				xmin = 318.3157
				xmax = 318.4657
				text = "you"
			intervals [606]:
				xmin = 318.4657
				xmax = 318.6857
				text = "can't"
			intervals [607]:
				xmin = 318.6857
				xmax = 318.9157
				text = "think"
			intervals [608]:
				xmin = 318.9157
				xmax = 319.0057
				text = "of"
			intervals [609]:
				xmin = 319.0057
				xmax = 319.0757
				text = "a"
			intervals [610]:
				xmin = 319.0757
				xmax = 319.4457
				text = "story"
			intervals [611]:
				xmin = 319.4457
				xmax = 319.5957
				text = "that"
			intervals [612]:
				xmin = 319.5957
				xmax = 319.7557
				text = "you've"
			intervals [613]:
				xmin = 319.7557
				xmax = 320.0857
				text = "seen"
			intervals [614]:
				xmin = 320.0857
				xmax = 321.2346
				text = ""
			intervals [615]:
				xmin = 321.2346
				xmax = 321.3946
				text = "what"
			intervals [616]:
				xmin = 321.3946
				xmax = 321.9046
				text = "about"
			intervals [617]:
				xmin = 321.9046
				xmax = 321.9346
				text = "uh"
			intervals [618]:
				xmin = 321.9346
				xmax = 322.1206
				text = ""
			intervals [619]:
				xmin = 322.1206
				xmax = 322.3106
				text = "what"
			intervals [620]:
				xmin = 322.3106
				xmax = 322.3606
				text = "s"
			intervals [621]:
				xmin = 322.3606
				xmax = 322.4806
				text = "your"
			intervals [622]:
				xmin = 322.4806
				xmax = 322.8806
				text = "favorite"
			intervals [623]:
				xmin = 322.8806
				xmax = 323.5335
				text = ""
			intervals [624]:
				xmin = 323.5335
				xmax = 323.8735
				text = "tv"
			intervals [625]:
				xmin = 323.8735
				xmax = 324.1135
				text = "show"
			intervals [626]:
				xmin = 324.1135
				xmax = 325.3928
				text = ""
			intervals [627]:
				xmin = 325.3928
				xmax = 325.4928
				text = "you"
			intervals [628]:
				xmin = 325.4928
				xmax = 325.5828
				text = "don't"
			intervals [629]:
				xmin = 325.5828
				xmax = 325.7528
				text = "have"
			intervals [630]:
				xmin = 325.7528
				xmax = 325.7928
				text = "a"
			intervals [631]:
				xmin = 325.7928
				xmax = 326.1528
				text = "favorite"
			intervals [632]:
				xmin = 326.1528
				xmax = 326.2862
				text = ""
			intervals [633]:
				xmin = 326.2862
				xmax = 326.4962
				text = "pick"
			intervals [634]:
				xmin = 326.4962
				xmax = 326.7362
				text = "one"
			intervals [635]:
				xmin = 326.7362
				xmax = 327.8815
				text = ""
			intervals [636]:
				xmin = 327.8815
				xmax = 328.0215
				text = "just"
			intervals [637]:
				xmin = 328.0215
				xmax = 328.2015
				text = "pick"
			intervals [638]:
				xmin = 328.2015
				xmax = 328.3715
				text = "one"
			intervals [639]:
				xmin = 328.3715
				xmax = 328.5115
				text = "that"
			intervals [640]:
				xmin = 328.5115
				xmax = 328.6415
				text = "you"
			intervals [641]:
				xmin = 328.6415
				xmax = 328.8515
				text = "love"
			intervals [642]:
				xmin = 328.8515
				xmax = 328.8815
				text = ""
			intervals [643]:
				xmin = 328.8815
				xmax = 328.9915
				text = "to"
			intervals [644]:
				xmin = 328.9915
				xmax = 329.2715
				text = "see"
			intervals [645]:
				xmin = 329.2715
				xmax = 331.157
				text = ""
			intervals [646]:
				xmin = 331.157
				xmax = 331.597
				text = "hazel"
			intervals [647]:
				xmin = 331.597
				xmax = 332.1163
				text = ""
			intervals [648]:
				xmin = 332.1163
				xmax = 332.2463
				text = "oh"
			intervals [649]:
				xmin = 332.2463
				xmax = 332.3663
				text = ""
			intervals [650]:
				xmin = 332.3663
				xmax = 332.5263
				text = "can"
			intervals [651]:
				xmin = 332.5263
				xmax = 332.6263
				text = "you"
			intervals [652]:
				xmin = 332.6263
				xmax = 332.8863
				text = "tell"
			intervals [653]:
				xmin = 332.8863
				xmax = 332.9863
				text = "me"
			intervals [654]:
				xmin = 332.9863
				xmax = 333.0763
				text = "a"
			intervals [655]:
				xmin = 333.0763
				xmax = 333.3963
				text = "story"
			intervals [656]:
				xmin = 333.3963
				xmax = 333.5563
				text = "that"
			intervals [657]:
				xmin = 333.5563
				xmax = 333.6463
				text = "you"
			intervals [658]:
				xmin = 333.6463
				xmax = 333.8363
				text = "saw"
			intervals [659]:
				xmin = 333.8363
				xmax = 334.1563
				text = "once"
			intervals [660]:
				xmin = 334.1563
				xmax = 334.2663
				text = "on"
			intervals [661]:
				xmin = 334.2663
				xmax = 334.6563
				text = "hazel"
			intervals [662]:
				xmin = 334.6563
				xmax = 335.7393
				text = ""
			intervals [663]:
				xmin = 335.7393
				xmax = 336.0293
				text = "okay"
			intervals [664]:
				xmin = 336.0293
				xmax = 336.0593
				text = ""
			intervals [665]:
				xmin = 336.0593
				xmax = 336.2693
				text = "tell"
			intervals [666]:
				xmin = 336.2693
				xmax = 336.2993
				text = ""
			intervals [667]:
				xmin = 336.2993
				xmax = 336.3693
				text = "me"
			intervals [668]:
				xmin = 336.3693
				xmax = 358.8687
				text = ""
			intervals [669]:
				xmin = 358.8687
				xmax = 359.4887
				text = "<unk>"
			intervals [670]:
				xmin = 359.4887
				xmax = 367.0244
				text = ""
			intervals [671]:
				xmin = 367.0244
				xmax = 367.6444
				text = "<unk>"
			intervals [672]:
				xmin = 367.6444
				xmax = 368.6286
				text = ""
			intervals [673]:
				xmin = 368.6286
				xmax = 368.8086
				text = "that"
			intervals [674]:
				xmin = 368.8086
				xmax = 368.8686
				text = "s"
			intervals [675]:
				xmin = 368.8686
				xmax = 369.1386
				text = "pretty"
			intervals [676]:
				xmin = 369.1386
				xmax = 369.1786
				text = ""
			intervals [677]:
				xmin = 369.1786
				xmax = 369.3786
				text = "good"
			intervals [678]:
				xmin = 369.3786
				xmax = 369.7662
				text = ""
			intervals [679]:
				xmin = 369.7662
				xmax = 369.8962
				text = "well"
			intervals [680]:
				xmin = 369.8962
				xmax = 370.1062
				text = "who"
			intervals [681]:
				xmin = 370.1062
				xmax = 370.2562
				text = "is"
			intervals [682]:
				xmin = 370.2562
				xmax = 370.7262
				text = "hazel"
			intervals [683]:
				xmin = 370.7262
				xmax = 371.1562
				text = "exactly"
			intervals [684]:
				xmin = 371.1562
				xmax = 377.4942
				text = ""
			intervals [685]:
				xmin = 377.4942
				xmax = 377.7142
				text = "oh"
			intervals [686]:
				xmin = 377.7142
				xmax = 377.7442
				text = ""
			intervals [687]:
				xmin = 377.7442
				xmax = 377.8642
				text = "what"
			intervals [688]:
				xmin = 377.8642
				xmax = 377.9242
				text = "do"
			intervals [689]:
				xmin = 377.9242
				xmax = 378.0142
				text = "you"
			intervals [690]:
				xmin = 378.0142
				xmax = 378.3142
				text = "call"
			intervals [691]:
				xmin = 378.3142
				xmax = 378.3442
				text = ""
			intervals [692]:
				xmin = 378.3442
				xmax = 378.5142
				text = "that"
			intervals [693]:
				xmin = 378.5142
				xmax = 384.3755
				text = ""
			intervals [694]:
				xmin = 384.3755
				xmax = 384.6155
				text = "that"
			intervals [695]:
				xmin = 384.6155
				xmax = 384.7655
				text = "s"
			intervals [696]:
				xmin = 384.7655
				xmax = 385.0055
				text = "right"
			intervals [697]:
				xmin = 385.0055
				xmax = 385.0555
				text = ""
			intervals [698]:
				xmin = 385.0555
				xmax = 385.1455
				text = "that"
			intervals [699]:
				xmin = 385.1455
				xmax = 385.1755
				text = ""
			intervals [700]:
				xmin = 385.1755
				xmax = 385.2955
				text = "s"
			intervals [701]:
				xmin = 385.2955
				xmax = 385.5555
				text = "good"
			intervals [702]:
				xmin = 385.5555
				xmax = 385.8858
				text = ""
			intervals [703]:
				xmin = 385.8858
				xmax = 386.0058
				text = "<unk>"
			intervals [704]:
				xmin = 386.0058
				xmax = 386.2828
				text = ""
			intervals [705]:
				xmin = 386.2828
				xmax = 386.7028
				text = "um"
			intervals [706]:
				xmin = 386.7028
				xmax = 387.4872
				text = ""
			intervals [707]:
				xmin = 387.4872
				xmax = 387.6372
				text = "do"
			intervals [708]:
				xmin = 387.6372
				xmax = 387.7572
				text = "you"
			intervals [709]:
				xmin = 387.7572
				xmax = 387.9372
				text = "have"
			intervals [710]:
				xmin = 387.9372
				xmax = 388.3972
				text = "another"
			intervals [711]:
				xmin = 388.3972
				xmax = 388.7372
				text = "show"
			intervals [712]:
				xmin = 388.7372
				xmax = 388.8872
				text = "that"
			intervals [713]:
				xmin = 388.8872
				xmax = 389.0772
				text = "you"
			intervals [714]:
				xmin = 389.0772
				xmax = 389.1072
				text = ""
			intervals [715]:
				xmin = 389.1072
				xmax = 389.1372
				text = "<unk>"
			intervals [716]:
				xmin = 389.1372
				xmax = 389.3472
				text = "just"
			intervals [717]:
				xmin = 389.3472
				xmax = 389.6972
				text = "love"
			intervals [718]:
				xmin = 389.6972
				xmax = 389.7472
				text = ""
			intervals [719]:
				xmin = 389.7472
				xmax = 389.8872
				text = "to"
			intervals [720]:
				xmin = 389.8872
				xmax = 390.1772
				text = "watch"
			intervals [721]:
				xmin = 390.1772
				xmax = 390.3372
				text = "and"
			intervals [722]:
				xmin = 390.3372
				xmax = 390.3672
				text = ""
			intervals [723]:
				xmin = 390.3672
				xmax = 390.5472
				text = "just"
			intervals [724]:
				xmin = 390.5472
				xmax = 390.7672
				text = "don't"
			intervals [725]:
				xmin = 390.7672
				xmax = 390.7972
				text = ""
			intervals [726]:
				xmin = 390.7972
				xmax = 390.9972
				text = "wanna"
			intervals [727]:
				xmin = 390.9972
				xmax = 391.3672
				text = "miss"
			intervals [728]:
				xmin = 391.3672
				xmax = 391.8832
				text = ""
			intervals [729]:
				xmin = 391.8832
				xmax = 392.2332
				text = "ever"
			intervals [730]:
				xmin = 392.2332
				xmax = 395.3756
				text = ""
			intervals [731]:
				xmin = 395.3756
				xmax = 395.8056
				text = "mothers"
			intervals [732]:
				xmin = 395.8056
				xmax = 395.8656
				text = "in"
			intervals [733]:
				xmin = 395.8656
				xmax = 395.8956
				text = ""
			intervals [734]:
				xmin = 395.8956
				xmax = 396.0956
				text = "law"
			intervals [735]:
				xmin = 396.0956
				xmax = 396.447
				text = ""
			intervals [736]:
				xmin = 396.447
				xmax = 396.557
				text = "wha-"
			intervals [737]:
				xmin = 396.557
				xmax = 396.627
				text = ""
			intervals [738]:
				xmin = 396.627
				xmax = 396.807
				text = "i"
			intervals [739]:
				xmin = 396.807
				xmax = 397.0485
				text = ""
			intervals [740]:
				xmin = 397.0485
				xmax = 397.1185
				text = "i"
			intervals [741]:
				xmin = 397.1185
				xmax = 397.1485
				text = ""
			intervals [742]:
				xmin = 397.1485
				xmax = 397.2985
				text = "never"
			intervals [743]:
				xmin = 397.2985
				xmax = 397.4985
				text = "heard"
			intervals [744]:
				xmin = 397.4985
				xmax = 397.5785
				text = "of"
			intervals [745]:
				xmin = 397.5785
				xmax = 397.7285
				text = "that"
			intervals [746]:
				xmin = 397.7285
				xmax = 397.7685
				text = ""
			intervals [747]:
				xmin = 397.7685
				xmax = 397.8885
				text = "one"
			intervals [748]:
				xmin = 397.8885
				xmax = 398.5732
				text = ""
			intervals [749]:
				xmin = 398.5732
				xmax = 398.7932
				text = "see"
			intervals [750]:
				xmin = 398.7932
				xmax = 398.8232
				text = "i"
			intervals [751]:
				xmin = 398.8232
				xmax = 398.9632
				text = "don't"
			intervals [752]:
				xmin = 398.9632
				xmax = 399.1932
				text = "watch"
			intervals [753]:
				xmin = 399.1932
				xmax = 399.6232
				text = "television"
			intervals [754]:
				xmin = 399.6232
				xmax = 399.7432
				text = "too"
			intervals [755]:
				xmin = 399.7432
				xmax = 400.0132
				text = "much"
			intervals [756]:
				xmin = 400.0132
				xmax = 400.0732
				text = "and"
			intervals [757]:
				xmin = 400.0732
				xmax = 400.1332
				text = "i"
			intervals [758]:
				xmin = 400.1332
				xmax = 400.1932
				text = ""
			intervals [759]:
				xmin = 400.1932
				xmax = 400.3532
				text = "wanna"
			intervals [760]:
				xmin = 400.3532
				xmax = 400.4032
				text = ""
			intervals [761]:
				xmin = 400.4032
				xmax = 400.5532
				text = "know"
			intervals [762]:
				xmin = 400.5532
				xmax = 400.8954
				text = ""
			intervals [763]:
				xmin = 400.8954
				xmax = 400.9854
				text = "you"
			intervals [764]:
				xmin = 400.9854
				xmax = 401.0154
				text = ""
			intervals [765]:
				xmin = 401.0154
				xmax = 401.1454
				text = "know"
			intervals [766]:
				xmin = 401.1454
				xmax = 401.2154
				text = ""
			intervals [767]:
				xmin = 401.2154
				xmax = 401.3454
				text = "what"
			intervals [768]:
				xmin = 401.3454
				xmax = 401.3754
				text = ""
			intervals [769]:
				xmin = 401.3754
				xmax = 401.5254
				text = "to"
			intervals [770]:
				xmin = 401.5254
				xmax = 401.5954
				text = ""
			intervals [771]:
				xmin = 401.5954
				xmax = 402.0154
				text = "watch"
			intervals [772]:
				xmin = 402.0154
				xmax = 402.6614
				text = ""
			intervals [773]:
				xmin = 402.6614
				xmax = 403.2014
				text = "um"
			intervals [774]:
				xmin = 403.2014
				xmax = 403.2909
				text = ""
			intervals [775]:
				xmin = 403.2909
				xmax = 403.4509
				text = "what"
			intervals [776]:
				xmin = 403.4509
				xmax = 403.5109
				text = "s"
			intervals [777]:
				xmin = 403.5109
				xmax = 403.6809
				text = "that"
			intervals [778]:
				xmin = 403.6809
				xmax = 403.7109
				text = ""
			intervals [779]:
				xmin = 403.7109
				xmax = 403.8109
				text = "all"
			intervals [780]:
				xmin = 403.8109
				xmax = 403.9309
				text = ""
			intervals [781]:
				xmin = 403.9309
				xmax = 404.0909
				text = "about"
			intervals [782]:
				xmin = 404.0909
				xmax = 423.1514
				text = ""
			intervals [783]:
				xmin = 423.1514
				xmax = 423.4914
				text = "mm-hm"
			intervals [784]:
				xmin = 423.4914
				xmax = 425.329
				text = ""
			intervals [785]:
				xmin = 425.329
				xmax = 425.839
				text = "oh"
			intervals [786]:
				xmin = 425.839
				xmax = 426.405
				text = ""
			intervals [787]:
				xmin = 426.405
				xmax = 426.615
				text = "that"
			intervals [788]:
				xmin = 426.615
				xmax = 426.665
				text = "s"
			intervals [789]:
				xmin = 426.665
				xmax = 426.775
				text = "what"
			intervals [790]:
				xmin = 426.775
				xmax = 426.865
				text = "it"
			intervals [791]:
				xmin = 426.865
				xmax = 426.925
				text = "s"
			intervals [792]:
				xmin = 426.925
				xmax = 426.985
				text = ""
			intervals [793]:
				xmin = 426.985
				xmax = 427.145
				text = "about"
			intervals [794]:
				xmin = 427.145
				xmax = 427.195
				text = ""
			intervals [795]:
				xmin = 427.195
				xmax = 427.365
				text = "huh"
			intervals [796]:
				xmin = 427.365
				xmax = 427.7945
				text = ""
			intervals [797]:
				xmin = 427.7945
				xmax = 427.9845
				text = "oh"
			intervals [798]:
				xmin = 427.9845
				xmax = 428.0845
				text = ""
			intervals [799]:
				xmin = 428.0845
				xmax = 428.2445
				text = "do"
			intervals [800]:
				xmin = 428.2445
				xmax = 428.3945
				text = "they"
			intervals [801]:
				xmin = 428.3945
				xmax = 428.5845
				text = "have"
			intervals [802]:
				xmin = 428.5845
				xmax = 428.7345
				text = "any"
			intervals [803]:
				xmin = 428.7345
				xmax = 429.0745
				text = "trouble"
			intervals [804]:
				xmin = 429.0745
				xmax = 429.2145
				text = "do"
			intervals [805]:
				xmin = 429.2145
				xmax = 429.3645
				text = "they"
			intervals [806]:
				xmin = 429.3645
				xmax = 429.6145
				text = "like"
			intervals [807]:
				xmin = 429.6145
				xmax = 429.8245
				text = "each"
			intervals [808]:
				xmin = 429.8245
				xmax = 430.0945
				text = "other"
			intervals [809]:
				xmin = 430.0945
				xmax = 433.2117
				text = ""
			intervals [810]:
				xmin = 433.2117
				xmax = 433.4517
				text = "they"
			intervals [811]:
				xmin = 433.4517
				xmax = 433.6717
				text = "are"
			intervals [812]:
				xmin = 433.6717
				xmax = 433.8272
				text = ""
			intervals [813]:
				xmin = 433.8272
				xmax = 433.9572
				text = "what"
			intervals [814]:
				xmin = 433.9572
				xmax = 434.0172
				text = "do"
			intervals [815]:
				xmin = 434.0172
				xmax = 434.2072
				text = "they"
			intervals [816]:
				xmin = 434.2072
				xmax = 434.2372
				text = ""
			intervals [817]:
				xmin = 434.2372
				xmax = 434.4572
				text = "fuss"
			intervals [818]:
				xmin = 434.4572
				xmax = 434.7272
				text = "about"
			intervals [819]:
				xmin = 434.7272
				xmax = 440.5826
				text = ""
			intervals [820]:
				xmin = 440.5826
				xmax = 441.0126
				text = "mm-hm"
			intervals [821]:
				xmin = 441.0126
				xmax = 444.7474
				text = ""
			intervals [822]:
				xmin = 444.7474
				xmax = 444.9574
				text = "can"
			intervals [823]:
				xmin = 444.9574
				xmax = 445.0474
				text = "you"
			intervals [824]:
				xmin = 445.0474
				xmax = 445.3874
				text = "remember"
			intervals [825]:
				xmin = 445.3874
				xmax = 445.5774
				text = "one"
			intervals [826]:
				xmin = 445.5774
				xmax = 445.6674
				text = "of"
			intervals [827]:
				xmin = 445.6674
				xmax = 445.8574
				text = "the"
			intervals [828]:
				xmin = 445.8574
				xmax = 446.4874
				text = "episodes"
			intervals [829]:
				xmin = 446.4874
				xmax = 446.6874
				text = "on"
			intervals [830]:
				xmin = 446.6874
				xmax = 446.7174
				text = ""
			intervals [831]:
				xmin = 446.7174
				xmax = 446.9274
				text = "mother"
			intervals [832]:
				xmin = 446.9274
				xmax = 447.0874
				text = "and"
			intervals [833]:
				xmin = 447.0874
				xmax = 447.1174
				text = ""
			intervals [834]:
				xmin = 447.1174
				xmax = 447.5174
				text = "mothers"
			intervals [835]:
				xmin = 447.5174
				xmax = 447.5974
				text = "in"
			intervals [836]:
				xmin = 447.5974
				xmax = 447.6274
				text = ""
			intervals [837]:
				xmin = 447.6274
				xmax = 447.7974
				text = "law"
			intervals [838]:
				xmin = 447.7974
				xmax = 450.3537
				text = ""
			intervals [839]:
				xmin = 450.3537
				xmax = 450.5537
				text = "one"
			intervals [840]:
				xmin = 450.5537
				xmax = 450.5837
				text = ""
			intervals [841]:
				xmin = 450.5837
				xmax = 450.6437
				text = "of"
			intervals [842]:
				xmin = 450.6437
				xmax = 450.6937
				text = ""
			intervals [843]:
				xmin = 450.6937
				xmax = 450.7837
				text = "the"
			intervals [844]:
				xmin = 450.7837
				xmax = 451.2237
				text = "stories"
			intervals [845]:
				xmin = 451.2237
				xmax = 451.2537
				text = ""
			intervals [846]:
				xmin = 451.2537
				xmax = 451.4237
				text = "tell"
			intervals [847]:
				xmin = 451.4237
				xmax = 451.5537
				text = "me"
			intervals [848]:
				xmin = 451.5537
				xmax = 451.5837
				text = ""
			intervals [849]:
				xmin = 451.5837
				xmax = 451.7637
				text = "one"
			intervals [850]:
				xmin = 451.7637
				xmax = 451.9058
				text = ""
			intervals [851]:
				xmin = 451.9058
				xmax = 452.0158
				text = "tell"
			intervals [852]:
				xmin = 452.0158
				xmax = 452.0958
				text = "me"
			intervals [853]:
				xmin = 452.0958
				xmax = 452.1958
				text = "the"
			intervals [854]:
				xmin = 452.1958
				xmax = 452.2458
				text = ""
			intervals [855]:
				xmin = 452.2458
				xmax = 452.6058
				text = "funniest"
			intervals [856]:
				xmin = 452.6058
				xmax = 452.7258
				text = "one"
			intervals [857]:
				xmin = 452.7258
				xmax = 452.7558
				text = ""
			intervals [858]:
				xmin = 452.7558
				xmax = 452.8858
				text = "you"
			intervals [859]:
				xmin = 452.8858
				xmax = 452.9158
				text = ""
			intervals [860]:
				xmin = 452.9158
				xmax = 453.0658
				text = "saw"
			intervals [861]:
				xmin = 453.0658
				xmax = 453.2958
				text = "on"
			intervals [862]:
				xmin = 453.2958
				xmax = 453.3258
				text = ""
			intervals [863]:
				xmin = 453.3258
				xmax = 453.4858
				text = "there"
			intervals [864]:
				xmin = 453.4858
				xmax = 498.5583
				text = ""
			intervals [865]:
				xmin = 498.5583
				xmax = 498.8383
				text = "mm-hm"
			intervals [866]:
				xmin = 498.8383
				xmax = 511.1837
				text = ""
			intervals [867]:
				xmin = 511.1837
				xmax = 511.3237
				text = "oh"
			intervals [868]:
				xmin = 511.3237
				xmax = 511.4437
				text = ""
			intervals [869]:
				xmin = 511.4437
				xmax = 511.7237
				text = "boy"
			intervals [870]:
				xmin = 511.7237
				xmax = 511.9637
				text = "that"
			intervals [871]:
				xmin = 511.9637
				xmax = 512.0037
				text = ""
			intervals [872]:
				xmin = 512.0037
				xmax = 512.2037
				text = "s"
			intervals [873]:
				xmin = 512.2037
				xmax = 512.4837
				text = "pretty"
			intervals [874]:
				xmin = 512.4837
				xmax = 512.5137
				text = ""
			intervals [875]:
				xmin = 512.5137
				xmax = 513.0237
				text = "exciting"
			intervals [876]:
				xmin = 513.0237
				xmax = 513.2237
				text = "huh"
			intervals [877]:
				xmin = 513.2237
				xmax = 513.9708
				text = ""
			intervals [878]:
				xmin = 513.9708
				xmax = 514.3308
				text = "um"
			intervals [879]:
				xmin = 514.3308
				xmax = 515.3597
				text = ""
			intervals [880]:
				xmin = 515.3597
				xmax = 515.5297
				text = "<unk>"
			intervals [881]:
				xmin = 515.5297
				xmax = 515.9581
				text = ""
			intervals [882]:
				xmin = 515.9581
				xmax = 516.1581
				text = "oh"
			intervals [883]:
				xmin = 516.1581
				xmax = 516.6708
				text = ""
			intervals [884]:
				xmin = 516.6708
				xmax = 516.7908
				text = "what"
			intervals [885]:
				xmin = 516.7908
				xmax = 516.8508
				text = "do"
			intervals [886]:
				xmin = 516.8508
				xmax = 516.9608
				text = "you"
			intervals [887]:
				xmin = 516.9608
				xmax = 517.1908
				text = "do"
			intervals [888]:
				xmin = 517.1908
				xmax = 517.2208
				text = ""
			intervals [889]:
				xmin = 517.2208
				xmax = 517.4608
				text = "on"
			intervals [890]:
				xmin = 517.4608
				xmax = 517.6208
				text = ""
			intervals [891]:
				xmin = 517.6208
				xmax = 518.2208
				text = "saturday"
			intervals [892]:
				xmin = 518.2208
				xmax = 518.7408
				text = "afternoons"
			intervals [893]:
				xmin = 518.7408
				xmax = 518.7708
				text = ""
			intervals [894]:
				xmin = 518.7708
				xmax = 518.8708
				text = "do"
			intervals [895]:
				xmin = 518.8708
				xmax = 519.0108
				text = "you"
			intervals [896]:
				xmin = 519.0108
				xmax = 519.1008
				text = "ever"
			intervals [897]:
				xmin = 519.1008
				xmax = 519.2008
				text = "go"
			intervals [898]:
				xmin = 519.2008
				xmax = 519.3008
				text = "to"
			intervals [899]:
				xmin = 519.3008
				xmax = 519.3708
				text = "the"
			intervals [900]:
				xmin = 519.3708
				xmax = 519.8008
				text = "movies"
			intervals [901]:
				xmin = 519.8008
				xmax = 521.4623
				text = ""
			intervals [902]:
				xmin = 521.4623
				xmax = 521.8623
				text = "sometimes"
			intervals [903]:
				xmin = 521.8623
				xmax = 521.9223
				text = "you"
			intervals [904]:
				xmin = 521.9223
				xmax = 522.0223
				text = "go"
			intervals [905]:
				xmin = 522.0223
				xmax = 522.0823
				text = "to"
			intervals [906]:
				xmin = 522.0823
				xmax = 522.1423
				text = "the"
			intervals [907]:
				xmin = 522.1423
				xmax = 522.4923
				text = "movies"
			intervals [908]:
				xmin = 522.4923
				xmax = 522.8946
				text = ""
			intervals [909]:
				xmin = 522.8946
				xmax = 523.0046
				text = "what"
			intervals [910]:
				xmin = 523.0046
				xmax = 523.1746
				text = "kind"
			intervals [911]:
				xmin = 523.1746
				xmax = 523.2346
				text = "of"
			intervals [912]:
				xmin = 523.2346
				xmax = 523.5246
				text = "movies"
			intervals [913]:
				xmin = 523.5246
				xmax = 523.6246
				text = "do"
			intervals [914]:
				xmin = 523.6246
				xmax = 523.7246
				text = "you"
			intervals [915]:
				xmin = 523.7246
				xmax = 523.8846
				text = "like"
			intervals [916]:
				xmin = 523.8846
				xmax = 523.9446
				text = ""
			intervals [917]:
				xmin = 523.9446
				xmax = 524.0146
				text = "to"
			intervals [918]:
				xmin = 524.0146
				xmax = 524.2846
				text = "see"
			intervals [919]:
				xmin = 524.2846
				xmax = 527.7509
				text = ""
			intervals [920]:
				xmin = 527.7509
				xmax = 528.3509
				text = "westerns"
			intervals [921]:
				xmin = 528.3509
				xmax = 529.0312
				text = ""
			intervals [922]:
				xmin = 529.0312
				xmax = 529.1112
				text = "oh"
			intervals [923]:
				xmin = 529.1112
				xmax = 529.3912
				text = "yeah"
			intervals [924]:
				xmin = 529.3912
				xmax = 529.6873
				text = ""
			intervals [925]:
				xmin = 529.6873
				xmax = 529.7973
				text = "what"
			intervals [926]:
				xmin = 529.7973
				xmax = 529.9273
				text = "was"
			intervals [927]:
				xmin = 529.9273
				xmax = 530.0673
				text = "the"
			intervals [928]:
				xmin = 530.0673
				xmax = 530.3073
				text = "last"
			intervals [929]:
				xmin = 530.3073
				xmax = 530.7173
				text = "western"
			intervals [930]:
				xmin = 530.7173
				xmax = 530.7473
				text = ""
			intervals [931]:
				xmin = 530.7473
				xmax = 530.8173
				text = "you"
			intervals [932]:
				xmin = 530.8173
				xmax = 531.0773
				text = "saw"
			intervals [933]:
				xmin = 531.0773
				xmax = 537.4778
				text = ""
			intervals [934]:
				xmin = 537.4778
				xmax = 537.5678
				text = "what"
			intervals [935]:
				xmin = 537.5678
				xmax = 537.6578
				text = "was"
			intervals [936]:
				xmin = 537.6578
				xmax = 537.7178
				text = "the"
			intervals [937]:
				xmin = 537.7178
				xmax = 537.9478
				text = "last"
			intervals [938]:
				xmin = 537.9478
				xmax = 538.2078
				text = "movie"
			intervals [939]:
				xmin = 538.2078
				xmax = 538.3178
				text = "you"
			intervals [940]:
				xmin = 538.3178
				xmax = 538.5678
				text = "saw"
			intervals [941]:
				xmin = 538.5678
				xmax = 541.6813
				text = ""
			intervals [942]:
				xmin = 541.6813
				xmax = 542.0213
				text = "oh"
			intervals [943]:
				xmin = 542.0213
				xmax = 542.0513
				text = ""
			intervals [944]:
				xmin = 542.0513
				xmax = 542.2213
				text = "that"
			intervals [945]:
				xmin = 542.2213
				xmax = 542.2513
				text = ""
			intervals [946]:
				xmin = 542.2513
				xmax = 542.4413
				text = "was"
			intervals [947]:
				xmin = 542.4413
				xmax = 542.4713
				text = ""
			intervals [948]:
				xmin = 542.4713
				xmax = 542.5113
				text = "a"
			intervals [949]:
				xmin = 542.5113
				xmax = 542.6313
				text = ""
			intervals [950]:
				xmin = 542.6313
				xmax = 542.8813
				text = "good"
			intervals [951]:
				xmin = 542.8813
				xmax = 543.0513
				text = "one"
			intervals [952]:
				xmin = 543.0513
				xmax = 543.0813
				text = ""
			intervals [953]:
				xmin = 543.0813
				xmax = 543.4213
				text = "wasn't"
			intervals [954]:
				xmin = 543.4213
				xmax = 543.4513
				text = ""
			intervals [955]:
				xmin = 543.4513
				xmax = 543.5113
				text = "it"
			intervals [956]:
				xmin = 543.5113
				xmax = 544.0887
				text = ""
			intervals [957]:
				xmin = 544.0887
				xmax = 544.2887
				text = "okay"
			intervals [958]:
				xmin = 544.2887
				xmax = 544.3187
				text = ""
			intervals [959]:
				xmin = 544.3187
				xmax = 544.5387
				text = "tell"
			intervals [960]:
				xmin = 544.5387
				xmax = 544.7087
				text = "me"
			intervals [961]:
				xmin = 544.7087
				xmax = 544.9287
				text = "all"
			intervals [962]:
				xmin = 544.9287
				xmax = 545.1487
				text = "about"
			intervals [963]:
				xmin = 545.1487
				xmax = 545.2187
				text = "it"
			intervals [964]:
				xmin = 545.2187
				xmax = 545.2887
				text = ""
			intervals [965]:
				xmin = 545.2887
				xmax = 545.4787
				text = "just"
			intervals [966]:
				xmin = 545.4787
				xmax = 545.6587
				text = "tell"
			intervals [967]:
				xmin = 545.6587
				xmax = 545.7487
				text = "me"
			intervals [968]:
				xmin = 545.7487
				xmax = 545.7887
				text = ""
			intervals [969]:
				xmin = 545.7887
				xmax = 545.8487
				text = "the"
			intervals [970]:
				xmin = 545.8487
				xmax = 546.0687
				text = "whole"
			intervals [971]:
				xmin = 546.0687
				xmax = 546.4387
				text = "story"
			intervals [972]:
				xmin = 546.4387
				xmax = 546.4687
				text = ""
			intervals [973]:
				xmin = 546.4687
				xmax = 546.5987
				text = "about"
			intervals [974]:
				xmin = 546.5987
				xmax = 546.6687
				text = ""
			intervals [975]:
				xmin = 546.6687
				xmax = 546.9987
				text = "planet"
			intervals [976]:
				xmin = 546.9987
				xmax = 547.0787
				text = "of"
			intervals [977]:
				xmin = 547.0787
				xmax = 547.1787
				text = ""
			intervals [978]:
				xmin = 547.1787
				xmax = 547.2687
				text = "the"
			intervals [979]:
				xmin = 547.2687
				xmax = 547.5187
				text = "apes"
			intervals [980]:
				xmin = 547.5187
				xmax = 547.8598
				text = ""
			intervals [981]:
				xmin = 547.8598
				xmax = 548.0698
				text = "see"
			intervals [982]:
				xmin = 548.0698
				xmax = 548.1798
				text = "what"
			intervals [983]:
				xmin = 548.1798
				xmax = 548.2398
				text = "a"
			intervals [984]:
				xmin = 548.2398
				xmax = 548.4298
				text = "good"
			intervals [985]:
				xmin = 548.4298
				xmax = 549.0198
				text = "storyteller"
			intervals [986]:
				xmin = 549.0198
				xmax = 549.1998
				text = "you"
			intervals [987]:
				xmin = 549.1998
				xmax = 549.2598
				text = "are"
			intervals [988]:
				xmin = 549.2598
				xmax = 566.7685
				text = ""
			intervals [989]:
				xmin = 566.7685
				xmax = 567.0085
				text = "mm"
			intervals [990]:
				xmin = 567.0085
				xmax = 570.820
				text = ""
			intervals [991]:
				xmin = 570.820
				xmax = 571.250
				text = "mm-hm"
			intervals [992]:
				xmin = 571.250
				xmax = 576.0413
				text = ""
			intervals [993]:
				xmin = 576.0413
				xmax = 576.5713
				text = "mm-hm"
			intervals [994]:
				xmin = 576.5713
				xmax = 578.157
				text = ""
			intervals [995]:
				xmin = 578.157
				xmax = 578.397
				text = "people"
			intervals [996]:
				xmin = 578.397
				xmax = 578.567
				text = "looked"
			intervals [997]:
				xmin = 578.567
				xmax = 578.757
				text = "just"
			intervals [998]:
				xmin = 578.757
				xmax = 578.957
				text = "like"
			intervals [999]:
				xmin = 578.957
				xmax = 579.107
				text = "them"
			intervals [1000]:
				xmin = 579.107
				xmax = 579.347
				text = "huh"
			intervals [1001]:
				xmin = 579.347
				xmax = 579.8083
				text = ""
			intervals [1002]:
				xmin = 579.8083
				xmax = 580.1283
				text = "mm-hm"
			intervals [1003]:
				xmin = 580.1283
				xmax = 590.3168
				text = ""
			intervals [1004]:
				xmin = 590.3168
				xmax = 590.6968
				text = "hm"
			intervals [1005]:
				xmin = 590.6968
				xmax = 610.2565
				text = ""
			intervals [1006]:
				xmin = 610.2565
				xmax = 610.3665
				text = "mm"
			intervals [1007]:
				xmin = 610.3665
				xmax = 635.6095
				text = ""
			intervals [1008]:
				xmin = 635.6095
				xmax = 635.9795
				text = "mm"
			intervals [1009]:
				xmin = 635.9795
				xmax = 648.6475
				text = ""
			intervals [1010]:
				xmin = 648.6475
				xmax = 648.8075
				text = "what"
			intervals [1011]:
				xmin = 648.8075
				xmax = 649.1875
				text = "happened"
			intervals [1012]:
				xmin = 649.1875
				xmax = 649.2475
				text = "to"
			intervals [1013]:
				xmin = 649.2475
				xmax = 649.5275
				text = "her"
			intervals [1014]:
				xmin = 649.5275
				xmax = 649.5575
				text = ""
			intervals [1015]:
				xmin = 649.5575
				xmax = 649.7175
				text = "why"
			intervals [1016]:
				xmin = 649.7175
				xmax = 649.8475
				text = "did"
			intervals [1017]:
				xmin = 649.8475
				xmax = 649.9344
				text = ""
			intervals [1018]:
				xmin = 649.9344
				xmax = 650.0644
				text = "why"
			intervals [1019]:
				xmin = 650.0644
				xmax = 650.2644
				text = "was"
			intervals [1020]:
				xmin = 650.2644
				xmax = 650.4144
				text = "she"
			intervals [1021]:
				xmin = 650.4144
				xmax = 650.5144
				text = ""
			intervals [1022]:
				xmin = 650.5144
				xmax = 650.7044
				text = "she"
			intervals [1023]:
				xmin = 650.7044
				xmax = 651.1244
				text = "died"
			intervals [1024]:
				xmin = 651.1244
				xmax = 651.7144
				text = "apparently"
			intervals [1025]:
				xmin = 651.7144
				xmax = 651.9344
				text = "huh"
			intervals [1026]:
				xmin = 651.9344
				xmax = 652.4011
				text = ""
			intervals [1027]:
				xmin = 652.4011
				xmax = 652.5211
				text = "what"
			intervals [1028]:
				xmin = 652.5211
				xmax = 652.7311
				text = "happened"
			intervals [1029]:
				xmin = 652.7311
				xmax = 652.8911
				text = "to"
			intervals [1030]:
				xmin = 652.8911
				xmax = 653.1511
				text = "her"
			intervals [1031]:
				xmin = 653.1511
				xmax = 655.7339
				text = ""
			intervals [1032]:
				xmin = 655.7339
				xmax = 656.2139
				text = "oh"
			intervals [1033]:
				xmin = 656.2139
				xmax = 656.9836
				text = ""
			intervals [1034]:
				xmin = 656.9836
				xmax = 657.4136
				text = "um"
			intervals [1035]:
				xmin = 657.4136
				xmax = 657.725
				text = ""
			intervals [1036]:
				xmin = 657.725
				xmax = 657.855
				text = "well"
			intervals [1037]:
				xmin = 657.855
				xmax = 658.035
				text = "what"
			intervals [1038]:
				xmin = 658.035
				xmax = 658.385
				text = "happened"
			intervals [1039]:
				xmin = 658.385
				xmax = 658.525
				text = "did"
			intervals [1040]:
				xmin = 658.525
				xmax = 658.675
				text = "they"
			intervals [1041]:
				xmin = 658.675
				xmax = 658.845
				text = "when"
			intervals [1042]:
				xmin = 658.845
				xmax = 659.025
				text = "they"
			intervals [1043]:
				xmin = 659.025
				xmax = 659.1678
				text = ""
			intervals [1044]:
				xmin = 659.1678
				xmax = 659.3278
				text = "went"
			intervals [1045]:
				xmin = 659.3278
				xmax = 659.5478
				text = "back"
			intervals [1046]:
				xmin = 659.5478
				xmax = 659.6478
				text = "to"
			intervals [1047]:
				xmin = 659.6478
				xmax = 659.7578
				text = "the"
			intervals [1048]:
				xmin = 659.7578
				xmax = 660.1378
				text = "planet"
			intervals [1049]:
				xmin = 660.1378
				xmax = 660.2878
				text = "what"
			intervals [1050]:
				xmin = 660.2878
				xmax = 660.6678
				text = "happened"
			intervals [1051]:
				xmin = 660.6678
				xmax = 661.289
				text = ""
			intervals [1052]:
				xmin = 661.289
				xmax = 661.419
				text = "to"
			intervals [1053]:
				xmin = 661.419
				xmax = 661.609
				text = "'em"
			intervals [1054]:
				xmin = 661.609
				xmax = 662.6199
				text = ""
			intervals [1055]:
				xmin = 662.6199
				xmax = 662.7299
				text = "did"
			intervals [1056]:
				xmin = 662.7299
				xmax = 662.8499
				text = "they"
			intervals [1057]:
				xmin = 662.8499
				xmax = 663.0099
				text = "f"
			intervals [1058]:
				xmin = 663.0099
				xmax = 663.3546
				text = ""
			intervals [1059]:
				xmin = 663.3546
				xmax = 663.4546
				text = "you"
			intervals [1060]:
				xmin = 663.4546
				xmax = 663.5846
				text = "said"
			intervals [1061]:
				xmin = 663.5846
				xmax = 663.6446
				text = "they"
			intervals [1062]:
				xmin = 663.6446
				xmax = 663.8946
				text = ""
			intervals [1063]:
				xmin = 663.8946
				xmax = 664.1846
				text = "found"
			intervals [1064]:
				xmin = 664.1846
				xmax = 664.5546
				text = "people"
			intervals [1065]:
				xmin = 664.5546
				xmax = 664.8146
				text = "right"
			intervals [1066]:
				xmin = 664.8146
				xmax = 665.1752
				text = ""
			intervals [1067]:
				xmin = 665.1752
				xmax = 665.3052
				text = "that"
			intervals [1068]:
				xmin = 665.3052
				xmax = 665.5852
				text = "couldn't"
			intervals [1069]:
				xmin = 665.5852
				xmax = 665.8852
				text = "talk"
			intervals [1070]:
				xmin = 665.8852
				xmax = 666.5822
				text = ""
			intervals [1071]:
				xmin = 666.5822
				xmax = 666.9422
				text = "uh-huh"
			intervals [1072]:
				xmin = 666.9422
				xmax = 667.2117
				text = ""
			intervals [1073]:
				xmin = 667.2117
				xmax = 667.3217
				text = "what"
			intervals [1074]:
				xmin = 667.3217
				xmax = 667.6517
				text = "happened"
			intervals [1075]:
				xmin = 667.6517
				xmax = 667.9017
				text = "then"
			intervals [1076]:
				xmin = 667.9017
				xmax = 682.6976
				text = ""
			intervals [1077]:
				xmin = 682.6976
				xmax = 683.1876
				text = "uh-huh"
			intervals [1078]:
				xmin = 683.1876
				xmax = 693.3146
				text = ""
			intervals [1079]:
				xmin = 693.3146
				xmax = 693.6346
				text = "mm"
			intervals [1080]:
				xmin = 693.6346
				xmax = 697.2816
				text = ""
			intervals [1081]:
				xmin = 697.2816
				xmax = 697.6016
				text = "mm"
			intervals [1082]:
				xmin = 697.6016
				xmax = 698.4613
				text = ""
			intervals [1083]:
				xmin = 698.4613
				xmax = 698.7313
				text = "well"
			intervals [1084]:
				xmin = 698.7313
				xmax = 698.7613
				text = ""
			intervals [1085]:
				xmin = 698.7613
				xmax = 698.9313
				text = "i"
			intervals [1086]:
				xmin = 698.9313
				xmax = 698.9613
				text = ""
			intervals [1087]:
				xmin = 698.9613
				xmax = 699.3013
				text = "what"
			intervals [1088]:
				xmin = 699.3013
				xmax = 699.4413
				text = "were"
			intervals [1089]:
				xmin = 699.4413
				xmax = 699.6713
				text = "the"
			intervals [1090]:
				xmin = 699.6713
				xmax = 699.9413
				text = "who"
			intervals [1091]:
				xmin = 699.9413
				xmax = 700.1027
				text = ""
			intervals [1092]:
				xmin = 700.1027
				xmax = 700.2927
				text = "who"
			intervals [1093]:
				xmin = 700.2927
				xmax = 700.5127
				text = "was"
			intervals [1094]:
				xmin = 700.5127
				xmax = 700.9427
				text = "the"
			intervals [1095]:
				xmin = 700.9427
				xmax = 701.1327
				text = "like"
			intervals [1096]:
				xmin = 701.1327
				xmax = 701.5827
				text = "hero"
			intervals [1097]:
				xmin = 701.5827
				xmax = 701.6427
				text = "of"
			intervals [1098]:
				xmin = 701.6427
				xmax = 701.7027
				text = "the"
			intervals [1099]:
				xmin = 701.7027
				xmax = 701.7727
				text = ""
			intervals [1100]:
				xmin = 701.7727
				xmax = 702.2627
				text = "movie"
			intervals [1101]:
				xmin = 702.2627
				xmax = 705.5944
				text = ""
			intervals [1102]:
				xmin = 705.5944
				xmax = 705.8144
				text = "was"
			intervals [1103]:
				xmin = 705.8144
				xmax = 705.9244
				text = "it"
			intervals [1104]:
				xmin = 705.9244
				xmax = 706.1044
				text = "the"
			intervals [1105]:
				xmin = 706.1044
				xmax = 706.4344
				text = "apes"
			intervals [1106]:
				xmin = 706.4344
				xmax = 706.5044
				text = "or"
			intervals [1107]:
				xmin = 706.5044
				xmax = 706.6344
				text = "the"
			intervals [1108]:
				xmin = 706.6344
				xmax = 706.8044
				text = ""
			intervals [1109]:
				xmin = 706.8044
				xmax = 706.9544
				text = "or"
			intervals [1110]:
				xmin = 706.9544
				xmax = 707.0344
				text = "the"
			intervals [1111]:
				xmin = 707.0344
				xmax = 707.4544
				text = "men"
			intervals [1112]:
				xmin = 707.4544
				xmax = 709.2256
				text = ""
			intervals [1113]:
				xmin = 709.2256
				xmax = 709.3656
				text = "the"
			intervals [1114]:
				xmin = 709.3656
				xmax = 709.7456
				text = "men"
			intervals [1115]:
				xmin = 709.7456
				xmax = 710.2302
				text = ""
			intervals [1116]:
				xmin = 710.2302
				xmax = 710.4402
				text = "were"
			intervals [1117]:
				xmin = 710.4402
				xmax = 710.6702
				text = "the"
			intervals [1118]:
				xmin = 710.6702
				xmax = 710.8702
				text = ""
			intervals [1119]:
				xmin = 710.8702
				xmax = 711.0902
				text = "the"
			intervals [1120]:
				xmin = 711.0902
				xmax = 711.1902
				text = ""
			intervals [1121]:
				xmin = 711.1902
				xmax = 711.3102
				text = "the"
			intervals [1122]:
				xmin = 711.3102
				xmax = 711.9302
				text = "heroes"
			intervals [1123]:
				xmin = 711.9302
				xmax = 711.9602
				text = ""
			intervals [1124]:
				xmin = 711.9602
				xmax = 711.9902
				text = "i"
			intervals [1125]:
				xmin = 711.9902
				xmax = 712.1302
				text = "mean"
			intervals [1126]:
				xmin = 712.1302
				xmax = 712.2102
				text = "the"
			intervals [1127]:
				xmin = 712.2102
				xmax = 712.3802
				text = "good"
			intervals [1128]:
				xmin = 712.3802
				xmax = 712.8602
				text = "guys"
			intervals [1129]:
				xmin = 712.8602
				xmax = 713.0539
				text = ""
			intervals [1130]:
				xmin = 713.0539
				xmax = 713.3739
				text = "hm"
			intervals [1131]:
				xmin = 713.3739
				xmax = 714.0005
				text = ""
			intervals [1132]:
				xmin = 714.0005
				xmax = 714.2105
				text = "they"
			intervals [1133]:
				xmin = 714.2105
				xmax = 714.4205
				text = "were"
			intervals [1134]:
				xmin = 714.4205
				xmax = 714.820
				text = ""
			intervals [1135]:
				xmin = 714.820
				xmax = 715.150
				text = "well"
			intervals [1136]:
				xmin = 715.150
				xmax = 715.2117
				text = ""
			intervals [1137]:
				xmin = 715.2117
				xmax = 715.3617
				text = "what"
			intervals [1138]:
				xmin = 715.3617
				xmax = 715.4917
				text = "did"
			intervals [1139]:
				xmin = 715.4917
				xmax = 715.6017
				text = "the"
			intervals [1140]:
				xmin = 715.6017
				xmax = 715.6917
				text = "apes"
			intervals [1141]:
				xmin = 715.6917
				xmax = 723.641
				text = ""
			intervals [1142]:
				xmin = 723.641
				xmax = 723.841
				text = "the"
			intervals [1143]:
				xmin = 723.841
				xmax = 724.061
				text = "apes"
			intervals [1144]:
				xmin = 724.061
				xmax = 724.201
				text = "that"
			intervals [1145]:
				xmin = 724.201
				xmax = 724.231
				text = ""
			intervals [1146]:
				xmin = 724.231
				xmax = 724.431
				text = "went"
			intervals [1147]:
				xmin = 724.431
				xmax = 724.511
				text = "to"
			intervals [1148]:
				xmin = 724.511
				xmax = 724.701
				text = "get"
			intervals [1149]:
				xmin = 724.701
				xmax = 724.811
				text = "the"
			intervals [1150]:
				xmin = 724.811
				xmax = 725.241
				text = "doctors"
			intervals [1151]:
				xmin = 725.241
				xmax = 725.331
				text = "were"
			intervals [1152]:
				xmin = 725.331
				xmax = 725.421
				text = "the"
			intervals [1153]:
				xmin = 725.421
				xmax = 725.691
				text = "good"
			intervals [1154]:
				xmin = 725.691
				xmax = 726.011
				text = "ones"
			intervals [1155]:
				xmin = 726.011
				xmax = 727.7246
				text = ""
			intervals [1156]:
				xmin = 727.7246
				xmax = 728.0046
				text = "mm"
			intervals [1157]:
				xmin = 728.0046
				xmax = 728.1722
				text = ""
			intervals [1158]:
				xmin = 728.1722
				xmax = 728.5222
				text = "<unk>"
			intervals [1159]:
				xmin = 728.5222
				xmax = 732.0127
				text = ""
			intervals [1160]:
				xmin = 732.0127
				xmax = 732.4627
				text = "mm-hm"
			intervals [1161]:
				xmin = 732.4627
				xmax = 735.1155
				text = ""
			intervals [1162]:
				xmin = 735.1155
				xmax = 735.5755
				text = "mm-hm"
			intervals [1163]:
				xmin = 735.5755
				xmax = 740.3008
				text = ""
			intervals [1164]:
				xmin = 740.3008
				xmax = 740.8708
				text = "mm-hm"
			intervals [1165]:
				xmin = 740.8708
				xmax = 740.9008
				text = ""
			intervals [1166]:
				xmin = 740.9008
				xmax = 741.0508
				text = "i"
			intervals [1167]:
				xmin = 741.0508
				xmax = 741.2108
				text = ""
			intervals [1168]:
				xmin = 741.2108
				xmax = 741.3108
				text = "see"
			intervals [1169]:
				xmin = 741.3108
				xmax = 747.4825
				text = ""
			intervals [1170]:
				xmin = 747.4825
				xmax = 747.9425
				text = "<unk>"
			intervals [1171]:
				xmin = 747.9425
				xmax = 754.8294
				text = ""
			intervals [1172]:
				xmin = 754.8294
				xmax = 754.8594
				text = "<unk>"
			intervals [1173]:
				xmin = 754.8594
				xmax = 756.9972
				text = ""
			intervals [1174]:
				xmin = 756.9972
				xmax = 757.2372
				text = "<unk>"
			intervals [1175]:
				xmin = 757.2372
				xmax = 757.2772
				text = ""
			intervals [1176]:
				xmin = 757.2772
				xmax = 757.4772
				text = "go"
			intervals [1177]:
				xmin = 757.4772
				xmax = 757.7072
				text = "on"
			intervals [1178]:
				xmin = 757.7072
				xmax = 760.0767
				text = ""
			intervals [1179]:
				xmin = 760.0767
				xmax = 761.5767
				text = "<unk>"
			intervals [1180]:
				xmin = 761.5767
				xmax = 762.1392
				text = ""
			intervals [1181]:
				xmin = 762.1392
				xmax = 762.5192
				text = "<unk>"
			intervals [1182]:
				xmin = 762.5192
				xmax = 762.7681
				text = ""
			intervals [1183]:
				xmin = 762.7681
				xmax = 762.9781
				text = "<unk>"
			intervals [1184]:
				xmin = 762.9781
				xmax = 763.2909
				text = ""
			intervals [1185]:
				xmin = 763.2909
				xmax = 763.4009
				text = "what"
			intervals [1186]:
				xmin = 763.4009
				xmax = 763.4709
				text = "do"
			intervals [1187]:
				xmin = 763.4709
				xmax = 763.6409
				text = "you"
			intervals [1188]:
				xmin = 763.6409
				xmax = 763.7809
				text = "mean"
			intervals [1189]:
				xmin = 763.7809
				xmax = 763.9109
				text = "the"
			intervals [1190]:
				xmin = 763.9109
				xmax = 764.1109
				text = "the"
			intervals [1191]:
				xmin = 764.1109
				xmax = 764.3709
				text = "lady"
			intervals [1192]:
				xmin = 764.3709
				xmax = 764.6709
				text = "ape"
			intervals [1193]:
				xmin = 764.6709
				xmax = 764.9109
				text = "said"
			intervals [1194]:
				xmin = 764.9109
				xmax = 765.0709
				text = "that"
			intervals [1195]:
				xmin = 765.0709
				xmax = 765.2409
				text = "the"
			intervals [1196]:
				xmin = 765.2409
				xmax = 765.5218
				text = ""
			intervals [1197]:
				xmin = 765.5218
				xmax = 765.6018
				text = "the"
			intervals [1198]:
				xmin = 765.6018
				xmax = 765.8918
				text = "man"
			intervals [1199]:
				xmin = 765.8918
				xmax = 766.0218
				text = "was"
			intervals [1200]:
				xmin = 766.0218
				xmax = 766.2818
				text = "so"
			intervals [1201]:
				xmin = 766.2818
				xmax = 766.5818
				text = "ugly"
			intervals [1202]:
				xmin = 766.5818
				xmax = 766.6718
				text = "and"
			intervals [1203]:
				xmin = 766.6718
				xmax = 766.7918
				text = "she"
			intervals [1204]:
				xmin = 766.7918
				xmax = 766.9418
				text = "didn't"
			intervals [1205]:
				xmin = 766.9418
				xmax = 767.1218
				text = "wanna"
			intervals [1206]:
				xmin = 767.1218
				xmax = 767.2218
				text = "ki-"
			intervals [1207]:
				xmin = 767.2218
				xmax = 767.7418
				text = "<unk>"
			intervals [1208]:
				xmin = 767.7418
				xmax = 767.8446
				text = ""
			intervals [1209]:
				xmin = 767.8446
				xmax = 767.9946
				text = "that"
			intervals [1210]:
				xmin = 767.9946
				xmax = 768.0846
				text = "s"
			intervals [1211]:
				xmin = 768.0846
				xmax = 768.4846
				text = "funny"
			intervals [1212]:
				xmin = 768.4846
				xmax = 769.0946
				text = ""
			intervals [1213]:
				xmin = 769.0946
				xmax = 769.5246
				text = "<unk>"
			intervals [1214]:
				xmin = 769.5246
				xmax = 769.7986
				text = ""
			intervals [1215]:
				xmin = 769.7986
				xmax = 769.9486
				text = "that"
			intervals [1216]:
				xmin = 769.9486
				xmax = 770.0186
				text = "s"
			intervals [1217]:
				xmin = 770.0186
				xmax = 770.1886
				text = "real"
			intervals [1218]:
				xmin = 770.1886
				xmax = 770.5186
				text = "funny"
			intervals [1219]:
				xmin = 770.5186
				xmax = 771.0162
				text = ""
			intervals [1220]:
				xmin = 771.0162
				xmax = 771.3962
				text = "well"
			intervals [1221]:
				xmin = 771.3962
				xmax = 771.6362
				text = "uh"
			intervals [1222]:
				xmin = 771.6362
				xmax = 771.8262
				text = "let"
			intervals [1223]:
				xmin = 771.8262
				xmax = 771.8562
				text = "s"
			intervals [1224]:
				xmin = 771.8562
				xmax = 772.0662
				text = "see"
			intervals [1225]:
				xmin = 772.0662
				xmax = 772.2062
				text = "you"
			intervals [1226]:
				xmin = 772.2062
				xmax = 772.4562
				text = "said"
			intervals [1227]:
				xmin = 772.4562
				xmax = 772.5862
				text = "that"
			intervals [1228]:
				xmin = 772.5862
				xmax = 772.7662
				text = "they"
			intervals [1229]:
				xmin = 772.7662
				xmax = 772.9162
				text = "had"
			intervals [1230]:
				xmin = 772.9162
				xmax = 773.2462
				text = "found"
			intervals [1231]:
				xmin = 773.2462
				xmax = 773.3862
				text = "out"
			intervals [1232]:
				xmin = 773.3862
				xmax = 773.4962
				text = "that"
			intervals [1233]:
				xmin = 773.4962
				xmax = 773.5762
				text = "they"
			intervals [1234]:
				xmin = 773.5762
				xmax = 773.7262
				text = "had"
			intervals [1235]:
				xmin = 773.7262
				xmax = 773.9139
				text = ""
			intervals [1236]:
				xmin = 773.9139
				xmax = 774.0839
				text = "had"
			intervals [1237]:
				xmin = 774.0839
				xmax = 774.2439
				text = "come"
			intervals [1238]:
				xmin = 774.2439
				xmax = 774.4039
				text = "back"
			intervals [1239]:
				xmin = 774.4039
				xmax = 774.4339
				text = ""
			intervals [1240]:
				xmin = 774.4339
				xmax = 774.6739
				text = "to"
			intervals [1241]:
				xmin = 774.6739
				xmax = 774.7734
				text = ""
			intervals [1242]:
				xmin = 774.7734
				xmax = 775.1934
				text = "to"
			intervals [1243]:
				xmin = 775.1934
				xmax = 775.5008
				text = ""
			intervals [1244]:
				xmin = 775.5008
				xmax = 775.7508
				text = "earth"
			intervals [1245]:
				xmin = 775.7508
				xmax = 779.4875
				text = ""
			intervals [1246]:
				xmin = 779.4875
				xmax = 779.6175
				text = "how"
			intervals [1247]:
				xmin = 779.6175
				xmax = 779.7375
				text = "did"
			intervals [1248]:
				xmin = 779.7375
				xmax = 779.8775
				text = "they"
			intervals [1249]:
				xmin = 779.8775
				xmax = 780.0675
				text = "know"
			intervals [1250]:
				xmin = 780.0675
				xmax = 780.3675
				text = "that"
			intervals [1251]:
				xmin = 780.3675
				xmax = 787.3842
				text = ""
			intervals [1252]:
				xmin = 787.3842
				xmax = 787.5442
				text = "well"
			intervals [1253]:
				xmin = 787.5442
				xmax = 787.5842
				text = "i"
			intervals [1254]:
				xmin = 787.5842
				xmax = 787.7842
				text = "mean"
			intervals [1255]:
				xmin = 787.7842
				xmax = 787.8842
				text = "how"
			intervals [1256]:
				xmin = 787.8842
				xmax = 788.0642
				text = "did"
			intervals [1257]:
				xmin = 788.0642
				xmax = 788.2442
				text = "how"
			intervals [1258]:
				xmin = 788.2442
				xmax = 788.3842
				text = "did"
			intervals [1259]:
				xmin = 788.3842
				xmax = 788.4842
				text = "you"
			intervals [1260]:
				xmin = 788.4842
				xmax = 788.8342
				text = "find"
			intervals [1261]:
				xmin = 788.8342
				xmax = 789.0042
				text = "out"
			intervals [1262]:
				xmin = 789.0042
				xmax = 789.2642
				text = "that"
			intervals [1263]:
				xmin = 789.2642
				xmax = 789.4542
				text = "that"
			intervals [1264]:
				xmin = 789.4542
				xmax = 789.6542
				text = "they"
			intervals [1265]:
				xmin = 789.6542
				xmax = 789.8142
				text = "were"
			intervals [1266]:
				xmin = 789.8142
				xmax = 790.2542
				text = "actually"
			intervals [1267]:
				xmin = 790.2542
				xmax = 790.3142
				text = "on"
			intervals [1268]:
				xmin = 790.3142
				xmax = 790.3742
				text = "in"
			intervals [1269]:
				xmin = 790.3742
				xmax = 790.4342
				text = "new"
			intervals [1270]:
				xmin = 790.4342
				xmax = 790.7542
				text = ""
			intervals [1271]:
				xmin = 790.7542
				xmax = 790.8742
				text = "york"
			intervals [1272]:
				xmin = 790.8742
				xmax = 796.3758
				text = ""
			intervals [1273]:
				xmin = 796.3758
				xmax = 796.7858
				text = "oh"
			intervals [1274]:
				xmin = 796.7858
				xmax = 797.8559
				text = ""
			intervals [1275]:
				xmin = 797.8559
				xmax = 798.2959
				text = "so"
			intervals [1276]:
				xmin = 798.2959
				xmax = 799.3363
				text = ""
			intervals [1277]:
				xmin = 799.3363
				xmax = 799.5163
				text = "well"
			intervals [1278]:
				xmin = 799.5163
				xmax = 799.5763
				text = "do"
			intervals [1279]:
				xmin = 799.5763
				xmax = 799.7163
				text = "you"
			intervals [1280]:
				xmin = 799.7163
				xmax = 799.8763
				text = "think"
			intervals [1281]:
				xmin = 799.8763
				xmax = 799.9863
				text = "had"
			intervals [1282]:
				xmin = 799.9863
				xmax = 800.4863
				text = "happened"
			intervals [1283]:
				xmin = 800.4863
				xmax = 800.7263
				text = "then"
			intervals [1284]:
				xmin = 800.7263
				xmax = 806.7831
				text = ""
			intervals [1285]:
				xmin = 806.7831
				xmax = 806.8831
				text = "you"
			intervals [1286]:
				xmin = 806.8831
				xmax = 807.0831
				text = "think"
			intervals [1287]:
				xmin = 807.0831
				xmax = 807.2231
				text = "they"
			intervals [1288]:
				xmin = 807.2231
				xmax = 807.3931
				text = "went"
			intervals [1289]:
				xmin = 807.3931
				xmax = 807.5931
				text = "back"
			intervals [1290]:
				xmin = 807.5931
				xmax = 807.9831
				text = "home"
			intervals [1291]:
				xmin = 807.9831
				xmax = 808.0887
				text = ""
			intervals [1292]:
				xmin = 808.0887
				xmax = 808.2487
				text = "well"
			intervals [1293]:
				xmin = 808.2487
				xmax = 808.3087
				text = "if"
			intervals [1294]:
				xmin = 808.3087
				xmax = 808.4487
				text = "they"
			intervals [1295]:
				xmin = 808.4487
				xmax = 808.6587
				text = "were"
			intervals [1296]:
				xmin = 808.6587
				xmax = 809.0487
				text = "already"
			intervals [1297]:
				xmin = 809.0487
				xmax = 809.1108
				text = ""
			intervals [1298]:
				xmin = 809.1108
				xmax = 809.3108
				text = "where"
			intervals [1299]:
				xmin = 809.3108
				xmax = 809.4708
				text = "was"
			intervals [1300]:
				xmin = 809.4708
				xmax = 809.7408
				text = "home"
			intervals [1301]:
				xmin = 809.7408
				xmax = 809.9308
				text = "for"
			intervals [1302]:
				xmin = 809.9308
				xmax = 810.1708
				text = "them"
			intervals [1303]:
				xmin = 810.1708
				xmax = 810.4308
				text = "then"
			intervals [1304]:
				xmin = 810.4308
				xmax = 810.8919
				text = ""
			intervals [1305]:
				xmin = 810.8919
				xmax = 810.9819
				text = "if"
			intervals [1306]:
				xmin = 810.9819
				xmax = 811.1719
				text = "they"
			intervals [1307]:
				xmin = 811.1719
				xmax = 811.2319
				text = "were"
			intervals [1308]:
				xmin = 811.2319
				xmax = 811.4719
				text = "on"
			intervals [1309]:
				xmin = 811.4719
				xmax = 811.8419
				text = "earth"
			intervals [1310]:
				xmin = 811.8419
				xmax = 812.909
				text = ""
			intervals [1311]:
				xmin = 812.909
				xmax = 813.079
				text = "where"
			intervals [1312]:
				xmin = 813.079
				xmax = 813.139
				text = "do"
			intervals [1313]:
				xmin = 813.139
				xmax = 813.239
				text = "you"
			intervals [1314]:
				xmin = 813.239
				xmax = 813.409
				text = "think"
			intervals [1315]:
				xmin = 813.409
				xmax = 813.519
				text = "they"
			intervals [1316]:
				xmin = 813.519
				xmax = 813.639
				text = "were"
			intervals [1317]:
				xmin = 813.639
				xmax = 813.849
				text = "gonna"
			intervals [1318]:
				xmin = 813.849
				xmax = 814.049
				text = "go"
			intervals [1319]:
				xmin = 814.049
				xmax = 814.319
				text = "from"
			intervals [1320]:
				xmin = 814.319
				xmax = 814.609
				text = "there"
			intervals [1321]:
				xmin = 814.609
				xmax = 820.3697
				text = ""
			intervals [1322]:
				xmin = 820.3697
				xmax = 820.6397
				text = "mm"
			intervals [1323]:
				xmin = 820.6397
				xmax = 821.4596
				text = ""
			intervals [1324]:
				xmin = 821.4596
				xmax = 821.7196
				text = "don't"
			intervals [1325]:
				xmin = 821.7196
				xmax = 821.7496
				text = ""
			intervals [1326]:
				xmin = 821.7496
				xmax = 821.9596
				text = "know"
			intervals [1327]:
				xmin = 821.9596
				xmax = 822.1745
				text = ""
			intervals [1328]:
				xmin = 822.1745
				xmax = 822.4645
				text = "<unk>"
			intervals [1329]:
				xmin = 822.4645
				xmax = 823.0838
				text = ""
			intervals [1330]:
				xmin = 823.0838
				xmax = 823.1738
				text = "yeah"
			intervals [1331]:
				xmin = 823.1738
				xmax = 823.3538
				text = "that"
			intervals [1332]:
				xmin = 823.3538
				xmax = 823.5138
				text = "was"
			intervals [1333]:
				xmin = 823.5138
				xmax = 823.6138
				text = "a"
			intervals [1334]:
				xmin = 823.6138
				xmax = 823.7938
				text = "good"
			intervals [1335]:
				xmin = 823.7938
				xmax = 823.8238
				text = ""
			intervals [1336]:
				xmin = 823.8238
				xmax = 824.1638
				text = "movie"
			intervals [1337]:
				xmin = 824.1638
				xmax = 824.2038
				text = ""
			intervals [1338]:
				xmin = 824.2038
				xmax = 824.2738
				text = "though"
			intervals [1339]:
				xmin = 824.2738
				xmax = 824.7718
				text = ""
			intervals [1340]:
				xmin = 824.7718
				xmax = 825.1118
				text = "um"
			intervals [1341]:
				xmin = 825.1118
				xmax = 825.8649
				text = ""
			intervals [1342]:
				xmin = 825.8649
				xmax = 826.0349
				text = "what"
			intervals [1343]:
				xmin = 826.0349
				xmax = 826.2249
				text = "about"
			intervals [1344]:
				xmin = 826.2249
				xmax = 826.4949
				text = "another"
			intervals [1345]:
				xmin = 826.4949
				xmax = 826.5249
				text = ""
			intervals [1346]:
				xmin = 826.5249
				xmax = 826.8249
				text = "movie"
			intervals [1347]:
				xmin = 826.8249
				xmax = 839.9046
				text = ""
			intervals [1348]:
				xmin = 839.9046
				xmax = 840.0446
				text = "you"
			intervals [1349]:
				xmin = 840.0446
				xmax = 840.4046
				text = "guess"
			intervals [1350]:
				xmin = 840.4046
				xmax = 840.6746
				text = "that"
			intervals [1351]:
				xmin = 840.6746
				xmax = 841.2536
				text = ""
			intervals [1352]:
				xmin = 841.2536
				xmax = 841.6436
				text = "wow"
			intervals [1353]:
				xmin = 841.6436
				xmax = 841.8036
				text = "you're"
			intervals [1354]:
				xmin = 841.8036
				xmax = 842.0736
				text = "pretty"
			intervals [1355]:
				xmin = 842.0736
				xmax = 842.5636
				text = "smart"
			intervals [1356]:
				xmin = 842.5636
				xmax = 843.0908
				text = ""
			intervals [1357]:
				xmin = 843.0908
				xmax = 843.2208
				text = "how"
			intervals [1358]:
				xmin = 843.2208
				xmax = 843.4008
				text = "did"
			intervals [1359]:
				xmin = 843.4008
				xmax = 843.5308
				text = "you"
			intervals [1360]:
				xmin = 843.5308
				xmax = 843.6408
				text = ""
			intervals [1361]:
				xmin = 843.6408
				xmax = 843.7608
				text = "how"
			intervals [1362]:
				xmin = 843.7608
				xmax = 843.9208
				text = "did"
			intervals [1363]:
				xmin = 843.9208
				xmax = 844.0308
				text = "you"
			intervals [1364]:
				xmin = 844.0308
				xmax = 844.3308
				text = "guess"
			intervals [1365]:
				xmin = 844.3308
				xmax = 844.4608
				text = "it"
			intervals [1366]:
				xmin = 844.4608
				xmax = 844.6008
				text = "what"
			intervals [1367]:
				xmin = 844.6008
				xmax = 844.8008
				text = "made"
			intervals [1368]:
				xmin = 844.8008
				xmax = 844.9208
				text = "you"
			intervals [1369]:
				xmin = 844.9208
				xmax = 845.1108
				text = "think"
			intervals [1370]:
				xmin = 845.1108
				xmax = 845.1708
				text = ""
			intervals [1371]:
				xmin = 845.1708
				xmax = 845.3508
				text = "that"
			intervals [1372]:
				xmin = 845.3508
				xmax = 845.3808
				text = ""
			intervals [1373]:
				xmin = 845.3808
				xmax = 845.5808
				text = "that"
			intervals [1374]:
				xmin = 845.5808
				xmax = 845.6208
				text = ""
			intervals [1375]:
				xmin = 845.6208
				xmax = 845.7608
				text = "was"
			intervals [1376]:
				xmin = 845.7608
				xmax = 845.8508
				text = "a"
			intervals [1377]:
				xmin = 845.8508
				xmax = 845.8808
				text = ""
			intervals [1378]:
				xmin = 845.8808
				xmax = 846.1408
				text = "that"
			intervals [1379]:
				xmin = 846.1408
				xmax = 846.2208
				text = "s"
			intervals [1380]:
				xmin = 846.2208
				xmax = 846.3408
				text = "what"
			intervals [1381]:
				xmin = 846.3408
				xmax = 846.6708
				text = "happened"
			intervals [1382]:
				xmin = 846.6708
				xmax = 854.5826
				text = ""
			intervals [1383]:
				xmin = 854.5826
				xmax = 855.2626
				text = "mm-hm"
			intervals [1384]:
				xmin = 855.2626
				xmax = 855.3593
				text = ""
			intervals [1385]:
				xmin = 855.3593
				xmax = 855.8593
				text = "mm-hm"
			intervals [1386]:
				xmin = 855.8593
				xmax = 856.6269
				text = ""
			intervals [1387]:
				xmin = 856.6269
				xmax = 856.7169
				text = "oh"
			intervals [1388]:
				xmin = 856.7169
				xmax = 856.8969
				text = "well"
			intervals [1389]:
				xmin = 856.8969
				xmax = 857.0769
				text = "that"
			intervals [1390]:
				xmin = 857.0769
				xmax = 857.1669
				text = "s"
			intervals [1391]:
				xmin = 857.1669
				xmax = 857.4769
				text = "pretty"
			intervals [1392]:
				xmin = 857.4769
				xmax = 857.7569
				text = "bright"
			intervals [1393]:
				xmin = 857.7569
				xmax = 857.8569
				text = "of"
			intervals [1394]:
				xmin = 857.8569
				xmax = 858.1169
				text = "you"
			intervals [1395]:
				xmin = 858.1169
				xmax = 858.2669
				text = "you"
			intervals [1396]:
				xmin = 858.2669
				xmax = 858.3469
				text = "a"
			intervals [1397]:
				xmin = 858.3469
				xmax = 858.6469
				text = "smart"
			intervals [1398]:
				xmin = 858.6469
				xmax = 858.6869
				text = ""
			intervals [1399]:
				xmin = 858.6869
				xmax = 858.9369
				text = "girl"
			intervals [1400]:
				xmin = 858.9369
				xmax = 858.9669
				text = ""
			intervals [1401]:
				xmin = 858.9669
				xmax = 859.1869
				text = "aren't"
			intervals [1402]:
				xmin = 859.1869
				xmax = 859.2769
				text = "you"
			intervals [1403]:
				xmin = 859.2769
				xmax = 860.0157
				text = ""
			intervals [1404]:
				xmin = 860.0157
				xmax = 860.3357
				text = "<unk>"
			intervals [1405]:
				xmin = 860.3357
				xmax = 861.4359
				text = ""
			intervals [1406]:
				xmin = 861.4359
				xmax = 862.0659
				text = "um"
			intervals [1407]:
				xmin = 862.0659
				xmax = 862.3772
				text = ""
			intervals [1408]:
				xmin = 862.3772
				xmax = 862.4672
				text = "let"
			intervals [1409]:
				xmin = 862.4672
				xmax = 862.5072
				text = "s"
			intervals [1410]:
				xmin = 862.5072
				xmax = 862.5372
				text = ""
			intervals [1411]:
				xmin = 862.5372
				xmax = 862.8072
				text = "see"
			intervals [1412]:
				xmin = 862.8072
				xmax = 864.764
				text = ""
			intervals [1413]:
				xmin = 864.764
				xmax = 865.034
				text = "what"
			intervals [1414]:
				xmin = 865.034
				xmax = 865.064
				text = ""
			intervals [1415]:
				xmin = 865.064
				xmax = 865.524
				text = "about"
			intervals [1416]:
				xmin = 865.524
				xmax = 866.139
				text = ""
			intervals [1417]:
				xmin = 866.139
				xmax = 866.489
				text = "another"
			intervals [1418]:
				xmin = 866.489
				xmax = 866.539
				text = ""
			intervals [1419]:
				xmin = 866.539
				xmax = 866.959
				text = "movie"
			intervals [1420]:
				xmin = 866.959
				xmax = 867.9288
				text = ""
			intervals [1421]:
				xmin = 867.9288
				xmax = 868.0288
				text = "have"
			intervals [1422]:
				xmin = 868.0288
				xmax = 868.1188
				text = "you"
			intervals [1423]:
				xmin = 868.1188
				xmax = 868.3388
				text = "seen"
			intervals [1424]:
				xmin = 868.3388
				xmax = 868.3888
				text = ""
			intervals [1425]:
				xmin = 868.3888
				xmax = 868.6388
				text = "any"
			intervals [1426]:
				xmin = 868.6388
				xmax = 868.8188
				text = "other"
			intervals [1427]:
				xmin = 868.8188
				xmax = 868.9988
				text = "good"
			intervals [1428]:
				xmin = 868.9988
				xmax = 869.0288
				text = ""
			intervals [1429]:
				xmin = 869.0288
				xmax = 869.4388
				text = "movies"
			intervals [1430]:
				xmin = 869.4388
				xmax = 869.4688
				text = ""
			intervals [1431]:
				xmin = 869.4688
				xmax = 869.7588
				text = "lately"
			intervals [1432]:
				xmin = 869.7588
				xmax = 873.6337
				text = ""
			intervals [1433]:
				xmin = 873.6337
				xmax = 873.7337
				text = "you"
			intervals [1434]:
				xmin = 873.7337
				xmax = 873.8737
				text = "can't"
			intervals [1435]:
				xmin = 873.8737
				xmax = 874.2237
				text = "remember"
			intervals [1436]:
				xmin = 874.2237
				xmax = 874.4037
				text = "any"
			intervals [1437]:
				xmin = 874.4037
				xmax = 874.5237
				text = "other"
			intervals [1438]:
				xmin = 874.5237
				xmax = 874.6937
				text = "good"
			intervals [1439]:
				xmin = 874.6937
				xmax = 875.1137
				text = "movies"
			intervals [1440]:
				xmin = 875.1137
				xmax = 875.772
				text = ""
			intervals [1441]:
				xmin = 875.772
				xmax = 875.922
				text = "what"
			intervals [1442]:
				xmin = 875.922
				xmax = 876.122
				text = "about"
			intervals [1443]:
				xmin = 876.122
				xmax = 876.242
				text = "an"
			intervals [1444]:
				xmin = 876.242
				xmax = 876.442
				text = "old"
			intervals [1445]:
				xmin = 876.442
				xmax = 876.722
				text = "movie"
			intervals [1446]:
				xmin = 876.722
				xmax = 876.782
				text = "on"
			intervals [1447]:
				xmin = 876.782
				xmax = 876.872
				text = ""
			intervals [1448]:
				xmin = 876.872
				xmax = 877.512
				text = "television"
			intervals [1449]:
				xmin = 877.512
				xmax = 881.7382
				text = ""
			intervals [1450]:
				xmin = 881.7382
				xmax = 881.8882
				text = "can't"
			intervals [1451]:
				xmin = 881.8882
				xmax = 882.3282
				text = "remember"
			intervals [1452]:
				xmin = 882.3282
				xmax = 882.3582
				text = ""
			intervals [1453]:
				xmin = 882.3582
				xmax = 882.5982
				text = "any"
			intervals [1454]:
				xmin = 882.5982
				xmax = 883.1544
				text = ""
			intervals [1455]:
				xmin = 883.1544
				xmax = 883.5344
				text = "okay"
			intervals [1456]:
				xmin = 883.5344
				xmax = 884.1489
				text = ""
			intervals [1457]:
				xmin = 884.1489
				xmax = 884.4289
				text = "well"
			intervals [1458]:
				xmin = 884.4289
				xmax = 884.4589
				text = ""
			intervals [1459]:
				xmin = 884.4589
				xmax = 884.8789
				text = "um"
			intervals [1460]:
				xmin = 884.8789
				xmax = 885.5731
				text = ""
			intervals [1461]:
				xmin = 885.5731
				xmax = 885.6831
				text = "<unk>"
			intervals [1462]:
				xmin = 885.6831
				xmax = 886.2792
				text = ""
			intervals [1463]:
				xmin = 886.2792
				xmax = 886.3692
				text = "let"
			intervals [1464]:
				xmin = 886.3692
				xmax = 886.3992
				text = ""
			intervals [1465]:
				xmin = 886.3992
				xmax = 886.4892
				text = "s"
			intervals [1466]:
				xmin = 886.4892
				xmax = 886.7092
				text = "see"
			intervals [1467]:
				xmin = 886.7092
				xmax = 886.7992
				text = ""
			intervals [1468]:
				xmin = 886.7992
				xmax = 886.9192
				text = "do"
			intervals [1469]:
				xmin = 886.9192
				xmax = 886.9892
				text = "you"
			intervals [1470]:
				xmin = 886.9892
				xmax = 887.1692
				text = "have"
			intervals [1471]:
				xmin = 887.1692
				xmax = 887.2592
				text = "a"
			intervals [1472]:
				xmin = 887.2592
				xmax = 887.2892
				text = ""
			intervals [1473]:
				xmin = 887.2892
				xmax = 887.5092
				text = "pet"
			intervals [1474]:
				xmin = 887.5092
				xmax = 888.736
				text = ""
			intervals [1475]:
				xmin = 888.736
				xmax = 888.906
				text = "you"
			intervals [1476]:
				xmin = 888.906
				xmax = 888.936
				text = ""
			intervals [1477]:
				xmin = 888.936
				xmax = 889.246
				text = "do"
			intervals [1478]:
				xmin = 889.246
				xmax = 889.3702
				text = ""
			intervals [1479]:
				xmin = 889.3702
				xmax = 889.4602
				text = "what"
			intervals [1480]:
				xmin = 889.4602
				xmax = 889.6902
				text = "kind"
			intervals [1481]:
				xmin = 889.6902
				xmax = 889.7602
				text = "of"
			intervals [1482]:
				xmin = 889.7602
				xmax = 889.8402
				text = ""
			intervals [1483]:
				xmin = 889.8402
				xmax = 889.9702
				text = "pet"
			intervals [1484]:
				xmin = 889.9702
				xmax = 891.0263
				text = ""
			intervals [1485]:
				xmin = 891.0263
				xmax = 891.0563
				text = "a"
			intervals [1486]:
				xmin = 891.0563
				xmax = 891.4063
				text = "dog"
			intervals [1487]:
				xmin = 891.4063
				xmax = 891.7856
				text = ""
			intervals [1488]:
				xmin = 891.7856
				xmax = 892.4656
				text = "dogs"
			intervals [1489]:
				xmin = 892.4656
				xmax = 892.5829
				text = ""
			intervals [1490]:
				xmin = 892.5829
				xmax = 892.7029
				text = "how"
			intervals [1491]:
				xmin = 892.7029
				xmax = 892.9429
				text = "many"
			intervals [1492]:
				xmin = 892.9429
				xmax = 893.0629
				text = "do"
			intervals [1493]:
				xmin = 893.0629
				xmax = 893.1629
				text = "you"
			intervals [1494]:
				xmin = 893.1629
				xmax = 893.3329
				text = "have"
			intervals [1495]:
				xmin = 893.3329
				xmax = 895.1677
				text = ""
			intervals [1496]:
				xmin = 895.1677
				xmax = 895.3577
				text = "two"
			intervals [1497]:
				xmin = 895.3577
				xmax = 895.3877
				text = ""
			intervals [1498]:
				xmin = 895.3877
				xmax = 895.6577
				text = "dogs"
			intervals [1499]:
				xmin = 895.6577
				xmax = 895.8977
				text = ""
			intervals [1500]:
				xmin = 895.8977
				xmax = 896.0977
				text = "tell"
			intervals [1501]:
				xmin = 896.0977
				xmax = 896.1877
				text = "me"
			intervals [1502]:
				xmin = 896.1877
				xmax = 896.2777
				text = ""
			intervals [1503]:
				xmin = 896.2777
				xmax = 896.4677
				text = "about"
			intervals [1504]:
				xmin = 896.4677
				xmax = 896.5977
				text = "your"
			intervals [1505]:
				xmin = 896.5977
				xmax = 896.8677
				text = "dogs"
			intervals [1506]:
				xmin = 896.8677
				xmax = 902.4014
				text = ""
			intervals [1507]:
				xmin = 902.4014
				xmax = 902.7214
				text = "ordinary"
			intervals [1508]:
				xmin = 902.7214
				xmax = 903.2354
				text = ""
			intervals [1509]:
				xmin = 903.2354
				xmax = 903.3754
				text = "well"
			intervals [1510]:
				xmin = 903.3754
				xmax = 903.4854
				text = "how"
			intervals [1511]:
				xmin = 903.4854
				xmax = 903.5754
				text = "d"
			intervals [1512]:
				xmin = 903.5754
				xmax = 903.6854
				text = "you"
			intervals [1513]:
				xmin = 903.6854
				xmax = 903.9354
				text = "get"
			intervals [1514]:
				xmin = 903.9354
				xmax = 904.0554
				text = "'em"
			intervals [1515]:
				xmin = 904.0554
				xmax = 919.6033
				text = ""
			intervals [1516]:
				xmin = 919.6033
				xmax = 919.7733
				text = "<unk>"
			intervals [1517]:
				xmin = 919.7733
				xmax = 920.1733
				text = "oh"
			intervals [1518]:
				xmin = 920.1733
				xmax = 921.6704
				text = ""
			intervals [1519]:
				xmin = 921.6704
				xmax = 921.8104
				text = "so"
			intervals [1520]:
				xmin = 921.8104
				xmax = 921.9804
				text = "that"
			intervals [1521]:
				xmin = 921.9804
				xmax = 922.1804
				text = "was"
			intervals [1522]:
				xmin = 922.1804
				xmax = 922.3904
				text = "like"
			intervals [1523]:
				xmin = 922.3904
				xmax = 922.4204
				text = ""
			intervals [1524]:
				xmin = 922.4204
				xmax = 922.6504
				text = "one"
			intervals [1525]:
				xmin = 922.6504
				xmax = 923.0004
				text = "dog"
			intervals [1526]:
				xmin = 923.0004
				xmax = 924.9505
				text = ""
			intervals [1527]:
				xmin = 924.9505
				xmax = 925.4205
				text = "uh-huh"
			intervals [1528]:
				xmin = 925.4205
				xmax = 926.3675
				text = ""
			intervals [1529]:
				xmin = 926.3675
				xmax = 926.5975
				text = "oh"
			intervals [1530]:
				xmin = 926.5975
				xmax = 926.8623
				text = ""
			intervals [1531]:
				xmin = 926.8623
				xmax = 927.0923
				text = "well"
			intervals [1532]:
				xmin = 927.0923
				xmax = 927.5026
				text = ""
			intervals [1533]:
				xmin = 927.5026
				xmax = 927.6026
				text = "so"
			intervals [1534]:
				xmin = 927.6026
				xmax = 927.8226
				text = "you"
			intervals [1535]:
				xmin = 927.8226
				xmax = 928.1126
				text = "still"
			intervals [1536]:
				xmin = 928.1126
				xmax = 928.2926
				text = "have"
			intervals [1537]:
				xmin = 928.2926
				xmax = 928.3226
				text = ""
			intervals [1538]:
				xmin = 928.3226
				xmax = 928.5626
				text = "him"
			intervals [1539]:
				xmin = 928.5626
				xmax = 928.6426
				text = ""
			intervals [1540]:
				xmin = 928.6426
				xmax = 928.6726
				text = "i"
			intervals [1541]:
				xmin = 928.6726
				xmax = 928.7026
				text = ""
			intervals [1542]:
				xmin = 928.7026
				xmax = 929.0226
				text = "presume"
			intervals [1543]:
				xmin = 929.0226
				xmax = 929.1026
				text = ""
			intervals [1544]:
				xmin = 929.1026
				xmax = 929.1926
				text = "how"
			intervals [1545]:
				xmin = 929.1926
				xmax = 929.3926
				text = "long"
			intervals [1546]:
				xmin = 929.3926
				xmax = 929.4226
				text = ""
			intervals [1547]:
				xmin = 929.4226
				xmax = 929.5126
				text = "have"
			intervals [1548]:
				xmin = 929.5126
				xmax = 929.6326
				text = "you"
			intervals [1549]:
				xmin = 929.6326
				xmax = 929.7526
				text = "had"
			intervals [1550]:
				xmin = 929.7526
				xmax = 930.0926
				text = "him"
			intervals [1551]:
				xmin = 930.0926
				xmax = 934.8191
				text = ""
			intervals [1552]:
				xmin = 934.8191
				xmax = 934.8491
				text = "oh"
			intervals [1553]:
				xmin = 934.8491
				xmax = 934.9091
				text = "my"
			intervals [1554]:
				xmin = 934.9091
				xmax = 935.3191
				text = "goodness"
			intervals [1555]:
				xmin = 935.3191
				xmax = 936.2638
				text = ""
			intervals [1556]:
				xmin = 936.2638
				xmax = 936.3738
				text = "oh"
			intervals [1557]:
				xmin = 936.3738
				xmax = 936.5038
				text = ""
			intervals [1558]:
				xmin = 936.5038
				xmax = 936.7638
				text = "boy"
			intervals [1559]:
				xmin = 936.7638
				xmax = 939.9695
				text = ""
			intervals [1560]:
				xmin = 939.9695
				xmax = 940.6595
				text = "uh-huh"
			intervals [1561]:
				xmin = 940.6595
				xmax = 941.920
				text = ""
			intervals [1562]:
				xmin = 941.920
				xmax = 942.460
				text = "mm-hm"
			intervals [1563]:
				xmin = 942.460
				xmax = 942.5888
				text = ""
			intervals [1564]:
				xmin = 942.5888
				xmax = 942.6488
				text = "and"
			intervals [1565]:
				xmin = 942.6488
				xmax = 942.7788
				text = "is"
			intervals [1566]:
				xmin = 942.7788
				xmax = 942.9188
				text = "there"
			intervals [1567]:
				xmin = 942.9188
				xmax = 943.0688
				text = "any"
			intervals [1568]:
				xmin = 943.0688
				xmax = 943.4488
				text = "difference"
			intervals [1569]:
				xmin = 943.4488
				xmax = 943.5388
				text = "in"
			intervals [1570]:
				xmin = 943.5388
				xmax = 943.6688
				text = "their"
			intervals [1571]:
				xmin = 943.6688
				xmax = 944.1888
				text = "sizes"
			intervals [1572]:
				xmin = 944.1888
				xmax = 945.5778
				text = ""
			intervals [1573]:
				xmin = 945.5778
				xmax = 945.6378
				text = "no"
			intervals [1574]:
				xmin = 945.6378
				xmax = 946.0001
				text = ""
			intervals [1575]:
				xmin = 946.0001
				xmax = 946.2001
				text = "tell"
			intervals [1576]:
				xmin = 946.2001
				xmax = 946.2701
				text = "me"
			intervals [1577]:
				xmin = 946.2701
				xmax = 946.6601
				text = "something"
			intervals [1578]:
				xmin = 946.6601
				xmax = 946.9701
				text = "about"
			intervals [1579]:
				xmin = 946.9701
				xmax = 947.1101
				text = "your"
			intervals [1580]:
				xmin = 947.1101
				xmax = 947.1901
				text = ""
			intervals [1581]:
				xmin = 947.1901
				xmax = 947.3801
				text = "tell"
			intervals [1582]:
				xmin = 947.3801
				xmax = 947.5101
				text = "me"
			intervals [1583]:
				xmin = 947.5101
				xmax = 947.8601
				text = "something"
			intervals [1584]:
				xmin = 947.8601
				xmax = 947.8901
				text = ""
			intervals [1585]:
				xmin = 947.8901
				xmax = 948.0101
				text = "that"
			intervals [1586]:
				xmin = 948.0101
				xmax = 948.0901
				text = ""
			intervals [1587]:
				xmin = 948.0901
				xmax = 948.3401
				text = "uh"
			intervals [1588]:
				xmin = 948.3401
				xmax = 948.5122
				text = ""
			intervals [1589]:
				xmin = 948.5122
				xmax = 948.8222
				text = "funny"
			intervals [1590]:
				xmin = 948.8222
				xmax = 949.1222
				text = "about"
			intervals [1591]:
				xmin = 949.1222
				xmax = 949.2522
				text = "your"
			intervals [1592]:
				xmin = 949.2522
				xmax = 949.2822
				text = ""
			intervals [1593]:
				xmin = 949.2822
				xmax = 949.5622
				text = "dogs"
			intervals [1594]:
				xmin = 949.5622
				xmax = 962.6292
				text = ""
			intervals [1595]:
				xmin = 962.6292
				xmax = 962.8492
				text = "what"
			intervals [1596]:
				xmin = 962.8492
				xmax = 962.8792
				text = ""
			intervals [1597]:
				xmin = 962.8792
				xmax = 963.0092
				text = "you"
			intervals [1598]:
				xmin = 963.0092
				xmax = 963.1692
				text = "mean"
			intervals [1599]:
				xmin = 963.1692
				xmax = 963.3192
				text = "your"
			intervals [1600]:
				xmin = 963.3192
				xmax = 963.6292
				text = "dog"
			intervals [1601]:
				xmin = 963.6292
				xmax = 963.6892
				text = ""
			intervals [1602]:
				xmin = 963.6892
				xmax = 963.9592
				text = "opened"
			intervals [1603]:
				xmin = 963.9592
				xmax = 964.0592
				text = "the"
			intervals [1604]:
				xmin = 964.0592
				xmax = 964.4792
				text = "door"
			intervals [1605]:
				xmin = 964.4792
				xmax = 969.5672
				text = ""
			intervals [1606]:
				xmin = 969.5672
				xmax = 970.0072
				text = "mm-hm"
			intervals [1607]:
				xmin = 970.0072
				xmax = 983.3103
				text = ""
			intervals [1608]:
				xmin = 983.3103
				xmax = 983.6003
				text = "you"
			intervals [1609]:
				xmin = 983.6003
				xmax = 983.6303
				text = ""
			intervals [1610]:
				xmin = 983.6303
				xmax = 983.7303
				text = "are"
			intervals [1611]:
				xmin = 983.7303
				xmax = 983.8303
				text = ""
			intervals [1612]:
				xmin = 983.8303
				xmax = 984.2703
				text = "kidding"
			intervals [1613]:
				xmin = 984.2703
				xmax = 984.9459
				text = ""
			intervals [1614]:
				xmin = 984.9459
				xmax = 985.1159
				text = "that"
			intervals [1615]:
				xmin = 985.1159
				xmax = 985.3859
				text = "is"
			intervals [1616]:
				xmin = 985.3859
				xmax = 985.7559
				text = "something"
			intervals [1617]:
				xmin = 985.7559
				xmax = 985.8259
				text = ""
			intervals [1618]:
				xmin = 985.8259
				xmax = 985.9859
				text = "boy"
			intervals [1619]:
				xmin = 985.9859
				xmax = 986.1359
				text = "that"
			intervals [1620]:
				xmin = 986.1359
				xmax = 986.1659
				text = ""
			intervals [1621]:
				xmin = 986.1659
				xmax = 986.4059
				text = "must"
			intervals [1622]:
				xmin = 986.4059
				xmax = 986.4759
				text = "be"
			intervals [1623]:
				xmin = 986.4759
				xmax = 986.5059
				text = "a"
			intervals [1624]:
				xmin = 986.5059
				xmax = 986.5559
				text = ""
			intervals [1625]:
				xmin = 986.5559
				xmax = 986.8059
				text = "pretty"
			intervals [1626]:
				xmin = 986.8059
				xmax = 987.0659
				text = "smart"
			intervals [1627]:
				xmin = 987.0659
				xmax = 987.1059
				text = ""
			intervals [1628]:
				xmin = 987.1059
				xmax = 987.3559
				text = "dog"
			intervals [1629]:
				xmin = 987.3559
				xmax = 987.5359
				text = "which"
			intervals [1630]:
				xmin = 987.5359
				xmax = 987.6959
				text = "one"
			intervals [1631]:
				xmin = 987.6959
				xmax = 987.9159
				text = "was"
			intervals [1632]:
				xmin = 987.9159
				xmax = 988.0059
				text = "it"
			intervals [1633]:
				xmin = 988.0059
				xmax = 989.780
				text = ""
			intervals [1634]:
				xmin = 989.780
				xmax = 989.810
				text = "oh"
			intervals [1635]:
				xmin = 989.810
				xmax = 989.920
				text = "the"
			intervals [1636]:
				xmin = 989.920
				xmax = 990.160
				text = ""
			intervals [1637]:
				xmin = 990.160
				xmax = 990.480
				text = "german"
			intervals [1638]:
				xmin = 990.480
				xmax = 990.840
				text = "shepherd"
			intervals [1639]:
				xmin = 990.840
				xmax = 990.880
				text = ""
			intervals [1640]:
				xmin = 990.880
				xmax = 991.010
				text = "did"
			intervals [1641]:
				xmin = 991.010
				xmax = 991.050
				text = ""
			intervals [1642]:
				xmin = 991.050
				xmax = 991.210
				text = "that"
			intervals [1643]:
				xmin = 991.210
				xmax = 991.250
				text = ""
			intervals [1644]:
				xmin = 991.250
				xmax = 991.760
				text = "mm-hm"
			intervals [1645]:
				xmin = 991.760
				xmax = 991.9624
				text = ""
			intervals [1646]:
				xmin = 991.9624
				xmax = 992.0724
				text = "what"
			intervals [1647]:
				xmin = 992.0724
				xmax = 992.3524
				text = "about"
			intervals [1648]:
				xmin = 992.3524
				xmax = 992.5124
				text = "your"
			intervals [1649]:
				xmin = 992.5124
				xmax = 992.9824
				text = "ordinary"
			intervals [1650]:
				xmin = 992.9824
				xmax = 993.2824
				text = "dog"
			intervals [1651]:
				xmin = 993.2824
				xmax = 994.2006
				text = ""
			intervals [1652]:
				xmin = 994.2006
				xmax = 994.4506
				text = "anything"
			intervals [1653]:
				xmin = 994.4506
				xmax = 994.5706
				text = ""
			intervals [1654]:
				xmin = 994.5706
				xmax = 994.8806
				text = "funny"
			intervals [1655]:
				xmin = 994.8806
				xmax = 995.0306
				text = "happen"
			intervals [1656]:
				xmin = 995.0306
				xmax = 995.0606
				text = ""
			intervals [1657]:
				xmin = 995.0606
				xmax = 995.1906
				text = "with"
			intervals [1658]:
				xmin = 995.1906
				xmax = 995.3406
				text = "him"
			intervals [1659]:
				xmin = 995.3406
				xmax = 997.5428
				text = ""
			intervals [1660]:
				xmin = 997.5428
				xmax = 998.2728
				text = "<unk>"
			intervals [1661]:
				xmin = 998.2728
				xmax = 1001.2404
				text = ""
			intervals [1662]:
				xmin = 1001.2404
				xmax = 1001.5804
				text = "mm"
			intervals [1663]:
				xmin = 1001.5804
				xmax = 1001.6104
				text = ""
			intervals [1664]:
				xmin = 1001.6104
				xmax = 1001.7704
				text = "cause"
			intervals [1665]:
				xmin = 1001.7704
				xmax = 1001.8404
				text = "he"
			intervals [1666]:
				xmin = 1001.8404
				xmax = 1001.9004
				text = "s"
			intervals [1667]:
				xmin = 1001.9004
				xmax = 1002.0404
				text = "too"
			intervals [1668]:
				xmin = 1002.0404
				xmax = 1002.0904
				text = ""
			intervals [1669]:
				xmin = 1002.0904
				xmax = 1002.4504
				text = "big"
			intervals [1670]:
				xmin = 1002.4504
				xmax = 1002.4804
				text = ""
			intervals [1671]:
				xmin = 1002.4804
				xmax = 1002.7004
				text = "huh"
			intervals [1672]:
				xmin = 1002.7004
				xmax = 1003.0852
				text = ""
			intervals [1673]:
				xmin = 1003.0852
				xmax = 1003.2652
				text = "<unk>"
			intervals [1674]:
				xmin = 1003.2652
				xmax = 1003.7153
				text = ""
			intervals [1675]:
				xmin = 1003.7153
				xmax = 1003.9753
				text = "oh"
			intervals [1676]:
				xmin = 1003.9753
				xmax = 1004.0553
				text = ""
			intervals [1677]:
				xmin = 1004.0553
				xmax = 1004.1753
				text = "that"
			intervals [1678]:
				xmin = 1004.1753
				xmax = 1004.2153
				text = "s"
			intervals [1679]:
				xmin = 1004.2153
				xmax = 1004.2853
				text = ""
			intervals [1680]:
				xmin = 1004.2853
				xmax = 1004.4953
				text = "good"
			intervals [1681]:
				xmin = 1004.4953
				xmax = 1004.5253
				text = ""
			intervals [1682]:
				xmin = 1004.5253
				xmax = 1004.6253
				text = "do"
			intervals [1683]:
				xmin = 1004.6253
				xmax = 1004.7153
				text = "you"
			intervals [1684]:
				xmin = 1004.7153
				xmax = 1004.9353
				text = "like"
			intervals [1685]:
				xmin = 1004.9353
				xmax = 1005.0253
				text = "your"
			intervals [1686]:
				xmin = 1005.0253
				xmax = 1005.3153
				text = "dogs"
			intervals [1687]:
				xmin = 1005.3153
				xmax = 1006.5363
				text = ""
			intervals [1688]:
				xmin = 1006.5363
				xmax = 1006.7563
				text = "which"
			intervals [1689]:
				xmin = 1006.7563
				xmax = 1006.8863
				text = "one"
			intervals [1690]:
				xmin = 1006.8863
				xmax = 1006.9463
				text = "do"
			intervals [1691]:
				xmin = 1006.9463
				xmax = 1007.0063
				text = "you"
			intervals [1692]:
				xmin = 1007.0063
				xmax = 1007.1763
				text = "like"
			intervals [1693]:
				xmin = 1007.1763
				xmax = 1007.2363
				text = ""
			intervals [1694]:
				xmin = 1007.2363
				xmax = 1007.3063
				text = "the"
			intervals [1695]:
				xmin = 1007.3063
				xmax = 1007.3863
				text = ""
			intervals [1696]:
				xmin = 1007.3863
				xmax = 1007.5263
				text = "best"
			intervals [1697]:
				xmin = 1007.5263
				xmax = 1012.6589
				text = ""
			intervals [1698]:
				xmin = 1012.6589
				xmax = 1012.8389
				text = "like"
			intervals [1699]:
				xmin = 1012.8389
				xmax = 1012.8989
				text = "'em"
			intervals [1700]:
				xmin = 1012.8989
				xmax = 1013.0189
				text = "both"
			intervals [1701]:
				xmin = 1013.0189
				xmax = 1013.1289
				text = ""
			intervals [1702]:
				xmin = 1013.1289
				xmax = 1013.2289
				text = "the"
			intervals [1703]:
				xmin = 1013.2289
				xmax = 1013.7189
				text = "same"
			intervals [1704]:
				xmin = 1013.7189
				xmax = 1019.6508
				text = ""
			intervals [1705]:
				xmin = 1019.6508
				xmax = 1019.6808
				text = "oh"
			intervals [1706]:
				xmin = 1019.6808
				xmax = 1020.1108
				text = ""
			intervals [1707]:
				xmin = 1020.1108
				xmax = 1020.3808
				text = "why"
			intervals [1708]:
				xmin = 1020.3808
				xmax = 1024.9421
				text = ""
			intervals [1709]:
				xmin = 1024.9421
				xmax = 1025.2321
				text = "oh"
			intervals [1710]:
				xmin = 1025.2321
				xmax = 1025.2621
				text = ""
			intervals [1711]:
				xmin = 1025.2621
				xmax = 1025.3921
				text = "i"
			intervals [1712]:
				xmin = 1025.3921
				xmax = 1025.4221
				text = ""
			intervals [1713]:
				xmin = 1025.4221
				xmax = 1025.7621
				text = "see"
			intervals [1714]:
				xmin = 1025.7621
				xmax = 1026.3583
				text = ""
			intervals [1715]:
				xmin = 1026.3583
				xmax = 1026.5883
				text = "oh"
			intervals [1716]:
				xmin = 1026.5883
				xmax = 1026.8107
				text = ""
			intervals [1717]:
				xmin = 1026.8107
				xmax = 1027.0307
				text = "which"
			intervals [1718]:
				xmin = 1027.0307
				xmax = 1027.2007
				text = "one"
			intervals [1719]:
				xmin = 1027.2007
				xmax = 1027.3707
				text = "is"
			intervals [1720]:
				xmin = 1027.3707
				xmax = 1027.8107
				text = "rex"
			intervals [1721]:
				xmin = 1027.8107
				xmax = 1029.9301
				text = ""
			intervals [1722]:
				xmin = 1029.9301
				xmax = 1030.4401
				text = "uh-huh"
			intervals [1723]:
				xmin = 1030.4401
				xmax = 1030.4701
				text = ""
			intervals [1724]:
				xmin = 1030.4701
				xmax = 1030.5801
				text = "and"
			intervals [1725]:
				xmin = 1030.5801
				xmax = 1030.6101
				text = ""
			intervals [1726]:
				xmin = 1030.6101
				xmax = 1030.7201
				text = "what"
			intervals [1727]:
				xmin = 1030.7201
				xmax = 1030.7501
				text = ""
			intervals [1728]:
				xmin = 1030.7501
				xmax = 1030.8301
				text = "s"
			intervals [1729]:
				xmin = 1030.8301
				xmax = 1030.9301
				text = "the"
			intervals [1730]:
				xmin = 1030.9301
				xmax = 1031.1401
				text = "name"
			intervals [1731]:
				xmin = 1031.1401
				xmax = 1031.2001
				text = "of"
			intervals [1732]:
				xmin = 1031.2001
				xmax = 1031.2801
				text = "the"
			intervals [1733]:
				xmin = 1031.2801
				xmax = 1031.6101
				text = "german"
			intervals [1734]:
				xmin = 1031.6101
				xmax = 1031.8501
				text = "shepherd"
			intervals [1735]:
				xmin = 1031.8501
				xmax = 1034.5266
				text = ""
			intervals [1736]:
				xmin = 1034.5266
				xmax = 1034.8766
				text = "what"
			intervals [1737]:
				xmin = 1034.8766
				xmax = 1036.0607
				text = ""
			intervals [1738]:
				xmin = 1036.0607
				xmax = 1036.2607
				text = "how"
			intervals [1739]:
				xmin = 1036.2607
				xmax = 1036.4507
				text = "did"
			intervals [1740]:
				xmin = 1036.4507
				xmax = 1036.5507
				text = "you"
			intervals [1741]:
				xmin = 1036.5507
				xmax = 1036.7907
				text = "give"
			intervals [1742]:
				xmin = 1036.7907
				xmax = 1036.9107
				text = "him"
			intervals [1743]:
				xmin = 1036.9107
				xmax = 1037.1007
				text = "that"
			intervals [1744]:
				xmin = 1037.1007
				xmax = 1037.4907
				text = "name"
			intervals [1745]:
				xmin = 1037.4907
				xmax = 1044.6701
				text = ""
			intervals [1746]:
				xmin = 1044.6701
				xmax = 1045.4401
				text = "antennas"
			intervals [1747]:
				xmin = 1045.4401
				xmax = 1046.1516
				text = ""
			intervals [1748]:
				xmin = 1046.1516
				xmax = 1046.4816
				text = "oh"
			intervals [1749]:
				xmin = 1046.4816
				xmax = 1046.5116
				text = ""
			intervals [1750]:
				xmin = 1046.5116
				xmax = 1046.6816
				text = "<unk>"
			intervals [1751]:
				xmin = 1046.6816
				xmax = 1047.0655
				text = ""
			intervals [1752]:
				xmin = 1047.0655
				xmax = 1047.2555
				text = "that"
			intervals [1753]:
				xmin = 1047.2555
				xmax = 1047.2955
				text = "s"
			intervals [1754]:
				xmin = 1047.2955
				xmax = 1047.4155
				text = "why"
			intervals [1755]:
				xmin = 1047.4155
				xmax = 1047.5255
				text = "you"
			intervals [1756]:
				xmin = 1047.5255
				xmax = 1047.7455
				text = "call"
			intervals [1757]:
				xmin = 1047.7455
				xmax = 1047.8455
				text = "him"
			intervals [1758]:
				xmin = 1047.8455
				xmax = 1048.2055
				text = "radar"
			intervals [1759]:
				xmin = 1048.2055
				xmax = 1048.4555
				text = "huh"
			intervals [1760]:
				xmin = 1048.4555
				xmax = 1048.872
				text = ""
			intervals [1761]:
				xmin = 1048.872
				xmax = 1048.992
				text = "how"
			intervals [1762]:
				xmin = 1048.992
				xmax = 1049.132
				text = "did"
			intervals [1763]:
				xmin = 1049.132
				xmax = 1049.222
				text = "you"
			intervals [1764]:
				xmin = 1049.222
				xmax = 1049.482
				text = "happen"
			intervals [1765]:
				xmin = 1049.482
				xmax = 1049.552
				text = "to"
			intervals [1766]:
				xmin = 1049.552
				xmax = 1049.822
				text = "call"
			intervals [1767]:
				xmin = 1049.822
				xmax = 1049.932
				text = "the"
			intervals [1768]:
				xmin = 1049.932
				xmax = 1050.342
				text = "ordinary"
			intervals [1769]:
				xmin = 1050.342
				xmax = 1050.622
				text = "dog"
			intervals [1770]:
				xmin = 1050.622
				xmax = 1051.032
				text = "rex"
			intervals [1771]:
				xmin = 1051.032
				xmax = 1061.5602
				text = ""
			intervals [1772]:
				xmin = 1061.5602
				xmax = 1062.2502
				text = "rags"
			intervals [1773]:
				xmin = 1062.2502
				xmax = 1062.908
				text = ""
			intervals [1774]:
				xmin = 1062.908
				xmax = 1063.088
				text = "that"
			intervals [1775]:
				xmin = 1063.088
				xmax = 1063.128
				text = "s"
			intervals [1776]:
				xmin = 1063.128
				xmax = 1063.258
				text = "what"
			intervals [1777]:
				xmin = 1063.258
				xmax = 1063.428
				text = "you"
			intervals [1778]:
				xmin = 1063.428
				xmax = 1063.618
				text = "thought"
			intervals [1779]:
				xmin = 1063.618
				xmax = 1063.778
				text = "his"
			intervals [1780]:
				xmin = 1063.778
				xmax = 1064.038
				text = "name"
			intervals [1781]:
				xmin = 1064.038
				xmax = 1064.278
				text = "was"
			intervals [1782]:
				xmin = 1064.278
				xmax = 1064.678
				text = "huh"
			intervals [1783]:
				xmin = 1064.678
				xmax = 1065.0675
				text = ""
			intervals [1784]:
				xmin = 1065.0675
				xmax = 1065.2675
				text = "that"
			intervals [1785]:
				xmin = 1065.2675
				xmax = 1065.3475
				text = "s"
			intervals [1786]:
				xmin = 1065.3475
				xmax = 1065.6075
				text = "pretty"
			intervals [1787]:
				xmin = 1065.6075
				xmax = 1065.6375
				text = ""
			intervals [1788]:
				xmin = 1065.6375
				xmax = 1066.0175
				text = "good"
			intervals [1789]:
				xmin = 1066.0175
				xmax = 1066.4238
				text = ""
			intervals [1790]:
				xmin = 1066.4238
				xmax = 1066.5738
				text = "<unk>"
			intervals [1791]:
				xmin = 1066.5738
				xmax = 1066.8254
				text = ""
			intervals [1792]:
				xmin = 1066.8254
				xmax = 1066.9954
				text = "well"
			intervals [1793]:
				xmin = 1066.9954
				xmax = 1067.1654
				text = "let"
			intervals [1794]:
				xmin = 1067.1654
				xmax = 1067.2154
				text = "s"
			intervals [1795]:
				xmin = 1067.2154
				xmax = 1067.3654
				text = "see"
			intervals [1796]:
				xmin = 1067.3654
				xmax = 1067.4654
				text = "you"
			intervals [1797]:
				xmin = 1067.4654
				xmax = 1067.6954
				text = "said"
			intervals [1798]:
				xmin = 1067.6954
				xmax = 1067.8254
				text = "you"
			intervals [1799]:
				xmin = 1067.8254
				xmax = 1067.9754
				text = "went"
			intervals [1800]:
				xmin = 1067.9754
				xmax = 1068.0754
				text = "to"
			intervals [1801]:
				xmin = 1068.0754
				xmax = 1068.6354
				text = "rdx"
			intervals [1802]:
				xmin = 1068.6354
				xmax = 1069.0354
				text = "school"
			intervals [1803]:
				xmin = 1069.0354
				xmax = 1069.0654
				text = ""
			intervals [1804]:
				xmin = 1069.0654
				xmax = 1069.3454
				text = "huh"
			intervals [1805]:
				xmin = 1069.3454
				xmax = 1069.640
				text = ""
			intervals [1806]:
				xmin = 1069.640
				xmax = 1069.820
				text = "<unk>"
			intervals [1807]:
				xmin = 1069.820
				xmax = 1070.0323
				text = ""
			intervals [1808]:
				xmin = 1070.0323
				xmax = 1070.5223
				text = "um"
			intervals [1809]:
				xmin = 1070.5223
				xmax = 1071.7037
				text = ""
			intervals [1810]:
				xmin = 1071.7037
				xmax = 1071.8737
				text = "what"
			intervals [1811]:
				xmin = 1071.8737
				xmax = 1071.9437
				text = "do"
			intervals [1812]:
				xmin = 1071.9437
				xmax = 1072.0137
				text = "you"
			intervals [1813]:
				xmin = 1072.0137
				xmax = 1072.3937
				text = "study"
			intervals [1814]:
				xmin = 1072.3937
				xmax = 1072.6837
				text = "there"
			intervals [1815]:
				xmin = 1072.6837
				xmax = 1072.7881
				text = ""
			intervals [1816]:
				xmin = 1072.7881
				xmax = 1072.9281
				text = "what"
			intervals [1817]:
				xmin = 1072.9281
				xmax = 1072.9881
				text = "do"
			intervals [1818]:
				xmin = 1072.9881
				xmax = 1073.1281
				text = "you"
			intervals [1819]:
				xmin = 1073.1281
				xmax = 1073.716
				text = ""
			intervals [1820]:
				xmin = 1073.716
				xmax = 1073.886
				text = "what"
			intervals [1821]:
				xmin = 1073.886
				xmax = 1073.946
				text = "do"
			intervals [1822]:
				xmin = 1073.946
				xmax = 1074.026
				text = "you"
			intervals [1823]:
				xmin = 1074.026
				xmax = 1074.056
				text = ""
			intervals [1824]:
				xmin = 1074.056
				xmax = 1074.196
				text = "do"
			intervals [1825]:
				xmin = 1074.196
				xmax = 1074.226
				text = ""
			intervals [1826]:
				xmin = 1074.226
				xmax = 1074.366
				text = "what"
			intervals [1827]:
				xmin = 1074.366
				xmax = 1074.596
				text = "grade"
			intervals [1828]:
				xmin = 1074.596
				xmax = 1074.626
				text = "are"
			intervals [1829]:
				xmin = 1074.626
				xmax = 1074.736
				text = "you"
			intervals [1830]:
				xmin = 1074.736
				xmax = 1074.816
				text = "in"
			intervals [1831]:
				xmin = 1074.816
				xmax = 1074.916
				text = ""
			intervals [1832]:
				xmin = 1074.916
				xmax = 1075.016
				text = "by"
			intervals [1833]:
				xmin = 1075.016
				xmax = 1075.046
				text = ""
			intervals [1834]:
				xmin = 1075.046
				xmax = 1075.106
				text = "the"
			intervals [1835]:
				xmin = 1075.106
				xmax = 1075.166
				text = "way"
			intervals [1836]:
				xmin = 1075.166
				xmax = 1076.1769
				text = ""
			intervals [1837]:
				xmin = 1076.1769
				xmax = 1076.2969
				text = "oh"
			intervals [1838]:
				xmin = 1076.2969
				xmax = 1076.4469
				text = ""
			intervals [1839]:
				xmin = 1076.4469
				xmax = 1076.6369
				text = "fifth"
			intervals [1840]:
				xmin = 1076.6369
				xmax = 1076.8569
				text = "grade"
			intervals [1841]:
				xmin = 1076.8569
				xmax = 1078.158
				text = ""
			intervals [1842]:
				xmin = 1078.158
				xmax = 1078.768
				text = "uh-huh"
			intervals [1843]:
				xmin = 1078.768
				xmax = 1079.7848
				text = ""
			intervals [1844]:
				xmin = 1079.7848
				xmax = 1079.8748
				text = "that"
			intervals [1845]:
				xmin = 1079.8748
				xmax = 1079.9648
				text = "s"
			intervals [1846]:
				xmin = 1079.9648
				xmax = 1080.1848
				text = "good"
			intervals [1847]:
				xmin = 1080.1848
				xmax = 1080.3257
				text = ""
			intervals [1848]:
				xmin = 1080.3257
				xmax = 1080.4957
				text = "what"
			intervals [1849]:
				xmin = 1080.4957
				xmax = 1080.6457
				text = "did"
			intervals [1850]:
				xmin = 1080.6457
				xmax = 1080.7857
				text = "you"
			intervals [1851]:
				xmin = 1080.7857
				xmax = 1081.0057
				text = "do"
			intervals [1852]:
				xmin = 1081.0057
				xmax = 1081.0357
				text = ""
			intervals [1853]:
				xmin = 1081.0357
				xmax = 1081.1157
				text = "in"
			intervals [1854]:
				xmin = 1081.1157
				xmax = 1081.1757
				text = "the"
			intervals [1855]:
				xmin = 1081.1757
				xmax = 1081.2757
				text = ""
			intervals [1856]:
				xmin = 1081.2757
				xmax = 1081.4657
				text = "fourth"
			intervals [1857]:
				xmin = 1081.4657
				xmax = 1081.5157
				text = ""
			intervals [1858]:
				xmin = 1081.5157
				xmax = 1081.7557
				text = "grade"
			intervals [1859]:
				xmin = 1081.7557
				xmax = 1091.1134
				text = ""
			intervals [1860]:
				xmin = 1091.1134
				xmax = 1091.6134
				text = "mm-hm"
			intervals [1861]:
				xmin = 1091.6134
				xmax = 1094.8437
				text = ""
			intervals [1862]:
				xmin = 1094.8437
				xmax = 1095.0137
				text = "did"
			intervals [1863]:
				xmin = 1095.0137
				xmax = 1095.1537
				text = "you"
			intervals [1864]:
				xmin = 1095.1537
				xmax = 1095.3937
				text = "like"
			intervals [1865]:
				xmin = 1095.3937
				xmax = 1095.4837
				text = "your"
			intervals [1866]:
				xmin = 1095.4837
				xmax = 1095.8237
				text = "school"
			intervals [1867]:
				xmin = 1095.8237
				xmax = 1097.2311
				text = ""
			intervals [1868]:
				xmin = 1097.2311
				xmax = 1097.3811
				text = "what"
			intervals [1869]:
				xmin = 1097.3811
				xmax = 1097.6411
				text = "what"
			intervals [1870]:
				xmin = 1097.6411
				xmax = 1097.8311
				text = "was"
			intervals [1871]:
				xmin = 1097.8311
				xmax = 1097.9011
				text = "it"
			intervals [1872]:
				xmin = 1097.9011
				xmax = 1098.1911
				text = "about"
			intervals [1873]:
				xmin = 1098.1911
				xmax = 1098.3111
				text = "your"
			intervals [1874]:
				xmin = 1098.3111
				xmax = 1098.6311
				text = "school"
			intervals [1875]:
				xmin = 1098.6311
				xmax = 1098.6611
				text = ""
			intervals [1876]:
				xmin = 1098.6611
				xmax = 1098.7911
				text = "that"
			intervals [1877]:
				xmin = 1098.7911
				xmax = 1098.9511
				text = "you"
			intervals [1878]:
				xmin = 1098.9511
				xmax = 1098.9811
				text = ""
			intervals [1879]:
				xmin = 1098.9811
				xmax = 1099.3211
				text = "liked"
			intervals [1880]:
				xmin = 1099.3211
				xmax = 1103.716
				text = ""
			intervals [1881]:
				xmin = 1103.716
				xmax = 1103.856
				text = "the"
			intervals [1882]:
				xmin = 1103.856
				xmax = 1104.386
				text = "teachers"
			intervals [1883]:
				xmin = 1104.386
				xmax = 1104.5376
				text = ""
			intervals [1884]:
				xmin = 1104.5376
				xmax = 1104.6076
				text = "oh"
			intervals [1885]:
				xmin = 1104.6076
				xmax = 1106.6399
				text = ""
			intervals [1886]:
				xmin = 1106.6399
				xmax = 1106.8299
				text = "oh"
			intervals [1887]:
				xmin = 1106.8299
				xmax = 1107.1499
				text = "yeah"
			intervals [1888]:
				xmin = 1107.1499
				xmax = 1107.5872
				text = ""
			intervals [1889]:
				xmin = 1107.5872
				xmax = 1107.7472
				text = "that"
			intervals [1890]:
				xmin = 1107.7472
				xmax = 1107.8272
				text = "s"
			intervals [1891]:
				xmin = 1107.8272
				xmax = 1108.0672
				text = "good"
			intervals [1892]:
				xmin = 1108.0672
				xmax = 1108.2672
				text = "that"
			intervals [1893]:
				xmin = 1108.2672
				xmax = 1108.3672
				text = "s"
			intervals [1894]:
				xmin = 1108.3672
				xmax = 1108.5172
				text = "that"
			intervals [1895]:
				xmin = 1108.5172
				xmax = 1108.5472
				text = ""
			intervals [1896]:
				xmin = 1108.5472
				xmax = 1108.8272
				text = "s"
			intervals [1897]:
				xmin = 1108.8272
				xmax = 1108.8572
				text = ""
			intervals [1898]:
				xmin = 1108.8572
				xmax = 1109.1772
				text = "something"
			intervals [1899]:
				xmin = 1109.1772
				xmax = 1109.2472
				text = "to"
			intervals [1900]:
				xmin = 1109.2472
				xmax = 1109.4972
				text = "hear"
			intervals [1901]:
				xmin = 1109.4972
				xmax = 1109.7672
				text = "from"
			intervals [1902]:
				xmin = 1109.7672
				xmax = 1109.8872
				text = "a"
			intervals [1903]:
				xmin = 1109.8872
				xmax = 1110.8573
				text = ""
			intervals [1904]:
				xmin = 1110.8573
				xmax = 1111.1873
				text = "uh"
			intervals [1905]:
				xmin = 1111.1873
				xmax = 1111.2173
				text = ""
			intervals [1906]:
				xmin = 1111.2173
				xmax = 1111.4573
				text = "young"
			intervals [1907]:
				xmin = 1111.4573
				xmax = 1111.4973
				text = ""
			intervals [1908]:
				xmin = 1111.4973
				xmax = 1111.8673
				text = "school"
			intervals [1909]:
				xmin = 1111.8673
				xmax = 1111.8973
				text = ""
			intervals [1910]:
				xmin = 1111.8973
				xmax = 1112.2673
				text = "girl"
			intervals [1911]:
				xmin = 1112.2673
				xmax = 1113.2767
				text = ""
			intervals [1912]:
				xmin = 1113.2767
				xmax = 1113.3867
				text = "you"
			intervals [1913]:
				xmin = 1113.3867
				xmax = 1113.5867
				text = "think"
			intervals [1914]:
				xmin = 1113.5867
				xmax = 1113.6767
				text = "your"
			intervals [1915]:
				xmin = 1113.6767
				xmax = 1114.1067
				text = "teachers"
			intervals [1916]:
				xmin = 1114.1067
				xmax = 1114.1867
				text = "were"
			intervals [1917]:
				xmin = 1114.1867
				xmax = 1114.9767
				text = "understanding"
			intervals [1918]:
				xmin = 1114.9767
				xmax = 1115.5761
				text = ""
			intervals [1919]:
				xmin = 1115.5761
				xmax = 1115.6961
				text = "why"
			intervals [1920]:
				xmin = 1115.6961
				xmax = 1115.7761
				text = "do"
			intervals [1921]:
				xmin = 1115.7761
				xmax = 1115.9161
				text = "you"
			intervals [1922]:
				xmin = 1115.9161
				xmax = 1116.1661
				text = "think"
			intervals [1923]:
				xmin = 1116.1661
				xmax = 1116.3961
				text = "that"
			intervals [1924]:
				xmin = 1116.3961
				xmax = 1126.2592
				text = ""
			intervals [1925]:
				xmin = 1126.2592
				xmax = 1126.6792
				text = "oh"
			intervals [1926]:
				xmin = 1126.6792
				xmax = 1126.9093
				text = ""
			intervals [1927]:
				xmin = 1126.9093
				xmax = 1127.0593
				text = "so"
			intervals [1928]:
				xmin = 1127.0593
				xmax = 1127.2893
				text = ""
			intervals [1929]:
				xmin = 1127.2893
				xmax = 1127.4593
				text = "but"
			intervals [1930]:
				xmin = 1127.4593
				xmax = 1127.6593
				text = "you've"
			intervals [1931]:
				xmin = 1127.6593
				xmax = 1127.7693
				text = "been"
			intervals [1932]:
				xmin = 1127.7693
				xmax = 1127.8093
				text = ""
			intervals [1933]:
				xmin = 1127.8093
				xmax = 1128.1393
				text = "lucky"
			intervals [1934]:
				xmin = 1128.1393
				xmax = 1128.1993
				text = "to"
			intervals [1935]:
				xmin = 1128.1993
				xmax = 1128.3893
				text = "have"
			intervals [1936]:
				xmin = 1128.3893
				xmax = 1128.8806
				text = ""
			intervals [1937]:
				xmin = 1128.8806
				xmax = 1129.1106
				text = "good"
			intervals [1938]:
				xmin = 1129.1106
				xmax = 1129.5706
				text = "teachers"
			intervals [1939]:
				xmin = 1129.5706
				xmax = 1129.9106
				text = "huh"
			intervals [1940]:
				xmin = 1129.9106
				xmax = 1130.5686
				text = ""
			intervals [1941]:
				xmin = 1130.5686
				xmax = 1130.7386
				text = "well"
			intervals [1942]:
				xmin = 1130.7386
				xmax = 1130.9286
				text = "which"
			intervals [1943]:
				xmin = 1130.9286
				xmax = 1131.0586
				text = "one"
			intervals [1944]:
				xmin = 1131.0586
				xmax = 1131.1786
				text = "was"
			intervals [1945]:
				xmin = 1131.1786
				xmax = 1131.2986
				text = "your"
			intervals [1946]:
				xmin = 1131.2986
				xmax = 1131.6586
				text = "favorite"
			intervals [1947]:
				xmin = 1131.6586
				xmax = 1131.9886
				text = "teacher"
			intervals [1948]:
				xmin = 1131.9886
				xmax = 1137.4499
				text = ""
			intervals [1949]:
				xmin = 1137.4499
				xmax = 1137.5999
				text = "oh"
			intervals [1950]:
				xmin = 1137.5999
				xmax = 1137.9599
				text = "yeah"
			intervals [1951]:
				xmin = 1137.9599
				xmax = 1139.7848
				text = ""
			intervals [1952]:
				xmin = 1139.7848
				xmax = 1139.9748
				text = "why"
			intervals [1953]:
				xmin = 1139.9748
				xmax = 1140.0848
				text = "did"
			intervals [1954]:
				xmin = 1140.0848
				xmax = 1140.2148
				text = "you"
			intervals [1955]:
				xmin = 1140.2148
				xmax = 1140.4048
				text = "like"
			intervals [1956]:
				xmin = 1140.4048
				xmax = 1140.4648
				text = ""
			intervals [1957]:
				xmin = 1140.4648
				xmax = 1140.5348
				text = "her"
			intervals [1958]:
				xmin = 1140.5348
				xmax = 1140.6648
				text = "the"
			intervals [1959]:
				xmin = 1140.6648
				xmax = 1140.7348
				text = ""
			intervals [1960]:
				xmin = 1140.7348
				xmax = 1141.0948
				text = "best"
			intervals [1961]:
				xmin = 1141.0948
				xmax = 1156.8934
				text = ""
			intervals [1962]:
				xmin = 1156.8934
				xmax = 1157.1934
				text = "uh-huh"
			intervals [1963]:
				xmin = 1157.1934
				xmax = 1157.2434
				text = ""
			intervals [1964]:
				xmin = 1157.2434
				xmax = 1157.3734
				text = "what"
			intervals [1965]:
				xmin = 1157.3734
				xmax = 1157.4334
				text = "do"
			intervals [1966]:
				xmin = 1157.4334
				xmax = 1157.5334
				text = "you"
			intervals [1967]:
				xmin = 1157.5334
				xmax = 1157.5634
				text = ""
			intervals [1968]:
				xmin = 1157.5634
				xmax = 1157.7434
				text = "call"
			intervals [1969]:
				xmin = 1157.7434
				xmax = 1157.7734
				text = ""
			intervals [1970]:
				xmin = 1157.7734
				xmax = 1157.9034
				text = "that"
			intervals [1971]:
				xmin = 1157.9034
				xmax = 1159.4335
				text = ""
			intervals [1972]:
				xmin = 1159.4335
				xmax = 1159.6535
				text = "right"
			intervals [1973]:
				xmin = 1159.6535
				xmax = 1160.2382
				text = ""
			intervals [1974]:
				xmin = 1160.2382
				xmax = 1160.4482
				text = "good"
			intervals [1975]:
				xmin = 1160.4482
				xmax = 1162.6376
				text = ""
			intervals [1976]:
				xmin = 1162.6376
				xmax = 1162.9876
				text = "um"
			intervals [1977]:
				xmin = 1162.9876
				xmax = 1163.0176
				text = ""
			intervals [1978]:
				xmin = 1163.0176
				xmax = 1163.1176
				text = "let"
			intervals [1979]:
				xmin = 1163.1176
				xmax = 1163.1576
				text = ""
			intervals [1980]:
				xmin = 1163.1576
				xmax = 1163.2476
				text = "s"
			intervals [1981]:
				xmin = 1163.2476
				xmax = 1163.4476
				text = "see"
			intervals [1982]:
				xmin = 1163.4476
				xmax = 1163.6974
				text = ""
			intervals [1983]:
				xmin = 1163.6974
				xmax = 1163.8574
				text = "well"
			intervals [1984]:
				xmin = 1163.8574
				xmax = 1163.9874
				text = "what"
			intervals [1985]:
				xmin = 1163.9874
				xmax = 1164.1474
				text = "did"
			intervals [1986]:
				xmin = 1164.1474
				xmax = 1164.9921
				text = ""
			intervals [1987]:
				xmin = 1164.9921
				xmax = 1165.0621
				text = "uh"
			intervals [1988]:
				xmin = 1165.0621
				xmax = 1165.0921
				text = ""
			intervals [1989]:
				xmin = 1165.0921
				xmax = 1165.2621
				text = "what"
			intervals [1990]:
				xmin = 1165.2621
				xmax = 1165.4121
				text = "did"
			intervals [1991]:
				xmin = 1165.4121
				xmax = 1165.5521
				text = "you"
			intervals [1992]:
				xmin = 1165.5521
				xmax = 1165.5821
				text = ""
			intervals [1993]:
				xmin = 1165.5821
				xmax = 1165.8721
				text = "do"
			intervals [1994]:
				xmin = 1165.8721
				xmax = 1166.1536
				text = ""
			intervals [1995]:
				xmin = 1166.1536
				xmax = 1166.4436
				text = "say"
			intervals [1996]:
				xmin = 1166.4436
				xmax = 1167.0336
				text = "last"
			intervals [1997]:
				xmin = 1167.0336
				xmax = 1167.0936
				text = ""
			intervals [1998]:
				xmin = 1167.0936
				xmax = 1167.3536
				text = "um"
			intervals [1999]:
				xmin = 1167.3536
				xmax = 1167.5431
				text = ""
			intervals [2000]:
				xmin = 1167.5431
				xmax = 1167.9831
				text = "last"
			intervals [2001]:
				xmin = 1167.9831
				xmax = 1168.2131
				text = "year"
			intervals [2002]:
				xmin = 1168.2131
				xmax = 1168.6063
				text = ""
			intervals [2003]:
				xmin = 1168.6063
				xmax = 1168.7763
				text = "when"
			intervals [2004]:
				xmin = 1168.7763
				xmax = 1168.9063
				text = "you"
			intervals [2005]:
				xmin = 1168.9063
				xmax = 1169.0563
				text = "went"
			intervals [2006]:
				xmin = 1169.0563
				xmax = 1169.1163
				text = "in"
			intervals [2007]:
				xmin = 1169.1163
				xmax = 1169.1463
				text = ""
			intervals [2008]:
				xmin = 1169.1463
				xmax = 1169.4563
				text = "fourth"
			intervals [2009]:
				xmin = 1169.4563
				xmax = 1169.4863
				text = ""
			intervals [2010]:
				xmin = 1169.4863
				xmax = 1169.8563
				text = "grade"
			intervals [2011]:
				xmin = 1169.8563
				xmax = 1170.5729
				text = ""
			intervals [2012]:
				xmin = 1170.5729
				xmax = 1170.7729
				text = "just"
			intervals [2013]:
				xmin = 1170.7729
				xmax = 1170.9529
				text = "tell"
			intervals [2014]:
				xmin = 1170.9529
				xmax = 1171.0729
				text = "me"
			intervals [2015]:
				xmin = 1171.0729
				xmax = 1171.1629
				text = "a"
			intervals [2016]:
				xmin = 1171.1629
				xmax = 1171.6129
				text = "typical"
			intervals [2017]:
				xmin = 1171.6129
				xmax = 1171.8929
				text = "day"
			intervals [2018]:
				xmin = 1171.8929
				xmax = 1171.9229
				text = ""
			intervals [2019]:
				xmin = 1171.9229
				xmax = 1172.0029
				text = "in"
			intervals [2020]:
				xmin = 1172.0029
				xmax = 1172.3729
				text = "school"
			intervals [2021]:
				xmin = 1172.3729
				xmax = 1172.8577
				text = ""
			intervals [2022]:
				xmin = 1172.8577
				xmax = 1173.0877
				text = "what"
			intervals [2023]:
				xmin = 1173.0877
				xmax = 1173.1677
				text = ""
			intervals [2024]:
				xmin = 1173.1677
				xmax = 1173.3577
				text = "what"
			intervals [2025]:
				xmin = 1173.3577
				xmax = 1173.5477
				text = ""
			intervals [2026]:
				xmin = 1173.5477
				xmax = 1173.6877
				text = "what"
			intervals [2027]:
				xmin = 1173.6877
				xmax = 1173.7577
				text = ""
			intervals [2028]:
				xmin = 1173.7577
				xmax = 1173.8877
				text = "did"
			intervals [2029]:
				xmin = 1173.8877
				xmax = 1174.0477
				text = "some"
			intervals [2030]:
				xmin = 1174.0477
				xmax = 1174.0777
				text = ""
			intervals [2031]:
				xmin = 1174.0777
				xmax = 1174.1577
				text = "of"
			intervals [2032]:
				xmin = 1174.1577
				xmax = 1174.2177
				text = "the"
			intervals [2033]:
				xmin = 1174.2177
				xmax = 1174.4877
				text = "things"
			intervals [2034]:
				xmin = 1174.4877
				xmax = 1174.6077
				text = "that"
			intervals [2035]:
				xmin = 1174.6077
				xmax = 1174.7477
				text = "you"
			intervals [2036]:
				xmin = 1174.7477
				xmax = 1174.9877
				text = "did"
			intervals [2037]:
				xmin = 1174.9877
				xmax = 1175.4036
				text = ""
			intervals [2038]:
				xmin = 1175.4036
				xmax = 1175.9236
				text = "before"
			intervals [2039]:
				xmin = 1175.9236
				xmax = 1176.2236
				text = "and"
			intervals [2040]:
				xmin = 1176.2236
				xmax = 1176.5436
				text = "after"
			intervals [2041]:
				xmin = 1176.5436
				xmax = 1176.7936
				text = "school"
			intervals [2042]:
				xmin = 1176.7936
				xmax = 1182.1858
				text = ""
			intervals [2043]:
				xmin = 1182.1858
				xmax = 1182.3458
				text = "what"
			intervals [2044]:
				xmin = 1182.3458
				xmax = 1182.5558
				text = "time"
			intervals [2045]:
				xmin = 1182.5558
				xmax = 1182.5858
				text = ""
			intervals [2046]:
				xmin = 1182.5858
				xmax = 1182.6758
				text = "of"
			intervals [2047]:
				xmin = 1182.6758
				xmax = 1182.9558
				text = "morning"
			intervals [2048]:
				xmin = 1182.9558
				xmax = 1182.9858
				text = ""
			intervals [2049]:
				xmin = 1182.9858
				xmax = 1183.1758
				text = "did"
			intervals [2050]:
				xmin = 1183.1758
				xmax = 1183.2858
				text = "you"
			intervals [2051]:
				xmin = 1183.2858
				xmax = 1183.5158
				text = "get"
			intervals [2052]:
				xmin = 1183.5158
				xmax = 1183.6358
				text = ""
			intervals [2053]:
				xmin = 1183.6358
				xmax = 1183.7058
				text = "up"
			intervals [2054]:
				xmin = 1183.7058
				xmax = 1186.6342
				text = ""
			intervals [2055]:
				xmin = 1186.6342
				xmax = 1187.1242
				text = "six"
			intervals [2056]:
				xmin = 1187.1242
				xmax = 1187.1942
				text = "in"
			intervals [2057]:
				xmin = 1187.1942
				xmax = 1187.2942
				text = "the"
			intervals [2058]:
				xmin = 1187.2942
				xmax = 1187.8042
				text = "morning"
			intervals [2059]:
				xmin = 1187.8042
				xmax = 1188.838
				text = ""
			intervals [2060]:
				xmin = 1188.838
				xmax = 1189.008
				text = "mm"
			intervals [2061]:
				xmin = 1189.008
				xmax = 1189.622
				text = ""
			intervals [2062]:
				xmin = 1189.622
				xmax = 1189.752
				text = "and"
			intervals [2063]:
				xmin = 1189.752
				xmax = 1189.872
				text = "then"
			intervals [2064]:
				xmin = 1189.872
				xmax = 1190.002
				text = "what"
			intervals [2065]:
				xmin = 1190.002
				xmax = 1190.352
				text = "happened"
			intervals [2066]:
				xmin = 1190.352
				xmax = 1199.1891
				text = ""
			intervals [2067]:
				xmin = 1199.1891
				xmax = 1199.6491
				text = "<unk>"
			intervals [2068]:
				xmin = 1199.6491
				xmax = 1201.7386
				text = ""
			intervals [2069]:
				xmin = 1201.7386
				xmax = 1201.9486
				text = "you"
			intervals [2070]:
				xmin = 1201.9486
				xmax = 1202.1586
				text = "w"
			intervals [2071]:
				xmin = 1202.1586
				xmax = 1202.6179
				text = ""
			intervals [2072]:
				xmin = 1202.6179
				xmax = 1202.6779
				text = "u"
			intervals [2073]:
				xmin = 1202.6779
				xmax = 1202.7679
				text = ""
			intervals [2074]:
				xmin = 1202.7679
				xmax = 1202.9179
				text = "you"
			intervals [2075]:
				xmin = 1202.9179
				xmax = 1203.0779
				text = "mean"
			intervals [2076]:
				xmin = 1203.0779
				xmax = 1203.1679
				text = "to"
			intervals [2077]:
				xmin = 1203.1679
				xmax = 1203.3579
				text = "tell"
			intervals [2078]:
				xmin = 1203.3579
				xmax = 1203.4879
				text = "me"
			intervals [2079]:
				xmin = 1203.4879
				xmax = 1203.6079
				text = "you"
			intervals [2080]:
				xmin = 1203.6079
				xmax = 1203.7879
				text = "get"
			intervals [2081]:
				xmin = 1203.7879
				xmax = 1203.9379
				text = "up"
			intervals [2082]:
				xmin = 1203.9379
				xmax = 1204.0279
				text = "at"
			intervals [2083]:
				xmin = 1204.0279
				xmax = 1204.2879
				text = "six"
			intervals [2084]:
				xmin = 1204.2879
				xmax = 1204.6279
				text = "o'clock"
			intervals [2085]:
				xmin = 1204.6279
				xmax = 1204.6879
				text = "and"
			intervals [2086]:
				xmin = 1204.6879
				xmax = 1204.8279
				text = "you"
			intervals [2087]:
				xmin = 1204.8279
				xmax = 1205.1279
				text = "still"
			intervals [2088]:
				xmin = 1205.1279
				xmax = 1205.3479
				text = "late"
			intervals [2089]:
				xmin = 1205.3479
				xmax = 1206.1351
				text = ""
			intervals [2090]:
				xmin = 1206.1351
				xmax = 1206.3251
				text = "mm"
			intervals [2091]:
				xmin = 1206.3251
				xmax = 1206.6381
				text = ""
			intervals [2092]:
				xmin = 1206.6381
				xmax = 1206.8181
				text = "well"
			intervals [2093]:
				xmin = 1206.8181
				xmax = 1206.9481
				text = "what"
			intervals [2094]:
				xmin = 1206.9481
				xmax = 1207.1281
				text = "else"
			intervals [2095]:
				xmin = 1207.1281
				xmax = 1207.3081
				text = "do"
			intervals [2096]:
				xmin = 1207.3081
				xmax = 1207.4981
				text = "you"
			intervals [2097]:
				xmin = 1207.4981
				xmax = 1207.5581
				text = "do"
			intervals [2098]:
				xmin = 1207.5581
				xmax = 1209.1141
				text = ""
			intervals [2099]:
				xmin = 1209.1141
				xmax = 1209.3941
				text = "who"
			intervals [2100]:
				xmin = 1209.3941
				xmax = 1210.2612
				text = ""
			intervals [2101]:
				xmin = 1210.2612
				xmax = 1210.9812
				text = "oh"
			intervals [2102]:
				xmin = 1210.9812
				xmax = 1211.0112
				text = ""
			intervals [2103]:
				xmin = 1211.0112
				xmax = 1211.0512
				text = "i"
			intervals [2104]:
				xmin = 1211.0512
				xmax = 1211.0912
				text = ""
			intervals [2105]:
				xmin = 1211.0912
				xmax = 1211.4412
				text = "see"
			intervals [2106]:
				xmin = 1211.4412
				xmax = 1211.962
				text = ""
			intervals [2107]:
				xmin = 1211.962
				xmax = 1212.112
				text = "so"
			intervals [2108]:
				xmin = 1212.112
				xmax = 1212.172
				text = "it"
			intervals [2109]:
				xmin = 1212.172
				xmax = 1212.452
				text = "takes"
			intervals [2110]:
				xmin = 1212.452
				xmax = 1212.552
				text = "a"
			intervals [2111]:
				xmin = 1212.552
				xmax = 1212.712
				text = "long"
			intervals [2112]:
				xmin = 1212.712
				xmax = 1212.772
				text = ""
			intervals [2113]:
				xmin = 1212.772
				xmax = 1212.922
				text = "time"
			intervals [2114]:
				xmin = 1212.922
				xmax = 1212.952
				text = ""
			intervals [2115]:
				xmin = 1212.952
				xmax = 1213.342
				text = "huh"
			intervals [2116]:
				xmin = 1213.342
				xmax = 1214.065
				text = ""
			intervals [2117]:
				xmin = 1214.065
				xmax = 1214.545
				text = "uh-huh"
			intervals [2118]:
				xmin = 1214.545
				xmax = 1214.6618
				text = ""
			intervals [2119]:
				xmin = 1214.6618
				xmax = 1214.8018
				text = "well"
			intervals [2120]:
				xmin = 1214.8018
				xmax = 1215.0218
				text = "what"
			intervals [2121]:
				xmin = 1215.0218
				xmax = 1215.2118
				text = "what"
			intervals [2122]:
				xmin = 1215.2118
				xmax = 1215.2718
				text = "do"
			intervals [2123]:
				xmin = 1215.2718
				xmax = 1215.3918
				text = "you"
			intervals [2124]:
				xmin = 1215.3918
				xmax = 1215.5818
				text = "do"
			intervals [2125]:
				xmin = 1215.5818
				xmax = 1215.8618
				text = "after"
			intervals [2126]:
				xmin = 1215.8618
				xmax = 1216.2418
				text = "school"
			intervals [2127]:
				xmin = 1216.2418
				xmax = 1222.9367
				text = ""
			intervals [2128]:
				xmin = 1222.9367
				xmax = 1223.1267
				text = "help"
			intervals [2129]:
				xmin = 1223.1267
				xmax = 1223.1667
				text = ""
			intervals [2130]:
				xmin = 1223.1667
				xmax = 1223.2567
				text = "her"
			intervals [2131]:
				xmin = 1223.2567
				xmax = 1223.4067
				text = "do"
			intervals [2132]:
				xmin = 1223.4067
				xmax = 1223.4367
				text = ""
			intervals [2133]:
				xmin = 1223.4367
				xmax = 1223.5867
				text = "what"
			intervals [2134]:
				xmin = 1223.5867
				xmax = 1226.2262
				text = ""
			intervals [2135]:
				xmin = 1226.2262
				xmax = 1226.7162
				text = "mm-hm"
			intervals [2136]:
				xmin = 1226.7162
				xmax = 1228.5969
				text = ""
			intervals [2137]:
				xmin = 1228.5969
				xmax = 1228.9669
				text = "well"
			intervals [2138]:
				xmin = 1228.9669
				xmax = 1228.9969
				text = ""
			intervals [2139]:
				xmin = 1228.9969
				xmax = 1229.4069
				text = "um"
			intervals [2140]:
				xmin = 1229.4069
				xmax = 1230.2698
				text = ""
			intervals [2141]:
				xmin = 1230.2698
				xmax = 1230.3998
				text = "let"
			intervals [2142]:
				xmin = 1230.3998
				xmax = 1230.4298
				text = ""
			intervals [2143]:
				xmin = 1230.4298
				xmax = 1230.4798
				text = "s"
			intervals [2144]:
				xmin = 1230.4798
				xmax = 1230.6998
				text = "see"
			intervals [2145]:
				xmin = 1230.6998
				xmax = 1230.834
				text = ""
			intervals [2146]:
				xmin = 1230.834
				xmax = 1230.984
				text = "did"
			intervals [2147]:
				xmin = 1230.984
				xmax = 1231.074
				text = "you"
			intervals [2148]:
				xmin = 1231.074
				xmax = 1231.234
				text = "ever"
			intervals [2149]:
				xmin = 1231.234
				xmax = 1231.324
				text = "have"
			intervals [2150]:
				xmin = 1231.324
				xmax = 1231.374
				text = "a"
			intervals [2151]:
				xmin = 1231.374
				xmax = 1231.724
				text = "teacher"
			intervals [2152]:
				xmin = 1231.724
				xmax = 1231.864
				text = "that"
			intervals [2153]:
				xmin = 1231.864
				xmax = 1232.344
				text = "hollered"
			intervals [2154]:
				xmin = 1232.344
				xmax = 1232.434
				text = "a"
			intervals [2155]:
				xmin = 1232.434
				xmax = 1232.604
				text = "lot"
			intervals [2156]:
				xmin = 1232.604
				xmax = 1235.3558
				text = ""
			intervals [2157]:
				xmin = 1235.3558
				xmax = 1235.7758
				text = "mm-hm"
			intervals [2158]:
				xmin = 1235.7758
				xmax = 1235.920
				text = ""
			intervals [2159]:
				xmin = 1235.920
				xmax = 1236.230
				text = "like"
			intervals [2160]:
				xmin = 1236.230
				xmax = 1236.430
				text = "who"
			intervals [2161]:
				xmin = 1236.430
				xmax = 1236.5915
				text = ""
			intervals [2162]:
				xmin = 1236.5915
				xmax = 1236.7515
				text = "who"
			intervals [2163]:
				xmin = 1236.7515
				xmax = 1236.9115
				text = "was"
			intervals [2164]:
				xmin = 1236.9115
				xmax = 1236.9915
				text = "the"
			intervals [2165]:
				xmin = 1236.9915
				xmax = 1237.0215
				text = ""
			intervals [2166]:
				xmin = 1237.0215
				xmax = 1237.3615
				text = "teacher"
			intervals [2167]:
				xmin = 1237.3615
				xmax = 1239.725
				text = ""
			intervals [2168]:
				xmin = 1239.725
				xmax = 1239.835
				text = "oh"
			intervals [2169]:
				xmin = 1239.835
				xmax = 1239.865
				text = ""
			intervals [2170]:
				xmin = 1239.865
				xmax = 1240.385
				text = "yeah"
			intervals [2171]:
				xmin = 1240.385
				xmax = 1241.1518
				text = ""
			intervals [2172]:
				xmin = 1241.1518
				xmax = 1241.3218
				text = "well"
			intervals [2173]:
				xmin = 1241.3218
				xmax = 1241.4718
				text = "why"
			intervals [2174]:
				xmin = 1241.4718
				xmax = 1241.6218
				text = "did"
			intervals [2175]:
				xmin = 1241.6218
				xmax = 1241.7818
				text = "she"
			intervals [2176]:
				xmin = 1241.7818
				xmax = 1242.1518
				text = "holler"
			intervals [2177]:
				xmin = 1242.1518
				xmax = 1246.2459
				text = ""
			intervals [2178]:
				xmin = 1246.2459
				xmax = 1246.4359
				text = "cause"
			intervals [2179]:
				xmin = 1246.4359
				xmax = 1246.5559
				text = "she"
			intervals [2180]:
				xmin = 1246.5559
				xmax = 1246.8559
				text = "what"
			intervals [2181]:
				xmin = 1246.8559
				xmax = 1248.3583
				text = ""
			intervals [2182]:
				xmin = 1248.3583
				xmax = 1248.4983
				text = "she"
			intervals [2183]:
				xmin = 1248.4983
				xmax = 1248.6783
				text = "doesn't"
			intervals [2184]:
				xmin = 1248.6783
				xmax = 1248.8183
				text = "like"
			intervals [2185]:
				xmin = 1248.8183
				xmax = 1248.9083
				text = "to"
			intervals [2186]:
				xmin = 1248.9083
				xmax = 1249.1583
				text = "hit"
			intervals [2187]:
				xmin = 1249.1583
				xmax = 1249.3183
				text = "you"
			intervals [2188]:
				xmin = 1249.3183
				xmax = 1250.0996
				text = ""
			intervals [2189]:
				xmin = 1250.0996
				xmax = 1250.3596
				text = "oh"
			intervals [2190]:
				xmin = 1250.3596
				xmax = 1250.4846
				text = ""
			intervals [2191]:
				xmin = 1250.4846
				xmax = 1250.8646
				text = "well"
			intervals [2192]:
				xmin = 1250.8646
				xmax = 1251.5991
				text = ""
			intervals [2193]:
				xmin = 1251.5991
				xmax = 1251.7691
				text = "why"
			intervals [2194]:
				xmin = 1251.7691
				xmax = 1251.8891
				text = "did"
			intervals [2195]:
				xmin = 1251.8891
				xmax = 1252.0491
				text = "she"
			intervals [2196]:
				xmin = 1252.0491
				xmax = 1252.4491
				text = "holler"
			intervals [2197]:
				xmin = 1252.4491
				xmax = 1252.5891
				text = "at"
			intervals [2198]:
				xmin = 1252.5891
				xmax = 1252.7291
				text = "you"
			intervals [2199]:
				xmin = 1252.7291
				xmax = 1252.8691
				text = "though"
			intervals [2200]:
				xmin = 1252.8691
				xmax = 1255.9717
				text = ""
			intervals [2201]:
				xmin = 1255.9717
				xmax = 1256.1517
				text = "like"
			intervals [2202]:
				xmin = 1256.1517
				xmax = 1256.4217
				text = "what"
			intervals [2203]:
				xmin = 1256.4217
				xmax = 1256.5826
				text = ""
			intervals [2204]:
				xmin = 1256.5826
				xmax = 1256.7326
				text = "what"
			intervals [2205]:
				xmin = 1256.7326
				xmax = 1256.9026
				text = "kind"
			intervals [2206]:
				xmin = 1256.9026
				xmax = 1257.0126
				text = "of"
			intervals [2207]:
				xmin = 1257.0126
				xmax = 1257.3226
				text = "things"
			intervals [2208]:
				xmin = 1257.3226
				xmax = 1259.5375
				text = ""
			intervals [2209]:
				xmin = 1259.5375
				xmax = 1259.7175
				text = "oh"
			intervals [2210]:
				xmin = 1259.7175
				xmax = 1259.8688
				text = ""
			intervals [2211]:
				xmin = 1259.8688
				xmax = 1260.0688
				text = "that"
			intervals [2212]:
				xmin = 1260.0688
				xmax = 1260.1588
				text = "s"
			intervals [2213]:
				xmin = 1260.1588
				xmax = 1260.5288
				text = "wrong"
			intervals [2214]:
				xmin = 1260.5288
				xmax = 1260.6788
				text = "in"
			intervals [2215]:
				xmin = 1260.6788
				xmax = 1261.0388
				text = "school"
			intervals [2216]:
				xmin = 1261.0388
				xmax = 1261.2988
				text = "huh"
			intervals [2217]:
				xmin = 1261.2988
				xmax = 1261.8212
				text = ""
			intervals [2218]:
				xmin = 1261.8212
				xmax = 1262.0012
				text = "uh"
			intervals [2219]:
				xmin = 1262.0012
				xmax = 1262.0312
				text = ""
			intervals [2220]:
				xmin = 1262.0312
				xmax = 1262.1812
				text = "did"
			intervals [2221]:
				xmin = 1262.1812
				xmax = 1262.3712
				text = "she"
			intervals [2222]:
				xmin = 1262.3712
				xmax = 1262.5612
				text = "ever"
			intervals [2223]:
				xmin = 1262.5612
				xmax = 1262.7312
				text = "have"
			intervals [2224]:
				xmin = 1262.7312
				xmax = 1262.8412
				text = "to"
			intervals [2225]:
				xmin = 1262.8412
				xmax = 1262.9412
				text = "hi-"
			intervals [2226]:
				xmin = 1262.9412
				xmax = 1263.1312
				text = ""
			intervals [2227]:
				xmin = 1263.1312
				xmax = 1263.3212
				text = "ha"
			intervals [2228]:
				xmin = 1263.3212
				xmax = 1263.5412
				text = "have"
			intervals [2229]:
				xmin = 1263.5412
				xmax = 1263.5712
				text = ""
			intervals [2230]:
				xmin = 1263.5712
				xmax = 1263.9412
				text = "to"
			intervals [2231]:
				xmin = 1263.9412
				xmax = 1264.1446
				text = ""
			intervals [2232]:
				xmin = 1264.1446
				xmax = 1264.4646
				text = "holler"
			intervals [2233]:
				xmin = 1264.4646
				xmax = 1264.5246
				text = "at"
			intervals [2234]:
				xmin = 1264.5246
				xmax = 1264.5946
				text = ""
			intervals [2235]:
				xmin = 1264.5946
				xmax = 1264.8146
				text = "you"
			intervals [2236]:
				xmin = 1264.8146
				xmax = 1268.0976
				text = ""
			intervals [2237]:
				xmin = 1268.0976
				xmax = 1268.4676
				text = "<unk>"
			intervals [2238]:
				xmin = 1268.4676
				xmax = 1269.2447
				text = ""
			intervals [2239]:
				xmin = 1269.2447
				xmax = 1269.3847
				text = "you"
			intervals [2240]:
				xmin = 1269.3847
				xmax = 1269.6147
				text = "think"
			intervals [2241]:
				xmin = 1269.6147
				xmax = 1269.7147
				text = "it"
			intervals [2242]:
				xmin = 1269.7147
				xmax = 1269.9047
				text = "was"
			intervals [2243]:
				xmin = 1269.9047
				xmax = 1270.3647
				text = "fair"
			intervals [2244]:
				xmin = 1270.3647
				xmax = 1271.1611
				text = ""
			intervals [2245]:
				xmin = 1271.1611
				xmax = 1271.2411
				text = "it"
			intervals [2246]:
				xmin = 1271.2411
				xmax = 1271.4911
				text = "w"
			intervals [2247]:
				xmin = 1271.4911
				xmax = 1271.9419
				text = ""
			intervals [2248]:
				xmin = 1271.9419
				xmax = 1272.0119
				text = "it"
			intervals [2249]:
				xmin = 1272.0119
				xmax = 1272.4319
				text = "was"
			intervals [2250]:
				xmin = 1272.4319
				xmax = 1272.7719
				text = "fair"
			intervals [2251]:
				xmin = 1272.7719
				xmax = 1273.2536
				text = ""
			intervals [2252]:
				xmin = 1273.2536
				xmax = 1273.5936
				text = "why"
			intervals [2253]:
				xmin = 1273.5936
				xmax = 1276.8894
				text = ""
			intervals [2254]:
				xmin = 1276.8894
				xmax = 1277.1594
				text = "oh"
			intervals [2255]:
				xmin = 1277.1594
				xmax = 1277.2294
				text = ""
			intervals [2256]:
				xmin = 1277.2294
				xmax = 1277.7394
				text = "<unk>"
			intervals [2257]:
				xmin = 1277.7394
				xmax = 1278.7954
				text = ""
			intervals [2258]:
				xmin = 1278.7954
				xmax = 1279.2954
				text = "okay"
			intervals [2259]:
				xmin = 1279.2954
				xmax = 1280.6805
				text = ""
			intervals [2260]:
				xmin = 1280.6805
				xmax = 1280.8105
				text = "<unk>"
			intervals [2261]:
				xmin = 1280.8105
				xmax = 1280.8405
				text = ""
			intervals [2262]:
				xmin = 1280.8405
				xmax = 1281.2905
				text = "well"
			intervals [2263]:
				xmin = 1281.2905
				xmax = 1281.3305
				text = ""
			intervals [2264]:
				xmin = 1281.3305
				xmax = 1281.8005
				text = "um"
			intervals [2265]:
				xmin = 1281.8005
				xmax = 1282.3078
				text = ""
			intervals [2266]:
				xmin = 1282.3078
				xmax = 1282.5978
				text = "which"
			intervals [2267]:
				xmin = 1282.5978
				xmax = 1282.6878
				text = "of"
			intervals [2268]:
				xmin = 1282.6878
				xmax = 1282.8278
				text = "the"
			intervals [2269]:
				xmin = 1282.8278
				xmax = 1283.3778
				text = "teachers"
			intervals [2270]:
				xmin = 1283.3778
				xmax = 1283.5278
				text = "of"
			intervals [2271]:
				xmin = 1283.5278
				xmax = 1283.7678
				text = "all"
			intervals [2272]:
				xmin = 1283.7678
				xmax = 1283.8578
				text = "the"
			intervals [2273]:
				xmin = 1283.8578
				xmax = 1284.2478
				text = "teachers"
			intervals [2274]:
				xmin = 1284.2478
				xmax = 1284.4178
				text = "you"
			intervals [2275]:
				xmin = 1284.4178
				xmax = 1284.8278
				text = "had"
			intervals [2276]:
				xmin = 1284.8278
				xmax = 1285.3609
				text = ""
			intervals [2277]:
				xmin = 1285.3609
				xmax = 1285.6409
				text = "which"
			intervals [2278]:
				xmin = 1285.6409
				xmax = 1285.8509
				text = "one"
			intervals [2279]:
				xmin = 1285.8509
				xmax = 1286.0009
				text = "do"
			intervals [2280]:
				xmin = 1286.0009
				xmax = 1286.0909
				text = "you"
			intervals [2281]:
				xmin = 1286.0909
				xmax = 1286.3609
				text = "think"
			intervals [2282]:
				xmin = 1286.3609
				xmax = 1286.5209
				text = "you"
			intervals [2283]:
				xmin = 1286.5209
				xmax = 1286.8209
				text = "learned"
			intervals [2284]:
				xmin = 1286.8209
				xmax = 1286.9109
				text = "the"
			intervals [2285]:
				xmin = 1286.9109
				xmax = 1287.4209
				text = "most"
			intervals [2286]:
				xmin = 1287.4209
				xmax = 1287.4509
				text = ""
			intervals [2287]:
				xmin = 1287.4509
				xmax = 1287.8509
				text = "from"
			intervals [2288]:
				xmin = 1287.8509
				xmax = 1302.5355
				text = ""
			intervals [2289]:
				xmin = 1302.5355
				xmax = 1302.9955
				text = "mkay"
			intervals [2290]:
				xmin = 1302.9955
				xmax = 1303.1184
				text = ""
			intervals [2291]:
				xmin = 1303.1184
				xmax = 1303.2284
				text = "what"
			intervals [2292]:
				xmin = 1303.2284
				xmax = 1303.3584
				text = "did"
			intervals [2293]:
				xmin = 1303.3584
				xmax = 1303.5084
				text = "you"
			intervals [2294]:
				xmin = 1303.5084
				xmax = 1303.7184
				text = "learn"
			intervals [2295]:
				xmin = 1303.7184
				xmax = 1303.9184
				text = "from"
			intervals [2296]:
				xmin = 1303.9184
				xmax = 1304.0984
				text = "your"
			intervals [2297]:
				xmin = 1304.0984
				xmax = 1304.4084
				text = "first"
			intervals [2298]:
				xmin = 1304.4084
				xmax = 1304.6684
				text = "grade"
			intervals [2299]:
				xmin = 1304.6684
				xmax = 1305.0084
				text = "teacher"
			intervals [2300]:
				xmin = 1305.0084
				xmax = 1312.3904
				text = ""
			intervals [2301]:
				xmin = 1312.3904
				xmax = 1312.6004
				text = "oh"
			intervals [2302]:
				xmin = 1312.6004
				xmax = 1312.6504
				text = ""
			intervals [2303]:
				xmin = 1312.6504
				xmax = 1312.8104
				text = "yeah"
			intervals [2304]:
				xmin = 1312.8104
				xmax = 1313.3044
				text = ""
			intervals [2305]:
				xmin = 1313.3044
				xmax = 1313.4744
				text = "how"
			intervals [2306]:
				xmin = 1313.4744
				xmax = 1313.5844
				text = "do"
			intervals [2307]:
				xmin = 1313.5844
				xmax = 1313.7344
				text = "you"
			intervals [2308]:
				xmin = 1313.7344
				xmax = 1313.9144
				text = "be"
			intervals [2309]:
				xmin = 1313.9144
				xmax = 1314.2544
				text = "kind"
			intervals [2310]:
				xmin = 1314.2544
				xmax = 1314.5044
				text = "to"
			intervals [2311]:
				xmin = 1314.5044
				xmax = 1314.5344
				text = ""
			intervals [2312]:
				xmin = 1314.5344
				xmax = 1314.9144
				text = "others"
			intervals [2313]:
				xmin = 1314.9144
				xmax = 1315.6127
				text = ""
			intervals [2314]:
				xmin = 1315.6127
				xmax = 1315.8227
				text = "tell"
			intervals [2315]:
				xmin = 1315.8227
				xmax = 1315.9927
				text = "me"
			intervals [2316]:
				xmin = 1315.9927
				xmax = 1316.1727
				text = "all"
			intervals [2317]:
				xmin = 1316.1727
				xmax = 1316.4127
				text = "about"
			intervals [2318]:
				xmin = 1316.4127
				xmax = 1316.5827
				text = "how"
			intervals [2319]:
				xmin = 1316.5827
				xmax = 1316.6127
				text = ""
			intervals [2320]:
				xmin = 1316.6127
				xmax = 1316.6727
				text = "to"
			intervals [2321]:
				xmin = 1316.6727
				xmax = 1316.8027
				text = "be"
			intervals [2322]:
				xmin = 1316.8027
				xmax = 1317.0927
				text = "kind"
			intervals [2323]:
				xmin = 1317.0927
				xmax = 1317.2527
				text = "to"
			intervals [2324]:
				xmin = 1317.2527
				xmax = 1317.2827
				text = ""
			intervals [2325]:
				xmin = 1317.2827
				xmax = 1317.4727
				text = "other"
			intervals [2326]:
				xmin = 1317.4727
				xmax = 1317.5227
				text = ""
			intervals [2327]:
				xmin = 1317.5227
				xmax = 1317.8827
				text = "people"
			intervals [2328]:
				xmin = 1317.8827
				xmax = 1344.441
				text = ""
			intervals [2329]:
				xmin = 1344.441
				xmax = 1344.901
				text = "mm-hm"
			intervals [2330]:
				xmin = 1344.901
				xmax = 1345.3096
				text = ""
			intervals [2331]:
				xmin = 1345.3096
				xmax = 1345.4896
				text = "well"
			intervals [2332]:
				xmin = 1345.4896
				xmax = 1345.6796
				text = "that"
			intervals [2333]:
				xmin = 1345.6796
				xmax = 1345.9696
				text = "sounds"
			intervals [2334]:
				xmin = 1345.9696
				xmax = 1346.2096
				text = "like"
			intervals [2335]:
				xmin = 1346.2096
				xmax = 1346.3196
				text = "a"
			intervals [2336]:
				xmin = 1346.3196
				xmax = 1346.4796
				text = "good"
			intervals [2337]:
				xmin = 1346.4796
				xmax = 1346.5696
				text = "thing"
			intervals [2338]:
				xmin = 1346.5696
				xmax = 1346.6396
				text = "to"
			intervals [2339]:
				xmin = 1346.6396
				xmax = 1347.2896
				text = ""
			intervals [2340]:
				xmin = 1347.2896
				xmax = 1347.4296
				text = "teach"
			intervals [2341]:
				xmin = 1347.4296
				xmax = 1347.7896
				text = "somebody"
			intervals [2342]:
				xmin = 1347.7896
				xmax = 1347.8596
				text = ""
			intervals [2343]:
				xmin = 1347.8596
				xmax = 1348.1296
				text = "huh"
			intervals [2344]:
				xmin = 1348.1296
				xmax = 1349.4569
				text = ""
			intervals [2345]:
				xmin = 1349.4569
				xmax = 1349.8069
				text = "um"
			intervals [2346]:
				xmin = 1349.8069
				xmax = 1352.065
				text = ""
			intervals [2347]:
				xmin = 1352.065
				xmax = 1352.155
				text = "well"
			intervals [2348]:
				xmin = 1352.155
				xmax = 1352.305
				text = "did"
			intervals [2349]:
				xmin = 1352.305
				xmax = 1352.405
				text = "you"
			intervals [2350]:
				xmin = 1352.405
				xmax = 1352.555
				text = "have"
			intervals [2351]:
				xmin = 1352.555
				xmax = 1352.685
				text = "a"
			intervals [2352]:
				xmin = 1352.685
				xmax = 1353.035
				text = "teacher"
			intervals [2353]:
				xmin = 1353.035
				xmax = 1353.215
				text = "that"
			intervals [2354]:
				xmin = 1353.215
				xmax = 1353.315
				text = "you"
			intervals [2355]:
				xmin = 1353.315
				xmax = 1353.695
				text = "really"
			intervals [2356]:
				xmin = 1353.695
				xmax = 1353.815
				text = ""
			intervals [2357]:
				xmin = 1353.815
				xmax = 1353.915
				text = "you"
			intervals [2358]:
				xmin = 1353.915
				xmax = 1354.095
				text = "know"
			intervals [2359]:
				xmin = 1354.095
				xmax = 1354.215
				text = "you"
			intervals [2360]:
				xmin = 1354.215
				xmax = 1354.335
				text = "had"
			intervals [2361]:
				xmin = 1354.335
				xmax = 1354.385
				text = "a"
			intervals [2362]:
				xmin = 1354.385
				xmax = 1354.675
				text = "hard"
			intervals [2363]:
				xmin = 1354.675
				xmax = 1355.085
				text = "time"
			intervals [2364]:
				xmin = 1355.085
				xmax = 1355.4642
				text = ""
			intervals [2365]:
				xmin = 1355.4642
				xmax = 1355.7242
				text = "with"
			intervals [2366]:
				xmin = 1355.7242
				xmax = 1355.7942
				text = ""
			intervals [2367]:
				xmin = 1355.7942
				xmax = 1355.9442
				text = "that"
			intervals [2368]:
				xmin = 1355.9442
				xmax = 1356.0742
				text = "you"
			intervals [2369]:
				xmin = 1356.0742
				xmax = 1356.1242
				text = ""
			intervals [2370]:
				xmin = 1356.1242
				xmax = 1356.4142
				text = "really"
			intervals [2371]:
				xmin = 1356.4142
				xmax = 1356.5842
				text = ""
			intervals [2372]:
				xmin = 1356.5842
				xmax = 1356.8542
				text = "just"
			intervals [2373]:
				xmin = 1356.8542
				xmax = 1357.1442
				text = "couldn't"
			intervals [2374]:
				xmin = 1357.1442
				xmax = 1357.7542
				text = "stand"
			intervals [2375]:
				xmin = 1357.7542
				xmax = 1360.4011
				text = ""
			intervals [2376]:
				xmin = 1360.4011
				xmax = 1360.5711
				text = "one"
			intervals [2377]:
				xmin = 1360.5711
				xmax = 1360.7311
				text = "that"
			intervals [2378]:
				xmin = 1360.7311
				xmax = 1360.7911
				text = "you"
			intervals [2379]:
				xmin = 1360.7911
				xmax = 1360.8211
				text = ""
			intervals [2380]:
				xmin = 1360.8211
				xmax = 1361.0411
				text = "just"
			intervals [2381]:
				xmin = 1361.0411
				xmax = 1361.4011
				text = "didn't"
			intervals [2382]:
				xmin = 1361.4011
				xmax = 1361.6411
				text = "like"
			intervals [2383]:
				xmin = 1361.6411
				xmax = 1361.6711
				text = ""
			intervals [2384]:
				xmin = 1361.6711
				xmax = 1361.8111
				text = "no"
			intervals [2385]:
				xmin = 1361.8111
				xmax = 1362.0411
				text = "matter"
			intervals [2386]:
				xmin = 1362.0411
				xmax = 1362.2011
				text = "how"
			intervals [2387]:
				xmin = 1362.2011
				xmax = 1362.4811
				text = "hard"
			intervals [2388]:
				xmin = 1362.4811
				xmax = 1362.5711
				text = "you"
			intervals [2389]:
				xmin = 1362.5711
				xmax = 1362.9611
				text = "tried"
			intervals [2390]:
				xmin = 1362.9611
				xmax = 1364.2468
				text = ""
			intervals [2391]:
				xmin = 1364.2468
				xmax = 1364.6068
				text = "never"
			intervals [2392]:
				xmin = 1364.6068
				xmax = 1364.8307
				text = ""
			intervals [2393]:
				xmin = 1364.8307
				xmax = 1365.1007
				text = "that"
			intervals [2394]:
				xmin = 1365.1007
				xmax = 1365.2107
				text = "s"
			intervals [2395]:
				xmin = 1365.2107
				xmax = 1365.4307
				text = "good"
			intervals [2396]:
				xmin = 1365.4307
				xmax = 1365.6637
				text = ""
			intervals [2397]:
				xmin = 1365.6637
				xmax = 1365.8437
				text = "that"
			intervals [2398]:
				xmin = 1365.8437
				xmax = 1365.9937
				text = "s"
			intervals [2399]:
				xmin = 1365.9937
				xmax = 1366.0837
				text = "real"
			intervals [2400]:
				xmin = 1366.0837
				xmax = 1366.2237
				text = ""
			intervals [2401]:
				xmin = 1366.2237
				xmax = 1366.3237
				text = "good"
			intervals [2402]:
				xmin = 1366.3237
				xmax = 1367.1005
				text = ""
			intervals [2403]:
				xmin = 1367.1005
				xmax = 1367.5805
				text = "um"
			intervals [2404]:
				xmin = 1367.5805
				xmax = 1368.6614
				text = ""
			intervals [2405]:
				xmin = 1368.6614
				xmax = 1368.8414
				text = "is"
			intervals [2406]:
				xmin = 1368.8414
				xmax = 1369.0114
				text = "there"
			intervals [2407]:
				xmin = 1369.0114
				xmax = 1369.0614
				text = "a"
			intervals [2408]:
				xmin = 1369.0614
				xmax = 1369.3414
				text = "bunch"
			intervals [2409]:
				xmin = 1369.3414
				xmax = 1369.4614
				text = "of"
			intervals [2410]:
				xmin = 1369.4614
				xmax = 1369.9014
				text = "kids"
			intervals [2411]:
				xmin = 1369.9014
				xmax = 1370.1214
				text = "that"
			intervals [2412]:
				xmin = 1370.1214
				xmax = 1370.1914
				text = ""
			intervals [2413]:
				xmin = 1370.1914
				xmax = 1370.6314
				text = "uh"
			intervals [2414]:
				xmin = 1370.6314
				xmax = 1370.6614
				text = ""
			intervals [2415]:
				xmin = 1370.6614
				xmax = 1370.8514
				text = "you"
			intervals [2416]:
				xmin = 1370.8514
				xmax = 1371.1514
				text = "always"
			intervals [2417]:
				xmin = 1371.1514
				xmax = 1371.1814
				text = ""
			intervals [2418]:
				xmin = 1371.1814
				xmax = 1371.3914
				text = "hang"
			intervals [2419]:
				xmin = 1371.3914
				xmax = 1371.4214
				text = ""
			intervals [2420]:
				xmin = 1371.4214
				xmax = 1371.6814
				text = "around"
			intervals [2421]:
				xmin = 1371.6814
				xmax = 1371.8214
				text = "with"
			intervals [2422]:
				xmin = 1371.8214
				xmax = 1372.8487
				text = ""
			intervals [2423]:
				xmin = 1372.8487
				xmax = 1373.1187
				text = "is"
			intervals [2424]:
				xmin = 1373.1187
				xmax = 1373.1587
				text = ""
			intervals [2425]:
				xmin = 1373.1587
				xmax = 1373.2787
				text = "oh"
			intervals [2426]:
				xmin = 1373.2787
				xmax = 1373.5087
				text = "yeah"
			intervals [2427]:
				xmin = 1373.5087
				xmax = 1373.8881
				text = ""
			intervals [2428]:
				xmin = 1373.8881
				xmax = 1374.0381
				text = "like"
			intervals [2429]:
				xmin = 1374.0381
				xmax = 1374.1781
				text = ""
			intervals [2430]:
				xmin = 1374.1781
				xmax = 1374.3581
				text = "what"
			intervals [2431]:
				xmin = 1374.3581
				xmax = 1374.6081
				text = "what"
			intervals [2432]:
				xmin = 1374.6081
				xmax = 1374.9081
				text = ""
			intervals [2433]:
				xmin = 1374.9081
				xmax = 1375.0481
				text = "group"
			intervals [2434]:
				xmin = 1375.0481
				xmax = 1375.0781
				text = "a"
			intervals [2435]:
				xmin = 1375.0781
				xmax = 1377.282
				text = ""
			intervals [2436]:
				xmin = 1377.282
				xmax = 1377.442
				text = "you"
			intervals [2437]:
				xmin = 1377.442
				xmax = 1377.632
				text = "don't"
			intervals [2438]:
				xmin = 1377.632
				xmax = 1377.982
				text = "play"
			intervals [2439]:
				xmin = 1377.982
				xmax = 1378.012
				text = ""
			intervals [2440]:
				xmin = 1378.012
				xmax = 1378.112
				text = "what"
			intervals [2441]:
				xmin = 1378.112
				xmax = 1378.172
				text = "do"
			intervals [2442]:
				xmin = 1378.172
				xmax = 1378.312
				text = "you"
			intervals [2443]:
				xmin = 1378.312
				xmax = 1378.692
				text = "do"
			intervals [2444]:
				xmin = 1378.692
				xmax = 1379.6243
				text = ""
			intervals [2445]:
				xmin = 1379.6243
				xmax = 1380.0743
				text = "oh"
			intervals [2446]:
				xmin = 1380.0743
				xmax = 1380.2543
				text = "you"
			intervals [2447]:
				xmin = 1380.2543
				xmax = 1380.6943
				text = "do"
			intervals [2448]:
				xmin = 1380.6943
				xmax = 1381.165
				text = ""
			intervals [2449]:
				xmin = 1381.165
				xmax = 1381.295
				text = "well"
			intervals [2450]:
				xmin = 1381.295
				xmax = 1381.495
				text = "tell"
			intervals [2451]:
				xmin = 1381.495
				xmax = 1381.595
				text = "me"
			intervals [2452]:
				xmin = 1381.595
				xmax = 1381.725
				text = "all"
			intervals [2453]:
				xmin = 1381.725
				xmax = 1381.965
				text = "about"
			intervals [2454]:
				xmin = 1381.965
				xmax = 1382.085
				text = "your"
			intervals [2455]:
				xmin = 1382.085
				xmax = 1382.465
				text = "sewing"
			intervals [2456]:
				xmin = 1382.465
				xmax = 1382.685
				text = "then"
			intervals [2457]:
				xmin = 1382.685
				xmax = 1382.715
				text = ""
			intervals [2458]:
				xmin = 1382.715
				xmax = 1382.925
				text = "that"
			intervals [2459]:
				xmin = 1382.925
				xmax = 1382.995
				text = "s"
			intervals [2460]:
				xmin = 1382.995
				xmax = 1383.145
				text = "that"
			intervals [2461]:
				xmin = 1383.145
				xmax = 1383.175
				text = ""
			intervals [2462]:
				xmin = 1383.175
				xmax = 1383.225
				text = "s"
			intervals [2463]:
				xmin = 1383.225
				xmax = 1383.775
				text = "interesting"
			intervals [2464]:
				xmin = 1383.775
				xmax = 1384.7368
				text = ""
			intervals [2465]:
				xmin = 1384.7368
				xmax = 1385.0668
				text = "just"
			intervals [2466]:
				xmin = 1385.0668
				xmax = 1385.2668
				text = "what"
			intervals [2467]:
				xmin = 1385.2668
				xmax = 1385.6668
				text = "eleven"
			intervals [2468]:
				xmin = 1385.6668
				xmax = 1385.8668
				text = "years"
			intervals [2469]:
				xmin = 1385.8668
				xmax = 1386.1268
				text = "old"
			intervals [2470]:
				xmin = 1386.1268
				xmax = 1387.636
				text = ""
			intervals [2471]:
				xmin = 1387.636
				xmax = 1387.746
				text = "how"
			intervals [2472]:
				xmin = 1387.746
				xmax = 1387.956
				text = "old"
			intervals [2473]:
				xmin = 1387.956
				xmax = 1387.996
				text = "are"
			intervals [2474]:
				xmin = 1387.996
				xmax = 1388.096
				text = ""
			intervals [2475]:
				xmin = 1388.096
				xmax = 1388.156
				text = "you"
			intervals [2476]:
				xmin = 1388.156
				xmax = 1388.7364
				text = ""
			intervals [2477]:
				xmin = 1388.7364
				xmax = 1388.8864
				text = "you're"
			intervals [2478]:
				xmin = 1388.8864
				xmax = 1389.2564
				text = "ten"
			intervals [2479]:
				xmin = 1389.2564
				xmax = 1389.7156
				text = ""
			intervals [2480]:
				xmin = 1389.7156
				xmax = 1389.9156
				text = "and"
			intervals [2481]:
				xmin = 1389.9156
				xmax = 1390.0056
				text = "you"
			intervals [2482]:
				xmin = 1390.0056
				xmax = 1390.6156
				text = "sew"
			intervals [2483]:
				xmin = 1390.6156
				xmax = 1395.4918
				text = ""
			intervals [2484]:
				xmin = 1395.4918
				xmax = 1395.6618
				text = "<unk>"
			intervals [2485]:
				xmin = 1395.6618
				xmax = 1396.0887
				text = ""
			intervals [2486]:
				xmin = 1396.0887
				xmax = 1396.1787
				text = "what"
			intervals [2487]:
				xmin = 1396.1787
				xmax = 1397.6461
				text = ""
			intervals [2488]:
				xmin = 1397.6461
				xmax = 1397.8661
				text = "oh"
			intervals [2489]:
				xmin = 1397.8661
				xmax = 1398.1061
				text = "well"
			intervals [2490]:
				xmin = 1398.1061
				xmax = 1398.2361
				text = "how"
			intervals [2491]:
				xmin = 1398.2361
				xmax = 1398.4361
				text = "did"
			intervals [2492]:
				xmin = 1398.4361
				xmax = 1398.5361
				text = "you"
			intervals [2493]:
				xmin = 1398.5361
				xmax = 1398.9361
				text = "start"
			intervals [2494]:
				xmin = 1398.9361
				xmax = 1399.0461
				text = ""
			intervals [2495]:
				xmin = 1399.0461
				xmax = 1399.2861
				text = "that"
			intervals [2496]:
				xmin = 1399.2861
				xmax = 1413.9697
				text = ""
			intervals [2497]:
				xmin = 1413.9697
				xmax = 1413.9997
				text = "oh"
			intervals [2498]:
				xmin = 1413.9997
				xmax = 1418.4667
				text = ""
			intervals [2499]:
				xmin = 1418.4667
				xmax = 1418.7167
				text = "oh"
			intervals [2500]:
				xmin = 1418.7167
				xmax = 1418.7567
				text = ""
			intervals [2501]:
				xmin = 1418.7567
				xmax = 1419.1867
				text = "boy"
			intervals [2502]:
				xmin = 1419.1867
				xmax = 1419.4386
				text = ""
			intervals [2503]:
				xmin = 1419.4386
				xmax = 1419.6386
				text = "oh"
			intervals [2504]:
				xmin = 1419.6386
				xmax = 1419.7586
				text = "so"
			intervals [2505]:
				xmin = 1419.7586
				xmax = 1420.6886
				text = "rdx"
			intervals [2506]:
				xmin = 1420.6886
				xmax = 1420.7186
				text = ""
			intervals [2507]:
				xmin = 1420.7186
				xmax = 1420.9086
				text = "is"
			intervals [2508]:
				xmin = 1420.9086
				xmax = 1420.9386
				text = ""
			intervals [2509]:
				xmin = 1420.9386
				xmax = 1421.3086
				text = "teaching"
			intervals [2510]:
				xmin = 1421.3086
				xmax = 1421.3986
				text = "you"
			intervals [2511]:
				xmin = 1421.3986
				xmax = 1421.5086
				text = "to"
			intervals [2512]:
				xmin = 1421.5086
				xmax = 1421.8886
				text = "sew"
			intervals [2513]:
				xmin = 1421.8886
				xmax = 1422.8047
				text = ""
			intervals [2514]:
				xmin = 1422.8047
				xmax = 1423.1847
				text = "mm"
			intervals [2515]:
				xmin = 1423.1847
				xmax = 1423.4463
				text = ""
			intervals [2516]:
				xmin = 1423.4463
				xmax = 1424.0263
				text = "oh"
			intervals [2517]:
				xmin = 1424.0263
				xmax = 1424.0563
				text = ""
			intervals [2518]:
				xmin = 1424.0563
				xmax = 1424.2263
				text = "like"
			intervals [2519]:
				xmin = 1424.2263
				xmax = 1424.2563
				text = ""
			intervals [2520]:
				xmin = 1424.2563
				xmax = 1424.3763
				text = "wh-"
			intervals [2521]:
				xmin = 1424.3763
				xmax = 1424.811
				text = ""
			intervals [2522]:
				xmin = 1424.811
				xmax = 1424.921
				text = "what"
			intervals [2523]:
				xmin = 1424.921
				xmax = 1425.081
				text = "kind"
			intervals [2524]:
				xmin = 1425.081
				xmax = 1425.181
				text = "of"
			intervals [2525]:
				xmin = 1425.181
				xmax = 1425.461
				text = "things"
			intervals [2526]:
				xmin = 1425.461
				xmax = 1425.621
				text = "have"
			intervals [2527]:
				xmin = 1425.621
				xmax = 1425.721
				text = ""
			intervals [2528]:
				xmin = 1425.721
				xmax = 1425.881
				text = "have"
			intervals [2529]:
				xmin = 1425.881
				xmax = 1426.101
				text = "you"
			intervals [2530]:
				xmin = 1426.101
				xmax = 1426.391
				text = "learned"
			intervals [2531]:
				xmin = 1426.391
				xmax = 1426.511
				text = "about"
			intervals [2532]:
				xmin = 1426.511
				xmax = 1426.561
				text = ""
			intervals [2533]:
				xmin = 1426.561
				xmax = 1426.871
				text = "sewing"
			intervals [2534]:
				xmin = 1426.871
				xmax = 1432.2659
				text = ""
			intervals [2535]:
				xmin = 1432.2659
				xmax = 1432.4059
				text = "what"
			intervals [2536]:
				xmin = 1432.4059
				xmax = 1432.4959
				text = "have"
			intervals [2537]:
				xmin = 1432.4959
				xmax = 1432.6759
				text = "you"
			intervals [2538]:
				xmin = 1432.6759
				xmax = 1432.7059
				text = ""
			intervals [2539]:
				xmin = 1432.7059
				xmax = 1432.8359
				text = "what"
			intervals [2540]:
				xmin = 1432.8359
				xmax = 1432.9259
				text = "have"
			intervals [2541]:
				xmin = 1432.9259
				xmax = 1433.0859
				text = "you"
			intervals [2542]:
				xmin = 1433.0859
				xmax = 1433.3759
				text = "made"
			intervals [2543]:
				xmin = 1433.3759
				xmax = 1433.4659
				text = "have"
			intervals [2544]:
				xmin = 1433.4659
				xmax = 1433.5759
				text = "you"
			intervals [2545]:
				xmin = 1433.5759
				xmax = 1433.7659
				text = "made"
			intervals [2546]:
				xmin = 1433.7659
				xmax = 1434.1259
				text = "anything"
			intervals [2547]:
				xmin = 1434.1259
				xmax = 1434.3059
				text = "yet"
			intervals [2548]:
				xmin = 1434.3059
				xmax = 1435.5614
				text = ""
			intervals [2549]:
				xmin = 1435.5614
				xmax = 1435.6914
				text = "what"
			intervals [2550]:
				xmin = 1435.6914
				xmax = 1435.7814
				text = "have"
			intervals [2551]:
				xmin = 1435.7814
				xmax = 1435.8514
				text = "you"
			intervals [2552]:
				xmin = 1435.8514
				xmax = 1435.9914
				text = "made"
			intervals [2553]:
				xmin = 1435.9914
				xmax = 1437.8369
				text = ""
			intervals [2554]:
				xmin = 1437.8369
				xmax = 1438.1269
				text = "oh"
			intervals [2555]:
				xmin = 1438.1269
				xmax = 1438.2269
				text = ""
			intervals [2556]:
				xmin = 1438.2269
				xmax = 1438.3769
				text = "boy"
			intervals [2557]:
				xmin = 1438.3769
				xmax = 1440.7221
				text = ""
			intervals [2558]:
				xmin = 1440.7221
				xmax = 1441.2121
				text = "mm-hm"
			intervals [2559]:
				xmin = 1441.2121
				xmax = 1442.3681
				text = ""
			intervals [2560]:
				xmin = 1442.3681
				xmax = 1442.5981
				text = "that"
			intervals [2561]:
				xmin = 1442.5981
				xmax = 1442.6581
				text = "s"
			intervals [2562]:
				xmin = 1442.6581
				xmax = 1442.8781
				text = "good"
			intervals [2563]:
				xmin = 1442.8781
				xmax = 1443.0881
				text = "how"
			intervals [2564]:
				xmin = 1443.0881
				xmax = 1443.1781
				text = "do"
			intervals [2565]:
				xmin = 1443.1781
				xmax = 1443.2981
				text = "you"
			intervals [2566]:
				xmin = 1443.2981
				xmax = 1443.5381
				text = "go"
			intervals [2567]:
				xmin = 1443.5381
				xmax = 1443.7181
				text = "how"
			intervals [2568]:
				xmin = 1443.7181
				xmax = 1443.7981
				text = "do"
			intervals [2569]:
				xmin = 1443.7981
				xmax = 1443.8681
				text = "you"
			intervals [2570]:
				xmin = 1443.8681
				xmax = 1444.1181
				text = "make"
			intervals [2571]:
				xmin = 1444.1181
				xmax = 1444.1481
				text = "a"
			intervals [2572]:
				xmin = 1444.1481
				xmax = 1444.5481
				text = "dress"
			intervals [2573]:
				xmin = 1444.5481
				xmax = 1444.8208
				text = ""
			intervals [2574]:
				xmin = 1444.8208
				xmax = 1444.9908
				text = "that"
			intervals [2575]:
				xmin = 1444.9908
				xmax = 1445.0208
				text = "s"
			intervals [2576]:
				xmin = 1445.0208
				xmax = 1445.3408
				text = "something"
			intervals [2577]:
				xmin = 1445.3408
				xmax = 1445.4208
				text = "i"
			intervals [2578]:
				xmin = 1445.4208
				xmax = 1445.6708
				text = "wanna"
			intervals [2579]:
				xmin = 1445.6708
				xmax = 1446.0208
				text = "start"
			intervals [2580]:
				xmin = 1446.0208
				xmax = 1446.1108
				text = "to"
			intervals [2581]:
				xmin = 1446.1108
				xmax = 1446.1408
				text = ""
			intervals [2582]:
				xmin = 1446.1408
				xmax = 1446.3408
				text = "do"
			intervals [2583]:
				xmin = 1446.3408
				xmax = 1446.5635
				text = ""
			intervals [2584]:
				xmin = 1446.5635
				xmax = 1447.0235
				text = "myself"
			intervals [2585]:
				xmin = 1447.0235
				xmax = 1447.9111
				text = ""
			intervals [2586]:
				xmin = 1447.9111
				xmax = 1448.0611
				text = "tell"
			intervals [2587]:
				xmin = 1448.0611
				xmax = 1448.1811
				text = "me"
			intervals [2588]:
				xmin = 1448.1811
				xmax = 1448.3211
				text = "how"
			intervals [2589]:
				xmin = 1448.3211
				xmax = 1448.3911
				text = "you"
			intervals [2590]:
				xmin = 1448.3911
				xmax = 1448.6111
				text = "how"
			intervals [2591]:
				xmin = 1448.6111
				xmax = 1448.7711
				text = "did"
			intervals [2592]:
				xmin = 1448.7711
				xmax = 1448.9211
				text = "you"
			intervals [2593]:
				xmin = 1448.9211
				xmax = 1449.3811
				text = "start"
			intervals [2594]:
				xmin = 1449.3811
				xmax = 1449.5911
				text = "out"
			intervals [2595]:
				xmin = 1449.5911
				xmax = 1449.7511
				text = ""
			intervals [2596]:
				xmin = 1449.7511
				xmax = 1449.8911
				text = "from"
			intervals [2597]:
				xmin = 1449.8911
				xmax = 1449.9611
				text = "the"
			intervals [2598]:
				xmin = 1449.9611
				xmax = 1450.3711
				text = "beginning"
			intervals [2599]:
				xmin = 1450.3711
				xmax = 1450.4911
				text = "to"
			intervals [2600]:
				xmin = 1450.4911
				xmax = 1450.6711
				text = "the"
			intervals [2601]:
				xmin = 1450.6711
				xmax = 1450.8111
				text = "end"
			intervals [2602]:
				xmin = 1450.8111
				xmax = 1450.9111
				text = "how"
			intervals [2603]:
				xmin = 1450.9111
				xmax = 1451.0111
				text = "do"
			intervals [2604]:
				xmin = 1451.0111
				xmax = 1451.0911
				text = "you"
			intervals [2605]:
				xmin = 1451.0911
				xmax = 1451.3011
				text = "make"
			intervals [2606]:
				xmin = 1451.3011
				xmax = 1451.4311
				text = "that"
			intervals [2607]:
				xmin = 1451.4311
				xmax = 1451.4611
				text = ""
			intervals [2608]:
				xmin = 1451.4611
				xmax = 1451.8711
				text = "dress"
			intervals [2609]:
				xmin = 1451.8711
				xmax = 1460.811
				text = ""
			intervals [2610]:
				xmin = 1460.811
				xmax = 1461.361
				text = "mm-hm"
			intervals [2611]:
				xmin = 1461.361
				xmax = 1474.140
				text = ""
			intervals [2612]:
				xmin = 1474.140
				xmax = 1474.510
				text = "mm-hm"
			intervals [2613]:
				xmin = 1474.510
				xmax = 1477.151
				text = ""
			intervals [2614]:
				xmin = 1477.151
				xmax = 1477.691
				text = "and"
			intervals [2615]:
				xmin = 1477.691
				xmax = 1478.021
				text = "<unk>"
			intervals [2616]:
				xmin = 1478.021
				xmax = 1478.8204
				text = ""
			intervals [2617]:
				xmin = 1478.8204
				xmax = 1478.9504
				text = "then"
			intervals [2618]:
				xmin = 1478.9504
				xmax = 1479.1704
				text = "what"
			intervals [2619]:
				xmin = 1479.1704
				xmax = 1480.8481
				text = ""
			intervals [2620]:
				xmin = 1480.8481
				xmax = 1481.0981
				text = "after"
			intervals [2621]:
				xmin = 1481.0981
				xmax = 1481.1581
				text = "you"
			intervals [2622]:
				xmin = 1481.1581
				xmax = 1481.3481
				text = "cut"
			intervals [2623]:
				xmin = 1481.3481
				xmax = 1481.4081
				text = "the"
			intervals [2624]:
				xmin = 1481.4081
				xmax = 1481.6481
				text = ""
			intervals [2625]:
				xmin = 1481.6481
				xmax = 1481.8681
				text = "pattern"
			intervals [2626]:
				xmin = 1481.8681
				xmax = 1482.0281
				text = "out"
			intervals [2627]:
				xmin = 1482.0281
				xmax = 1482.5542
				text = ""
			intervals [2628]:
				xmin = 1482.5542
				xmax = 1482.7542
				text = "on"
			intervals [2629]:
				xmin = 1482.7542
				xmax = 1482.8142
				text = "the"
			intervals [2630]:
				xmin = 1482.8142
				xmax = 1483.4242
				text = "material"
			intervals [2631]:
				xmin = 1483.4242
				xmax = 1483.594
				text = ""
			intervals [2632]:
				xmin = 1483.594
				xmax = 1483.814
				text = "then"
			intervals [2633]:
				xmin = 1483.814
				xmax = 1483.884
				text = "you"
			intervals [2634]:
				xmin = 1483.884
				xmax = 1484.004
				text = "have"
			intervals [2635]:
				xmin = 1484.004
				xmax = 1484.104
				text = "to"
			intervals [2636]:
				xmin = 1484.104
				xmax = 1484.294
				text = "sew"
			intervals [2637]:
				xmin = 1484.294
				xmax = 1484.394
				text = "it"
			intervals [2638]:
				xmin = 1484.394
				xmax = 1484.734
				text = "together"
			intervals [2639]:
				xmin = 1484.734
				xmax = 1484.834
				text = "how"
			intervals [2640]:
				xmin = 1484.834
				xmax = 1484.914
				text = "do"
			intervals [2641]:
				xmin = 1484.914
				xmax = 1484.974
				text = "you"
			intervals [2642]:
				xmin = 1484.974
				xmax = 1485.154
				text = "go"
			intervals [2643]:
				xmin = 1485.154
				xmax = 1485.404
				text = "about"
			intervals [2644]:
				xmin = 1485.404
				xmax = 1485.674
				text = "doing"
			intervals [2645]:
				xmin = 1485.674
				xmax = 1485.854
				text = "that"
			intervals [2646]:
				xmin = 1485.854
				xmax = 1486.4477
				text = ""
			intervals [2647]:
				xmin = 1486.4477
				xmax = 1486.5877
				text = "what"
			intervals [2648]:
				xmin = 1486.5877
				xmax = 1486.6477
				text = "do"
			intervals [2649]:
				xmin = 1486.6477
				xmax = 1486.7377
				text = "you"
			intervals [2650]:
				xmin = 1486.7377
				xmax = 1487.0377
				text = "sew"
			intervals [2651]:
				xmin = 1487.0377
				xmax = 1487.1277
				text = "up"
			intervals [2652]:
				xmin = 1487.1277
				xmax = 1487.7177
				text = "first"
			intervals [2653]:
				xmin = 1487.7177
				xmax = 1494.1019
				text = ""
			intervals [2654]:
				xmin = 1494.1019
				xmax = 1494.2819
				text = "where"
			intervals [2655]:
				xmin = 1494.2819
				xmax = 1494.4819
				text = "are"
			intervals [2656]:
				xmin = 1494.4819
				xmax = 1494.7219
				text = "you"
			intervals [2657]:
				xmin = 1494.7219
				xmax = 1494.9619
				text = "on"
			intervals [2658]:
				xmin = 1494.9619
				xmax = 1495.1319
				text = "your"
			intervals [2659]:
				xmin = 1495.1319
				xmax = 1495.1619
				text = ""
			intervals [2660]:
				xmin = 1495.1619
				xmax = 1495.3019
				text = "on"
			intervals [2661]:
				xmin = 1495.3019
				xmax = 1495.3319
				text = ""
			intervals [2662]:
				xmin = 1495.3319
				xmax = 1495.4219
				text = "your"
			intervals [2663]:
				xmin = 1495.4219
				xmax = 1495.8319
				text = "dress"
			intervals [2664]:
				xmin = 1495.8319
				xmax = 1496.5473
				text = ""
			intervals [2665]:
				xmin = 1496.5473
				xmax = 1496.6373
				text = "have"
			intervals [2666]:
				xmin = 1496.6373
				xmax = 1496.7673
				text = "you"
			intervals [2667]:
				xmin = 1496.7673
				xmax = 1497.1973
				text = "finished"
			intervals [2668]:
				xmin = 1497.1973
				xmax = 1497.3659
				text = ""
			intervals [2669]:
				xmin = 1497.3659
				xmax = 1497.7859
				text = "sewing"
			intervals [2670]:
				xmin = 1497.7859
				xmax = 1497.9459
				text = "it"
			intervals [2671]:
				xmin = 1497.9459
				xmax = 1498.1059
				text = "up"
			intervals [2672]:
				xmin = 1498.1059
				xmax = 1498.2759
				text = "yet"
			intervals [2673]:
				xmin = 1498.2759
				xmax = 1498.4759
				text = ""
			intervals [2674]:
				xmin = 1498.4759
				xmax = 1498.5059
				text = "or"
			intervals [2675]:
				xmin = 1498.5059
				xmax = 1498.5759
				text = ""
			intervals [2676]:
				xmin = 1498.5759
				xmax = 1498.6659
				text = "what"
			intervals [2677]:
				xmin = 1498.6659
				xmax = 1504.6902
				text = ""
			intervals [2678]:
				xmin = 1504.6902
				xmax = 1505.1902
				text = "mm-hm"
			intervals [2679]:
				xmin = 1505.1902
				xmax = 1506.3583
				text = ""
			intervals [2680]:
				xmin = 1506.3583
				xmax = 1506.8983
				text = "mm-hm"
			intervals [2681]:
				xmin = 1506.8983
				xmax = 1507.8012
				text = ""
			intervals [2682]:
				xmin = 1507.8012
				xmax = 1507.9212
				text = "have"
			intervals [2683]:
				xmin = 1507.9212
				xmax = 1508.0512
				text = "you"
			intervals [2684]:
				xmin = 1508.0512
				xmax = 1508.3412
				text = "learned"
			intervals [2685]:
				xmin = 1508.3412
				xmax = 1508.5312
				text = "any"
			intervals [2686]:
				xmin = 1508.5312
				xmax = 1509.0212
				text = "secrets"
			intervals [2687]:
				xmin = 1509.0212
				xmax = 1509.3012
				text = "about"
			intervals [2688]:
				xmin = 1509.3012
				xmax = 1509.3512
				text = ""
			intervals [2689]:
				xmin = 1509.3512
				xmax = 1509.7412
				text = "sewing"
			intervals [2690]:
				xmin = 1509.7412
				xmax = 1511.1378
				text = ""
			intervals [2691]:
				xmin = 1511.1378
				xmax = 1511.3778
				text = "hm"
			intervals [2692]:
				xmin = 1511.3778
				xmax = 1513.3523
				text = ""
			intervals [2693]:
				xmin = 1513.3523
				xmax = 1513.4923
				text = "have"
			intervals [2694]:
				xmin = 1513.4923
				xmax = 1513.5323
				text = ""
			intervals [2695]:
				xmin = 1513.5323
				xmax = 1513.7523
				text = "you"
			intervals [2696]:
				xmin = 1513.7523
				xmax = 1513.9111
				text = ""
			intervals [2697]:
				xmin = 1513.9111
				xmax = 1514.3311
				text = "<unk>"
			intervals [2698]:
				xmin = 1514.3311
				xmax = 1514.9963
				text = ""
			intervals [2699]:
				xmin = 1514.9963
				xmax = 1515.5163
				text = "okay"
			intervals [2700]:
				xmin = 1515.5163
				xmax = 1515.6757
				text = ""
			intervals [2701]:
				xmin = 1515.6757
				xmax = 1516.1357
				text = "um"
			intervals [2702]:
				xmin = 1516.1357
				xmax = 1517.974
				text = ""
			intervals [2703]:
				xmin = 1517.974
				xmax = 1518.294
				text = "uh"
			intervals [2704]:
				xmin = 1518.294
				xmax = 1519.7972
				text = ""
			intervals [2705]:
				xmin = 1519.7972
				xmax = 1519.9072
				text = "the"
			intervals [2706]:
				xmin = 1519.9072
				xmax = 1520.2372
				text = "kids"
			intervals [2707]:
				xmin = 1520.2372
				xmax = 1520.3972
				text = "that"
			intervals [2708]:
				xmin = 1520.3972
				xmax = 1520.6572
				text = "you"
			intervals [2709]:
				xmin = 1520.6572
				xmax = 1520.8272
				text = "that"
			intervals [2710]:
				xmin = 1520.8272
				xmax = 1520.9672
				text = "you"
			intervals [2711]:
				xmin = 1520.9672
				xmax = 1521.3072
				text = "play"
			intervals [2712]:
				xmin = 1521.3072
				xmax = 1521.5472
				text = "with"
			intervals [2713]:
				xmin = 1521.5472
				xmax = 1521.6472
				text = "or"
			intervals [2714]:
				xmin = 1521.6472
				xmax = 1521.8372
				text = "you're"
			intervals [2715]:
				xmin = 1521.8372
				xmax = 1521.8772
				text = ""
			intervals [2716]:
				xmin = 1521.8772
				xmax = 1522.1872
				text = "with"
			intervals [2717]:
				xmin = 1522.1872
				xmax = 1522.2172
				text = ""
			intervals [2718]:
				xmin = 1522.2172
				xmax = 1522.3772
				text = "a"
			intervals [2719]:
				xmin = 1522.3772
				xmax = 1522.6372
				text = "lot"
			intervals [2720]:
				xmin = 1522.6372
				xmax = 1522.7372
				text = "of"
			intervals [2721]:
				xmin = 1522.7372
				xmax = 1522.7972
				text = "the"
			intervals [2722]:
				xmin = 1522.7972
				xmax = 1522.8472
				text = ""
			intervals [2723]:
				xmin = 1522.8472
				xmax = 1523.2872
				text = "times"
			intervals [2724]:
				xmin = 1523.2872
				xmax = 1523.9607
				text = ""
			intervals [2725]:
				xmin = 1523.9607
				xmax = 1524.1007
				text = "uh"
			intervals [2726]:
				xmin = 1524.1007
				xmax = 1524.5629
				text = ""
			intervals [2727]:
				xmin = 1524.5629
				xmax = 1524.5929
				text = "i"
			intervals [2728]:
				xmin = 1524.5929
				xmax = 1524.6529
				text = "are"
			intervals [2729]:
				xmin = 1524.6529
				xmax = 1524.8929
				text = ""
			intervals [2730]:
				xmin = 1524.8929
				xmax = 1525.3129
				text = "probably"
			intervals [2731]:
				xmin = 1525.3129
				xmax = 1525.4529
				text = "the"
			intervals [2732]:
				xmin = 1525.4529
				xmax = 1525.7129
				text = "ones"
			intervals [2733]:
				xmin = 1525.7129
				xmax = 1525.7529
				text = ""
			intervals [2734]:
				xmin = 1525.7529
				xmax = 1525.9429
				text = "that"
			intervals [2735]:
				xmin = 1525.9429
				xmax = 1525.9929
				text = ""
			intervals [2736]:
				xmin = 1525.9929
				xmax = 1526.3029
				text = "uh"
			intervals [2737]:
				xmin = 1526.3029
				xmax = 1526.3329
				text = ""
			intervals [2738]:
				xmin = 1526.3329
				xmax = 1526.5129
				text = "that"
			intervals [2739]:
				xmin = 1526.5129
				xmax = 1526.6729
				text = "you"
			intervals [2740]:
				xmin = 1526.6729
				xmax = 1526.8529
				text = "have"
			intervals [2741]:
				xmin = 1526.8529
				xmax = 1527.0529
				text = "that"
			intervals [2742]:
				xmin = 1527.0529
				xmax = 1527.3129
				text = "sewing"
			intervals [2743]:
				xmin = 1527.3129
				xmax = 1527.6629
				text = "class"
			intervals [2744]:
				xmin = 1527.6629
				xmax = 1527.6929
				text = ""
			intervals [2745]:
				xmin = 1527.6929
				xmax = 1527.7929
				text = "with"
			intervals [2746]:
				xmin = 1527.7929
				xmax = 1527.8629
				text = ""
			intervals [2747]:
				xmin = 1527.8629
				xmax = 1528.0629
				text = "right"
			intervals [2748]:
				xmin = 1528.0629
				xmax = 1528.8068
				text = ""
			intervals [2749]:
				xmin = 1528.8068
				xmax = 1529.1568
				text = "no"
			intervals [2750]:
				xmin = 1529.1568
				xmax = 1532.4074
				text = ""
			intervals [2751]:
				xmin = 1532.4074
				xmax = 1532.6874
				text = "oh"
			intervals [2752]:
				xmin = 1532.6874
				xmax = 1532.9043
				text = ""
			intervals [2753]:
				xmin = 1532.9043
				xmax = 1533.0843
				text = "well"
			intervals [2754]:
				xmin = 1533.0843
				xmax = 1533.2143
				text = "who"
			intervals [2755]:
				xmin = 1533.2143
				xmax = 1533.2743
				text = "are"
			intervals [2756]:
				xmin = 1533.2743
				xmax = 1533.4243
				text = "your"
			intervals [2757]:
				xmin = 1533.4243
				xmax = 1533.7843
				text = "best"
			intervals [2758]:
				xmin = 1533.7843
				xmax = 1534.2843
				text = "friends"
			intervals [2759]:
				xmin = 1534.2843
				xmax = 1536.8433
				text = ""
			intervals [2760]:
				xmin = 1536.8433
				xmax = 1537.3833
				text = "uh-huh"
			intervals [2761]:
				xmin = 1537.3833
				xmax = 1538.3028
				text = ""
			intervals [2762]:
				xmin = 1538.3028
				xmax = 1538.5528
				text = "which"
			intervals [2763]:
				xmin = 1538.5528
				xmax = 1538.6928
				text = "one"
			intervals [2764]:
				xmin = 1538.6928
				xmax = 1538.8228
				text = "of"
			intervals [2765]:
				xmin = 1538.8228
				xmax = 1539.2428
				text = "you"
			intervals [2766]:
				xmin = 1539.2428
				xmax = 1539.2728
				text = ""
			intervals [2767]:
				xmin = 1539.2728
				xmax = 1539.3728
				text = "do"
			intervals [2768]:
				xmin = 1539.3728
				xmax = 1539.5028
				text = "you"
			intervals [2769]:
				xmin = 1539.5028
				xmax = 1539.7828
				text = "think"
			intervals [2770]:
				xmin = 1539.7828
				xmax = 1539.9928
				text = "is"
			intervals [2771]:
				xmin = 1539.9928
				xmax = 1540.0228
				text = ""
			intervals [2772]:
				xmin = 1540.0228
				xmax = 1540.3028
				text = "um"
			intervals [2773]:
				xmin = 1540.3028
				xmax = 1540.8394
				text = ""
			intervals [2774]:
				xmin = 1540.8394
				xmax = 1540.8994
				text = "do"
			intervals [2775]:
				xmin = 1540.8994
				xmax = 1540.9694
				text = "you"
			intervals [2776]:
				xmin = 1540.9694
				xmax = 1541.1494
				text = "think"
			intervals [2777]:
				xmin = 1541.1494
				xmax = 1541.3494
				text = "she"
			intervals [2778]:
				xmin = 1541.3494
				xmax = 1541.6794
				text = "listens"
			intervals [2779]:
				xmin = 1541.6794
				xmax = 1541.7794
				text = "to"
			intervals [2780]:
				xmin = 1541.7794
				xmax = 1542.0394
				text = "you"
			intervals [2781]:
				xmin = 1542.0394
				xmax = 1542.1394
				text = "the"
			intervals [2782]:
				xmin = 1542.1394
				xmax = 1542.5194
				text = "most"
			intervals [2783]:
				xmin = 1542.5194
				xmax = 1542.5794
				text = "or"
			intervals [2784]:
				xmin = 1542.5794
				xmax = 1542.6894
				text = "do"
			intervals [2785]:
				xmin = 1542.6894
				xmax = 1542.9094
				text = "you"
			intervals [2786]:
				xmin = 1542.9094
				xmax = 1542.9394
				text = ""
			intervals [2787]:
				xmin = 1542.9394
				xmax = 1543.2694
				text = "listen"
			intervals [2788]:
				xmin = 1543.2694
				xmax = 1543.3394
				text = "to"
			intervals [2789]:
				xmin = 1543.3394
				xmax = 1543.6294
				text = "her"
			intervals [2790]:
				xmin = 1543.6294
				xmax = 1543.7394
				text = ""
			intervals [2791]:
				xmin = 1543.7394
				xmax = 1543.8094
				text = "the"
			intervals [2792]:
				xmin = 1543.8094
				xmax = 1543.9394
				text = ""
			intervals [2793]:
				xmin = 1543.9394
				xmax = 1544.0394
				text = "most"
			intervals [2794]:
				xmin = 1544.0394
				xmax = 1545.2754
				text = ""
			intervals [2795]:
				xmin = 1545.2754
				xmax = 1545.4854
				text = "oh"
			intervals [2796]:
				xmin = 1545.4854
				xmax = 1545.5454
				text = ""
			intervals [2797]:
				xmin = 1545.5454
				xmax = 1545.8154
				text = "good"
			intervals [2798]:
				xmin = 1545.8154
				xmax = 1545.9354
				text = "so"
			intervals [2799]:
				xmin = 1545.9354
				xmax = 1546.0354
				text = "there"
			intervals [2800]:
				xmin = 1546.0354
				xmax = 1546.1054
				text = "s"
			intervals [2801]:
				xmin = 1546.1054
				xmax = 1546.2754
				text = "no"
			intervals [2802]:
				xmin = 1546.2754
				xmax = 1546.5654
				text = "one"
			intervals [2803]:
				xmin = 1546.5654
				xmax = 1546.9787
				text = ""
			intervals [2804]:
				xmin = 1546.9787
				xmax = 1547.2087
				text = "neither"
			intervals [2805]:
				xmin = 1547.2087
				xmax = 1547.4087
				text = "one"
			intervals [2806]:
				xmin = 1547.4087
				xmax = 1547.4987
				text = "of"
			intervals [2807]:
				xmin = 1547.4987
				xmax = 1547.8287
				text = "you"
			intervals [2808]:
				xmin = 1547.8287
				xmax = 1548.0487
				text = "are"
			intervals [2809]:
				xmin = 1548.0487
				xmax = 1548.3887
				text = "more"
			intervals [2810]:
				xmin = 1548.3887
				xmax = 1548.4187
				text = ""
			intervals [2811]:
				xmin = 1548.4187
				xmax = 1548.7287
				text = "uh"
			intervals [2812]:
				xmin = 1548.7287
				xmax = 1549.3796
				text = ""
			intervals [2813]:
				xmin = 1549.3796
				xmax = 1549.4596
				text = "<unk>"
			intervals [2814]:
				xmin = 1549.4596
				xmax = 1549.622
				text = ""
			intervals [2815]:
				xmin = 1549.622
				xmax = 1549.852
				text = "more"
			intervals [2816]:
				xmin = 1549.852
				xmax = 1549.902
				text = "or"
			intervals [2817]:
				xmin = 1549.902
				xmax = 1550.192
				text = "less"
			intervals [2818]:
				xmin = 1550.192
				xmax = 1550.222
				text = ""
			intervals [2819]:
				xmin = 1550.222
				xmax = 1550.292
				text = "the"
			intervals [2820]:
				xmin = 1550.292
				xmax = 1550.812
				text = "leader"
			intervals [2821]:
				xmin = 1550.812
				xmax = 1551.7016
				text = ""
			intervals [2822]:
				xmin = 1551.7016
				xmax = 1552.2216
				text = "between"
			intervals [2823]:
				xmin = 1552.2216
				xmax = 1552.2716
				text = ""
			intervals [2824]:
				xmin = 1552.2716
				xmax = 1552.5216
				text = "both"
			intervals [2825]:
				xmin = 1552.5216
				xmax = 1552.6016
				text = "of"
			intervals [2826]:
				xmin = 1552.6016
				xmax = 1552.7016
				text = ""
			intervals [2827]:
				xmin = 1552.7016
				xmax = 1552.8616
				text = "you"
			intervals [2828]:
				xmin = 1552.8616
				xmax = 1552.9516
				text = "are"
			intervals [2829]:
				xmin = 1552.9516
				xmax = 1553.0916
				text = "the"
			intervals [2830]:
				xmin = 1553.0916
				xmax = 1553.4316
				text = "same"
			intervals [2831]:
				xmin = 1553.4316
				xmax = 1553.4916
				text = ""
			intervals [2832]:
				xmin = 1553.4916
				xmax = 1553.8616
				text = "huh"
			intervals [2833]:
				xmin = 1553.8616
				xmax = 1554.5576
				text = ""
			intervals [2834]:
				xmin = 1554.5576
				xmax = 1554.7076
				text = "that"
			intervals [2835]:
				xmin = 1554.7076
				xmax = 1554.7876
				text = "s"
			intervals [2836]:
				xmin = 1554.7876
				xmax = 1555.1276
				text = "good"
			intervals [2837]:
				xmin = 1555.1276
				xmax = 1555.4122
				text = ""
			intervals [2838]:
				xmin = 1555.4122
				xmax = 1555.5022
				text = "it"
			intervals [2839]:
				xmin = 1555.5022
				xmax = 1555.5622
				text = "s"
			intervals [2840]:
				xmin = 1555.5622
				xmax = 1555.6922
				text = "real"
			intervals [2841]:
				xmin = 1555.6922
				xmax = 1555.7522
				text = ""
			intervals [2842]:
				xmin = 1555.7522
				xmax = 1556.1722
				text = "nice"
			intervals [2843]:
				xmin = 1556.1722
				xmax = 1556.6505
				text = ""
			intervals [2844]:
				xmin = 1556.6505
				xmax = 1557.1305
				text = "um"
			intervals [2845]:
				xmin = 1557.1305
				xmax = 1560.5303
				text = ""
			intervals [2846]:
				xmin = 1560.5303
				xmax = 1560.6303
				text = "let"
			intervals [2847]:
				xmin = 1560.6303
				xmax = 1560.6603
				text = ""
			intervals [2848]:
				xmin = 1560.6603
				xmax = 1560.7703
				text = "s"
			intervals [2849]:
				xmin = 1560.7703
				xmax = 1561.3803
				text = "see"
			intervals [2850]:
				xmin = 1561.3803
				xmax = 1562.6046
				text = ""
			intervals [2851]:
				xmin = 1562.6046
				xmax = 1562.6846
				text = "<unk>"
			intervals [2852]:
				xmin = 1562.6846
				xmax = 1563.5897
				text = ""
			intervals [2853]:
				xmin = 1563.5897
				xmax = 1563.9997
				text = "uh"
			intervals [2854]:
				xmin = 1563.9997
				xmax = 1566.8293
				text = ""
			intervals [2855]:
				xmin = 1566.8293
				xmax = 1567.2393
				text = "if"
			intervals [2856]:
				xmin = 1567.2393
				xmax = 1567.2693
				text = ""
			intervals [2857]:
				xmin = 1567.2693
				xmax = 1567.5193
				text = "uh"
			intervals [2858]:
				xmin = 1567.5193
				xmax = 1567.5493
				text = ""
			intervals [2859]:
				xmin = 1567.5493
				xmax = 1567.7493
				text = "if"
			intervals [2860]:
				xmin = 1567.7493
				xmax = 1567.9193
				text = "you"
			intervals [2861]:
				xmin = 1567.9193
				xmax = 1568.0793
				text = "were"
			intervals [2862]:
				xmin = 1568.0793
				xmax = 1568.4793
				text = "to"
			intervals [2863]:
				xmin = 1568.4793
				xmax = 1568.6338
				text = ""
			intervals [2864]:
				xmin = 1568.6338
				xmax = 1569.1838
				text = "say"
			intervals [2865]:
				xmin = 1569.1838
				xmax = 1570.2399
				text = ""
			intervals [2866]:
				xmin = 1570.2399
				xmax = 1570.4799
				text = "have"
			intervals [2867]:
				xmin = 1570.4799
				xmax = 1570.5599
				text = "a"
			intervals [2868]:
				xmin = 1570.5599
				xmax = 1570.8599
				text = "new"
			intervals [2869]:
				xmin = 1570.8599
				xmax = 1570.8899
				text = ""
			intervals [2870]:
				xmin = 1570.8899
				xmax = 1571.2699
				text = "neighbor"
			intervals [2871]:
				xmin = 1571.2699
				xmax = 1571.3599
				text = "to"
			intervals [2872]:
				xmin = 1571.3599
				xmax = 1571.4299
				text = ""
			intervals [2873]:
				xmin = 1571.4299
				xmax = 1571.5799
				text = "move"
			intervals [2874]:
				xmin = 1571.5799
				xmax = 1571.6499
				text = ""
			intervals [2875]:
				xmin = 1571.6499
				xmax = 1571.9199
				text = "in"
			intervals [2876]:
				xmin = 1571.9199
				xmax = 1572.9173
				text = ""
			intervals [2877]:
				xmin = 1572.9173
				xmax = 1573.2973
				text = "and"
			intervals [2878]:
				xmin = 1573.2973
				xmax = 1573.3273
				text = ""
			intervals [2879]:
				xmin = 1573.3273
				xmax = 1573.5673
				text = "she"
			intervals [2880]:
				xmin = 1573.5673
				xmax = 1573.7773
				text = "was"
			intervals [2881]:
				xmin = 1573.7773
				xmax = 1573.9773
				text = "about"
			intervals [2882]:
				xmin = 1573.9773
				xmax = 1574.1536
				text = ""
			intervals [2883]:
				xmin = 1574.1536
				xmax = 1574.4836
				text = "your"
			intervals [2884]:
				xmin = 1574.4836
				xmax = 1574.5136
				text = ""
			intervals [2885]:
				xmin = 1574.5136
				xmax = 1574.9836
				text = "age"
			intervals [2886]:
				xmin = 1574.9836
				xmax = 1575.0536
				text = "you"
			intervals [2887]:
				xmin = 1575.0536
				xmax = 1575.1336
				text = ""
			intervals [2888]:
				xmin = 1575.1336
				xmax = 1575.1936
				text = "know"
			intervals [2889]:
				xmin = 1575.1936
				xmax = 1575.641
				text = ""
			intervals [2890]:
				xmin = 1575.641
				xmax = 1575.821
				text = "what"
			intervals [2891]:
				xmin = 1575.821
				xmax = 1576.041
				text = "would"
			intervals [2892]:
				xmin = 1576.041
				xmax = 1576.071
				text = ""
			intervals [2893]:
				xmin = 1576.071
				xmax = 1576.291
				text = "what"
			intervals [2894]:
				xmin = 1576.291
				xmax = 1576.401
				text = "would"
			intervals [2895]:
				xmin = 1576.401
				xmax = 1576.621
				text = "she"
			intervals [2896]:
				xmin = 1576.621
				xmax = 1576.851
				text = "have"
			intervals [2897]:
				xmin = 1576.851
				xmax = 1576.921
				text = ""
			intervals [2898]:
				xmin = 1576.921
				xmax = 1577.041
				text = "to"
			intervals [2899]:
				xmin = 1577.041
				xmax = 1577.241
				text = "be"
			intervals [2900]:
				xmin = 1577.241
				xmax = 1577.541
				text = "like"
			intervals [2901]:
				xmin = 1577.541
				xmax = 1577.681
				text = ""
			intervals [2902]:
				xmin = 1577.681
				xmax = 1577.771
				text = "for"
			intervals [2903]:
				xmin = 1577.771
				xmax = 1577.971
				text = "you"
			intervals [2904]:
				xmin = 1577.971
				xmax = 1578.041
				text = "to"
			intervals [2905]:
				xmin = 1578.041
				xmax = 1578.101
				text = ""
			intervals [2906]:
				xmin = 1578.101
				xmax = 1578.271
				text = "be"
			intervals [2907]:
				xmin = 1578.271
				xmax = 1578.311
				text = "a"
			intervals [2908]:
				xmin = 1578.311
				xmax = 1578.421
				text = ""
			intervals [2909]:
				xmin = 1578.421
				xmax = 1578.641
				text = "friend"
			intervals [2910]:
				xmin = 1578.641
				xmax = 1578.701
				text = "of"
			intervals [2911]:
				xmin = 1578.701
				xmax = 1578.801
				text = ""
			intervals [2912]:
				xmin = 1578.801
				xmax = 1579.141
				text = "hers"
			intervals [2913]:
				xmin = 1579.141
				xmax = 1581.9022
				text = ""
			intervals [2914]:
				xmin = 1581.9022
				xmax = 1582.0322
				text = "what"
			intervals [2915]:
				xmin = 1582.0322
				xmax = 1582.1722
				text = "does"
			intervals [2916]:
				xmin = 1582.1722
				xmax = 1582.2422
				text = "it"
			intervals [2917]:
				xmin = 1582.2422
				xmax = 1582.4622
				text = "mean"
			intervals [2918]:
				xmin = 1582.4622
				xmax = 1582.5822
				text = "to"
			intervals [2919]:
				xmin = 1582.5822
				xmax = 1582.7122
				text = "be"
			intervals [2920]:
				xmin = 1582.7122
				xmax = 1583.1322
				text = "nice"
			intervals [2921]:
				xmin = 1583.1322
				xmax = 1591.2816
				text = ""
			intervals [2922]:
				xmin = 1591.2816
				xmax = 1591.9016
				text = "uh-huh"
			intervals [2923]:
				xmin = 1591.9016
				xmax = 1592.2515
				text = ""
			intervals [2924]:
				xmin = 1592.2515
				xmax = 1592.3715
				text = "do"
			intervals [2925]:
				xmin = 1592.3715
				xmax = 1592.4815
				text = "you"
			intervals [2926]:
				xmin = 1592.4815
				xmax = 1592.6115
				text = "know"
			intervals [2927]:
				xmin = 1592.6115
				xmax = 1592.8015
				text = "what"
			intervals [2928]:
				xmin = 1592.8015
				xmax = 1592.9215
				text = "the"
			intervals [2929]:
				xmin = 1592.9215
				xmax = 1593.1915
				text = "word"
			intervals [2930]:
				xmin = 1593.1915
				xmax = 1593.5615
				text = "nice"
			intervals [2931]:
				xmin = 1593.5615
				xmax = 1594.0215
				text = "means"
			intervals [2932]:
				xmin = 1594.0215
				xmax = 1596.1206
				text = ""
			intervals [2933]:
				xmin = 1596.1206
				xmax = 1596.3006
				text = "what"
			intervals [2934]:
				xmin = 1596.3006
				xmax = 1596.5006
				text = "does"
			intervals [2935]:
				xmin = 1596.5006
				xmax = 1596.5706
				text = "it"
			intervals [2936]:
				xmin = 1596.5706
				xmax = 1596.6106
				text = ""
			intervals [2937]:
				xmin = 1596.6106
				xmax = 1596.9406
				text = "mean"
			intervals [2938]:
				xmin = 1596.9406
				xmax = 1597.5041
				text = ""
			intervals [2939]:
				xmin = 1597.5041
				xmax = 1597.6141
				text = "can"
			intervals [2940]:
				xmin = 1597.6141
				xmax = 1597.6941
				text = "you"
			intervals [2941]:
				xmin = 1597.6941
				xmax = 1597.9441
				text = "tell"
			intervals [2942]:
				xmin = 1597.9441
				xmax = 1598.0541
				text = "me"
			intervals [2943]:
				xmin = 1598.0541
				xmax = 1600.9041
				text = ""
			intervals [2944]:
				xmin = 1600.9041
				xmax = 1601.0341
				text = "being"
			intervals [2945]:
				xmin = 1601.0341
				xmax = 1601.3241
				text = "kind"
			intervals [2946]:
				xmin = 1601.3241
				xmax = 1601.3541
				text = ""
			intervals [2947]:
				xmin = 1601.3541
				xmax = 1601.4641
				text = "to"
			intervals [2948]:
				xmin = 1601.4641
				xmax = 1601.5441
				text = ""
			intervals [2949]:
				xmin = 1601.5441
				xmax = 1601.9241
				text = "others"
			intervals [2950]:
				xmin = 1601.9241
				xmax = 1602.433
				text = ""
			intervals [2951]:
				xmin = 1602.433
				xmax = 1602.713
				text = "oh"
			intervals [2952]:
				xmin = 1602.713
				xmax = 1604.133
				text = ""
			intervals [2953]:
				xmin = 1604.133
				xmax = 1604.503
				text = "okay"
			intervals [2954]:
				xmin = 1604.503
				xmax = 1604.8017
				text = ""
			intervals [2955]:
				xmin = 1604.8017
				xmax = 1605.0217
				text = "that"
			intervals [2956]:
				xmin = 1605.0217
				xmax = 1605.0517
				text = ""
			intervals [2957]:
				xmin = 1605.0517
				xmax = 1605.1417
				text = "s"
			intervals [2958]:
				xmin = 1605.1417
				xmax = 1605.1717
				text = ""
			intervals [2959]:
				xmin = 1605.1717
				xmax = 1605.3817
				text = "that"
			intervals [2960]:
				xmin = 1605.3817
				xmax = 1605.4617
				text = "s"
			intervals [2961]:
				xmin = 1605.4617
				xmax = 1605.6217
				text = "good"
			intervals [2962]:
				xmin = 1605.6217
				xmax = 1605.8169
				text = ""
			intervals [2963]:
				xmin = 1605.8169
				xmax = 1605.9369
				text = "can"
			intervals [2964]:
				xmin = 1605.9369
				xmax = 1606.0769
				text = "you"
			intervals [2965]:
				xmin = 1606.0769
				xmax = 1606.3069
				text = "think"
			intervals [2966]:
				xmin = 1606.3069
				xmax = 1606.4169
				text = "of"
			intervals [2967]:
				xmin = 1606.4169
				xmax = 1606.5069
				text = "a"
			intervals [2968]:
				xmin = 1606.5069
				xmax = 1606.9669
				text = "story"
			intervals [2969]:
				xmin = 1606.9669
				xmax = 1607.1869
				text = "about"
			intervals [2970]:
				xmin = 1607.1869
				xmax = 1607.2269
				text = ""
			intervals [2971]:
				xmin = 1607.2269
				xmax = 1607.6669
				text = "somebody"
			intervals [2972]:
				xmin = 1607.6669
				xmax = 1607.9969
				text = "being"
			intervals [2973]:
				xmin = 1607.9969
				xmax = 1608.0269
				text = ""
			intervals [2974]:
				xmin = 1608.0269
				xmax = 1608.3169
				text = "nice"
			intervals [2975]:
				xmin = 1608.3169
				xmax = 1609.1992
				text = ""
			intervals [2976]:
				xmin = 1609.1992
				xmax = 1609.2892
				text = "when"
			intervals [2977]:
				xmin = 1609.2892
				xmax = 1609.3192
				text = "are"
			intervals [2978]:
				xmin = 1609.3192
				xmax = 1609.5192
				text = "you"
			intervals [2979]:
				xmin = 1609.5192
				xmax = 1609.9692
				text = "nice"
			intervals [2980]:
				xmin = 1609.9692
				xmax = 1614.1053
				text = ""
			intervals [2981]:
				xmin = 1614.1053
				xmax = 1614.4653
				text = "oh"
			intervals [2982]:
				xmin = 1614.4653
				xmax = 1616.405
				text = ""
			intervals [2983]:
				xmin = 1616.405
				xmax = 1616.535
				text = "mm-hm"
			intervals [2984]:
				xmin = 1616.535
				xmax = 1618.563
				text = ""
			intervals [2985]:
				xmin = 1618.563
				xmax = 1618.653
				text = "that"
			intervals [2986]:
				xmin = 1618.653
				xmax = 1618.683
				text = ""
			intervals [2987]:
				xmin = 1618.683
				xmax = 1618.773
				text = "s"
			intervals [2988]:
				xmin = 1618.773
				xmax = 1618.803
				text = ""
			intervals [2989]:
				xmin = 1618.803
				xmax = 1619.053
				text = "good"
			intervals [2990]:
				xmin = 1619.053
				xmax = 1619.093
				text = ""
			intervals [2991]:
				xmin = 1619.093
				xmax = 1619.653
				text = "okay"
			intervals [2992]:
				xmin = 1619.653
				xmax = 1620.435
				text = ""
			intervals [2993]:
				xmin = 1620.435
				xmax = 1620.935
				text = "um"
			intervals [2994]:
				xmin = 1620.935
				xmax = 1622.9836
				text = ""
			intervals [2995]:
				xmin = 1622.9836
				xmax = 1623.1236
				text = "what"
			intervals [2996]:
				xmin = 1623.1236
				xmax = 1623.1836
				text = "do"
			intervals [2997]:
				xmin = 1623.1836
				xmax = 1623.3136
				text = "you"
			intervals [2998]:
				xmin = 1623.3136
				xmax = 1623.5836
				text = "wanna"
			intervals [2999]:
				xmin = 1623.5836
				xmax = 1623.8336
				text = "be"
			intervals [3000]:
				xmin = 1623.8336
				xmax = 1623.8636
				text = ""
			intervals [3001]:
				xmin = 1623.8636
				xmax = 1624.0136
				text = "when"
			intervals [3002]:
				xmin = 1624.0136
				xmax = 1624.1836
				text = "you"
			intervals [3003]:
				xmin = 1624.1836
				xmax = 1624.2136
				text = ""
			intervals [3004]:
				xmin = 1624.2136
				xmax = 1624.6436
				text = "finish"
			intervals [3005]:
				xmin = 1624.6436
				xmax = 1625.0136
				text = "school"
			intervals [3006]:
				xmin = 1625.0136
				xmax = 1625.0936
				text = ""
			intervals [3007]:
				xmin = 1625.0936
				xmax = 1625.2136
				text = "when"
			intervals [3008]:
				xmin = 1625.2136
				xmax = 1625.3036
				text = "you"
			intervals [3009]:
				xmin = 1625.3036
				xmax = 1625.4836
				text = "grow"
			intervals [3010]:
				xmin = 1625.4836
				xmax = 1625.6336
				text = ""
			intervals [3011]:
				xmin = 1625.6336
				xmax = 1625.6936
				text = "up"
			intervals [3012]:
				xmin = 1625.6936
				xmax = 1629.4265
				text = ""
			intervals [3013]:
				xmin = 1629.4265
				xmax = 1630.1865
				text = "mm-hm"
			intervals [3014]:
				xmin = 1630.1865
				xmax = 1631.9827
				text = ""
			intervals [3015]:
				xmin = 1631.9827
				xmax = 1632.0727
				text = "a"
			intervals [3016]:
				xmin = 1632.0727
				xmax = 1632.1227
				text = ""
			intervals [3017]:
				xmin = 1632.1227
				xmax = 1632.6227
				text = "teacher"
			intervals [3018]:
				xmin = 1632.6227
				xmax = 1632.6527
				text = ""
			intervals [3019]:
				xmin = 1632.6527
				xmax = 1632.8027
				text = "or"
			intervals [3020]:
				xmin = 1632.8027
				xmax = 1632.8727
				text = "a"
			intervals [3021]:
				xmin = 1632.8727
				xmax = 1633.2927
				text = "doctor"
			intervals [3022]:
				xmin = 1633.2927
				xmax = 1633.4727
				text = "or"
			intervals [3023]:
				xmin = 1633.4727
				xmax = 1633.5327
				text = "a"
			intervals [3024]:
				xmin = 1633.5327
				xmax = 1633.9227
				text = "nurse"
			intervals [3025]:
				xmin = 1633.9227
				xmax = 1634.0327
				text = ""
			intervals [3026]:
				xmin = 1634.0327
				xmax = 1634.2027
				text = "hm"
			intervals [3027]:
				xmin = 1634.2027
				xmax = 1634.426
				text = ""
			intervals [3028]:
				xmin = 1634.426
				xmax = 1634.936
				text = "okay"
			intervals [3029]:
				xmin = 1634.936
				xmax = 1635.1741
				text = ""
			intervals [3030]:
				xmin = 1635.1741
				xmax = 1635.2641
				text = "how"
			intervals [3031]:
				xmin = 1635.2641
				xmax = 1635.6741
				text = ""
			intervals [3032]:
				xmin = 1635.6741
				xmax = 1635.8041
				text = "how"
			intervals [3033]:
				xmin = 1635.8041
				xmax = 1635.9041
				text = "are"
			intervals [3034]:
				xmin = 1635.9041
				xmax = 1636.0141
				text = "you"
			intervals [3035]:
				xmin = 1636.0141
				xmax = 1636.2141
				text = "gonna"
			intervals [3036]:
				xmin = 1636.2141
				xmax = 1636.3341
				text = "go"
			intervals [3037]:
				xmin = 1636.3341
				xmax = 1636.6541
				text = "about"
			intervals [3038]:
				xmin = 1636.6541
				xmax = 1636.9341
				text = "doing"
			intervals [3039]:
				xmin = 1636.9341
				xmax = 1637.1041
				text = "that"
			intervals [3040]:
				xmin = 1637.1041
				xmax = 1643.6682
				text = ""
			intervals [3041]:
				xmin = 1643.6682
				xmax = 1644.0882
				text = "<unk>"
			intervals [3042]:
				xmin = 1644.0882
				xmax = 1645.1224
				text = ""
			intervals [3043]:
				xmin = 1645.1224
				xmax = 1645.6324
				text = "mm-hm"
			intervals [3044]:
				xmin = 1645.6324
				xmax = 1650.9972
				text = ""
			intervals [3045]:
				xmin = 1650.9972
				xmax = 1651.1572
				text = "what"
			intervals [3046]:
				xmin = 1651.1572
				xmax = 1651.3972
				text = "about"
			intervals [3047]:
				xmin = 1651.3972
				xmax = 1651.4572
				text = "a"
			intervals [3048]:
				xmin = 1651.4572
				xmax = 1651.8872
				text = "teacher"
			intervals [3049]:
				xmin = 1651.8872
				xmax = 1658.7924
				text = ""
			intervals [3050]:
				xmin = 1658.7924
				xmax = 1659.3324
				text = "uh-huh"
			intervals [3051]:
				xmin = 1659.3324
				xmax = 1659.9628
				text = ""
			intervals [3052]:
				xmin = 1659.9628
				xmax = 1660.1128
				text = "well"
			intervals [3053]:
				xmin = 1660.1128
				xmax = 1660.1428
				text = ""
			intervals [3054]:
				xmin = 1660.1428
				xmax = 1660.2828
				text = "what"
			intervals [3055]:
				xmin = 1660.2828
				xmax = 1660.3428
				text = "do"
			intervals [3056]:
				xmin = 1660.3428
				xmax = 1660.5028
				text = "you"
			intervals [3057]:
				xmin = 1660.5028
				xmax = 1660.8228
				text = "wanna"
			intervals [3058]:
				xmin = 1660.8228
				xmax = 1660.8528
				text = ""
			intervals [3059]:
				xmin = 1660.8528
				xmax = 1661.0028
				text = "how"
			intervals [3060]:
				xmin = 1661.0028
				xmax = 1661.0828
				text = "do"
			intervals [3061]:
				xmin = 1661.0828
				xmax = 1661.1828
				text = "you"
			intervals [3062]:
				xmin = 1661.1828
				xmax = 1661.3828
				text = "wanna"
			intervals [3063]:
				xmin = 1661.3828
				xmax = 1661.5628
				text = "go"
			intervals [3064]:
				xmin = 1661.5628
				xmax = 1661.8328
				text = "about"
			intervals [3065]:
				xmin = 1661.8328
				xmax = 1662.0786
				text = ""
			intervals [3066]:
				xmin = 1662.0786
				xmax = 1662.4886
				text = "becoming"
			intervals [3067]:
				xmin = 1662.4886
				xmax = 1662.5386
				text = ""
			intervals [3068]:
				xmin = 1662.5386
				xmax = 1662.5686
				text = "a"
			intervals [3069]:
				xmin = 1662.5686
				xmax = 1662.6386
				text = ""
			intervals [3070]:
				xmin = 1662.6386
				xmax = 1663.0486
				text = "teacher"
			intervals [3071]:
				xmin = 1663.0486
				xmax = 1664.4007
				text = ""
			intervals [3072]:
				xmin = 1664.4007
				xmax = 1664.5007
				text = "what"
			intervals [3073]:
				xmin = 1664.5007
				xmax = 1664.5607
				text = "do"
			intervals [3074]:
				xmin = 1664.5607
				xmax = 1664.6207
				text = "you"
			intervals [3075]:
				xmin = 1664.6207
				xmax = 1664.8207
				text = "think"
			intervals [3076]:
				xmin = 1664.8207
				xmax = 1664.8807
				text = "you"
			intervals [3077]:
				xmin = 1664.8807
				xmax = 1665.0007
				text = "have"
			intervals [3078]:
				xmin = 1665.0007
				xmax = 1665.1107
				text = "to"
			intervals [3079]:
				xmin = 1665.1107
				xmax = 1665.3107
				text = "do"
			intervals [3080]:
				xmin = 1665.3107
				xmax = 1665.3807
				text = "to"
			intervals [3081]:
				xmin = 1665.3807
				xmax = 1665.5107
				text = "be"
			intervals [3082]:
				xmin = 1665.5107
				xmax = 1665.5807
				text = "a"
			intervals [3083]:
				xmin = 1665.5807
				xmax = 1665.9707
				text = "teacher"
			intervals [3084]:
				xmin = 1665.9707
				xmax = 1668.8733
				text = ""
			intervals [3085]:
				xmin = 1668.8733
				xmax = 1669.3533
				text = "<unk>"
			intervals [3086]:
				xmin = 1669.3533
				xmax = 1670.5172
				text = ""
			intervals [3087]:
				xmin = 1670.5172
				xmax = 1670.8072
				text = "<unk>"
			intervals [3088]:
				xmin = 1670.8072
				xmax = 1671.4265
				text = ""
			intervals [3089]:
				xmin = 1671.4265
				xmax = 1671.6965
				text = "you"
			intervals [3090]:
				xmin = 1671.6965
				xmax = 1671.7765
				text = "you"
			intervals [3091]:
				xmin = 1671.7765
				xmax = 1671.9265
				text = "have"
			intervals [3092]:
				xmin = 1671.9265
				xmax = 1672.0265
				text = "to"
			intervals [3093]:
				xmin = 1672.0265
				xmax = 1672.2165
				text = "do"
			intervals [3094]:
				xmin = 1672.2165
				xmax = 1672.4365
				text = "what"
			intervals [3095]:
				xmin = 1672.4365
				xmax = 1672.7365
				text = "now"
			intervals [3096]:
				xmin = 1672.7365
				xmax = 1674.8293
				text = ""
			intervals [3097]:
				xmin = 1674.8293
				xmax = 1675.2593
				text = "<unk>"
			intervals [3098]:
				xmin = 1675.2593
				xmax = 1675.2993
				text = ""
			intervals [3099]:
				xmin = 1675.2993
				xmax = 1675.5793
				text = "learn"
			intervals [3100]:
				xmin = 1675.5793
				xmax = 1675.8093
				text = "not"
			intervals [3101]:
				xmin = 1675.8093
				xmax = 1675.9693
				text = "to"
			intervals [3102]:
				xmin = 1675.9693
				xmax = 1676.2893
				text = "scream"
			intervals [3103]:
				xmin = 1676.2893
				xmax = 1676.4593
				text = "and"
			intervals [3104]:
				xmin = 1676.4593
				xmax = 1676.7593
				text = "yell"
			intervals [3105]:
				xmin = 1676.7593
				xmax = 1677.384
				text = ""
			intervals [3106]:
				xmin = 1677.384
				xmax = 1677.764
				text = "uh-huh"
			intervals [3107]:
				xmin = 1677.764
				xmax = 1678.2492
				text = ""
			intervals [3108]:
				xmin = 1678.2492
				xmax = 1678.6192
				text = "um"
			intervals [3109]:
				xmin = 1678.6192
				xmax = 1679.7475
				text = ""
			intervals [3110]:
				xmin = 1679.7475
				xmax = 1680.1675
				text = "mm-hm"
			intervals [3111]:
				xmin = 1680.1675
				xmax = 1680.9226
				text = ""
			intervals [3112]:
				xmin = 1680.9226
				xmax = 1681.1326
				text = "that"
			intervals [3113]:
				xmin = 1681.1326
				xmax = 1681.1826
				text = ""
			intervals [3114]:
				xmin = 1681.1826
				xmax = 1681.3026
				text = "s"
			intervals [3115]:
				xmin = 1681.3026
				xmax = 1681.4626
				text = "good"
			intervals [3116]:
				xmin = 1681.4626
				xmax = 1681.9111
				text = ""
			intervals [3117]:
				xmin = 1681.9111
				xmax = 1682.1911
				text = "well"
			intervals [3118]:
				xmin = 1682.1911
				xmax = 1682.2211
				text = ""
			intervals [3119]:
				xmin = 1682.2211
				xmax = 1682.4011
				text = "uh"
			intervals [3120]:
				xmin = 1682.4011
				xmax = 1682.6011
				text = "how"
			intervals [3121]:
				xmin = 1682.6011
				xmax = 1682.7411
				text = "long"
			intervals [3122]:
				xmin = 1682.7411
				xmax = 1682.8111
				text = "do"
			intervals [3123]:
				xmin = 1682.8111
				xmax = 1682.9211
				text = "you"
			intervals [3124]:
				xmin = 1682.9211
				xmax = 1683.1411
				text = "think"
			intervals [3125]:
				xmin = 1683.1411
				xmax = 1683.2511
				text = "it"
			intervals [3126]:
				xmin = 1683.2511
				xmax = 1683.2811
				text = ""
			intervals [3127]:
				xmin = 1683.2811
				xmax = 1683.3111
				text = "<unk>"
			intervals [3128]:
				xmin = 1683.3111
				xmax = 1683.5211
				text = "take"
			intervals [3129]:
				xmin = 1683.5211
				xmax = 1683.7411
				text = ""
			intervals [3130]:
				xmin = 1683.7411
				xmax = 1683.9511
				text = "in"
			intervals [3131]:
				xmin = 1683.9511
				xmax = 1684.2411
				text = "school"
			intervals [3132]:
				xmin = 1684.2411
				xmax = 1691.1378
				text = ""
			intervals [3133]:
				xmin = 1691.1378
				xmax = 1691.6178
				text = "mm-hm"
			intervals [3134]:
				xmin = 1691.6178
				xmax = 1691.7778
				text = ""
			intervals [3135]:
				xmin = 1691.7778
				xmax = 1692.3978
				text = "college"
			intervals [3136]:
				xmin = 1692.3978
				xmax = 1693.2444
				text = ""
			intervals [3137]:
				xmin = 1693.2444
				xmax = 1693.3644
				text = "wh-"
			intervals [3138]:
				xmin = 1693.3644
				xmax = 1693.4744
				text = ""
			intervals [3139]:
				xmin = 1693.4744
				xmax = 1693.6044
				text = "wh-"
			intervals [3140]:
				xmin = 1693.6044
				xmax = 1693.7244
				text = ""
			intervals [3141]:
				xmin = 1693.7244
				xmax = 1693.9444
				text = "what"
			intervals [3142]:
				xmin = 1693.9444
				xmax = 1694.1344
				text = "kind"
			intervals [3143]:
				xmin = 1694.1344
				xmax = 1694.1944
				text = "of"
			intervals [3144]:
				xmin = 1694.1944
				xmax = 1694.4944
				text = "things"
			intervals [3145]:
				xmin = 1694.4944
				xmax = 1694.6044
				text = "do"
			intervals [3146]:
				xmin = 1694.6044
				xmax = 1694.7144
				text = "you"
			intervals [3147]:
				xmin = 1694.7144
				xmax = 1694.7444
				text = ""
			intervals [3148]:
				xmin = 1694.7444
				xmax = 1694.8644
				text = "wanna"
			intervals [3149]:
				xmin = 1694.8644
				xmax = 1694.9444
				text = ""
			intervals [3150]:
				xmin = 1694.9444
				xmax = 1695.3644
				text = "teach"
			intervals [3151]:
				xmin = 1695.3644
				xmax = 1702.1819
				text = ""
			intervals [3152]:
				xmin = 1702.1819
				xmax = 1702.4819
				text = "hm"
			intervals [3153]:
				xmin = 1702.4819
				xmax = 1704.0694
				text = ""
			intervals [3154]:
				xmin = 1704.0694
				xmax = 1704.3094
				text = "mm"
			intervals [3155]:
				xmin = 1704.3094
				xmax = 1707.0162
				text = ""
			intervals [3156]:
				xmin = 1707.0162
				xmax = 1707.1962
				text = "you"
			intervals [3157]:
				xmin = 1707.1962
				xmax = 1707.3662
				text = "wanna"
			intervals [3158]:
				xmin = 1707.3662
				xmax = 1707.4962
				text = "be"
			intervals [3159]:
				xmin = 1707.4962
				xmax = 1707.5662
				text = "a"
			intervals [3160]:
				xmin = 1707.5662
				xmax = 1707.8362
				text = "what"
			intervals [3161]:
				xmin = 1707.8362
				xmax = 1712.6279
				text = ""
			intervals [3162]:
				xmin = 1712.6279
				xmax = 1712.7179
				text = "a"
			intervals [3163]:
				xmin = 1712.7179
				xmax = 1712.7479
				text = ""
			intervals [3164]:
				xmin = 1712.7479
				xmax = 1712.9779
				text = "what"
			intervals [3165]:
				xmin = 1712.9779
				xmax = 1713.1263
				text = ""
			intervals [3166]:
				xmin = 1713.1263
				xmax = 1713.2163
				text = "like"
			intervals [3167]:
				xmin = 1713.2163
				xmax = 1713.2463
				text = ""
			intervals [3168]:
				xmin = 1713.2463
				xmax = 1713.2763
				text = "i"
			intervals [3169]:
				xmin = 1713.2763
				xmax = 1713.3463
				text = ""
			intervals [3170]:
				xmin = 1713.3463
				xmax = 1713.4863
				text = "c"
			intervals [3171]:
				xmin = 1713.4863
				xmax = 1713.5863
				text = ""
			intervals [3172]:
				xmin = 1713.5863
				xmax = 1713.8063
				text = "don't"
			intervals [3173]:
				xmin = 1713.8063
				xmax = 1714.2863
				text = "understand"
			intervals [3174]:
				xmin = 1714.2863
				xmax = 1724.1516
				text = ""
			intervals [3175]:
				xmin = 1724.1516
				xmax = 1724.5216
				text = "oh"
			intervals [3176]:
				xmin = 1724.5216
				xmax = 1724.5816
				text = ""
			intervals [3177]:
				xmin = 1724.5816
				xmax = 1724.8216
				text = "like"
			intervals [3178]:
				xmin = 1724.8216
				xmax = 1724.8816
				text = ""
			intervals [3179]:
				xmin = 1724.8816
				xmax = 1725.1116
				text = "like"
			intervals [3180]:
				xmin = 1725.1116
				xmax = 1725.2416
				text = "the"
			intervals [3181]:
				xmin = 1725.2416
				xmax = 1725.4716
				text = "ones"
			intervals [3182]:
				xmin = 1725.4716
				xmax = 1725.6116
				text = "that"
			intervals [3183]:
				xmin = 1725.6116
				xmax = 1725.7416
				text = "you"
			intervals [3184]:
				xmin = 1725.7416
				xmax = 1725.9016
				text = "have"
			intervals [3185]:
				xmin = 1725.9016
				xmax = 1725.9316
				text = ""
			intervals [3186]:
				xmin = 1725.9316
				xmax = 1726.2416
				text = "now"
			intervals [3187]:
				xmin = 1726.2416
				xmax = 1727.0799
				text = ""
			intervals [3188]:
				xmin = 1727.0799
				xmax = 1727.2499
				text = "like"
			intervals [3189]:
				xmin = 1727.2499
				xmax = 1727.3299
				text = "an"
			intervals [3190]:
				xmin = 1727.3299
				xmax = 1727.7899
				text = "elementary"
			intervals [3191]:
				xmin = 1727.7899
				xmax = 1728.0499
				text = "school"
			intervals [3192]:
				xmin = 1728.0499
				xmax = 1728.3999
				text = "teacher"
			intervals [3193]:
				xmin = 1728.3999
				xmax = 1728.8008
				text = ""
			intervals [3194]:
				xmin = 1728.8008
				xmax = 1728.9608
				text = "oh"
			intervals [3195]:
				xmin = 1728.9608
				xmax = 1728.9908
				text = ""
			intervals [3196]:
				xmin = 1728.9908
				xmax = 1729.0808
				text = "i"
			intervals [3197]:
				xmin = 1729.0808
				xmax = 1729.1308
				text = ""
			intervals [3198]:
				xmin = 1729.1308
				xmax = 1729.4208
				text = "see"
			intervals [3199]:
				xmin = 1729.4208
				xmax = 1729.7572
				text = ""
			intervals [3200]:
				xmin = 1729.7572
				xmax = 1730.1472
				text = "uh-huh"
			intervals [3201]:
				xmin = 1730.1472
				xmax = 1731.6631
				text = ""
			intervals [3202]:
				xmin = 1731.6631
				xmax = 1731.8931
				text = "oh"
			intervals [3203]:
				xmin = 1731.8931
				xmax = 1732.0514
				text = ""
			intervals [3204]:
				xmin = 1732.0514
				xmax = 1732.2714
				text = "tell"
			intervals [3205]:
				xmin = 1732.2714
				xmax = 1732.3514
				text = "me"
			intervals [3206]:
				xmin = 1732.3514
				xmax = 1732.6914
				text = "something"
			intervals [3207]:
				xmin = 1732.6914
				xmax = 1732.7816
				text = ""
			intervals [3208]:
				xmin = 1732.7816
				xmax = 1733.1316
				text = "if"
			intervals [3209]:
				xmin = 1733.1316
				xmax = 1733.2516
				text = ""
			intervals [3210]:
				xmin = 1733.2516
				xmax = 1733.8416
				text = "um"
			intervals [3211]:
				xmin = 1733.8416
				xmax = 1735.2723
				text = ""
			intervals [3212]:
				xmin = 1735.2723
				xmax = 1735.4423
				text = "if"
			intervals [3213]:
				xmin = 1735.4423
				xmax = 1735.6323
				text = "you"
			intervals [3214]:
				xmin = 1735.6323
				xmax = 1735.8023
				text = "had"
			intervals [3215]:
				xmin = 1735.8023
				xmax = 1736.0423
				text = "all"
			intervals [3216]:
				xmin = 1736.0423
				xmax = 1736.1423
				text = "the"
			intervals [3217]:
				xmin = 1736.1423
				xmax = 1736.5823
				text = "money"
			intervals [3218]:
				xmin = 1736.5823
				xmax = 1736.8344
				text = ""
			intervals [3219]:
				xmin = 1736.8344
				xmax = 1736.9944
				text = "that"
			intervals [3220]:
				xmin = 1736.9944
				xmax = 1737.1944
				text = "you"
			intervals [3221]:
				xmin = 1737.1944
				xmax = 1737.4844
				text = "wanted"
			intervals [3222]:
				xmin = 1737.4844
				xmax = 1739.0446
				text = ""
			intervals [3223]:
				xmin = 1739.0446
				xmax = 1739.2346
				text = "what"
			intervals [3224]:
				xmin = 1739.2346
				xmax = 1739.3646
				text = "would"
			intervals [3225]:
				xmin = 1739.3646
				xmax = 1739.4746
				text = "you"
			intervals [3226]:
				xmin = 1739.4746
				xmax = 1739.6646
				text = "do"
			intervals [3227]:
				xmin = 1739.6646
				xmax = 1739.7546
				text = "with"
			intervals [3228]:
				xmin = 1739.7546
				xmax = 1739.8246
				text = "it"
			intervals [3229]:
				xmin = 1739.8246
				xmax = 1747.1044
				text = ""
			intervals [3230]:
				xmin = 1747.1044
				xmax = 1747.7244
				text = "mm-hm"
			intervals [3231]:
				xmin = 1747.7244
				xmax = 1749.753
				text = ""
			intervals [3232]:
				xmin = 1749.753
				xmax = 1749.903
				text = "what"
			intervals [3233]:
				xmin = 1749.903
				xmax = 1750.073
				text = "kind"
			intervals [3234]:
				xmin = 1750.073
				xmax = 1750.153
				text = "of"
			intervals [3235]:
				xmin = 1750.153
				xmax = 1750.413
				text = "things"
			intervals [3236]:
				xmin = 1750.413
				xmax = 1750.563
				text = "do"
			intervals [3237]:
				xmin = 1750.563
				xmax = 1750.703
				text = "they"
			intervals [3238]:
				xmin = 1750.703
				xmax = 1750.763
				text = ""
			intervals [3239]:
				xmin = 1750.763
				xmax = 1750.983
				text = "want"
			intervals [3240]:
				xmin = 1750.983
				xmax = 1755.2867
				text = ""
			intervals [3241]:
				xmin = 1755.2867
				xmax = 1755.6067
				text = "hm"
			intervals [3242]:
				xmin = 1755.6067
				xmax = 1758.9572
				text = ""
			intervals [3243]:
				xmin = 1758.9572
				xmax = 1759.0472
				text = "what"
			intervals [3244]:
				xmin = 1759.0472
				xmax = 1759.2372
				text = "kind"
			intervals [3245]:
				xmin = 1759.2372
				xmax = 1759.3072
				text = "of"
			intervals [3246]:
				xmin = 1759.3072
				xmax = 1759.3572
				text = ""
			intervals [3247]:
				xmin = 1759.3572
				xmax = 1759.5772
				text = "things"
			intervals [3248]:
				xmin = 1759.5772
				xmax = 1759.7072
				text = "do"
			intervals [3249]:
				xmin = 1759.7072
				xmax = 1759.9772
				text = "you"
			intervals [3250]:
				xmin = 1759.9772
				xmax = 1760.1672
				text = "want"
			intervals [3251]:
				xmin = 1760.1672
				xmax = 1767.1374
				text = ""
			intervals [3252]:
				xmin = 1767.1374
				xmax = 1767.2074
				text = "if"
			intervals [3253]:
				xmin = 1767.2074
				xmax = 1767.3374
				text = "you"
			intervals [3254]:
				xmin = 1767.3374
				xmax = 1767.4674
				text = "had"
			intervals [3255]:
				xmin = 1767.4674
				xmax = 1767.5474
				text = ""
			intervals [3256]:
				xmin = 1767.5474
				xmax = 1767.9874
				text = "all"
			intervals [3257]:
				xmin = 1767.9874
				xmax = 1768.0174
				text = ""
			intervals [3258]:
				xmin = 1768.0174
				xmax = 1768.0774
				text = "the"
			intervals [3259]:
				xmin = 1768.0774
				xmax = 1768.3474
				text = "money"
			intervals [3260]:
				xmin = 1768.3474
				xmax = 1768.4474
				text = "in"
			intervals [3261]:
				xmin = 1768.4474
				xmax = 1768.5174
				text = "the"
			intervals [3262]:
				xmin = 1768.5174
				xmax = 1768.5474
				text = ""
			intervals [3263]:
				xmin = 1768.5474
				xmax = 1768.7474
				text = "world"
			intervals [3264]:
				xmin = 1768.7474
				xmax = 1768.9574
				text = ""
			intervals [3265]:
				xmin = 1768.9574
				xmax = 1769.0874
				text = "that"
			intervals [3266]:
				xmin = 1769.0874
				xmax = 1769.1974
				text = "you"
			intervals [3267]:
				xmin = 1769.1974
				xmax = 1769.4174
				text = "w"
			intervals [3268]:
				xmin = 1769.4174
				xmax = 1769.730
				text = ""
			intervals [3269]:
				xmin = 1769.730
				xmax = 1769.850
				text = "and"
			intervals [3270]:
				xmin = 1769.850
				xmax = 1769.970
				text = "you"
			intervals [3271]:
				xmin = 1769.970
				xmax = 1770.170
				text = "could"
			intervals [3272]:
				xmin = 1770.170
				xmax = 1770.350
				text = ""
			intervals [3273]:
				xmin = 1770.350
				xmax = 1770.580
				text = "buy"
			intervals [3274]:
				xmin = 1770.580
				xmax = 1771.020
				text = "anything"
			intervals [3275]:
				xmin = 1771.020
				xmax = 1771.160
				text = "that"
			intervals [3276]:
				xmin = 1771.160
				xmax = 1771.430
				text = "you"
			intervals [3277]:
				xmin = 1771.430
				xmax = 1771.660
				text = "wanted"
			intervals [3278]:
				xmin = 1771.660
				xmax = 1771.700
				text = ""
			intervals [3279]:
				xmin = 1771.700
				xmax = 1771.890
				text = "what"
			intervals [3280]:
				xmin = 1771.890
				xmax = 1772.040
				text = "would"
			intervals [3281]:
				xmin = 1772.040
				xmax = 1772.160
				text = "you"
			intervals [3282]:
				xmin = 1772.160
				xmax = 1772.210
				text = ""
			intervals [3283]:
				xmin = 1772.210
				xmax = 1772.340
				text = "buy"
			intervals [3284]:
				xmin = 1772.340
				xmax = 1779.723
				text = ""
			intervals [3285]:
				xmin = 1779.723
				xmax = 1779.853
				text = "oh"
			intervals [3286]:
				xmin = 1779.853
				xmax = 1780.103
				text = "you"
			intervals [3287]:
				xmin = 1780.103
				xmax = 1780.363
				text = "would"
			intervals [3288]:
				xmin = 1780.363
				xmax = 1781.1219
				text = ""
			intervals [3289]:
				xmin = 1781.1219
				xmax = 1781.3219
				text = "oh"
			intervals [3290]:
				xmin = 1781.3219
				xmax = 1781.4119
				text = ""
			intervals [3291]:
				xmin = 1781.4119
				xmax = 1781.6119
				text = "like"
			intervals [3292]:
				xmin = 1781.6119
				xmax = 1781.9019
				text = "what"
			intervals [3293]:
				xmin = 1781.9019
				xmax = 1782.2919
				text = "what"
			intervals [3294]:
				xmin = 1782.2919
				xmax = 1782.5319
				text = "what"
			intervals [3295]:
				xmin = 1782.5319
				xmax = 1782.7319
				text = "is"
			intervals [3296]:
				xmin = 1782.7319
				xmax = 1782.8619
				text = "it"
			intervals [3297]:
				xmin = 1782.8619
				xmax = 1783.0419
				text = "that"
			intervals [3298]:
				xmin = 1783.0419
				xmax = 1783.2219
				text = "she"
			intervals [3299]:
				xmin = 1783.2219
				xmax = 1783.5019
				text = "gave"
			intervals [3300]:
				xmin = 1783.5019
				xmax = 1783.6619
				text = "you"
			intervals [3301]:
				xmin = 1783.6619
				xmax = 1784.8623
				text = ""
			intervals [3302]:
				xmin = 1784.8623
				xmax = 1785.1623
				text = "hm"
			intervals [3303]:
				xmin = 1785.1623
				xmax = 1786.9254
				text = ""
			intervals [3304]:
				xmin = 1786.9254
				xmax = 1787.2254
				text = "oh"
			intervals [3305]:
				xmin = 1787.2254
				xmax = 1787.3554
				text = ""
			intervals [3306]:
				xmin = 1787.3554
				xmax = 1787.5654
				text = "that"
			intervals [3307]:
				xmin = 1787.5654
				xmax = 1787.6454
				text = "s"
			intervals [3308]:
				xmin = 1787.6454
				xmax = 1787.7254
				text = ""
			intervals [3309]:
				xmin = 1787.7254
				xmax = 1788.1754
				text = "nice"
			intervals [3310]:
				xmin = 1788.1754
				xmax = 1790.009
				text = ""
			intervals [3311]:
				xmin = 1790.009
				xmax = 1790.169
				text = "why"
			intervals [3312]:
				xmin = 1790.169
				xmax = 1790.249
				text = "do"
			intervals [3313]:
				xmin = 1790.249
				xmax = 1790.339
				text = "you"
			intervals [3314]:
				xmin = 1790.339
				xmax = 1790.519
				text = "think"
			intervals [3315]:
				xmin = 1790.519
				xmax = 1790.709
				text = "that"
			intervals [3316]:
				xmin = 1790.709
				xmax = 1790.879
				text = "you're"
			intervals [3317]:
				xmin = 1790.879
				xmax = 1791.239
				text = "happy"
			intervals [3318]:
				xmin = 1791.239
				xmax = 1792.6642
				text = ""
			intervals [3319]:
				xmin = 1792.6642
				xmax = 1792.7542
				text = "<unk>"
			intervals [3320]:
				xmin = 1792.7542
				xmax = 1792.9042
				text = "how"
			intervals [3321]:
				xmin = 1792.9042
				xmax = 1793.0342
				text = "do"
			intervals [3322]:
				xmin = 1793.0342
				xmax = 1793.1642
				text = "you"
			intervals [3323]:
				xmin = 1793.1642
				xmax = 1793.3142
				text = "know"
			intervals [3324]:
				xmin = 1793.3142
				xmax = 1793.4942
				text = "that"
			intervals [3325]:
				xmin = 1793.4942
				xmax = 1793.6542
				text = "you're"
			intervals [3326]:
				xmin = 1793.6542
				xmax = 1794.0542
				text = "happy"
			intervals [3327]:
				xmin = 1794.0542
				xmax = 1796.438
				text = ""
			intervals [3328]:
				xmin = 1796.438
				xmax = 1797.098
				text = "<unk>"
			intervals [3329]:
				xmin = 1797.098
				xmax = 1797.9708
				text = ""
			intervals [3330]:
				xmin = 1797.9708
				xmax = 1798.4108
				text = "okay"
			intervals [3331]:
				xmin = 1798.4108
				xmax = 1799.331
				text = ""
			intervals [3332]:
				xmin = 1799.331
				xmax = 1799.851
				text = "um"
			intervals [3333]:
				xmin = 1799.851
				xmax = 1802.470
				text = ""
			intervals [3334]:
				xmin = 1802.470
				xmax = 1802.520
				text = "i"
			intervals [3335]:
				xmin = 1802.520
				xmax = 1802.780
				text = "have"
			intervals [3336]:
				xmin = 1802.780
				xmax = 1803.1162
				text = ""
			intervals [3337]:
				xmin = 1803.1162
				xmax = 1803.3962
				text = "oh"
			intervals [3338]:
				xmin = 1803.3962
				xmax = 1803.5762
				text = ""
			intervals [3339]:
				xmin = 1803.5762
				xmax = 1803.7062
				text = "i"
			intervals [3340]:
				xmin = 1803.7062
				xmax = 1803.9062
				text = "know"
			intervals [3341]:
				xmin = 1803.9062
				xmax = 1804.0662
				text = "what"
			intervals [3342]:
				xmin = 1804.0662
				xmax = 1804.0962
				text = ""
			intervals [3343]:
				xmin = 1804.0962
				xmax = 1804.1762
				text = "to"
			intervals [3344]:
				xmin = 1804.1762
				xmax = 1804.2062
				text = ""
			intervals [3345]:
				xmin = 1804.2062
				xmax = 1804.4362
				text = "talk"
			intervals [3346]:
				xmin = 1804.4362
				xmax = 1804.4762
				text = ""
			intervals [3347]:
				xmin = 1804.4762
				xmax = 1804.9162
				text = "about"
			intervals [3348]:
				xmin = 1804.9162
				xmax = 1805.3543
				text = ""
			intervals [3349]:
				xmin = 1805.3543
				xmax = 1806.0443
				text = "christmas"
			intervals [3350]:
				xmin = 1806.0443
				xmax = 1806.3071
				text = ""
			intervals [3351]:
				xmin = 1806.3071
				xmax = 1806.5071
				text = "what"
			intervals [3352]:
				xmin = 1806.5071
				xmax = 1806.6671
				text = "did"
			intervals [3353]:
				xmin = 1806.6671
				xmax = 1806.8471
				text = "what"
			intervals [3354]:
				xmin = 1806.8471
				xmax = 1806.9871
				text = "did"
			intervals [3355]:
				xmin = 1806.9871
				xmax = 1807.0771
				text = "you"
			intervals [3356]:
				xmin = 1807.0771
				xmax = 1807.2571
				text = "do"
			intervals [3357]:
				xmin = 1807.2571
				xmax = 1807.5571
				text = "last"
			intervals [3358]:
				xmin = 1807.5571
				xmax = 1808.1271
				text = "christmas"
			intervals [3359]:
				xmin = 1808.1271
				xmax = 1811.2571
				text = ""
			intervals [3360]:
				xmin = 1811.2571
				xmax = 1811.3971
				text = "can"
			intervals [3361]:
				xmin = 1811.3971
				xmax = 1811.5071
				text = "you"
			intervals [3362]:
				xmin = 1811.5071
				xmax = 1811.7871
				text = "remember"
			intervals [3363]:
				xmin = 1811.7871
				xmax = 1811.9471
				text = "what"
			intervals [3364]:
				xmin = 1811.9471
				xmax = 1812.2171
				text = "happened"
			intervals [3365]:
				xmin = 1812.2171
				xmax = 1812.4671
				text = "last"
			intervals [3366]:
				xmin = 1812.4671
				xmax = 1812.8671
				text = "christmas"
			intervals [3367]:
				xmin = 1812.8671
				xmax = 1813.608
				text = ""
			intervals [3368]:
				xmin = 1813.608
				xmax = 1813.728
				text = "you"
			intervals [3369]:
				xmin = 1813.728
				xmax = 1814.018
				text = "don't"
			intervals [3370]:
				xmin = 1814.018
				xmax = 1814.1722
				text = ""
			intervals [3371]:
				xmin = 1814.1722
				xmax = 1814.3222
				text = "well"
			intervals [3372]:
				xmin = 1814.3222
				xmax = 1814.3922
				text = "how"
			intervals [3373]:
				xmin = 1814.3922
				xmax = 1814.4922
				text = "do"
			intervals [3374]:
				xmin = 1814.4922
				xmax = 1814.7122
				text = "you"
			intervals [3375]:
				xmin = 1814.7122
				xmax = 1814.8222
				text = "how"
			intervals [3376]:
				xmin = 1814.8222
				xmax = 1814.9222
				text = "do"
			intervals [3377]:
				xmin = 1814.9222
				xmax = 1814.9822
				text = "you"
			intervals [3378]:
				xmin = 1814.9822
				xmax = 1815.5322
				text = "celebrate"
			intervals [3379]:
				xmin = 1815.5322
				xmax = 1815.9722
				text = "christmas"
			intervals [3380]:
				xmin = 1815.9722
				xmax = 1816.0022
				text = ""
			intervals [3381]:
				xmin = 1816.0022
				xmax = 1816.1222
				text = "at"
			intervals [3382]:
				xmin = 1816.1222
				xmax = 1816.3122
				text = "home"
			intervals [3383]:
				xmin = 1816.3122
				xmax = 1819.678
				text = ""
			intervals [3384]:
				xmin = 1819.678
				xmax = 1820.048
				text = "mm-hm"
			intervals [3385]:
				xmin = 1820.048
				xmax = 1821.1794
				text = ""
			intervals [3386]:
				xmin = 1821.1794
				xmax = 1821.2994
				text = "and"
			intervals [3387]:
				xmin = 1821.2994
				xmax = 1821.4294
				text = "what"
			intervals [3388]:
				xmin = 1821.4294
				xmax = 1821.4894
				text = "do"
			intervals [3389]:
				xmin = 1821.4894
				xmax = 1821.6494
				text = "you"
			intervals [3390]:
				xmin = 1821.6494
				xmax = 1821.9394
				text = "do"
			intervals [3391]:
				xmin = 1821.9394
				xmax = 1822.8681
				text = ""
			intervals [3392]:
				xmin = 1822.8681
				xmax = 1823.0581
				text = "like"
			intervals [3393]:
				xmin = 1823.0581
				xmax = 1823.5621
				text = ""
			intervals [3394]:
				xmin = 1823.5621
				xmax = 1823.6821
				text = "what"
			intervals [3395]:
				xmin = 1823.6821
				xmax = 1823.7421
				text = "do"
			intervals [3396]:
				xmin = 1823.7421
				xmax = 1824.0321
				text = "you"
			intervals [3397]:
				xmin = 1824.0321
				xmax = 1824.1921
				text = "after"
			intervals [3398]:
				xmin = 1824.1921
				xmax = 1824.2221
				text = ""
			intervals [3399]:
				xmin = 1824.2221
				xmax = 1824.3721
				text = "you"
			intervals [3400]:
				xmin = 1824.3721
				xmax = 1824.6521
				text = "wake"
			intervals [3401]:
				xmin = 1824.6521
				xmax = 1824.8121
				text = "up"
			intervals [3402]:
				xmin = 1824.8121
				xmax = 1824.8921
				text = "on"
			intervals [3403]:
				xmin = 1824.8921
				xmax = 1824.9321
				text = ""
			intervals [3404]:
				xmin = 1824.9321
				xmax = 1825.4121
				text = "christmas"
			intervals [3405]:
				xmin = 1825.4121
				xmax = 1825.7621
				text = "morning"
			intervals [3406]:
				xmin = 1825.7621
				xmax = 1831.608
				text = ""
			intervals [3407]:
				xmin = 1831.608
				xmax = 1831.968
				text = "hm"
			intervals [3408]:
				xmin = 1831.968
				xmax = 1836.750
				text = ""
			intervals [3409]:
				xmin = 1836.750
				xmax = 1836.890
				text = "do"
			intervals [3410]:
				xmin = 1836.890
				xmax = 1836.950
				text = "you"
			intervals [3411]:
				xmin = 1836.950
				xmax = 1836.980
				text = ""
			intervals [3412]:
				xmin = 1836.980
				xmax = 1837.110
				text = "have"
			intervals [3413]:
				xmin = 1837.110
				xmax = 1838.0258
				text = ""
			intervals [3414]:
				xmin = 1838.0258
				xmax = 1838.1958
				text = "oh"
			intervals [3415]:
				xmin = 1838.1958
				xmax = 1838.3258
				text = ""
			intervals [3416]:
				xmin = 1838.3258
				xmax = 1838.4358
				text = "so"
			intervals [3417]:
				xmin = 1838.4358
				xmax = 1838.4958
				text = "you"
			intervals [3418]:
				xmin = 1838.4958
				xmax = 1838.6058
				text = "have"
			intervals [3419]:
				xmin = 1838.6058
				xmax = 1838.6458
				text = "a"
			intervals [3420]:
				xmin = 1838.6458
				xmax = 1839.0658
				text = "christmas"
			intervals [3421]:
				xmin = 1839.0658
				xmax = 1839.3458
				text = "tree"
			intervals [3422]:
				xmin = 1839.3458
				xmax = 1840.7488
				text = ""
			intervals [3423]:
				xmin = 1840.7488
				xmax = 1840.8688
				text = "on"
			intervals [3424]:
				xmin = 1840.8688
				xmax = 1841.4288
				text = "christmas"
			intervals [3425]:
				xmin = 1841.4288
				xmax = 1842.4857
				text = ""
			intervals [3426]:
				xmin = 1842.4857
				xmax = 1842.5757
				text = "you"
			intervals [3427]:
				xmin = 1842.5757
				xmax = 1842.8157
				text = "do"
			intervals [3428]:
				xmin = 1842.8157
				xmax = 1843.0438
				text = ""
			intervals [3429]:
				xmin = 1843.0438
				xmax = 1843.3138
				text = "uh-huh"
			intervals [3430]:
				xmin = 1843.3138
				xmax = 1843.6453
				text = ""
			intervals [3431]:
				xmin = 1843.6453
				xmax = 1843.8053
				text = "and"
			intervals [3432]:
				xmin = 1843.8053
				xmax = 1843.8853
				text = "do"
			intervals [3433]:
				xmin = 1843.8853
				xmax = 1844.0153
				text = "you"
			intervals [3434]:
				xmin = 1844.0153
				xmax = 1844.2653
				text = "open"
			intervals [3435]:
				xmin = 1844.2653
				xmax = 1844.6853
				text = "presents"
			intervals [3436]:
				xmin = 1844.6853
				xmax = 1846.5763
				text = ""
			intervals [3437]:
				xmin = 1846.5763
				xmax = 1846.7363
				text = "oh"
			intervals [3438]:
				xmin = 1846.7363
				xmax = 1847.0726
				text = ""
			intervals [3439]:
				xmin = 1847.0726
				xmax = 1847.2526
				text = "what"
			intervals [3440]:
				xmin = 1847.2526
				xmax = 1847.4126
				text = "did"
			intervals [3441]:
				xmin = 1847.4126
				xmax = 1847.4926
				text = "you"
			intervals [3442]:
				xmin = 1847.4926
				xmax = 1847.6926
				text = "get"
			intervals [3443]:
				xmin = 1847.6926
				xmax = 1847.7226
				text = ""
			intervals [3444]:
				xmin = 1847.7226
				xmax = 1848.0126
				text = "last"
			intervals [3445]:
				xmin = 1848.0126
				xmax = 1848.0726
				text = ""
			intervals [3446]:
				xmin = 1848.0726
				xmax = 1848.2326
				text = "year"
			intervals [3447]:
				xmin = 1848.2326
				xmax = 1852.0374
				text = ""
			intervals [3448]:
				xmin = 1852.0374
				xmax = 1852.2074
				text = "oh"
			intervals [3449]:
				xmin = 1852.2074
				xmax = 1852.2374
				text = ""
			intervals [3450]:
				xmin = 1852.2374
				xmax = 1852.5074
				text = "yeah"
			intervals [3451]:
				xmin = 1852.5074
				xmax = 1853.4316
				text = ""
			intervals [3452]:
				xmin = 1853.4316
				xmax = 1853.5816
				text = "do"
			intervals [3453]:
				xmin = 1853.5816
				xmax = 1853.6616
				text = "you"
			intervals [3454]:
				xmin = 1853.6616
				xmax = 1853.9216
				text = "play"
			intervals [3455]:
				xmin = 1853.9216
				xmax = 1854.0616
				text = "with"
			intervals [3456]:
				xmin = 1854.0616
				xmax = 1854.0916
				text = ""
			intervals [3457]:
				xmin = 1854.0916
				xmax = 1854.2716
				text = "them"
			intervals [3458]:
				xmin = 1854.2716
				xmax = 1854.3716
				text = ""
			intervals [3459]:
				xmin = 1854.3716
				xmax = 1854.4316
				text = "now"
			intervals [3460]:
				xmin = 1854.4316
				xmax = 1856.0836
				text = ""
			intervals [3461]:
				xmin = 1856.0836
				xmax = 1856.5036
				text = "mm-hm"
			intervals [3462]:
				xmin = 1856.5036
				xmax = 1858.569
				text = ""
			intervals [3463]:
				xmin = 1858.569
				xmax = 1858.949
				text = "<unk>"
			intervals [3464]:
				xmin = 1858.949
				xmax = 1859.4269
				text = ""
			intervals [3465]:
				xmin = 1859.4269
				xmax = 1859.8369
				text = "oh"
			intervals [3466]:
				xmin = 1859.8369
				xmax = 1860.1269
				text = "that"
			intervals [3467]:
				xmin = 1860.1269
				xmax = 1860.2269
				text = "s"
			intervals [3468]:
				xmin = 1860.2269
				xmax = 1860.4669
				text = "good"
			intervals [3469]:
				xmin = 1860.4669
				xmax = 1860.631
				text = ""
			intervals [3470]:
				xmin = 1860.631
				xmax = 1860.931
				text = "that"
			intervals [3471]:
				xmin = 1860.931
				xmax = 1861.031
				text = "s"
			intervals [3472]:
				xmin = 1861.031
				xmax = 1861.171
				text = "real"
			intervals [3473]:
				xmin = 1861.171
				xmax = 1861.221
				text = ""
			intervals [3474]:
				xmin = 1861.221
				xmax = 1861.391
				text = "good"
			intervals [3475]:
				xmin = 1861.391
				xmax = 1861.491
				text = "what"
			intervals [3476]:
				xmin = 1861.491
				xmax = 1861.551
				text = "d"
			intervals [3477]:
				xmin = 1861.551
				xmax = 1861.641
				text = "you"
			intervals [3478]:
				xmin = 1861.641
				xmax = 1861.811
				text = "make"
			intervals [3479]:
				xmin = 1861.811
				xmax = 1861.931
				text = ""
			intervals [3480]:
				xmin = 1861.931
				xmax = 1862.011
				text = "for"
			intervals [3481]:
				xmin = 1862.011
				xmax = 1862.361
				text = "them"
			intervals [3482]:
				xmin = 1862.361
				xmax = 1867.9411
				text = ""
			intervals [3483]:
				xmin = 1867.9411
				xmax = 1868.0611
				text = "aw"
			intervals [3484]:
				xmin = 1868.0611
				xmax = 1872.5076
				text = ""
			intervals [3485]:
				xmin = 1872.5076
				xmax = 1872.6976
				text = "oh"
			intervals [3486]:
				xmin = 1872.6976
				xmax = 1874.3561
				text = ""
			intervals [3487]:
				xmin = 1874.3561
				xmax = 1874.7261
				text = "good"
			intervals [3488]:
				xmin = 1874.7261
				xmax = 1878.9945
				text = ""
			intervals [3489]:
				xmin = 1878.9945
				xmax = 1879.5145
				text = "okay"
			intervals [3490]:
				xmin = 1879.5145
				xmax = 1879.8445
				text = "um"
			intervals [3491]:
				xmin = 1879.8445
				xmax = 1881.374
				text = ""
			intervals [3492]:
				xmin = 1881.374
				xmax = 1881.504
				text = "<unk>"
			intervals [3493]:
				xmin = 1881.504
				xmax = 1881.8648
				text = ""
			intervals [3494]:
				xmin = 1881.8648
				xmax = 1882.0048
				text = "what"
			intervals [3495]:
				xmin = 1882.0048
				xmax = 1882.1448
				text = "would"
			intervals [3496]:
				xmin = 1882.1448
				xmax = 1882.2448
				text = "you"
			intervals [3497]:
				xmin = 1882.2448
				xmax = 1882.4248
				text = "like"
			intervals [3498]:
				xmin = 1882.4248
				xmax = 1882.5048
				text = "to"
			intervals [3499]:
				xmin = 1882.5048
				xmax = 1882.5348
				text = ""
			intervals [3500]:
				xmin = 1882.5348
				xmax = 1882.7348
				text = "get"
			intervals [3501]:
				xmin = 1882.7348
				xmax = 1882.9948
				text = "next"
			intervals [3502]:
				xmin = 1882.9948
				xmax = 1883.0948
				text = ""
			intervals [3503]:
				xmin = 1883.0948
				xmax = 1883.2748
				text = "year"
			intervals [3504]:
				xmin = 1883.2748
				xmax = 1883.5644
				text = ""
			intervals [3505]:
				xmin = 1883.5644
				xmax = 1883.8344
				text = "next"
			intervals [3506]:
				xmin = 1883.8344
				xmax = 1884.2944
				text = "christmas"
			intervals [3507]:
				xmin = 1884.2944
				xmax = 1884.9226
				text = ""
			intervals [3508]:
				xmin = 1884.9226
				xmax = 1885.1226
				text = "for"
			intervals [3509]:
				xmin = 1885.1226
				xmax = 1885.1526
				text = "a"
			intervals [3510]:
				xmin = 1885.1526
				xmax = 1885.2126
				text = ""
			intervals [3511]:
				xmin = 1885.2126
				xmax = 1885.6726
				text = "present"
			intervals [3512]:
				xmin = 1885.6726
				xmax = 1891.3742
				text = ""
			intervals [3513]:
				xmin = 1891.3742
				xmax = 1891.4442
				text = "a"
			intervals [3514]:
				xmin = 1891.4442
				xmax = 1891.8442
				text = "tv"
			intervals [3515]:
				xmin = 1891.8442
				xmax = 1892.1442
				text = "set"
			intervals [3516]:
				xmin = 1892.1442
				xmax = 1893.1841
				text = ""
			intervals [3517]:
				xmin = 1893.1841
				xmax = 1893.4341
				text = "a"
			intervals [3518]:
				xmin = 1893.4341
				xmax = 1893.9741
				text = "tv"
			intervals [3519]:
				xmin = 1893.9741
				xmax = 1894.1941
				text = "set"
			intervals [3520]:
				xmin = 1894.1941
				xmax = 1894.8041
				text = "<unk>"
			intervals [3521]:
				xmin = 1894.8041
				xmax = 1895.5482
				text = ""
			intervals [3522]:
				xmin = 1895.5482
				xmax = 1895.6782
				text = "who"
			intervals [3523]:
				xmin = 1895.6782
				xmax = 1895.7482
				text = "do"
			intervals [3524]:
				xmin = 1895.7482
				xmax = 1895.8582
				text = "you"
			intervals [3525]:
				xmin = 1895.8582
				xmax = 1896.0582
				text = "think"
			intervals [3526]:
				xmin = 1896.0582
				xmax = 1896.1082
				text = "s"
			intervals [3527]:
				xmin = 1896.1082
				xmax = 1896.2882
				text = "gonna"
			intervals [3528]:
				xmin = 1896.2882
				xmax = 1896.4482
				text = "give"
			intervals [3529]:
				xmin = 1896.4482
				xmax = 1896.5382
				text = "you"
			intervals [3530]:
				xmin = 1896.5382
				xmax = 1896.6082
				text = "a"
			intervals [3531]:
				xmin = 1896.6082
				xmax = 1896.9982
				text = "tv"
			intervals [3532]:
				xmin = 1896.9982
				xmax = 1897.3082
				text = "set"
			intervals [3533]:
				xmin = 1897.3082
				xmax = 1899.7016
				text = ""
			intervals [3534]:
				xmin = 1899.7016
				xmax = 1900.1916
				text = "oh"
			intervals [3535]:
				xmin = 1900.1916
				xmax = 1900.3078
				text = ""
			intervals [3536]:
				xmin = 1900.3078
				xmax = 1900.4178
				text = "you"
			intervals [3537]:
				xmin = 1900.4178
				xmax = 1900.6478
				text = "think"
			intervals [3538]:
				xmin = 1900.6478
				xmax = 1900.7478
				text = "you're"
			intervals [3539]:
				xmin = 1900.7478
				xmax = 1900.9678
				text = "really"
			intervals [3540]:
				xmin = 1900.9678
				xmax = 1901.1478
				text = "gonna"
			intervals [3541]:
				xmin = 1901.1478
				xmax = 1901.3378
				text = "get"
			intervals [3542]:
				xmin = 1901.3378
				xmax = 1901.5178
				text = ""
			intervals [3543]:
				xmin = 1901.5178
				xmax = 1901.6478
				text = "one"
			intervals [3544]:
				xmin = 1901.6478
				xmax = 1902.5309
				text = ""
			intervals [3545]:
				xmin = 1902.5309
				xmax = 1902.8109
				text = "hm"
			intervals [3546]:
				xmin = 1902.8109
				xmax = 1903.3049
				text = ""
			intervals [3547]:
				xmin = 1903.3049
				xmax = 1903.9049
				text = "<unk>"
			intervals [3548]:
				xmin = 1903.9049
				xmax = 1904.7668
				text = ""
			intervals [3549]:
				xmin = 1904.7668
				xmax = 1904.7968
				text = "<unk>"
			intervals [3550]:
				xmin = 1904.7968
				xmax = 1905.8948
				text = ""
			intervals [3551]:
				xmin = 1905.8948
				xmax = 1906.4248
				text = "oh"
			intervals [3552]:
				xmin = 1906.4248
				xmax = 1906.4948
				text = ""
			intervals [3553]:
				xmin = 1906.4948
				xmax = 1906.7648
				text = "yeah"
			intervals [3554]:
				xmin = 1906.7648
				xmax = 1906.8048
				text = ""
			intervals [3555]:
				xmin = 1906.8048
				xmax = 1906.9648
				text = "that"
			intervals [3556]:
				xmin = 1906.9648
				xmax = 1907.1048
				text = "would"
			intervals [3557]:
				xmin = 1907.1048
				xmax = 1907.2848
				text = "be"
			intervals [3558]:
				xmin = 1907.2848
				xmax = 1907.3148
				text = ""
			intervals [3559]:
				xmin = 1907.3148
				xmax = 1907.6048
				text = "nice"
			intervals [3560]:
				xmin = 1907.6048
				xmax = 1907.9667
				text = ""
			intervals [3561]:
				xmin = 1907.9667
				xmax = 1908.1067
				text = "do"
			intervals [3562]:
				xmin = 1908.1067
				xmax = 1908.1667
				text = "you"
			intervals [3563]:
				xmin = 1908.1667
				xmax = 1908.3767
				text = "think"
			intervals [3564]:
				xmin = 1908.3767
				xmax = 1908.4567
				text = "you"
			intervals [3565]:
				xmin = 1908.4567
				xmax = 1908.4967
				text = "d"
			intervals [3566]:
				xmin = 1908.4967
				xmax = 1908.6667
				text = "like"
			intervals [3567]:
				xmin = 1908.6667
				xmax = 1908.8167
				text = "to"
			intervals [3568]:
				xmin = 1908.8167
				xmax = 1909.1644
				text = ""
			intervals [3569]:
				xmin = 1909.1644
				xmax = 1909.3844
				text = "to"
			intervals [3570]:
				xmin = 1909.3844
				xmax = 1909.4144
				text = ""
			intervals [3571]:
				xmin = 1909.4144
				xmax = 1909.6044
				text = "learn"
			intervals [3572]:
				xmin = 1909.6044
				xmax = 1909.6344
				text = ""
			intervals [3573]:
				xmin = 1909.6344
				xmax = 1909.6944
				text = "to"
			intervals [3574]:
				xmin = 1909.6944
				xmax = 1909.7944
				text = ""
			intervals [3575]:
				xmin = 1909.7944
				xmax = 1909.9744
				text = "play"
			intervals [3576]:
				xmin = 1909.9744
				xmax = 1919.1527
				text = ""
			intervals [3577]:
				xmin = 1919.1527
				xmax = 1919.5927
				text = "mm-hm"
			intervals [3578]:
				xmin = 1919.5927
				xmax = 1920.4236
				text = ""
			intervals [3579]:
				xmin = 1920.4236
				xmax = 1920.5336
				text = "well"
			intervals [3580]:
				xmin = 1920.5336
				xmax = 1920.5736
				text = ""
			intervals [3581]:
				xmin = 1920.5736
				xmax = 1920.8036
				text = "that"
			intervals [3582]:
				xmin = 1920.8036
				xmax = 1920.8736
				text = "s"
			intervals [3583]:
				xmin = 1920.8736
				xmax = 1921.0936
				text = "good"
			intervals [3584]:
				xmin = 1921.0936
				xmax = 1921.4635
				text = ""
			intervals [3585]:
				xmin = 1921.4635
				xmax = 1921.6935
				text = "you"
			intervals [3586]:
				xmin = 1921.6935
				xmax = 1921.8435
				text = "like"
			intervals [3587]:
				xmin = 1921.8435
				xmax = 1921.9035
				text = "to"
			intervals [3588]:
				xmin = 1921.9035
				xmax = 1922.0335
				text = ""
			intervals [3589]:
				xmin = 1922.0335
				xmax = 1922.2235
				text = "play"
			intervals [3590]:
				xmin = 1922.2235
				xmax = 1922.2935
				text = ""
			intervals [3591]:
				xmin = 1922.2935
				xmax = 1922.3935
				text = "the"
			intervals [3592]:
				xmin = 1922.3935
				xmax = 1922.6735
				text = "piano"
			intervals [3593]:
				xmin = 1922.6735
				xmax = 1923.4
				text = ""
	item [2]:
		class = "IntervalTier"
		name = "DCA_int_03 - phones"
		xmin = 0.0
		xmax = 1923.4
		intervals: size = 8491
			intervals [1]:
				xmin = 0.0
				xmax = 0.5263
				text = ""
			intervals [2]:
				xmin = 0.5263
				xmax = 0.7263
				text = "spn"
			intervals [3]:
				xmin = 0.7263
				xmax = 0.8752
				text = ""
			intervals [4]:
				xmin = 0.8752
				xmax = 0.9052
				text = "sil"
			intervals [5]:
				xmin = 0.9052
				xmax = 1.0052
				text = "OW2"
			intervals [6]:
				xmin = 1.0052
				xmax = 1.1252
				text = "K"
			intervals [7]:
				xmin = 1.1252
				xmax = 1.2352
				text = "EY1"
			intervals [8]:
				xmin = 1.2352
				xmax = 1.3152
				text = "N"
			intervals [9]:
				xmin = 1.3152
				xmax = 1.3752
				text = "AW1"
			intervals [10]:
				xmin = 1.3752
				xmax = 1.4052
				text = "sp"
			intervals [11]:
				xmin = 1.4052
				xmax = 1.4652
				text = "G"
			intervals [12]:
				xmin = 1.4652
				xmax = 1.4952
				text = "IH1"
			intervals [13]:
				xmin = 1.4952
				xmax = 1.5452
				text = "V"
			intervals [14]:
				xmin = 1.5452
				xmax = 1.5752
				text = "sp"
			intervals [15]:
				xmin = 1.5752
				xmax = 1.6252
				text = "M"
			intervals [16]:
				xmin = 1.6252
				xmax = 1.6952
				text = "IY1"
			intervals [17]:
				xmin = 1.6952
				xmax = 1.7352
				text = "Y"
			intervals [18]:
				xmin = 1.7352
				xmax = 1.7652
				text = "UH1"
			intervals [19]:
				xmin = 1.7652
				xmax = 1.8352
				text = "R"
			intervals [20]:
				xmin = 1.8352
				xmax = 1.9052
				text = "N"
			intervals [21]:
				xmin = 1.9052
				xmax = 2.0052
				text = "EY1"
			intervals [22]:
				xmin = 2.0052
				xmax = 2.0752
				text = "M"
			intervals [23]:
				xmin = 2.0752
				xmax = 2.1352
				text = "N"
			intervals [24]:
				xmin = 2.1352
				xmax = 2.2152
				text = "AY1"
			intervals [25]:
				xmin = 2.2152
				xmax = 2.3452
				text = "S"
			intervals [26]:
				xmin = 2.3452
				xmax = 2.3752
				text = "AH0"
			intervals [27]:
				xmin = 2.3752
				xmax = 2.4652
				text = "N"
			intervals [28]:
				xmin = 2.4652
				xmax = 2.4952
				text = "L"
			intervals [29]:
				xmin = 2.4952
				xmax = 2.6852
				text = "AW1"
			intervals [30]:
				xmin = 2.6852
				xmax = 2.7352
				text = "D"
			intervals [31]:
				xmin = 2.7352
				xmax = 4.8041
				text = "sp"
			intervals [32]:
				xmin = 4.8041
				xmax = 4.9341
				text = "OW2"
			intervals [33]:
				xmin = 4.9341
				xmax = 5.0541
				text = "K"
			intervals [34]:
				xmin = 5.0541
				xmax = 5.2441
				text = "EY1"
			intervals [35]:
				xmin = 5.2441
				xmax = 5.305
				text = ""
			intervals [36]:
				xmin = 5.305
				xmax = 5.335
				text = "sil"
			intervals [37]:
				xmin = 5.335
				xmax = 6.205
				text = "TN"
			intervals [38]:
				xmin = 6.205
				xmax = 6.5779
				text = ""
			intervals [39]:
				xmin = 6.5779
				xmax = 6.7679
				text = "spn"
			intervals [40]:
				xmin = 6.7679
				xmax = 6.8279
				text = "sp"
			intervals [41]:
				xmin = 6.8279
				xmax = 6.9479
				text = "AE1"
			intervals [42]:
				xmin = 6.9479
				xmax = 6.9979
				text = "N"
			intervals [43]:
				xmin = 6.9979
				xmax = 7.0779
				text = "HH"
			intervals [44]:
				xmin = 7.0779
				xmax = 7.2079
				text = "AW1"
			intervals [45]:
				xmin = 7.2079
				xmax = 7.2779
				text = "OW1"
			intervals [46]:
				xmin = 7.2779
				xmax = 7.3179
				text = "L"
			intervals [47]:
				xmin = 7.3179
				xmax = 7.3679
				text = "D"
			intervals [48]:
				xmin = 7.3679
				xmax = 7.4179
				text = "ER0"
			intervals [49]:
				xmin = 7.4179
				xmax = 7.5479
				text = "Y"
			intervals [50]:
				xmin = 7.5479
				xmax = 7.6079
				text = "UW1"
			intervals [51]:
				xmin = 7.6079
				xmax = 7.7179
				text = "sp"
			intervals [52]:
				xmin = 7.7179
				xmax = 9.5844
				text = ""
			intervals [53]:
				xmin = 9.5844
				xmax = 9.6744
				text = "T"
			intervals [54]:
				xmin = 9.6744
				xmax = 9.7144
				text = "EH1"
			intervals [55]:
				xmin = 9.7144
				xmax = 9.8244
				text = "N"
			intervals [56]:
				xmin = 9.8244
				xmax = 9.8744
				text = "Y"
			intervals [57]:
				xmin = 9.8744
				xmax = 9.9344
				text = "IH1"
			intervals [58]:
				xmin = 9.9344
				xmax = 9.9644
				text = "R"
			intervals [59]:
				xmin = 9.9644
				xmax = 10.0944
				text = "Z"
			intervals [60]:
				xmin = 10.0944
				xmax = 10.2344
				text = "OW1"
			intervals [61]:
				xmin = 10.2344
				xmax = 10.2644
				text = "L"
			intervals [62]:
				xmin = 10.2644
				xmax = 10.3144
				text = "D"
			intervals [63]:
				xmin = 10.3144
				xmax = 10.3744
				text = "sp"
			intervals [64]:
				xmin = 10.3744
				xmax = 10.5444
				text = "OW2"
			intervals [65]:
				xmin = 10.5444
				xmax = 10.6944
				text = "K"
			intervals [66]:
				xmin = 10.6944
				xmax = 10.8144
				text = "EY1"
			intervals [67]:
				xmin = 10.8144
				xmax = 11.4002
				text = "sp"
			intervals [68]:
				xmin = 11.4002
				xmax = 11.4302
				text = "N"
			intervals [69]:
				xmin = 11.4302
				xmax = 11.4602
				text = "AW1"
			intervals [70]:
				xmin = 11.4602
				xmax = 11.5102
				text = "W"
			intervals [71]:
				xmin = 11.5102
				xmax = 11.6002
				text = "AH1"
			intervals [72]:
				xmin = 11.6002
				xmax = 11.6302
				text = "T"
			intervals [73]:
				xmin = 11.6302
				xmax = 11.6602
				text = "AH0"
			intervals [74]:
				xmin = 11.6602
				xmax = 11.7002
				text = "M"
			intervals [75]:
				xmin = 11.7002
				xmax = 11.7402
				text = "G"
			intervals [76]:
				xmin = 11.7402
				xmax = 11.7802
				text = "AA1"
			intervals [77]:
				xmin = 11.7802
				xmax = 11.8302
				text = "N"
			intervals [78]:
				xmin = 11.8302
				xmax = 11.9302
				text = "AH0"
			intervals [79]:
				xmin = 11.9302
				xmax = 11.9902
				text = "D"
			intervals [80]:
				xmin = 11.9902
				xmax = 12.0502
				text = "UW1"
			intervals [81]:
				xmin = 12.0502
				xmax = 12.1102
				text = "IH0"
			intervals [82]:
				xmin = 12.1102
				xmax = 12.1702
				text = "Z"
			intervals [83]:
				xmin = 12.1702
				xmax = 12.2602
				text = "JH"
			intervals [84]:
				xmin = 12.2602
				xmax = 12.3202
				text = "IH0"
			intervals [85]:
				xmin = 12.3202
				xmax = 12.4302
				text = "S"
			intervals [86]:
				xmin = 12.4302
				xmax = 12.4902
				text = "T"
			intervals [87]:
				xmin = 12.4902
				xmax = 12.5202
				text = "sp"
			intervals [88]:
				xmin = 12.5202
				xmax = 12.5768
				text = ""
			intervals [89]:
				xmin = 12.5768
				xmax = 12.6268
				text = "Y"
			intervals [90]:
				xmin = 12.6268
				xmax = 12.6568
				text = "UW1"
			intervals [91]:
				xmin = 12.6568
				xmax = 12.6868
				text = "N"
			intervals [92]:
				xmin = 12.6868
				xmax = 12.8568
				text = "OW1"
			intervals [93]:
				xmin = 12.8568
				xmax = 12.9368
				text = "sp"
			intervals [94]:
				xmin = 12.9368
				xmax = 13.183
				text = ""
			intervals [95]:
				xmin = 13.183
				xmax = 13.303
				text = "JH"
			intervals [96]:
				xmin = 13.303
				xmax = 13.353
				text = "AH1"
			intervals [97]:
				xmin = 13.353
				xmax = 13.453
				text = "S"
			intervals [98]:
				xmin = 13.453
				xmax = 13.483
				text = "sp"
			intervals [99]:
				xmin = 13.483
				xmax = 13.613
				text = "T"
			intervals [100]:
				xmin = 13.613
				xmax = 13.733
				text = "AO1"
			intervals [101]:
				xmin = 13.733
				xmax = 13.873
				text = "K"
			intervals [102]:
				xmin = 13.873
				xmax = 13.913
				text = "L"
			intervals [103]:
				xmin = 13.913
				xmax = 13.983
				text = "AY1"
			intervals [104]:
				xmin = 13.983
				xmax = 14.013
				text = "K"
			intervals [105]:
				xmin = 14.013
				xmax = 14.093
				text = "sp"
			intervals [106]:
				xmin = 14.093
				xmax = 14.2228
				text = ""
			intervals [107]:
				xmin = 14.2228
				xmax = 14.2728
				text = "Y"
			intervals [108]:
				xmin = 14.2728
				xmax = 14.3028
				text = "UW1"
			intervals [109]:
				xmin = 14.3028
				xmax = 14.3328
				text = "sp"
			intervals [110]:
				xmin = 14.3328
				xmax = 14.4028
				text = "N"
			intervals [111]:
				xmin = 14.4028
				xmax = 14.4628
				text = "OW1"
			intervals [112]:
				xmin = 14.4628
				xmax = 14.5528
				text = "sp"
			intervals [113]:
				xmin = 14.5528
				xmax = 14.6228
				text = "Y"
			intervals [114]:
				xmin = 14.6228
				xmax = 14.6828
				text = "UW1"
			intervals [115]:
				xmin = 14.6828
				xmax = 14.7128
				text = "sp"
			intervals [116]:
				xmin = 14.7128
				xmax = 14.7728
				text = "W"
			intervals [117]:
				xmin = 14.7728
				xmax = 14.8128
				text = "UH1"
			intervals [118]:
				xmin = 14.8128
				xmax = 14.8528
				text = "D"
			intervals [119]:
				xmin = 14.8528
				xmax = 14.8828
				text = "sp"
			intervals [120]:
				xmin = 14.8828
				xmax = 14.9128
				text = "T"
			intervals [121]:
				xmin = 14.9128
				xmax = 14.9428
				text = "IH0"
			intervals [122]:
				xmin = 14.9428
				xmax = 14.9728
				text = "sp"
			intervals [123]:
				xmin = 14.9728
				xmax = 15.0028
				text = "EH1"
			intervals [124]:
				xmin = 15.0028
				xmax = 15.0628
				text = "N"
			intervals [125]:
				xmin = 15.0628
				xmax = 15.1028
				text = "IY0"
			intervals [126]:
				xmin = 15.1028
				xmax = 15.2028
				text = "B"
			intervals [127]:
				xmin = 15.2028
				xmax = 15.2828
				text = "AH0"
			intervals [128]:
				xmin = 15.2828
				xmax = 15.3528
				text = "D"
			intervals [129]:
				xmin = 15.3528
				xmax = 15.4128
				text = "IY0"
			intervals [130]:
				xmin = 15.4128
				xmax = 15.4528
				text = "sp"
			intervals [131]:
				xmin = 15.4528
				xmax = 15.5628
				text = "OW2"
			intervals [132]:
				xmin = 15.5628
				xmax = 15.6828
				text = "K"
			intervals [133]:
				xmin = 15.6828
				xmax = 15.8728
				text = "EY1"
			intervals [134]:
				xmin = 15.8728
				xmax = 16.0128
				text = "sp"
			intervals [135]:
				xmin = 16.0128
				xmax = 16.6428
				text = ""
			intervals [136]:
				xmin = 16.6428
				xmax = 16.6928
				text = "F"
			intervals [137]:
				xmin = 16.6928
				xmax = 16.7328
				text = "ER1"
			intervals [138]:
				xmin = 16.7328
				xmax = 16.8628
				text = "S"
			intervals [139]:
				xmin = 16.8628
				xmax = 16.8928
				text = "T"
			intervals [140]:
				xmin = 16.8928
				xmax = 16.9228
				text = "AH0"
			intervals [141]:
				xmin = 16.9228
				xmax = 16.9528
				text = "V"
			intervals [142]:
				xmin = 16.9528
				xmax = 16.9828
				text = "sp"
			intervals [143]:
				xmin = 16.9828
				xmax = 17.0428
				text = "AO1"
			intervals [144]:
				xmin = 17.0428
				xmax = 17.1628
				text = "L"
			intervals [145]:
				xmin = 17.1628
				xmax = 18.0437
				text = "sp"
			intervals [146]:
				xmin = 18.0437
				xmax = 18.0737
				text = "L"
			intervals [147]:
				xmin = 18.0737
				xmax = 18.1037
				text = "EH1"
			intervals [148]:
				xmin = 18.1037
				xmax = 18.1437
				text = "T"
			intervals [149]:
				xmin = 18.1437
				xmax = 18.2137
				text = "Z"
			intervals [150]:
				xmin = 18.2137
				xmax = 18.2937
				text = "T"
			intervals [151]:
				xmin = 18.2937
				xmax = 18.3637
				text = "AO1"
			intervals [152]:
				xmin = 18.3637
				xmax = 18.4837
				text = "K"
			intervals [153]:
				xmin = 18.4837
				xmax = 18.5237
				text = "AH0"
			intervals [154]:
				xmin = 18.5237
				xmax = 18.5637
				text = "B"
			intervals [155]:
				xmin = 18.5637
				xmax = 18.6237
				text = "AW1"
			intervals [156]:
				xmin = 18.6237
				xmax = 18.7037
				text = "T"
			intervals [157]:
				xmin = 18.7037
				xmax = 18.8237
				text = "G"
			intervals [158]:
				xmin = 18.8237
				xmax = 18.9337
				text = "EY1"
			intervals [159]:
				xmin = 18.9337
				xmax = 19.0337
				text = "M"
			intervals [160]:
				xmin = 19.0337
				xmax = 19.1337
				text = "Z"
			intervals [161]:
				xmin = 19.1337
				xmax = 19.1837
				text = "DH"
			intervals [162]:
				xmin = 19.1837
				xmax = 19.2237
				text = "AH0"
			intervals [163]:
				xmin = 19.2237
				xmax = 19.2937
				text = "T"
			intervals [164]:
				xmin = 19.2937
				xmax = 19.3737
				text = "Y"
			intervals [165]:
				xmin = 19.3737
				xmax = 19.4337
				text = "UW1"
			intervals [166]:
				xmin = 19.4337
				xmax = 19.5737
				text = "P"
			intervals [167]:
				xmin = 19.5737
				xmax = 19.6437
				text = "L"
			intervals [168]:
				xmin = 19.6437
				xmax = 19.8337
				text = "EY1"
			intervals [169]:
				xmin = 19.8337
				xmax = 20.4746
				text = ""
			intervals [170]:
				xmin = 20.4746
				xmax = 20.5546
				text = "W"
			intervals [171]:
				xmin = 20.5546
				xmax = 20.5846
				text = "AH1"
			intervals [172]:
				xmin = 20.5846
				xmax = 20.6146
				text = "T"
			intervals [173]:
				xmin = 20.6146
				xmax = 20.7046
				text = "K"
			intervals [174]:
				xmin = 20.7046
				xmax = 20.7746
				text = "AY1"
			intervals [175]:
				xmin = 20.7746
				xmax = 20.8146
				text = "N"
			intervals [176]:
				xmin = 20.8146
				xmax = 20.8446
				text = "AH0"
			intervals [177]:
				xmin = 20.8446
				xmax = 20.8746
				text = "V"
			intervals [178]:
				xmin = 20.8746
				xmax = 20.9446
				text = "G"
			intervals [179]:
				xmin = 20.9446
				xmax = 21.0246
				text = "EY1"
			intervals [180]:
				xmin = 21.0246
				xmax = 21.0746
				text = "M"
			intervals [181]:
				xmin = 21.0746
				xmax = 21.1846
				text = "Z"
			intervals [182]:
				xmin = 21.1846
				xmax = 21.2246
				text = "D"
			intervals [183]:
				xmin = 21.2246
				xmax = 21.2846
				text = "UW1"
			intervals [184]:
				xmin = 21.2846
				xmax = 21.3146
				text = "Y"
			intervals [185]:
				xmin = 21.3146
				xmax = 21.3546
				text = "UW1"
			intervals [186]:
				xmin = 21.3546
				xmax = 21.4546
				text = "sp"
			intervals [187]:
				xmin = 21.4546
				xmax = 21.4846
				text = "P"
			intervals [188]:
				xmin = 21.4846
				xmax = 21.5546
				text = "L"
			intervals [189]:
				xmin = 21.5546
				xmax = 21.6346
				text = "EY1"
			intervals [190]:
				xmin = 21.6346
				xmax = 21.7146
				text = "sp"
			intervals [191]:
				xmin = 21.7146
				xmax = 24.7272
				text = ""
			intervals [192]:
				xmin = 24.7272
				xmax = 24.8472
				text = "HH"
			intervals [193]:
				xmin = 24.8472
				xmax = 24.9372
				text = "AY1"
			intervals [194]:
				xmin = 24.9372
				xmax = 24.9672
				text = "D"
			intervals [195]:
				xmin = 24.9672
				xmax = 24.9972
				text = "AH0"
			intervals [196]:
				xmin = 24.9972
				xmax = 25.0272
				text = "N"
			intervals [197]:
				xmin = 25.0272
				xmax = 25.0972
				text = "G"
			intervals [198]:
				xmin = 25.0972
				xmax = 25.2172
				text = "OW1"
			intervals [199]:
				xmin = 25.2172
				xmax = 25.3372
				text = "S"
			intervals [200]:
				xmin = 25.3372
				xmax = 25.3672
				text = "IY1"
			intervals [201]:
				xmin = 25.3672
				xmax = 25.4572
				text = "K"
			intervals [202]:
				xmin = 25.4572
				xmax = 25.4972
				text = "sp"
			intervals [203]:
				xmin = 25.4972
				xmax = 25.5572
				text = "HH"
			intervals [204]:
				xmin = 25.5572
				xmax = 25.6072
				text = "AW1"
			intervals [205]:
				xmin = 25.6072
				xmax = 25.6372
				text = "D"
			intervals [206]:
				xmin = 25.6372
				xmax = 25.6672
				text = "UW1"
			intervals [207]:
				xmin = 25.6672
				xmax = 25.6972
				text = "Y"
			intervals [208]:
				xmin = 25.6972
				xmax = 25.7572
				text = "UW1"
			intervals [209]:
				xmin = 25.7572
				xmax = 25.8172
				text = "P"
			intervals [210]:
				xmin = 25.8172
				xmax = 25.9172
				text = "L"
			intervals [211]:
				xmin = 25.9172
				xmax = 25.9572
				text = "EY1"
			intervals [212]:
				xmin = 25.9572
				xmax = 26.0172
				text = "DH"
			intervals [213]:
				xmin = 26.0172
				xmax = 26.1372
				text = "AE1"
			intervals [214]:
				xmin = 26.1372
				xmax = 26.1772
				text = "T"
			intervals [215]:
				xmin = 26.1772
				xmax = 26.2572
				text = "sp"
			intervals [216]:
				xmin = 26.2572
				xmax = 42.1676
				text = ""
			intervals [217]:
				xmin = 42.1676
				xmax = 42.2776
				text = "W"
			intervals [218]:
				xmin = 42.2776
				xmax = 42.3176
				text = "EH1"
			intervals [219]:
				xmin = 42.3176
				xmax = 42.4676
				text = "L"
			intervals [220]:
				xmin = 42.4676
				xmax = 42.4976
				text = "sp"
			intervals [221]:
				xmin = 42.4976
				xmax = 42.5353
				text = ""
			intervals [222]:
				xmin = 42.5353
				xmax = 42.5853
				text = "W"
			intervals [223]:
				xmin = 42.5853
				xmax = 42.6253
				text = "AH1"
			intervals [224]:
				xmin = 42.6253
				xmax = 42.6553
				text = "T"
			intervals [225]:
				xmin = 42.6553
				xmax = 42.6853
				text = "D"
			intervals [226]:
				xmin = 42.6853
				xmax = 42.7153
				text = "IH0"
			intervals [227]:
				xmin = 42.7153
				xmax = 42.7853
				text = "Z"
			intervals [228]:
				xmin = 42.7853
				xmax = 42.8253
				text = "IH0"
			intervals [229]:
				xmin = 42.8253
				xmax = 42.8553
				text = "T"
			intervals [230]:
				xmin = 42.8553
				xmax = 42.9053
				text = "M"
			intervals [231]:
				xmin = 42.9053
				xmax = 42.9653
				text = "IY1"
			intervals [232]:
				xmin = 42.9653
				xmax = 43.0553
				text = "N"
			intervals [233]:
				xmin = 43.0553
				xmax = 43.1453
				text = "T"
			intervals [234]:
				xmin = 43.1453
				xmax = 43.1753
				text = "IH0"
			intervals [235]:
				xmin = 43.1753
				xmax = 43.2253
				text = "B"
			intervals [236]:
				xmin = 43.2253
				xmax = 43.4253
				text = "IY1"
			intervals [237]:
				xmin = 43.4253
				xmax = 43.5053
				text = "IH1"
			intervals [238]:
				xmin = 43.5053
				xmax = 43.5553
				text = "T"
			intervals [239]:
				xmin = 43.5553
				xmax = 45.2953
				text = ""
			intervals [240]:
				xmin = 45.2953
				xmax = 45.3553
				text = "HH"
			intervals [241]:
				xmin = 45.3553
				xmax = 45.5553
				text = "M"
			intervals [242]:
				xmin = 45.5553
				xmax = 45.5853
				text = "sp"
			intervals [243]:
				xmin = 45.5853
				xmax = 48.8286
				text = ""
			intervals [244]:
				xmin = 48.8286
				xmax = 48.9386
				text = "Y"
			intervals [245]:
				xmin = 48.9386
				xmax = 48.9686
				text = "UW1"
			intervals [246]:
				xmin = 48.9686
				xmax = 48.9986
				text = "HH"
			intervals [247]:
				xmin = 48.9986
				xmax = 49.0286
				text = "AE1"
			intervals [248]:
				xmin = 49.0286
				xmax = 49.0586
				text = "V"
			intervals [249]:
				xmin = 49.0586
				xmax = 49.1186
				text = "sp"
			intervals [250]:
				xmin = 49.1186
				xmax = 49.1686
				text = "T"
			intervals [251]:
				xmin = 49.1686
				xmax = 49.1986
				text = "AH0"
			intervals [252]:
				xmin = 49.1986
				xmax = 49.2886
				text = "CH"
			intervals [253]:
				xmin = 49.2886
				xmax = 49.4086
				text = "EY1"
			intervals [254]:
				xmin = 49.4086
				xmax = 49.4986
				text = "S"
			intervals [255]:
				xmin = 49.4986
				xmax = 49.5886
				text = "AE1"
			intervals [256]:
				xmin = 49.5886
				xmax = 49.6386
				text = "F"
			intervals [257]:
				xmin = 49.6386
				xmax = 49.7286
				text = "T"
			intervals [258]:
				xmin = 49.7286
				xmax = 49.7586
				text = "ER0"
			intervals [259]:
				xmin = 49.7586
				xmax = 49.7986
				text = "AH0"
			intervals [260]:
				xmin = 49.7986
				xmax = 49.8386
				text = "N"
			intervals [261]:
				xmin = 49.8386
				xmax = 49.9186
				text = "AH1"
			intervals [262]:
				xmin = 49.9186
				xmax = 49.9786
				text = "DH"
			intervals [263]:
				xmin = 49.9786
				xmax = 50.0186
				text = "ER0"
			intervals [264]:
				xmin = 50.0186
				xmax = 50.1086
				text = "sp"
			intervals [265]:
				xmin = 50.1086
				xmax = 50.1586
				text = "P"
			intervals [266]:
				xmin = 50.1586
				xmax = 50.2386
				text = "ER1"
			intervals [267]:
				xmin = 50.2386
				xmax = 50.3586
				text = "S"
			intervals [268]:
				xmin = 50.3586
				xmax = 50.3886
				text = "AH0"
			intervals [269]:
				xmin = 50.3886
				xmax = 50.4786
				text = "N"
			intervals [270]:
				xmin = 50.4786
				xmax = 50.6191
				text = ""
			intervals [271]:
				xmin = 50.6191
				xmax = 50.6891
				text = "HH"
			intervals [272]:
				xmin = 50.6891
				xmax = 50.9291
				text = "AH1"
			intervals [273]:
				xmin = 50.9291
				xmax = 51.1833
				text = ""
			intervals [274]:
				xmin = 51.1833
				xmax = 51.2333
				text = "HH"
			intervals [275]:
				xmin = 51.2333
				xmax = 51.2633
				text = "W"
			intervals [276]:
				xmin = 51.2633
				xmax = 51.4033
				text = "AH1"
			intervals [277]:
				xmin = 51.4033
				xmax = 51.4533
				text = "T"
			intervals [278]:
				xmin = 51.4533
				xmax = 51.5133
				text = "sp"
			intervals [279]:
				xmin = 51.5133
				xmax = 51.617
				text = ""
			intervals [280]:
				xmin = 51.617
				xmax = 51.697
				text = "D"
			intervals [281]:
				xmin = 51.697
				xmax = 51.757
				text = "UW1"
			intervals [282]:
				xmin = 51.757
				xmax = 51.787
				text = "Y"
			intervals [283]:
				xmin = 51.787
				xmax = 51.877
				text = "UW1"
			intervals [284]:
				xmin = 51.877
				xmax = 51.947
				text = "P"
			intervals [285]:
				xmin = 51.947
				xmax = 51.997
				text = "L"
			intervals [286]:
				xmin = 51.997
				xmax = 52.217
				text = "EY1"
			intervals [287]:
				xmin = 52.217
				xmax = 52.267
				text = "AH0"
			intervals [288]:
				xmin = 52.267
				xmax = 52.317
				text = "N"
			intervals [289]:
				xmin = 52.317
				xmax = 52.347
				text = "AH1"
			intervals [290]:
				xmin = 52.347
				xmax = 52.377
				text = "DH"
			intervals [291]:
				xmin = 52.377
				xmax = 52.407
				text = "ER0"
			intervals [292]:
				xmin = 52.407
				xmax = 52.447
				text = "sp"
			intervals [293]:
				xmin = 52.447
				xmax = 52.547
				text = "T"
			intervals [294]:
				xmin = 52.547
				xmax = 52.597
				text = "AY1"
			intervals [295]:
				xmin = 52.597
				xmax = 52.647
				text = "P"
			intervals [296]:
				xmin = 52.647
				xmax = 52.677
				text = "sp"
			intervals [297]:
				xmin = 52.677
				xmax = 52.737
				text = "AH0"
			intervals [298]:
				xmin = 52.737
				xmax = 52.787
				text = "V"
			intervals [299]:
				xmin = 52.787
				xmax = 52.907
				text = "G"
			intervals [300]:
				xmin = 52.907
				xmax = 53.007
				text = "EY1"
			intervals [301]:
				xmin = 53.007
				xmax = 53.107
				text = "M"
			intervals [302]:
				xmin = 53.107
				xmax = 53.287
				text = "Z"
			intervals [303]:
				xmin = 53.287
				xmax = 53.317
				text = "sp"
			intervals [304]:
				xmin = 53.317
				xmax = 58.2372
				text = ""
			intervals [305]:
				xmin = 58.2372
				xmax = 58.3472
				text = "L"
			intervals [306]:
				xmin = 58.3472
				xmax = 58.4272
				text = "AY1"
			intervals [307]:
				xmin = 58.4272
				xmax = 58.4872
				text = "K"
			intervals [308]:
				xmin = 58.4872
				xmax = 58.6672
				text = "sp"
			intervals [309]:
				xmin = 58.6672
				xmax = 58.7272
				text = "AH1"
			intervals [310]:
				xmin = 58.7272
				xmax = 58.8372
				text = "M"
			intervals [311]:
				xmin = 58.8372
				xmax = 60.0464
				text = ""
			intervals [312]:
				xmin = 60.0464
				xmax = 60.1264
				text = "P"
			intervals [313]:
				xmin = 60.1264
				xmax = 60.3164
				text = "AE1"
			intervals [314]:
				xmin = 60.3164
				xmax = 60.4664
				text = "S"
			intervals [315]:
				xmin = 60.4664
				xmax = 60.5464
				text = "W"
			intervals [316]:
				xmin = 60.5464
				xmax = 60.6964
				text = "ER2"
			intervals [317]:
				xmin = 60.6964
				xmax = 60.7564
				text = "D"
			intervals [318]:
				xmin = 60.7564
				xmax = 60.8064
				text = "AY1"
			intervals [319]:
				xmin = 60.8064
				xmax = 60.8864
				text = "N"
			intervals [320]:
				xmin = 60.8864
				xmax = 60.9164
				text = "EH1"
			intervals [321]:
				xmin = 60.9164
				xmax = 60.9464
				text = "V"
			intervals [322]:
				xmin = 60.9464
				xmax = 60.9764
				text = "ER0"
			intervals [323]:
				xmin = 60.9764
				xmax = 61.0064
				text = "IY1"
			intervals [324]:
				xmin = 61.0064
				xmax = 61.0364
				text = "V"
			intervals [325]:
				xmin = 61.0364
				xmax = 61.0664
				text = "IH0"
			intervals [326]:
				xmin = 61.0664
				xmax = 61.1164
				text = "N"
			intervals [327]:
				xmin = 61.1164
				xmax = 61.2164
				text = "HH"
			intervals [328]:
				xmin = 61.2164
				xmax = 61.2564
				text = "ER1"
			intervals [329]:
				xmin = 61.2564
				xmax = 61.3264
				text = "D"
			intervals [330]:
				xmin = 61.3264
				xmax = 61.3564
				text = "AH0"
			intervals [331]:
				xmin = 61.3564
				xmax = 61.4064
				text = "V"
			intervals [332]:
				xmin = 61.4064
				xmax = 61.4364
				text = "DH"
			intervals [333]:
				xmin = 61.4364
				xmax = 61.5764
				text = "AE1"
			intervals [334]:
				xmin = 61.5764
				xmax = 61.6864
				text = "T"
			intervals [335]:
				xmin = 61.6864
				xmax = 62.6052
				text = ""
			intervals [336]:
				xmin = 62.6052
				xmax = 62.6752
				text = "HH"
			intervals [337]:
				xmin = 62.6752
				xmax = 62.7052
				text = "W"
			intervals [338]:
				xmin = 62.7052
				xmax = 62.7552
				text = "AH1"
			intervals [339]:
				xmin = 62.7552
				xmax = 62.7852
				text = "T"
			intervals [340]:
				xmin = 62.7852
				xmax = 62.8652
				text = "Z"
			intervals [341]:
				xmin = 62.8652
				xmax = 62.8952
				text = "sp"
			intervals [342]:
				xmin = 62.8952
				xmax = 62.9252
				text = "DH"
			intervals [343]:
				xmin = 62.9252
				xmax = 62.9752
				text = "AE1"
			intervals [344]:
				xmin = 62.9752
				xmax = 63.1152
				text = "T"
			intervals [345]:
				xmin = 63.1152
				xmax = 63.1852
				text = "sp"
			intervals [346]:
				xmin = 63.1852
				xmax = 81.0948
				text = ""
			intervals [347]:
				xmin = 81.0948
				xmax = 81.3548
				text = "OW1"
			intervals [348]:
				xmin = 81.3548
				xmax = 81.4048
				text = "sp"
			intervals [349]:
				xmin = 81.4048
				xmax = 81.5048
				text = "K"
			intervals [350]:
				xmin = 81.5048
				xmax = 81.5648
				text = "AE1"
			intervals [351]:
				xmin = 81.5648
				xmax = 81.6048
				text = "N"
			intervals [352]:
				xmin = 81.6048
				xmax = 81.6348
				text = "Y"
			intervals [353]:
				xmin = 81.6348
				xmax = 81.6748
				text = "UW1"
			intervals [354]:
				xmin = 81.6748
				xmax = 81.7448
				text = "S"
			intervals [355]:
				xmin = 81.7448
				xmax = 81.8048
				text = "T"
			intervals [356]:
				xmin = 81.8048
				xmax = 81.8848
				text = "AA1"
			intervals [357]:
				xmin = 81.8848
				xmax = 81.9248
				text = "R"
			intervals [358]:
				xmin = 81.9248
				xmax = 81.9548
				text = "T"
			intervals [359]:
				xmin = 81.9548
				xmax = 81.9848
				text = "F"
			intervals [360]:
				xmin = 81.9848
				xmax = 82.0148
				text = "ER0"
			intervals [361]:
				xmin = 82.0148
				xmax = 82.0448
				text = "M"
			intervals [362]:
				xmin = 82.0448
				xmax = 82.0748
				text = "DH"
			intervals [363]:
				xmin = 82.0748
				xmax = 82.1348
				text = "IY0"
			intervals [364]:
				xmin = 82.1348
				xmax = 82.1748
				text = "B"
			intervals [365]:
				xmin = 82.1748
				xmax = 82.2348
				text = "IH0"
			intervals [366]:
				xmin = 82.2348
				xmax = 82.3048
				text = "G"
			intervals [367]:
				xmin = 82.3048
				xmax = 82.3748
				text = "IH1"
			intervals [368]:
				xmin = 82.3748
				xmax = 82.4048
				text = "N"
			intervals [369]:
				xmin = 82.4048
				xmax = 82.4348
				text = "IH0"
			intervals [370]:
				xmin = 82.4348
				xmax = 82.5448
				text = "NG"
			intervals [371]:
				xmin = 82.5448
				xmax = 82.5948
				text = "AE1"
			intervals [372]:
				xmin = 82.5948
				xmax = 82.6348
				text = "N"
			intervals [373]:
				xmin = 82.6348
				xmax = 82.6848
				text = "IH0"
			intervals [374]:
				xmin = 82.6848
				xmax = 82.7648
				text = "K"
			intervals [375]:
				xmin = 82.7648
				xmax = 82.8348
				text = "S"
			intervals [376]:
				xmin = 82.8348
				xmax = 82.8748
				text = "P"
			intervals [377]:
				xmin = 82.8748
				xmax = 82.9348
				text = "L"
			intervals [378]:
				xmin = 82.9348
				xmax = 83.0248
				text = "EY1"
			intervals [379]:
				xmin = 83.0248
				xmax = 83.0748
				text = "N"
			intervals [380]:
				xmin = 83.0748
				xmax = 83.1348
				text = "T"
			intervals [381]:
				xmin = 83.1348
				xmax = 83.1648
				text = "IH0"
			intervals [382]:
				xmin = 83.1648
				xmax = 83.2248
				text = "M"
			intervals [383]:
				xmin = 83.2248
				xmax = 83.2548
				text = "IY1"
			intervals [384]:
				xmin = 83.2548
				xmax = 83.2848
				text = "IH0"
			intervals [385]:
				xmin = 83.2848
				xmax = 83.3548
				text = "G"
			intervals [386]:
				xmin = 83.3548
				xmax = 83.4448
				text = "Z"
			intervals [387]:
				xmin = 83.4448
				xmax = 83.5448
				text = "AE1"
			intervals [388]:
				xmin = 83.5448
				xmax = 83.6048
				text = "K"
			intervals [389]:
				xmin = 83.6048
				xmax = 83.6348
				text = "T"
			intervals [390]:
				xmin = 83.6348
				xmax = 83.6648
				text = "L"
			intervals [391]:
				xmin = 83.6648
				xmax = 83.7148
				text = "IY0"
			intervals [392]:
				xmin = 83.7148
				xmax = 83.8148
				text = "HH"
			intervals [393]:
				xmin = 83.8148
				xmax = 83.9048
				text = "AW1"
			intervals [394]:
				xmin = 83.9048
				xmax = 83.9848
				text = "Y"
			intervals [395]:
				xmin = 83.9848
				xmax = 84.0448
				text = "UW1"
			intervals [396]:
				xmin = 84.0448
				xmax = 84.1448
				text = "P"
			intervals [397]:
				xmin = 84.1448
				xmax = 84.1948
				text = "L"
			intervals [398]:
				xmin = 84.1948
				xmax = 84.3648
				text = "EY1"
			intervals [399]:
				xmin = 84.3648
				xmax = 84.3948
				text = "sp"
			intervals [400]:
				xmin = 84.3948
				xmax = 84.4707
				text = ""
			intervals [401]:
				xmin = 84.4707
				xmax = 84.5607
				text = "P"
			intervals [402]:
				xmin = 84.5607
				xmax = 84.7407
				text = "AE1"
			intervals [403]:
				xmin = 84.7407
				xmax = 84.8707
				text = "S"
			intervals [404]:
				xmin = 84.8707
				xmax = 84.9907
				text = "W"
			intervals [405]:
				xmin = 84.9907
				xmax = 85.1107
				text = "ER2"
			intervals [406]:
				xmin = 85.1107
				xmax = 85.1707
				text = "D"
			intervals [407]:
				xmin = 85.1707
				xmax = 85.2607
				text = "sp"
			intervals [408]:
				xmin = 85.2607
				xmax = 85.2907
				text = "F"
			intervals [409]:
				xmin = 85.2907
				xmax = 85.3307
				text = "ER0"
			intervals [410]:
				xmin = 85.3307
				xmax = 85.4507
				text = "M"
			intervals [411]:
				xmin = 85.4507
				xmax = 85.4807
				text = "DH"
			intervals [412]:
				xmin = 85.4807
				xmax = 85.5107
				text = "AH0"
			intervals [413]:
				xmin = 85.5107
				xmax = 85.5707
				text = "sp"
			intervals [414]:
				xmin = 85.5707
				xmax = 85.6207
				text = "B"
			intervals [415]:
				xmin = 85.6207
				xmax = 85.6607
				text = "IH0"
			intervals [416]:
				xmin = 85.6607
				xmax = 85.7607
				text = "G"
			intervals [417]:
				xmin = 85.7607
				xmax = 85.8307
				text = "IH1"
			intervals [418]:
				xmin = 85.8307
				xmax = 85.8607
				text = "N"
			intervals [419]:
				xmin = 85.8607
				xmax = 85.9007
				text = "IH0"
			intervals [420]:
				xmin = 85.9007
				xmax = 85.9907
				text = "NG"
			intervals [421]:
				xmin = 85.9907
				xmax = 86.0807
				text = "T"
			intervals [422]:
				xmin = 86.0807
				xmax = 86.1407
				text = "AH0"
			intervals [423]:
				xmin = 86.1407
				xmax = 86.1807
				text = "DH"
			intervals [424]:
				xmin = 86.1807
				xmax = 86.3407
				text = "IY0"
			intervals [425]:
				xmin = 86.3407
				xmax = 86.3807
				text = "EH1"
			intervals [426]:
				xmin = 86.3807
				xmax = 86.4507
				text = "N"
			intervals [427]:
				xmin = 86.4507
				xmax = 86.4907
				text = "D"
			intervals [428]:
				xmin = 86.4907
				xmax = 86.8476
				text = ""
			intervals [429]:
				xmin = 86.8476
				xmax = 86.8876
				text = "K"
			intervals [430]:
				xmin = 86.8876
				xmax = 86.9176
				text = "AA1"
			intervals [431]:
				xmin = 86.9176
				xmax = 86.9776
				text = "Z"
			intervals [432]:
				xmin = 86.9776
				xmax = 87.0376
				text = "AY1"
			intervals [433]:
				xmin = 87.0376
				xmax = 87.1076
				text = "D"
			intervals [434]:
				xmin = 87.1076
				xmax = 87.1376
				text = "OW1"
			intervals [435]:
				xmin = 87.1376
				xmax = 87.2076
				text = "N"
			intervals [436]:
				xmin = 87.2076
				xmax = 87.2576
				text = "N"
			intervals [437]:
				xmin = 87.2576
				xmax = 87.3576
				text = "OW1"
			intervals [438]:
				xmin = 87.3576
				xmax = 87.4076
				text = "EH1"
			intervals [439]:
				xmin = 87.4076
				xmax = 87.4576
				text = "N"
			intervals [440]:
				xmin = 87.4576
				xmax = 87.5276
				text = "IY0"
			intervals [441]:
				xmin = 87.5276
				xmax = 87.5876
				text = "TH"
			intervals [442]:
				xmin = 87.5876
				xmax = 87.6276
				text = "IH2"
			intervals [443]:
				xmin = 87.6276
				xmax = 87.7276
				text = "NG"
			intervals [444]:
				xmin = 87.7276
				xmax = 87.7976
				text = "AH0"
			intervals [445]:
				xmin = 87.7976
				xmax = 87.8576
				text = "B"
			intervals [446]:
				xmin = 87.8576
				xmax = 87.9876
				text = "AW1"
			intervals [447]:
				xmin = 87.9876
				xmax = 88.0376
				text = "T"
			intervals [448]:
				xmin = 88.0376
				xmax = 88.1076
				text = "IH0"
			intervals [449]:
				xmin = 88.1076
				xmax = 88.1476
				text = "T"
			intervals [450]:
				xmin = 88.1476
				xmax = 88.1776
				text = "sp"
			intervals [451]:
				xmin = 88.1776
				xmax = 90.3028
				text = ""
			intervals [452]:
				xmin = 90.3028
				xmax = 90.3328
				text = "W"
			intervals [453]:
				xmin = 90.3328
				xmax = 90.3628
				text = "AH1"
			intervals [454]:
				xmin = 90.3628
				xmax = 90.3928
				text = "T"
			intervals [455]:
				xmin = 90.3928
				xmax = 90.4228
				text = "D"
			intervals [456]:
				xmin = 90.4228
				xmax = 90.4528
				text = "UW1"
			intervals [457]:
				xmin = 90.4528
				xmax = 90.4828
				text = "Y"
			intervals [458]:
				xmin = 90.4828
				xmax = 90.5128
				text = "UW1"
			intervals [459]:
				xmin = 90.5128
				xmax = 90.5628
				text = "M"
			intervals [460]:
				xmin = 90.5628
				xmax = 90.6828
				text = "IY1"
			intervals [461]:
				xmin = 90.6828
				xmax = 90.7528
				text = "N"
			intervals [462]:
				xmin = 90.7528
				xmax = 90.7828
				text = "Y"
			intervals [463]:
				xmin = 90.7828
				xmax = 90.8528
				text = "UW1"
			intervals [464]:
				xmin = 90.8528
				xmax = 90.8828
				text = "sp"
			intervals [465]:
				xmin = 90.8828
				xmax = 90.9428
				text = "W"
			intervals [466]:
				xmin = 90.9428
				xmax = 91.0228
				text = "IH1"
			intervals [467]:
				xmin = 91.0228
				xmax = 91.1128
				text = "S"
			intervals [468]:
				xmin = 91.1128
				xmax = 91.1728
				text = "P"
			intervals [469]:
				xmin = 91.1728
				xmax = 91.2828
				text = "ER0"
			intervals [470]:
				xmin = 91.2828
				xmax = 91.3628
				text = "T"
			intervals [471]:
				xmin = 91.3628
				xmax = 91.5028
				text = "UW1"
			intervals [472]:
				xmin = 91.5028
				xmax = 91.5428
				text = "sp"
			intervals [473]:
				xmin = 91.5428
				xmax = 110.7917
				text = ""
			intervals [474]:
				xmin = 110.7917
				xmax = 110.9017
				text = "W"
			intervals [475]:
				xmin = 110.9017
				xmax = 110.9317
				text = "EH1"
			intervals [476]:
				xmin = 110.9317
				xmax = 110.9717
				text = "L"
			intervals [477]:
				xmin = 110.9717
				xmax = 111.0117
				text = "W"
			intervals [478]:
				xmin = 111.0117
				xmax = 111.0417
				text = "AH1"
			intervals [479]:
				xmin = 111.0417
				xmax = 111.0717
				text = "T"
			intervals [480]:
				xmin = 111.0717
				xmax = 111.1017
				text = "D"
			intervals [481]:
				xmin = 111.1017
				xmax = 111.1317
				text = "UW1"
			intervals [482]:
				xmin = 111.1317
				xmax = 111.1717
				text = "Y"
			intervals [483]:
				xmin = 111.1717
				xmax = 111.2517
				text = "UW1"
			intervals [484]:
				xmin = 111.2517
				xmax = 111.3117
				text = "W"
			intervals [485]:
				xmin = 111.3117
				xmax = 111.3817
				text = "IH1"
			intervals [486]:
				xmin = 111.3817
				xmax = 111.5017
				text = "S"
			intervals [487]:
				xmin = 111.5017
				xmax = 111.5417
				text = "P"
			intervals [488]:
				xmin = 111.5417
				xmax = 111.6417
				text = "ER0"
			intervals [489]:
				xmin = 111.6417
				xmax = 111.7117
				text = "T"
			intervals [490]:
				xmin = 111.7117
				xmax = 111.7917
				text = "IH0"
			intervals [491]:
				xmin = 111.7917
				xmax = 111.8217
				text = "sp"
			intervals [492]:
				xmin = 111.8217
				xmax = 111.8517
				text = "DH"
			intervals [493]:
				xmin = 111.8517
				xmax = 111.8917
				text = "AH0"
			intervals [494]:
				xmin = 111.8917
				xmax = 111.9217
				text = "sp"
			intervals [495]:
				xmin = 111.9217
				xmax = 112.0017
				text = "P"
			intervals [496]:
				xmin = 112.0017
				xmax = 112.1017
				text = "IY1"
			intervals [497]:
				xmin = 112.1017
				xmax = 112.1817
				text = "P"
			intervals [498]:
				xmin = 112.1817
				xmax = 112.2117
				text = "AH0"
			intervals [499]:
				xmin = 112.2117
				xmax = 112.2817
				text = "L"
			intervals [500]:
				xmin = 112.2817
				xmax = 112.4217
				text = "sp"
			intervals [501]:
				xmin = 112.4217
				xmax = 113.9764
				text = ""
			intervals [502]:
				xmin = 113.9764
				xmax = 114.2164
				text = "OW1"
			intervals [503]:
				xmin = 114.2164
				xmax = 114.3064
				text = "EH1"
			intervals [504]:
				xmin = 114.3064
				xmax = 114.3564
				text = "N"
			intervals [505]:
				xmin = 114.3564
				xmax = 114.4764
				text = "IY0"
			intervals [506]:
				xmin = 114.4764
				xmax = 114.5664
				text = "TH"
			intervals [507]:
				xmin = 114.5664
				xmax = 114.6264
				text = "IH2"
			intervals [508]:
				xmin = 114.6264
				xmax = 114.7164
				text = "NG"
			intervals [509]:
				xmin = 114.7164
				xmax = 115.5174
				text = "sp"
			intervals [510]:
				xmin = 115.5174
				xmax = 115.5974
				text = "OW2"
			intervals [511]:
				xmin = 115.5974
				xmax = 115.7374
				text = "K"
			intervals [512]:
				xmin = 115.7374
				xmax = 115.8774
				text = "EY1"
			intervals [513]:
				xmin = 115.8774
				xmax = 116.3414
				text = "sp"
			intervals [514]:
				xmin = 116.3414
				xmax = 116.4714
				text = "spn"
			intervals [515]:
				xmin = 116.4714
				xmax = 116.7414
				text = "AH1"
			intervals [516]:
				xmin = 116.7414
				xmax = 116.8614
				text = "M"
			intervals [517]:
				xmin = 116.8614
				xmax = 117.3279
				text = ""
			intervals [518]:
				xmin = 117.3279
				xmax = 117.3779
				text = "sil"
			intervals [519]:
				xmin = 117.3779
				xmax = 117.5979
				text = "OW1"
			intervals [520]:
				xmin = 117.5979
				xmax = 117.6479
				text = "sp"
			intervals [521]:
				xmin = 117.6479
				xmax = 118.088
				text = ""
			intervals [522]:
				xmin = 118.088
				xmax = 118.168
				text = "D"
			intervals [523]:
				xmin = 118.168
				xmax = 118.228
				text = "UW1"
			intervals [524]:
				xmin = 118.228
				xmax = 118.308
				text = "Y"
			intervals [525]:
				xmin = 118.308
				xmax = 118.398
				text = "UW1"
			intervals [526]:
				xmin = 118.398
				xmax = 118.448
				text = "sp"
			intervals [527]:
				xmin = 118.448
				xmax = 118.5496
				text = ""
			intervals [528]:
				xmin = 118.5496
				xmax = 118.6796
				text = "D"
			intervals [529]:
				xmin = 118.6796
				xmax = 118.7096
				text = "UW1"
			intervals [530]:
				xmin = 118.7096
				xmax = 118.8296
				text = "HH"
			intervals [531]:
				xmin = 118.8296
				xmax = 118.8596
				text = "AE1"
			intervals [532]:
				xmin = 118.8596
				xmax = 118.8896
				text = "V"
			intervals [533]:
				xmin = 118.8896
				xmax = 118.9496
				text = "Y"
			intervals [534]:
				xmin = 118.9496
				xmax = 118.9896
				text = "UW1"
			intervals [535]:
				xmin = 118.9896
				xmax = 119.0296
				text = "EH1"
			intervals [536]:
				xmin = 119.0296
				xmax = 119.0696
				text = "V"
			intervals [537]:
				xmin = 119.0696
				xmax = 119.1496
				text = "ER0"
			intervals [538]:
				xmin = 119.1496
				xmax = 119.2596
				text = "P"
			intervals [539]:
				xmin = 119.2596
				xmax = 119.3096
				text = "L"
			intervals [540]:
				xmin = 119.3096
				xmax = 119.4196
				text = "EY1"
			intervals [541]:
				xmin = 119.4196
				xmax = 119.5096
				text = "D"
			intervals [542]:
				xmin = 119.5096
				xmax = 119.6996
				text = "AH1"
			intervals [543]:
				xmin = 119.6996
				xmax = 119.7296
				text = "sp"
			intervals [544]:
				xmin = 119.7296
				xmax = 119.8396
				text = "K"
			intervals [545]:
				xmin = 119.8396
				xmax = 119.9096
				text = "AE1"
			intervals [546]:
				xmin = 119.9096
				xmax = 120.0096
				text = "P"
			intervals [547]:
				xmin = 120.0096
				xmax = 120.1396
				text = "T"
			intervals [548]:
				xmin = 120.1396
				xmax = 120.2096
				text = "sp"
			intervals [549]:
				xmin = 120.2096
				xmax = 120.3196
				text = "K"
			intervals [550]:
				xmin = 120.3196
				xmax = 120.3996
				text = "AE1"
			intervals [551]:
				xmin = 120.3996
				xmax = 120.4796
				text = "P"
			intervals [552]:
				xmin = 120.4796
				xmax = 120.5396
				text = "CH"
			intervals [553]:
				xmin = 120.5396
				xmax = 120.5896
				text = "ER0"
			intervals [554]:
				xmin = 120.5896
				xmax = 120.6196
				text = "sp"
			intervals [555]:
				xmin = 120.6196
				xmax = 120.6696
				text = "DH"
			intervals [556]:
				xmin = 120.6696
				xmax = 120.7196
				text = "AH0"
			intervals [557]:
				xmin = 120.7196
				xmax = 120.8196
				text = "F"
			intervals [558]:
				xmin = 120.8196
				xmax = 120.9096
				text = "L"
			intervals [559]:
				xmin = 120.9096
				xmax = 121.0896
				text = "AE1"
			intervals [560]:
				xmin = 121.0896
				xmax = 121.1596
				text = "G"
			intervals [561]:
				xmin = 121.1596
				xmax = 121.2896
				text = "sp"
			intervals [562]:
				xmin = 121.2896
				xmax = 122.8196
				text = ""
			intervals [563]:
				xmin = 122.8196
				xmax = 122.8896
				text = "HH"
			intervals [564]:
				xmin = 122.8896
				xmax = 122.9196
				text = "AE1"
			intervals [565]:
				xmin = 122.9196
				xmax = 122.9496
				text = "V"
			intervals [566]:
				xmin = 122.9496
				xmax = 123.0396
				text = "Y"
			intervals [567]:
				xmin = 123.0396
				xmax = 123.0696
				text = "UW1"
			intervals [568]:
				xmin = 123.0696
				xmax = 123.0996
				text = "EH1"
			intervals [569]:
				xmin = 123.0996
				xmax = 123.1496
				text = "V"
			intervals [570]:
				xmin = 123.1496
				xmax = 123.2096
				text = "ER0"
			intervals [571]:
				xmin = 123.2096
				xmax = 123.2396
				text = "sp"
			intervals [572]:
				xmin = 123.2396
				xmax = 123.3796
				text = "P"
			intervals [573]:
				xmin = 123.3796
				xmax = 123.4096
				text = "L"
			intervals [574]:
				xmin = 123.4096
				xmax = 123.6196
				text = "EY1"
			intervals [575]:
				xmin = 123.6196
				xmax = 123.7196
				text = "D"
			intervals [576]:
				xmin = 123.7196
				xmax = 123.7496
				text = "sp"
			intervals [577]:
				xmin = 123.7496
				xmax = 123.9696
				text = "AH1"
			intervals [578]:
				xmin = 123.9696
				xmax = 123.9996
				text = "sp"
			intervals [579]:
				xmin = 123.9996
				xmax = 124.0996
				text = "K"
			intervals [580]:
				xmin = 124.0996
				xmax = 124.1596
				text = "IH1"
			intervals [581]:
				xmin = 124.1596
				xmax = 124.1996
				text = "K"
			intervals [582]:
				xmin = 124.1996
				xmax = 124.2896
				text = "sp"
			intervals [583]:
				xmin = 124.2896
				xmax = 124.3196
				text = "DH"
			intervals [584]:
				xmin = 124.3196
				xmax = 124.3596
				text = "AH0"
			intervals [585]:
				xmin = 124.3596
				xmax = 124.4896
				text = "K"
			intervals [586]:
				xmin = 124.4896
				xmax = 124.7896
				text = "AE1"
			intervals [587]:
				xmin = 124.7896
				xmax = 124.8796
				text = "N"
			intervals [588]:
				xmin = 124.8796
				xmax = 125.8112
				text = "sp"
			intervals [589]:
				xmin = 125.8112
				xmax = 125.8712
				text = "Y"
			intervals [590]:
				xmin = 125.8712
				xmax = 125.9112
				text = "UW1"
			intervals [591]:
				xmin = 125.9112
				xmax = 126.0012
				text = "sp"
			intervals [592]:
				xmin = 126.0012
				xmax = 126.0312
				text = "HH"
			intervals [593]:
				xmin = 126.0312
				xmax = 126.0612
				text = "AE1"
			intervals [594]:
				xmin = 126.0612
				xmax = 126.0912
				text = "V"
			intervals [595]:
				xmin = 126.0912
				xmax = 126.1212
				text = "AH0"
			intervals [596]:
				xmin = 126.1212
				xmax = 126.2012
				text = "N"
			intervals [597]:
				xmin = 126.2012
				xmax = 126.5948
				text = "sp"
			intervals [598]:
				xmin = 126.5948
				xmax = 126.6248
				text = "W"
			intervals [599]:
				xmin = 126.6248
				xmax = 126.6548
				text = "EH1"
			intervals [600]:
				xmin = 126.6548
				xmax = 126.6948
				text = "L"
			intervals [601]:
				xmin = 126.6948
				xmax = 126.7448
				text = "HH"
			intervals [602]:
				xmin = 126.7448
				xmax = 126.7848
				text = "W"
			intervals [603]:
				xmin = 126.7848
				xmax = 126.8248
				text = "AH1"
			intervals [604]:
				xmin = 126.8248
				xmax = 126.8748
				text = "T"
			intervals [605]:
				xmin = 126.8748
				xmax = 126.9348
				text = "AH1"
			intervals [606]:
				xmin = 126.9348
				xmax = 127.0348
				text = "DH"
			intervals [607]:
				xmin = 127.0348
				xmax = 127.1048
				text = "ER0"
			intervals [608]:
				xmin = 127.1048
				xmax = 127.1948
				text = "TH"
			intervals [609]:
				xmin = 127.1948
				xmax = 127.2248
				text = "IH1"
			intervals [610]:
				xmin = 127.2248
				xmax = 127.3048
				text = "NG"
			intervals [611]:
				xmin = 127.3048
				xmax = 127.3748
				text = "Z"
			intervals [612]:
				xmin = 127.3748
				xmax = 127.4148
				text = "sp"
			intervals [613]:
				xmin = 127.4148
				xmax = 127.4448
				text = "D"
			intervals [614]:
				xmin = 127.4448
				xmax = 127.4848
				text = "UW1"
			intervals [615]:
				xmin = 127.4848
				xmax = 127.5648
				text = "Y"
			intervals [616]:
				xmin = 127.5648
				xmax = 127.6048
				text = "UW1"
			intervals [617]:
				xmin = 127.6048
				xmax = 127.6448
				text = "sp"
			intervals [618]:
				xmin = 127.6448
				xmax = 127.7648
				text = "P"
			intervals [619]:
				xmin = 127.7648
				xmax = 127.8248
				text = "L"
			intervals [620]:
				xmin = 127.8248
				xmax = 127.9148
				text = "EY1"
			intervals [621]:
				xmin = 127.9148
				xmax = 133.3203
				text = "sp"
			intervals [622]:
				xmin = 133.3203
				xmax = 133.4703
				text = "M"
			intervals [623]:
				xmin = 133.4703
				xmax = 133.5803
				text = "sp"
			intervals [624]:
				xmin = 133.5803
				xmax = 133.6603
				text = "Y"
			intervals [625]:
				xmin = 133.6603
				xmax = 133.7103
				text = "UW1"
			intervals [626]:
				xmin = 133.7103
				xmax = 133.7703
				text = "D"
			intervals [627]:
				xmin = 133.7703
				xmax = 133.8403
				text = "OW1"
			intervals [628]:
				xmin = 133.8403
				xmax = 133.9403
				text = "N"
			intervals [629]:
				xmin = 133.9403
				xmax = 134.0203
				text = "P"
			intervals [630]:
				xmin = 134.0203
				xmax = 134.0703
				text = "L"
			intervals [631]:
				xmin = 134.0703
				xmax = 134.2003
				text = "EY1"
			intervals [632]:
				xmin = 134.2003
				xmax = 134.2503
				text = "sp"
			intervals [633]:
				xmin = 134.2503
				xmax = 135.645
				text = ""
			intervals [634]:
				xmin = 135.645
				xmax = 135.775
				text = "HH"
			intervals [635]:
				xmin = 135.775
				xmax = 135.815
				text = "W"
			intervals [636]:
				xmin = 135.815
				xmax = 135.855
				text = "EH1"
			intervals [637]:
				xmin = 135.855
				xmax = 135.895
				text = "N"
			intervals [638]:
				xmin = 135.895
				xmax = 135.965
				text = "Y"
			intervals [639]:
				xmin = 135.965
				xmax = 136.015
				text = "UW1"
			intervals [640]:
				xmin = 136.015
				xmax = 136.065
				text = "D"
			intervals [641]:
				xmin = 136.065
				xmax = 136.185
				text = "UW1"
			intervals [642]:
				xmin = 136.185
				xmax = 136.255
				text = "G"
			intervals [643]:
				xmin = 136.255
				xmax = 136.315
				text = "IH1"
			intervals [644]:
				xmin = 136.315
				xmax = 136.355
				text = "T"
			intervals [645]:
				xmin = 136.355
				xmax = 136.415
				text = "EY1"
			intervals [646]:
				xmin = 136.415
				xmax = 136.545
				text = "CH"
			intervals [647]:
				xmin = 136.545
				xmax = 136.615
				text = "AE1"
			intervals [648]:
				xmin = 136.615
				xmax = 136.695
				text = "N"
			intervals [649]:
				xmin = 136.695
				xmax = 136.745
				text = "S"
			intervals [650]:
				xmin = 136.745
				xmax = 136.785
				text = "T"
			intervals [651]:
				xmin = 136.785
				xmax = 136.845
				text = "AH0"
			intervals [652]:
				xmin = 136.845
				xmax = 136.945
				text = "P"
			intervals [653]:
				xmin = 136.945
				xmax = 136.995
				text = "L"
			intervals [654]:
				xmin = 136.995
				xmax = 137.095
				text = "EY1"
			intervals [655]:
				xmin = 137.095
				xmax = 137.165
				text = "W"
			intervals [656]:
				xmin = 137.165
				xmax = 137.195
				text = "AH1"
			intervals [657]:
				xmin = 137.195
				xmax = 137.225
				text = "T"
			intervals [658]:
				xmin = 137.225
				xmax = 137.255
				text = "D"
			intervals [659]:
				xmin = 137.255
				xmax = 137.285
				text = "UW1"
			intervals [660]:
				xmin = 137.285
				xmax = 137.325
				text = "Y"
			intervals [661]:
				xmin = 137.325
				xmax = 137.385
				text = "UW1"
			intervals [662]:
				xmin = 137.385
				xmax = 137.415
				text = "sp"
			intervals [663]:
				xmin = 137.415
				xmax = 137.545
				text = "P"
			intervals [664]:
				xmin = 137.545
				xmax = 137.585
				text = "L"
			intervals [665]:
				xmin = 137.585
				xmax = 137.685
				text = "EY1"
			intervals [666]:
				xmin = 137.685
				xmax = 137.735
				text = "sp"
			intervals [667]:
				xmin = 137.735
				xmax = 139.6399
				text = ""
			intervals [668]:
				xmin = 139.6399
				xmax = 139.7499
				text = "HH"
			intervals [669]:
				xmin = 139.7499
				xmax = 140.0899
				text = "AH1"
			intervals [670]:
				xmin = 140.0899
				xmax = 141.0341
				text = ""
			intervals [671]:
				xmin = 141.0341
				xmax = 141.0841
				text = "sil"
			intervals [672]:
				xmin = 141.0841
				xmax = 141.2141
				text = "OW2"
			intervals [673]:
				xmin = 141.2141
				xmax = 141.3241
				text = "K"
			intervals [674]:
				xmin = 141.3241
				xmax = 141.4541
				text = "EY1"
			intervals [675]:
				xmin = 141.4541
				xmax = 141.5641
				text = "Y"
			intervals [676]:
				xmin = 141.5641
				xmax = 141.6041
				text = "UW1"
			intervals [677]:
				xmin = 141.6041
				xmax = 141.6741
				text = "G"
			intervals [678]:
				xmin = 141.6741
				xmax = 141.7141
				text = "AA1"
			intervals [679]:
				xmin = 141.7141
				xmax = 141.7541
				text = "T"
			intervals [680]:
				xmin = 141.7541
				xmax = 141.7841
				text = "AH0"
			intervals [681]:
				xmin = 141.7841
				xmax = 141.8141
				text = "IH0"
			intervals [682]:
				xmin = 141.8141
				xmax = 141.8841
				text = "K"
			intervals [683]:
				xmin = 141.8841
				xmax = 141.9641
				text = "S"
			intervals [684]:
				xmin = 141.9641
				xmax = 141.9941
				text = "P"
			intervals [685]:
				xmin = 141.9941
				xmax = 142.0641
				text = "L"
			intervals [686]:
				xmin = 142.0641
				xmax = 142.1241
				text = "EY1"
			intervals [687]:
				xmin = 142.1241
				xmax = 142.1641
				text = "N"
			intervals [688]:
				xmin = 142.1641
				xmax = 142.2041
				text = "DH"
			intervals [689]:
				xmin = 142.2041
				xmax = 142.2641
				text = "AE1"
			intervals [690]:
				xmin = 142.2641
				xmax = 142.3141
				text = "T"
			intervals [691]:
				xmin = 142.3141
				xmax = 142.3441
				text = "W"
			intervals [692]:
				xmin = 142.3441
				xmax = 142.3841
				text = "AH1"
			intervals [693]:
				xmin = 142.3841
				xmax = 142.4241
				text = "N"
			intervals [694]:
				xmin = 142.4241
				xmax = 142.4741
				text = "T"
			intervals [695]:
				xmin = 142.4741
				xmax = 142.5241
				text = "IH0"
			intervals [696]:
				xmin = 142.5241
				xmax = 142.5841
				text = "M"
			intervals [697]:
				xmin = 142.5841
				xmax = 142.7041
				text = "IY1"
			intervals [698]:
				xmin = 142.7041
				xmax = 142.8341
				text = "T"
			intervals [699]:
				xmin = 142.8341
				xmax = 142.9641
				text = "UW1"
			intervals [700]:
				xmin = 142.9641
				xmax = 143.3717
				text = "sp"
			intervals [701]:
				xmin = 143.3717
				xmax = 143.4317
				text = "AY1"
			intervals [702]:
				xmin = 143.4317
				xmax = 143.4817
				text = "D"
			intervals [703]:
				xmin = 143.4817
				xmax = 143.5217
				text = "OW1"
			intervals [704]:
				xmin = 143.5217
				xmax = 143.5617
				text = "N"
			intervals [705]:
				xmin = 143.5617
				xmax = 143.6117
				text = "N"
			intervals [706]:
				xmin = 143.6117
				xmax = 143.7117
				text = "OW1"
			intervals [707]:
				xmin = 143.7117
				xmax = 143.7417
				text = "EH1"
			intervals [708]:
				xmin = 143.7417
				xmax = 143.7917
				text = "N"
			intervals [709]:
				xmin = 143.7917
				xmax = 143.8617
				text = "IY0"
			intervals [710]:
				xmin = 143.8617
				xmax = 143.9017
				text = "TH"
			intervals [711]:
				xmin = 143.9017
				xmax = 143.9717
				text = "IH2"
			intervals [712]:
				xmin = 143.9717
				xmax = 144.0117
				text = "N"
			intervals [713]:
				xmin = 144.0117
				xmax = 144.1117
				text = "AH0"
			intervals [714]:
				xmin = 144.1117
				xmax = 144.1717
				text = "B"
			intervals [715]:
				xmin = 144.1717
				xmax = 144.2417
				text = "AW1"
			intervals [716]:
				xmin = 144.2417
				xmax = 144.3217
				text = "T"
			intervals [717]:
				xmin = 144.3217
				xmax = 144.3817
				text = "DH"
			intervals [718]:
				xmin = 144.3817
				xmax = 144.5017
				text = "AE1"
			intervals [719]:
				xmin = 144.5017
				xmax = 144.5717
				text = "T"
			intervals [720]:
				xmin = 144.5717
				xmax = 164.949
				text = "sp"
			intervals [721]:
				xmin = 164.949
				xmax = 165.149
				text = "OW1"
			intervals [722]:
				xmin = 165.149
				xmax = 165.8229
				text = "sp"
			intervals [723]:
				xmin = 165.8229
				xmax = 165.8529
				text = "N"
			intervals [724]:
				xmin = 165.8529
				xmax = 165.8829
				text = "AW1"
			intervals [725]:
				xmin = 165.8829
				xmax = 166.0029
				text = "sp"
			intervals [726]:
				xmin = 166.0029
				xmax = 166.0329
				text = "W"
			intervals [727]:
				xmin = 166.0329
				xmax = 166.0629
				text = "EY1"
			intervals [728]:
				xmin = 166.0629
				xmax = 166.0929
				text = "T"
			intervals [729]:
				xmin = 166.0929
				xmax = 167.207
				text = ""
			intervals [730]:
				xmin = 167.207
				xmax = 167.287
				text = "sil"
			intervals [731]:
				xmin = 167.287
				xmax = 167.377
				text = "HH"
			intervals [732]:
				xmin = 167.377
				xmax = 167.407
				text = "AE1"
			intervals [733]:
				xmin = 167.407
				xmax = 167.477
				text = "V"
			intervals [734]:
				xmin = 167.477
				xmax = 167.527
				text = "T"
			intervals [735]:
				xmin = 167.527
				xmax = 167.567
				text = "AH0"
			intervals [736]:
				xmin = 167.567
				xmax = 167.637
				text = "G"
			intervals [737]:
				xmin = 167.637
				xmax = 167.707
				text = "IH1"
			intervals [738]:
				xmin = 167.707
				xmax = 167.767
				text = "T"
			intervals [739]:
				xmin = 167.767
				xmax = 167.887
				text = "AW1"
			intervals [740]:
				xmin = 167.887
				xmax = 167.927
				text = "T"
			intervals [741]:
				xmin = 167.927
				xmax = 167.957
				text = "AH0"
			intervals [742]:
				xmin = 167.957
				xmax = 167.987
				text = "V"
			intervals [743]:
				xmin = 167.987
				xmax = 168.037
				text = "DH"
			intervals [744]:
				xmin = 168.037
				xmax = 168.067
				text = "IY0"
			intervals [745]:
				xmin = 168.067
				xmax = 168.147
				text = "G"
			intervals [746]:
				xmin = 168.147
				xmax = 168.337
				text = "EY1"
			intervals [747]:
				xmin = 168.337
				xmax = 168.407
				text = "M"
			intervals [748]:
				xmin = 168.407
				xmax = 168.437
				text = "sp"
			intervals [749]:
				xmin = 168.437
				xmax = 168.8612
				text = ""
			intervals [750]:
				xmin = 168.8612
				xmax = 169.1812
				text = "OW1"
			intervals [751]:
				xmin = 169.1812
				xmax = 169.2112
				text = "sp"
			intervals [752]:
				xmin = 169.2112
				xmax = 169.2812
				text = "AY1"
			intervals [753]:
				xmin = 169.2812
				xmax = 169.3112
				text = "sp"
			intervals [754]:
				xmin = 169.3112
				xmax = 169.4912
				text = "S"
			intervals [755]:
				xmin = 169.4912
				xmax = 169.6112
				text = "IY1"
			intervals [756]:
				xmin = 169.6112
				xmax = 169.6612
				text = "sp"
			intervals [757]:
				xmin = 169.6612
				xmax = 169.9943
				text = ""
			intervals [758]:
				xmin = 169.9943
				xmax = 170.0543
				text = "DH"
			intervals [759]:
				xmin = 170.0543
				xmax = 170.0943
				text = "AE1"
			intervals [760]:
				xmin = 170.0943
				xmax = 170.1643
				text = "T"
			intervals [761]:
				xmin = 170.1643
				xmax = 170.2043
				text = "sp"
			intervals [762]:
				xmin = 170.2043
				xmax = 170.2543
				text = "S"
			intervals [763]:
				xmin = 170.2543
				xmax = 170.3543
				text = "AW1"
			intervals [764]:
				xmin = 170.3543
				xmax = 170.4043
				text = "N"
			intervals [765]:
				xmin = 170.4043
				xmax = 170.4343
				text = "D"
			intervals [766]:
				xmin = 170.4343
				xmax = 170.4743
				text = "Z"
			intervals [767]:
				xmin = 170.4743
				xmax = 170.5243
				text = "L"
			intervals [768]:
				xmin = 170.5243
				xmax = 170.5943
				text = "AY1"
			intervals [769]:
				xmin = 170.5943
				xmax = 170.6243
				text = "K"
			intervals [770]:
				xmin = 170.6243
				xmax = 170.7143
				text = "sp"
			intervals [771]:
				xmin = 170.7143
				xmax = 170.7843
				text = "F"
			intervals [772]:
				xmin = 170.7843
				xmax = 170.8443
				text = "AH1"
			intervals [773]:
				xmin = 170.8443
				xmax = 170.9243
				text = "N"
			intervals [774]:
				xmin = 170.9243
				xmax = 170.9743
				text = "sp"
			intervals [775]:
				xmin = 170.9743
				xmax = 171.4538
				text = ""
			intervals [776]:
				xmin = 171.4538
				xmax = 171.5038
				text = "W"
			intervals [777]:
				xmin = 171.5038
				xmax = 171.6038
				text = "EH1"
			intervals [778]:
				xmin = 171.6038
				xmax = 171.6938
				text = "L"
			intervals [779]:
				xmin = 171.6938
				xmax = 171.7238
				text = "sp"
			intervals [780]:
				xmin = 171.7238
				xmax = 171.8038
				text = "IH0"
			intervals [781]:
				xmin = 171.8038
				xmax = 171.8438
				text = "N"
			intervals [782]:
				xmin = 171.8438
				xmax = 171.8738
				text = "DH"
			intervals [783]:
				xmin = 171.8738
				xmax = 171.9438
				text = "AH0"
			intervals [784]:
				xmin = 171.9438
				xmax = 172.0238
				text = "S"
			intervals [785]:
				xmin = 172.0238
				xmax = 172.0838
				text = "AH1"
			intervals [786]:
				xmin = 172.0838
				xmax = 172.1838
				text = "M"
			intervals [787]:
				xmin = 172.1838
				xmax = 172.2238
				text = "ER0"
			intervals [788]:
				xmin = 172.2238
				xmax = 172.3438
				text = "T"
			intervals [789]:
				xmin = 172.3438
				xmax = 172.4238
				text = "AY1"
			intervals [790]:
				xmin = 172.4238
				xmax = 172.4538
				text = "M"
			intervals [791]:
				xmin = 172.4538
				xmax = 172.4838
				text = "W"
			intervals [792]:
				xmin = 172.4838
				xmax = 172.5138
				text = "EH1"
			intervals [793]:
				xmin = 172.5138
				xmax = 172.5438
				text = "N"
			intervals [794]:
				xmin = 172.5438
				xmax = 172.6038
				text = "Y"
			intervals [795]:
				xmin = 172.6038
				xmax = 172.6438
				text = "UW1"
			intervals [796]:
				xmin = 172.6438
				xmax = 172.7338
				text = "G"
			intervals [797]:
				xmin = 172.7338
				xmax = 172.8538
				text = "OW1"
			intervals [798]:
				xmin = 172.8538
				xmax = 172.9438
				text = "AW1"
			intervals [799]:
				xmin = 172.9438
				xmax = 173.0338
				text = "T"
			intervals [800]:
				xmin = 173.0338
				xmax = 173.1838
				text = "S"
			intervals [801]:
				xmin = 173.1838
				xmax = 173.4338
				text = "AY1"
			intervals [802]:
				xmin = 173.4338
				xmax = 173.5438
				text = "D"
			intervals [803]:
				xmin = 173.5438
				xmax = 174.1303
				text = ""
			intervals [804]:
				xmin = 174.1303
				xmax = 174.2903
				text = "D"
			intervals [805]:
				xmin = 174.2903
				xmax = 174.3203
				text = "UW1"
			intervals [806]:
				xmin = 174.3203
				xmax = 174.3803
				text = "Y"
			intervals [807]:
				xmin = 174.3803
				xmax = 174.4803
				text = "UW1"
			intervals [808]:
				xmin = 174.4803
				xmax = 174.5103
				text = "sp"
			intervals [809]:
				xmin = 174.5103
				xmax = 174.5903
				text = "P"
			intervals [810]:
				xmin = 174.5903
				xmax = 174.6903
				text = "L"
			intervals [811]:
				xmin = 174.6903
				xmax = 174.8703
				text = "EY1"
			intervals [812]:
				xmin = 174.8703
				xmax = 175.4441
				text = ""
			intervals [813]:
				xmin = 175.4441
				xmax = 175.5341
				text = "D"
			intervals [814]:
				xmin = 175.5341
				xmax = 175.5741
				text = "IH1"
			intervals [815]:
				xmin = 175.5741
				xmax = 175.6541
				text = "F"
			intervals [816]:
				xmin = 175.6541
				xmax = 175.6941
				text = "R"
			intervals [817]:
				xmin = 175.6941
				xmax = 175.7241
				text = "AH0"
			intervals [818]:
				xmin = 175.7241
				xmax = 175.7541
				text = "N"
			intervals [819]:
				xmin = 175.7541
				xmax = 175.7941
				text = "T"
			intervals [820]:
				xmin = 175.7941
				xmax = 175.8841
				text = "K"
			intervals [821]:
				xmin = 175.8841
				xmax = 175.9741
				text = "AY1"
			intervals [822]:
				xmin = 175.9741
				xmax = 176.0141
				text = "N"
			intervals [823]:
				xmin = 176.0141
				xmax = 176.0441
				text = "AH0"
			intervals [824]:
				xmin = 176.0441
				xmax = 176.0741
				text = "V"
			intervals [825]:
				xmin = 176.0741
				xmax = 176.1741
				text = "sp"
			intervals [826]:
				xmin = 176.1741
				xmax = 176.3341
				text = "S"
			intervals [827]:
				xmin = 176.3341
				xmax = 176.4441
				text = "EY1"
			intervals [828]:
				xmin = 176.4441
				xmax = 176.5641
				text = "AW1"
			intervals [829]:
				xmin = 176.5641
				xmax = 176.6641
				text = "T"
			intervals [830]:
				xmin = 176.6641
				xmax = 176.7341
				text = "S"
			intervals [831]:
				xmin = 176.7341
				xmax = 176.8341
				text = "AY1"
			intervals [832]:
				xmin = 176.8341
				xmax = 176.8941
				text = "D"
			intervals [833]:
				xmin = 176.8941
				xmax = 177.0041
				text = "G"
			intervals [834]:
				xmin = 177.0041
				xmax = 177.0741
				text = "EY1"
			intervals [835]:
				xmin = 177.0741
				xmax = 177.1741
				text = "M"
			intervals [836]:
				xmin = 177.1741
				xmax = 177.4141
				text = "Z"
			intervals [837]:
				xmin = 177.4141
				xmax = 178.1167
				text = "sp"
			intervals [838]:
				xmin = 178.1167
				xmax = 178.1967
				text = "AW1"
			intervals [839]:
				xmin = 178.1967
				xmax = 178.2867
				text = "T"
			intervals [840]:
				xmin = 178.2867
				xmax = 178.3667
				text = "D"
			intervals [841]:
				xmin = 178.3667
				xmax = 178.4167
				text = "AO2"
			intervals [842]:
				xmin = 178.4167
				xmax = 178.5067
				text = "R"
			intervals [843]:
				xmin = 178.5067
				xmax = 178.6167
				text = "G"
			intervals [844]:
				xmin = 178.6167
				xmax = 178.7367
				text = "EY1"
			intervals [845]:
				xmin = 178.7367
				xmax = 178.8667
				text = "M"
			intervals [846]:
				xmin = 178.8667
				xmax = 179.0767
				text = "Z"
			intervals [847]:
				xmin = 179.0767
				xmax = 179.1067
				text = "sp"
			intervals [848]:
				xmin = 179.1067
				xmax = 180.5313
				text = ""
			intervals [849]:
				xmin = 180.5313
				xmax = 180.6113
				text = "W"
			intervals [850]:
				xmin = 180.6113
				xmax = 180.6613
				text = "IH0"
			intervals [851]:
				xmin = 180.6613
				xmax = 180.7113
				text = "TH"
			intervals [852]:
				xmin = 180.7113
				xmax = 180.7413
				text = "sp"
			intervals [853]:
				xmin = 180.7413
				xmax = 180.7813
				text = "Y"
			intervals [854]:
				xmin = 180.7813
				xmax = 180.8113
				text = "UH1"
			intervals [855]:
				xmin = 180.8113
				xmax = 180.8413
				text = "R"
			intervals [856]:
				xmin = 180.8413
				xmax = 180.9313
				text = "sp"
			intervals [857]:
				xmin = 180.9313
				xmax = 180.9713
				text = "F"
			intervals [858]:
				xmin = 180.9713
				xmax = 181.0213
				text = "R"
			intervals [859]:
				xmin = 181.0213
				xmax = 181.1113
				text = "EH1"
			intervals [860]:
				xmin = 181.1113
				xmax = 181.1413
				text = "N"
			intervals [861]:
				xmin = 181.1413
				xmax = 181.4513
				text = "Z"
			intervals [862]:
				xmin = 181.4513
				xmax = 184.902
				text = "sp"
			intervals [863]:
				xmin = 184.902
				xmax = 184.952
				text = "TH"
			intervals [864]:
				xmin = 184.952
				xmax = 184.992
				text = "R"
			intervals [865]:
				xmin = 184.992
				xmax = 185.062
				text = "OW1"
			intervals [866]:
				xmin = 185.062
				xmax = 185.182
				text = "IH0"
			intervals [867]:
				xmin = 185.182
				xmax = 185.212
				text = "N"
			intervals [868]:
				xmin = 185.212
				xmax = 185.272
				text = "AH0"
			intervals [869]:
				xmin = 185.272
				xmax = 185.392
				text = "S"
			intervals [870]:
				xmin = 185.392
				xmax = 185.442
				text = "N"
			intervals [871]:
				xmin = 185.442
				xmax = 185.552
				text = "OW1"
			intervals [872]:
				xmin = 185.552
				xmax = 185.632
				text = "B"
			intervals [873]:
				xmin = 185.632
				xmax = 185.662
				text = "AO2"
			intervals [874]:
				xmin = 185.662
				xmax = 185.832
				text = "L"
			intervals [875]:
				xmin = 185.832
				xmax = 185.862
				text = "sp"
			intervals [876]:
				xmin = 185.862
				xmax = 186.0697
				text = ""
			intervals [877]:
				xmin = 186.0697
				xmax = 186.1397
				text = "HH"
			intervals [878]:
				xmin = 186.1397
				xmax = 186.2497
				text = "AW1"
			intervals [879]:
				xmin = 186.2497
				xmax = 186.2797
				text = "D"
			intervals [880]:
				xmin = 186.2797
				xmax = 186.3097
				text = "UW1"
			intervals [881]:
				xmin = 186.3097
				xmax = 186.3897
				text = "Y"
			intervals [882]:
				xmin = 186.3897
				xmax = 186.4997
				text = "UW1"
			intervals [883]:
				xmin = 186.4997
				xmax = 186.6297
				text = "AO1"
			intervals [884]:
				xmin = 186.6297
				xmax = 186.6997
				text = "R"
			intervals [885]:
				xmin = 186.6997
				xmax = 186.7497
				text = "G"
			intervals [886]:
				xmin = 186.7497
				xmax = 186.7797
				text = "AH0"
			intervals [887]:
				xmin = 186.7797
				xmax = 186.8297
				text = "N"
			intervals [888]:
				xmin = 186.8297
				xmax = 186.9697
				text = "AY2"
			intervals [889]:
				xmin = 186.9697
				xmax = 187.0597
				text = "Z"
			intervals [890]:
				xmin = 187.0597
				xmax = 187.1297
				text = "DH"
			intervals [891]:
				xmin = 187.1297
				xmax = 187.1597
				text = "AE1"
			intervals [892]:
				xmin = 187.1597
				xmax = 187.3197
				text = "T"
			intervals [893]:
				xmin = 187.3197
				xmax = 198.333
				text = "sp"
			intervals [894]:
				xmin = 198.333
				xmax = 198.483
				text = "OW2"
			intervals [895]:
				xmin = 198.483
				xmax = 198.603
				text = "K"
			intervals [896]:
				xmin = 198.603
				xmax = 198.743
				text = "EY1"
			intervals [897]:
				xmin = 198.743
				xmax = 198.813
				text = "sp"
			intervals [898]:
				xmin = 198.813
				xmax = 198.863
				text = "IH1"
			intervals [899]:
				xmin = 198.863
				xmax = 198.943
				text = "Z"
			intervals [900]:
				xmin = 198.943
				xmax = 198.973
				text = "AH0"
			intervals [901]:
				xmin = 198.973
				xmax = 199.003
				text = "N"
			intervals [902]:
				xmin = 199.003
				xmax = 199.033
				text = "T"
			intervals [903]:
				xmin = 199.033
				xmax = 199.063
				text = "DH"
			intervals [904]:
				xmin = 199.063
				xmax = 199.103
				text = "AE1"
			intervals [905]:
				xmin = 199.103
				xmax = 199.183
				text = "T"
			intervals [906]:
				xmin = 199.183
				xmax = 199.243
				text = "D"
			intervals [907]:
				xmin = 199.243
				xmax = 199.333
				text = "EY1"
			intervals [908]:
				xmin = 199.333
				xmax = 199.383
				text = "N"
			intervals [909]:
				xmin = 199.383
				xmax = 199.463
				text = "JH"
			intervals [910]:
				xmin = 199.463
				xmax = 199.553
				text = "ER0"
			intervals [911]:
				xmin = 199.553
				xmax = 199.633
				text = "AH0"
			intervals [912]:
				xmin = 199.633
				xmax = 199.673
				text = "S"
			intervals [913]:
				xmin = 199.673
				xmax = 200.023
				text = "spn"
			intervals [914]:
				xmin = 200.023
				xmax = 203.3496
				text = "sp"
			intervals [915]:
				xmin = 203.3496
				xmax = 203.4296
				text = "AH1"
			intervals [916]:
				xmin = 203.4296
				xmax = 203.6996
				text = "M"
			intervals [917]:
				xmin = 203.6996
				xmax = 205.620
				text = "sp"
			intervals [918]:
				xmin = 205.620
				xmax = 205.650
				text = "L"
			intervals [919]:
				xmin = 205.650
				xmax = 205.680
				text = "EH1"
			intervals [920]:
				xmin = 205.680
				xmax = 205.720
				text = "T"
			intervals [921]:
				xmin = 205.720
				xmax = 205.760
				text = "Z"
			intervals [922]:
				xmin = 205.760
				xmax = 205.900
				text = "S"
			intervals [923]:
				xmin = 205.900
				xmax = 206.090
				text = "IY1"
			intervals [924]:
				xmin = 206.090
				xmax = 206.390
				text = "sp"
			intervals [925]:
				xmin = 206.390
				xmax = 206.420
				text = "OW1"
			intervals [926]:
				xmin = 206.420
				xmax = 206.530
				text = "Y"
			intervals [927]:
				xmin = 206.530
				xmax = 206.560
				text = "UW1"
			intervals [928]:
				xmin = 206.560
				xmax = 206.590
				text = "EH1"
			intervals [929]:
				xmin = 206.590
				xmax = 206.630
				text = "V"
			intervals [930]:
				xmin = 206.630
				xmax = 206.710
				text = "ER0"
			intervals [931]:
				xmin = 206.710
				xmax = 206.800
				text = "P"
			intervals [932]:
				xmin = 206.800
				xmax = 206.840
				text = "L"
			intervals [933]:
				xmin = 206.840
				xmax = 206.960
				text = "EY1"
			intervals [934]:
				xmin = 206.960
				xmax = 207.030
				text = "sp"
			intervals [935]:
				xmin = 207.030
				xmax = 207.140
				text = "AH1"
			intervals [936]:
				xmin = 207.140
				xmax = 207.660
				text = "M"
			intervals [937]:
				xmin = 207.660
				xmax = 207.8828
				text = ""
			intervals [938]:
				xmin = 207.8828
				xmax = 208.0128
				text = "JH"
			intervals [939]:
				xmin = 208.0128
				xmax = 208.0928
				text = "AH1"
			intervals [940]:
				xmin = 208.0928
				xmax = 208.1228
				text = "M"
			intervals [941]:
				xmin = 208.1228
				xmax = 208.2128
				text = "P"
			intervals [942]:
				xmin = 208.2128
				xmax = 208.2628
				text = "R"
			intervals [943]:
				xmin = 208.2628
				xmax = 208.3628
				text = "OW1"
			intervals [944]:
				xmin = 208.3628
				xmax = 208.3928
				text = "P"
			intervals [945]:
				xmin = 208.3928
				xmax = 208.4928
				text = "sp"
			intervals [946]:
				xmin = 208.4928
				xmax = 209.8692
				text = ""
			intervals [947]:
				xmin = 209.8692
				xmax = 209.9392
				text = "W"
			intervals [948]:
				xmin = 209.9392
				xmax = 209.9692
				text = "AH1"
			intervals [949]:
				xmin = 209.9692
				xmax = 209.9992
				text = "T"
			intervals [950]:
				xmin = 209.9992
				xmax = 210.1292
				text = "K"
			intervals [951]:
				xmin = 210.1292
				xmax = 210.1692
				text = "AY1"
			intervals [952]:
				xmin = 210.1692
				xmax = 210.1992
				text = "N"
			intervals [953]:
				xmin = 210.1992
				xmax = 210.2492
				text = "D"
			intervals [954]:
				xmin = 210.2492
				xmax = 210.3092
				text = "AH0"
			intervals [955]:
				xmin = 210.3092
				xmax = 210.3392
				text = "V"
			intervals [956]:
				xmin = 210.3392
				xmax = 210.4492
				text = "JH"
			intervals [957]:
				xmin = 210.4492
				xmax = 210.5192
				text = "AH1"
			intervals [958]:
				xmin = 210.5192
				xmax = 210.5692
				text = "M"
			intervals [959]:
				xmin = 210.5692
				xmax = 210.6392
				text = "P"
			intervals [960]:
				xmin = 210.6392
				xmax = 210.6792
				text = "R"
			intervals [961]:
				xmin = 210.6792
				xmax = 210.7392
				text = "OW1"
			intervals [962]:
				xmin = 210.7392
				xmax = 210.7692
				text = "P"
			intervals [963]:
				xmin = 210.7692
				xmax = 210.8092
				text = "sp"
			intervals [964]:
				xmin = 210.8092
				xmax = 210.8992
				text = "G"
			intervals [965]:
				xmin = 210.8992
				xmax = 210.9892
				text = "EY1"
			intervals [966]:
				xmin = 210.9892
				xmax = 211.0392
				text = "M"
			intervals [967]:
				xmin = 211.0392
				xmax = 211.1592
				text = "Z"
			intervals [968]:
				xmin = 211.1592
				xmax = 211.1892
				text = "sp"
			intervals [969]:
				xmin = 211.1892
				xmax = 211.2192
				text = "D"
			intervals [970]:
				xmin = 211.2192
				xmax = 211.2492
				text = "UW1"
			intervals [971]:
				xmin = 211.2492
				xmax = 211.2792
				text = "sp"
			intervals [972]:
				xmin = 211.2792
				xmax = 211.3092
				text = "Y"
			intervals [973]:
				xmin = 211.3092
				xmax = 211.3592
				text = "UW1"
			intervals [974]:
				xmin = 211.3592
				xmax = 211.4492
				text = "P"
			intervals [975]:
				xmin = 211.4492
				xmax = 211.4992
				text = "L"
			intervals [976]:
				xmin = 211.4992
				xmax = 211.5292
				text = "EY1"
			intervals [977]:
				xmin = 211.5292
				xmax = 211.7392
				text = "sp"
			intervals [978]:
				xmin = 211.7392
				xmax = 215.9951
				text = ""
			intervals [979]:
				xmin = 215.9951
				xmax = 216.0651
				text = "D"
			intervals [980]:
				xmin = 216.0651
				xmax = 216.1351
				text = "AH1"
			intervals [981]:
				xmin = 216.1351
				xmax = 216.2051
				text = "B"
			intervals [982]:
				xmin = 216.2051
				xmax = 216.2551
				text = "AH0"
			intervals [983]:
				xmin = 216.2551
				xmax = 216.2851
				text = "L"
			intervals [984]:
				xmin = 216.2851
				xmax = 216.3151
				text = "sp"
			intervals [985]:
				xmin = 216.3151
				xmax = 216.3951
				text = "D"
			intervals [986]:
				xmin = 216.3951
				xmax = 216.4551
				text = "AH1"
			intervals [987]:
				xmin = 216.4551
				xmax = 216.7651
				text = "CH"
			intervals [988]:
				xmin = 216.7651
				xmax = 217.099
				text = ""
			intervals [989]:
				xmin = 217.099
				xmax = 217.149
				text = "sil"
			intervals [990]:
				xmin = 217.149
				xmax = 217.199
				text = "IH0"
			intervals [991]:
				xmin = 217.199
				xmax = 217.239
				text = "Z"
			intervals [992]:
				xmin = 217.239
				xmax = 217.279
				text = "DH"
			intervals [993]:
				xmin = 217.279
				xmax = 217.319
				text = "AE1"
			intervals [994]:
				xmin = 217.319
				xmax = 217.429
				text = "T"
			intervals [995]:
				xmin = 217.429
				xmax = 217.469
				text = "DH"
			intervals [996]:
				xmin = 217.469
				xmax = 217.519
				text = "AH0"
			intervals [997]:
				xmin = 217.519
				xmax = 217.629
				text = "W"
			intervals [998]:
				xmin = 217.629
				xmax = 217.709
				text = "AH1"
			intervals [999]:
				xmin = 217.709
				xmax = 217.849
				text = "N"
			intervals [1000]:
				xmin = 217.849
				xmax = 217.879
				text = "sp"
			intervals [1001]:
				xmin = 217.879
				xmax = 217.909
				text = "W"
			intervals [1002]:
				xmin = 217.909
				xmax = 217.939
				text = "IH0"
			intervals [1003]:
				xmin = 217.939
				xmax = 217.989
				text = "DH"
			intervals [1004]:
				xmin = 217.989
				xmax = 218.9036
				text = "sp"
			intervals [1005]:
				xmin = 218.9036
				xmax = 219.0236
				text = "T"
			intervals [1006]:
				xmin = 219.0236
				xmax = 219.2936
				text = "UW1"
			intervals [1007]:
				xmin = 219.2936
				xmax = 219.4236
				text = "AH1"
			intervals [1008]:
				xmin = 219.4236
				xmax = 219.4636
				text = "sp"
			intervals [1009]:
				xmin = 219.4636
				xmax = 219.5836
				text = "T"
			intervals [1010]:
				xmin = 219.5836
				xmax = 219.7236
				text = "UW1"
			intervals [1011]:
				xmin = 219.7236
				xmax = 219.7536
				text = "sp"
			intervals [1012]:
				xmin = 219.7536
				xmax = 219.7836
				text = "R"
			intervals [1013]:
				xmin = 219.7836
				xmax = 219.8536
				text = "OW1"
			intervals [1014]:
				xmin = 219.8536
				xmax = 220.0436
				text = "P"
			intervals [1015]:
				xmin = 220.0436
				xmax = 220.0936
				text = "S"
			intervals [1016]:
				xmin = 220.0936
				xmax = 220.1236
				text = "sp"
			intervals [1017]:
				xmin = 220.1236
				xmax = 221.2117
				text = ""
			intervals [1018]:
				xmin = 221.2117
				xmax = 221.2817
				text = "B"
			intervals [1019]:
				xmin = 221.2817
				xmax = 221.3217
				text = "AH1"
			intervals [1020]:
				xmin = 221.3217
				xmax = 221.3517
				text = "T"
			intervals [1021]:
				xmin = 221.3517
				xmax = 221.4817
				text = "sp"
			intervals [1022]:
				xmin = 221.4817
				xmax = 221.5617
				text = "D"
			intervals [1023]:
				xmin = 221.5617
				xmax = 221.6017
				text = "IH1"
			intervals [1024]:
				xmin = 221.6017
				xmax = 221.6717
				text = "D"
			intervals [1025]:
				xmin = 221.6717
				xmax = 221.7017
				text = "sp"
			intervals [1026]:
				xmin = 221.7017
				xmax = 221.9018
				text = ""
			intervals [1027]:
				xmin = 221.9018
				xmax = 221.9618
				text = "D"
			intervals [1028]:
				xmin = 221.9618
				xmax = 221.9918
				text = "UW1"
			intervals [1029]:
				xmin = 221.9918
				xmax = 222.0418
				text = "Y"
			intervals [1030]:
				xmin = 222.0418
				xmax = 222.1018
				text = "UW1"
			intervals [1031]:
				xmin = 222.1018
				xmax = 222.1618
				text = "HH"
			intervals [1032]:
				xmin = 222.1618
				xmax = 222.2118
				text = "AE1"
			intervals [1033]:
				xmin = 222.2118
				xmax = 222.2518
				text = "V"
			intervals [1034]:
				xmin = 222.2518
				xmax = 222.2818
				text = "EH1"
			intervals [1035]:
				xmin = 222.2818
				xmax = 222.3218
				text = "N"
			intervals [1036]:
				xmin = 222.3218
				xmax = 222.4518
				text = "IY0"
			intervals [1037]:
				xmin = 222.4518
				xmax = 222.7726
				text = ""
			intervals [1038]:
				xmin = 222.7726
				xmax = 222.8226
				text = "sil"
			intervals [1039]:
				xmin = 222.8226
				xmax = 222.8826
				text = "AH1"
			intervals [1040]:
				xmin = 222.8826
				xmax = 223.2626
				text = "M"
			intervals [1041]:
				xmin = 223.2626
				xmax = 223.584
				text = ""
			intervals [1042]:
				xmin = 223.584
				xmax = 223.644
				text = "sil"
			intervals [1043]:
				xmin = 223.644
				xmax = 223.764
				text = "spn"
			intervals [1044]:
				xmin = 223.764
				xmax = 223.8032
				text = ""
			intervals [1045]:
				xmin = 223.8032
				xmax = 223.9032
				text = "S"
			intervals [1046]:
				xmin = 223.9032
				xmax = 224.0032
				text = "EY1"
			intervals [1047]:
				xmin = 224.0032
				xmax = 224.1332
				text = "W"
			intervals [1048]:
				xmin = 224.1332
				xmax = 224.3332
				text = "ER1"
			intervals [1049]:
				xmin = 224.3332
				xmax = 224.4032
				text = "D"
			intervals [1050]:
				xmin = 224.4032
				xmax = 224.4632
				text = "Z"
			intervals [1051]:
				xmin = 224.4632
				xmax = 224.5332
				text = "DH"
			intervals [1052]:
				xmin = 224.5332
				xmax = 224.5632
				text = "AH0"
			intervals [1053]:
				xmin = 224.5632
				xmax = 224.6332
				text = "T"
			intervals [1054]:
				xmin = 224.6332
				xmax = 224.7032
				text = "Y"
			intervals [1055]:
				xmin = 224.7032
				xmax = 224.7532
				text = "UW1"
			intervals [1056]:
				xmin = 224.7532
				xmax = 224.9532
				text = "S"
			intervals [1057]:
				xmin = 224.9532
				xmax = 225.1532
				text = "EY1"
			intervals [1058]:
				xmin = 225.1532
				xmax = 225.1832
				text = "sp"
			intervals [1059]:
				xmin = 225.1832
				xmax = 225.2132
				text = "W"
			intervals [1060]:
				xmin = 225.2132
				xmax = 225.2432
				text = "EH1"
			intervals [1061]:
				xmin = 225.2432
				xmax = 225.3132
				text = "N"
			intervals [1062]:
				xmin = 225.3132
				xmax = 225.3732
				text = "Y"
			intervals [1063]:
				xmin = 225.3732
				xmax = 225.4032
				text = "UW1"
			intervals [1064]:
				xmin = 225.4032
				xmax = 225.4332
				text = "sp"
			intervals [1065]:
				xmin = 225.4332
				xmax = 225.5532
				text = "JH"
			intervals [1066]:
				xmin = 225.5532
				xmax = 225.5932
				text = "AH1"
			intervals [1067]:
				xmin = 225.5932
				xmax = 225.6432
				text = "M"
			intervals [1068]:
				xmin = 225.6432
				xmax = 225.7632
				text = "P"
			intervals [1069]:
				xmin = 225.7632
				xmax = 225.8032
				text = "IH0"
			intervals [1070]:
				xmin = 225.8032
				xmax = 225.8732
				text = "NG"
			intervals [1071]:
				xmin = 225.8732
				xmax = 226.1132
				text = "sp"
			intervals [1072]:
				xmin = 226.1132
				xmax = 226.8527
				text = ""
			intervals [1073]:
				xmin = 226.8527
				xmax = 226.9127
				text = "K"
			intervals [1074]:
				xmin = 226.9127
				xmax = 226.9427
				text = "AH0"
			intervals [1075]:
				xmin = 226.9427
				xmax = 226.9827
				text = "N"
			intervals [1076]:
				xmin = 226.9827
				xmax = 227.0127
				text = "Y"
			intervals [1077]:
				xmin = 227.0127
				xmax = 227.0427
				text = "UW1"
			intervals [1078]:
				xmin = 227.0427
				xmax = 227.0727
				text = "sp"
			intervals [1079]:
				xmin = 227.0727
				xmax = 227.1027
				text = "R"
			intervals [1080]:
				xmin = 227.1027
				xmax = 227.1327
				text = "IH0"
			intervals [1081]:
				xmin = 227.1327
				xmax = 227.1727
				text = "M"
			intervals [1082]:
				xmin = 227.1727
				xmax = 227.2427
				text = "EH1"
			intervals [1083]:
				xmin = 227.2427
				xmax = 227.2927
				text = "M"
			intervals [1084]:
				xmin = 227.2927
				xmax = 227.3327
				text = "B"
			intervals [1085]:
				xmin = 227.3327
				xmax = 227.3627
				text = "ER0"
			intervals [1086]:
				xmin = 227.3627
				xmax = 227.4227
				text = "EH1"
			intervals [1087]:
				xmin = 227.4227
				xmax = 227.5127
				text = "N"
			intervals [1088]:
				xmin = 227.5127
				xmax = 227.5527
				text = "IY0"
			intervals [1089]:
				xmin = 227.5527
				xmax = 227.5827
				text = "AH0"
			intervals [1090]:
				xmin = 227.5827
				xmax = 227.6127
				text = "V"
			intervals [1091]:
				xmin = 227.6127
				xmax = 227.6527
				text = "DH"
			intervals [1092]:
				xmin = 227.6527
				xmax = 227.7527
				text = "OW1"
			intervals [1093]:
				xmin = 227.7527
				xmax = 227.8727
				text = "Z"
			intervals [1094]:
				xmin = 227.8727
				xmax = 228.0127
				text = "W"
			intervals [1095]:
				xmin = 228.0127
				xmax = 228.1627
				text = "ER1"
			intervals [1096]:
				xmin = 228.1627
				xmax = 228.1927
				text = "D"
			intervals [1097]:
				xmin = 228.1927
				xmax = 228.3527
				text = "Z"
			intervals [1098]:
				xmin = 228.3527
				xmax = 231.1601
				text = "sp"
			intervals [1099]:
				xmin = 231.1601
				xmax = 231.2101
				text = "ER0"
			intervals [1100]:
				xmin = 231.2101
				xmax = 231.2701
				text = "D"
			intervals [1101]:
				xmin = 231.2701
				xmax = 231.3101
				text = "UW1"
			intervals [1102]:
				xmin = 231.3101
				xmax = 231.4101
				text = "Y"
			intervals [1103]:
				xmin = 231.4101
				xmax = 231.4901
				text = "UW1"
			intervals [1104]:
				xmin = 231.4901
				xmax = 231.6301
				text = "K"
			intervals [1105]:
				xmin = 231.6301
				xmax = 231.7701
				text = "AW1"
			intervals [1106]:
				xmin = 231.7701
				xmax = 231.8701
				text = "N"
			intervals [1107]:
				xmin = 231.8701
				xmax = 232.0601
				text = "T"
			intervals [1108]:
				xmin = 232.0601
				xmax = 232.904
				text = ""
			intervals [1109]:
				xmin = 232.904
				xmax = 232.974
				text = "Y"
			intervals [1110]:
				xmin = 232.974
				xmax = 233.014
				text = "UW1"
			intervals [1111]:
				xmin = 233.014
				xmax = 233.044
				text = "sp"
			intervals [1112]:
				xmin = 233.044
				xmax = 233.174
				text = "D"
			intervals [1113]:
				xmin = 233.174
				xmax = 233.384
				text = "UW1"
			intervals [1114]:
				xmin = 233.384
				xmax = 233.474
				text = "sp"
			intervals [1115]:
				xmin = 233.474
				xmax = 235.2343
				text = ""
			intervals [1116]:
				xmin = 235.2343
				xmax = 235.3043
				text = "D"
			intervals [1117]:
				xmin = 235.3043
				xmax = 235.3643
				text = "UW1"
			intervals [1118]:
				xmin = 235.3643
				xmax = 235.4443
				text = "Y"
			intervals [1119]:
				xmin = 235.4443
				xmax = 235.5443
				text = "UW1"
			intervals [1120]:
				xmin = 235.5443
				xmax = 235.6543
				text = "K"
			intervals [1121]:
				xmin = 235.6543
				xmax = 235.7043
				text = "AE1"
			intervals [1122]:
				xmin = 235.7043
				xmax = 235.7343
				text = "N"
			intervals [1123]:
				xmin = 235.7343
				xmax = 235.7843
				text = "T"
			intervals [1124]:
				xmin = 235.7843
				xmax = 235.8543
				text = "Y"
			intervals [1125]:
				xmin = 235.8543
				xmax = 235.8843
				text = "UW1"
			intervals [1126]:
				xmin = 235.8843
				xmax = 235.9243
				text = "R"
			intervals [1127]:
				xmin = 235.9243
				xmax = 235.9743
				text = "IY0"
			intervals [1128]:
				xmin = 235.9743
				xmax = 236.0243
				text = "M"
			intervals [1129]:
				xmin = 236.0243
				xmax = 236.0743
				text = "EH1"
			intervals [1130]:
				xmin = 236.0743
				xmax = 236.1143
				text = "M"
			intervals [1131]:
				xmin = 236.1143
				xmax = 236.2043
				text = "B"
			intervals [1132]:
				xmin = 236.2043
				xmax = 236.2543
				text = "ER0"
			intervals [1133]:
				xmin = 236.2543
				xmax = 236.2943
				text = "EH1"
			intervals [1134]:
				xmin = 236.2943
				xmax = 236.3343
				text = "N"
			intervals [1135]:
				xmin = 236.3343
				xmax = 236.3943
				text = "IY0"
			intervals [1136]:
				xmin = 236.3943
				xmax = 236.5243
				text = "W"
			intervals [1137]:
				xmin = 236.5243
				xmax = 236.5843
				text = "ER1"
			intervals [1138]:
				xmin = 236.5843
				xmax = 236.6643
				text = "D"
			intervals [1139]:
				xmin = 236.6643
				xmax = 236.6943
				text = "Z"
			intervals [1140]:
				xmin = 236.6943
				xmax = 236.7443
				text = "DH"
			intervals [1141]:
				xmin = 236.7443
				xmax = 236.7743
				text = "AH0"
			intervals [1142]:
				xmin = 236.7743
				xmax = 236.8343
				text = "T"
			intervals [1143]:
				xmin = 236.8343
				xmax = 236.8843
				text = "Y"
			intervals [1144]:
				xmin = 236.8843
				xmax = 236.9143
				text = "UW1"
			intervals [1145]:
				xmin = 236.9143
				xmax = 237.0543
				text = "S"
			intervals [1146]:
				xmin = 237.0543
				xmax = 237.1443
				text = "EY1"
			intervals [1147]:
				xmin = 237.1443
				xmax = 237.2243
				text = "W"
			intervals [1148]:
				xmin = 237.2243
				xmax = 237.2543
				text = "AY1"
			intervals [1149]:
				xmin = 237.2543
				xmax = 237.3043
				text = "L"
			intervals [1150]:
				xmin = 237.3043
				xmax = 237.3343
				text = "Y"
			intervals [1151]:
				xmin = 237.3343
				xmax = 237.3643
				text = "UW1"
			intervals [1152]:
				xmin = 237.3643
				xmax = 237.3943
				text = "R"
			intervals [1153]:
				xmin = 237.3943
				xmax = 237.5043
				text = "JH"
			intervals [1154]:
				xmin = 237.5043
				xmax = 237.5343
				text = "AH1"
			intervals [1155]:
				xmin = 237.5343
				xmax = 237.5743
				text = "M"
			intervals [1156]:
				xmin = 237.5743
				xmax = 237.6443
				text = "P"
			intervals [1157]:
				xmin = 237.6443
				xmax = 237.6743
				text = "IH0"
			intervals [1158]:
				xmin = 237.6743
				xmax = 237.7543
				text = "NG"
			intervals [1159]:
				xmin = 237.7543
				xmax = 237.7843
				text = "sp"
			intervals [1160]:
				xmin = 237.7843
				xmax = 237.8343
				text = "R"
			intervals [1161]:
				xmin = 237.8343
				xmax = 237.8643
				text = "OW1"
			intervals [1162]:
				xmin = 237.8643
				xmax = 237.9043
				text = "P"
			intervals [1163]:
				xmin = 237.9043
				xmax = 238.2043
				text = "sp"
			intervals [1164]:
				xmin = 238.2043
				xmax = 238.6848
				text = ""
			intervals [1165]:
				xmin = 238.6848
				xmax = 238.7348
				text = "HH"
			intervals [1166]:
				xmin = 238.7348
				xmax = 238.9948
				text = "M"
			intervals [1167]:
				xmin = 238.9948
				xmax = 239.0998
				text = ""
			intervals [1168]:
				xmin = 239.0998
				xmax = 239.1298
				text = "sil"
			intervals [1169]:
				xmin = 239.1298
				xmax = 239.2098
				text = "OW2"
			intervals [1170]:
				xmin = 239.2098
				xmax = 239.3398
				text = "K"
			intervals [1171]:
				xmin = 239.3398
				xmax = 239.7198
				text = "EY1"
			intervals [1172]:
				xmin = 239.7198
				xmax = 240.6406
				text = "sp"
			intervals [1173]:
				xmin = 240.6406
				xmax = 240.8806
				text = "AH1"
			intervals [1174]:
				xmin = 240.8806
				xmax = 241.1806
				text = "M"
			intervals [1175]:
				xmin = 241.1806
				xmax = 241.4301
				text = ""
			intervals [1176]:
				xmin = 241.4301
				xmax = 241.5601
				text = "sil"
			intervals [1177]:
				xmin = 241.5601
				xmax = 241.5901
				text = "L"
			intervals [1178]:
				xmin = 241.5901
				xmax = 241.6201
				text = "EH1"
			intervals [1179]:
				xmin = 241.6201
				xmax = 241.6501
				text = "T"
			intervals [1180]:
				xmin = 241.6501
				xmax = 241.7201
				text = "sp"
			intervals [1181]:
				xmin = 241.7201
				xmax = 241.8001
				text = "S"
			intervals [1182]:
				xmin = 241.8001
				xmax = 241.8401
				text = "S"
			intervals [1183]:
				xmin = 241.8401
				xmax = 242.0101
				text = "IY1"
			intervals [1184]:
				xmin = 242.0101
				xmax = 242.2861
				text = "sp"
			intervals [1185]:
				xmin = 242.2861
				xmax = 242.3161
				text = "D"
			intervals [1186]:
				xmin = 242.3161
				xmax = 242.3461
				text = "UW1"
			intervals [1187]:
				xmin = 242.3461
				xmax = 242.3761
				text = "Y"
			intervals [1188]:
				xmin = 242.3761
				xmax = 242.4061
				text = "UW1"
			intervals [1189]:
				xmin = 242.4061
				xmax = 242.4361
				text = "HH"
			intervals [1190]:
				xmin = 242.4361
				xmax = 242.4661
				text = "AE1"
			intervals [1191]:
				xmin = 242.4661
				xmax = 242.5061
				text = "V"
			intervals [1192]:
				xmin = 242.5061
				xmax = 242.5661
				text = "AH0"
			intervals [1193]:
				xmin = 242.5661
				xmax = 242.6561
				text = "T"
			intervals [1194]:
				xmin = 242.6561
				xmax = 242.6961
				text = "EH1"
			intervals [1195]:
				xmin = 242.6961
				xmax = 242.7661
				text = "L"
			intervals [1196]:
				xmin = 242.7661
				xmax = 242.7961
				text = "AH0"
			intervals [1197]:
				xmin = 242.7961
				xmax = 242.8461
				text = "V"
			intervals [1198]:
				xmin = 242.8461
				xmax = 242.8861
				text = "IH2"
			intervals [1199]:
				xmin = 242.8861
				xmax = 242.9961
				text = "ZH"
			intervals [1200]:
				xmin = 242.9961
				xmax = 243.0361
				text = "AH0"
			intervals [1201]:
				xmin = 243.0361
				xmax = 243.1061
				text = "N"
			intervals [1202]:
				xmin = 243.1061
				xmax = 243.1361
				text = "AE1"
			intervals [1203]:
				xmin = 243.1361
				xmax = 243.1861
				text = "T"
			intervals [1204]:
				xmin = 243.1861
				xmax = 243.2461
				text = "HH"
			intervals [1205]:
				xmin = 243.2461
				xmax = 243.3161
				text = "OW1"
			intervals [1206]:
				xmin = 243.3161
				xmax = 243.3761
				text = "M"
			intervals [1207]:
				xmin = 243.3761
				xmax = 243.4761
				text = "sp"
			intervals [1208]:
				xmin = 243.4761
				xmax = 244.4796
				text = ""
			intervals [1209]:
				xmin = 244.4796
				xmax = 244.5496
				text = "W"
			intervals [1210]:
				xmin = 244.5496
				xmax = 244.5796
				text = "AH1"
			intervals [1211]:
				xmin = 244.5796
				xmax = 244.6096
				text = "T"
			intervals [1212]:
				xmin = 244.6096
				xmax = 244.6396
				text = "D"
			intervals [1213]:
				xmin = 244.6396
				xmax = 244.6696
				text = "UW1"
			intervals [1214]:
				xmin = 244.6696
				xmax = 244.6996
				text = "Y"
			intervals [1215]:
				xmin = 244.6996
				xmax = 244.7896
				text = "UW1"
			intervals [1216]:
				xmin = 244.7896
				xmax = 244.8496
				text = "W"
			intervals [1217]:
				xmin = 244.8496
				xmax = 244.9296
				text = "AA1"
			intervals [1218]:
				xmin = 244.9296
				xmax = 245.0596
				text = "CH"
			intervals [1219]:
				xmin = 245.0596
				xmax = 245.0896
				text = "AA1"
			intervals [1220]:
				xmin = 245.0896
				xmax = 245.1196
				text = "N"
			intervals [1221]:
				xmin = 245.1196
				xmax = 245.1696
				text = "sp"
			intervals [1222]:
				xmin = 245.1696
				xmax = 245.2696
				text = "T"
			intervals [1223]:
				xmin = 245.2696
				xmax = 245.3496
				text = "IY1"
			intervals [1224]:
				xmin = 245.3496
				xmax = 245.4596
				text = "V"
			intervals [1225]:
				xmin = 245.4596
				xmax = 245.5296
				text = "IY1"
			intervals [1226]:
				xmin = 245.5296
				xmax = 256.984
				text = "sp"
			intervals [1227]:
				xmin = 256.984
				xmax = 257.314
				text = "OW1"
			intervals [1228]:
				xmin = 257.314
				xmax = 257.364
				text = "sp"
			intervals [1229]:
				xmin = 257.364
				xmax = 258.951
				text = ""
			intervals [1230]:
				xmin = 258.951
				xmax = 258.991
				text = "W"
			intervals [1231]:
				xmin = 258.991
				xmax = 259.031
				text = "AH1"
			intervals [1232]:
				xmin = 259.031
				xmax = 259.061
				text = "T"
			intervals [1233]:
				xmin = 259.061
				xmax = 259.091
				text = "DH"
			intervals [1234]:
				xmin = 259.091
				xmax = 259.131
				text = "AH0"
			intervals [1235]:
				xmin = 259.131
				xmax = 259.191
				text = "W"
			intervals [1236]:
				xmin = 259.191
				xmax = 259.261
				text = "AH1"
			intervals [1237]:
				xmin = 259.261
				xmax = 259.341
				text = "T"
			intervals [1238]:
				xmin = 259.341
				xmax = 259.371
				text = "sp"
			intervals [1239]:
				xmin = 259.371
				xmax = 259.411
				text = "HH"
			intervals [1240]:
				xmin = 259.411
				xmax = 259.441
				text = "W"
			intervals [1241]:
				xmin = 259.441
				xmax = 259.501
				text = "AH1"
			intervals [1242]:
				xmin = 259.501
				xmax = 259.561
				text = "T"
			intervals [1243]:
				xmin = 259.561
				xmax = 259.681
				text = "ER0"
			intervals [1244]:
				xmin = 259.681
				xmax = 259.741
				text = "S"
			intervals [1245]:
				xmin = 259.741
				xmax = 259.781
				text = "AH1"
			intervals [1246]:
				xmin = 259.781
				xmax = 259.841
				text = "M"
			intervals [1247]:
				xmin = 259.841
				xmax = 259.871
				text = "AH0"
			intervals [1248]:
				xmin = 259.871
				xmax = 259.901
				text = "V"
			intervals [1249]:
				xmin = 259.901
				xmax = 259.931
				text = "DH"
			intervals [1250]:
				xmin = 259.931
				xmax = 259.971
				text = "AH0"
			intervals [1251]:
				xmin = 259.971
				xmax = 260.101
				text = "K"
			intervals [1252]:
				xmin = 260.101
				xmax = 260.151
				text = "AA0"
			intervals [1253]:
				xmin = 260.151
				xmax = 260.221
				text = "R"
			intervals [1254]:
				xmin = 260.221
				xmax = 260.331
				text = "T"
			intervals [1255]:
				xmin = 260.331
				xmax = 260.371
				text = "UW1"
			intervals [1256]:
				xmin = 260.371
				xmax = 260.461
				text = "N"
			intervals [1257]:
				xmin = 260.461
				xmax = 260.521
				text = "Z"
			intervals [1258]:
				xmin = 260.521
				xmax = 260.551
				text = "sp"
			intervals [1259]:
				xmin = 260.551
				xmax = 260.581
				text = "DH"
			intervals [1260]:
				xmin = 260.581
				xmax = 260.611
				text = "AH0"
			intervals [1261]:
				xmin = 260.611
				xmax = 260.671
				text = "T"
			intervals [1262]:
				xmin = 260.671
				xmax = 260.741
				text = "Y"
			intervals [1263]:
				xmin = 260.741
				xmax = 260.851
				text = "UW1"
			intervals [1264]:
				xmin = 260.851
				xmax = 260.891
				text = "W"
			intervals [1265]:
				xmin = 260.891
				xmax = 260.991
				text = "AA1"
			intervals [1266]:
				xmin = 260.991
				xmax = 261.181
				text = "CH"
			intervals [1267]:
				xmin = 261.181
				xmax = 268.9179
				text = ""
			intervals [1268]:
				xmin = 268.9179
				xmax = 269.1179
				text = "S"
			intervals [1269]:
				xmin = 269.1179
				xmax = 269.1879
				text = "UW1"
			intervals [1270]:
				xmin = 269.1879
				xmax = 269.2779
				text = "P"
			intervals [1271]:
				xmin = 269.2779
				xmax = 269.3179
				text = "ER0"
			intervals [1272]:
				xmin = 269.3179
				xmax = 269.3679
				text = "M"
			intervals [1273]:
				xmin = 269.3679
				xmax = 269.4179
				text = "AH0"
			intervals [1274]:
				xmin = 269.4179
				xmax = 269.6179
				text = "N"
			intervals [1275]:
				xmin = 269.6179
				xmax = 270.1443
				text = ""
			intervals [1276]:
				xmin = 270.1443
				xmax = 270.2243
				text = "sil"
			intervals [1277]:
				xmin = 270.2243
				xmax = 270.4343
				text = "OW1"
			intervals [1278]:
				xmin = 270.4343
				xmax = 270.4643
				text = "sp"
			intervals [1279]:
				xmin = 270.4643
				xmax = 270.8146
				text = ""
			intervals [1280]:
				xmin = 270.8146
				xmax = 270.8846
				text = "AY1"
			intervals [1281]:
				xmin = 270.8846
				xmax = 270.9546
				text = "D"
			intervals [1282]:
				xmin = 270.9546
				xmax = 270.9846
				text = "OW1"
			intervals [1283]:
				xmin = 270.9846
				xmax = 271.0246
				text = "N"
			intervals [1284]:
				xmin = 271.0246
				xmax = 271.0746
				text = "TH"
			intervals [1285]:
				xmin = 271.0746
				xmax = 271.1046
				text = "IH1"
			intervals [1286]:
				xmin = 271.1046
				xmax = 271.1346
				text = "NG"
			intervals [1287]:
				xmin = 271.1346
				xmax = 271.2246
				text = "K"
			intervals [1288]:
				xmin = 271.2246
				xmax = 271.2546
				text = "AY1"
			intervals [1289]:
				xmin = 271.2546
				xmax = 271.3446
				text = "V"
			intervals [1290]:
				xmin = 271.3446
				xmax = 271.3846
				text = "EH1"
			intervals [1291]:
				xmin = 271.3846
				xmax = 271.4246
				text = "V"
			intervals [1292]:
				xmin = 271.4246
				xmax = 271.5246
				text = "ER0"
			intervals [1293]:
				xmin = 271.5246
				xmax = 271.6646
				text = "S"
			intervals [1294]:
				xmin = 271.6646
				xmax = 271.7646
				text = "IY1"
			intervals [1295]:
				xmin = 271.7646
				xmax = 271.8446
				text = "N"
			intervals [1296]:
				xmin = 271.8446
				xmax = 271.8846
				text = "DH"
			intervals [1297]:
				xmin = 271.8846
				xmax = 271.9446
				text = "AE1"
			intervals [1298]:
				xmin = 271.9446
				xmax = 271.9946
				text = "T"
			intervals [1299]:
				xmin = 271.9946
				xmax = 272.0646
				text = "sp"
			intervals [1300]:
				xmin = 272.0646
				xmax = 272.0946
				text = "W"
			intervals [1301]:
				xmin = 272.0946
				xmax = 272.1246
				text = "AH1"
			intervals [1302]:
				xmin = 272.1246
				xmax = 272.1546
				text = "N"
			intervals [1303]:
				xmin = 272.1546
				xmax = 272.1846
				text = "sp"
			intervals [1304]:
				xmin = 272.1846
				xmax = 272.2246
				text = "B"
			intervals [1305]:
				xmin = 272.2246
				xmax = 272.3446
				text = "IH0"
			intervals [1306]:
				xmin = 272.3446
				xmax = 272.4846
				text = "F"
			intervals [1307]:
				xmin = 272.4846
				xmax = 272.5146
				text = "AO1"
			intervals [1308]:
				xmin = 272.5146
				xmax = 272.5646
				text = "R"
			intervals [1309]:
				xmin = 272.5646
				xmax = 272.7146
				text = "sp"
			intervals [1310]:
				xmin = 272.7146
				xmax = 273.7942
				text = ""
			intervals [1311]:
				xmin = 273.7942
				xmax = 273.8442
				text = "HH"
			intervals [1312]:
				xmin = 273.8442
				xmax = 273.8942
				text = "W"
			intervals [1313]:
				xmin = 273.8942
				xmax = 273.9342
				text = "AH1"
			intervals [1314]:
				xmin = 273.9342
				xmax = 273.9842
				text = "T"
			intervals [1315]:
				xmin = 273.9842
				xmax = 274.0342
				text = "IH0"
			intervals [1316]:
				xmin = 274.0342
				xmax = 274.1642
				text = "Z"
			intervals [1317]:
				xmin = 274.1642
				xmax = 274.2142
				text = "IH0"
			intervals [1318]:
				xmin = 274.2142
				xmax = 274.2442
				text = "T"
			intervals [1319]:
				xmin = 274.2442
				xmax = 274.3242
				text = "AH0"
			intervals [1320]:
				xmin = 274.3242
				xmax = 274.3542
				text = "B"
			intervals [1321]:
				xmin = 274.3542
				xmax = 274.3842
				text = "AW1"
			intervals [1322]:
				xmin = 274.3842
				xmax = 274.4442
				text = "T"
			intervals [1323]:
				xmin = 274.4442
				xmax = 274.5942
				text = "sp"
			intervals [1324]:
				xmin = 274.5942
				xmax = 283.7218
				text = ""
			intervals [1325]:
				xmin = 283.7218
				xmax = 283.7918
				text = "M"
			intervals [1326]:
				xmin = 283.7918
				xmax = 283.8318
				text = "HH"
			intervals [1327]:
				xmin = 283.8318
				xmax = 284.2118
				text = "M"
			intervals [1328]:
				xmin = 284.2118
				xmax = 287.5474
				text = ""
			intervals [1329]:
				xmin = 287.5474
				xmax = 287.5774
				text = "sil"
			intervals [1330]:
				xmin = 287.5774
				xmax = 287.7874
				text = "AH1"
			intervals [1331]:
				xmin = 287.7874
				xmax = 287.8174
				text = "sp"
			intervals [1332]:
				xmin = 287.8174
				xmax = 287.9074
				text = "AH0"
			intervals [1333]:
				xmin = 287.9074
				xmax = 287.9374
				text = "sp"
			intervals [1334]:
				xmin = 287.9374
				xmax = 287.9674
				text = "HH"
			intervals [1335]:
				xmin = 287.9674
				xmax = 288.0174
				text = "W"
			intervals [1336]:
				xmin = 288.0174
				xmax = 288.1274
				text = "AH1"
			intervals [1337]:
				xmin = 288.1274
				xmax = 288.1574
				text = "T"
			intervals [1338]:
				xmin = 288.1574
				xmax = 288.2974
				text = "sp"
			intervals [1339]:
				xmin = 288.2974
				xmax = 289.1223
				text = ""
			intervals [1340]:
				xmin = 289.1223
				xmax = 289.2823
				text = "AH0"
			intervals [1341]:
				xmin = 289.2823
				xmax = 289.3723
				text = "D"
			intervals [1342]:
				xmin = 289.3723
				xmax = 289.7023
				text = "AO1"
			intervals [1343]:
				xmin = 289.7023
				xmax = 289.7323
				text = "G"
			intervals [1344]:
				xmin = 289.7323
				xmax = 289.8923
				text = "sp"
			intervals [1345]:
				xmin = 289.8923
				xmax = 290.1423
				text = "OW1"
			intervals [1346]:
				xmin = 290.1423
				xmax = 290.2723
				text = "sp"
			intervals [1347]:
				xmin = 290.2723
				xmax = 290.4699
				text = ""
			intervals [1348]:
				xmin = 290.4699
				xmax = 290.5299
				text = "W"
			intervals [1349]:
				xmin = 290.5299
				xmax = 290.5599
				text = "EH1"
			intervals [1350]:
				xmin = 290.5599
				xmax = 290.5899
				text = "L"
			intervals [1351]:
				xmin = 290.5899
				xmax = 290.6399
				text = "W"
			intervals [1352]:
				xmin = 290.6399
				xmax = 290.6699
				text = "AH1"
			intervals [1353]:
				xmin = 290.6699
				xmax = 290.6999
				text = "T"
			intervals [1354]:
				xmin = 290.6999
				xmax = 290.7299
				text = "D"
			intervals [1355]:
				xmin = 290.7299
				xmax = 290.7899
				text = "UW1"
			intervals [1356]:
				xmin = 290.7899
				xmax = 290.8399
				text = "DH"
			intervals [1357]:
				xmin = 290.8399
				xmax = 290.9499
				text = "EY1"
			intervals [1358]:
				xmin = 290.9499
				xmax = 291.0499
				text = "D"
			intervals [1359]:
				xmin = 291.0499
				xmax = 291.3499
				text = "UW1"
			intervals [1360]:
				xmin = 291.3499
				xmax = 297.7916
				text = "sp"
			intervals [1361]:
				xmin = 297.7916
				xmax = 297.9716
				text = "OW1"
			intervals [1362]:
				xmin = 297.9716
				xmax = 298.2978
				text = "sp"
			intervals [1363]:
				xmin = 298.2978
				xmax = 298.3378
				text = "HH"
			intervals [1364]:
				xmin = 298.3378
				xmax = 298.3778
				text = "EH1"
			intervals [1365]:
				xmin = 298.3778
				xmax = 298.4178
				text = "L"
			intervals [1366]:
				xmin = 298.4178
				xmax = 298.4878
				text = "P"
			intervals [1367]:
				xmin = 298.4878
				xmax = 298.5178
				text = "AH0"
			intervals [1368]:
				xmin = 298.5178
				xmax = 298.6178
				text = "M"
			intervals [1369]:
				xmin = 298.6178
				xmax = 298.6778
				text = "D"
			intervals [1370]:
				xmin = 298.6778
				xmax = 298.7978
				text = "UW1"
			intervals [1371]:
				xmin = 298.7978
				xmax = 298.8578
				text = "W"
			intervals [1372]:
				xmin = 298.8578
				xmax = 298.9578
				text = "AH1"
			intervals [1373]:
				xmin = 298.9578
				xmax = 298.9978
				text = "T"
			intervals [1374]:
				xmin = 298.9978
				xmax = 299.0678
				text = "sp"
			intervals [1375]:
				xmin = 299.0678
				xmax = 299.2578
				text = "spn"
			intervals [1376]:
				xmin = 299.2578
				xmax = 306.4116
				text = "sp"
			intervals [1377]:
				xmin = 306.4116
				xmax = 306.5516
				text = "OW1"
			intervals [1378]:
				xmin = 306.5516
				xmax = 307.1157
				text = "sp"
			intervals [1379]:
				xmin = 307.1157
				xmax = 307.1757
				text = "K"
			intervals [1380]:
				xmin = 307.1757
				xmax = 307.2057
				text = "AH0"
			intervals [1381]:
				xmin = 307.2057
				xmax = 307.2757
				text = "N"
			intervals [1382]:
				xmin = 307.2757
				xmax = 307.3457
				text = "Y"
			intervals [1383]:
				xmin = 307.3457
				xmax = 307.3857
				text = "UW1"
			intervals [1384]:
				xmin = 307.3857
				xmax = 307.4157
				text = "R"
			intervals [1385]:
				xmin = 307.4157
				xmax = 307.4457
				text = "IH0"
			intervals [1386]:
				xmin = 307.4457
				xmax = 307.4857
				text = "M"
			intervals [1387]:
				xmin = 307.4857
				xmax = 307.5457
				text = "EH1"
			intervals [1388]:
				xmin = 307.5457
				xmax = 307.5957
				text = "M"
			intervals [1389]:
				xmin = 307.5957
				xmax = 307.6757
				text = "B"
			intervals [1390]:
				xmin = 307.6757
				xmax = 307.7057
				text = "ER0"
			intervals [1391]:
				xmin = 307.7057
				xmax = 307.7557
				text = "AH0"
			intervals [1392]:
				xmin = 307.7557
				xmax = 307.8957
				text = "S"
			intervals [1393]:
				xmin = 307.8957
				xmax = 307.9657
				text = "T"
			intervals [1394]:
				xmin = 307.9657
				xmax = 308.0757
				text = "AO1"
			intervals [1395]:
				xmin = 308.0757
				xmax = 308.1257
				text = "R"
			intervals [1396]:
				xmin = 308.1257
				xmax = 308.2357
				text = "IY0"
			intervals [1397]:
				xmin = 308.2357
				xmax = 308.2657
				text = "sp"
			intervals [1398]:
				xmin = 308.2657
				xmax = 308.2957
				text = "DH"
			intervals [1399]:
				xmin = 308.2957
				xmax = 308.3257
				text = "AH0"
			intervals [1400]:
				xmin = 308.3257
				xmax = 308.3857
				text = "T"
			intervals [1401]:
				xmin = 308.3857
				xmax = 308.4657
				text = "Y"
			intervals [1402]:
				xmin = 308.4657
				xmax = 308.5057
				text = "UW1"
			intervals [1403]:
				xmin = 308.5057
				xmax = 308.6557
				text = "S"
			intervals [1404]:
				xmin = 308.6557
				xmax = 308.7257
				text = "AO1"
			intervals [1405]:
				xmin = 308.7257
				xmax = 308.8657
				text = "W"
			intervals [1406]:
				xmin = 308.8657
				xmax = 308.9057
				text = "AH1"
			intervals [1407]:
				xmin = 308.9057
				xmax = 309.0057
				text = "N"
			intervals [1408]:
				xmin = 309.0057
				xmax = 309.0957
				text = "S"
			intervals [1409]:
				xmin = 309.0957
				xmax = 309.1457
				text = "AA1"
			intervals [1410]:
				xmin = 309.1457
				xmax = 309.2757
				text = "N"
			intervals [1411]:
				xmin = 309.2757
				xmax = 309.5157
				text = "AH1"
			intervals [1412]:
				xmin = 309.5157
				xmax = 309.9714
				text = ""
			intervals [1413]:
				xmin = 309.9714
				xmax = 310.1814
				text = "S"
			intervals [1414]:
				xmin = 310.1814
				xmax = 310.2214
				text = "UW1"
			intervals [1415]:
				xmin = 310.2214
				xmax = 310.3014
				text = "P"
			intervals [1416]:
				xmin = 310.3014
				xmax = 310.3514
				text = "ER0"
			intervals [1417]:
				xmin = 310.3514
				xmax = 310.4114
				text = "M"
			intervals [1418]:
				xmin = 310.4114
				xmax = 310.4414
				text = "AH0"
			intervals [1419]:
				xmin = 310.4414
				xmax = 310.5314
				text = "N"
			intervals [1420]:
				xmin = 310.5314
				xmax = 312.8411
				text = "sp"
			intervals [1421]:
				xmin = 312.8411
				xmax = 312.9311
				text = "G"
			intervals [1422]:
				xmin = 312.9311
				xmax = 312.9711
				text = "IH1"
			intervals [1423]:
				xmin = 312.9711
				xmax = 313.0011
				text = "V"
			intervals [1424]:
				xmin = 313.0011
				xmax = 313.0311
				text = "sp"
			intervals [1425]:
				xmin = 313.0311
				xmax = 313.1111
				text = "M"
			intervals [1426]:
				xmin = 313.1111
				xmax = 313.1711
				text = "IY1"
			intervals [1427]:
				xmin = 313.1711
				xmax = 313.2911
				text = "S"
			intervals [1428]:
				xmin = 313.2911
				xmax = 313.3311
				text = "AH1"
			intervals [1429]:
				xmin = 313.3311
				xmax = 313.4211
				text = "M"
			intervals [1430]:
				xmin = 313.4211
				xmax = 313.5311
				text = "AY0"
			intervals [1431]:
				xmin = 313.5311
				xmax = 313.6211
				text = "D"
			intervals [1432]:
				xmin = 313.6211
				xmax = 313.7311
				text = "IY1"
			intervals [1433]:
				xmin = 313.7311
				xmax = 313.7911
				text = "AH0"
			intervals [1434]:
				xmin = 313.7911
				xmax = 313.8211
				text = "sp"
			intervals [1435]:
				xmin = 313.8211
				xmax = 313.8511
				text = "HH"
			intervals [1436]:
				xmin = 313.8511
				xmax = 313.8811
				text = "W"
			intervals [1437]:
				xmin = 313.8811
				xmax = 313.9311
				text = "AH1"
			intervals [1438]:
				xmin = 313.9311
				xmax = 313.9711
				text = "T"
			intervals [1439]:
				xmin = 313.9711
				xmax = 314.0111
				text = "IH0"
			intervals [1440]:
				xmin = 314.0111
				xmax = 314.0411
				text = "T"
			intervals [1441]:
				xmin = 314.0411
				xmax = 314.0711
				text = "sp"
			intervals [1442]:
				xmin = 314.0711
				xmax = 314.1811
				text = "S"
			intervals [1443]:
				xmin = 314.1811
				xmax = 314.2111
				text = "AO1"
			intervals [1444]:
				xmin = 314.2111
				xmax = 314.3911
				text = "L"
			intervals [1445]:
				xmin = 314.3911
				xmax = 314.4211
				text = "sp"
			intervals [1446]:
				xmin = 314.4211
				xmax = 314.4511
				text = "AH0"
			intervals [1447]:
				xmin = 314.4511
				xmax = 314.5011
				text = "B"
			intervals [1448]:
				xmin = 314.5011
				xmax = 314.5711
				text = "AW1"
			intervals [1449]:
				xmin = 314.5711
				xmax = 314.6611
				text = "T"
			intervals [1450]:
				xmin = 314.6611
				xmax = 314.7911
				text = "sp"
			intervals [1451]:
				xmin = 314.7911
				xmax = 318.3157
				text = ""
			intervals [1452]:
				xmin = 318.3157
				xmax = 318.4157
				text = "Y"
			intervals [1453]:
				xmin = 318.4157
				xmax = 318.4657
				text = "UW1"
			intervals [1454]:
				xmin = 318.4657
				xmax = 318.5657
				text = "K"
			intervals [1455]:
				xmin = 318.5657
				xmax = 318.6157
				text = "AE1"
			intervals [1456]:
				xmin = 318.6157
				xmax = 318.6857
				text = "N"
			intervals [1457]:
				xmin = 318.6857
				xmax = 318.7457
				text = "TH"
			intervals [1458]:
				xmin = 318.7457
				xmax = 318.7857
				text = "IH1"
			intervals [1459]:
				xmin = 318.7857
				xmax = 318.8257
				text = "NG"
			intervals [1460]:
				xmin = 318.8257
				xmax = 318.9157
				text = "K"
			intervals [1461]:
				xmin = 318.9157
				xmax = 318.9457
				text = "AH0"
			intervals [1462]:
				xmin = 318.9457
				xmax = 319.0057
				text = "V"
			intervals [1463]:
				xmin = 319.0057
				xmax = 319.0757
				text = "AH0"
			intervals [1464]:
				xmin = 319.0757
				xmax = 319.1657
				text = "S"
			intervals [1465]:
				xmin = 319.1657
				xmax = 319.2257
				text = "T"
			intervals [1466]:
				xmin = 319.2257
				xmax = 319.3557
				text = "AO1"
			intervals [1467]:
				xmin = 319.3557
				xmax = 319.3957
				text = "R"
			intervals [1468]:
				xmin = 319.3957
				xmax = 319.4457
				text = "IY0"
			intervals [1469]:
				xmin = 319.4457
				xmax = 319.4957
				text = "DH"
			intervals [1470]:
				xmin = 319.4957
				xmax = 319.5257
				text = "AH0"
			intervals [1471]:
				xmin = 319.5257
				xmax = 319.5957
				text = "T"
			intervals [1472]:
				xmin = 319.5957
				xmax = 319.6857
				text = "Y"
			intervals [1473]:
				xmin = 319.6857
				xmax = 319.7157
				text = "UW1"
			intervals [1474]:
				xmin = 319.7157
				xmax = 319.7557
				text = "V"
			intervals [1475]:
				xmin = 319.7557
				xmax = 319.8957
				text = "S"
			intervals [1476]:
				xmin = 319.8957
				xmax = 319.9457
				text = "IY1"
			intervals [1477]:
				xmin = 319.9457
				xmax = 320.0857
				text = "N"
			intervals [1478]:
				xmin = 320.0857
				xmax = 320.2357
				text = "sp"
			intervals [1479]:
				xmin = 320.2357
				xmax = 321.2346
				text = ""
			intervals [1480]:
				xmin = 321.2346
				xmax = 321.3046
				text = "W"
			intervals [1481]:
				xmin = 321.3046
				xmax = 321.3646
				text = "AH1"
			intervals [1482]:
				xmin = 321.3646
				xmax = 321.3946
				text = "T"
			intervals [1483]:
				xmin = 321.3946
				xmax = 321.4346
				text = "AH0"
			intervals [1484]:
				xmin = 321.4346
				xmax = 321.4846
				text = "B"
			intervals [1485]:
				xmin = 321.4846
				xmax = 321.6146
				text = "AW1"
			intervals [1486]:
				xmin = 321.6146
				xmax = 321.9046
				text = "T"
			intervals [1487]:
				xmin = 321.9046
				xmax = 321.9346
				text = "AH1"
			intervals [1488]:
				xmin = 321.9346
				xmax = 322.1206
				text = ""
			intervals [1489]:
				xmin = 322.1206
				xmax = 322.1606
				text = "HH"
			intervals [1490]:
				xmin = 322.1606
				xmax = 322.2006
				text = "W"
			intervals [1491]:
				xmin = 322.2006
				xmax = 322.2606
				text = "AH1"
			intervals [1492]:
				xmin = 322.2606
				xmax = 322.3106
				text = "T"
			intervals [1493]:
				xmin = 322.3106
				xmax = 322.3606
				text = "Z"
			intervals [1494]:
				xmin = 322.3606
				xmax = 322.3906
				text = "Y"
			intervals [1495]:
				xmin = 322.3906
				xmax = 322.4206
				text = "UH1"
			intervals [1496]:
				xmin = 322.4206
				xmax = 322.4806
				text = "R"
			intervals [1497]:
				xmin = 322.4806
				xmax = 322.5706
				text = "F"
			intervals [1498]:
				xmin = 322.5706
				xmax = 322.6706
				text = "EY1"
			intervals [1499]:
				xmin = 322.6706
				xmax = 322.7406
				text = "V"
			intervals [1500]:
				xmin = 322.7406
				xmax = 322.8006
				text = "ER0"
			intervals [1501]:
				xmin = 322.8006
				xmax = 322.8406
				text = "IH0"
			intervals [1502]:
				xmin = 322.8406
				xmax = 322.8806
				text = "T"
			intervals [1503]:
				xmin = 322.8806
				xmax = 322.9606
				text = "sp"
			intervals [1504]:
				xmin = 322.9606
				xmax = 323.5335
				text = ""
			intervals [1505]:
				xmin = 323.5335
				xmax = 323.6335
				text = "T"
			intervals [1506]:
				xmin = 323.6335
				xmax = 323.7035
				text = "IY1"
			intervals [1507]:
				xmin = 323.7035
				xmax = 323.7935
				text = "V"
			intervals [1508]:
				xmin = 323.7935
				xmax = 323.8735
				text = "IY1"
			intervals [1509]:
				xmin = 323.8735
				xmax = 324.0435
				text = "SH"
			intervals [1510]:
				xmin = 324.0435
				xmax = 324.1135
				text = "OW1"
			intervals [1511]:
				xmin = 324.1135
				xmax = 324.1535
				text = "sp"
			intervals [1512]:
				xmin = 324.1535
				xmax = 325.3928
				text = ""
			intervals [1513]:
				xmin = 325.3928
				xmax = 325.4628
				text = "Y"
			intervals [1514]:
				xmin = 325.4628
				xmax = 325.4928
				text = "UW1"
			intervals [1515]:
				xmin = 325.4928
				xmax = 325.5228
				text = "D"
			intervals [1516]:
				xmin = 325.5228
				xmax = 325.5528
				text = "OW1"
			intervals [1517]:
				xmin = 325.5528
				xmax = 325.5828
				text = "N"
			intervals [1518]:
				xmin = 325.5828
				xmax = 325.6528
				text = "HH"
			intervals [1519]:
				xmin = 325.6528
				xmax = 325.6928
				text = "AE1"
			intervals [1520]:
				xmin = 325.6928
				xmax = 325.7528
				text = "V"
			intervals [1521]:
				xmin = 325.7528
				xmax = 325.7928
				text = "AH0"
			intervals [1522]:
				xmin = 325.7928
				xmax = 325.9128
				text = "F"
			intervals [1523]:
				xmin = 325.9128
				xmax = 326.0028
				text = "EY1"
			intervals [1524]:
				xmin = 326.0028
				xmax = 326.0528
				text = "V"
			intervals [1525]:
				xmin = 326.0528
				xmax = 326.0828
				text = "R"
			intervals [1526]:
				xmin = 326.0828
				xmax = 326.1228
				text = "AH0"
			intervals [1527]:
				xmin = 326.1228
				xmax = 326.1528
				text = "T"
			intervals [1528]:
				xmin = 326.1528
				xmax = 326.2328
				text = "sp"
			intervals [1529]:
				xmin = 326.2328
				xmax = 326.2862
				text = ""
			intervals [1530]:
				xmin = 326.2862
				xmax = 326.3762
				text = "P"
			intervals [1531]:
				xmin = 326.3762
				xmax = 326.4462
				text = "IH1"
			intervals [1532]:
				xmin = 326.4462
				xmax = 326.4962
				text = "K"
			intervals [1533]:
				xmin = 326.4962
				xmax = 326.5462
				text = "HH"
			intervals [1534]:
				xmin = 326.5462
				xmax = 326.6162
				text = "W"
			intervals [1535]:
				xmin = 326.6162
				xmax = 326.6962
				text = "AH1"
			intervals [1536]:
				xmin = 326.6962
				xmax = 326.7362
				text = "N"
			intervals [1537]:
				xmin = 326.7362
				xmax = 327.8815
				text = "sp"
			intervals [1538]:
				xmin = 327.8815
				xmax = 327.9215
				text = "JH"
			intervals [1539]:
				xmin = 327.9215
				xmax = 327.9515
				text = "IH0"
			intervals [1540]:
				xmin = 327.9515
				xmax = 328.0215
				text = "S"
			intervals [1541]:
				xmin = 328.0215
				xmax = 328.1015
				text = "P"
			intervals [1542]:
				xmin = 328.1015
				xmax = 328.1615
				text = "IH1"
			intervals [1543]:
				xmin = 328.1615
				xmax = 328.2015
				text = "K"
			intervals [1544]:
				xmin = 328.2015
				xmax = 328.2315
				text = "HH"
			intervals [1545]:
				xmin = 328.2315
				xmax = 328.2615
				text = "W"
			intervals [1546]:
				xmin = 328.2615
				xmax = 328.3015
				text = "AH1"
			intervals [1547]:
				xmin = 328.3015
				xmax = 328.3715
				text = "N"
			intervals [1548]:
				xmin = 328.3715
				xmax = 328.4115
				text = "DH"
			intervals [1549]:
				xmin = 328.4115
				xmax = 328.4415
				text = "AH0"
			intervals [1550]:
				xmin = 328.4415
				xmax = 328.5115
				text = "T"
			intervals [1551]:
				xmin = 328.5115
				xmax = 328.5715
				text = "Y"
			intervals [1552]:
				xmin = 328.5715
				xmax = 328.6415
				text = "UW1"
			intervals [1553]:
				xmin = 328.6415
				xmax = 328.7015
				text = "L"
			intervals [1554]:
				xmin = 328.7015
				xmax = 328.7715
				text = "AH1"
			intervals [1555]:
				xmin = 328.7715
				xmax = 328.8515
				text = "V"
			intervals [1556]:
				xmin = 328.8515
				xmax = 328.8815
				text = "sp"
			intervals [1557]:
				xmin = 328.8815
				xmax = 328.9415
				text = "T"
			intervals [1558]:
				xmin = 328.9415
				xmax = 328.9915
				text = "AH0"
			intervals [1559]:
				xmin = 328.9915
				xmax = 329.1315
				text = "S"
			intervals [1560]:
				xmin = 329.1315
				xmax = 329.2715
				text = "IY1"
			intervals [1561]:
				xmin = 329.2715
				xmax = 331.127
				text = ""
			intervals [1562]:
				xmin = 331.127
				xmax = 331.157
				text = "sil"
			intervals [1563]:
				xmin = 331.157
				xmax = 331.247
				text = "HH"
			intervals [1564]:
				xmin = 331.247
				xmax = 331.357
				text = "EY1"
			intervals [1565]:
				xmin = 331.357
				xmax = 331.457
				text = "Z"
			intervals [1566]:
				xmin = 331.457
				xmax = 331.557
				text = "AH0"
			intervals [1567]:
				xmin = 331.557
				xmax = 331.597
				text = "L"
			intervals [1568]:
				xmin = 331.597
				xmax = 332.1163
				text = "sp"
			intervals [1569]:
				xmin = 332.1163
				xmax = 332.2463
				text = "OW1"
			intervals [1570]:
				xmin = 332.2463
				xmax = 332.3663
				text = "sp"
			intervals [1571]:
				xmin = 332.3663
				xmax = 332.4563
				text = "K"
			intervals [1572]:
				xmin = 332.4563
				xmax = 332.4863
				text = "AH0"
			intervals [1573]:
				xmin = 332.4863
				xmax = 332.5263
				text = "N"
			intervals [1574]:
				xmin = 332.5263
				xmax = 332.5963
				text = "Y"
			intervals [1575]:
				xmin = 332.5963
				xmax = 332.6263
				text = "UW1"
			intervals [1576]:
				xmin = 332.6263
				xmax = 332.7263
				text = "T"
			intervals [1577]:
				xmin = 332.7263
				xmax = 332.7863
				text = "EH1"
			intervals [1578]:
				xmin = 332.7863
				xmax = 332.8863
				text = "L"
			intervals [1579]:
				xmin = 332.8863
				xmax = 332.9363
				text = "M"
			intervals [1580]:
				xmin = 332.9363
				xmax = 332.9863
				text = "IY1"
			intervals [1581]:
				xmin = 332.9863
				xmax = 333.0763
				text = "AH0"
			intervals [1582]:
				xmin = 333.0763
				xmax = 333.1363
				text = "S"
			intervals [1583]:
				xmin = 333.1363
				xmax = 333.1963
				text = "T"
			intervals [1584]:
				xmin = 333.1963
				xmax = 333.2863
				text = "AO1"
			intervals [1585]:
				xmin = 333.2863
				xmax = 333.3363
				text = "R"
			intervals [1586]:
				xmin = 333.3363
				xmax = 333.3963
				text = "IY0"
			intervals [1587]:
				xmin = 333.3963
				xmax = 333.4563
				text = "DH"
			intervals [1588]:
				xmin = 333.4563
				xmax = 333.4963
				text = "AH0"
			intervals [1589]:
				xmin = 333.4963
[truncated: 1,314,415 more chars]
