# Supplementary material for: Considering Performance in the Automated and Manual Coding of Sociolinguistic Variables: Lessons From Variable (ING)
Source: Front Artif Intell. 2021 Apr 29;4:648543. doi: 10.3389/frai.2021.648543 (PMC8117961; doi:10.3389/frai.2021.648543)
Supplement: Supplementary file 5 [file Data_Sheet_5.ZIP › CORAAL_VARAligned_as_TextGrids_p1/DCA_se2_ag3_m_03_1.TextGrid]

File type = "ooTextFile"
Object class = "TextGrid"

xmin = 0.0
xmax = 2046.1
tiers? <exists>
size = 4
item []:
	item [1]:
		class = "IntervalTier"
		name = "DCA_se2_ag3_m_03 - words"
		xmin = 0.0
		xmax = 2046.1
		intervals: size = 5726
			intervals [1]:
				xmin = 0.0
				xmax = 4.6738
				text = ""
			intervals [2]:
				xmin = 4.6738
				xmax = 4.9138
				text = "about"
			intervals [3]:
				xmin = 4.9138
				xmax = 5.3838
				text = "ten"
			intervals [4]:
				xmin = 5.3838
				xmax = 6.8009
				text = ""
			intervals [5]:
				xmin = 6.8009
				xmax = 6.9109
				text = "i"
			intervals [6]:
				xmin = 6.9109
				xmax = 7.0509
				text = "would"
			intervals [7]:
				xmin = 7.0509
				xmax = 7.2909
				text = "say"
			intervals [8]:
				xmin = 7.2909
				xmax = 7.6504
				text = ""
			intervals [9]:
				xmin = 7.6504
				xmax = 7.8804
				text = "leap"
			intervals [10]:
				xmin = 7.8804
				xmax = 8.1904
				text = "frog"
			intervals [11]:
				xmin = 8.1904
				xmax = 9.2332
				text = ""
			intervals [12]:
				xmin = 9.2332
				xmax = 9.3832
				text = "uh"
			intervals [13]:
				xmin = 9.3832
				xmax = 9.7532
				text = "mumblety"
			intervals [14]:
				xmin = 9.7532
				xmax = 10.0532
				text = "peg"
			intervals [15]:
				xmin = 10.0532
				xmax = 11.1901
				text = ""
			intervals [16]:
				xmin = 11.1901
				xmax = 11.9101
				text = "baseball"
			intervals [17]:
				xmin = 11.9101
				xmax = 12.6577
				text = ""
			intervals [18]:
				xmin = 12.6577
				xmax = 13.3377
				text = "football"
			intervals [19]:
				xmin = 13.3377
				xmax = 15.934
				text = ""
			intervals [20]:
				xmin = 15.934
				xmax = 16.554
				text = "uh"
			intervals [21]:
				xmin = 16.554
				xmax = 17.2906
				text = ""
			intervals [22]:
				xmin = 17.2906
				xmax = 17.6706
				text = "pardon"
			intervals [23]:
				xmin = 17.6706
				xmax = 19.2522
				text = ""
			intervals [24]:
				xmin = 19.2522
				xmax = 19.3622
				text = "with"
			intervals [25]:
				xmin = 19.3622
				xmax = 19.4422
				text = "an"
			intervals [26]:
				xmin = 19.4422
				xmax = 19.6322
				text = "ice"
			intervals [27]:
				xmin = 19.6322
				xmax = 19.7722
				text = "pick"
			intervals [28]:
				xmin = 19.7722
				xmax = 20.4723
				text = ""
			intervals [29]:
				xmin = 20.4723
				xmax = 20.6723
				text = "you"
			intervals [30]:
				xmin = 20.6723
				xmax = 20.9123
				text = "uh"
			intervals [31]:
				xmin = 20.9123
				xmax = 21.0998
				text = ""
			intervals [32]:
				xmin = 21.0998
				xmax = 21.2098
				text = "put"
			intervals [33]:
				xmin = 21.2098
				xmax = 21.2698
				text = "it"
			intervals [34]:
				xmin = 21.2698
				xmax = 21.3698
				text = "on"
			intervals [35]:
				xmin = 21.3698
				xmax = 21.4598
				text = "your"
			intervals [36]:
				xmin = 21.4598
				xmax = 21.7098
				text = "hand"
			intervals [37]:
				xmin = 21.7098
				xmax = 21.8098
				text = "and"
			intervals [38]:
				xmin = 21.8098
				xmax = 21.9198
				text = "you"
			intervals [39]:
				xmin = 21.9198
				xmax = 22.2048
				text = ""
			intervals [40]:
				xmin = 22.2048
				xmax = 22.3048
				text = "do"
			intervals [41]:
				xmin = 22.3048
				xmax = 22.4348
				text = "like"
			intervals [42]:
				xmin = 22.4348
				xmax = 22.6048
				text = "that"
			intervals [43]:
				xmin = 22.6048
				xmax = 22.6738
				text = ""
			intervals [44]:
				xmin = 22.6738
				xmax = 22.9138
				text = "stick"
			intervals [45]:
				xmin = 22.9138
				xmax = 22.9738
				text = "it"
			intervals [46]:
				xmin = 22.9738
				xmax = 23.0338
				text = "in"
			intervals [47]:
				xmin = 23.0338
				xmax = 23.1238
				text = "the"
			intervals [48]:
				xmin = 23.1238
				xmax = 23.4538
				text = "ground"
			intervals [49]:
				xmin = 23.4538
				xmax = 24.5189
				text = ""
			intervals [50]:
				xmin = 24.5189
				xmax = 24.7489
				text = "another"
			intervals [51]:
				xmin = 24.7489
				xmax = 24.8689
				text = "way"
			intervals [52]:
				xmin = 24.8689
				xmax = 24.9689
				text = "you"
			intervals [53]:
				xmin = 24.9689
				xmax = 25.2989
				text = "stand"
			intervals [54]:
				xmin = 25.2989
				xmax = 25.4389
				text = "up"
			intervals [55]:
				xmin = 25.4389
				xmax = 25.6689
				text = "and"
			intervals [56]:
				xmin = 25.6689
				xmax = 26.1224
				text = ""
			intervals [57]:
				xmin = 26.1224
				xmax = 26.2024
				text = "it"
			intervals [58]:
				xmin = 26.2024
				xmax = 26.3524
				text = "has"
			intervals [59]:
				xmin = 26.3524
				xmax = 26.6624
				text = "various"
			intervals [60]:
				xmin = 26.6624
				xmax = 27.1624
				text = "phases"
			intervals [61]:
				xmin = 27.1624
				xmax = 27.8266
				text = ""
			intervals [62]:
				xmin = 27.8266
				xmax = 27.8966
				text = "the"
			intervals [63]:
				xmin = 27.8966
				xmax = 28.0766
				text = "m-"
			intervals [64]:
				xmin = 28.0766
				xmax = 28.165
				text = ""
			intervals [65]:
				xmin = 28.165
				xmax = 28.395
				text = "ma"
			intervals [66]:
				xmin = 28.395
				xmax = 28.435
				text = ""
			intervals [67]:
				xmin = 28.435
				xmax = 28.715
				text = "the"
			intervals [68]:
				xmin = 28.715
				xmax = 28.8847
				text = ""
			intervals [69]:
				xmin = 28.8847
				xmax = 29.0947
				text = "main"
			intervals [70]:
				xmin = 29.0947
				xmax = 29.3147
				text = "point"
			intervals [71]:
				xmin = 29.3147
				xmax = 29.3947
				text = "of"
			intervals [72]:
				xmin = 29.3947
				xmax = 29.4647
				text = "the"
			intervals [73]:
				xmin = 29.4647
				xmax = 29.7247
				text = "game"
			intervals [74]:
				xmin = 29.7247
				xmax = 30.0447
				text = "is"
			intervals [75]:
				xmin = 30.0447
				xmax = 30.1347
				text = "to"
			intervals [76]:
				xmin = 30.1347
				xmax = 30.2647
				text = "put"
			intervals [77]:
				xmin = 30.2647
				xmax = 30.4447
				text = "the"
			intervals [78]:
				xmin = 30.4447
				xmax = 30.4847
				text = ""
			intervals [79]:
				xmin = 30.4847
				xmax = 30.7347
				text = "point"
			intervals [80]:
				xmin = 30.7347
				xmax = 30.7647
				text = ""
			intervals [81]:
				xmin = 30.7647
				xmax = 30.8647
				text = "of"
			intervals [82]:
				xmin = 30.8647
				xmax = 30.9347
				text = "the"
			intervals [83]:
				xmin = 30.9347
				xmax = 31.1247
				text = "ice"
			intervals [84]:
				xmin = 31.1247
				xmax = 31.3647
				text = "pick"
			intervals [85]:
				xmin = 31.3647
				xmax = 31.4647
				text = "in"
			intervals [86]:
				xmin = 31.4647
				xmax = 31.5547
				text = "the"
			intervals [87]:
				xmin = 31.5547
				xmax = 31.7547
				text = "dirt"
			intervals [88]:
				xmin = 31.7547
				xmax = 36.6679
				text = ""
			intervals [89]:
				xmin = 36.6679
				xmax = 36.8879
				text = "well"
			intervals [90]:
				xmin = 36.8879
				xmax = 37.1279
				text = "uh"
			intervals [91]:
				xmin = 37.1279
				xmax = 38.1526
				text = ""
			intervals [92]:
				xmin = 38.1526
				xmax = 38.2326
				text = "the"
			intervals [93]:
				xmin = 38.2326
				xmax = 38.7926
				text = "final"
			intervals [94]:
				xmin = 38.7926
				xmax = 38.9426
				text = "as"
			intervals [95]:
				xmin = 38.9426
				xmax = 39.0326
				text = "i"
			intervals [96]:
				xmin = 39.0326
				xmax = 39.3026
				text = "remember"
			intervals [97]:
				xmin = 39.3026
				xmax = 39.4126
				text = "the"
			intervals [98]:
				xmin = 39.4126
				xmax = 39.8326
				text = "final"
			intervals [99]:
				xmin = 39.8326
				xmax = 40.1426
				text = "uh"
			intervals [100]:
				xmin = 40.1426
				xmax = 41.0894
				text = ""
			intervals [101]:
				xmin = 41.0894
				xmax = 41.3594
				text = "phase"
			intervals [102]:
				xmin = 41.3594
				xmax = 41.4294
				text = "of"
			intervals [103]:
				xmin = 41.4294
				xmax = 41.4994
				text = "it"
			intervals [104]:
				xmin = 41.4994
				xmax = 41.6994
				text = "was"
			intervals [105]:
				xmin = 41.6994
				xmax = 41.7594
				text = "to"
			intervals [106]:
				xmin = 41.7594
				xmax = 41.9694
				text = "stick"
			intervals [107]:
				xmin = 41.9694
				xmax = 42.3294
				text = "the"
			intervals [108]:
				xmin = 42.3294
				xmax = 42.5101
				text = ""
			intervals [109]:
				xmin = 42.5101
				xmax = 42.8401
				text = "stand"
			intervals [110]:
				xmin = 42.8401
				xmax = 42.9701
				text = "up"
			intervals [111]:
				xmin = 42.9701
				xmax = 43.2244
				text = ""
			intervals [112]:
				xmin = 43.2244
				xmax = 43.3944
				text = "and"
			intervals [113]:
				xmin = 43.3944
				xmax = 43.5644
				text = "throw"
			intervals [114]:
				xmin = 43.5644
				xmax = 43.7244
				text = "the"
			intervals [115]:
				xmin = 43.7244
				xmax = 43.8712
				text = ""
			intervals [116]:
				xmin = 43.8712
				xmax = 44.1412
				text = "point"
			intervals [117]:
				xmin = 44.1412
				xmax = 44.3036
				text = ""
			intervals [118]:
				xmin = 44.3036
				xmax = 44.5236
				text = "of"
			intervals [119]:
				xmin = 44.5236
				xmax = 44.7636
				text = "the"
			intervals [120]:
				xmin = 44.7636
				xmax = 45.0408
				text = ""
			intervals [121]:
				xmin = 45.0408
				xmax = 45.2208
				text = "by"
			intervals [122]:
				xmin = 45.2208
				xmax = 45.6308
				text = "twirling"
			intervals [123]:
				xmin = 45.6308
				xmax = 45.8131
				text = ""
			intervals [124]:
				xmin = 45.8131
				xmax = 45.9431
				text = "the"
			intervals [125]:
				xmin = 45.9431
				xmax = 46.1131
				text = "ice"
			intervals [126]:
				xmin = 46.1131
				xmax = 46.3831
				text = "pick"
			intervals [127]:
				xmin = 46.3831
				xmax = 47.1097
				text = ""
			intervals [128]:
				xmin = 47.1097
				xmax = 47.3397
				text = "three"
			intervals [129]:
				xmin = 47.3397
				xmax = 47.8797
				text = "times"
			intervals [130]:
				xmin = 47.8797
				xmax = 47.9054
				text = ""
			intervals [131]:
				xmin = 47.9054
				xmax = 48.0654
				text = "into"
			intervals [132]:
				xmin = 48.0654
				xmax = 48.1354
				text = "the"
			intervals [133]:
				xmin = 48.1354
				xmax = 48.4954
				text = "ground"
			intervals [134]:
				xmin = 48.4954
				xmax = 48.8127
				text = ""
			intervals [135]:
				xmin = 48.8127
				xmax = 48.9027
				text = "had"
			intervals [136]:
				xmin = 48.9027
				xmax = 48.9627
				text = "to"
			intervals [137]:
				xmin = 48.9627
				xmax = 49.0827
				text = "hit"
			intervals [138]:
				xmin = 49.0827
				xmax = 49.2627
				text = "three"
			intervals [139]:
				xmin = 49.2627
				xmax = 49.5427
				text = "times"
			intervals [140]:
				xmin = 49.5427
				xmax = 49.6127
				text = "in"
			intervals [141]:
				xmin = 49.6127
				xmax = 49.6527
				text = "a"
			intervals [142]:
				xmin = 49.6527
				xmax = 49.9127
				text = "row"
			intervals [143]:
				xmin = 49.9127
				xmax = 50.2734
				text = ""
			intervals [144]:
				xmin = 50.2734
				xmax = 50.6634
				text = "standing"
			intervals [145]:
				xmin = 50.6634
				xmax = 50.7934
				text = "up"
			intervals [146]:
				xmin = 50.7934
				xmax = 54.6292
				text = ""
			intervals [147]:
				xmin = 54.6292
				xmax = 54.7692
				text = "no"
			intervals [148]:
				xmin = 54.7692
				xmax = 54.8992
				text = "you"
			intervals [149]:
				xmin = 54.8992
				xmax = 55.0892
				text = "were"
			intervals [150]:
				xmin = 55.0892
				xmax = 55.3349
				text = ""
			intervals [151]:
				xmin = 55.3349
				xmax = 55.5649
				text = "right"
			intervals [152]:
				xmin = 55.5649
				xmax = 55.5949
				text = ""
			intervals [153]:
				xmin = 55.5949
				xmax = 55.6749
				text = "yea"
			intervals [154]:
				xmin = 55.6749
				xmax = 55.7049
				text = ""
			intervals [155]:
				xmin = 55.7049
				xmax = 55.9049
				text = "just"
			intervals [156]:
				xmin = 55.9049
				xmax = 56.0849
				text = "like"
			intervals [157]:
				xmin = 56.0849
				xmax = 56.2149
				text = "we're"
			intervals [158]:
				xmin = 56.2149
				xmax = 56.4749
				text = "sitting"
			intervals [159]:
				xmin = 56.4749
				xmax = 56.7449
				text = "here"
			intervals [160]:
				xmin = 56.7449
				xmax = 57.0292
				text = ""
			intervals [161]:
				xmin = 57.0292
				xmax = 57.0992
				text = "the"
			intervals [162]:
				xmin = 57.0992
				xmax = 57.3892
				text = "ground"
			intervals [163]:
				xmin = 57.3892
				xmax = 57.4792
				text = "was"
			intervals [164]:
				xmin = 57.4792
				xmax = 57.5992
				text = "right"
			intervals [165]:
				xmin = 57.5992
				xmax = 57.6692
				text = "in"
			intervals [166]:
				xmin = 57.6692
				xmax = 57.8492
				text = "front"
			intervals [167]:
				xmin = 57.8492
				xmax = 57.9092
				text = "of"
			intervals [168]:
				xmin = 57.9092
				xmax = 58.1692
				text = "us"
			intervals [169]:
				xmin = 58.1692
				xmax = 58.4557
				text = ""
			intervals [170]:
				xmin = 58.4557
				xmax = 58.6257
				text = "so"
			intervals [171]:
				xmin = 58.6257
				xmax = 58.7057
				text = "you"
			intervals [172]:
				xmin = 58.7057
				xmax = 58.8657
				text = "just"
			intervals [173]:
				xmin = 58.8657
				xmax = 59.0757
				text = "stood"
			intervals [174]:
				xmin = 59.0757
				xmax = 59.2157
				text = "up"
			intervals [175]:
				xmin = 59.2157
				xmax = 59.4857
				text = "and"
			intervals [176]:
				xmin = 59.4857
				xmax = 59.6221
				text = ""
			intervals [177]:
				xmin = 59.6221
				xmax = 59.7521
				text = "threw"
			intervals [178]:
				xmin = 59.7521
				xmax = 59.8521
				text = "it"
			intervals [179]:
				xmin = 59.8521
				xmax = 60.1464
				text = ""
			intervals [180]:
				xmin = 60.1464
				xmax = 60.4264
				text = "down"
			intervals [181]:
				xmin = 60.4264
				xmax = 60.5064
				text = ""
			intervals [182]:
				xmin = 60.5064
				xmax = 60.6164
				text = "more"
			intervals [183]:
				xmin = 60.6164
				xmax = 60.6464
				text = "or"
			intervals [184]:
				xmin = 60.6464
				xmax = 60.9864
				text = "less"
			intervals [185]:
				xmin = 60.9864
				xmax = 61.0376
				text = ""
			intervals [186]:
				xmin = 61.0376
				xmax = 61.2976
				text = "straight"
			intervals [187]:
				xmin = 61.2976
				xmax = 61.4576
				text = "down"
			intervals [188]:
				xmin = 61.4576
				xmax = 64.3746
				text = ""
			intervals [189]:
				xmin = 64.3746
				xmax = 64.6046
				text = "uh"
			intervals [190]:
				xmin = 64.6046
				xmax = 64.8346
				text = "you"
			intervals [191]:
				xmin = 64.8346
				xmax = 65.2246
				text = "missed"
			intervals [192]:
				xmin = 65.2246
				xmax = 65.7564
				text = ""
			intervals [193]:
				xmin = 65.7564
				xmax = 66.0364
				text = "yes"
			intervals [194]:
				xmin = 66.0364
				xmax = 71.8877
				text = ""
			intervals [195]:
				xmin = 71.8877
				xmax = 71.9277
				text = "uh"
			intervals [196]:
				xmin = 71.9277
				xmax = 72.2077
				text = "mumblety"
			intervals [197]:
				xmin = 72.2077
				xmax = 72.4377
				text = "peg"
			intervals [198]:
				xmin = 72.4377
				xmax = 72.5877
				text = "i"
			intervals [199]:
				xmin = 72.5877
				xmax = 73.8385
				text = ""
			intervals [200]:
				xmin = 73.8385
				xmax = 74.0485
				text = "leap"
			intervals [201]:
				xmin = 74.0485
				xmax = 74.3885
				text = "frog"
			intervals [202]:
				xmin = 74.3885
				xmax = 74.7793
				text = ""
			intervals [203]:
				xmin = 74.7793
				xmax = 74.9193
				text = "leap"
			intervals [204]:
				xmin = 74.9193
				xmax = 75.1893
				text = "frog"
			intervals [205]:
				xmin = 75.1893
				xmax = 76.4581
				text = ""
			intervals [206]:
				xmin = 76.4581
				xmax = 76.7381
				text = "well"
			intervals [207]:
				xmin = 76.7381
				xmax = 76.9381
				text = "one"
			intervals [208]:
				xmin = 76.9381
				xmax = 77.4281
				text = "person"
			intervals [209]:
				xmin = 77.4281
				xmax = 77.6687
				text = ""
			intervals [210]:
				xmin = 77.6687
				xmax = 77.8987
				text = "bends"
			intervals [211]:
				xmin = 77.8987
				xmax = 78.1087
				text = "over"
			intervals [212]:
				xmin = 78.1087
				xmax = 78.1887
				text = "in"
			intervals [213]:
				xmin = 78.1887
				xmax = 78.4087
				text = "front"
			intervals [214]:
				xmin = 78.4087
				xmax = 78.4687
				text = "of"
			intervals [215]:
				xmin = 78.4687
				xmax = 78.5487
				text = "you"
			intervals [216]:
				xmin = 78.5487
				xmax = 78.6387
				text = "and"
			intervals [217]:
				xmin = 78.6387
				xmax = 78.8687
				text = "you"
			intervals [218]:
				xmin = 78.8687
				xmax = 79.1087
				text = "uh"
			intervals [219]:
				xmin = 79.1087
				xmax = 79.2734
				text = ""
			intervals [220]:
				xmin = 79.2734
				xmax = 79.5934
				text = "approach"
			intervals [221]:
				xmin = 79.5934
				xmax = 79.6634
				text = "him"
			intervals [222]:
				xmin = 79.6634
				xmax = 79.8334
				text = "from"
			intervals [223]:
				xmin = 79.8334
				xmax = 79.9034
				text = "the"
			intervals [224]:
				xmin = 79.9034
				xmax = 80.1534
				text = "rear"
			intervals [225]:
				xmin = 80.1534
				xmax = 80.4969
				text = ""
			intervals [226]:
				xmin = 80.4969
				xmax = 80.5769
				text = "and"
			intervals [227]:
				xmin = 80.5769
				xmax = 80.6869
				text = "put"
			intervals [228]:
				xmin = 80.6869
				xmax = 80.7769
				text = "your"
			intervals [229]:
				xmin = 80.7769
				xmax = 81.0269
				text = "hands"
			intervals [230]:
				xmin = 81.0269
				xmax = 81.1069
				text = "on"
			intervals [231]:
				xmin = 81.1069
				xmax = 81.2469
				text = "his"
			intervals [232]:
				xmin = 81.2469
				xmax = 81.4769
				text = "back"
			intervals [233]:
				xmin = 81.4769
				xmax = 81.5769
				text = "and"
			intervals [234]:
				xmin = 81.5769
				xmax = 81.6979
				text = ""
			intervals [235]:
				xmin = 81.6979
				xmax = 81.9179
				text = "jump"
			intervals [236]:
				xmin = 81.9179
				xmax = 82.0979
				text = "over"
			intervals [237]:
				xmin = 82.0979
				xmax = 82.5279
				text = "his"
			intervals [238]:
				xmin = 82.5279
				xmax = 82.9401
				text = ""
			intervals [239]:
				xmin = 82.9401
				xmax = 83.2201
				text = "body"
			intervals [240]:
				xmin = 83.2201
				xmax = 84.7624
				text = ""
			intervals [241]:
				xmin = 84.7624
				xmax = 84.9524
				text = "then"
			intervals [242]:
				xmin = 84.9524
				xmax = 85.1124
				text = "this"
			intervals [243]:
				xmin = 85.1124
				xmax = 85.5624
				text = "continues"
			intervals [244]:
				xmin = 85.5624
				xmax = 85.7024
				text = "then"
			intervals [245]:
				xmin = 85.7024
				xmax = 85.9324
				text = "he"
			intervals [246]:
				xmin = 85.9324
				xmax = 86.1924
				text = "does"
			intervals [247]:
				xmin = 86.1924
				xmax = 86.2924
				text = "and"
			intervals [248]:
				xmin = 86.2924
				xmax = 86.5624
				text = "however"
			intervals [249]:
				xmin = 86.5624
				xmax = 86.7624
				text = "many"
			intervals [250]:
				xmin = 86.7624
				xmax = 87.0124
				text = "play"
			intervals [251]:
				xmin = 87.0124
				xmax = 87.0824
				text = "and"
			intervals [252]:
				xmin = 87.0824
				xmax = 87.1824
				text = "then"
			intervals [253]:
				xmin = 87.1824
				xmax = 87.2524
				text = "he"
			intervals [254]:
				xmin = 87.2524
				xmax = 87.2824
				text = ""
			intervals [255]:
				xmin = 87.2824
				xmax = 87.8124
				text = "just"
			intervals [256]:
				xmin = 87.8124
				xmax = 88.322
				text = ""
			intervals [257]:
				xmin = 88.322
				xmax = 88.472
				text = "keep"
			intervals [258]:
				xmin = 88.472
				xmax = 88.662
				text = "going"
			intervals [259]:
				xmin = 88.662
				xmax = 93.6415
				text = ""
			intervals [260]:
				xmin = 93.6415
				xmax = 94.1415
				text = "usually"
			intervals [261]:
				xmin = 94.1415
				xmax = 94.3815
				text = "uh"
			intervals [262]:
				xmin = 94.3815
				xmax = 94.4915
				text = ""
			intervals [263]:
				xmin = 94.4915
				xmax = 94.6415
				text = "take"
			intervals [264]:
				xmin = 94.6415
				xmax = 94.7215
				text = "a"
			intervals [265]:
				xmin = 94.7215
				xmax = 95.0215
				text = "bat"
			intervals [266]:
				xmin = 95.0215
				xmax = 96.054
				text = ""
			intervals [267]:
				xmin = 96.054
				xmax = 96.294
				text = "and"
			intervals [268]:
				xmin = 96.294
				xmax = 96.624
				text = "uh"
			intervals [269]:
				xmin = 96.624
				xmax = 97.0325
				text = ""
			intervals [270]:
				xmin = 97.0325
				xmax = 97.2425
				text = "two"
			intervals [271]:
				xmin = 97.2425
				xmax = 97.6325
				text = "people"
			intervals [272]:
				xmin = 97.6325
				xmax = 97.7883
				text = ""
			intervals [273]:
				xmin = 97.7883
				xmax = 97.8483
				text = "you"
			intervals [274]:
				xmin = 97.8483
				xmax = 97.9883
				text = "know"
			intervals [275]:
				xmin = 97.9883
				xmax = 98.4667
				text = ""
			intervals [276]:
				xmin = 98.4667
				xmax = 98.7767
				text = "they"
			intervals [277]:
				xmin = 98.7767
				xmax = 99.181
				text = ""
			intervals [278]:
				xmin = 99.181
				xmax = 99.531
				text = "swing"
			intervals [279]:
				xmin = 99.531
				xmax = 99.591
				text = "the"
			intervals [280]:
				xmin = 99.591
				xmax = 99.781
				text = "bat"
			intervals [281]:
				xmin = 99.781
				xmax = 99.811
				text = ""
			intervals [282]:
				xmin = 99.811
				xmax = 99.981
				text = "to"
			intervals [283]:
				xmin = 99.981
				xmax = 100.271
				text = "grab"
			intervals [284]:
				xmin = 100.271
				xmax = 100.331
				text = "it"
			intervals [285]:
				xmin = 100.331
				xmax = 100.5011
				text = ""
			intervals [286]:
				xmin = 100.5011
				xmax = 100.8411
				text = "and"
			intervals [287]:
				xmin = 100.8411
				xmax = 101.1011
				text = "somebody"
			intervals [288]:
				xmin = 101.1011
				xmax = 101.4011
				text = "swings"
			intervals [289]:
				xmin = 101.4011
				xmax = 101.4611
				text = "the"
			intervals [290]:
				xmin = 101.4611
				xmax = 101.6411
				text = "bat"
			intervals [291]:
				xmin = 101.6411
				xmax = 101.6711
				text = ""
			intervals [292]:
				xmin = 101.6711
				xmax = 101.7411
				text = "and"
			intervals [293]:
				xmin = 101.7411
				xmax = 102.0611
				text = "whoever"
			intervals [294]:
				xmin = 102.0611
				xmax = 102.480
				text = ""
			intervals [295]:
				xmin = 102.480
				xmax = 102.650
				text = "lets"
			intervals [296]:
				xmin = 102.650
				xmax = 102.880
				text = "go"
			intervals [297]:
				xmin = 102.880
				xmax = 103.5945
				text = ""
			intervals [298]:
				xmin = 103.5945
				xmax = 103.7545
				text = "he"
			intervals [299]:
				xmin = 103.7545
				xmax = 103.9145
				text = "has"
			intervals [300]:
				xmin = 103.9145
				xmax = 104.1345
				text = "first"
			intervals [301]:
				xmin = 104.1345
				xmax = 104.5445
				text = "choice"
			intervals [302]:
				xmin = 104.5445
				xmax = 105.4236
				text = ""
			intervals [303]:
				xmin = 105.4236
				xmax = 105.5736
				text = "so"
			intervals [304]:
				xmin = 105.5736
				xmax = 105.9236
				text = "then"
			intervals [305]:
				xmin = 105.9236
				xmax = 106.0279
				text = ""
			intervals [306]:
				xmin = 106.0279
				xmax = 106.2279
				text = "he"
			intervals [307]:
				xmin = 106.2279
				xmax = 106.5279
				text = "choose"
			intervals [308]:
				xmin = 106.5279
				xmax = 106.8179
				text = "first"
			intervals [309]:
				xmin = 106.8179
				xmax = 106.8479
				text = ""
			intervals [310]:
				xmin = 106.8479
				xmax = 107.0079
				text = "then"
			intervals [311]:
				xmin = 107.0079
				xmax = 107.3279
				text = "whoever"
			intervals [312]:
				xmin = 107.3279
				xmax = 107.4679
				text = "was"
			intervals [313]:
				xmin = 107.4679
				xmax = 107.5579
				text = "the"
			intervals [314]:
				xmin = 107.5579
				xmax = 107.7379
				text = "other"
			intervals [315]:
				xmin = 107.7379
				xmax = 107.8679
				text = "per"
			intervals [316]:
				xmin = 107.8679
				xmax = 107.9979
				text = ""
			intervals [317]:
				xmin = 107.9979
				xmax = 108.3979
				text = "person"
			intervals [318]:
				xmin = 108.3979
				xmax = 108.4224
				text = ""
			intervals [319]:
				xmin = 108.4224
				xmax = 108.6224
				text = "choose"
			intervals [320]:
				xmin = 108.6224
				xmax = 108.8624
				text = "second"
			intervals [321]:
				xmin = 108.8624
				xmax = 108.9624
				text = "and"
			intervals [322]:
				xmin = 108.9624
				xmax = 109.0124
				text = ""
			intervals [323]:
				xmin = 109.0124
				xmax = 109.4424
				text = "alternate"
			intervals [324]:
				xmin = 109.4424
				xmax = 109.8378
				text = ""
			intervals [325]:
				xmin = 109.8378
				xmax = 109.9678
				text = "like"
			intervals [326]:
				xmin = 109.9678
				xmax = 110.1378
				text = "that"
			intervals [327]:
				xmin = 110.1378
				xmax = 115.0145
				text = ""
			intervals [328]:
				xmin = 115.0145
				xmax = 115.1145
				text = "well"
			intervals [329]:
				xmin = 115.1145
				xmax = 115.5245
				text = "whoever"
			intervals [330]:
				xmin = 115.5245
				xmax = 116.277
				text = ""
			intervals [331]:
				xmin = 116.277
				xmax = 116.517
				text = "won"
			intervals [332]:
				xmin = 116.517
				xmax = 116.767
				text = "the"
			intervals [333]:
				xmin = 116.767
				xmax = 116.8687
				text = ""
			intervals [334]:
				xmin = 116.8687
				xmax = 117.1187
				text = "first"
			intervals [335]:
				xmin = 117.1187
				xmax = 117.5587
				text = "choice"
			intervals [336]:
				xmin = 117.5587
				xmax = 118.5523
				text = ""
			intervals [337]:
				xmin = 118.5523
				xmax = 118.9023
				text = "auto"
			intervals [338]:
				xmin = 118.9023
				xmax = 119.2787
				text = ""
			intervals [339]:
				xmin = 119.2787
				xmax = 119.7587
				text = "automat-"
			intervals [340]:
				xmin = 119.7587
				xmax = 120.1031
				text = ""
			intervals [341]:
				xmin = 120.1031
				xmax = 120.5031
				text = "yes"
			intervals [342]:
				xmin = 120.5031
				xmax = 120.9292
				text = ""
			intervals [343]:
				xmin = 120.9292
				xmax = 121.1792
				text = "and"
			intervals [344]:
				xmin = 121.1792
				xmax = 126.9486
				text = ""
			intervals [345]:
				xmin = 126.9486
				xmax = 127.1486
				text = "as"
			intervals [346]:
				xmin = 127.1486
				xmax = 127.3686
				text = "many"
			intervals [347]:
				xmin = 127.3686
				xmax = 127.5886
				text = "boys"
			intervals [348]:
				xmin = 127.5886
				xmax = 127.6886
				text = "as"
			intervals [349]:
				xmin = 127.6886
				xmax = 127.7886
				text = "we"
			intervals [350]:
				xmin = 127.7886
				xmax = 128.1186
				text = "had"
			intervals [351]:
				xmin = 128.1186
				xmax = 128.6214
				text = ""
			intervals [352]:
				xmin = 128.6214
				xmax = 129.0114
				text = "sometimes"
			intervals [353]:
				xmin = 129.0114
				xmax = 129.0914
				text = "we"
			intervals [354]:
				xmin = 129.0914
				xmax = 129.2614
				text = "didn't"
			intervals [355]:
				xmin = 129.2614
				xmax = 129.4314
				text = "have"
			intervals [356]:
				xmin = 129.4314
				xmax = 129.7314
				text = "eighteen"
			intervals [357]:
				xmin = 129.7314
				xmax = 129.9514
				text = "boys"
			intervals [358]:
				xmin = 129.9514
				xmax = 130.0714
				text = "we"
			intervals [359]:
				xmin = 130.0714
				xmax = 130.1214
				text = "d"
			intervals [360]:
				xmin = 130.1214
				xmax = 130.3814
				text = "have"
			intervals [361]:
				xmin = 130.3814
				xmax = 130.5903
				text = ""
			intervals [362]:
				xmin = 130.5903
				xmax = 130.8603
				text = "ten"
			intervals [363]:
				xmin = 130.8603
				xmax = 131.0003
				text = "or"
			intervals [364]:
				xmin = 131.0003
				xmax = 131.2046
				text = ""
			intervals [365]:
				xmin = 131.2046
				xmax = 131.7146
				text = "five"
			intervals [366]:
				xmin = 131.7146
				xmax = 131.7946
				text = "or"
			intervals [367]:
				xmin = 131.7946
				xmax = 132.1146
				text = "six"
			intervals [368]:
				xmin = 132.1146
				xmax = 132.1646
				text = "or"
			intervals [369]:
				xmin = 132.1646
				xmax = 132.4946
				text = "whatever"
			intervals [370]:
				xmin = 132.4946
				xmax = 132.7246
				text = "amount"
			intervals [371]:
				xmin = 132.7246
				xmax = 132.7846
				text = "of"
			intervals [372]:
				xmin = 132.7846
				xmax = 132.9846
				text = "boys"
			intervals [373]:
				xmin = 132.9846
				xmax = 133.0846
				text = "we"
			intervals [374]:
				xmin = 133.0846
				xmax = 133.2246
				text = "had"
			intervals [375]:
				xmin = 133.2246
				xmax = 133.2846
				text = "we"
			intervals [376]:
				xmin = 133.2846
				xmax = 133.4346
				text = "just"
			intervals [377]:
				xmin = 133.4346
				xmax = 133.5946
				text = "play"
			intervals [378]:
				xmin = 133.5946
				xmax = 133.7146
				text = "with"
			intervals [379]:
				xmin = 133.7146
				xmax = 133.9546
				text = "w"
			intervals [380]:
				xmin = 133.9546
				xmax = 133.9846
				text = ""
			intervals [381]:
				xmin = 133.9846
				xmax = 134.2346
				text = "whatever"
			intervals [382]:
				xmin = 134.2346
				xmax = 134.3446
				text = "we"
			intervals [383]:
				xmin = 134.3446
				xmax = 134.5146
				text = "had"
			intervals [384]:
				xmin = 134.5146
				xmax = 140.1446
				text = ""
			intervals [385]:
				xmin = 140.1446
				xmax = 140.4046
				text = "any"
			intervals [386]:
				xmin = 140.4046
				xmax = 140.6846
				text = "certain"
			intervals [387]:
				xmin = 140.6846
				xmax = 141.0546
				text = "positions"
			intervals [388]:
				xmin = 141.0546
				xmax = 141.1546
				text = "we"
			intervals [389]:
				xmin = 141.1546
				xmax = 141.3946
				text = "left"
			intervals [390]:
				xmin = 141.3946
				xmax = 141.4246
				text = ""
			intervals [391]:
				xmin = 141.4246
				xmax = 141.7046
				text = "out"
			intervals [392]:
				xmin = 141.7046
				xmax = 141.7846
				text = ""
			intervals [393]:
				xmin = 141.7846
				xmax = 141.8946
				text = "if"
			intervals [394]:
				xmin = 141.8946
				xmax = 141.9546
				text = ""
			intervals [395]:
				xmin = 141.9546
				xmax = 142.0246
				text = "we"
			intervals [396]:
				xmin = 142.0246
				xmax = 142.2046
				text = "didn't"
			intervals [397]:
				xmin = 142.2046
				xmax = 142.3746
				text = "have"
			intervals [398]:
				xmin = 142.3746
				xmax = 142.6046
				text = "enough"
			intervals [399]:
				xmin = 142.6046
				xmax = 142.9146
				text = "nine"
			intervals [400]:
				xmin = 142.9146
				xmax = 143.3646
				text = "players"
			intervals [401]:
				xmin = 143.3646
				xmax = 146.0949
				text = ""
			intervals [402]:
				xmin = 146.0949
				xmax = 146.1949
				text = "well"
			intervals [403]:
				xmin = 146.1949
				xmax = 146.2549
				text = "we"
			intervals [404]:
				xmin = 146.2549
				xmax = 146.3049
				text = "d"
			intervals [405]:
				xmin = 146.3049
				xmax = 146.5349
				text = "always"
			intervals [406]:
				xmin = 146.5349
				xmax = 146.6249
				text = ""
			intervals [407]:
				xmin = 146.6249
				xmax = 146.7449
				text = "have"
			intervals [408]:
				xmin = 146.7449
				xmax = 146.7749
				text = "a"
			intervals [409]:
				xmin = 146.7749
				xmax = 146.9549
				text = "pitcher"
			intervals [410]:
				xmin = 146.9549
				xmax = 147.0149
				text = ""
			intervals [411]:
				xmin = 147.0149
				xmax = 147.1149
				text = "a"
			intervals [412]:
				xmin = 147.1149
				xmax = 147.4349
				text = "catcher"
			intervals [413]:
				xmin = 147.4349
				xmax = 147.7539
				text = ""
			intervals [414]:
				xmin = 147.7539
				xmax = 147.8239
				text = "a"
			intervals [415]:
				xmin = 147.8239
				xmax = 148.1039
				text = "first"
			intervals [416]:
				xmin = 148.1039
				xmax = 148.4539
				text = "baseman"
			intervals [417]:
				xmin = 148.4539
				xmax = 149.2086
				text = ""
			intervals [418]:
				xmin = 149.2086
				xmax = 149.4986
				text = "second"
			intervals [419]:
				xmin = 149.4986
				xmax = 150.1086
				text = "baseman"
			intervals [420]:
				xmin = 150.1086
				xmax = 150.6232
				text = ""
			intervals [421]:
				xmin = 150.6232
				xmax = 150.6932
				text = "a"
			intervals [422]:
				xmin = 150.6932
				xmax = 150.9332
				text = "third"
			intervals [423]:
				xmin = 150.9332
				xmax = 151.0732
				text = "ba-"
			intervals [424]:
				xmin = 151.0732
				xmax = 151.3632
				text = "well"
			intervals [425]:
				xmin = 151.3632
				xmax = 151.6837
				text = ""
			intervals [426]:
				xmin = 151.6837
				xmax = 151.7637
				text = "at"
			intervals [427]:
				xmin = 151.7637
				xmax = 151.9637
				text = "least"
			intervals [428]:
				xmin = 151.9637
				xmax = 152.2537
				text = "five"
			intervals [429]:
				xmin = 152.2537
				xmax = 152.4537
				text = "men"
			intervals [430]:
				xmin = 152.4537
				xmax = 152.6589
				text = ""
			intervals [431]:
				xmin = 152.6589
				xmax = 152.7789
				text = "we"
			intervals [432]:
				xmin = 152.7789
				xmax = 152.8089
				text = "d"
			intervals [433]:
				xmin = 152.8089
				xmax = 153.1189
				text = "have"
			intervals [434]:
				xmin = 153.1189
				xmax = 153.2389
				text = ""
			intervals [435]:
				xmin = 153.2389
				xmax = 153.3489
				text = "you"
			intervals [436]:
				xmin = 153.3489
				xmax = 153.4589
				text = "know"
			intervals [437]:
				xmin = 153.4589
				xmax = 153.6189
				text = "like"
			intervals [438]:
				xmin = 153.6189
				xmax = 153.8889
				text = "that"
			intervals [439]:
				xmin = 153.8889
				xmax = 154.3859
				text = ""
			intervals [440]:
				xmin = 154.3859
				xmax = 154.6159
				text = "then"
			intervals [441]:
				xmin = 154.6159
				xmax = 154.7359
				text = "we"
			intervals [442]:
				xmin = 154.7359
				xmax = 154.7659
				text = "d"
			intervals [443]:
				xmin = 154.7659
				xmax = 155.0459
				text = "just"
			intervals [444]:
				xmin = 155.0459
				xmax = 155.3459
				text = "uh"
			intervals [445]:
				xmin = 155.3459
				xmax = 155.5169
				text = ""
			intervals [446]:
				xmin = 155.5169
				xmax = 155.7369
				text = "w"
			intervals [447]:
				xmin = 155.7369
				xmax = 155.8269
				text = "well"
			intervals [448]:
				xmin = 155.8269
				xmax = 156.0669
				text = "the"
			intervals [449]:
				xmin = 156.0669
				xmax = 156.2058
				text = ""
			intervals [450]:
				xmin = 156.2058
				xmax = 156.6358
				text = "infielders"
			intervals [451]:
				xmin = 156.6358
				xmax = 156.7558
				text = "go"
			intervals [452]:
				xmin = 156.7558
				xmax = 156.8258
				text = "in"
			intervals [453]:
				xmin = 156.8258
				xmax = 156.8858
				text = "the"
			intervals [454]:
				xmin = 156.8858
				xmax = 157.2958
				text = "outfield"
			intervals [455]:
				xmin = 157.2958
				xmax = 157.3458
				text = "or"
			intervals [456]:
				xmin = 157.3458
				xmax = 157.5458
				text = "something"
			intervals [457]:
				xmin = 157.5458
				xmax = 157.6358
				text = "like"
			intervals [458]:
				xmin = 157.6358
				xmax = 157.8058
				text = "that"
			intervals [459]:
				xmin = 157.8058
				xmax = 159.7567
				text = ""
			intervals [460]:
				xmin = 159.7567
				xmax = 159.8867
				text = "but"
			intervals [461]:
				xmin = 159.8867
				xmax = 159.9767
				text = "we"
			intervals [462]:
				xmin = 159.9767
				xmax = 160.1267
				text = "leave"
			intervals [463]:
				xmin = 160.1267
				xmax = 160.1967
				text = "the"
			intervals [464]:
				xmin = 160.1967
				xmax = 160.7467
				text = "outfield"
			intervals [465]:
				xmin = 160.7467
				xmax = 161.5115
				text = ""
			intervals [466]:
				xmin = 161.5115
				xmax = 161.6615
				text = "more"
			intervals [467]:
				xmin = 161.6615
				xmax = 161.6915
				text = "or"
			intervals [468]:
				xmin = 161.6915
				xmax = 161.8315
				text = "less"
			intervals [469]:
				xmin = 161.8315
				xmax = 162.3715
				text = "spacey"
			intervals [470]:
				xmin = 162.3715
				xmax = 164.0081
				text = ""
			intervals [471]:
				xmin = 164.0081
				xmax = 164.0981
				text = "who"
			intervals [472]:
				xmin = 164.0981
				xmax = 164.1881
				text = "could"
			intervals [473]:
				xmin = 164.1881
				xmax = 164.3081
				text = "hit"
			intervals [474]:
				xmin = 164.3081
				xmax = 164.3881
				text = "the"
			intervals [475]:
				xmin = 164.3881
				xmax = 164.5881
				text = "ball"
			intervals [476]:
				xmin = 164.5881
				xmax = 164.7081
				text = "that"
			intervals [477]:
				xmin = 164.7081
				xmax = 164.9281
				text = "far"
			intervals [478]:
				xmin = 164.9281
				xmax = 165.0181
				text = "you"
			intervals [479]:
				xmin = 165.0181
				xmax = 165.0981
				text = "know"
			intervals [480]:
				xmin = 165.0981
				xmax = 165.1581
				text = ""
			intervals [481]:
				xmin = 165.1581
				xmax = 166.9081
				text = "<unk>"
			intervals [482]:
				xmin = 166.9081
				xmax = 168.8399
				text = ""
			intervals [483]:
				xmin = 168.8399
				xmax = 169.3599
				text = "softball"
			intervals [484]:
				xmin = 169.3599
				xmax = 169.6599
				text = "mostly"
			intervals [485]:
				xmin = 169.6599
				xmax = 170.4868
				text = ""
			intervals [486]:
				xmin = 170.4868
				xmax = 170.6368
				text = "at"
			intervals [487]:
				xmin = 170.6368
				xmax = 170.8168
				text = "ten"
			intervals [488]:
				xmin = 170.8168
				xmax = 170.8868
				text = "or"
			intervals [489]:
				xmin = 170.8868
				xmax = 171.1868
				text = "eleven"
			intervals [490]:
				xmin = 171.1868
				xmax = 171.3268
				text = "like"
			intervals [491]:
				xmin = 171.3268
				xmax = 171.5168
				text = "that"
			intervals [492]:
				xmin = 171.5168
				xmax = 178.0605
				text = ""
			intervals [493]:
				xmin = 178.0605
				xmax = 178.1805
				text = "well"
			intervals [494]:
				xmin = 178.1805
				xmax = 178.2805
				text = "we"
			intervals [495]:
				xmin = 178.2805
				xmax = 178.4905
				text = "lived"
			intervals [496]:
				xmin = 178.4905
				xmax = 178.5805
				text = "in"
			intervals [497]:
				xmin = 178.5805
				xmax = 178.7305
				text = "the"
			intervals [498]:
				xmin = 178.7305
				xmax = 179.1305
				text = "northeast"
			intervals [499]:
				xmin = 179.1305
				xmax = 179.3505
				text = "section"
			intervals [500]:
				xmin = 179.3505
				xmax = 179.4105
				text = "of"
			intervals [501]:
				xmin = 179.4105
				xmax = 179.9905
				text = "washington"
			intervals [502]:
				xmin = 179.9905
				xmax = 180.5806
				text = ""
			intervals [503]:
				xmin = 180.5806
				xmax = 180.6906
				text = "and"
			intervals [504]:
				xmin = 180.6906
				xmax = 180.7506
				text = "we"
			intervals [505]:
				xmin = 180.7506
				xmax = 180.8506
				text = "had"
			intervals [506]:
				xmin = 180.8506
				xmax = 181.0306
				text = "plenty"
			intervals [507]:
				xmin = 181.0306
				xmax = 181.0906
				text = "of"
			intervals [508]:
				xmin = 181.0906
				xmax = 181.4206
				text = "fields"
			intervals [509]:
				xmin = 181.4206
				xmax = 181.5006
				text = "out"
			intervals [510]:
				xmin = 181.5006
				xmax = 181.5406
				text = ""
			intervals [511]:
				xmin = 181.5406
				xmax = 181.7306
				text = "there"
			intervals [512]:
				xmin = 181.7306
				xmax = 184.2163
				text = ""
			intervals [513]:
				xmin = 184.2163
				xmax = 184.3563
				text = "oh"
			intervals [514]:
				xmin = 184.3563
				xmax = 184.5363
				text = "yes"
			intervals [515]:
				xmin = 184.5363
				xmax = 184.7663
				text = "plenty"
			intervals [516]:
				xmin = 184.7663
				xmax = 184.8263
				text = "of"
			intervals [517]:
				xmin = 184.8263
				xmax = 185.2563
				text = "fields"
			intervals [518]:
				xmin = 185.2563
				xmax = 187.296
				text = ""
			intervals [519]:
				xmin = 187.296
				xmax = 187.386
				text = "oh"
			intervals [520]:
				xmin = 187.386
				xmax = 187.786
				text = "yes"
			intervals [521]:
				xmin = 187.786
				xmax = 188.4385
				text = ""
			intervals [522]:
				xmin = 188.4385
				xmax = 188.8185
				text = "tackle"
			intervals [523]:
				xmin = 188.8185
				xmax = 188.9484
				text = ""
			intervals [524]:
				xmin = 188.9484
				xmax = 189.4084
				text = "touch"
			intervals [525]:
				xmin = 189.4084
				xmax = 191.3421
				text = ""
			intervals [526]:
				xmin = 191.3421
				xmax = 191.6921
				text = "depends"
			intervals [527]:
				xmin = 191.6921
				xmax = 191.8121
				text = "on"
			intervals [528]:
				xmin = 191.8121
				xmax = 192.0021
				text = "the"
			intervals [529]:
				xmin = 192.0021
				xmax = 192.7927
				text = ""
			intervals [530]:
				xmin = 192.7927
				xmax = 192.8527
				text = "you"
			intervals [531]:
				xmin = 192.8527
				xmax = 192.9527
				text = "know"
			intervals [532]:
				xmin = 192.9527
				xmax = 193.0527
				text = "the"
			intervals [533]:
				xmin = 193.0527
				xmax = 193.4927
				text = "ground"
			intervals [534]:
				xmin = 193.4927
				xmax = 193.701
				text = ""
			intervals [535]:
				xmin = 193.701
				xmax = 194.011
				text = "and"
			intervals [536]:
				xmin = 194.011
				xmax = 194.231
				text = "the"
			intervals [537]:
				xmin = 194.231
				xmax = 194.5045
				text = ""
			intervals [538]:
				xmin = 194.5045
				xmax = 194.8845
				text = "playmates"
			intervals [539]:
				xmin = 194.8845
				xmax = 195.0645
				text = "some"
			intervals [540]:
				xmin = 195.0645
				xmax = 195.2045
				text = "wanna"
			intervals [541]:
				xmin = 195.2045
				xmax = 195.3745
				text = "play"
			intervals [542]:
				xmin = 195.3745
				xmax = 195.6445
				text = "tackle"
			intervals [543]:
				xmin = 195.6445
				xmax = 195.6745
				text = "or"
			intervals [544]:
				xmin = 195.6745
				xmax = 195.7945
				text = "some"
			intervals [545]:
				xmin = 195.7945
				xmax = 195.9145
				text = "wanna"
			intervals [546]:
				xmin = 195.9145
				xmax = 196.0445
				text = "play"
			intervals [547]:
				xmin = 196.0445
				xmax = 196.2645
				text = "touch"
			intervals [548]:
				xmin = 196.2645
				xmax = 196.5145
				text = "so"
			intervals [549]:
				xmin = 196.5145
				xmax = 197.1077
				text = ""
			intervals [550]:
				xmin = 197.1077
				xmax = 197.2077
				text = "you"
			intervals [551]:
				xmin = 197.2077
				xmax = 197.3177
				text = "have"
			intervals [552]:
				xmin = 197.3177
				xmax = 197.5177
				text = "most"
			intervals [553]:
				xmin = 197.5177
				xmax = 197.6377
				text = "wanna"
			intervals [554]:
				xmin = 197.6377
				xmax = 197.7777
				text = "play"
			intervals [555]:
				xmin = 197.7777
				xmax = 198.0477
				text = "touch"
			intervals [556]:
				xmin = 198.0477
				xmax = 198.1077
				text = "you"
			intervals [557]:
				xmin = 198.1077
				xmax = 198.2777
				text = "play"
			intervals [558]:
				xmin = 198.2777
				xmax = 198.5177
				text = "touch"
			intervals [559]:
				xmin = 198.5177
				xmax = 198.5777
				text = "you"
			intervals [560]:
				xmin = 198.5777
				xmax = 198.6077
				text = ""
			intervals [561]:
				xmin = 198.6077
				xmax = 198.7377
				text = "wanna"
			intervals [562]:
				xmin = 198.7377
				xmax = 199.0364
				text = ""
			intervals [563]:
				xmin = 199.0364
				xmax = 199.1664
				text = "most"
			intervals [564]:
				xmin = 199.1664
				xmax = 199.1964
				text = ""
			intervals [565]:
				xmin = 199.1964
				xmax = 199.3464
				text = "wanna"
			intervals [566]:
				xmin = 199.3464
				xmax = 199.7464
				text = "tackle"
			intervals [567]:
				xmin = 199.7464
				xmax = 199.8272
				text = ""
			intervals [568]:
				xmin = 199.8272
				xmax = 200.0872
				text = "tackle"
			intervals [569]:
				xmin = 200.0872
				xmax = 206.7546
				text = ""
			intervals [570]:
				xmin = 206.7546
				xmax = 206.8646
				text = "oh"
			intervals [571]:
				xmin = 206.8646
				xmax = 207.2946
				text = "tag"
			intervals [572]:
				xmin = 207.2946
				xmax = 208.1232
				text = ""
			intervals [573]:
				xmin = 208.1232
				xmax = 208.3732
				text = "yeah"
			intervals [574]:
				xmin = 208.3732
				xmax = 208.7561
				text = ""
			intervals [575]:
				xmin = 208.7561
				xmax = 208.8561
				text = "oh"
			intervals [576]:
				xmin = 208.8561
				xmax = 209.1061
				text = "sure"
			intervals [577]:
				xmin = 209.1061
				xmax = 209.826
				text = ""
			intervals [578]:
				xmin = 209.826
				xmax = 210.126
				text = "follow"
			intervals [579]:
				xmin = 210.126
				xmax = 210.206
				text = "the"
			intervals [580]:
				xmin = 210.206
				xmax = 210.506
				text = "leader"
			intervals [581]:
				xmin = 210.506
				xmax = 210.9468
				text = ""
			intervals [582]:
				xmin = 210.9468
				xmax = 211.2168
				text = "things"
			intervals [583]:
				xmin = 211.2168
				xmax = 211.3768
				text = "like"
			intervals [584]:
				xmin = 211.3768
				xmax = 211.5568
				text = "that"
			intervals [585]:
				xmin = 211.5568
				xmax = 215.8652
				text = ""
			intervals [586]:
				xmin = 215.8652
				xmax = 216.1152
				text = "well"
			intervals [587]:
				xmin = 216.1152
				xmax = 216.3487
				text = ""
			intervals [588]:
				xmin = 216.3487
				xmax = 216.6087
				text = "tag"
			intervals [589]:
				xmin = 216.6087
				xmax = 216.7087
				text = "we"
			intervals [590]:
				xmin = 216.7087
				xmax = 217.0087
				text = "just"
			intervals [591]:
				xmin = 217.0087
				xmax = 217.3887
				text = "um"
			intervals [592]:
				xmin = 217.3887
				xmax = 219.0815
				text = ""
			intervals [593]:
				xmin = 219.0815
				xmax = 219.2715
				text = "how"
			intervals [594]:
				xmin = 219.2715
				xmax = 219.4215
				text = "did"
			intervals [595]:
				xmin = 219.4215
				xmax = 219.5115
				text = "we"
			intervals [596]:
				xmin = 219.5115
				xmax = 219.5415
				text = ""
			intervals [597]:
				xmin = 219.5415
				xmax = 219.7015
				text = "play"
			intervals [598]:
				xmin = 219.7015
				xmax = 219.7615
				text = "it"
			intervals [599]:
				xmin = 219.7615
				xmax = 220.0339
				text = ""
			intervals [600]:
				xmin = 220.0339
				xmax = 220.0939
				text = "it"
			intervals [601]:
				xmin = 220.0939
				xmax = 220.1439
				text = "s"
			intervals [602]:
				xmin = 220.1439
				xmax = 220.2739
				text = "been"
			intervals [603]:
				xmin = 220.2739
				xmax = 220.3039
				text = "a"
			intervals [604]:
				xmin = 220.3039
				xmax = 220.5239
				text = "long"
			intervals [605]:
				xmin = 220.5239
				xmax = 220.6839
				text = "time"
			intervals [606]:
				xmin = 220.6839
				xmax = 221.1739
				text = "<unk>"
			intervals [607]:
				xmin = 221.1739
				xmax = 222.6541
				text = ""
			intervals [608]:
				xmin = 222.6541
				xmax = 222.7841
				text = "let"
			intervals [609]:
				xmin = 222.7841
				xmax = 222.8541
				text = "me"
			intervals [610]:
				xmin = 222.8541
				xmax = 223.0241
				text = "see"
			intervals [611]:
				xmin = 223.0241
				xmax = 223.1341
				text = "as"
			intervals [612]:
				xmin = 223.1341
				xmax = 223.3841
				text = "i"
			intervals [613]:
				xmin = 223.3841
				xmax = 223.6366
				text = ""
			intervals [614]:
				xmin = 223.6366
				xmax = 223.9766
				text = "remember"
			intervals [615]:
				xmin = 223.9766
				xmax = 224.0666
				text = "it"
			intervals [616]:
				xmin = 224.0666
				xmax = 224.1266
				text = ""
			intervals [617]:
				xmin = 224.1266
				xmax = 224.2766
				text = "we"
			intervals [618]:
				xmin = 224.2766
				xmax = 224.5366
				text = "just"
			intervals [619]:
				xmin = 224.5366
				xmax = 224.7666
				text = "uh"
			intervals [620]:
				xmin = 224.7666
				xmax = 226.2238
				text = ""
			intervals [621]:
				xmin = 226.2238
				xmax = 226.5338
				text = "somebody"
			intervals [622]:
				xmin = 226.5338
				xmax = 226.6638
				text = "was"
			intervals [623]:
				xmin = 226.6638
				xmax = 226.9138
				text = "it"
			intervals [624]:
				xmin = 226.9138
				xmax = 227.1524
				text = ""
			intervals [625]:
				xmin = 227.1524
				xmax = 227.2524
				text = "and"
			intervals [626]:
				xmin = 227.2524
				xmax = 227.4024
				text = "then"
			intervals [627]:
				xmin = 227.4024
				xmax = 227.6424
				text = "uh"
			intervals [628]:
				xmin = 227.6424
				xmax = 227.7824
				text = "you"
			intervals [629]:
				xmin = 227.7824
				xmax = 227.8824
				text = "had"
			intervals [630]:
				xmin = 227.8824
				xmax = 227.9724
				text = "to"
			intervals [631]:
				xmin = 227.9724
				xmax = 228.0963
				text = ""
			intervals [632]:
				xmin = 228.0963
				xmax = 228.3163
				text = "catch"
			intervals [633]:
				xmin = 228.3163
				xmax = 228.7263
				text = "somebody"
			intervals [634]:
				xmin = 228.7263
				xmax = 229.0163
				text = "tag"
			intervals [635]:
				xmin = 229.0163
				xmax = 229.1163
				text = "them"
			intervals [636]:
				xmin = 229.1163
				xmax = 229.1863
				text = "to"
			intervals [637]:
				xmin = 229.1863
				xmax = 229.3363
				text = "make"
			intervals [638]:
				xmin = 229.3363
				xmax = 229.5163
				text = "them"
			intervals [639]:
				xmin = 229.5163
				xmax = 229.7363
				text = "it"
			intervals [640]:
				xmin = 229.7363
				xmax = 230.3405
				text = ""
			intervals [641]:
				xmin = 230.3405
				xmax = 230.4405
				text = "and"
			intervals [642]:
				xmin = 230.4405
				xmax = 230.7505
				text = "whoever"
			intervals [643]:
				xmin = 230.7505
				xmax = 230.9305
				text = "was"
			intervals [644]:
				xmin = 230.9305
				xmax = 231.2405
				text = "tagged"
			intervals [645]:
				xmin = 231.2405
				xmax = 231.5005
				text = "last"
			intervals [646]:
				xmin = 231.5005
				xmax = 231.6305
				text = "that"
			intervals [647]:
				xmin = 231.6305
				xmax = 231.7405
				text = "was"
			intervals [648]:
				xmin = 231.7405
				xmax = 231.8205
				text = "it"
			intervals [649]:
				xmin = 231.8205
				xmax = 231.8505
				text = ""
			intervals [650]:
				xmin = 231.8505
				xmax = 232.0505
				text = "until"
			intervals [651]:
				xmin = 232.0505
				xmax = 232.1505
				text = "they"
			intervals [652]:
				xmin = 232.1505
				xmax = 232.2605
				text = "could"
			intervals [653]:
				xmin = 232.2605
				xmax = 232.5005
				text = "tag"
			intervals [654]:
				xmin = 232.5005
				xmax = 232.7405
				text = "someone"
			intervals [655]:
				xmin = 232.7405
				xmax = 232.7705
				text = ""
			intervals [656]:
				xmin = 232.7705
				xmax = 233.0405
				text = "else"
			intervals [657]:
				xmin = 233.0405
				xmax = 233.4452
				text = ""
			intervals [658]:
				xmin = 233.4452
				xmax = 233.4852
				text = "a"
			intervals [659]:
				xmin = 233.4852
				xmax = 233.6752
				text = "matter"
			intervals [660]:
				xmin = 233.6752
				xmax = 233.7352
				text = "of"
			intervals [661]:
				xmin = 233.7352
				xmax = 233.9952
				text = "running"
			intervals [662]:
				xmin = 233.9952
				xmax = 234.1052
				text = "and"
			intervals [663]:
				xmin = 234.1052
				xmax = 234.4652
				text = "tagging"
			intervals [664]:
				xmin = 234.4652
				xmax = 240.828
				text = ""
			intervals [665]:
				xmin = 240.828
				xmax = 240.938
				text = "now"
			intervals [666]:
				xmin = 240.938
				xmax = 241.208
				text = "this"
			intervals [667]:
				xmin = 241.208
				xmax = 241.268
				text = "i"
			intervals [668]:
				xmin = 241.268
				xmax = 241.388
				text = "don't"
			intervals [669]:
				xmin = 241.388
				xmax = 241.688
				text = "remember"
			intervals [670]:
				xmin = 241.688
				xmax = 242.2346
				text = ""
			intervals [671]:
				xmin = 242.2346
				xmax = 242.3746
				text = "i"
			intervals [672]:
				xmin = 242.3746
				xmax = 242.5546
				text = "really"
			intervals [673]:
				xmin = 242.5546
				xmax = 242.7146
				text = "don't"
			intervals [674]:
				xmin = 242.7146
				xmax = 243.0446
				text = "remember"
			intervals [675]:
				xmin = 243.0446
				xmax = 248.6993
				text = ""
			intervals [676]:
				xmin = 248.6993
				xmax = 249.0593
				text = "no"
			intervals [677]:
				xmin = 249.0593
				xmax = 249.2291
				text = ""
			intervals [678]:
				xmin = 249.2291
				xmax = 249.3191
				text = "i"
			intervals [679]:
				xmin = 249.3191
				xmax = 249.3491
				text = ""
			intervals [680]:
				xmin = 249.3491
				xmax = 249.5691
				text = "can't"
			intervals [681]:
				xmin = 249.5691
				xmax = 249.7391
				text = "think"
			intervals [682]:
				xmin = 249.7391
				xmax = 249.8491
				text = "of"
			intervals [683]:
				xmin = 249.8491
				xmax = 249.9991
				text = "any"
			intervals [684]:
				xmin = 249.9991
				xmax = 250.1291
				text = "off"
			intervals [685]:
				xmin = 250.1291
				xmax = 250.2891
				text = "hand"
			intervals [686]:
				xmin = 250.2891
				xmax = 254.8028
				text = ""
			intervals [687]:
				xmin = 254.8028
				xmax = 255.0928
				text = "i"
			intervals [688]:
				xmin = 255.0928
				xmax = 255.1228
				text = ""
			intervals [689]:
				xmin = 255.1228
				xmax = 255.5028
				text = "personally"
			intervals [690]:
				xmin = 255.5028
				xmax = 255.9028
				text = "yes"
			intervals [691]:
				xmin = 255.9028
				xmax = 258.3217
				text = ""
			intervals [692]:
				xmin = 258.3217
				xmax = 258.7817
				text = "baseball"
			intervals [693]:
				xmin = 258.7817
				xmax = 258.8117
				text = ""
			intervals [694]:
				xmin = 258.8117
				xmax = 258.9817
				text = "actually"
			intervals [695]:
				xmin = 258.9817
				xmax = 260.7017
				text = "<unk>"
			intervals [696]:
				xmin = 260.7017
				xmax = 262.5112
				text = ""
			intervals [697]:
				xmin = 262.5112
				xmax = 262.6812
				text = "now"
			intervals [698]:
				xmin = 262.6812
				xmax = 262.8212
				text = "i"
			intervals [699]:
				xmin = 262.8212
				xmax = 263.0012
				text = "do"
			intervals [700]:
				xmin = 263.0012
				xmax = 270.7138
				text = ""
			intervals [701]:
				xmin = 270.7138
				xmax = 270.8338
				text = "yeah"
			intervals [702]:
				xmin = 270.8338
				xmax = 270.9438
				text = "well"
			intervals [703]:
				xmin = 270.9438
				xmax = 271.0638
				text = "in"
			intervals [704]:
				xmin = 271.0638
				xmax = 271.4438
				text = "washington"
			intervals [705]:
				xmin = 271.4438
				xmax = 271.5538
				text = "on"
			intervals [706]:
				xmin = 271.5538
				xmax = 272.2238
				text = "television"
			intervals [707]:
				xmin = 272.2238
				xmax = 272.5138
				text = "mostly"
			intervals [708]:
				xmin = 272.5138
				xmax = 272.6038
				text = "you"
			intervals [709]:
				xmin = 272.6038
				xmax = 272.7838
				text = "see"
			intervals [710]:
				xmin = 272.7838
				xmax = 272.9138
				text = "is"
			intervals [711]:
				xmin = 272.9138
				xmax = 273.5138
				text = "washington"
			intervals [712]:
				xmin = 273.5138
				xmax = 273.6538
				text = "that"
			intervals [713]:
				xmin = 273.6538
				xmax = 273.7638
				text = "s"
			intervals [714]:
				xmin = 273.7638
				xmax = 274.2238
				text = "about"
			intervals [715]:
				xmin = 274.2238
				xmax = 274.4005
				text = ""
			intervals [716]:
				xmin = 274.4005
				xmax = 274.5605
				text = "yeah"
			intervals [717]:
				xmin = 274.5605
				xmax = 279.2456
				text = ""
			intervals [718]:
				xmin = 279.2456
				xmax = 279.3556
				text = "i"
			intervals [719]:
				xmin = 279.3556
				xmax = 279.5556
				text = "think"
			intervals [720]:
				xmin = 279.5556
				xmax = 279.6756
				text = "he"
			intervals [721]:
				xmin = 279.6756
				xmax = 279.9456
				text = "s"
			intervals [722]:
				xmin = 279.9456
				xmax = 280.6868
				text = ""
			intervals [723]:
				xmin = 280.6868
				xmax = 280.8568
				text = "well"
			intervals [724]:
				xmin = 280.8568
				xmax = 280.9468
				text = "i"
			intervals [725]:
				xmin = 280.9468
				xmax = 281.1368
				text = "think"
			intervals [726]:
				xmin = 281.1368
				xmax = 281.2268
				text = "as"
			intervals [727]:
				xmin = 281.2268
				xmax = 281.3668
				text = "he"
			intervals [728]:
				xmin = 281.3668
				xmax = 281.5768
				text = "says"
			intervals [729]:
				xmin = 281.5768
				xmax = 281.6468
				text = "he"
			intervals [730]:
				xmin = 281.6468
				xmax = 281.6968
				text = "s"
			intervals [731]:
				xmin = 281.6968
				xmax = 281.7468
				text = "a"
			intervals [732]:
				xmin = 281.7468
				xmax = 282.0168
				text = "streak"
			intervals [733]:
				xmin = 282.0168
				xmax = 282.2568
				text = "hitter"
			intervals [734]:
				xmin = 282.2568
				xmax = 282.8674
				text = ""
			intervals [735]:
				xmin = 282.8674
				xmax = 283.0774
				text = "and"
			intervals [736]:
				xmin = 283.0774
				xmax = 283.2374
				text = "think"
			intervals [737]:
				xmin = 283.2374
				xmax = 283.4374
				text = "this"
			intervals [738]:
				xmin = 283.4374
				xmax = 283.5874
				text = "will"
			intervals [739]:
				xmin = 283.5874
				xmax = 283.7974
				text = "uh"
			intervals [740]:
				xmin = 283.7974
				xmax = 283.9074
				text = ""
			intervals [741]:
				xmin = 283.9074
				xmax = 283.9974
				text = "you"
			intervals [742]:
				xmin = 283.9974
				xmax = 284.1074
				text = "know"
			intervals [743]:
				xmin = 284.1074
				xmax = 284.1474
				text = ""
			intervals [744]:
				xmin = 284.1474
				xmax = 284.3974
				text = "cool"
			intervals [745]:
				xmin = 284.3974
				xmax = 284.6574
				text = "down"
			intervals [746]:
				xmin = 284.6574
				xmax = 284.7965
				text = ""
			intervals [747]:
				xmin = 284.7965
				xmax = 284.8565
				text = "i"
			intervals [748]:
				xmin = 284.8565
				xmax = 284.9765
				text = "don't"
			intervals [749]:
				xmin = 284.9765
				xmax = 285.0965
				text = "think"
			intervals [750]:
				xmin = 285.0965
				xmax = 285.2565
				text = "he"
			intervals [751]:
				xmin = 285.2565
				xmax = 285.2865
				text = "<unk>"
			intervals [752]:
				xmin = 285.2865
				xmax = 285.6765
				text = "continue"
			intervals [753]:
				xmin = 285.6765
				xmax = 285.7565
				text = "it"
			intervals [754]:
				xmin = 285.7565
				xmax = 287.2658
				text = ""
			intervals [755]:
				xmin = 287.2658
				xmax = 287.3158
				text = "i"
			intervals [756]:
				xmin = 287.3158
				xmax = 287.4458
				text = "think"
			intervals [757]:
				xmin = 287.4458
				xmax = 287.5058
				text = "he"
			intervals [758]:
				xmin = 287.5058
				xmax = 287.5358
				text = "<unk>"
			intervals [759]:
				xmin = 287.5358
				xmax = 287.6258
				text = "have"
			intervals [760]:
				xmin = 287.6258
				xmax = 287.7058
				text = "a"
			intervals [761]:
				xmin = 287.7058
				xmax = 287.8558
				text = "pretty"
			intervals [762]:
				xmin = 287.8558
				xmax = 287.9658
				text = "good"
			intervals [763]:
				xmin = 287.9658
				xmax = 288.3958
				text = "average"
			intervals [764]:
				xmin = 288.3958
				xmax = 288.4142
				text = ""
			intervals [765]:
				xmin = 288.4142
				xmax = 288.4942
				text = "at"
			intervals [766]:
				xmin = 288.4942
				xmax = 288.5742
				text = "the"
			intervals [767]:
				xmin = 288.5742
				xmax = 288.6642
				text = "end"
			intervals [768]:
				xmin = 288.6642
				xmax = 288.7242
				text = "of"
			intervals [769]:
				xmin = 288.7242
				xmax = 288.8342
				text = "the"
			intervals [770]:
				xmin = 288.8342
				xmax = 289.2042
				text = "season"
			intervals [771]:
				xmin = 289.2042
				xmax = 289.4221
				text = ""
			intervals [772]:
				xmin = 289.4221
				xmax = 289.7121
				text = "yes"
			intervals [773]:
				xmin = 289.7121
				xmax = 294.5595
				text = ""
			intervals [774]:
				xmin = 294.5595
				xmax = 294.9095
				text = "sixty"
			intervals [775]:
				xmin = 294.9095
				xmax = 295.0795
				text = "one"
			intervals [776]:
				xmin = 295.0795
				xmax = 295.1295
				text = "or"
			intervals [777]:
				xmin = 295.1295
				xmax = 295.3295
				text = "better"
			intervals [778]:
				xmin = 295.3295
				xmax = 297.0026
				text = ""
			intervals [779]:
				xmin = 297.0026
				xmax = 297.1226
				text = "oh"
			intervals [780]:
				xmin = 297.1226
				xmax = 297.2026
				text = "you"
			intervals [781]:
				xmin = 297.2026
				xmax = 297.3426
				text = "mean"
			intervals [782]:
				xmin = 297.3426
				xmax = 297.4026
				text = "the"
			intervals [783]:
				xmin = 297.4026
				xmax = 297.6426
				text = "<unk>"
			intervals [784]:
				xmin = 297.6426
				xmax = 298.0626
				text = "season"
			intervals [785]:
				xmin = 298.0626
				xmax = 298.2401
				text = ""
			intervals [786]:
				xmin = 298.2401
				xmax = 298.3401
				text = "no"
			intervals [787]:
				xmin = 298.3401
				xmax = 298.3901
				text = "i"
			intervals [788]:
				xmin = 298.3901
				xmax = 298.5401
				text = "think"
			intervals [789]:
				xmin = 298.5401
				xmax = 298.6001
				text = "it"
			intervals [790]:
				xmin = 298.6001
				xmax = 298.6301
				text = "s"
			intervals [791]:
				xmin = 298.6301
				xmax = 298.8101
				text = "very"
			intervals [792]:
				xmin = 298.8101
				xmax = 299.1001
				text = "good"
			intervals [793]:
				xmin = 299.1001
				xmax = 301.6445
				text = ""
			intervals [794]:
				xmin = 301.6445
				xmax = 302.0245
				text = "yes"
			intervals [795]:
				xmin = 302.0245
				xmax = 302.0545
				text = ""
			intervals [796]:
				xmin = 302.0545
				xmax = 302.7645
				text = "<unk>"
			intervals [797]:
				xmin = 302.7645
				xmax = 302.8222
				text = ""
			intervals [798]:
				xmin = 302.8222
				xmax = 302.9822
				text = "plus"
			intervals [799]:
				xmin = 302.9822
				xmax = 303.0622
				text = "he"
			intervals [800]:
				xmin = 303.0622
				xmax = 303.1622
				text = "s"
			intervals [801]:
				xmin = 303.1622
				xmax = 303.3222
				text = "a"
			intervals [802]:
				xmin = 303.3222
				xmax = 303.3522
				text = ""
			intervals [803]:
				xmin = 303.3522
				xmax = 303.7022
				text = "strong"
			intervals [804]:
				xmin = 303.7022
				xmax = 303.8722
				text = "boy"
			intervals [805]:
				xmin = 303.8722
				xmax = 310.8456
				text = ""
			intervals [806]:
				xmin = 310.8456
				xmax = 311.1956
				text = "all"
			intervals [807]:
				xmin = 311.1956
				xmax = 311.5556
				text = "around"
			intervals [808]:
				xmin = 311.5556
				xmax = 311.8456
				text = "player"
			intervals [809]:
				xmin = 311.8456
				xmax = 311.9956
				text = ""
			intervals [810]:
				xmin = 311.9956
				xmax = 312.1756
				text = "on"
			intervals [811]:
				xmin = 312.1756
				xmax = 312.2656
				text = "the"
			intervals [812]:
				xmin = 312.2656
				xmax = 312.7456
				text = "senators"
			intervals [813]:
				xmin = 312.7456
				xmax = 314.3435
				text = ""
			intervals [814]:
				xmin = 314.3435
				xmax = 314.5035
				text = "well"
			intervals [815]:
				xmin = 314.5035
				xmax = 314.5735
				text = "i"
			intervals [816]:
				xmin = 314.5735
				xmax = 314.6835
				text = "have"
			intervals [817]:
				xmin = 314.6835
				xmax = 314.7435
				text = "to"
			intervals [818]:
				xmin = 314.7435
				xmax = 314.9135
				text = "agree"
			intervals [819]:
				xmin = 314.9135
				xmax = 315.0035
				text = "with"
			intervals [820]:
				xmin = 315.0035
				xmax = 315.2035
				text = "the"
			intervals [821]:
				xmin = 315.2035
				xmax = 315.3635
				text = "uh"
			intervals [822]:
				xmin = 315.3635
				xmax = 315.5935
				text = "vote"
			intervals [823]:
				xmin = 315.5935
				xmax = 315.6835
				text = "that"
			intervals [824]:
				xmin = 315.6835
				xmax = 315.7535
				text = "they"
			intervals [825]:
				xmin = 315.7535
				xmax = 315.9335
				text = "took"
			intervals [826]:
				xmin = 315.9335
				xmax = 316.0435
				text = "in"
			intervals [827]:
				xmin = 316.0435
				xmax = 316.5435
				text = "washington"
			intervals [828]:
				xmin = 316.5435
				xmax = 316.8135
				text = "uh"
			intervals [829]:
				xmin = 316.8135
				xmax = 317.2451
				text = ""
			intervals [830]:
				xmin = 317.2451
				xmax = 317.4451
				text = "during"
			intervals [831]:
				xmin = 317.4451
				xmax = 317.5251
				text = "the"
			intervals [832]:
				xmin = 317.5251
				xmax = 317.7351
				text = "winter"
			intervals [833]:
				xmin = 317.7351
				xmax = 317.8751
				text = ""
			intervals [834]:
				xmin = 317.8751
				xmax = 317.9551
				text = "be"
			intervals [835]:
				xmin = 317.9551
				xmax = 318.2051
				text = "paul"
			intervals [836]:
				xmin = 318.2051
				xmax = 318.6451
				text = "casanova"
			intervals [837]:
				xmin = 318.6451
				xmax = 318.7151
				text = "the"
			intervals [838]:
				xmin = 318.7151
				xmax = 318.9251
				text = "best"
			intervals [839]:
				xmin = 318.9251
				xmax = 319.0851
				text = "all"
			intervals [840]:
				xmin = 319.0851
				xmax = 319.2951
				text = "around"
			intervals [841]:
				xmin = 319.2951
				xmax = 319.5951
				text = "athlete"
			intervals [842]:
				xmin = 319.5951
				xmax = 320.4986
				text = ""
			intervals [843]:
				xmin = 320.4986
				xmax = 320.6486
				text = "but"
			intervals [844]:
				xmin = 320.6486
				xmax = 320.8686
				text = "so"
			intervals [845]:
				xmin = 320.8686
				xmax = 321.1586
				text = "far"
			intervals [846]:
				xmin = 321.1586
				xmax = 321.3386
				text = "this"
			intervals [847]:
				xmin = 321.3386
				xmax = 321.5386
				text = "year"
			intervals [848]:
				xmin = 321.5386
				xmax = 321.6686
				text = "he"
			intervals [849]:
				xmin = 321.6686
				xmax = 322.0986
				text = "hasn't"
			intervals [850]:
				xmin = 322.0986
				xmax = 322.3586
				text = "uh"
			intervals [851]:
				xmin = 322.3586
				xmax = 322.9106
				text = ""
			intervals [852]:
				xmin = 322.9106
				xmax = 322.9906
				text = "you"
			intervals [853]:
				xmin = 322.9906
				xmax = 323.0706
				text = "know"
			intervals [854]:
				xmin = 323.0706
				xmax = 323.6814
				text = ""
			intervals [855]:
				xmin = 323.6814
				xmax = 323.9314
				text = "added"
			intervals [856]:
				xmin = 323.9314
				xmax = 324.0414
				text = "up"
			intervals [857]:
				xmin = 324.0414
				xmax = 324.1414
				text = "to"
			intervals [858]:
				xmin = 324.1414
				xmax = 324.3114
				text = "his"
			intervals [859]:
				xmin = 324.3114
				xmax = 324.8514
				text = "potential"
			intervals [860]:
				xmin = 324.8514
				xmax = 329.233
				text = ""
			intervals [861]:
				xmin = 329.233
				xmax = 329.493
				text = "that"
			intervals [862]:
				xmin = 329.493
				xmax = 329.553
				text = "s"
			intervals [863]:
				xmin = 329.553
				xmax = 329.653
				text = "for"
			intervals [864]:
				xmin = 329.653
				xmax = 329.893
				text = "sure"
			intervals [865]:
				xmin = 329.893
				xmax = 335.9004
				text = ""
			intervals [866]:
				xmin = 335.9004
				xmax = 335.9604
				text = "oh"
			intervals [867]:
				xmin = 335.9604
				xmax = 336.1104
				text = "he"
			intervals [868]:
				xmin = 336.1104
				xmax = 336.1804
				text = "s"
			intervals [869]:
				xmin = 336.1804
				xmax = 336.3604
				text = "as"
			intervals [870]:
				xmin = 336.3604
				xmax = 336.5304
				text = "good"
			intervals [871]:
				xmin = 336.5304
				xmax = 337.0904
				text = "defensively"
			intervals [872]:
				xmin = 337.0904
				xmax = 337.3004
				text = "this"
			intervals [873]:
				xmin = 337.3004
				xmax = 337.4804
				text = "year"
			intervals [874]:
				xmin = 337.4804
				xmax = 337.7134
				text = ""
			intervals [875]:
				xmin = 337.7134
				xmax = 337.8934
				text = "as"
			intervals [876]:
				xmin = 337.8934
				xmax = 338.0034
				text = "he"
			intervals [877]:
				xmin = 338.0034
				xmax = 338.2734
				text = "has"
			intervals [878]:
				xmin = 338.2734
				xmax = 338.5034
				text = "been"
			intervals [879]:
				xmin = 338.5034
				xmax = 338.7699
				text = ""
			intervals [880]:
				xmin = 338.7699
				xmax = 338.8299
				text = "uh"
			intervals [881]:
				xmin = 338.8299
				xmax = 339.0299
				text = "y-"
			intervals [882]:
				xmin = 339.0299
				xmax = 339.0599
				text = ""
			intervals [883]:
				xmin = 339.0599
				xmax = 339.2599
				text = "oh"
			intervals [884]:
				xmin = 339.2599
				xmax = 339.3899
				text = "you"
			intervals [885]:
				xmin = 339.3899
				xmax = 339.4799
				text = ""
			intervals [886]:
				xmin = 339.4799
				xmax = 339.6299
				text = "know"
			intervals [887]:
				xmin = 339.6299
				xmax = 339.7499
				text = "for"
			intervals [888]:
				xmin = 339.7499
				xmax = 339.8099
				text = "the"
			intervals [889]:
				xmin = 339.8099
				xmax = 340.0699
				text = "last"
			intervals [890]:
				xmin = 340.0699
				xmax = 340.2299
				text = "year"
			intervals [891]:
				xmin = 340.2299
				xmax = 340.623
				text = ""
			intervals [892]:
				xmin = 340.623
				xmax = 340.713
				text = "but"
			intervals [893]:
				xmin = 340.713
				xmax = 340.783
				text = "he"
			intervals [894]:
				xmin = 340.783
				xmax = 340.943
				text = "just"
			intervals [895]:
				xmin = 340.943
				xmax = 341.293
				text = "hasn't"
			intervals [896]:
				xmin = 341.293
				xmax = 341.5714
				text = ""
			intervals [897]:
				xmin = 341.5714
				xmax = 341.8714
				text = "start"
			intervals [898]:
				xmin = 341.8714
				xmax = 341.9014
				text = ""
			intervals [899]:
				xmin = 341.9014
				xmax = 342.1814
				text = "hitting"
			intervals [900]:
				xmin = 342.1814
				xmax = 342.3914
				text = "yet"
			intervals [901]:
				xmin = 342.3914
				xmax = 343.0821
				text = ""
			intervals [902]:
				xmin = 343.0821
				xmax = 343.2621
				text = "that"
			intervals [903]:
				xmin = 343.2621
				xmax = 343.3421
				text = "s"
			intervals [904]:
				xmin = 343.3421
				xmax = 343.3721
				text = ""
			intervals [905]:
				xmin = 343.3721
				xmax = 343.4321
				text = "all"
			intervals [906]:
				xmin = 343.4321
				xmax = 348.6529
				text = ""
			intervals [907]:
				xmin = 348.6529
				xmax = 348.7829
				text = "the"
			intervals [908]:
				xmin = 348.7829
				xmax = 349.6929
				text = "steadiest"
			intervals [909]:
				xmin = 349.6929
				xmax = 352.3529
				text = ""
			intervals [910]:
				xmin = 352.3529
				xmax = 352.7829
				text = "pascual"
			intervals [911]:
				xmin = 352.7829
				xmax = 353.9791
				text = ""
			intervals [912]:
				xmin = 353.9791
				xmax = 354.0491
				text = "i"
			intervals [913]:
				xmin = 354.0491
				xmax = 354.2591
				text = "think"
			intervals [914]:
				xmin = 354.2591
				xmax = 354.3491
				text = "so"
			intervals [915]:
				xmin = 354.3491
				xmax = 355.982
				text = ""
			intervals [916]:
				xmin = 355.982
				xmax = 356.062
				text = "i"
			intervals [917]:
				xmin = 356.062
				xmax = 356.262
				text = "think"
			intervals [918]:
				xmin = 356.262
				xmax = 356.442
				text = "he"
			intervals [919]:
				xmin = 356.442
				xmax = 356.692
				text = "s"
			intervals [920]:
				xmin = 356.692
				xmax = 356.882
				text = "uh"
			intervals [921]:
				xmin = 356.882
				xmax = 357.104
				text = ""
			intervals [922]:
				xmin = 357.104
				xmax = 357.314
				text = "above"
			intervals [923]:
				xmin = 357.314
				xmax = 357.394
				text = "the"
			intervals [924]:
				xmin = 357.394
				xmax = 357.604
				text = "rest"
			intervals [925]:
				xmin = 357.604
				xmax = 357.664
				text = "and"
			intervals [926]:
				xmin = 357.664
				xmax = 357.754
				text = "then"
			intervals [927]:
				xmin = 357.754
				xmax = 357.924
				text = "joe"
			intervals [928]:
				xmin = 357.924
				xmax = 358.234
				text = "coleman"
			intervals [929]:
				xmin = 358.234
				xmax = 358.314
				text = "i"
			intervals [930]:
				xmin = 358.314
				xmax = 358.474
				text = "give"
			intervals [931]:
				xmin = 358.474
				xmax = 358.604
				text = "him"
			intervals [932]:
				xmin = 358.604
				xmax = 358.654
				text = "a"
			intervals [933]:
				xmin = 358.654
				xmax = 359.014
				text = "chance"
			intervals [934]:
				xmin = 359.014
				xmax = 359.044
				text = ""
			intervals [935]:
				xmin = 359.044
				xmax = 359.164
				text = "he"
			intervals [936]:
				xmin = 359.164
				xmax = 359.534
				text = "s"
			intervals [937]:
				xmin = 359.534
				xmax = 360.2177
				text = ""
			intervals [938]:
				xmin = 360.2177
				xmax = 360.4177
				text = "very"
			intervals [939]:
				xmin = 360.4177
				xmax = 360.6177
				text = "good"
			intervals [940]:
				xmin = 360.6177
				xmax = 363.6613
				text = ""
			intervals [941]:
				xmin = 363.6613
				xmax = 363.8813
				text = "uh"
			intervals [942]:
				xmin = 363.8813
				xmax = 364.2613
				text = "coleman"
			intervals [943]:
				xmin = 364.2613
				xmax = 364.2913
				text = ""
			intervals [944]:
				xmin = 364.2913
				xmax = 364.6913
				text = "second"
			intervals [945]:
				xmin = 364.6913
				xmax = 364.7413
				text = ""
			intervals [946]:
				xmin = 364.7413
				xmax = 365.0113
				text = "full"
			intervals [947]:
				xmin = 365.0113
				xmax = 365.2513
				text = "season"
			intervals [948]:
				xmin = 365.2513
				xmax = 372.0428
				text = ""
			intervals [949]:
				xmin = 372.0428
				xmax = 372.3828
				text = "yes"
			intervals [950]:
				xmin = 372.3828
				xmax = 372.4128
				text = ""
			intervals [951]:
				xmin = 372.4128
				xmax = 374.3228
				text = "<unk>"
			intervals [952]:
				xmin = 374.3228
				xmax = 374.8236
				text = ""
			intervals [953]:
				xmin = 374.8236
				xmax = 375.0136
				text = "i"
			intervals [954]:
				xmin = 375.0136
				xmax = 375.1836
				text = "think"
			intervals [955]:
				xmin = 375.1836
				xmax = 375.3836
				text = "they're"
			intervals [956]:
				xmin = 375.3836
				xmax = 376.0937
				text = ""
			intervals [957]:
				xmin = 376.0937
				xmax = 376.4337
				text = "much"
			intervals [958]:
				xmin = 376.4337
				xmax = 376.5937
				text = "better"
			intervals [959]:
				xmin = 376.5937
				xmax = 376.6837
				text = "than"
			intervals [960]:
				xmin = 376.6837
				xmax = 376.7437
				text = "a"
			intervals [961]:
				xmin = 376.7437
				xmax = 376.9837
				text = "cellar"
			intervals [962]:
				xmin = 376.9837
				xmax = 377.0137
				text = ""
			intervals [963]:
				xmin = 377.0137
				xmax = 377.2437
				text = "team"
			intervals [964]:
				xmin = 377.2437
				xmax = 384.3892
				text = ""
			intervals [965]:
				xmin = 384.3892
				xmax = 384.8592
				text = "ah"
			intervals [966]:
				xmin = 384.8592
				xmax = 384.9692
				text = "we"
			intervals [967]:
				xmin = 384.9692
				xmax = 385.0692
				text = "have"
			intervals [968]:
				xmin = 385.0692
				xmax = 385.1292
				text = "a"
			intervals [969]:
				xmin = 385.1292
				xmax = 385.3292
				text = "pretty"
			intervals [970]:
				xmin = 385.3292
				xmax = 385.5492
				text = "good"
			intervals [971]:
				xmin = 385.5492
				xmax = 385.7992
				text = "race"
			intervals [972]:
				xmin = 385.7992
				xmax = 386.0392
				text = "there"
			intervals [973]:
				xmin = 386.0392
				xmax = 386.6863
				text = ""
			intervals [974]:
				xmin = 386.6863
				xmax = 386.9863
				text = "i"
			intervals [975]:
				xmin = 386.9863
				xmax = 387.0163
				text = ""
			intervals [976]:
				xmin = 387.0163
				xmax = 387.1063
				text = "don't"
			intervals [977]:
				xmin = 387.1063
				xmax = 387.2463
				text = ""
			intervals [978]:
				xmin = 387.2463
				xmax = 387.3063
				text = "know"
			intervals [979]:
				xmin = 387.3063
				xmax = 389.0956
				text = ""
			intervals [980]:
				xmin = 389.0956
				xmax = 389.3456
				text = "i"
			intervals [981]:
				xmin = 389.3456
				xmax = 389.4856
				text = "have"
			intervals [982]:
				xmin = 389.4856
				xmax = 389.5456
				text = "an"
			intervals [983]:
				xmin = 389.5456
				xmax = 389.8456
				text = "idea"
			intervals [984]:
				xmin = 389.8456
				xmax = 389.9956
				text = "who"
			intervals [985]:
				xmin = 389.9956
				xmax = 390.0456
				text = "s"
			intervals [986]:
				xmin = 390.0456
				xmax = 390.2056
				text = "gonna"
			intervals [987]:
				xmin = 390.2056
				xmax = 390.3356
				text = "win"
			intervals [988]:
				xmin = 390.3356
				xmax = 390.4556
				text = "it"
			intervals [989]:
				xmin = 390.4556
				xmax = 390.5579
				text = ""
			intervals [990]:
				xmin = 390.5579
				xmax = 390.6379
				text = "i"
			intervals [991]:
				xmin = 390.6379
				xmax = 390.7579
				text = "mean"
			intervals [992]:
				xmin = 390.7579
				xmax = 390.8279
				text = "i"
			intervals [993]:
				xmin = 390.8279
				xmax = 390.9479
				text = "think"
			intervals [994]:
				xmin = 390.9479
				xmax = 391.0079
				text = "it"
			intervals [995]:
				xmin = 391.0079
				xmax = 391.0379
				text = "s"
			intervals [996]:
				xmin = 391.0379
				xmax = 391.2879
				text = "between"
			intervals [997]:
				xmin = 391.2879
				xmax = 391.7679
				text = "minnesota"
			intervals [998]:
				xmin = 391.7679
				xmax = 391.9912
				text = ""
			intervals [999]:
				xmin = 391.9912
				xmax = 392.4512
				text = "detroit"
			intervals [1000]:
				xmin = 392.4512
				xmax = 392.4812
				text = ""
			intervals [1001]:
				xmin = 392.4812
				xmax = 392.5612
				text = "and"
			intervals [1002]:
				xmin = 392.5612
				xmax = 392.9912
				text = "baltimore"
			intervals [1003]:
				xmin = 392.9912
				xmax = 394.7224
				text = ""
			intervals [1004]:
				xmin = 394.7224
				xmax = 394.8124
				text = "two"
			intervals [1005]:
				xmin = 394.8124
				xmax = 394.8724
				text = "of"
			intervals [1006]:
				xmin = 394.8724
				xmax = 395.0624
				text = "those"
			intervals [1007]:
				xmin = 395.0624
				xmax = 396.6536
				text = ""
			intervals [1008]:
				xmin = 396.6536
				xmax = 397.0336
				text = "no"
			intervals [1009]:
				xmin = 397.0336
				xmax = 397.6741
				text = ""
			intervals [1010]:
				xmin = 397.6741
				xmax = 397.9341
				text = "not"
			intervals [1011]:
				xmin = 397.9341
				xmax = 397.9741
				text = ""
			intervals [1012]:
				xmin = 397.9741
				xmax = 398.3141
				text = "cleveland"
			intervals [1013]:
				xmin = 398.3141
				xmax = 398.7485
				text = ""
			intervals [1014]:
				xmin = 398.7485
				xmax = 398.9085
				text = "no"
			intervals [1015]:
				xmin = 398.9085
				xmax = 399.7685
				text = "<unk>"
			intervals [1016]:
				xmin = 399.7685
				xmax = 404.270
				text = ""
			intervals [1017]:
				xmin = 404.270
				xmax = 404.430
				text = "care"
			intervals [1018]:
				xmin = 404.430
				xmax = 404.490
				text = "for"
			intervals [1019]:
				xmin = 404.490
				xmax = 404.520
				text = ""
			intervals [1020]:
				xmin = 404.520
				xmax = 404.610
				text = "one"
			intervals [1021]:
				xmin = 404.610
				xmax = 407.449
				text = ""
			intervals [1022]:
				xmin = 407.449
				xmax = 407.699
				text = "well"
			intervals [1023]:
				xmin = 407.699
				xmax = 407.849
				text = "i"
			intervals [1024]:
				xmin = 407.849
				xmax = 408.099
				text = "like"
			intervals [1025]:
				xmin = 408.099
				xmax = 408.349
				text = "uh"
			intervals [1026]:
				xmin = 408.349
				xmax = 408.8417
				text = ""
			intervals [1027]:
				xmin = 408.8417
				xmax = 409.0417
				text = "some"
			intervals [1028]:
				xmin = 409.0417
				xmax = 409.4517
				text = "variety"
			intervals [1029]:
				xmin = 409.4517
				xmax = 409.7717
				text = "shows"
			intervals [1030]:
				xmin = 409.7717
				xmax = 410.0217
				text = "dean"
			intervals [1031]:
				xmin = 410.0217
				xmax = 410.3217
				text = "martin"
			intervals [1032]:
				xmin = 410.3217
				xmax = 410.4617
				text = "i"
			intervals [1033]:
				xmin = 410.4617
				xmax = 410.8996
				text = ""
			intervals [1034]:
				xmin = 410.8996
				xmax = 411.0496
				text = "like"
			intervals [1035]:
				xmin = 411.0496
				xmax = 411.1996
				text = "his"
			intervals [1036]:
				xmin = 411.1996
				xmax = 411.3696
				text = "show"
			intervals [1037]:
				xmin = 411.3696
				xmax = 411.5896
				text = "very"
			intervals [1038]:
				xmin = 411.5896
				xmax = 411.6196
				text = ""
			intervals [1039]:
				xmin = 411.6196
				xmax = 412.0496
				text = "much"
			intervals [1040]:
				xmin = 412.0496
				xmax = 421.5675
				text = ""
			intervals [1041]:
				xmin = 421.5675
				xmax = 421.8175
				text = "well"
			intervals [1042]:
				xmin = 421.8175
				xmax = 422.2775
				text = "actually"
			intervals [1043]:
				xmin = 422.2775
				xmax = 422.4475
				text = "i"
			intervals [1044]:
				xmin = 422.4475
				xmax = 422.4875
				text = ""
			intervals [1045]:
				xmin = 422.4875
				xmax = 422.7375
				text = "don't"
			intervals [1046]:
				xmin = 422.7375
				xmax = 422.8875
				text = "sit"
			intervals [1047]:
				xmin = 422.8875
				xmax = 423.0475
				text = "down"
			intervals [1048]:
				xmin = 423.0475
				xmax = 423.1075
				text = "and"
			intervals [1049]:
				xmin = 423.1075
				xmax = 423.2475
				text = "look"
			intervals [1050]:
				xmin = 423.2475
				xmax = 423.3075
				text = "at"
			intervals [1051]:
				xmin = 423.3075
				xmax = 423.5875
				text = "tv"
			intervals [1052]:
				xmin = 423.5875
				xmax = 423.8475
				text = "that"
			intervals [1053]:
				xmin = 423.8475
				xmax = 424.4075
				text = "often"
			intervals [1054]:
				xmin = 424.4075
				xmax = 425.1894
				text = ""
			intervals [1055]:
				xmin = 425.1894
				xmax = 425.3194
				text = "you"
			intervals [1056]:
				xmin = 425.3194
				xmax = 425.4494
				text = "said"
			intervals [1057]:
				xmin = 425.4494
				xmax = 425.5194
				text = "do"
			intervals [1058]:
				xmin = 425.5194
				xmax = 425.6194
				text = "i"
			intervals [1059]:
				xmin = 425.6194
				xmax = 425.8794
				text = "watch"
			intervals [1060]:
				xmin = 425.8794
				xmax = 426.1294
				text = "tv"
			intervals [1061]:
				xmin = 426.1294
				xmax = 426.7094
				text = "yes"
			intervals [1062]:
				xmin = 426.7094
				xmax = 426.7405
				text = ""
			intervals [1063]:
				xmin = 426.7405
				xmax = 426.8805
				text = "but"
			intervals [1064]:
				xmin = 426.8805
				xmax = 427.1905
				text = "uh"
			intervals [1065]:
				xmin = 427.1905
				xmax = 427.5205
				text = ""
			intervals [1066]:
				xmin = 427.5205
				xmax = 427.7405
				text = "uh"
			intervals [1067]:
				xmin = 427.7405
				xmax = 427.7705
				text = ""
			intervals [1068]:
				xmin = 427.7705
				xmax = 428.3405
				text = "habitually"
			intervals [1069]:
				xmin = 428.3405
				xmax = 428.4905
				text = "just"
			intervals [1070]:
				xmin = 428.4905
				xmax = 428.6505
				text = "sit"
			intervals [1071]:
				xmin = 428.6505
				xmax = 428.7805
				text = "there"
			intervals [1072]:
				xmin = 428.7805
				xmax = 428.8605
				text = "in"
			intervals [1073]:
				xmin = 428.8605
				xmax = 429.0505
				text = "front"
			intervals [1074]:
				xmin = 429.0505
				xmax = 429.1105
				text = "of"
			intervals [1075]:
				xmin = 429.1105
				xmax = 429.1905
				text = "the"
			intervals [1076]:
				xmin = 429.1905
				xmax = 429.5605
				text = "box"
			intervals [1077]:
				xmin = 429.5605
				xmax = 429.7805
				text = "no"
			intervals [1078]:
				xmin = 429.7805
				xmax = 429.8705
				text = "i"
			intervals [1079]:
				xmin = 429.8705
				xmax = 429.9005
				text = ""
			intervals [1080]:
				xmin = 429.9005
				xmax = 430.1805
				text = "don't"
			intervals [1081]:
				xmin = 430.1805
				xmax = 430.340
				text = ""
			intervals [1082]:
				xmin = 430.340
				xmax = 431.260
				text = "<unk>"
			intervals [1083]:
				xmin = 431.260
				xmax = 431.3108
				text = ""
			intervals [1084]:
				xmin = 431.3108
				xmax = 431.5708
				text = "i"
			intervals [1085]:
				xmin = 431.5708
				xmax = 432.0808
				text = "watched"
			intervals [1086]:
				xmin = 432.0808
				xmax = 432.1837
				text = ""
			intervals [1087]:
				xmin = 432.1837
				xmax = 432.3637
				text = "i"
			intervals [1088]:
				xmin = 432.3637
				xmax = 432.6437
				text = "have"
			intervals [1089]:
				xmin = 432.6437
				xmax = 432.9837
				text = "watched"
			intervals [1090]:
				xmin = 432.9837
				xmax = 433.5037
				text = "mannix"
			intervals [1091]:
				xmin = 433.5037
				xmax = 433.5857
				text = ""
			intervals [1092]:
				xmin = 433.5857
				xmax = 433.7257
				text = "but"
			intervals [1093]:
				xmin = 433.7257
				xmax = 433.9457
				text = "not"
			intervals [1094]:
				xmin = 433.9457
				xmax = 434.266
				text = ""
			intervals [1095]:
				xmin = 434.266
				xmax = 434.416
				text = "to"
			intervals [1096]:
				xmin = 434.416
				xmax = 434.596
				text = "any"
			intervals [1097]:
				xmin = 434.596
				xmax = 434.786
				text = "great"
			intervals [1098]:
				xmin = 434.786
				xmax = 435.106
				text = "degree"
			intervals [1099]:
				xmin = 435.106
				xmax = 436.1511
				text = ""
			intervals [1100]:
				xmin = 436.1511
				xmax = 436.5811
				text = "and"
			intervals [1101]:
				xmin = 436.5811
				xmax = 436.8411
				text = "uh"
			intervals [1102]:
				xmin = 436.8411
				xmax = 436.9695
				text = ""
			intervals [1103]:
				xmin = 436.9695
				xmax = 437.1695
				text = "big"
			intervals [1104]:
				xmin = 437.1695
				xmax = 437.7495
				text = "valley"
			intervals [1105]:
				xmin = 437.7495
				xmax = 437.8355
				text = ""
			intervals [1106]:
				xmin = 437.8355
				xmax = 438.0455
				text = "i've"
			intervals [1107]:
				xmin = 438.0455
				xmax = 438.2455
				text = "seen"
			intervals [1108]:
				xmin = 438.2455
				xmax = 438.3955
				text = "that"
			intervals [1109]:
				xmin = 438.3955
				xmax = 438.5855
				text = "quite"
			intervals [1110]:
				xmin = 438.5855
				xmax = 438.6455
				text = "a"
			intervals [1111]:
				xmin = 438.6455
				xmax = 438.7855
				text = "few"
			intervals [1112]:
				xmin = 438.7855
				xmax = 439.3655
				text = "times"
			intervals [1113]:
				xmin = 439.3655
				xmax = 441.309
				text = ""
			intervals [1114]:
				xmin = 441.309
				xmax = 441.809
				text = "and"
			intervals [1115]:
				xmin = 441.809
				xmax = 442.2094
				text = ""
			intervals [1116]:
				xmin = 442.2094
				xmax = 442.6194
				text = "pardon"
			intervals [1117]:
				xmin = 442.6194
				xmax = 460.1526
				text = ""
			intervals [1118]:
				xmin = 460.1526
				xmax = 460.6426
				text = "hm"
			intervals [1119]:
				xmin = 460.6426
				xmax = 461.1326
				text = "well"
			intervals [1120]:
				xmin = 461.1326
				xmax = 461.4752
				text = ""
			intervals [1121]:
				xmin = 461.4752
				xmax = 461.7252
				text = "only"
			intervals [1122]:
				xmin = 461.7252
				xmax = 462.1052
				text = "vaguely"
			intervals [1123]:
				xmin = 462.1052
				xmax = 462.4457
				text = ""
			intervals [1124]:
				xmin = 462.4457
				xmax = 462.5857
				text = "i"
			intervals [1125]:
				xmin = 462.5857
				xmax = 462.8657
				text = "remember"
			intervals [1126]:
				xmin = 462.8657
				xmax = 463.2857
				text = "one"
			intervals [1127]:
				xmin = 463.2857
				xmax = 463.4457
				text = "where"
			intervals [1128]:
				xmin = 463.4457
				xmax = 463.5057
				text = "it"
			intervals [1129]:
				xmin = 463.5057
				xmax = 463.7257
				text = "was"
			intervals [1130]:
				xmin = 463.7257
				xmax = 463.9557
				text = "uh"
			intervals [1131]:
				xmin = 463.9557
				xmax = 463.9857
				text = ""
			intervals [1132]:
				xmin = 463.9857
				xmax = 464.5857
				text = "this"
			intervals [1133]:
				xmin = 464.5857
				xmax = 465.512
				text = ""
			intervals [1134]:
				xmin = 465.512
				xmax = 465.652
				text = "uh"
			intervals [1135]:
				xmin = 465.652
				xmax = 466.052
				text = "adopted"
			intervals [1136]:
				xmin = 466.052
				xmax = 466.292
				text = "son"
			intervals [1137]:
				xmin = 466.292
				xmax = 466.372
				text = "of"
			intervals [1138]:
				xmin = 466.372
				xmax = 466.922
				text = "theirs"
			intervals [1139]:
				xmin = 466.922
				xmax = 467.583
				text = ""
			intervals [1140]:
				xmin = 467.583
				xmax = 467.743
				text = "was"
			intervals [1141]:
				xmin = 467.743
				xmax = 467.813
				text = "at"
			intervals [1142]:
				xmin = 467.813
				xmax = 467.883
				text = "a"
			intervals [1143]:
				xmin = 467.883
				xmax = 468.133
				text = "great"
			intervals [1144]:
				xmin = 468.133
				xmax = 468.553
				text = "quandary"
			intervals [1145]:
				xmin = 468.553
				xmax = 468.803
				text = "about"
			intervals [1146]:
				xmin = 468.803
				xmax = 468.923
				text = "who"
			intervals [1147]:
				xmin = 468.923
				xmax = 469.043
				text = "was"
			intervals [1148]:
				xmin = 469.043
				xmax = 469.163
				text = "his"
			intervals [1149]:
				xmin = 469.163
				xmax = 469.623
				text = "father"
			intervals [1150]:
				xmin = 469.623
				xmax = 469.733
				text = "what"
			intervals [1151]:
				xmin = 469.733
				xmax = 469.833
				text = "his"
			intervals [1152]:
				xmin = 469.833
				xmax = 470.193
				text = "father"
			intervals [1153]:
				xmin = 470.193
				xmax = 470.403
				text = "was"
			intervals [1154]:
				xmin = 470.403
				xmax = 470.473
				text = "or"
			intervals [1155]:
				xmin = 470.473
				xmax = 470.733
				text = "something"
			intervals [1156]:
				xmin = 470.733
				xmax = 470.883
				text = "like"
			intervals [1157]:
				xmin = 470.883
				xmax = 471.193
				text = "that"
			intervals [1158]:
				xmin = 471.193
				xmax = 471.7018
				text = ""
			intervals [1159]:
				xmin = 471.7018
				xmax = 471.7618
				text = "and"
			intervals [1160]:
				xmin = 471.7618
				xmax = 471.8418
				text = "it"
			intervals [1161]:
				xmin = 471.8418
				xmax = 472.0618
				text = "seemed"
			intervals [1162]:
				xmin = 472.0618
				xmax = 472.1518
				text = "that"
			intervals [1163]:
				xmin = 472.1518
				xmax = 472.4318
				text = "some"
			intervals [1164]:
				xmin = 472.4318
				xmax = 472.6518
				text = "woman"
			intervals [1165]:
				xmin = 472.6518
				xmax = 472.7418
				text = "in"
			intervals [1166]:
				xmin = 472.7418
				xmax = 473.0318
				text = "some"
			intervals [1167]:
				xmin = 473.0318
				xmax = 473.2886
				text = ""
			intervals [1168]:
				xmin = 473.2886
				xmax = 473.6486
				text = "distant"
			intervals [1169]:
				xmin = 473.6486
				xmax = 473.9286
				text = "town"
			intervals [1170]:
				xmin = 473.9286
				xmax = 474.0586
				text = "from"
			intervals [1171]:
				xmin = 474.0586
				xmax = 474.1986
				text = "where"
			intervals [1172]:
				xmin = 474.1986
				xmax = 474.3186
				text = "they"
			intervals [1173]:
				xmin = 474.3186
				xmax = 474.6986
				text = "live"
			intervals [1174]:
				xmin = 474.6986
				xmax = 475.1749
				text = ""
			intervals [1175]:
				xmin = 475.1749
				xmax = 475.4149
				text = "had"
			intervals [1176]:
				xmin = 475.4149
				xmax = 475.5549
				text = "some"
			intervals [1177]:
				xmin = 475.5549
				xmax = 476.0549
				text = "information"
			intervals [1178]:
				xmin = 476.0549
				xmax = 476.4349
				text = "pertaining"
			intervals [1179]:
				xmin = 476.4349
				xmax = 476.4649
				text = ""
			intervals [1180]:
				xmin = 476.4649
				xmax = 476.6649
				text = "to"
			intervals [1181]:
				xmin = 476.6649
				xmax = 477.0749
				text = "this"
			intervals [1182]:
				xmin = 477.0749
				xmax = 477.5228
				text = ""
			intervals [1183]:
				xmin = 477.5228
				xmax = 477.8628
				text = "and"
			intervals [1184]:
				xmin = 477.8628
				xmax = 478.1628
				text = "uh"
			intervals [1185]:
				xmin = 478.1628
				xmax = 478.7513
				text = ""
			intervals [1186]:
				xmin = 478.7513
				xmax = 478.8313
				text = "it"
			intervals [1187]:
				xmin = 478.8313
				xmax = 478.9613
				text = "was"
			intervals [1188]:
				xmin = 478.9613
				xmax = 479.0413
				text = "a"
			intervals [1189]:
				xmin = 479.0413
				xmax = 479.2413
				text = "big"
			intervals [1190]:
				xmin = 479.2413
				xmax = 479.2813
				text = ""
			intervals [1191]:
				xmin = 479.2813
				xmax = 479.4113
				text = "to"
			intervals [1192]:
				xmin = 479.4113
				xmax = 479.5813
				text = "do"
			intervals [1193]:
				xmin = 479.5813
				xmax = 479.8113
				text = "about"
			intervals [1194]:
				xmin = 479.8113
				xmax = 479.8813
				text = "it"
			intervals [1195]:
				xmin = 479.8813
				xmax = 479.9813
				text = "but"
			intervals [1196]:
				xmin = 479.9813
				xmax = 480.3813
				text = "finally"
			intervals [1197]:
				xmin = 480.3813
				xmax = 480.4413
				text = "it"
			intervals [1198]:
				xmin = 480.4413
				xmax = 480.5213
				text = ""
			intervals [1199]:
				xmin = 480.5213
				xmax = 480.7813
				text = "worked"
			intervals [1200]:
				xmin = 480.7813
				xmax = 480.9513
				text = "out"
			intervals [1201]:
				xmin = 480.9513
				xmax = 481.0324
				text = ""
			intervals [1202]:
				xmin = 481.0324
				xmax = 481.2424
				text = "pretty"
			intervals [1203]:
				xmin = 481.2424
				xmax = 481.5624
				text = "well"
			intervals [1204]:
				xmin = 481.5624
				xmax = 482.070
				text = ""
			intervals [1205]:
				xmin = 482.070
				xmax = 482.150
				text = "and"
			intervals [1206]:
				xmin = 482.150
				xmax = 482.180
				text = "i"
			intervals [1207]:
				xmin = 482.180
				xmax = 482.220
				text = "<unk>"
			intervals [1208]:
				xmin = 482.220
				xmax = 482.350
				text = "say"
			intervals [1209]:
				xmin = 482.350
				xmax = 482.420
				text = "it"
			intervals [1210]:
				xmin = 482.420
				xmax = 482.470
				text = "s"
			intervals [1211]:
				xmin = 482.470
				xmax = 482.610
				text = "not"
			intervals [1212]:
				xmin = 482.610
				xmax = 482.640
				text = ""
			intervals [1213]:
				xmin = 482.640
				xmax = 482.850
				text = "very"
			intervals [1214]:
				xmin = 482.850
				xmax = 483.150
				text = "vague"
			intervals [1215]:
				xmin = 483.150
				xmax = 483.210
				text = "it"
			intervals [1216]:
				xmin = 483.210
				xmax = 483.260
				text = "s"
			intervals [1217]:
				xmin = 483.260
				xmax = 483.390
				text = "not"
			intervals [1218]:
				xmin = 483.390
				xmax = 483.420
				text = ""
			intervals [1219]:
				xmin = 483.420
				xmax = 483.590
				text = "very"
			intervals [1220]:
				xmin = 483.590
				xmax = 483.630
				text = ""
			intervals [1221]:
				xmin = 483.630
				xmax = 483.960
				text = "clear"
			intervals [1222]:
				xmin = 483.960
				xmax = 484.0248
				text = ""
			intervals [1223]:
				xmin = 484.0248
				xmax = 484.1648
				text = "but"
			intervals [1224]:
				xmin = 484.1648
				xmax = 484.2348
				text = "i"
			intervals [1225]:
				xmin = 484.2348
				xmax = 484.4848
				text = "remember"
			intervals [1226]:
				xmin = 484.4848
				xmax = 484.6848
				text = "that"
			intervals [1227]:
				xmin = 484.6848
				xmax = 485.0648
				text = "particular"
			intervals [1228]:
				xmin = 485.0648
				xmax = 485.0948
				text = ""
			intervals [1229]:
				xmin = 485.0948
				xmax = 485.4848
				text = "episo-"
			intervals [1230]:
				xmin = 485.4848
				xmax = 485.567
				text = ""
			intervals [1231]:
				xmin = 485.567
				xmax = 486.117
				text = "episode"
			intervals [1232]:
				xmin = 486.117
				xmax = 487.4986
				text = ""
			intervals [1233]:
				xmin = 487.4986
				xmax = 487.6586
				text = "well"
			intervals [1234]:
				xmin = 487.6586
				xmax = 487.7286
				text = "i"
			intervals [1235]:
				xmin = 487.7286
				xmax = 487.8786
				text = "thought"
			intervals [1236]:
				xmin = 487.8786
				xmax = 487.9486
				text = "it"
			intervals [1237]:
				xmin = 487.9486
				xmax = 488.1586
				text = "was"
			intervals [1238]:
				xmin = 488.1586
				xmax = 488.5686
				text = "interesting"
			intervals [1239]:
				xmin = 488.5686
				xmax = 488.6532
				text = ""
			intervals [1240]:
				xmin = 488.6532
				xmax = 489.0332
				text = "yes"
			intervals [1241]:
				xmin = 489.0332
				xmax = 489.7046
				text = ""
			intervals [1242]:
				xmin = 489.7046
				xmax = 490.0246
				text = "one"
			intervals [1243]:
				xmin = 490.0246
				xmax = 490.3946
				text = "finding"
			intervals [1244]:
				xmin = 490.3946
				xmax = 490.6446
				text = "his"
			intervals [1245]:
				xmin = 490.6446
				xmax = 491.0746
				text = "heritage"
			intervals [1246]:
				xmin = 491.0746
				xmax = 491.1646
				text = "you"
			intervals [1247]:
				xmin = 491.1646
				xmax = 491.3146
				text = "know"
			intervals [1248]:
				xmin = 491.3146
				xmax = 491.5246
				text = "and"
			intervals [1249]:
				xmin = 491.5246
				xmax = 491.7566
				text = ""
			intervals [1250]:
				xmin = 491.7566
				xmax = 491.9066
				text = "who"
			intervals [1251]:
				xmin = 491.9066
				xmax = 491.9766
				text = "it"
			intervals [1252]:
				xmin = 491.9766
				xmax = 492.2066
				text = "is"
			intervals [1253]:
				xmin = 492.2066
				xmax = 492.4566
				text = "and"
			intervals [1254]:
				xmin = 492.4566
				xmax = 492.6179
				text = ""
			intervals [1255]:
				xmin = 492.6179
				xmax = 492.8479
				text = "what"
			intervals [1256]:
				xmin = 492.8479
				xmax = 492.9379
				text = ""
			intervals [1257]:
				xmin = 492.9379
				xmax = 493.0679
				text = "and"
			intervals [1258]:
				xmin = 493.0679
				xmax = 493.2779
				text = "why"
			intervals [1259]:
				xmin = 493.2779
				xmax = 493.3079
				text = ""
			intervals [1260]:
				xmin = 493.3079
				xmax = 493.3779
				text = "and"
			intervals [1261]:
				xmin = 493.3779
				xmax = 493.4879
				text = "so"
			intervals [1262]:
				xmin = 493.4879
				xmax = 493.6979
				text = "forth"
			intervals [1263]:
				xmin = 493.6979
				xmax = 493.7779
				text = "and"
			intervals [1264]:
				xmin = 493.7779
				xmax = 493.8879
				text = "so"
			intervals [1265]:
				xmin = 493.8879
				xmax = 499.1972
				text = ""
			intervals [1266]:
				xmin = 499.1972
				xmax = 499.6772
				text = "well"
			intervals [1267]:
				xmin = 499.6772
				xmax = 499.8411
				text = ""
			intervals [1268]:
				xmin = 499.8411
				xmax = 500.0611
				text = "not"
			intervals [1269]:
				xmin = 500.0611
				xmax = 500.0911
				text = ""
			intervals [1270]:
				xmin = 500.0911
				xmax = 500.3311
				text = "very"
			intervals [1271]:
				xmin = 500.3311
				xmax = 500.8511
				text = "often"
			intervals [1272]:
				xmin = 500.8511
				xmax = 501.3602
				text = ""
			intervals [1273]:
				xmin = 501.3602
				xmax = 501.4802
				text = "the"
			intervals [1274]:
				xmin = 501.4802
				xmax = 501.7302
				text = "last"
			intervals [1275]:
				xmin = 501.7302
				xmax = 501.8602
				text = "one"
			intervals [1276]:
				xmin = 501.8602
				xmax = 501.9102
				text = "i"
			intervals [1277]:
				xmin = 501.9102
				xmax = 502.0402
				text = "saw"
			intervals [1278]:
				xmin = 502.0402
				xmax = 502.1802
				text = "was"
			intervals [1279]:
				xmin = 502.1802
				xmax = 502.4002
				text = "valley"
			intervals [1280]:
				xmin = 502.4002
				xmax = 502.4602
				text = "of"
			intervals [1281]:
				xmin = 502.4602
				xmax = 502.5202
				text = "the"
			intervals [1282]:
				xmin = 502.5202
				xmax = 503.0602
				text = "dolls"
			intervals [1283]:
				xmin = 503.0602
				xmax = 505.6484
				text = ""
			intervals [1284]:
				xmin = 505.6484
				xmax = 505.8084
				text = "well"
			intervals [1285]:
				xmin = 505.8084
				xmax = 505.8984
				text = "the"
			intervals [1286]:
				xmin = 505.8984
				xmax = 506.3884
				text = "dolls"
			intervals [1287]:
				xmin = 506.3884
				xmax = 506.8684
				text = "themselves"
			intervals [1288]:
				xmin = 506.8684
				xmax = 507.1984
				text = "were"
			intervals [1289]:
				xmin = 507.1984
				xmax = 507.6135
				text = ""
			intervals [1290]:
				xmin = 507.6135
				xmax = 507.9035
				text = "dope"
			intervals [1291]:
				xmin = 507.9035
				xmax = 508.0637
				text = ""
			intervals [1292]:
				xmin = 508.0637
				xmax = 508.4737
				text = "tablets"
			intervals [1293]:
				xmin = 508.4737
				xmax = 508.5437
				text = "you"
			intervals [1294]:
				xmin = 508.5437
				xmax = 508.7637
				text = "know"
			intervals [1295]:
				xmin = 508.7637
				xmax = 508.9634
				text = ""
			intervals [1296]:
				xmin = 508.9634
				xmax = 509.4934
				text = "pills"
			intervals [1297]:
				xmin = 509.4934
				xmax = 509.6534
				text = "like"
			intervals [1298]:
				xmin = 509.6534
				xmax = 509.8534
				text = "that"
			intervals [1299]:
				xmin = 509.8534
				xmax = 510.3827
				text = ""
			intervals [1300]:
				xmin = 510.3827
				xmax = 510.6827
				text = "and"
			intervals [1301]:
				xmin = 510.6827
				xmax = 510.9627
				text = "uh"
			intervals [1302]:
				xmin = 510.9627
				xmax = 511.2042
				text = ""
			intervals [1303]:
				xmin = 511.2042
				xmax = 511.2842
				text = "it"
			intervals [1304]:
				xmin = 511.2842
				xmax = 511.6342
				text = "was"
			intervals [1305]:
				xmin = 511.6342
				xmax = 511.6815
				text = ""
			intervals [1306]:
				xmin = 511.6815
				xmax = 511.9815
				text = "these"
			intervals [1307]:
				xmin = 511.9815
				xmax = 512.4215
				text = "girls"
			intervals [1308]:
				xmin = 512.4215
				xmax = 512.6815
				text = "were"
			intervals [1309]:
				xmin = 512.6815
				xmax = 514.9726
				text = ""
			intervals [1310]:
				xmin = 514.9726
				xmax = 515.1726
				text = "at"
			intervals [1311]:
				xmin = 515.1726
				xmax = 515.5026
				text = "various"
			intervals [1312]:
				xmin = 515.5026
				xmax = 516.1226
				text = "times"
			intervals [1313]:
				xmin = 516.1226
				xmax = 516.1517
				text = ""
			intervals [1314]:
				xmin = 516.1517
				xmax = 516.4517
				text = "wrapped"
			intervals [1315]:
				xmin = 516.4517
				xmax = 516.5917
				text = "up"
			intervals [1316]:
				xmin = 516.5917
				xmax = 516.7217
				text = "in"
			intervals [1317]:
				xmin = 516.7217
				xmax = 516.8417
				text = "them"
			intervals [1318]:
				xmin = 516.8417
				xmax = 517.2316
				text = ""
			intervals [1319]:
				xmin = 517.2316
				xmax = 517.3516
				text = "and"
			intervals [1320]:
				xmin = 517.3516
				xmax = 517.7016
				text = "they"
			intervals [1321]:
				xmin = 517.7016
				xmax = 517.8607
				text = ""
			intervals [1322]:
				xmin = 517.8607
				xmax = 518.2407
				text = "affected"
			intervals [1323]:
				xmin = 518.2407
				xmax = 518.3507
				text = "the"
			intervals [1324]:
				xmin = 518.3507
				xmax = 518.7907
				text = "dolls"
			intervals [1325]:
				xmin = 518.7907
				xmax = 518.8907
				text = "the"
			intervals [1326]:
				xmin = 518.8907
				xmax = 519.4107
				text = "pills"
			intervals [1327]:
				xmin = 519.4107
				xmax = 519.5982
				text = ""
			intervals [1328]:
				xmin = 519.5982
				xmax = 519.9082
				text = "affected"
			intervals [1329]:
				xmin = 519.9082
				xmax = 520.0682
				text = "their"
			intervals [1330]:
				xmin = 520.0682
				xmax = 520.5982
				text = "lives"
			intervals [1331]:
				xmin = 520.5982
				xmax = 521.1769
				text = ""
			intervals [1332]:
				xmin = 521.1769
				xmax = 521.4069
				text = "very"
			intervals [1333]:
				xmin = 521.4069
				xmax = 521.7669
				text = "much"
			intervals [1334]:
				xmin = 521.7669
				xmax = 522.0722
				text = ""
			intervals [1335]:
				xmin = 522.0722
				xmax = 522.2322
				text = "very"
			intervals [1336]:
				xmin = 522.2322
				xmax = 522.6022
				text = "much"
			intervals [1337]:
				xmin = 522.6022
				xmax = 525.6232
				text = ""
			intervals [1338]:
				xmin = 525.6232
				xmax = 525.7532
				text = "what"
			intervals [1339]:
				xmin = 525.7532
				xmax = 526.0132
				text = "happened"
			intervals [1340]:
				xmin = 526.0132
				xmax = 526.0832
				text = "to"
			intervals [1341]:
				xmin = 526.0832
				xmax = 526.3232
				text = "them"
			intervals [1342]:
				xmin = 526.3232
				xmax = 526.5957
				text = ""
			intervals [1343]:
				xmin = 526.5957
				xmax = 527.0457
				text = "one"
			intervals [1344]:
				xmin = 527.0457
				xmax = 527.3557
				text = "finally"
			intervals [1345]:
				xmin = 527.3557
				xmax = 527.6257
				text = "committed"
			intervals [1346]:
				xmin = 527.6257
				xmax = 528.3057
				text = "suicide"
			intervals [1347]:
				xmin = 528.3057
				xmax = 529.1559
				text = ""
			intervals [1348]:
				xmin = 529.1559
				xmax = 529.4759
				text = "one"
			intervals [1349]:
				xmin = 529.4759
				xmax = 529.9162
				text = ""
			intervals [1350]:
				xmin = 529.9162
				xmax = 530.2962
				text = "i"
			intervals [1351]:
				xmin = 530.2962
				xmax = 530.3462
				text = ""
			intervals [1352]:
				xmin = 530.3462
				xmax = 530.6162
				text = "think"
			intervals [1353]:
				xmin = 530.6162
				xmax = 530.656
				text = ""
			intervals [1354]:
				xmin = 530.656
				xmax = 530.826
				text = "was"
			intervals [1355]:
				xmin = 530.826
				xmax = 531.266
				text = "going"
			intervals [1356]:
				xmin = 531.266
				xmax = 531.5134
				text = ""
			intervals [1357]:
				xmin = 531.5134
				xmax = 531.7434
				text = "off"
			intervals [1358]:
				xmin = 531.7434
				xmax = 531.8634
				text = "her"
			intervals [1359]:
				xmin = 531.8634
				xmax = 532.1534
				text = "rocker"
			intervals [1360]:
				xmin = 532.1534
				xmax = 532.2334
				text = "at"
			intervals [1361]:
				xmin = 532.2334
				xmax = 532.2634
				text = ""
			intervals [1362]:
				xmin = 532.2634
				xmax = 532.4434
				text = "the"
			intervals [1363]:
				xmin = 532.4434
				xmax = 532.6134
				text = "end"
			intervals [1364]:
				xmin = 532.6134
				xmax = 532.6834
				text = "of"
			intervals [1365]:
				xmin = 532.6834
				xmax = 532.7734
				text = "the"
			intervals [1366]:
				xmin = 532.7734
				xmax = 533.0934
				text = "picture"
			intervals [1367]:
				xmin = 533.0934
				xmax = 533.6541
				text = ""
			intervals [1368]:
				xmin = 533.6541
				xmax = 533.7341
				text = "and"
			intervals [1369]:
				xmin = 533.7341
				xmax = 533.8541
				text = "the"
			intervals [1370]:
				xmin = 533.8541
				xmax = 534.0741
				text = "other"
			intervals [1371]:
				xmin = 534.0741
				xmax = 534.3241
				text = "one"
			intervals [1372]:
				xmin = 534.3241
				xmax = 534.5433
				text = ""
			intervals [1373]:
				xmin = 534.5433
				xmax = 535.0133
				text = "straightened"
			intervals [1374]:
				xmin = 535.0133
				xmax = 535.2033
				text = "up"
			intervals [1375]:
				xmin = 535.2033
				xmax = 535.6433
				text = "and"
			intervals [1376]:
				xmin = 535.6433
				xmax = 536.0993
				text = ""
			intervals [1377]:
				xmin = 536.0993
				xmax = 536.7093
				text = "presumably"
			intervals [1378]:
				xmin = 536.7093
				xmax = 536.7553
				text = ""
			intervals [1379]:
				xmin = 536.7553
				xmax = 536.9653
				text = "lived"
			intervals [1380]:
				xmin = 536.9653
				xmax = 537.3253
				text = "happily"
			intervals [1381]:
				xmin = 537.3253
				xmax = 537.4753
				text = "ever"
			intervals [1382]:
				xmin = 537.4753
				xmax = 537.7753
				text = "after"
			intervals [1383]:
				xmin = 537.7753
				xmax = 547.3409
				text = ""
			intervals [1384]:
				xmin = 547.3409
				xmax = 547.5609
				text = "well"
			intervals [1385]:
				xmin = 547.5609
				xmax = 547.7409
				text = "one"
			intervals [1386]:
				xmin = 547.7409
				xmax = 547.9309
				text = "was"
			intervals [1387]:
				xmin = 547.9309
				xmax = 548.0809
				text = "a"
			intervals [1388]:
				xmin = 548.0809
				xmax = 548.9927
				text = ""
			intervals [1389]:
				xmin = 548.9927
				xmax = 549.1327
				text = "the"
			intervals [1390]:
				xmin = 549.1327
				xmax = 549.3127
				text = "one"
			intervals [1391]:
				xmin = 549.3127
				xmax = 549.4027
				text = "that"
			intervals [1392]:
				xmin = 549.4027
				xmax = 549.5827
				text = "is"
			intervals [1393]:
				xmin = 549.5827
				xmax = 549.9051
				text = ""
			intervals [1394]:
				xmin = 549.9051
				xmax = 550.0851
				text = "uh"
			intervals [1395]:
				xmin = 550.0851
				xmax = 550.4151
				text = "wound"
			intervals [1396]:
				xmin = 550.4151
				xmax = 550.6051
				text = "up"
			intervals [1397]:
				xmin = 550.6051
				xmax = 550.8495
				text = ""
			intervals [1398]:
				xmin = 550.8495
				xmax = 551.1695
				text = "uh"
			intervals [1399]:
				xmin = 551.1695
				xmax = 551.6119
				text = ""
			intervals [1400]:
				xmin = 551.6119
				xmax = 551.8419
				text = "going"
			intervals [1401]:
				xmin = 551.8419
				xmax = 552.2619
				text = "insane"
			intervals [1402]:
				xmin = 552.2619
				xmax = 553.1686
				text = ""
			intervals [1403]:
				xmin = 553.1686
				xmax = 553.2886
				text = "she"
			intervals [1404]:
				xmin = 553.2886
				xmax = 553.4186
				text = "was"
			intervals [1405]:
				xmin = 553.4186
				xmax = 553.4886
				text = "a"
			intervals [1406]:
				xmin = 553.4886
				xmax = 553.7686
				text = "famous"
			intervals [1407]:
				xmin = 553.7686
				xmax = 554.0186
				text = "movie"
			intervals [1408]:
				xmin = 554.0186
				xmax = 554.4486
				text = "actress"
			intervals [1409]:
				xmin = 554.4486
				xmax = 555.2345
				text = ""
			intervals [1410]:
				xmin = 555.2345
				xmax = 555.6345
				text = "so"
			intervals [1411]:
				xmin = 555.6345
				xmax = 555.7345
				text = "uh"
			intervals [1412]:
				xmin = 555.7345
				xmax = 556.0345
				text = "most"
			intervals [1413]:
				xmin = 556.0345
				xmax = 556.0945
				text = "of"
			intervals [1414]:
				xmin = 556.0945
				xmax = 556.1545
				text = "it"
			intervals [1415]:
				xmin = 556.1545
				xmax = 556.4245
				text = "was"
			intervals [1416]:
				xmin = 556.4245
				xmax = 556.4527
				text = ""
			intervals [1417]:
				xmin = 556.4527
				xmax = 556.8927
				text = "through"
			intervals [1418]:
				xmin = 556.8927
				xmax = 557.1534
				text = ""
			intervals [1419]:
				xmin = 557.1534
				xmax = 557.4434
				text = "about"
			intervals [1420]:
				xmin = 557.4434
				xmax = 557.7434
				text = "her"
			intervals [1421]:
				xmin = 557.7434
				xmax = 558.0934
				text = "life"
			intervals [1422]:
				xmin = 558.0934
				xmax = 558.3534
				text = "and"
			intervals [1423]:
				xmin = 558.3534
				xmax = 558.500
				text = ""
			intervals [1424]:
				xmin = 558.500
				xmax = 558.660
				text = "what"
			intervals [1425]:
				xmin = 558.660
				xmax = 558.940
				text = "she"
			intervals [1426]:
				xmin = 558.940
				xmax = 559.120
				text = "went"
			intervals [1427]:
				xmin = 559.120
				xmax = 559.260
				text = "through"
			intervals [1428]:
				xmin = 559.260
				xmax = 559.350
				text = "to"
			intervals [1429]:
				xmin = 559.350
				xmax = 559.970
				text = "start"
			intervals [1430]:
				xmin = 559.970
				xmax = 560.3271
				text = ""
			intervals [1431]:
				xmin = 560.3271
				xmax = 560.4371
				text = "what"
			intervals [1432]:
				xmin = 560.4371
				xmax = 560.7671
				text = "she"
			intervals [1433]:
				xmin = 560.7671
				xmax = 560.7971
				text = ""
			intervals [1434]:
				xmin = 560.7971
				xmax = 560.9871
				text = "went"
			intervals [1435]:
				xmin = 560.9871
				xmax = 561.3271
				text = "through"
			intervals [1436]:
				xmin = 561.3271
				xmax = 561.3696
				text = ""
			intervals [1437]:
				xmin = 561.3696
				xmax = 561.5996
				text = "why"
			intervals [1438]:
				xmin = 561.5996
				xmax = 561.7796
				text = "she"
			intervals [1439]:
				xmin = 561.7796
				xmax = 562.3796
				text = "was"
			intervals [1440]:
				xmin = 562.3796
				xmax = 562.5449
				text = ""
			intervals [1441]:
				xmin = 562.5449
				xmax = 562.7749
				text = "and"
			intervals [1442]:
				xmin = 562.7749
				xmax = 562.9849
				text = "her"
			intervals [1443]:
				xmin = 562.9849
				xmax = 563.3149
				text = "final"
			intervals [1444]:
				xmin = 563.3149
				xmax = 563.9249
				text = "collapse"
			intervals [1445]:
				xmin = 563.9249
				xmax = 564.8968
				text = ""
			intervals [1446]:
				xmin = 564.8968
				xmax = 565.1968
				text = "another"
			intervals [1447]:
				xmin = 565.1968
				xmax = 565.3668
				text = "one"
			intervals [1448]:
				xmin = 565.3668
				xmax = 565.6068
				text = "was"
			intervals [1449]:
				xmin = 565.6068
				xmax = 566.0668
				text = "um"
			intervals [1450]:
				xmin = 566.0668
				xmax = 566.7243
				text = ""
			intervals [1451]:
				xmin = 566.7243
				xmax = 567.0043
				text = "she"
			intervals [1452]:
				xmin = 567.0043
				xmax = 567.1143
				text = "was"
			intervals [1453]:
				xmin = 567.1143
				xmax = 567.3243
				text = "sort"
			intervals [1454]:
				xmin = 567.3243
				xmax = 567.4443
				text = "of"
			intervals [1455]:
				xmin = 567.4443
				xmax = 567.5343
				text = "in"
			intervals [1456]:
				xmin = 567.5343
				xmax = 567.8543
				text = "the"
			intervals [1457]:
				xmin = 567.8543
				xmax = 568.5561
				text = ""
			intervals [1458]:
				xmin = 568.5561
				xmax = 568.7861
				text = "show"
			intervals [1459]:
				xmin = 568.7861
				xmax = 569.2961
				text = "business"
			intervals [1460]:
				xmin = 569.2961
				xmax = 569.9045
				text = ""
			intervals [1461]:
				xmin = 569.9045
				xmax = 570.1245
				text = "but"
			intervals [1462]:
				xmin = 570.1245
				xmax = 570.1545
				text = ""
			intervals [1463]:
				xmin = 570.1545
				xmax = 570.3745
				text = "more"
			intervals [1464]:
				xmin = 570.3745
				xmax = 570.4045
				text = "or"
			intervals [1465]:
				xmin = 570.4045
				xmax = 570.5345
				text = "less"
			intervals [1466]:
				xmin = 570.5345
				xmax = 570.6245
				text = "was"
			intervals [1467]:
				xmin = 570.6245
				xmax = 570.6745
				text = "a"
			intervals [1468]:
				xmin = 570.6745
				xmax = 570.7045
				text = ""
			intervals [1469]:
				xmin = 570.7045
				xmax = 571.3045
				text = "model"
			intervals [1470]:
				xmin = 571.3045
				xmax = 571.8736
				text = ""
			intervals [1471]:
				xmin = 571.8736
				xmax = 572.0336
				text = "she"
			intervals [1472]:
				xmin = 572.0336
				xmax = 572.1336
				text = "had"
			intervals [1473]:
				xmin = 572.1336
				xmax = 572.1936
				text = "a"
			intervals [1474]:
				xmin = 572.1936
				xmax = 572.4936
				text = "mother"
			intervals [1475]:
				xmin = 572.4936
				xmax = 572.5936
				text = "that"
			intervals [1476]:
				xmin = 572.5936
				xmax = 572.8836
				text = "always"
			intervals [1477]:
				xmin = 572.8836
				xmax = 573.0536
				text = "made"
			intervals [1478]:
				xmin = 573.0536
				xmax = 573.1636
				text = "her"
			intervals [1479]:
				xmin = 573.1636
				xmax = 573.6936
				text = "breasts"
			intervals [1480]:
				xmin = 573.6936
				xmax = 573.8536
				text = "had"
			intervals [1481]:
				xmin = 573.8536
				xmax = 573.9336
				text = "to"
			intervals [1482]:
				xmin = 573.9336
				xmax = 574.3436
				text = "be"
			intervals [1483]:
				xmin = 574.3436
				xmax = 574.3736
				text = ""
			intervals [1484]:
				xmin = 574.3736
				xmax = 574.6936
				text = "s"
			intervals [1485]:
				xmin = 574.6936
				xmax = 574.7736
				text = "you"
			intervals [1486]:
				xmin = 574.7736
				xmax = 574.8736
				text = "know"
			intervals [1487]:
				xmin = 574.8736
				xmax = 574.9336
				text = "a"
			intervals [1488]:
				xmin = 574.9336
				xmax = 575.2836
				text = "certain"
			intervals [1489]:
				xmin = 575.2836
				xmax = 575.4636
				text = "way"
			intervals [1490]:
				xmin = 575.4636
				xmax = 575.5936
				text = "and"
			intervals [1491]:
				xmin = 575.5936
				xmax = 575.9736
				text = "everything"
			intervals [1492]:
				xmin = 575.9736
				xmax = 576.2036
				text = "else"
			intervals [1493]:
				xmin = 576.2036
				xmax = 576.6407
				text = ""
			intervals [1494]:
				xmin = 576.6407
				xmax = 576.7007
				text = "and"
			intervals [1495]:
				xmin = 576.7007
				xmax = 576.8507
				text = "she"
			intervals [1496]:
				xmin = 576.8507
				xmax = 577.0607
				text = "wound"
			intervals [1497]:
				xmin = 577.0607
				xmax = 577.1607
				text = "up"
			intervals [1498]:
				xmin = 577.1607
				xmax = 577.4507
				text = "doing"
			intervals [1499]:
				xmin = 577.4507
				xmax = 577.5407
				text = "uh"
			intervals [1500]:
				xmin = 577.5407
				xmax = 577.8507
				text = "nudey"
			intervals [1501]:
				xmin = 577.8507
				xmax = 578.3207
				text = "pictures"
			intervals [1502]:
				xmin = 578.3207
				xmax = 578.3507
				text = ""
			intervals [1503]:
				xmin = 578.3507
				xmax = 578.4707
				text = "in"
			intervals [1504]:
				xmin = 578.4707
				xmax = 578.8607
				text = "france"
			intervals [1505]:
				xmin = 578.8607
				xmax = 578.9707
				text = "for"
			intervals [1506]:
				xmin = 578.9707
				xmax = 579.1907
				text = "some"
			intervals [1507]:
				xmin = 579.1907
				xmax = 579.5307
				text = "guy"
			intervals [1508]:
				xmin = 579.5307
				xmax = 579.9378
				text = ""
			intervals [1509]:
				xmin = 579.9378
				xmax = 580.3178
				text = "and"
			intervals [1510]:
				xmin = 580.3178
				xmax = 580.4578
				text = "she"
			intervals [1511]:
				xmin = 580.4578
				xmax = 580.7478
				text = "married"
			intervals [1512]:
				xmin = 580.7478
				xmax = 581.0178
				text = "some"
			intervals [1513]:
				xmin = 581.0178
				xmax = 581.3545
				text = ""
			intervals [1514]:
				xmin = 581.3545
				xmax = 581.6545
				text = "fella"
			intervals [1515]:
				xmin = 581.6545
				xmax = 581.7545
				text = "who"
			intervals [1516]:
				xmin = 581.7545
				xmax = 581.8945
				text = "was"
			intervals [1517]:
				xmin = 581.8945
				xmax = 582.0545
				text = "a"
			intervals [1518]:
				xmin = 582.0545
				xmax = 582.2749
				text = ""
			intervals [1519]:
				xmin = 582.2749
				xmax = 582.7449
				text = "promising"
			intervals [1520]:
				xmin = 582.7449
				xmax = 583.1549
				text = "singer"
			intervals [1521]:
				xmin = 583.1549
				xmax = 583.7676
				text = ""
			intervals [1522]:
				xmin = 583.7676
				xmax = 583.8776
				text = "and"
			intervals [1523]:
				xmin = 583.8776
				xmax = 583.9676
				text = "he"
			intervals [1524]:
				xmin = 583.9676
				xmax = 584.0676
				text = "had"
			intervals [1525]:
				xmin = 584.0676
				xmax = 584.2776
				text = "some"
			intervals [1526]:
				xmin = 584.2776
				xmax = 584.9676
				text = "disease"
			intervals [1527]:
				xmin = 584.9676
				xmax = 585.0336
				text = ""
			intervals [1528]:
				xmin = 585.0336
				xmax = 585.2636
				text = "so"
			intervals [1529]:
				xmin = 585.2636
				xmax = 585.4536
				text = "we"
			intervals [1530]:
				xmin = 585.4536
				xmax = 585.6036
				text = "he"
			intervals [1531]:
				xmin = 585.6036
				xmax = 585.8236
				text = "was"
			intervals [1532]:
				xmin = 585.8236
				xmax = 585.8536
				text = ""
			intervals [1533]:
				xmin = 585.8536
				xmax = 586.9836
				text = "institutionalized"
			intervals [1534]:
				xmin = 586.9836
				xmax = 587.3642
				text = ""
			intervals [1535]:
				xmin = 587.3642
				xmax = 587.5042
				text = "and"
			intervals [1536]:
				xmin = 587.5042
				xmax = 587.6442
				text = "she"
			intervals [1537]:
				xmin = 587.6442
				xmax = 587.7742
				text = "went"
			intervals [1538]:
				xmin = 587.7742
				xmax = 588.1442
				text = "overseas"
			intervals [1539]:
				xmin = 588.1442
				xmax = 588.2042
				text = "and"
			intervals [1540]:
				xmin = 588.2042
				xmax = 588.4042
				text = "start"
			intervals [1541]:
				xmin = 588.4042
				xmax = 588.5942
				text = "making"
			intervals [1542]:
				xmin = 588.5942
				xmax = 588.7542
				text = "these"
			intervals [1543]:
				xmin = 588.7542
				xmax = 589.2842
				text = "pictures"
			intervals [1544]:
				xmin = 589.2842
				xmax = 590.249
				text = ""
			intervals [1545]:
				xmin = 590.249
				xmax = 590.599
				text = "and"
			intervals [1546]:
				xmin = 590.599
				xmax = 590.829
				text = "uh"
			intervals [1547]:
				xmin = 590.829
				xmax = 591.169
				text = "finally"
			intervals [1548]:
				xmin = 591.169
				xmax = 591.299
				text = "she"
			intervals [1549]:
				xmin = 591.299
				xmax = 591.569
				text = "came"
			intervals [1550]:
				xmin = 591.569
				xmax = 591.919
				text = "back"
			intervals [1551]:
				xmin = 591.919
				xmax = 592.299
				text = "and"
			intervals [1552]:
				xmin = 592.299
				xmax = 593.586
				text = ""
			intervals [1553]:
				xmin = 593.586
				xmax = 593.846
				text = "things"
			intervals [1554]:
				xmin = 593.846
				xmax = 594.046
				text = "didn't"
			intervals [1555]:
				xmin = 594.046
				xmax = 594.196
				text = "go"
			intervals [1556]:
				xmin = 594.196
				xmax = 594.336
				text = "too"
			intervals [1557]:
				xmin = 594.336
				xmax = 594.536
				text = "well"
			intervals [1558]:
				xmin = 594.536
				xmax = 594.656
				text = "for"
			intervals [1559]:
				xmin = 594.656
				xmax = 594.686
				text = ""
			intervals [1560]:
				xmin = 594.686
				xmax = 594.826
				text = "her"
			intervals [1561]:
				xmin = 594.826
				xmax = 594.976
				text = "and"
			intervals [1562]:
				xmin = 594.976
				xmax = 595.016
				text = ""
			intervals [1563]:
				xmin = 595.016
				xmax = 595.326
				text = "she"
			intervals [1564]:
				xmin = 595.326
				xmax = 595.376
				text = "s"
			intervals [1565]:
				xmin = 595.376
				xmax = 595.446
				text = "the"
			intervals [1566]:
				xmin = 595.446
				xmax = 595.606
				text = "one"
			intervals [1567]:
				xmin = 595.606
				xmax = 595.696
				text = "that"
			intervals [1568]:
				xmin = 595.696
				xmax = 596.006
				text = "finally"
			intervals [1569]:
				xmin = 596.006
				xmax = 596.236
				text = "committed"
			intervals [1570]:
				xmin = 596.236
				xmax = 596.866
				text = "suicide"
			intervals [1571]:
				xmin = 596.866
				xmax = 597.9483
				text = ""
			intervals [1572]:
				xmin = 597.9483
				xmax = 598.0783
				text = "the"
			intervals [1573]:
				xmin = 598.0783
				xmax = 598.2683
				text = "other"
			intervals [1574]:
				xmin = 598.2683
				xmax = 598.5583
				text = "girl"
			intervals [1575]:
				xmin = 598.5583
				xmax = 598.7183
				text = "she"
			intervals [1576]:
				xmin = 598.7183
				xmax = 599.0883
				text = "started"
			intervals [1577]:
				xmin = 599.0883
				xmax = 599.3083
				text = "out"
			intervals [1578]:
				xmin = 599.3083
				xmax = 599.5483
				text = "from"
			intervals [1579]:
				xmin = 599.5483
				xmax = 599.6183
				text = "a"
			intervals [1580]:
				xmin = 599.6183
				xmax = 599.8743
				text = ""
			intervals [1581]:
				xmin = 599.8743
				xmax = 600.0743
				text = "little"
			intervals [1582]:
				xmin = 600.0743
				xmax = 600.3743
				text = "town"
			intervals [1583]:
				xmin = 600.3743
				xmax = 600.4543
				text = "in"
			intervals [1584]:
				xmin = 600.4543
				xmax = 600.9243
				text = "connecticut"
			intervals [1585]:
				xmin = 600.9243
				xmax = 602.0016
				text = ""
			intervals [1586]:
				xmin = 602.0016
				xmax = 602.1616
				text = "went"
			intervals [1587]:
				xmin = 602.1616
				xmax = 602.2516
				text = "to"
			intervals [1588]:
				xmin = 602.2516
				xmax = 602.3416
				text = "new"
			intervals [1589]:
				xmin = 602.3416
				xmax = 602.6716
				text = "york"
			intervals [1590]:
				xmin = 602.6716
				xmax = 602.912
				text = ""
			intervals [1591]:
				xmin = 602.912
				xmax = 603.092
				text = "and"
			intervals [1592]:
				xmin = 603.092
				xmax = 603.272
				text = "got"
			intervals [1593]:
				xmin = 603.272
				xmax = 603.522
				text = "this"
			intervals [1594]:
				xmin = 603.522
				xmax = 604.042
				text = "um"
			intervals [1595]:
				xmin = 604.042
				xmax = 605.3939
				text = ""
			intervals [1596]:
				xmin = 605.3939
				xmax = 605.5539
				text = "a"
			intervals [1597]:
				xmin = 605.5539
				xmax = 605.8139
				text = "job"
			intervals [1598]:
				xmin = 605.8139
				xmax = 605.9639
				text = "with"
			intervals [1599]:
				xmin = 605.9639
				xmax = 606.1339
				text = "a"
			intervals [1600]:
				xmin = 606.1339
				xmax = 606.4584
				text = ""
			intervals [1601]:
				xmin = 606.4584
				xmax = 606.7384
				text = "legal"
			intervals [1602]:
				xmin = 606.7384
				xmax = 606.9784
				text = "firm"
			intervals [1603]:
				xmin = 606.9784
				xmax = 608.0181
				text = ""
			intervals [1604]:
				xmin = 608.0181
				xmax = 608.2881
				text = "and"
			intervals [1605]:
				xmin = 608.2881
				xmax = 608.3681
				text = "she"
			intervals [1606]:
				xmin = 608.3681
				xmax = 608.5181
				text = "got"
			intervals [1607]:
				xmin = 608.5181
				xmax = 609.0881
				text = "involved"
			intervals [1608]:
				xmin = 609.0881
				xmax = 609.5781
				text = "emotionally"
			intervals [1609]:
				xmin = 609.5781
				xmax = 609.8281
				text = "with"
			intervals [1610]:
				xmin = 609.8281
				xmax = 610.2781
				text = "um"
			intervals [1611]:
				xmin = 610.2781
				xmax = 610.7974
				text = ""
			intervals [1612]:
				xmin = 610.7974
				xmax = 610.9374
				text = "one"
			intervals [1613]:
				xmin = 610.9374
				xmax = 611.0174
				text = "of"
			intervals [1614]:
				xmin = 611.0174
				xmax = 611.3974
				text = "the"
			intervals [1615]:
				xmin = 611.3974
				xmax = 612.4116
				text = ""
			intervals [1616]:
				xmin = 612.4116
				xmax = 612.7916
				text = "partners"
			intervals [1617]:
				xmin = 612.7916
				xmax = 612.8216
				text = ""
			intervals [1618]:
				xmin = 612.8216
				xmax = 613.0016
				text = "of"
			intervals [1619]:
				xmin = 613.0016
				xmax = 613.0716
				text = "the"
			intervals [1620]:
				xmin = 613.0716
				xmax = 613.2916
				text = "legal"
			intervals [1621]:
				xmin = 613.2916
				xmax = 613.6716
				text = "firm"
			intervals [1622]:
				xmin = 613.6716
				xmax = 614.5253
				text = ""
			intervals [1623]:
				xmin = 614.5253
				xmax = 614.7253
				text = "and"
			intervals [1624]:
				xmin = 614.7253
				xmax = 614.9153
				text = "they"
			intervals [1625]:
				xmin = 614.9153
				xmax = 615.1053
				text = "had"
			intervals [1626]:
				xmin = 615.1053
				xmax = 615.2553
				text = "a"
			intervals [1627]:
				xmin = 615.2553
				xmax = 615.4798
				text = ""
			intervals [1628]:
				xmin = 615.4798
				xmax = 615.7298
				text = "set"
			intervals [1629]:
				xmin = 615.7298
				xmax = 615.8598
				text = "to"
			intervals [1630]:
				xmin = 615.8598
				xmax = 615.9998
				text = "here"
			intervals [1631]:
				xmin = 615.9998
				xmax = 616.0798
				text = "and"
			intervals [1632]:
				xmin = 616.0798
				xmax = 616.1498
				text = "a"
			intervals [1633]:
				xmin = 616.1498
				xmax = 616.3698
				text = "set"
			intervals [1634]:
				xmin = 616.3698
				xmax = 616.5698
				text = "to"
			intervals [1635]:
				xmin = 616.5698
				xmax = 616.5998
				text = ""
			intervals [1636]:
				xmin = 616.5998
				xmax = 616.7998
				text = "there"
			intervals [1637]:
				xmin = 616.7998
				xmax = 616.8798
				text = "and"
			intervals [1638]:
				xmin = 616.8798
				xmax = 617.0398
				text = "he"
			intervals [1639]:
				xmin = 617.0398
				xmax = 617.1698
				text = "had"
			intervals [1640]:
				xmin = 617.1698
				xmax = 617.2298
				text = "a"
			intervals [1641]:
				xmin = 617.2298
				xmax = 617.4398
				text = "set"
			intervals [1642]:
				xmin = 617.4398
				xmax = 617.5998
				text = "to"
			intervals [1643]:
				xmin = 617.5998
				xmax = 617.7198
				text = "with"
			intervals [1644]:
				xmin = 617.7198
				xmax = 617.9798
				text = "the"
			intervals [1645]:
				xmin = 617.9798
				xmax = 618.0298
				text = ""
			intervals [1646]:
				xmin = 618.0298
				xmax = 618.2598
				text = "movie"
			intervals [1647]:
				xmin = 618.2598
				xmax = 618.5998
				text = "star"
			intervals [1648]:
				xmin = 618.5998
				xmax = 618.7698
				text = "and"
			intervals [1649]:
				xmin = 618.7698
				xmax = 619.243
				text = ""
			intervals [1650]:
				xmin = 619.243
				xmax = 619.503
				text = "she"
			intervals [1651]:
				xmin = 619.503
				xmax = 619.963
				text = "finally"
			intervals [1652]:
				xmin = 619.963
				xmax = 620.988
				text = ""
			intervals [1653]:
				xmin = 620.988
				xmax = 621.078
				text = "well"
			intervals [1654]:
				xmin = 621.078
				xmax = 621.158
				text = "she"
			intervals [1655]:
				xmin = 621.158
				xmax = 621.348
				text = "found"
			intervals [1656]:
				xmin = 621.348
				xmax = 621.408
				text = "out"
			intervals [1657]:
				xmin = 621.408
				xmax = 621.568
				text = "about"
			intervals [1658]:
				xmin = 621.568
				xmax = 621.628
				text = "the"
			intervals [1659]:
				xmin = 621.628
				xmax = 621.868
				text = "movie"
			intervals [1660]:
				xmin = 621.868
				xmax = 622.128
				text = "star"
			intervals [1661]:
				xmin = 622.128
				xmax = 622.428
				text = "and"
			intervals [1662]:
				xmin = 622.428
				xmax = 622.4887
				text = ""
			intervals [1663]:
				xmin = 622.4887
				xmax = 622.6087
				text = "and"
			intervals [1664]:
				xmin = 622.6087
				xmax = 622.8487
				text = "her"
			intervals [1665]:
				xmin = 622.8487
				xmax = 623.139
				text = ""
			intervals [1666]:
				xmin = 623.139
				xmax = 623.459
				text = "friend"
			intervals [1667]:
				xmin = 623.459
				xmax = 623.629
				text = "her"
			intervals [1668]:
				xmin = 623.629
				xmax = 623.919
				text = "fella"
			intervals [1669]:
				xmin = 623.919
				xmax = 624.5128
				text = ""
			intervals [1670]:
				xmin = 624.5128
				xmax = 624.6628
				text = "and"
			intervals [1671]:
				xmin = 624.6628
				xmax = 624.9228
				text = "she"
			intervals [1672]:
				xmin = 624.9228
				xmax = 625.1728
				text = "uh"
			intervals [1673]:
				xmin = 625.1728
				xmax = 625.7384
				text = ""
			intervals [1674]:
				xmin = 625.7384
				xmax = 626.0184
				text = "started"
			intervals [1675]:
				xmin = 626.0184
				xmax = 626.2384
				text = "taking"
			intervals [1676]:
				xmin = 626.2384
				xmax = 626.4884
				text = "the"
			intervals [1677]:
				xmin = 626.4884
				xmax = 626.6789
				text = ""
			intervals [1678]:
				xmin = 626.6789
				xmax = 627.0189
				text = "pills"
			intervals [1679]:
				xmin = 627.0189
				xmax = 627.2089
				text = "too"
			intervals [1680]:
				xmin = 627.2089
				xmax = 627.7234
				text = ""
			intervals [1681]:
				xmin = 627.7234
				xmax = 627.8134
				text = "but"
			intervals [1682]:
				xmin = 627.8134
				xmax = 628.0034
				text = "she"
			intervals [1683]:
				xmin = 628.0034
				xmax = 628.2734
				text = "finally"
			intervals [1684]:
				xmin = 628.2734
				xmax = 628.6434
				text = "straightened"
			intervals [1685]:
				xmin = 628.6434
				xmax = 628.8134
				text = "up"
			intervals [1686]:
				xmin = 628.8134
				xmax = 628.8582
				text = ""
			intervals [1687]:
				xmin = 628.8582
				xmax = 629.1282
				text = "packed"
			intervals [1688]:
				xmin = 629.1282
				xmax = 629.2382
				text = "up"
			intervals [1689]:
				xmin = 629.2382
				xmax = 629.2982
				text = "and"
			intervals [1690]:
				xmin = 629.2982
				xmax = 629.4182
				text = "went"
			intervals [1691]:
				xmin = 629.4182
				xmax = 629.5782
				text = "back"
			intervals [1692]:
				xmin = 629.5782
				xmax = 629.6482
				text = "to"
			intervals [1693]:
				xmin = 629.6482
				xmax = 630.0382
				text = "connecticut"
			intervals [1694]:
				xmin = 630.0382
				xmax = 630.0882
				text = ""
			intervals [1695]:
				xmin = 630.0882
				xmax = 630.2382
				text = "and"
			intervals [1696]:
				xmin = 630.2382
				xmax = 630.5282
				text = "she"
			intervals [1697]:
				xmin = 630.5282
				xmax = 630.6435
				text = ""
			intervals [1698]:
				xmin = 630.6435
				xmax = 630.8835
				text = "presu-"
			intervals [1699]:
				xmin = 630.8835
				xmax = 630.9535
				text = ""
			intervals [1700]:
				xmin = 630.9535
				xmax = 631.1135
				text = "she"
			intervals [1701]:
				xmin = 631.1135
				xmax = 631.1635
				text = "s"
			intervals [1702]:
				xmin = 631.1635
				xmax = 631.2235
				text = "the"
			intervals [1703]:
				xmin = 631.2235
				xmax = 631.3835
				text = "one"
			intervals [1704]:
				xmin = 631.3835
				xmax = 631.5135
				text = "pro"
			intervals [1705]:
				xmin = 631.5135
				xmax = 631.7235
				text = "uh"
			intervals [1706]:
				xmin = 631.7235
				xmax = 632.1435
				text = "presumably"
			intervals [1707]:
				xmin = 632.1435
				xmax = 632.1735
				text = ""
			intervals [1708]:
				xmin = 632.1735
				xmax = 632.4535
				text = "hap-"
			intervals [1709]:
				xmin = 632.4535
				xmax = 632.6535
				text = "lived"
			intervals [1710]:
				xmin = 632.6535
				xmax = 632.9735
				text = "happily"
			intervals [1711]:
				xmin = 632.9735
				xmax = 633.1035
				text = "ever"
			intervals [1712]:
				xmin = 633.1035
				xmax = 633.3635
				text = "after"
			intervals [1713]:
				xmin = 633.3635
				xmax = 642.0206
				text = ""
			intervals [1714]:
				xmin = 642.0206
				xmax = 642.2206
				text = "uh"
			intervals [1715]:
				xmin = 642.2206
				xmax = 642.5906
				text = "well"
			intervals [1716]:
				xmin = 642.5906
				xmax = 644.8547
				text = ""
			intervals [1717]:
				xmin = 644.8547
				xmax = 645.0747
				text = "saw"
			intervals [1718]:
				xmin = 645.0747
				xmax = 645.2847
				text = "quite"
			intervals [1719]:
				xmin = 645.2847
				xmax = 645.3347
				text = "a"
			intervals [1720]:
				xmin = 645.3347
				xmax = 645.4947
				text = "few"
			intervals [1721]:
				xmin = 645.4947
				xmax = 645.6647
				text = "i"
			intervals [1722]:
				xmin = 645.6647
				xmax = 646.0147
				text = "remember"
			intervals [1723]:
				xmin = 646.0147
				xmax = 646.3047
				text = "very"
			intervals [1724]:
				xmin = 646.3047
				xmax = 646.6547
				text = "well"
			intervals [1725]:
				xmin = 646.6547
				xmax = 647.7343
				text = ""
			intervals [1726]:
				xmin = 647.7343
				xmax = 647.7943
				text = "it"
			intervals [1727]:
				xmin = 647.7943
				xmax = 647.9043
				text = "was"
			intervals [1728]:
				xmin = 647.9043
				xmax = 648.1443
				text = "gone"
			intervals [1729]:
				xmin = 648.1443
				xmax = 648.2443
				text = "with"
			intervals [1730]:
				xmin = 648.2443
				xmax = 648.3143
				text = "the"
			intervals [1731]:
				xmin = 648.3143
				xmax = 648.5343
				text = "wind"
			intervals [1732]:
				xmin = 648.5343
				xmax = 648.6243
				text = "was"
			intervals [1733]:
				xmin = 648.6243
				xmax = 648.6643
				text = "a"
			intervals [1734]:
				xmin = 648.6643
				xmax = 648.9143
				text = "very"
			intervals [1735]:
				xmin = 648.9143
				xmax = 649.0643
				text = "good"
			intervals [1736]:
				xmin = 649.0643
				xmax = 649.1743
				text = "one"
			intervals [1737]:
				xmin = 649.1743
				xmax = 650.2229
				text = ""
			intervals [1738]:
				xmin = 650.2229
				xmax = 650.6229
				text = "shane"
			intervals [1739]:
				xmin = 650.6229
				xmax = 650.7829
				text = "was"
			intervals [1740]:
				xmin = 650.7829
				xmax = 650.8129
				text = "a"
			intervals [1741]:
				xmin = 650.8129
				xmax = 651.1029
				text = "very"
			intervals [1742]:
				xmin = 651.1029
				xmax = 651.2729
				text = "good"
			intervals [1743]:
				xmin = 651.2729
				xmax = 651.4129
				text = "one"
			intervals [1744]:
				xmin = 651.4129
				xmax = 657.0905
				text = ""
			intervals [1745]:
				xmin = 657.0905
				xmax = 657.4405
				text = "it"
			intervals [1746]:
				xmin = 657.4405
				xmax = 657.7005
				text = "well"
			intervals [1747]:
				xmin = 657.7005
				xmax = 657.7605
				text = "it"
			intervals [1748]:
				xmin = 657.7605
				xmax = 657.8805
				text = "was"
			intervals [1749]:
				xmin = 657.8805
				xmax = 658.0305
				text = "on"
			intervals [1750]:
				xmin = 658.0305
				xmax = 658.3005
				text = "tv"
			intervals [1751]:
				xmin = 658.3005
				xmax = 658.4305
				text = "not"
			intervals [1752]:
				xmin = 658.4305
				xmax = 658.5105
				text = "too"
			intervals [1753]:
				xmin = 658.5105
				xmax = 658.7205
				text = "long"
			intervals [1754]:
				xmin = 658.7205
				xmax = 659.1505
				text = "ago"
			intervals [1755]:
				xmin = 659.1505
				xmax = 659.777
				text = ""
			intervals [1756]:
				xmin = 659.777
				xmax = 660.177
				text = "um"
			intervals [1757]:
				xmin = 660.177
				xmax = 663.609
				text = ""
			intervals [1758]:
				xmin = 663.609
				xmax = 663.739
				text = "well"
			intervals [1759]:
				xmin = 663.739
				xmax = 663.789
				text = "i"
			intervals [1760]:
				xmin = 663.789
				xmax = 663.889
				text = "don't"
			intervals [1761]:
				xmin = 663.889
				xmax = 664.189
				text = "remember"
			intervals [1762]:
				xmin = 664.189
				xmax = 664.289
				text = "too"
			intervals [1763]:
				xmin = 664.289
				xmax = 664.469
				text = "well"
			intervals [1764]:
				xmin = 664.469
				xmax = 664.639
				text = "either"
			intervals [1765]:
				xmin = 664.639
				xmax = 664.709
				text = "it"
			intervals [1766]:
				xmin = 664.709
				xmax = 664.779
				text = "s"
			intervals [1767]:
				xmin = 664.779
				xmax = 664.989
				text = "a"
			intervals [1768]:
				xmin = 664.989
				xmax = 665.3533
				text = ""
			intervals [1769]:
				xmin = 665.3533
				xmax = 665.9433
				text = "western"
			intervals [1770]:
				xmin = 665.9433
				xmax = 666.2497
				text = ""
			intervals [1771]:
				xmin = 666.2497
				xmax = 666.5497
				text = "picture"
			intervals [1772]:
				xmin = 666.5497
				xmax = 667.0341
				text = ""
			intervals [1773]:
				xmin = 667.0341
				xmax = 667.1741
				text = "he"
			intervals [1774]:
				xmin = 667.1741
				xmax = 667.3341
				text = "was"
			intervals [1775]:
				xmin = 667.3341
				xmax = 667.5441
				text = "a"
			intervals [1776]:
				xmin = 667.5441
				xmax = 668.3146
				text = ""
			intervals [1777]:
				xmin = 668.3146
				xmax = 668.3746
				text = "you"
			intervals [1778]:
				xmin = 668.3746
				xmax = 668.4746
				text = "know"
			intervals [1779]:
				xmin = 668.4746
				xmax = 669.1473
				text = ""
			intervals [1780]:
				xmin = 669.1473
				xmax = 669.5773
				text = "cowboy"
			intervals [1781]:
				xmin = 669.5773
				xmax = 670.4519
				text = ""
			intervals [1782]:
				xmin = 670.4519
				xmax = 670.5819
				text = "all"
			intervals [1783]:
				xmin = 670.5819
				xmax = 670.6619
				text = "in"
			intervals [1784]:
				xmin = 670.6619
				xmax = 670.9019
				text = "that"
			intervals [1785]:
				xmin = 670.9019
				xmax = 670.9489
				text = ""
			intervals [1786]:
				xmin = 670.9489
				xmax = 671.2689
				text = "order"
			intervals [1787]:
				xmin = 671.2689
				xmax = 671.6739
				text = ""
			intervals [1788]:
				xmin = 671.6739
				xmax = 671.7539
				text = "and"
			intervals [1789]:
				xmin = 671.7539
				xmax = 671.8939
				text = "it"
			intervals [1790]:
				xmin = 671.8939
				xmax = 672.0239
				text = ""
			intervals [1791]:
				xmin = 672.0239
				xmax = 672.2939
				text = "all"
			intervals [1792]:
				xmin = 672.2939
				xmax = 672.5239
				text = "takes"
			intervals [1793]:
				xmin = 672.5239
				xmax = 672.8239
				text = "place"
			intervals [1794]:
				xmin = 672.8239
				xmax = 672.9139
				text = "in"
			intervals [1795]:
				xmin = 672.9139
				xmax = 673.2539
				text = "western"
			intervals [1796]:
				xmin = 673.2539
				xmax = 673.7739
				text = "towns"
			intervals [1797]:
				xmin = 673.7739
				xmax = 673.9939
				text = "and"
			intervals [1798]:
				xmin = 673.9939
				xmax = 674.6213
				text = ""
			intervals [1799]:
				xmin = 674.6213
				xmax = 674.9713
				text = "fast"
			intervals [1800]:
				xmin = 674.9713
				xmax = 675.0813
				text = "with"
			intervals [1801]:
				xmin = 675.0813
				xmax = 675.1713
				text = "the"
			intervals [1802]:
				xmin = 675.1713
				xmax = 675.4013
				text = "gun"
			intervals [1803]:
				xmin = 675.4013
				xmax = 675.8313
				text = "and"
			intervals [1804]:
				xmin = 675.8313
				xmax = 675.9574
				text = ""
			intervals [1805]:
				xmin = 675.9574
				xmax = 676.4374
				text = "hard"
			intervals [1806]:
				xmin = 676.4374
				xmax = 676.8778
				text = ""
			intervals [1807]:
				xmin = 676.8778
				xmax = 677.2578
				text = "fighter"
			intervals [1808]:
				xmin = 677.2578
				xmax = 677.4978
				text = "and"
			intervals [1809]:
				xmin = 677.4978
				xmax = 678.1764
				text = ""
			intervals [1810]:
				xmin = 678.1764
				xmax = 678.4664
				text = "nice"
			intervals [1811]:
				xmin = 678.4664
				xmax = 678.6764
				text = "guy"
			intervals [1812]:
				xmin = 678.6764
				xmax = 678.7464
				text = "all"
			intervals [1813]:
				xmin = 678.7464
				xmax = 678.8164
				text = "the"
			intervals [1814]:
				xmin = 678.8164
				xmax = 678.9664
				text = "way"
			intervals [1815]:
				xmin = 678.9664
				xmax = 679.3264
				text = "around"
			intervals [1816]:
				xmin = 679.3264
				xmax = 679.3964
				text = "you"
			intervals [1817]:
				xmin = 679.3964
				xmax = 679.5764
				text = "know"
			intervals [1818]:
				xmin = 679.5764
				xmax = 679.6064
				text = ""
			intervals [1819]:
				xmin = 679.6064
				xmax = 679.7364
				text = "he"
			intervals [1820]:
				xmin = 679.7364
				xmax = 679.9164
				text = "was"
			intervals [1821]:
				xmin = 679.9164
				xmax = 680.0364
				text = "a"
			intervals [1822]:
				xmin = 680.0364
				xmax = 680.5457
				text = ""
			intervals [1823]:
				xmin = 680.5457
				xmax = 680.7157
				text = "good"
			intervals [1824]:
				xmin = 680.7157
				xmax = 681.0257
				text = "guy"
			intervals [1825]:
				xmin = 681.0257
				xmax = 681.0957
				text = ""
			intervals [1826]:
				xmin = 681.0957
				xmax = 681.3057
				text = "lot"
			intervals [1827]:
				xmin = 681.3057
				xmax = 681.3657
				text = "of"
			intervals [1828]:
				xmin = 681.3657
				xmax = 681.4257
				text = "the"
			intervals [1829]:
				xmin = 681.4257
				xmax = 681.5689
				text = ""
			intervals [1830]:
				xmin = 681.5689
				xmax = 681.7789
				text = "people"
			intervals [1831]:
				xmin = 681.7789
				xmax = 681.8789
				text = "were"
			intervals [1832]:
				xmin = 681.8789
				xmax = 682.1089
				text = "bad"
			intervals [1833]:
				xmin = 682.1089
				xmax = 682.3789
				text = "guys"
			intervals [1834]:
				xmin = 682.3789
				xmax = 682.4089
				text = ""
			intervals [1835]:
				xmin = 682.4089
				xmax = 682.4689
				text = "in"
			intervals [1836]:
				xmin = 682.4689
				xmax = 682.5289
				text = "the"
			intervals [1837]:
				xmin = 682.5289
				xmax = 682.7389
				text = "west"
			intervals [1838]:
				xmin = 682.7389
				xmax = 682.7689
				text = ""
			intervals [1839]:
				xmin = 682.7689
				xmax = 682.9489
				text = "those"
			intervals [1840]:
				xmin = 682.9489
				xmax = 682.9789
				text = ""
			intervals [1841]:
				xmin = 682.9789
				xmax = 683.0689
				text = "days"
			intervals [1842]:
				xmin = 683.0689
				xmax = 683.9089
				text = "<unk>"
			intervals [1843]:
				xmin = 683.9089
				xmax = 683.9389
				text = ""
			intervals [1844]:
				xmin = 683.9389
				xmax = 684.0889
				text = "like"
			intervals [1845]:
				xmin = 684.0889
				xmax = 684.3089
				text = "most"
			intervals [1846]:
				xmin = 684.3089
				xmax = 684.8289
				text = "westerns"
			intervals [1847]:
				xmin = 684.8289
				xmax = 684.8789
				text = "i"
			intervals [1848]:
				xmin = 684.8789
				xmax = 685.2589
				text = "mean"
			intervals [1849]:
				xmin = 685.2589
				xmax = 686.7035
				text = ""
			intervals [1850]:
				xmin = 686.7035
				xmax = 686.8435
				text = "not"
			intervals [1851]:
				xmin = 686.8435
				xmax = 686.9235
				text = "a"
			intervals [1852]:
				xmin = 686.9235
				xmax = 687.1335
				text = "real"
			intervals [1853]:
				xmin = 687.1335
				xmax = 687.3935
				text = "thick"
			intervals [1854]:
				xmin = 687.3935
				xmax = 687.7235
				text = "plot"
			intervals [1855]:
				xmin = 687.7235
				xmax = 693.9018
				text = ""
			intervals [1856]:
				xmin = 693.9018
				xmax = 694.2718
				text = "i"
			intervals [1857]:
				xmin = 694.2718
				xmax = 694.3818
				text = "a"
			intervals [1858]:
				xmin = 694.3818
				xmax = 694.9118
				text = "pet"
			intervals [1859]:
				xmin = 694.9118
				xmax = 696.1659
				text = ""
			intervals [1860]:
				xmin = 696.1659
				xmax = 696.3859
				text = "as"
			intervals [1861]:
				xmin = 696.3859
				xmax = 696.5559
				text = "a"
			intervals [1862]:
				xmin = 696.5559
				xmax = 696.8059
				text = "boy"
			intervals [1863]:
				xmin = 696.8059
				xmax = 696.9059
				text = "we"
			intervals [1864]:
				xmin = 696.9059
				xmax = 697.0759
				text = "had"
			intervals [1865]:
				xmin = 697.0759
				xmax = 697.4259
				text = "dogs"
			intervals [1866]:
				xmin = 697.4259
				xmax = 697.8759
				text = "yes"
			intervals [1867]:
				xmin = 697.8759
				xmax = 701.6244
				text = ""
			intervals [1868]:
				xmin = 701.6244
				xmax = 701.7644
				text = "what"
			intervals [1869]:
				xmin = 701.7644
				xmax = 701.8644
				text = "did"
			intervals [1870]:
				xmin = 701.8644
				xmax = 701.9544
				text = "we"
			intervals [1871]:
				xmin = 701.9544
				xmax = 702.1544
				text = "do"
			intervals [1872]:
				xmin = 702.1544
				xmax = 702.2744
				text = "with"
			intervals [1873]:
				xmin = 702.2744
				xmax = 702.5344
				text = "them"
			intervals [1874]:
				xmin = 702.5344
				xmax = 704.5699
				text = ""
			intervals [1875]:
				xmin = 704.5699
				xmax = 704.9799
				text = "nothing"
			intervals [1876]:
				xmin = 704.9799
				xmax = 705.1999
				text = "but"
			intervals [1877]:
				xmin = 705.1999
				xmax = 705.2299
				text = ""
			intervals [1878]:
				xmin = 705.2299
				xmax = 705.4299
				text = "play"
			intervals [1879]:
				xmin = 705.4299
				xmax = 705.5699
				text = "with"
			intervals [1880]:
				xmin = 705.5699
				xmax = 705.8799
				text = "them"
			intervals [1881]:
				xmin = 705.8799
				xmax = 706.2527
				text = ""
			intervals [1882]:
				xmin = 706.2527
				xmax = 706.5227
				text = "no"
			intervals [1883]:
				xmin = 706.5227
				xmax = 706.6427
				text = "my"
			intervals [1884]:
				xmin = 706.6427
				xmax = 706.9127
				text = "father"
			intervals [1885]:
				xmin = 706.9127
				xmax = 707.0327
				text = "took"
			intervals [1886]:
				xmin = 707.0327
				xmax = 707.2027
				text = "care"
			intervals [1887]:
				xmin = 707.2027
				xmax = 707.2627
				text = "of"
			intervals [1888]:
				xmin = 707.2627
				xmax = 707.3627
				text = "them"
			intervals [1889]:
				xmin = 707.3627
				xmax = 707.7577
				text = ""
			intervals [1890]:
				xmin = 707.7577
				xmax = 707.9977
				text = "f"
			intervals [1891]:
				xmin = 707.9977
				xmax = 708.2677
				text = "mo"
			intervals [1892]:
				xmin = 708.2677
				xmax = 708.4377
				text = "f"
			intervals [1893]:
				xmin = 708.4377
				xmax = 708.6077
				text = "f"
			intervals [1894]:
				xmin = 708.6077
				xmax = 708.8677
				text = "mother"
			intervals [1895]:
				xmin = 708.8677
				xmax = 708.9677
				text = "or"
			intervals [1896]:
				xmin = 708.9677
				xmax = 709.2577
				text = "father"
			intervals [1897]:
				xmin = 709.2577
				xmax = 710.3716
				text = ""
			intervals [1898]:
				xmin = 710.3716
				xmax = 710.5916
				text = "and"
			intervals [1899]:
				xmin = 710.5916
				xmax = 710.6816
				text = "i"
			intervals [1900]:
				xmin = 710.6816
				xmax = 710.8416
				text = "just"
			intervals [1901]:
				xmin = 710.8416
				xmax = 711.0616
				text = "played"
			intervals [1902]:
				xmin = 711.0616
				xmax = 711.2116
				text = "with"
			intervals [1903]:
				xmin = 711.2116
				xmax = 711.3116
				text = "'em"
			intervals [1904]:
				xmin = 711.3116
				xmax = 711.825
				text = ""
			intervals [1905]:
				xmin = 711.825
				xmax = 712.245
				text = "ran"
			intervals [1906]:
				xmin = 712.245
				xmax = 712.465
				text = "and"
			intervals [1907]:
				xmin = 712.465
				xmax = 713.1156
				text = ""
			intervals [1908]:
				xmin = 713.1156
				xmax = 713.4856
				text = "swimming"
			intervals [1909]:
				xmin = 713.4856
				xmax = 713.7656
				text = "hole"
			intervals [1910]:
				xmin = 713.7656
				xmax = 713.9156
				text = "with"
			intervals [1911]:
				xmin = 713.9156
				xmax = 714.0356
				text = "'em"
			intervals [1912]:
				xmin = 714.0356
				xmax = 714.2656
				text = "and"
			intervals [1913]:
				xmin = 714.2656
				xmax = 714.2956
				text = ""
			intervals [1914]:
				xmin = 714.2956
				xmax = 714.4156
				text = "you"
			intervals [1915]:
				xmin = 714.4156
				xmax = 714.5956
				text = "know"
			intervals [1916]:
				xmin = 714.5956
				xmax = 714.6256
				text = ""
			intervals [1917]:
				xmin = 714.6256
				xmax = 715.2756
				text = "baseball"
			intervals [1918]:
				xmin = 715.2756
				xmax = 715.4756
				text = "and"
			intervals [1919]:
				xmin = 715.4756
				xmax = 715.9424
				text = ""
			intervals [1920]:
				xmin = 715.9424
				xmax = 716.1224
				text = "like"
			intervals [1921]:
				xmin = 716.1224
				xmax = 716.3224
				text = "that"
			intervals [1922]:
				xmin = 716.3224
				xmax = 718.6359
				text = ""
			intervals [1923]:
				xmin = 718.6359
				xmax = 718.9159
				text = "well"
			intervals [1924]:
				xmin = 718.9159
				xmax = 719.3659
				text = "yes"
			intervals [1925]:
				xmin = 719.3659
				xmax = 719.3883
				text = ""
			intervals [1926]:
				xmin = 719.3883
				xmax = 719.6183
				text = "dogs"
			intervals [1927]:
				xmin = 719.6183
				xmax = 719.7183
				text = "go"
			intervals [1928]:
				xmin = 719.7183
				xmax = 719.7783
				text = "in"
			intervals [1929]:
				xmin = 719.7783
				xmax = 719.8483
				text = "the"
			intervals [1930]:
				xmin = 719.8483
				xmax = 720.0483
				text = "water"
			intervals [1931]:
				xmin = 720.0483
				xmax = 720.0783
				text = ""
			intervals [1932]:
				xmin = 720.0783
				xmax = 720.3383
				text = "sure"
			intervals [1933]:
				xmin = 720.3383
				xmax = 721.9583
				text = "<unk>"
			intervals [1934]:
				xmin = 721.9583
				xmax = 726.419
				text = ""
			intervals [1935]:
				xmin = 726.419
				xmax = 726.579
				text = "oh"
			intervals [1936]:
				xmin = 726.579
				xmax = 726.969
				text = "yes"
			intervals [1937]:
				xmin = 726.969
				xmax = 727.3636
				text = ""
			intervals [1938]:
				xmin = 727.3636
				xmax = 727.6336
				text = "dogs"
			intervals [1939]:
				xmin = 727.6336
				xmax = 727.7536
				text = "go"
			intervals [1940]:
				xmin = 727.7536
				xmax = 727.8136
				text = "in"
			intervals [1941]:
				xmin = 727.8136
				xmax = 727.8836
				text = "the"
			intervals [1942]:
				xmin = 727.8836
				xmax = 728.0836
				text = "water"
			intervals [1943]:
				xmin = 728.0836
				xmax = 728.6622
				text = ""
			intervals [1944]:
				xmin = 728.6622
				xmax = 728.7422
				text = "you"
			intervals [1945]:
				xmin = 728.7422
				xmax = 728.8622
				text = "get"
			intervals [1946]:
				xmin = 728.8622
				xmax = 728.9422
				text = "to"
			intervals [1947]:
				xmin = 728.9422
				xmax = 729.2422
				text = "laughing"
			intervals [1948]:
				xmin = 729.2422
				xmax = 729.3022
				text = "and"
			intervals [1949]:
				xmin = 729.3022
				xmax = 729.6122
				text = "playing"
			intervals [1950]:
				xmin = 729.6122
				xmax = 729.8122
				text = "went"
			intervals [1951]:
				xmin = 729.8122
				xmax = 730.0444
				text = ""
			intervals [1952]:
				xmin = 730.0444
				xmax = 730.2044
				text = "old"
			intervals [1953]:
				xmin = 730.2044
				xmax = 730.4644
				text = "swimming"
			intervals [1954]:
				xmin = 730.4644
				xmax = 730.6344
				text = "hole"
			intervals [1955]:
				xmin = 730.6344
				xmax = 730.7444
				text = "out"
			intervals [1956]:
				xmin = 730.7444
				xmax = 730.8144
				text = "in"
			intervals [1957]:
				xmin = 730.8144
				xmax = 731.2344
				text = "maryland"
			intervals [1958]:
				xmin = 731.2344
				xmax = 731.5658
				text = ""
			intervals [1959]:
				xmin = 731.5658
				xmax = 731.6958
				text = "not"
			intervals [1960]:
				xmin = 731.6958
				xmax = 731.8758
				text = "far"
			intervals [1961]:
				xmin = 731.8758
				xmax = 731.9658
				text = "from"
			intervals [1962]:
				xmin = 731.9658
				xmax = 732.0358
				text = "the"
			intervals [1963]:
				xmin = 732.0358
				xmax = 732.3558
				text = "district"
			intervals [1964]:
				xmin = 732.3558
				xmax = 732.7158
				text = "line"
			intervals [1965]:
				xmin = 732.7158
				xmax = 733.4221
				text = ""
			intervals [1966]:
				xmin = 733.4221
				xmax = 733.5121
				text = "and"
			intervals [1967]:
				xmin = 733.5121
				xmax = 733.7821
				text = "they"
			intervals [1968]:
				xmin = 733.7821
				xmax = 733.8121
				text = ""
			intervals [1969]:
				xmin = 733.8121
				xmax = 733.9221
				text = "we"
			intervals [1970]:
				xmin = 733.9221
				xmax = 733.9521
				text = "d"
			intervals [1971]:
				xmin = 733.9521
				xmax = 734.0921
				text = "go"
			intervals [1972]:
				xmin = 734.0921
				xmax = 734.1921
				text = "out"
			intervals [1973]:
				xmin = 734.1921
				xmax = 734.3421
				text = "there"
			intervals [1974]:
				xmin = 734.3421
				xmax = 734.4121
				text = "and"
			intervals [1975]:
				xmin = 734.4121
				xmax = 734.5921
				text = "jump"
			intervals [1976]:
				xmin = 734.5921
				xmax = 734.6521
				text = "in"
			intervals [1977]:
				xmin = 734.6521
				xmax = 734.7121
				text = "the"
			intervals [1978]:
				xmin = 734.7121
				xmax = 734.9121
				text = "hole"
			intervals [1979]:
				xmin = 734.9121
				xmax = 735.2221
				text = "and"
			intervals [1980]:
				xmin = 735.2221
				xmax = 735.2478
				text = ""
			intervals [1981]:
				xmin = 735.2478
				xmax = 735.4178
				text = "they"
			intervals [1982]:
				xmin = 735.4178
				xmax = 735.4478
				text = "d"
			intervals [1983]:
				xmin = 735.4478
				xmax = 735.5578
				text = ""
			intervals [1984]:
				xmin = 735.5578
				xmax = 736.0278
				text = "splash"
			intervals [1985]:
				xmin = 736.0278
				xmax = 736.0878
				text = "in"
			intervals [1986]:
				xmin = 736.0878
				xmax = 736.1578
				text = "the"
			intervals [1987]:
				xmin = 736.1578
				xmax = 736.4578
				text = "water"
			intervals [1988]:
				xmin = 736.4578
				xmax = 737.0618
				text = ""
			intervals [1989]:
				xmin = 737.0618
				xmax = 737.1918
				text = "you"
			intervals [1990]:
				xmin = 737.1918
				xmax = 737.2818
				text = "know"
			intervals [1991]:
				xmin = 737.2818
				xmax = 737.5218
				text = "shake"
			intervals [1992]:
				xmin = 737.5218
				xmax = 737.6018
				text = "it"
			intervals [1993]:
				xmin = 737.6018
				xmax = 737.7418
				text = "all"
			intervals [1994]:
				xmin = 737.7418
				xmax = 737.8918
				text = "over"
			intervals [1995]:
				xmin = 737.8918
				xmax = 738.0718
				text = "you"
			intervals [1996]:
				xmin = 738.0718
				xmax = 738.1948
				text = ""
			intervals [1997]:
				xmin = 738.1948
				xmax = 738.3248
				text = "you"
			intervals [1998]:
				xmin = 738.3248
				xmax = 738.5148
				text = "think"
			intervals [1999]:
				xmin = 738.5148
				xmax = 738.6148
				text = "you"
			intervals [2000]:
				xmin = 738.6148
				xmax = 738.9748
				text = "dried"
			intervals [2001]:
				xmin = 738.9748
				xmax = 739.2148
				text = "off"
			intervals [2002]:
				xmin = 739.2148
				xmax = 739.2748
				text = "and"
			intervals [2003]:
				xmin = 739.2748
				xmax = 739.4148
				text = "they"
			intervals [2004]:
				xmin = 739.4148
				xmax = 739.5763
				text = ""
			intervals [2005]:
				xmin = 739.5763
				xmax = 739.6963
				text = "make"
			intervals [2006]:
				xmin = 739.6963
				xmax = 739.7263
				text = ""
			intervals [2007]:
				xmin = 739.7263
				xmax = 739.8963
				text = "sure"
			intervals [2008]:
				xmin = 739.8963
				xmax = 740.0963
				text = "you"
			intervals [2009]:
				xmin = 740.0963
				xmax = 740.2795
				text = ""
			intervals [2010]:
				xmin = 740.2795
				xmax = 740.4495
				text = "wet"
			intervals [2011]:
				xmin = 740.4495
				xmax = 740.6895
				text = "again"
			intervals [2012]:
				xmin = 740.6895
				xmax = 741.6195
				text = "<unk>"
			intervals [2013]:
				xmin = 741.6195
				xmax = 745.5897
				text = ""
			intervals [2014]:
				xmin = 745.5897
				xmax = 745.7197
				text = "well"
			intervals [2015]:
				xmin = 745.7197
				xmax = 745.8797
				text = "one"
			intervals [2016]:
				xmin = 745.8797
				xmax = 746.0097
				text = "was"
			intervals [2017]:
				xmin = 746.0097
				xmax = 746.0597
				text = "a"
			intervals [2018]:
				xmin = 746.0597
				xmax = 746.3097
				text = "bull"
			intervals [2019]:
				xmin = 746.3097
				xmax = 746.3897
				text = "and"
			intervals [2020]:
				xmin = 746.3897
				xmax = 746.4697
				text = "the"
			intervals [2021]:
				xmin = 746.4697
				xmax = 746.6297
				text = "other"
			intervals [2022]:
				xmin = 746.6297
				xmax = 746.7497
				text = "one"
			intervals [2023]:
				xmin = 746.7497
				xmax = 746.9097
				text = "was"
			intervals [2024]:
				xmin = 746.9097
				xmax = 746.9397
				text = "uh"
			intervals [2025]:
				xmin = 746.9397
				xmax = 747.1697
				text = "just"
			intervals [2026]:
				xmin = 747.1697
				xmax = 747.2497
				text = "a"
			intervals [2027]:
				xmin = 747.2497
				xmax = 748.1309
				text = ""
			intervals [2028]:
				xmin = 748.1309
				xmax = 748.5909
				text = "mongrel"
			intervals [2029]:
				xmin = 748.5909
				xmax = 748.6709
				text = "you"
			intervals [2030]:
				xmin = 748.6709
				xmax = 748.7709
				text = "know"
			intervals [2031]:
				xmin = 748.7709
				xmax = 749.3554
				text = ""
			intervals [2032]:
				xmin = 749.3554
				xmax = 749.5054
				text = "just"
			intervals [2033]:
				xmin = 749.5054
				xmax = 749.8354
				text = "another"
			intervals [2034]:
				xmin = 749.8354
				xmax = 750.0354
				text = "dog"
			intervals [2035]:
				xmin = 750.0354
				xmax = 750.1854
				text = "just"
			intervals [2036]:
				xmin = 750.1854
				xmax = 750.2254
				text = "a"
			intervals [2037]:
				xmin = 750.2254
				xmax = 750.4854
				text = "dog"
			intervals [2038]:
				xmin = 750.4854
				xmax = 750.6054
				text = "that"
			intervals [2039]:
				xmin = 750.6054
				xmax = 750.6754
				text = "s"
			intervals [2040]:
				xmin = 750.6754
				xmax = 750.9354
				text = "all"
			intervals [2041]:
				xmin = 750.9354
				xmax = 754.9862
				text = ""
			intervals [2042]:
				xmin = 754.9862
				xmax = 755.1062
				text = "the"
			intervals [2043]:
				xmin = 755.1062
				xmax = 755.3362
				text = "most"
			intervals [2044]:
				xmin = 755.3362
				xmax = 755.6762
				text = "amusing"
			intervals [2045]:
				xmin = 755.6762
				xmax = 755.8562
				text = "thing"
			intervals [2046]:
				xmin = 755.8562
				xmax = 755.9662
				text = "was"
			intervals [2047]:
				xmin = 755.9662
				xmax = 756.2462
				text = "the"
			intervals [2048]:
				xmin = 756.2462
				xmax = 756.4494
				text = ""
			intervals [2049]:
				xmin = 756.4494
				xmax = 756.8594
				text = "bulldog"
			intervals [2050]:
				xmin = 756.8594
				xmax = 756.9294
				text = "you"
			intervals [2051]:
				xmin = 756.9294
				xmax = 756.9894
				text = "know"
			intervals [2052]:
				xmin = 756.9894
				xmax = 757.0794
				text = "he"
			intervals [2053]:
				xmin = 757.0794
				xmax = 757.1794
				text = "s"
			intervals [2054]:
				xmin = 757.1794
				xmax = 757.3394
				text = "kind"
			intervals [2055]:
				xmin = 757.3394
				xmax = 757.4294
				text = "of"
			intervals [2056]:
				xmin = 757.4294
				xmax = 757.6094
				text = "big"
			intervals [2057]:
				xmin = 757.6094
				xmax = 757.6994
				text = "and"
			intervals [2058]:
				xmin = 757.6994
				xmax = 758.0394
				text = "mean"
			intervals [2059]:
				xmin = 758.0394
				xmax = 758.1891
				text = ""
			intervals [2060]:
				xmin = 758.1891
				xmax = 758.2491
				text = "and"
			intervals [2061]:
				xmin = 758.2491
				xmax = 758.3491
				text = "the"
			intervals [2062]:
				xmin = 758.3491
				xmax = 758.5491
				text = "other"
			intervals [2063]:
				xmin = 758.5491
				xmax = 758.7291
				text = "little"
			intervals [2064]:
				xmin = 758.7291
				xmax = 759.1591
				text = "mongrel"
			intervals [2065]:
				xmin = 759.1591
				xmax = 759.2591
				text = "he"
			intervals [2066]:
				xmin = 759.2591
				xmax = 759.4191
				text = "was"
			intervals [2067]:
				xmin = 759.4191
				xmax = 759.5591
				text = "a"
			intervals [2068]:
				xmin = 759.5591
				xmax = 759.6676
				text = ""
			intervals [2069]:
				xmin = 759.6676
				xmax = 759.7076
				text = "i"
			intervals [2070]:
				xmin = 759.7076
				xmax = 759.7976
				text = "don't"
			intervals [2071]:
				xmin = 759.7976
				xmax = 759.8676
				text = "know"
			intervals [2072]:
				xmin = 759.8676
				xmax = 759.9776
				text = "what"
			intervals [2073]:
				xmin = 759.9776
				xmax = 760.0476
				text = "he"
			intervals [2074]:
				xmin = 760.0476
				xmax = 760.2476
				text = "was"
			intervals [2075]:
				xmin = 760.2476
				xmax = 760.4576
				text = "just"
			intervals [2076]:
				xmin = 760.4576
				xmax = 760.5076
				text = "a"
			intervals [2077]:
				xmin = 760.5076
				xmax = 760.6427
				text = ""
			intervals [2078]:
				xmin = 760.6427
				xmax = 760.9727
				text = "mongrel"
			intervals [2079]:
				xmin = 760.9727
				xmax = 761.4917
				text = ""
			intervals [2080]:
				xmin = 761.4917
				xmax = 761.7517
				text = "and"
			intervals [2081]:
				xmin = 761.7517
				xmax = 761.9017
				text = "he"
			intervals [2082]:
				xmin = 761.9017
				xmax = 761.9917
				text = "was"
			intervals [2083]:
				xmin = 761.9917
				xmax = 762.0217
				text = "a"
			intervals [2084]:
				xmin = 762.0217
				xmax = 762.2717
				text = "little"
			intervals [2085]:
				xmin = 762.2717
				xmax = 762.5117
				text = "thing"
			intervals [2086]:
				xmin = 762.5117
				xmax = 763.0679
				text = ""
			intervals [2087]:
				xmin = 763.0679
				xmax = 763.1379
				text = "he"
			intervals [2088]:
				xmin = 763.1379
				xmax = 763.2779
				text = "used"
			intervals [2089]:
				xmin = 763.2779
				xmax = 763.3379
				text = "to"
			intervals [2090]:
				xmin = 763.3379
				xmax = 763.4279
				text = "go"
			intervals [2091]:
				xmin = 763.4279
				xmax = 763.4879
				text = "out"
			intervals [2092]:
				xmin = 763.4879
				xmax = 763.5779
				text = "and"
			intervals [2093]:
				xmin = 763.5779
				xmax = 763.7079
				text = "pick"
			intervals [2094]:
				xmin = 763.7079
				xmax = 763.7979
				text = "all"
			intervals [2095]:
				xmin = 763.7979
				xmax = 763.8779
				text = "the"
			intervals [2096]:
				xmin = 763.8779
				xmax = 764.1879
				text = "fights"
			intervals [2097]:
				xmin = 764.1879
				xmax = 764.2479
				text = "in"
			intervals [2098]:
				xmin = 764.2479
				xmax = 764.3079
				text = "the"
			intervals [2099]:
				xmin = 764.3079
				xmax = 764.6979
				text = "neighborhood"
			intervals [2100]:
				xmin = 764.6979
				xmax = 764.7979
				text = "with"
			intervals [2101]:
				xmin = 764.7979
				xmax = 764.8879
				text = "the"
			intervals [2102]:
				xmin = 764.8879
				xmax = 765.0779
				text = "big"
			intervals [2103]:
				xmin = 765.0779
				xmax = 765.4579
				text = "dogs"
			intervals [2104]:
				xmin = 765.4579
				xmax = 765.5179
				text = "and"
			intervals [2105]:
				xmin = 765.5179
				xmax = 765.5879
				text = "the"
			intervals [2106]:
				xmin = 765.5879
				xmax = 765.7979
				text = "big"
			intervals [2107]:
				xmin = 765.7979
				xmax = 765.8979
				text = "dog"
			intervals [2108]:
				xmin = 765.8979
				xmax = 765.9879
				text = "had"
			intervals [2109]:
				xmin = 765.9879
				xmax = 766.0579
				text = "to"
			intervals [2110]:
				xmin = 766.0579
				xmax = 766.2579
				text = "come"
			intervals [2111]:
				xmin = 766.2579
				xmax = 766.4779
				text = "along"
			intervals [2112]:
				xmin = 766.4779
				xmax = 766.5379
				text = "and"
			intervals [2113]:
				xmin = 766.5379
				xmax = 766.8779
				text = "rescue"
			intervals [2114]:
				xmin = 766.8779
				xmax = 766.9379
				text = "him"
			intervals [2115]:
				xmin = 766.9379
				xmax = 768.0479
				text = "<unk>"
			intervals [2116]:
				xmin = 768.0479
				xmax = 768.5505
				text = ""
			intervals [2117]:
				xmin = 768.5505
				xmax = 768.6805
				text = "it"
			intervals [2118]:
				xmin = 768.6805
				xmax = 768.7705
				text = "was"
			intervals [2119]:
				xmin = 768.7705
				xmax = 769.2635
				text = ""
			intervals [2120]:
				xmin = 769.2635
				xmax = 769.4235
				text = "so"
			intervals [2121]:
				xmin = 769.4235
				xmax = 769.7135
				text = "help"
			intervals [2122]:
				xmin = 769.7135
				xmax = 769.7935
				text = "me"
			intervals [2123]:
				xmin = 769.7935
				xmax = 771.0135
				text = "<unk>"
			intervals [2124]:
				xmin = 771.0135
				xmax = 771.3627
				text = ""
			intervals [2125]:
				xmin = 771.3627
				xmax = 771.4827
				text = "go"
			intervals [2126]:
				xmin = 771.4827
				xmax = 771.5727
				text = "and"
			intervals [2127]:
				xmin = 771.5727
				xmax = 771.7927
				text = "fight"
			intervals [2128]:
				xmin = 771.7927
				xmax = 772.1627
				text = "everything"
			intervals [2129]:
				xmin = 772.1627
				xmax = 772.2727
				text = "in"
			intervals [2130]:
				xmin = 772.2727
				xmax = 772.3427
				text = "the"
			intervals [2131]:
				xmin = 772.3427
				xmax = 772.5927
				text = "neighborhood"
			intervals [2132]:
				xmin = 772.5927
				xmax = 772.6527
				text = "and"
			intervals [2133]:
				xmin = 772.6527
				xmax = 772.7327
				text = "the"
			intervals [2134]:
				xmin = 772.7327
				xmax = 772.9127
				text = "big"
			intervals [2135]:
				xmin = 772.9127
				xmax = 773.0127
				text = "dog"
			intervals [2136]:
				xmin = 773.0127
				xmax = 773.1027
				text = "have"
			intervals [2137]:
				xmin = 773.1027
				xmax = 773.1727
				text = "to"
			intervals [2138]:
				xmin = 773.1727
				xmax = 773.3327
				text = "come"
			intervals [2139]:
				xmin = 773.3327
				xmax = 773.5827
				text = "along"
			intervals [2140]:
				xmin = 773.5827
				xmax = 773.6427
				text = "and"
			intervals [2141]:
				xmin = 773.6427
				xmax = 773.7922
				text = ""
			intervals [2142]:
				xmin = 773.7922
				xmax = 773.9722
				text = "and"
			intervals [2143]:
				xmin = 773.9722
				xmax = 774.3208
				text = ""
			intervals [2144]:
				xmin = 774.3208
				xmax = 774.5108
				text = "take"
			intervals [2145]:
				xmin = 774.5108
				xmax = 774.6008
				text = "him"
			intervals [2146]:
				xmin = 774.6008
				xmax = 774.7408
				text = "home"
			intervals [2147]:
				xmin = 774.7408
				xmax = 778.2576
				text = ""
			intervals [2148]:
				xmin = 778.2576
				xmax = 778.4976
				text = "yeah"
			intervals [2149]:
				xmin = 778.4976
				xmax = 778.5876
				text = ""
			intervals [2150]:
				xmin = 778.5876
				xmax = 778.7776
				text = "both"
			intervals [2151]:
				xmin = 778.7776
				xmax = 778.8376
				text = "at"
			intervals [2152]:
				xmin = 778.8376
				xmax = 778.8976
				text = "the"
			intervals [2153]:
				xmin = 778.8976
				xmax = 779.1276
				text = "same"
			intervals [2154]:
				xmin = 779.1276
				xmax = 779.4176
				text = "time"
			intervals [2155]:
				xmin = 779.4176
				xmax = 781.9555
				text = ""
			intervals [2156]:
				xmin = 781.9555
				xmax = 782.2455
				text = "jack"
			intervals [2157]:
				xmin = 782.2455
				xmax = 782.3355
				text = "was"
			intervals [2158]:
				xmin = 782.3355
				xmax = 782.4055
				text = "the"
			intervals [2159]:
				xmin = 782.4055
				xmax = 782.8555
				text = "bulldog"
			intervals [2160]:
				xmin = 782.8555
				xmax = 783.1155
				text = "raymond"
			intervals [2161]:
				xmin = 783.1155
				xmax = 783.2755
				text = "was"
			intervals [2162]:
				xmin = 783.2755
				xmax = 783.4455
				text = "the"
			intervals [2163]:
				xmin = 783.4455
				xmax = 783.7343
				text = ""
			intervals [2164]:
				xmin = 783.7343
				xmax = 783.9443
				text = "little"
			intervals [2165]:
				xmin = 783.9443
				xmax = 784.1643
				text = "dog"
			intervals [2166]:
				xmin = 784.1643
				xmax = 791.9246
				text = ""
			intervals [2167]:
				xmin = 791.9246
				xmax = 792.3746
				text = "reading"
			intervals [2168]:
				xmin = 792.3746
				xmax = 792.5185
				text = ""
			intervals [2169]:
				xmin = 792.5185
				xmax = 793.0785
				text = "arithmetic"
			intervals [2170]:
				xmin = 793.0785
				xmax = 793.3885
				text = ""
			intervals [2171]:
				xmin = 793.3885
				xmax = 793.9385
				text = "um"
			intervals [2172]:
				xmin = 793.9385
				xmax = 796.3294
				text = ""
			intervals [2173]:
				xmin = 796.3294
				xmax = 796.5194
				text = "well"
			intervals [2174]:
				xmin = 796.5194
				xmax = 796.9994
				text = "spelling"
			intervals [2175]:
				xmin = 796.9994
				xmax = 800.0848
				text = ""
			intervals [2176]:
				xmin = 800.0848
				xmax = 800.9948
				text = "uh"
			intervals [2177]:
				xmin = 800.9948
				xmax = 801.4783
				text = ""
			intervals [2178]:
				xmin = 801.4783
				xmax = 801.9283
				text = "elementary"
			intervals [2179]:
				xmin = 801.9283
				xmax = 802.1783
				text = "school"
			intervals [2180]:
				xmin = 802.1783
				xmax = 808.0462
				text = ""
			intervals [2181]:
				xmin = 808.0462
				xmax = 808.2662
				text = "i"
			intervals [2182]:
				xmin = 808.2662
				xmax = 808.2962
				text = ""
			intervals [2183]:
				xmin = 808.2962
				xmax = 808.4662
				text = "really"
			intervals [2184]:
				xmin = 808.4662
				xmax = 808.6962
				text = "don't"
			intervals [2185]:
				xmin = 808.6962
				xmax = 808.7662
				text = ""
			intervals [2186]:
				xmin = 808.7662
				xmax = 809.0162
				text = "know"
			intervals [2187]:
				xmin = 809.0162
				xmax = 809.2362
				text = "much"
			intervals [2188]:
				xmin = 809.2362
				xmax = 809.5662
				text = "further"
			intervals [2189]:
				xmin = 809.5662
				xmax = 809.6562
				text = "than"
			intervals [2190]:
				xmin = 809.6562
				xmax = 809.8662
				text = "that"
			intervals [2191]:
				xmin = 809.8662
				xmax = 812.5565
				text = ""
			intervals [2192]:
				xmin = 812.5565
				xmax = 812.8065
				text = "yeah"
			intervals [2193]:
				xmin = 812.8065
				xmax = 813.9151
				text = ""
			intervals [2194]:
				xmin = 813.9151
				xmax = 814.3451
				text = "writing"
			intervals [2195]:
				xmin = 814.3451
				xmax = 814.4051
				text = "of"
			intervals [2196]:
				xmin = 814.4051
				xmax = 814.8451
				text = "course"
			intervals [2197]:
				xmin = 814.8451
				xmax = 815.742
				text = ""
			intervals [2198]:
				xmin = 815.742
				xmax = 816.322
				text = "penmanship"
			intervals [2199]:
				xmin = 816.322
				xmax = 822.1519
				text = ""
			intervals [2200]:
				xmin = 822.1519
				xmax = 822.3619
				text = "high"
			intervals [2201]:
				xmin = 822.3619
				xmax = 822.6319
				text = "school"
			intervals [2202]:
				xmin = 822.6319
				xmax = 822.6719
				text = "i"
			intervals [2203]:
				xmin = 822.6719
				xmax = 822.9419
				text = "had"
			intervals [2204]:
				xmin = 822.9419
				xmax = 823.1166
				text = ""
			intervals [2205]:
				xmin = 823.1166
				xmax = 823.9566
				text = "english"
			intervals [2206]:
				xmin = 823.9566
				xmax = 824.6613
				text = ""
			intervals [2207]:
				xmin = 824.6613
				xmax = 825.2213
				text = "biology"
			intervals [2208]:
				xmin = 825.2213
				xmax = 826.154
				text = ""
			intervals [2209]:
				xmin = 826.154
				xmax = 826.844
				text = "latin"
			intervals [2210]:
				xmin = 826.844
				xmax = 828.9895
				text = ""
			intervals [2211]:
				xmin = 828.9895
				xmax = 829.5095
				text = "uh"
			intervals [2212]:
				xmin = 829.5095
				xmax = 829.954
				text = ""
			intervals [2213]:
				xmin = 829.954
				xmax = 830.514
				text = "math"
			intervals [2214]:
				xmin = 830.514
				xmax = 831.8969
				text = ""
			intervals [2215]:
				xmin = 831.8969
				xmax = 832.6069
				text = "sociology"
			intervals [2216]:
				xmin = 832.6069
				xmax = 837.1097
				text = ""
			intervals [2217]:
				xmin = 837.1097
				xmax = 837.5997
				text = "mm"
			intervals [2218]:
				xmin = 837.5997
				xmax = 837.7697
				text = ""
			intervals [2219]:
				xmin = 837.7697
				xmax = 838.2997
				text = "history"
			intervals [2220]:
				xmin = 838.2997
				xmax = 840.8714
				text = ""
			intervals [2221]:
				xmin = 840.8714
				xmax = 841.0814
				text = "<unk>"
			intervals [2222]:
				xmin = 841.0814
				xmax = 841.3614
				text = "ed"
			intervals [2223]:
				xmin = 841.3614
				xmax = 842.1781
				text = ""
			intervals [2224]:
				xmin = 842.1781
				xmax = 842.5681
				text = "uh"
			intervals [2225]:
				xmin = 842.5681
				xmax = 844.5314
				text = ""
			intervals [2226]:
				xmin = 844.5314
				xmax = 844.8314
				text = "high"
			intervals [2227]:
				xmin = 844.8314
				xmax = 845.2614
				text = "school"
			intervals [2228]:
				xmin = 845.2614
				xmax = 847.7611
				text = ""
			intervals [2229]:
				xmin = 847.7611
				xmax = 847.8811
				text = "that"
			intervals [2230]:
				xmin = 847.8811
				xmax = 847.9611
				text = "s"
			intervals [2231]:
				xmin = 847.9611
				xmax = 848.1211
				text = "about"
			intervals [2232]:
				xmin = 848.1211
				xmax = 848.1511
				text = ""
			intervals [2233]:
				xmin = 848.1511
				xmax = 848.2411
				text = "it"
			intervals [2234]:
				xmin = 848.2411
				xmax = 849.2978
				text = ""
			intervals [2235]:
				xmin = 849.2978
				xmax = 849.3778
				text = "we"
			intervals [2236]:
				xmin = 849.3778
				xmax = 849.4978
				text = "had"
			intervals [2237]:
				xmin = 849.4978
				xmax = 849.7478
				text = "some"
			intervals [2238]:
				xmin = 849.7478
				xmax = 850.2178
				text = "chemistry"
			intervals [2239]:
				xmin = 850.2178
				xmax = 850.2863
				text = ""
			intervals [2240]:
				xmin = 850.2863
				xmax = 850.4063
				text = "you"
			intervals [2241]:
				xmin = 850.4063
				xmax = 850.4863
				text = "know"
			intervals [2242]:
				xmin = 850.4863
				xmax = 850.6263
				text = "as"
			intervals [2243]:
				xmin = 850.6263
				xmax = 850.7463
				text = "you"
			intervals [2244]:
				xmin = 850.7463
				xmax = 851.0546
				text = ""
			intervals [2245]:
				xmin = 851.0546
				xmax = 851.1646
				text = "go"
			intervals [2246]:
				xmin = 851.1646
				xmax = 851.3046
				text = "from"
			intervals [2247]:
				xmin = 851.3046
				xmax = 851.5446
				text = "grade"
			intervals [2248]:
				xmin = 851.5446
				xmax = 851.6046
				text = "to"
			intervals [2249]:
				xmin = 851.6046
				xmax = 851.8546
				text = "grade"
			intervals [2250]:
				xmin = 851.8546
				xmax = 851.9146
				text = "you"
			intervals [2251]:
				xmin = 851.9146
				xmax = 852.1246
				text = "change"
			intervals [2252]:
				xmin = 852.1246
				xmax = 852.2146
				text = "from"
			intervals [2253]:
				xmin = 852.2146
				xmax = 852.6046
				text = "biology"
			intervals [2254]:
				xmin = 852.6046
				xmax = 852.7146
				text = "to"
			intervals [2255]:
				xmin = 852.7146
				xmax = 853.1146
				text = "chemistry"
			intervals [2256]:
				xmin = 853.1146
				xmax = 853.2546
				text = "like"
			intervals [2257]:
				xmin = 853.2546
				xmax = 853.6046
				text = "that"
			intervals [2258]:
				xmin = 853.6046
				xmax = 866.5739
				text = ""
			intervals [2259]:
				xmin = 866.5739
				xmax = 866.8439
				text = "huh"
			intervals [2260]:
				xmin = 866.8439
				xmax = 867.3163
				text = ""
			intervals [2261]:
				xmin = 867.3163
				xmax = 867.4963
				text = "not"
			intervals [2262]:
				xmin = 867.4963
				xmax = 867.8363
				text = "much"
			intervals [2263]:
				xmin = 867.8363
				xmax = 867.8789
				text = ""
			intervals [2264]:
				xmin = 867.8789
				xmax = 868.1389
				text = "just"
			intervals [2265]:
				xmin = 868.1389
				xmax = 868.3989
				text = "uh"
			intervals [2266]:
				xmin = 868.3989
				xmax = 868.4789
				text = ""
			intervals [2267]:
				xmin = 868.4789
				xmax = 868.6289
				text = "go"
			intervals [2268]:
				xmin = 868.6289
				xmax = 868.8789
				text = "home"
			intervals [2269]:
				xmin = 868.8789
				xmax = 869.5616
				text = ""
			intervals [2270]:
				xmin = 869.5616
				xmax = 869.8216
				text = "change"
			intervals [2271]:
				xmin = 869.8216
				xmax = 869.9116
				text = "your"
			intervals [2272]:
				xmin = 869.9116
				xmax = 870.2816
				text = "clothes"
			intervals [2273]:
				xmin = 870.2816
				xmax = 870.3916
				text = "get"
			intervals [2274]:
				xmin = 870.3916
				xmax = 870.6216
				text = "something"
			intervals [2275]:
				xmin = 870.6216
				xmax = 870.6916
				text = "to"
			intervals [2276]:
				xmin = 870.6916
				xmax = 870.8816
				text = "eat"
			intervals [2277]:
				xmin = 870.8816
				xmax = 871.6205
				text = ""
			intervals [2278]:
				xmin = 871.6205
				xmax = 871.7105
				text = "go"
			intervals [2279]:
				xmin = 871.7105
				xmax = 871.7905
				text = "out"
			intervals [2280]:
				xmin = 871.7905
				xmax = 871.8705
				text = "and"
			intervals [2281]:
				xmin = 871.8705
				xmax = 872.1105
				text = "play"
			intervals [2282]:
				xmin = 872.1105
				xmax = 874.7122
				text = ""
			intervals [2283]:
				xmin = 874.7122
				xmax = 874.8722
				text = "well"
			intervals [2284]:
				xmin = 874.8722
				xmax = 875.2722
				text = "anything"
			intervals [2285]:
				xmin = 875.2722
				xmax = 875.3422
				text = "you"
			intervals [2286]:
				xmin = 875.3422
				xmax = 875.5522
				text = "know"
			intervals [2287]:
				xmin = 875.5522
				xmax = 875.7414
				text = ""
			intervals [2288]:
				xmin = 875.7414
				xmax = 876.1914
				text = "skip"
			intervals [2289]:
				xmin = 876.1914
				xmax = 876.7114
				text = "rope"
			intervals [2290]:
				xmin = 876.7114
				xmax = 877.3214
				text = "um"
			intervals [2291]:
				xmin = 877.3214
				xmax = 877.9791
				text = ""
			intervals [2292]:
				xmin = 877.9791
				xmax = 878.3691
				text = "well"
			intervals [2293]:
				xmin = 878.3691
				xmax = 879.4798
				text = ""
			intervals [2294]:
				xmin = 879.4798
				xmax = 879.6298
				text = "uh"
			intervals [2295]:
				xmin = 879.6298
				xmax = 880.2998
				text = "baseball"
			intervals [2296]:
				xmin = 880.2998
				xmax = 880.7298
				text = "um"
			intervals [2297]:
				xmin = 880.7298
				xmax = 881.5128
				text = ""
			intervals [2298]:
				xmin = 881.5128
				xmax = 881.8928
				text = "tag"
			intervals [2299]:
				xmin = 881.8928
				xmax = 882.2728
				text = "anything"
			intervals [2300]:
				xmin = 882.2728
				xmax = 882.3028
				text = ""
			intervals [2301]:
				xmin = 882.3028
				xmax = 882.4028
				text = "you"
			intervals [2302]:
				xmin = 882.4028
				xmax = 882.5228
				text = "know"
			intervals [2303]:
				xmin = 882.5228
				xmax = 885.3115
				text = ""
			intervals [2304]:
				xmin = 885.3115
				xmax = 885.6215
				text = "mumblety"
			intervals [2305]:
				xmin = 885.6215
				xmax = 885.8215
				text = "peg"
			intervals [2306]:
				xmin = 885.8215
				xmax = 886.1299
				text = ""
			intervals [2307]:
				xmin = 886.1299
				xmax = 886.5299
				text = "huh"
			intervals [2308]:
				xmin = 886.5299
				xmax = 887.6641
				text = ""
			intervals [2309]:
				xmin = 887.6641
				xmax = 887.8641
				text = "play"
			intervals [2310]:
				xmin = 887.8641
				xmax = 887.9341
				text = "the"
			intervals [2311]:
				xmin = 887.9341
				xmax = 888.1741
				text = "kids"
			intervals [2312]:
				xmin = 888.1741
				xmax = 888.4141
				text = "games"
			intervals [2313]:
				xmin = 888.4141
				xmax = 888.5641
				text = "yeah"
			intervals [2314]:
				xmin = 888.5641
				xmax = 892.0083
				text = ""
			intervals [2315]:
				xmin = 892.0083
				xmax = 892.1983
				text = "cause"
			intervals [2316]:
				xmin = 892.1983
				xmax = 892.2883
				text = "we"
			intervals [2317]:
				xmin = 892.2883
				xmax = 892.4083
				text = "used"
			intervals [2318]:
				xmin = 892.4083
				xmax = 892.4783
				text = "to"
			intervals [2319]:
				xmin = 892.4783
				xmax = 892.7083
				text = "have"
			intervals [2320]:
				xmin = 892.7083
				xmax = 892.8683
				text = "uh"
			intervals [2321]:
				xmin = 892.8683
				xmax = 893.1883
				text = "girls"
			intervals [2322]:
				xmin = 893.1883
				xmax = 893.2783
				text = "with"
			intervals [2323]:
				xmin = 893.2783
				xmax = 893.3383
				text = "us"
			intervals [2324]:
				xmin = 893.3383
				xmax = 893.3983
				text = "we"
			intervals [2325]:
				xmin = 893.3983
				xmax = 893.5183
				text = "used"
			intervals [2326]:
				xmin = 893.5183
				xmax = 893.5783
				text = "to"
			intervals [2327]:
				xmin = 893.5783
				xmax = 893.8183
				text = "play"
			intervals [2328]:
				xmin = 893.8183
				xmax = 894.5083
				text = "dodgeball"
			intervals [2329]:
				xmin = 894.5083
				xmax = 894.8583
				text = "and"
			intervals [2330]:
				xmin = 894.8583
				xmax = 895.1097
				text = ""
			intervals [2331]:
				xmin = 895.1097
				xmax = 895.2397
				text = "as"
			intervals [2332]:
				xmin = 895.2397
				xmax = 895.3797
				text = "well"
			intervals [2333]:
				xmin = 895.3797
				xmax = 895.4697
				text = "as"
			intervals [2334]:
				xmin = 895.4697
				xmax = 895.6897
				text = "skip"
			intervals [2335]:
				xmin = 895.6897
				xmax = 895.9397
				text = "rope"
			intervals [2336]:
				xmin = 895.9397
				xmax = 895.9792
				text = ""
			intervals [2337]:
				xmin = 895.9792
				xmax = 896.0692
				text = "we"
			intervals [2338]:
				xmin = 896.0692
				xmax = 896.2092
				text = "used"
			intervals [2339]:
				xmin = 896.2092
				xmax = 896.4092
				text = "to"
			intervals [2340]:
				xmin = 896.4092
				xmax = 896.5219
				text = ""
			intervals [2341]:
				xmin = 896.5219
				xmax = 896.9519
				text = "anything"
			intervals [2342]:
				xmin = 896.9519
				xmax = 897.0419
				text = "you"
			intervals [2343]:
				xmin = 897.0419
				xmax = 897.1219
				text = "know"
			intervals [2344]:
				xmin = 897.1219
				xmax = 897.5263
				text = ""
			intervals [2345]:
				xmin = 897.5263
				xmax = 897.7263
				text = "just"
			intervals [2346]:
				xmin = 897.7263
				xmax = 897.7963
				text = "the"
			intervals [2347]:
				xmin = 897.7963
				xmax = 898.0763
				text = "girls"
			intervals [2348]:
				xmin = 898.0763
				xmax = 898.2963
				text = "do"
			intervals [2349]:
				xmin = 898.2963
				xmax = 898.4263
				text = "we"
			intervals [2350]:
				xmin = 898.4263
				xmax = 898.6563
				text = "did"
			intervals [2351]:
				xmin = 898.6563
				xmax = 898.8063
				text = "they"
			intervals [2352]:
				xmin = 898.8063
				xmax = 898.8363
				text = ""
			intervals [2353]:
				xmin = 898.8363
				xmax = 899.0263
				text = "if"
			intervals [2354]:
				xmin = 899.0263
				xmax = 899.1463
				text = "we"
			intervals [2355]:
				xmin = 899.1463
				xmax = 899.3763
				text = "played"
			intervals [2356]:
				xmin = 899.3763
				xmax = 899.6063
				text = "ball"
			intervals [2357]:
				xmin = 899.6063
				xmax = 899.7463
				text = "they"
			intervals [2358]:
				xmin = 899.7463
				xmax = 899.9163
				text = "played"
			intervals [2359]:
				xmin = 899.9163
				xmax = 900.1363
				text = "ball"
			intervals [2360]:
				xmin = 900.1363
				xmax = 900.2263
				text = "so"
			intervals [2361]:
				xmin = 900.2263
				xmax = 906.4329
				text = ""
			intervals [2362]:
				xmin = 906.4329
				xmax = 906.5929
				text = "well"
			intervals [2363]:
				xmin = 906.5929
				xmax = 906.6929
				text = "you"
			intervals [2364]:
				xmin = 906.6929
				xmax = 906.8329
				text = "see"
			intervals [2365]:
				xmin = 906.8329
				xmax = 906.9129
				text = "the"
			intervals [2366]:
				xmin = 906.9129
				xmax = 907.1529
				text = "girls"
			intervals [2367]:
				xmin = 907.1529
				xmax = 907.2929
				text = "play"
			intervals [2368]:
				xmin = 907.2929
				xmax = 907.6029
				text = "more"
			intervals [2369]:
				xmin = 907.6029
				xmax = 908.1029
				text = "hopscotch"
			intervals [2370]:
				xmin = 908.1029
				xmax = 908.1429
				text = "or"
			intervals [2371]:
				xmin = 908.1429
				xmax = 908.4029
				text = "something"
			intervals [2372]:
				xmin = 908.4029
				xmax = 908.4329
				text = ""
			intervals [2373]:
				xmin = 908.4329
				xmax = 908.5229
				text = "like"
			intervals [2374]:
				xmin = 908.5229
				xmax = 908.6729
				text = "that"
			intervals [2375]:
				xmin = 908.6729
				xmax = 908.9736
				text = ""
			intervals [2376]:
				xmin = 908.9736
				xmax = 909.1236
				text = "and"
			intervals [2377]:
				xmin = 909.1236
				xmax = 909.1936
				text = "the"
			intervals [2378]:
				xmin = 909.1936
				xmax = 909.4136
				text = "boys"
			intervals [2379]:
				xmin = 909.4136
				xmax = 909.5436
				text = "play"
			intervals [2380]:
				xmin = 909.5436
				xmax = 909.6736
				text = "more"
			intervals [2381]:
				xmin = 909.6736
				xmax = 910.0436
				text = "mumblety"
			intervals [2382]:
				xmin = 910.0436
				xmax = 910.1836
				text = "peg"
			intervals [2383]:
				xmin = 910.1836
				xmax = 910.7399
				text = ""
			intervals [2384]:
				xmin = 910.7399
				xmax = 910.8599
				text = "but"
			intervals [2385]:
				xmin = 910.8599
				xmax = 910.9499
				text = "as"
			intervals [2386]:
				xmin = 910.9499
				xmax = 911.1699
				text = "far"
			intervals [2387]:
				xmin = 911.1699
				xmax = 911.2899
				text = "as"
			intervals [2388]:
				xmin = 911.2899
				xmax = 911.5399
				text = "uh"
			intervals [2389]:
				xmin = 911.5399
				xmax = 912.2285
				text = ""
			intervals [2390]:
				xmin = 912.2285
				xmax = 912.5185
				text = "skipping"
			intervals [2391]:
				xmin = 912.5185
				xmax = 912.5885
				text = "the"
			intervals [2392]:
				xmin = 912.5885
				xmax = 912.7785
				text = "rope"
			intervals [2393]:
				xmin = 912.7785
				xmax = 912.9885
				text = "and"
			intervals [2394]:
				xmin = 912.9885
				xmax = 913.2438
				text = ""
			intervals [2395]:
				xmin = 913.2438
				xmax = 913.8538
				text = "dodgeball"
			intervals [2396]:
				xmin = 913.8538
				xmax = 913.9538
				text = "and"
			intervals [2397]:
				xmin = 913.9538
				xmax = 914.5244
				text = ""
			intervals [2398]:
				xmin = 914.5244
				xmax = 915.0244
				text = "tag"
			intervals [2399]:
				xmin = 915.0244
				xmax = 915.1644
				text = "and"
			intervals [2400]:
				xmin = 915.1644
				xmax = 915.3648
				text = ""
			intervals [2401]:
				xmin = 915.3648
				xmax = 915.9648
				text = "baseball"
			intervals [2402]:
				xmin = 915.9648
				xmax = 916.0093
				text = ""
			intervals [2403]:
				xmin = 916.0093
				xmax = 916.1393
				text = "like"
			intervals [2404]:
				xmin = 916.1393
				xmax = 916.4093
				text = "that"
			intervals [2405]:
				xmin = 916.4093
				xmax = 916.7641
				text = ""
			intervals [2406]:
				xmin = 916.7641
				xmax = 916.9541
				text = "well"
			intervals [2407]:
				xmin = 916.9541
				xmax = 917.2241
				text = "boys"
			intervals [2408]:
				xmin = 917.2241
				xmax = 917.4241
				text = "played"
			intervals [2409]:
				xmin = 917.4241
				xmax = 917.5841
				text = "more"
			intervals [2410]:
				xmin = 917.5841
				xmax = 917.9541
				text = "football"
			intervals [2411]:
				xmin = 917.9541
				xmax = 918.0441
				text = "than"
			intervals [2412]:
				xmin = 918.0441
				xmax = 918.1141
				text = "the"
			intervals [2413]:
				xmin = 918.1141
				xmax = 918.4341
				text = "girls"
			intervals [2414]:
				xmin = 918.4341
				xmax = 918.7745
				text = ""
			intervals [2415]:
				xmin = 918.7745
				xmax = 918.8845
				text = "but"
			intervals [2416]:
				xmin = 918.8845
				xmax = 918.9445
				text = "the"
			intervals [2417]:
				xmin = 918.9445
				xmax = 919.1545
				text = "girls"
			intervals [2418]:
				xmin = 919.1545
				xmax = 919.2945
				text = "played"
			intervals [2419]:
				xmin = 919.2945
				xmax = 919.6145
				text = "baseball"
			intervals [2420]:
				xmin = 919.6145
				xmax = 930.0189
				text = ""
			intervals [2421]:
				xmin = 930.0189
				xmax = 930.4889
				text = "uh"
			intervals [2422]:
				xmin = 930.4889
				xmax = 931.3498
				text = ""
			intervals [2423]:
				xmin = 931.3498
				xmax = 931.6798
				text = "junior"
			intervals [2424]:
				xmin = 931.6798
				xmax = 931.7998
				text = "high"
			intervals [2425]:
				xmin = 931.7998
				xmax = 931.9098
				text = "you"
			intervals [2426]:
				xmin = 931.9098
				xmax = 932.1198
				text = "mean"
			intervals [2427]:
				xmin = 932.1198
				xmax = 932.1693
				text = ""
			intervals [2428]:
				xmin = 932.1693
				xmax = 932.2693
				text = "or"
			intervals [2429]:
				xmin = 932.2693
				xmax = 932.4193
				text = "high"
			intervals [2430]:
				xmin = 932.4193
				xmax = 932.6993
				text = "school"
			intervals [2431]:
				xmin = 932.6993
				xmax = 936.1442
				text = ""
			intervals [2432]:
				xmin = 936.1442
				xmax = 936.5842
				text = "yeah"
			intervals [2433]:
				xmin = 936.5842
				xmax = 936.8742
				text = "well"
			intervals [2434]:
				xmin = 936.8742
				xmax = 937.2547
				text = ""
			intervals [2435]:
				xmin = 937.2547
				xmax = 937.5647
				text = "high"
			intervals [2436]:
				xmin = 937.5647
				xmax = 937.9147
				text = "school"
			intervals [2437]:
				xmin = 937.9147
				xmax = 938.2247
				text = "well"
			intervals [2438]:
				xmin = 938.2247
				xmax = 939.0195
				text = ""
			intervals [2439]:
				xmin = 939.0195
				xmax = 939.2395
				text = "uh"
			intervals [2440]:
				xmin = 939.2395
				xmax = 939.3495
				text = "the"
			intervals [2441]:
				xmin = 939.3495
				xmax = 939.6095
				text = "first"
			intervals [2442]:
				xmin = 939.6095
				xmax = 939.9095
				text = "year"
			intervals [2443]:
				xmin = 939.9095
				xmax = 939.980
				text = ""
			intervals [2444]:
				xmin = 939.980
				xmax = 940.300
				text = "after"
			intervals [2445]:
				xmin = 940.300
				xmax = 940.590
				text = "school"
			intervals [2446]:
				xmin = 940.590
				xmax = 940.760
				text = "i"
			intervals [2447]:
				xmin = 940.760
				xmax = 940.790
				text = ""
			intervals [2448]:
				xmin = 940.790
				xmax = 941.240
				text = "drilled"
			intervals [2449]:
				xmin = 941.240
				xmax = 943.0356
				text = ""
			intervals [2450]:
				xmin = 943.0356
				xmax = 943.3056
				text = "yeah"
			intervals [2451]:
				xmin = 943.3056
				xmax = 943.4506
				text = ""
			intervals [2452]:
				xmin = 943.4506
				xmax = 943.6806
				text = "cadet"
			intervals [2453]:
				xmin = 943.6806
				xmax = 943.8906
				text = "corps"
			intervals [2454]:
				xmin = 943.8906
				xmax = 944.992
				text = ""
			intervals [2455]:
				xmin = 944.992
				xmax = 945.152
				text = "yeah"
			intervals [2456]:
				xmin = 945.152
				xmax = 945.7383
				text = ""
			intervals [2457]:
				xmin = 945.7383
				xmax = 946.0583
				text = "and"
			intervals [2458]:
				xmin = 946.0583
				xmax = 946.2083
				text = "uh"
			intervals [2459]:
				xmin = 946.2083
				xmax = 946.3383
				text = "when"
			intervals [2460]:
				xmin = 946.3383
				xmax = 946.3883
				text = "i"
			intervals [2461]:
				xmin = 946.3883
				xmax = 946.5583
				text = "got"
			intervals [2462]:
				xmin = 946.5583
				xmax = 946.7883
				text = "home"
			intervals [2463]:
				xmin = 946.7883
				xmax = 946.8483
				text = "it"
			intervals [2464]:
				xmin = 946.8483
				xmax = 947.0683
				text = "was"
			intervals [2465]:
				xmin = 947.0683
				xmax = 947.1683
				text = "uh"
			intervals [2466]:
				xmin = 947.1683
				xmax = 947.5083
				text = "time"
			intervals [2467]:
				xmin = 947.5083
				xmax = 947.6683
				text = "to"
			intervals [2468]:
				xmin = 947.6683
				xmax = 948.5339
				text = ""
			intervals [2469]:
				xmin = 948.5339
				xmax = 948.6639
				text = "get"
			intervals [2470]:
				xmin = 948.6639
				xmax = 948.7439
				text = "the"
			intervals [2471]:
				xmin = 948.7439
				xmax = 949.2139
				text = "uniform"
			intervals [2472]:
				xmin = 949.2139
				xmax = 949.4939
				text = "off"
			intervals [2473]:
				xmin = 949.4939
				xmax = 949.5539
				text = "and"
			intervals [2474]:
				xmin = 949.5539
				xmax = 949.6839
				text = "hit"
			intervals [2475]:
				xmin = 949.6839
				xmax = 949.7639
				text = "the"
			intervals [2476]:
				xmin = 949.7639
				xmax = 950.1539
				text = "books"
			intervals [2477]:
				xmin = 950.1539
				xmax = 950.5028
				text = ""
			intervals [2478]:
				xmin = 950.5028
				xmax = 950.5628
				text = "you"
			intervals [2479]:
				xmin = 950.5628
				xmax = 950.7728
				text = "know"
			intervals [2480]:
				xmin = 950.7728
				xmax = 951.111
				text = ""
			intervals [2481]:
				xmin = 951.111
				xmax = 951.291
				text = "uh"
			intervals [2482]:
				xmin = 951.291
				xmax = 951.451
				text = "may"
			intervals [2483]:
				xmin = 951.451
				xmax = 951.571
				text = "have"
			intervals [2484]:
				xmin = 951.571
				xmax = 951.711
				text = "some"
			intervals [2485]:
				xmin = 951.711
				xmax = 952.011
				text = "chores"
			intervals [2486]:
				xmin = 952.011
				xmax = 952.081
				text = "to"
			intervals [2487]:
				xmin = 952.081
				xmax = 952.211
				text = "do"
			intervals [2488]:
				xmin = 952.211
				xmax = 952.291
				text = "you"
			intervals [2489]:
				xmin = 952.291
				xmax = 952.431
				text = "know"
			intervals [2490]:
				xmin = 952.431
				xmax = 952.721
				text = "something"
			intervals [2491]:
				xmin = 952.721
				xmax = 952.791
				text = "to"
			intervals [2492]:
				xmin = 952.791
				xmax = 952.851
				text = "do"
			intervals [2493]:
				xmin = 952.851
				xmax = 953.001
				text = "around"
			intervals [2494]:
				xmin = 953.001
				xmax = 953.061
				text = "the"
			intervals [2495]:
				xmin = 953.061
				xmax = 953.451
				text = "house"
			intervals [2496]:
				xmin = 953.451
				xmax = 954.8483
				text = ""
			intervals [2497]:
				xmin = 954.8483
				xmax = 955.3683
				text = "and"
			intervals [2498]:
				xmin = 955.3683
				xmax = 956.7406
				text = ""
			intervals [2499]:
				xmin = 956.7406
				xmax = 956.8606
				text = "that"
			intervals [2500]:
				xmin = 956.8606
				xmax = 957.0006
				text = "was"
			intervals [2501]:
				xmin = 957.0006
				xmax = 957.1106
				text = "it"
			intervals [2502]:
				xmin = 957.1106
				xmax = 957.4549
				text = ""
			intervals [2503]:
				xmin = 957.4549
				xmax = 957.8949
				text = "study"
			intervals [2504]:
				xmin = 957.8949
				xmax = 957.9949
				text = ""
			intervals [2505]:
				xmin = 957.9949
				xmax = 958.0649
				text = "you"
			intervals [2506]:
				xmin = 958.0649
				xmax = 958.1249
				text = "know"
			intervals [2507]:
				xmin = 958.1249
				xmax = 958.1549
				text = ""
			intervals [2508]:
				xmin = 958.1549
				xmax = 958.2749
				text = "that"
			intervals [2509]:
				xmin = 958.2749
				xmax = 958.4649
				text = "s"
			intervals [2510]:
				xmin = 958.4649
				xmax = 958.7256
				text = ""
			intervals [2511]:
				xmin = 958.7256
				xmax = 958.8856
				text = "that"
			intervals [2512]:
				xmin = 958.8856
				xmax = 958.9856
				text = "was"
			intervals [2513]:
				xmin = 958.9856
				xmax = 959.0556
				text = "it"
			intervals [2514]:
				xmin = 959.0556
				xmax = 959.8155
				text = ""
			intervals [2515]:
				xmin = 959.8155
				xmax = 959.9955
				text = "not"
			intervals [2516]:
				xmin = 959.9955
				xmax = 960.0955
				text = "too"
			intervals [2517]:
				xmin = 960.0955
				xmax = 960.3355
				text = "much"
			intervals [2518]:
				xmin = 960.3355
				xmax = 960.6055
				text = "uh"
			intervals [2519]:
				xmin = 960.6055
				xmax = 960.9601
				text = ""
			intervals [2520]:
				xmin = 960.9601
				xmax = 961.1901
				text = "play"
			intervals [2521]:
				xmin = 961.1901
				xmax = 961.2601
				text = "in"
			intervals [2522]:
				xmin = 961.2601
				xmax = 961.3201
				text = "the"
			intervals [2523]:
				xmin = 961.3201
				xmax = 961.9701
				text = "afternoons"
			intervals [2524]:
				xmin = 961.9701
				xmax = 962.4502
				text = ""
			intervals [2525]:
				xmin = 962.4502
				xmax = 962.5102
				text = "a"
			intervals [2526]:
				xmin = 962.5102
				xmax = 962.6102
				text = "you"
			intervals [2527]:
				xmin = 962.6102
				xmax = 962.6802
				text = "know"
			intervals [2528]:
				xmin = 962.6802
				xmax = 962.7802
				text = "with"
			intervals [2529]:
				xmin = 962.7802
				xmax = 963.1002
				text = "drilling"
			intervals [2530]:
				xmin = 963.1002
				xmax = 963.9429
				text = ""
			intervals [2531]:
				xmin = 963.9429
				xmax = 964.0829
				text = "you"
			intervals [2532]:
				xmin = 964.0829
				xmax = 964.2029
				text = "don't"
			intervals [2533]:
				xmin = 964.2029
				xmax = 964.2929
				text = "get"
			intervals [2534]:
				xmin = 964.2929
				xmax = 964.3929
				text = "home"
			intervals [2535]:
				xmin = 964.3929
				xmax = 964.5429
				text = "from"
			intervals [2536]:
				xmin = 964.5429
				xmax = 964.7629
				text = "drill"
			intervals [2537]:
				xmin = 964.7629
				xmax = 964.8529
				text = "til"
			intervals [2538]:
				xmin = 964.8529
				xmax = 965.1329
				text = "around"
			intervals [2539]:
				xmin = 965.1329
				xmax = 965.3877
				text = ""
			intervals [2540]:
				xmin = 965.3877
				xmax = 965.5077
				text = "oh"
			intervals [2541]:
				xmin = 965.5077
				xmax = 965.5377
				text = ""
			intervals [2542]:
				xmin = 965.5377
				xmax = 966.0377
				text = "five"
			intervals [2543]:
				xmin = 966.0377
				xmax = 966.2777
				text = "something"
			intervals [2544]:
				xmin = 966.2777
				xmax = 966.3077
				text = ""
			intervals [2545]:
				xmin = 966.3077
				xmax = 966.3977
				text = "like"
			intervals [2546]:
				xmin = 966.3977
				xmax = 966.4877
				text = "that"
			intervals [2547]:
				xmin = 966.4877
				xmax = 971.7938
				text = ""
			intervals [2548]:
				xmin = 971.7938
				xmax = 972.0638
				text = "well"
			intervals [2549]:
				xmin = 972.0638
				xmax = 972.4138
				text = "washington"
			intervals [2550]:
				xmin = 972.4138
				xmax = 972.6538
				text = "dc"
			intervals [2551]:
				xmin = 972.6538
				xmax = 972.8538
				text = "has"
			intervals [2552]:
				xmin = 972.8538
				xmax = 973.0338
				text = "this"
			intervals [2553]:
				xmin = 973.0338
				xmax = 973.3038
				text = "uh"
			intervals [2554]:
				xmin = 973.3038
				xmax = 973.6786
				text = ""
			intervals [2555]:
				xmin = 973.6786
				xmax = 973.8486
				text = "high"
			intervals [2556]:
				xmin = 973.8486
				xmax = 974.0786
				text = "school"
			intervals [2557]:
				xmin = 974.0786
				xmax = 974.3086
				text = "cadet"
			intervals [2558]:
				xmin = 974.3086
				xmax = 974.5786
				text = "corps"
			intervals [2559]:
				xmin = 974.5786
				xmax = 975.6895
				text = ""
			intervals [2560]:
				xmin = 975.6895
				xmax = 975.8895
				text = "yeah"
			intervals [2561]:
				xmin = 975.8895
				xmax = 976.0495
				text = "and"
			intervals [2562]:
				xmin = 976.0495
				xmax = 976.2795
				text = "they"
			intervals [2563]:
				xmin = 976.2795
				xmax = 976.6495
				text = "um"
			intervals [2564]:
				xmin = 976.6495
				xmax = 977.3545
				text = ""
			intervals [2565]:
				xmin = 977.3545
				xmax = 977.7345
				text = "drilled"
			intervals [2566]:
				xmin = 977.7345
				xmax = 978.0445
				text = "same"
			intervals [2567]:
				xmin = 978.0445
				xmax = 978.2245
				text = "as"
			intervals [2568]:
				xmin = 978.2245
				xmax = 978.6745
				text = "um"
			intervals [2569]:
				xmin = 978.6745
				xmax = 979.1233
				text = ""
			intervals [2570]:
				xmin = 979.1233
				xmax = 979.1833
				text = "it"
			intervals [2571]:
				xmin = 979.1833
				xmax = 979.2133
				text = "s"
			intervals [2572]:
				xmin = 979.2133
				xmax = 979.3433
				text = "sort"
			intervals [2573]:
				xmin = 979.3433
				xmax = 979.4033
				text = "of"
			intervals [2574]:
				xmin = 979.4033
				xmax = 979.4633
				text = "an"
			intervals [2575]:
				xmin = 979.4633
				xmax = 980.1333
				text = "rotc"
			intervals [2576]:
				xmin = 980.1333
				xmax = 980.558
				text = ""
			intervals [2577]:
				xmin = 980.558
				xmax = 980.688
				text = "you"
			intervals [2578]:
				xmin = 980.688
				xmax = 980.848
				text = "see"
			intervals [2579]:
				xmin = 980.848
				xmax = 980.948
				text = "in"
			intervals [2580]:
				xmin = 980.948
				xmax = 981.268
				text = "college"
			intervals [2581]:
				xmin = 981.268
				xmax = 981.788
				text = "rotc"
			intervals [2582]:
				xmin = 981.788
				xmax = 982.0962
				text = ""
			intervals [2583]:
				xmin = 982.0962
				xmax = 982.2162
				text = "it"
			intervals [2584]:
				xmin = 982.2162
				xmax = 982.2462
				text = "s"
			intervals [2585]:
				xmin = 982.2462
				xmax = 982.5462
				text = "something"
			intervals [2586]:
				xmin = 982.5462
				xmax = 982.6662
				text = "like"
			intervals [2587]:
				xmin = 982.6662
				xmax = 982.8762
				text = "that"
			intervals [2588]:
				xmin = 982.8762
				xmax = 983.4448
				text = ""
			intervals [2589]:
				xmin = 983.4448
				xmax = 983.5848
				text = "you"
			intervals [2590]:
				xmin = 983.5848
				xmax = 983.7048
				text = "have"
			intervals [2591]:
				xmin = 983.7048
				xmax = 984.2648
				text = "uniforms"
			intervals [2592]:
				xmin = 984.2648
				xmax = 984.3348
				text = "you"
			intervals [2593]:
				xmin = 984.3348
				xmax = 984.5748
				text = "have"
			intervals [2594]:
				xmin = 984.5748
				xmax = 984.7248
				text = "uh"
			intervals [2595]:
				xmin = 984.7248
				xmax = 984.8748
				text = "your"
			intervals [2596]:
				xmin = 984.8748
				xmax = 985.3048
				text = "captains"
			intervals [2597]:
				xmin = 985.3048
				xmax = 985.4048
				text = "your"
			intervals [2598]:
				xmin = 985.4048
				xmax = 985.8448
				text = "lieutenants"
			intervals [2599]:
				xmin = 985.8448
				xmax = 985.9348
				text = "your"
			intervals [2600]:
				xmin = 985.9348
				xmax = 986.1548
				text = "regular"
			intervals [2601]:
				xmin = 986.1548
				xmax = 986.5948
				text = "officers"
			intervals [2602]:
				xmin = 986.5948
				xmax = 986.6548
				text = "and"
			intervals [2603]:
				xmin = 986.6548
				xmax = 986.9948
				text = "everything"
			intervals [2604]:
				xmin = 986.9948
				xmax = 987.1148
				text = "your"
			intervals [2605]:
				xmin = 987.1148
				xmax = 987.5948
				text = "flag"
			intervals [2606]:
				xmin = 987.5948
				xmax = 987.7235
				text = ""
			intervals [2607]:
				xmin = 987.7235
				xmax = 988.2935
				text = "sergeants"
			intervals [2608]:
				xmin = 988.2935
				xmax = 988.5535
				text = "and"
			intervals [2609]:
				xmin = 988.5535
				xmax = 988.9238
				text = ""
			intervals [2610]:
				xmin = 988.9238
				xmax = 989.1138
				text = "you"
			intervals [2611]:
				xmin = 989.1138
				xmax = 989.3138
				text = "take"
			intervals [2612]:
				xmin = 989.3138
				xmax = 989.3638
				text = ""
			intervals [2613]:
				xmin = 989.3638
				xmax = 989.8138
				text = "basic"
			intervals [2614]:
				xmin = 989.8138
				xmax = 990.1638
				text = "military"
			intervals [2615]:
				xmin = 990.1638
				xmax = 990.4938
				text = "training"
			intervals [2616]:
				xmin = 990.4938
				xmax = 991.7611
				text = ""
			intervals [2617]:
				xmin = 991.7611
				xmax = 991.8711
				text = "you"
			intervals [2618]:
				xmin = 991.8711
				xmax = 991.9511
				text = "know"
			intervals [2619]:
				xmin = 991.9511
				xmax = 992.3311
				text = "your"
			intervals [2620]:
				xmin = 992.3311
				xmax = 992.443
				text = ""
			intervals [2621]:
				xmin = 992.443
				xmax = 993.153
				text = "formations"
			intervals [2622]:
				xmin = 993.153
				xmax = 993.263
				text = "your"
			intervals [2623]:
				xmin = 993.263
				xmax = 993.833
				text = "marching"
			intervals [2624]:
				xmin = 993.833
				xmax = 994.193
				text = "your"
			intervals [2625]:
				xmin = 994.193
				xmax = 995.8572
				text = ""
			intervals [2626]:
				xmin = 995.8572
				xmax = 996.2472
				text = "just"
			intervals [2627]:
				xmin = 996.2472
				xmax = 996.4835
				text = ""
			intervals [2628]:
				xmin = 996.4835
				xmax = 996.8135
				text = "regular"
			intervals [2629]:
				xmin = 996.8135
				xmax = 997.0078
				text = ""
			intervals [2630]:
				xmin = 997.0078
				xmax = 997.3878
				text = "basic"
			intervals [2631]:
				xmin = 997.3878
				xmax = 997.530
				text = ""
			intervals [2632]:
				xmin = 997.530
				xmax = 997.890
				text = "military"
			intervals [2633]:
				xmin = 997.890
				xmax = 998.090
				text = "training"
			intervals [2634]:
				xmin = 998.090
				xmax = 1002.6165
				text = ""
			intervals [2635]:
				xmin = 1002.6165
				xmax = 1003.1865
				text = "<unk>"
			intervals [2636]:
				xmin = 1003.1865
				xmax = 1003.482
				text = ""
			intervals [2637]:
				xmin = 1003.482
				xmax = 1003.652
				text = "yeah"
			intervals [2638]:
				xmin = 1003.652
				xmax = 1003.852
				text = "we"
			intervals [2639]:
				xmin = 1003.852
				xmax = 1004.162
				text = "started"
			intervals [2640]:
				xmin = 1004.162
				xmax = 1004.222
				text = "in"
			intervals [2641]:
				xmin = 1004.222
				xmax = 1004.452
				text = "tenth"
			intervals [2642]:
				xmin = 1004.452
				xmax = 1004.742
				text = "grade"
			intervals [2643]:
				xmin = 1004.742
				xmax = 1010.1573
				text = ""
			intervals [2644]:
				xmin = 1010.1573
				xmax = 1010.3773
				text = "this"
			intervals [2645]:
				xmin = 1010.3773
				xmax = 1010.6273
				text = "was"
			intervals [2646]:
				xmin = 1010.6273
				xmax = 1011.1473
				text = "strictly"
			intervals [2647]:
				xmin = 1011.1473
				xmax = 1011.2373
				text = "up"
			intervals [2648]:
				xmin = 1011.2373
				xmax = 1011.3473
				text = "to"
			intervals [2649]:
				xmin = 1011.3473
				xmax = 1011.5873
				text = "the"
			intervals [2650]:
				xmin = 1011.5873
				xmax = 1011.9073
				text = "uh"
			intervals [2651]:
				xmin = 1011.9073
				xmax = 1012.4603
				text = ""
			intervals [2652]:
				xmin = 1012.4603
				xmax = 1012.8503
				text = "outfit"
			intervals [2653]:
				xmin = 1012.8503
				xmax = 1012.9369
				text = ""
			intervals [2654]:
				xmin = 1012.9369
				xmax = 1013.0169
				text = "i"
			intervals [2655]:
				xmin = 1013.0169
				xmax = 1013.1769
				text = "mean"
			intervals [2656]:
				xmin = 1013.1769
				xmax = 1013.3069
				text = "if"
			intervals [2657]:
				xmin = 1013.3069
				xmax = 1013.5369
				text = "you"
			intervals [2658]:
				xmin = 1013.5369
				xmax = 1013.8369
				text = "were"
			intervals [2659]:
				xmin = 1013.8369
				xmax = 1014.2669
				text = "advanced"
			intervals [2660]:
				xmin = 1014.2669
				xmax = 1014.4869
				text = "enough"
			intervals [2661]:
				xmin = 1014.4869
				xmax = 1014.5969
				text = "in"
			intervals [2662]:
				xmin = 1014.5969
				xmax = 1014.7269
				text = "your"
			intervals [2663]:
				xmin = 1014.7269
				xmax = 1015.0669
				text = "learning"
			intervals [2664]:
				xmin = 1015.0669
				xmax = 1015.4712
				text = ""
			intervals [2665]:
				xmin = 1015.4712
				xmax = 1015.5312
				text = "to"
			intervals [2666]:
				xmin = 1015.5312
				xmax = 1015.7712
				text = "try"
			intervals [2667]:
				xmin = 1015.7712
				xmax = 1015.8612
				text = "the"
			intervals [2668]:
				xmin = 1015.8612
				xmax = 1016.1012
				text = "tricky"
			intervals [2669]:
				xmin = 1016.1012
				xmax = 1016.3412
				text = "stuff"
			intervals [2670]:
				xmin = 1016.3412
				xmax = 1016.4212
				text = "you"
			intervals [2671]:
				xmin = 1016.4212
				xmax = 1016.5112
				text = "could"
			intervals [2672]:
				xmin = 1016.5112
				xmax = 1016.6712
				text = "try"
			intervals [2673]:
				xmin = 1016.6712
				xmax = 1016.7412
				text = "the"
			intervals [2674]:
				xmin = 1016.7412
				xmax = 1016.9712
				text = "tricky"
			intervals [2675]:
				xmin = 1016.9712
				xmax = 1017.2812
				text = "stuff"
			intervals [2676]:
				xmin = 1017.2812
				xmax = 1017.5222
				text = ""
			intervals [2677]:
				xmin = 1017.5222
				xmax = 1017.6322
				text = "but"
			intervals [2678]:
				xmin = 1017.6322
				xmax = 1017.6922
				text = "it"
			intervals [2679]:
				xmin = 1017.6922
				xmax = 1017.9222
				text = "wasn't"
			intervals [2680]:
				xmin = 1017.9222
				xmax = 1018.3522
				text = "compulsory"
			intervals [2681]:
				xmin = 1018.3522
				xmax = 1021.6805
				text = ""
			intervals [2682]:
				xmin = 1021.6805
				xmax = 1021.8205
				text = "with"
			intervals [2683]:
				xmin = 1021.8205
				xmax = 1021.8905
				text = "the"
			intervals [2684]:
				xmin = 1021.8905
				xmax = 1022.2005
				text = "rifle"
			intervals [2685]:
				xmin = 1022.2005
				xmax = 1022.5305
				text = "yeah"
			intervals [2686]:
				xmin = 1022.5305
				xmax = 1022.733
				text = ""
			intervals [2687]:
				xmin = 1022.733
				xmax = 1022.923
				text = "yeah"
			intervals [2688]:
				xmin = 1022.923
				xmax = 1023.043
				text = "with"
			intervals [2689]:
				xmin = 1023.043
				xmax = 1023.133
				text = "the"
			intervals [2690]:
				xmin = 1023.133
				xmax = 1023.433
				text = "rifle"
			intervals [2691]:
				xmin = 1023.433
				xmax = 1023.593
				text = "yeah"
			intervals [2692]:
				xmin = 1023.593
				xmax = 1032.6793
				text = ""
			intervals [2693]:
				xmin = 1032.6793
				xmax = 1033.4293
				text = "uh"
			intervals [2694]:
				xmin = 1033.4293
				xmax = 1037.3344
				text = ""
			intervals [2695]:
				xmin = 1037.3344
				xmax = 1037.6544
				text = "no"
			intervals [2696]:
				xmin = 1037.6544
				xmax = 1037.7844
				text = "if"
			intervals [2697]:
				xmin = 1037.7844
				xmax = 1037.8244
				text = "i"
			intervals [2698]:
				xmin = 1037.8244
				xmax = 1038.0244
				text = "say"
			intervals [2699]:
				xmin = 1038.0244
				xmax = 1038.1444
				text = "so"
			intervals [2700]:
				xmin = 1038.1444
				xmax = 1038.5544
				text = "myself"
			intervals [2701]:
				xmin = 1038.5544
				xmax = 1038.6544
				text = "i"
			intervals [2702]:
				xmin = 1038.6544
				xmax = 1038.8344
				text = "was"
			intervals [2703]:
				xmin = 1038.8344
				xmax = 1038.8844
				text = "a"
			intervals [2704]:
				xmin = 1038.8844
				xmax = 1039.0644
				text = "pretty"
			intervals [2705]:
				xmin = 1039.0644
				xmax = 1039.1844
				text = "good"
			intervals [2706]:
				xmin = 1039.1844
				xmax = 1039.5144
				text = "student"
			intervals [2707]:
				xmin = 1039.5144
				xmax = 1039.9539
				text = ""
			intervals [2708]:
				xmin = 1039.9539
				xmax = 1041.0939
				text = "<unk>"
			intervals [2709]:
				xmin = 1041.0939
				xmax = 1041.1639
				text = "i"
			intervals [2710]:
				xmin = 1041.1639
				xmax = 1041.4339
				text = "didn't"
			intervals [2711]:
				xmin = 1041.4339
				xmax = 1041.5439
				text = "uh"
			intervals [2712]:
				xmin = 1041.5439
				xmax = 1041.6839
				text = "need"
			intervals [2713]:
				xmin = 1041.6839
				xmax = 1041.7839
				text = "a"
			intervals [2714]:
				xmin = 1041.7839
				xmax = 1041.9339
				text = "lot"
			intervals [2715]:
				xmin = 1041.9339
				xmax = 1041.9939
				text = "of"
			intervals [2716]:
				xmin = 1041.9939
				xmax = 1042.4939
				text = "hollering"
			intervals [2717]:
				xmin = 1042.4939
				xmax = 1042.6639
				text = "so"
			intervals [2718]:
				xmin = 1042.6639
				xmax = 1043.3154
				text = ""
			intervals [2719]:
				xmin = 1043.3154
				xmax = 1043.6254
				text = "so"
			intervals [2720]:
				xmin = 1043.6254
				xmax = 1043.7454
				text = "i"
			intervals [2721]:
				xmin = 1043.7454
				xmax = 1043.8754
				text = "got"
			intervals [2722]:
				xmin = 1043.8754
				xmax = 1044.0054
				text = "along"
			intervals [2723]:
				xmin = 1044.0054
				xmax = 1044.0954
				text = "with"
			intervals [2724]:
				xmin = 1044.0954
				xmax = 1044.1854
				text = "my"
			intervals [2725]:
				xmin = 1044.1854
				xmax = 1044.4454
				text = "teachers"
			intervals [2726]:
				xmin = 1044.4454
				xmax = 1044.6354
				text = "pretty"
			intervals [2727]:
				xmin = 1044.6354
				xmax = 1044.9854
				text = "well"
			intervals [2728]:
				xmin = 1044.9854
				xmax = 1047.911
				text = ""
			intervals [2729]:
				xmin = 1047.911
				xmax = 1047.991
				text = "oh"
			intervals [2730]:
				xmin = 1047.991
				xmax = 1048.061
				text = "we"
			intervals [2731]:
				xmin = 1048.061
				xmax = 1048.181
				text = "used"
			intervals [2732]:
				xmin = 1048.181
				xmax = 1048.241
				text = "to"
			intervals [2733]:
				xmin = 1048.241
				xmax = 1048.331
				text = "have"
			intervals [2734]:
				xmin = 1048.331
				xmax = 1048.381
				text = "a"
			intervals [2735]:
				xmin = 1048.381
				xmax = 1048.761
				text = "geography"
			intervals [2736]:
				xmin = 1048.761
				xmax = 1048.971
				text = "teacher"
			intervals [2737]:
				xmin = 1048.971
				xmax = 1049.121
				text = "that"
			intervals [2738]:
				xmin = 1049.121
				xmax = 1049.351
				text = "uh"
			intervals [2739]:
				xmin = 1049.351
				xmax = 1049.7781
				text = ""
			intervals [2740]:
				xmin = 1049.7781
				xmax = 1049.8981
				text = "used"
			intervals [2741]:
				xmin = 1049.8981
				xmax = 1049.9581
				text = "to"
			intervals [2742]:
				xmin = 1049.9581
				xmax = 1050.0481
				text = "get"
			intervals [2743]:
				xmin = 1050.0481
				xmax = 1050.1981
				text = "very"
			intervals [2744]:
				xmin = 1050.1981
				xmax = 1050.6181
				text = "disgusted"
			intervals [2745]:
				xmin = 1050.6181
				xmax = 1050.7981
				text = "with"
			intervals [2746]:
				xmin = 1050.7981
				xmax = 1051.4509
				text = ""
			intervals [2747]:
				xmin = 1051.4509
				xmax = 1051.6609
				text = "some"
			intervals [2748]:
				xmin = 1051.6609
				xmax = 1051.8409
				text = "members"
			intervals [2749]:
				xmin = 1051.8409
				xmax = 1051.9009
				text = "of"
			intervals [2750]:
				xmin = 1051.9009
				xmax = 1051.9609
				text = "the"
			intervals [2751]:
				xmin = 1051.9609
				xmax = 1052.3209
				text = "class"
			intervals [2752]:
				xmin = 1052.3209
				xmax = 1052.5809
				text = "and"
			intervals [2753]:
				xmin = 1052.5809
				xmax = 1052.937
				text = ""
			intervals [2754]:
				xmin = 1052.937
				xmax = 1053.157
				text = "she"
			intervals [2755]:
				xmin = 1053.157
				xmax = 1053.317
				text = "d"
			intervals [2756]:
				xmin = 1053.317
				xmax = 1053.3684
				text = ""
			intervals [2757]:
				xmin = 1053.3684
				xmax = 1053.5684
				text = "raise"
			intervals [2758]:
				xmin = 1053.5684
				xmax = 1053.6384
				text = "her"
			intervals [2759]:
				xmin = 1053.6384
				xmax = 1053.9884
				text = "voice"
			intervals [2760]:
				xmin = 1053.9884
				xmax = 1054.0142
				text = ""
			intervals [2761]:
				xmin = 1054.0142
				xmax = 1054.3642
				text = "yes"
			intervals [2762]:
				xmin = 1054.3642
				xmax = 1057.3793
				text = ""
			intervals [2763]:
				xmin = 1057.3793
				xmax = 1057.9793
				text = "misbehavior"
			intervals [2764]:
				xmin = 1057.9793
				xmax = 1058.1093
				text = ""
			intervals [2765]:
				xmin = 1058.1093
				xmax = 1058.5193
				text = "or"
			intervals [2766]:
				xmin = 1058.5193
				xmax = 1058.9681
				text = ""
			intervals [2767]:
				xmin = 1058.9681
				xmax = 1059.2681
				text = "failure"
			intervals [2768]:
				xmin = 1059.2681
				xmax = 1059.3281
				text = "to"
			intervals [2769]:
				xmin = 1059.3281
				xmax = 1059.4781
				text = "get"
			intervals [2770]:
				xmin = 1059.4781
				xmax = 1059.6481
				text = "your"
			intervals [2771]:
				xmin = 1059.6481
				xmax = 1060.1081
				text = "lessons"
			intervals [2772]:
				xmin = 1060.1081
				xmax = 1060.2481
				text = "or"
			intervals [2773]:
				xmin = 1060.2481
				xmax = 1060.3481
				text = ""
			intervals [2774]:
				xmin = 1060.3481
				xmax = 1060.4781
				text = "bring"
			intervals [2775]:
				xmin = 1060.4781
				xmax = 1060.7181
				text = "in"
			intervals [2776]:
				xmin = 1060.7181
				xmax = 1060.9681
				text = "proper"
			intervals [2777]:
				xmin = 1060.9681
				xmax = 1061.4381
				text = "homework"
			intervals [2778]:
				xmin = 1061.4381
				xmax = 1061.6881
				text = "or"
			intervals [2779]:
				xmin = 1061.6881
				xmax = 1062.4559
				text = ""
			intervals [2780]:
				xmin = 1062.4559
				xmax = 1062.7259
				text = "things"
			intervals [2781]:
				xmin = 1062.7259
				xmax = 1062.7859
				text = "of"
			intervals [2782]:
				xmin = 1062.7859
				xmax = 1062.9259
				text = "that"
			intervals [2783]:
				xmin = 1062.9259
				xmax = 1063.1859
				text = "nature"
			intervals [2784]:
				xmin = 1063.1859
				xmax = 1063.9126
				text = ""
			intervals [2785]:
				xmin = 1063.9126
				xmax = 1064.1526
				text = "something"
			intervals [2786]:
				xmin = 1064.1526
				xmax = 1064.2526
				text = "the"
			intervals [2787]:
				xmin = 1064.2526
				xmax = 1064.6226
				text = "child"
			intervals [2788]:
				xmin = 1064.6226
				xmax = 1064.7226
				text = "had"
			intervals [2789]:
				xmin = 1064.7226
				xmax = 1064.9426
				text = "done"
			intervals [2790]:
				xmin = 1064.9426
				xmax = 1065.1036
				text = ""
			intervals [2791]:
				xmin = 1065.1036
				xmax = 1065.2536
				text = "not"
			intervals [2792]:
				xmin = 1065.2536
				xmax = 1065.4136
				text = "the"
			intervals [2793]:
				xmin = 1065.4136
				xmax = 1065.7136
				text = "teacher"
			intervals [2794]:
				xmin = 1065.7136
				xmax = 1073.5557
				text = ""
			intervals [2795]:
				xmin = 1073.5557
				xmax = 1073.6557
				text = "well"
			intervals [2796]:
				xmin = 1073.6557
				xmax = 1073.9257
				text = "nine"
			intervals [2797]:
				xmin = 1073.9257
				xmax = 1074.1357
				text = "times"
			intervals [2798]:
				xmin = 1074.1357
				xmax = 1074.1957
				text = "out"
			intervals [2799]:
				xmin = 1074.1957
				xmax = 1074.2557
				text = "of"
			intervals [2800]:
				xmin = 1074.2557
				xmax = 1074.4457
				text = "ten"
			intervals [2801]:
				xmin = 1074.4457
				xmax = 1074.5457
				text = "i"
			intervals [2802]:
				xmin = 1074.5457
				xmax = 1074.8057
				text = "wasn't"
			intervals [2803]:
				xmin = 1074.8057
				xmax = 1075.2057
				text = "involved"
			intervals [2804]:
				xmin = 1075.2057
				xmax = 1075.2957
				text = "in"
			intervals [2805]:
				xmin = 1075.2957
				xmax = 1075.4257
				text = "it"
			intervals [2806]:
				xmin = 1075.4257
				xmax = 1075.4524
				text = ""
			intervals [2807]:
				xmin = 1075.4524
				xmax = 1075.7024
				text = "so"
			intervals [2808]:
				xmin = 1075.7024
				xmax = 1075.7624
				text = "i"
			intervals [2809]:
				xmin = 1075.7624
				xmax = 1075.9824
				text = "mean"
			intervals [2810]:
				xmin = 1075.9824
				xmax = 1076.5824
				text = "<unk>"
			intervals [2811]:
				xmin = 1076.5824
				xmax = 1076.7424
				text = "i"
			intervals [2812]:
				xmin = 1076.7424
				xmax = 1076.9624
				text = "couldn't"
			intervals [2813]:
				xmin = 1076.9624
				xmax = 1077.1924
				text = "say"
			intervals [2814]:
				xmin = 1077.1924
				xmax = 1077.2424
				text = "i"
			intervals [2815]:
				xmin = 1077.2424
				xmax = 1077.4024
				text = "mean"
			intervals [2816]:
				xmin = 1077.4024
				xmax = 1077.5224
				text = "but"
			intervals [2817]:
				xmin = 1077.5224
				xmax = 1077.7724
				text = "i"
			intervals [2818]:
				xmin = 1077.7724
				xmax = 1077.8024
				text = "uh"
			intervals [2819]:
				xmin = 1077.8024
				xmax = 1077.9924
				text = "do"
			intervals [2820]:
				xmin = 1077.9924
				xmax = 1078.1024
				text = "know"
			intervals [2821]:
				xmin = 1078.1024
				xmax = 1078.1924
				text = "that"
			intervals [2822]:
				xmin = 1078.1924
				xmax = 1078.3024
				text = "she"
			intervals [2823]:
				xmin = 1078.3024
				xmax = 1078.5224
				text = "treated"
			intervals [2824]:
				xmin = 1078.5224
				xmax = 1078.6924
				text = "me"
			intervals [2825]:
				xmin = 1078.6924
				xmax = 1078.9524
				text = "fair"
			intervals [2826]:
				xmin = 1078.9524
				xmax = 1079.0724
				text = "so"
			intervals [2827]:
				xmin = 1079.0724
				xmax = 1079.1324
				text = "i"
			intervals [2828]:
				xmin = 1079.1324
				xmax = 1079.2224
				text = "can"
			intervals [2829]:
				xmin = 1079.2224
				xmax = 1079.5324
				text = "imagine"
			intervals [2830]:
				xmin = 1079.5324
				xmax = 1079.6424
				text = "that"
			intervals [2831]:
				xmin = 1079.6424
				xmax = 1079.8124
				text = "she"
			intervals [2832]:
				xmin = 1079.8124
				xmax = 1079.9324
				text = "was"
			intervals [2833]:
				xmin = 1079.9324
				xmax = 1080.2024
				text = "treating"
			intervals [2834]:
				xmin = 1080.2024
				xmax = 1080.3324
				text = "them"
			intervals [2835]:
				xmin = 1080.3324
				xmax = 1080.6324
				text = "fairly"
			intervals [2836]:
				xmin = 1080.6324
				xmax = 1080.7124
				text = "as"
			intervals [2837]:
				xmin = 1080.7124
				xmax = 1080.8124
				text = "she"
			intervals [2838]:
				xmin = 1080.8124
				xmax = 1081.0724
				text = "could"
			intervals [2839]:
				xmin = 1081.0724
				xmax = 1081.3135
				text = ""
			intervals [2840]:
				xmin = 1081.3135
				xmax = 1081.6635
				text = "before"
			intervals [2841]:
				xmin = 1081.6635
				xmax = 1081.7735
				text = "she"
			intervals [2842]:
				xmin = 1081.7735
				xmax = 1082.1535
				text = "hollered"
			intervals [2843]:
				xmin = 1082.1535
				xmax = 1083.4525
				text = ""
			intervals [2844]:
				xmin = 1083.4525
				xmax = 1083.5725
				text = "like"
			intervals [2845]:
				xmin = 1083.5725
				xmax = 1083.8825
				text = "that"
			intervals [2846]:
				xmin = 1083.8825
				xmax = 1090.6515
				text = ""
			intervals [2847]:
				xmin = 1090.6515
				xmax = 1090.7915
				text = "no"
			intervals [2848]:
				xmin = 1090.7915
				xmax = 1090.9015
				text = "one"
			intervals [2849]:
				xmin = 1090.9015
				xmax = 1090.9615
				text = "of"
			intervals [2850]:
				xmin = 1090.9615
				xmax = 1091.0315
				text = "her"
			intervals [2851]:
				xmin = 1091.0315
				xmax = 1091.3115
				text = "favorite"
			intervals [2852]:
				xmin = 1091.3115
				xmax = 1091.7215
				text = "statements"
			intervals [2853]:
				xmin = 1091.7215
				xmax = 1091.7515
				text = ""
			intervals [2854]:
				xmin = 1091.7515
				xmax = 1091.9015
				text = "used"
			intervals [2855]:
				xmin = 1091.9015
				xmax = 1091.9815
				text = "to"
			intervals [2856]:
				xmin = 1091.9815
				xmax = 1092.0515
				text = "be"
			intervals [2857]:
				xmin = 1092.0515
				xmax = 1092.0915
				text = "i"
			intervals [2858]:
				xmin = 1092.0915
				xmax = 1092.1815
				text = "got"
			intervals [2859]:
				xmin = 1092.1815
				xmax = 1092.4215
				text = "mine"
			intervals [2860]:
				xmin = 1092.4215
				xmax = 1092.5615
				text = "you"
			intervals [2861]:
				xmin = 1092.5615
				xmax = 1092.6615
				text = "have"
			intervals [2862]:
				xmin = 1092.6615
				xmax = 1092.7215
				text = ""
			intervals [2863]:
				xmin = 1092.7215
				xmax = 1092.9915
				text = "yours"
			intervals [2864]:
				xmin = 1092.9915
				xmax = 1093.0615
				text = "to"
			intervals [2865]:
				xmin = 1093.0615
				xmax = 1093.3315
				text = "get"
			intervals [2866]:
				xmin = 1093.3315
				xmax = 1093.5958
				text = ""
			intervals [2867]:
				xmin = 1093.5958
				xmax = 1093.6758
				text = "and"
			intervals [2868]:
				xmin = 1093.6758
				xmax = 1093.7358
				text = "you"
			intervals [2869]:
				xmin = 1093.7358
				xmax = 1093.8358
				text = "can"
			intervals [2870]:
				xmin = 1093.8358
				xmax = 1093.9658
				text = "sit"
			intervals [2871]:
				xmin = 1093.9658
				xmax = 1094.0558
				text = "there"
			intervals [2872]:
				xmin = 1094.0558
				xmax = 1094.1158
				text = "and"
			intervals [2873]:
				xmin = 1094.1158
				xmax = 1094.2958
				text = "play"
			intervals [2874]:
				xmin = 1094.2958
				xmax = 1094.5158
				text = "around"
			intervals [2875]:
				xmin = 1094.5158
				xmax = 1094.6558
				text = "all"
			intervals [2876]:
				xmin = 1094.6558
				xmax = 1094.7758
				text = "you"
			intervals [2877]:
				xmin = 1094.7758
				xmax = 1095.0158
				text = "want"
			intervals [2878]:
				xmin = 1095.0158
				xmax = 1095.0458
				text = ""
			intervals [2879]:
				xmin = 1095.0458
				xmax = 1095.2158
				text = "you"
			intervals [2880]:
				xmin = 1095.2158
				xmax = 1095.3958
				text = "know"
			intervals [2881]:
				xmin = 1095.3958
				xmax = 1095.4458
				text = ""
			intervals [2882]:
				xmin = 1095.4458
				xmax = 1095.5658
				text = "you"
			intervals [2883]:
				xmin = 1095.5658
				xmax = 1095.6958
				text = "don't"
			intervals [2884]:
				xmin = 1095.6958
				xmax = 1095.8358
				text = "have"
			intervals [2885]:
				xmin = 1095.8358
				xmax = 1095.8958
				text = "t"
			intervals [2886]:
				xmin = 1095.8958
				xmax = 1095.9258
				text = ""
			intervals [2887]:
				xmin = 1095.9258
				xmax = 1096.0058
				text = "to"
			intervals [2888]:
				xmin = 1096.0058
				xmax = 1096.1058
				text = ""
			intervals [2889]:
				xmin = 1096.1058
				xmax = 1096.2658
				text = "get"
			intervals [2890]:
				xmin = 1096.2658
				xmax = 1096.3358
				text = "to"
			intervals [2891]:
				xmin = 1096.3358
				xmax = 1096.5158
				text = "work"
			intervals [2892]:
				xmin = 1096.5158
				xmax = 1096.6058
				text = "if"
			intervals [2893]:
				xmin = 1096.6058
				xmax = 1096.6858
				text = "you"
			intervals [2894]:
				xmin = 1096.6858
				xmax = 1096.8658
				text = "don't"
			intervals [2895]:
				xmin = 1096.8658
				xmax = 1097.0558
				text = "want"
			intervals [2896]:
				xmin = 1097.0558
				xmax = 1097.1158
				text = "to"
			intervals [2897]:
				xmin = 1097.1158
				xmax = 1097.1458
				text = ""
			intervals [2898]:
				xmin = 1097.1458
				xmax = 1097.3458
				text = "i"
			intervals [2899]:
				xmin = 1097.3458
				xmax = 1097.3758
				text = ""
			intervals [2900]:
				xmin = 1097.3758
				xmax = 1097.7658
				text = "have"
			intervals [2901]:
				xmin = 1097.7658
				xmax = 1097.8058
				text = ""
			intervals [2902]:
				xmin = 1097.8058
				xmax = 1098.0758
				text = "mine"
			intervals [2903]:
				xmin = 1098.0758
				xmax = 1098.2313
				text = ""
			intervals [2904]:
				xmin = 1098.2313
				xmax = 1098.2913
				text = "and"
			intervals [2905]:
				xmin = 1098.2913
				xmax = 1098.4013
				text = "you"
			intervals [2906]:
				xmin = 1098.4013
				xmax = 1098.5013
				text = "have"
			intervals [2907]:
				xmin = 1098.5013
				xmax = 1098.6613
				text = "yours"
			intervals [2908]:
				xmin = 1098.6613
				xmax = 1098.7213
				text = "to"
			intervals [2909]:
				xmin = 1098.7213
				xmax = 1098.9713
				text = "get"
			intervals [2910]:
				xmin = 1098.9713
				xmax = 1099.7749
				text = ""
			intervals [2911]:
				xmin = 1099.7749
				xmax = 1099.8949
				text = "which"
			intervals [2912]:
				xmin = 1099.8949
				xmax = 1100.0149
				text = "i"
			intervals [2913]:
				xmin = 1100.0149
				xmax = 1100.1849
				text = "thought"
			intervals [2914]:
				xmin = 1100.1849
				xmax = 1100.2849
				text = "was"
			intervals [2915]:
				xmin = 1100.2849
				xmax = 1100.5549
				text = "fair"
			intervals [2916]:
				xmin = 1100.5549
				xmax = 1101.2363
				text = ""
			intervals [2917]:
				xmin = 1101.2363
				xmax = 1101.3063
				text = "i"
			intervals [2918]:
				xmin = 1101.3063
				xmax = 1101.5263
				text = "mean"
			intervals [2919]:
				xmin = 1101.5263
				xmax = 1101.7363
				text = "she"
			intervals [2920]:
				xmin = 1101.7363
				xmax = 1101.9263
				text = "worked"
			intervals [2921]:
				xmin = 1101.9263
				xmax = 1102.1063
				text = "hard"
			intervals [2922]:
				xmin = 1102.1063
				xmax = 1102.1663
				text = "to"
			intervals [2923]:
				xmin = 1102.1663
				xmax = 1102.2763
				text = "get"
			intervals [2924]:
				xmin = 1102.2763
				xmax = 1102.4063
				text = "where"
			intervals [2925]:
				xmin = 1102.4063
				xmax = 1102.5263
				text = "she"
			intervals [2926]:
				xmin = 1102.5263
				xmax = 1102.7763
				text = "was"
			intervals [2927]:
				xmin = 1102.7763
				xmax = 1102.9263
				text = "and"
			intervals [2928]:
				xmin = 1102.9263
				xmax = 1103.0863
				text = "i"
			intervals [2929]:
				xmin = 1103.0863
				xmax = 1103.1163
				text = ""
			intervals [2930]:
				xmin = 1103.1163
				xmax = 1103.4463
				text = "didn't"
			intervals [2931]:
				xmin = 1103.4463
				xmax = 1103.6163
				text = "think"
			intervals [2932]:
				xmin = 1103.6163
				xmax = 1103.7063
				text = "that"
			intervals [2933]:
				xmin = 1103.7063
				xmax = 1103.7663
				text = "the"
			intervals [2934]:
				xmin = 1103.7663
				xmax = 1104.0363
				text = "kids"
			intervals [2935]:
				xmin = 1104.0363
				xmax = 1104.1963
				text = "should"
			intervals [2936]:
				xmin = 1104.1963
				xmax = 1104.3063
				text = "be"
			intervals [2937]:
				xmin = 1104.3063
				xmax = 1104.3863
				text = "in"
			intervals [2938]:
				xmin = 1104.3863
				xmax = 1104.4863
				text = "there"
			intervals [2939]:
				xmin = 1104.4863
				xmax = 1104.6963
				text = "just"
			intervals [2940]:
				xmin = 1104.6963
				xmax = 1104.875
				text = ""
			intervals [2941]:
				xmin = 1104.875
				xmax = 1105.025
				text = "you"
			intervals [2942]:
				xmin = 1105.025
				xmax = 1105.105
				text = "know"
			intervals [2943]:
				xmin = 1105.105
				xmax = 1105.455
				text = "raising"
			intervals [2944]:
				xmin = 1105.455
				xmax = 1105.675
				text = "cain"
			intervals [2945]:
				xmin = 1105.675
				xmax = 1105.775
				text = "and"
			intervals [2946]:
				xmin = 1105.775
				xmax = 1106.0436
				text = ""
			intervals [2947]:
				xmin = 1106.0436
				xmax = 1106.5136
				text = "disrupting"
			intervals [2948]:
				xmin = 1106.5136
				xmax = 1106.8836
				text = "everybody"
			intervals [2949]:
				xmin = 1106.8836
				xmax = 1107.1636
				text = "else"
			intervals [2950]:
				xmin = 1107.1636
				xmax = 1108.2986
				text = ""
			intervals [2951]:
				xmin = 1108.2986
				xmax = 1108.4086
				text = "so"
			intervals [2952]:
				xmin = 1108.4086
				xmax = 1108.4686
				text = "in"
			intervals [2953]:
				xmin = 1108.4686
				xmax = 1108.7286
				text = "my"
			intervals [2954]:
				xmin = 1108.7286
				xmax = 1109.1786
				text = "estimation"
			intervals [2955]:
				xmin = 1109.1786
				xmax = 1109.2986
				text = "she"
			intervals [2956]:
				xmin = 1109.2986
				xmax = 1109.4086
				text = "was"
			intervals [2957]:
				xmin = 1109.4086
				xmax = 1109.6786
				text = "fair"
			intervals [2958]:
				xmin = 1109.6786
				xmax = 1117.3865
				text = ""
			intervals [2959]:
				xmin = 1117.3865
				xmax = 1117.5565
				text = "the"
			intervals [2960]:
				xmin = 1117.5565
				xmax = 1118.0865
				text = "best"
			intervals [2961]:
				xmin = 1118.0865
				xmax = 1118.5485
				text = ""
			intervals [2962]:
				xmin = 1118.5485
				xmax = 1118.9185
				text = "teacher"
			intervals [2963]:
				xmin = 1118.9185
				xmax = 1120.6978
				text = ""
			intervals [2964]:
				xmin = 1120.6978
				xmax = 1120.7978
				text = "you"
			intervals [2965]:
				xmin = 1120.7978
				xmax = 1120.8978
				text = "mean"
			intervals [2966]:
				xmin = 1120.8978
				xmax = 1120.9578
				text = "the"
			intervals [2967]:
				xmin = 1120.9578
				xmax = 1121.1978
				text = "most"
			intervals [2968]:
				xmin = 1121.1978
				xmax = 1121.5878
				text = "efficient"
			intervals [2969]:
				xmin = 1121.5878
				xmax = 1121.6378
				text = "or"
			intervals [2970]:
				xmin = 1121.6378
				xmax = 1121.7178
				text = "the"
			intervals [2971]:
				xmin = 1121.7178
				xmax = 1121.8578
				text = "one"
			intervals [2972]:
				xmin = 1121.8578
				xmax = 1121.9478
				text = "i"
			intervals [2973]:
				xmin = 1121.9478
				xmax = 1122.1778
				text = "like"
			intervals [2974]:
				xmin = 1122.1778
				xmax = 1122.2678
				text = "the"
			intervals [2975]:
				xmin = 1122.2678
				xmax = 1122.6478
				text = "most"
			intervals [2976]:
				xmin = 1122.6478
				xmax = 1123.4578
				text = "<unk>"
			intervals [2977]:
				xmin = 1123.4578
				xmax = 1126.5459
				text = ""
			intervals [2978]:
				xmin = 1126.5459
				xmax = 1126.5959
				text = "i"
			intervals [2979]:
				xmin = 1126.5959
				xmax = 1126.7559
				text = "had"
			intervals [2980]:
				xmin = 1126.7559
				xmax = 1126.7859
				text = "a"
			intervals [2981]:
				xmin = 1126.7859
				xmax = 1127.0659
				text = "latin"
			intervals [2982]:
				xmin = 1127.0659
				xmax = 1127.3259
				text = "teacher"
			intervals [2983]:
				xmin = 1127.3259
				xmax = 1127.4059
				text = "in"
			intervals [2984]:
				xmin = 1127.4059
				xmax = 1127.5859
				text = "high"
			intervals [2985]:
				xmin = 1127.5859
				xmax = 1127.9659
				text = "school"
			intervals [2986]:
				xmin = 1127.9659
				xmax = 1128.3887
				text = ""
			intervals [2987]:
				xmin = 1128.3887
				xmax = 1128.5587
				text = "that"
			intervals [2988]:
				xmin = 1128.5587
				xmax = 1128.6687
				text = "i"
			intervals [2989]:
				xmin = 1128.6687
				xmax = 1129.5295
				text = ""
			intervals [2990]:
				xmin = 1129.5295
				xmax = 1129.8795
				text = "liked"
			intervals [2991]:
				xmin = 1129.8795
				xmax = 1130.2018
				text = ""
			intervals [2992]:
				xmin = 1130.2018
				xmax = 1130.3818
				text = "very"
			intervals [2993]:
				xmin = 1130.3818
				xmax = 1130.7418
				text = "much"
			intervals [2994]:
				xmin = 1130.7418
				xmax = 1131.4244
				text = ""
			intervals [2995]:
				xmin = 1131.4244
				xmax = 1131.5344
				text = "you"
			intervals [2996]:
				xmin = 1131.5344
				xmax = 1131.7244
				text = "know"
			intervals [2997]:
				xmin = 1131.7244
				xmax = 1132.0722
				text = ""
			intervals [2998]:
				xmin = 1132.0722
				xmax = 1132.4622
				text = "she"
			intervals [2999]:
				xmin = 1132.4622
				xmax = 1132.4922
				text = ""
			intervals [3000]:
				xmin = 1132.4922
				xmax = 1132.5922
				text = "was"
			intervals [3001]:
				xmin = 1132.5922
				xmax = 1132.6322
				text = "a"
			intervals [3002]:
				xmin = 1132.6322
				xmax = 1132.8822
				text = "very"
			intervals [3003]:
				xmin = 1132.8822
				xmax = 1132.9922
				text = "good"
			intervals [3004]:
				xmin = 1132.9922
				xmax = 1133.0322
				text = ""
			intervals [3005]:
				xmin = 1133.0322
				xmax = 1133.3322
				text = "teacher"
			intervals [3006]:
				xmin = 1133.3322
				xmax = 1133.5822
				text = "and"
			intervals [3007]:
				xmin = 1133.5822
				xmax = 1133.987
				text = ""
			intervals [3008]:
				xmin = 1133.987
				xmax = 1134.107
				text = "so"
			intervals [3009]:
				xmin = 1134.107
				xmax = 1134.217
				text = "what"
			intervals [3010]:
				xmin = 1134.217
				xmax = 1134.287
				text = "and"
			intervals [3011]:
				xmin = 1134.287
				xmax = 1134.447
				text = "so"
			intervals [3012]:
				xmin = 1134.447
				xmax = 1134.587
				text = "on"
			intervals [3013]:
				xmin = 1134.587
				xmax = 1136.2088
				text = ""
			intervals [3014]:
				xmin = 1136.2088
				xmax = 1136.2388
				text = "ah"
			intervals [3015]:
				xmin = 1136.2388
				xmax = 1136.5688
				text = "the"
			intervals [3016]:
				xmin = 1136.5688
				xmax = 1136.5988
				text = ""
			intervals [3017]:
				xmin = 1136.5988
				xmax = 1136.8188
				text = "most"
			intervals [3018]:
				xmin = 1136.8188
				xmax = 1137.2588
				text = "efficient"
			intervals [3019]:
				xmin = 1137.2588
				xmax = 1137.4688
				text = "teacher"
			intervals [3020]:
				xmin = 1137.4688
				xmax = 1137.7888
				text = "pardon"
			intervals [3021]:
				xmin = 1137.7888
				xmax = 1143.3491
				text = ""
			intervals [3022]:
				xmin = 1143.3491
				xmax = 1143.5791
				text = "well"
			intervals [3023]:
				xmin = 1143.5791
				xmax = 1143.8291
				text = "she"
			intervals [3024]:
				xmin = 1143.8291
				xmax = 1144.0891
				text = "uh"
			intervals [3025]:
				xmin = 1144.0891
				xmax = 1144.4998
				text = ""
			intervals [3026]:
				xmin = 1144.4998
				xmax = 1145.1198
				text = "explained"
			intervals [3027]:
				xmin = 1145.1198
				xmax = 1145.6524
				text = ""
			intervals [3028]:
				xmin = 1145.6524
				xmax = 1145.9124
				text = "and"
			intervals [3029]:
				xmin = 1145.9124
				xmax = 1146.3724
				text = "she"
			intervals [3030]:
				xmin = 1146.3724
				xmax = 1146.7609
				text = ""
			intervals [3031]:
				xmin = 1146.7609
				xmax = 1146.8909
				text = "was"
			intervals [3032]:
				xmin = 1146.8909
				xmax = 1147.1709
				text = "always"
			intervals [3033]:
				xmin = 1147.1709
				xmax = 1147.6609
				text = "available"
			intervals [3034]:
				xmin = 1147.6609
				xmax = 1147.9882
				text = ""
			intervals [3035]:
				xmin = 1147.9882
				xmax = 1148.0582
				text = "you"
			intervals [3036]:
				xmin = 1148.0582
				xmax = 1148.1482
				text = "know"
			intervals [3037]:
				xmin = 1148.1482
				xmax = 1148.2682
				text = "if"
			intervals [3038]:
				xmin = 1148.2682
				xmax = 1148.3782
				text = "you"
			intervals [3039]:
				xmin = 1148.3782
				xmax = 1148.5582
				text = "had"
			intervals [3040]:
				xmin = 1148.5582
				xmax = 1149.1082
				text = "difficulty"
			intervals [3041]:
				xmin = 1149.1082
				xmax = 1149.3582
				text = "or"
			intervals [3042]:
				xmin = 1149.3582
				xmax = 1149.5869
				text = ""
			intervals [3043]:
				xmin = 1149.5869
				xmax = 1149.6469
				text = "you"
			intervals [3044]:
				xmin = 1149.6469
				xmax = 1149.7969
				text = "know"
			intervals [3045]:
				xmin = 1149.7969
				xmax = 1149.9569
				text = "she"
			intervals [3046]:
				xmin = 1149.9569
				xmax = 1150.0569
				text = "was"
			intervals [3047]:
				xmin = 1150.0569
				xmax = 1150.2469
				text = "always"
			intervals [3048]:
				xmin = 1150.2469
				xmax = 1150.6169
				text = "available"
			intervals [3049]:
				xmin = 1150.6169
				xmax = 1151.380
				text = ""
			intervals [3050]:
				xmin = 1151.380
				xmax = 1151.500
				text = "and"
			intervals [3051]:
				xmin = 1151.500
				xmax = 1151.600
				text = "she"
			intervals [3052]:
				xmin = 1151.600
				xmax = 1151.710
				text = "did"
			intervals [3053]:
				xmin = 1151.710
				xmax = 1151.770
				text = "it"
			intervals [3054]:
				xmin = 1151.770
				xmax = 1151.890
				text = "with"
			intervals [3055]:
				xmin = 1151.890
				xmax = 1151.950
				text = "a"
			intervals [3056]:
				xmin = 1151.950
				xmax = 1152.480
				text = "smile"
			intervals [3057]:
				xmin = 1152.480
				xmax = 1152.9507
				text = ""
			intervals [3058]:
				xmin = 1152.9507
				xmax = 1153.1607
				text = "with"
			intervals [3059]:
				xmin = 1153.1607
				xmax = 1153.3309
				text = ""
			intervals [3060]:
				xmin = 1153.3309
				xmax = 1153.4209
				text = "a"
			intervals [3061]:
				xmin = 1153.4209
				xmax = 1153.6409
				text = "thought"
			intervals [3062]:
				xmin = 1153.6409
				xmax = 1153.7609
				text = "of"
			intervals [3063]:
				xmin = 1153.7609
				xmax = 1153.8209
				text = "uh"
			intervals [3064]:
				xmin = 1153.8209
				xmax = 1154.0396
				text = ""
			intervals [3065]:
				xmin = 1154.0396
				xmax = 1154.0996
				text = "you"
			intervals [3066]:
				xmin = 1154.0996
				xmax = 1154.2296
				text = "know"
			intervals [3067]:
				xmin = 1154.2296
				xmax = 1154.6196
				text = "grumbling"
			intervals [3068]:
				xmin = 1154.6196
				xmax = 1156.0796
				text = ""
			intervals [3069]:
				xmin = 1156.0796
				xmax = 1156.2896
				text = "and"
			intervals [3070]:
				xmin = 1156.2896
				xmax = 1156.4096
				text = "she"
			intervals [3071]:
				xmin = 1156.4096
				xmax = 1156.5896
				text = "just"
			intervals [3072]:
				xmin = 1156.5896
				xmax = 1157.1196
				text = "seemed"
			intervals [3073]:
				xmin = 1157.1196
				xmax = 1157.1896
				text = "to"
			intervals [3074]:
				xmin = 1157.1896
				xmax = 1157.2996
				text = "be"
			intervals [3075]:
				xmin = 1157.2996
				xmax = 1157.3496
				text = "a"
			intervals [3076]:
				xmin = 1157.3496
				xmax = 1157.7596
				text = "dedicated"
			intervals [3077]:
				xmin = 1157.7596
				xmax = 1158.0496
				text = "teacher"
			intervals [3078]:
				xmin = 1158.0496
				xmax = 1158.2867
				text = ""
			intervals [3079]:
				xmin = 1158.2867
				xmax = 1158.4467
				text = "and"
			intervals [3080]:
				xmin = 1158.4467
				xmax = 1158.7267
				text = "she"
			intervals [3081]:
				xmin = 1158.7267
				xmax = 1158.9667
				text = "helped"
			intervals [3082]:
				xmin = 1158.9667
				xmax = 1159.0567
				text = "her"
			intervals [3083]:
				xmin = 1159.0567
				xmax = 1159.8367
				text = "students"
			intervals [3084]:
				xmin = 1159.8367
				xmax = 1160.1738
				text = ""
			intervals [3085]:
				xmin = 1160.1738
				xmax = 1160.4538
				text = "all"
			intervals [3086]:
				xmin = 1160.4538
				xmax = 1160.6038
				text = "get"
			intervals [3087]:
				xmin = 1160.6038
				xmax = 1161.0138
				text = "grades"
			intervals [3088]:
				xmin = 1161.0138
				xmax = 1161.1538
				text = "that"
			intervals [3089]:
				xmin = 1161.1538
				xmax = 1161.1838
				text = ""
			intervals [3090]:
				xmin = 1161.1838
				xmax = 1161.4938
				text = "were"
			intervals [3091]:
				xmin = 1161.4938
				xmax = 1162.1187
				text = ""
			intervals [3092]:
				xmin = 1162.1187
				xmax = 1162.2587
				text = "the"
			intervals [3093]:
				xmin = 1162.2587
				xmax = 1162.6487
				text = "maximum"
			intervals [3094]:
				xmin = 1162.6487
				xmax = 1162.8587
				text = "instead"
			intervals [3095]:
				xmin = 1162.8587
				xmax = 1162.9187
				text = "of"
			intervals [3096]:
				xmin = 1162.9187
				xmax = 1163.1287
				text = "just"
			intervals [3097]:
				xmin = 1163.1287
				xmax = 1163.5187
				text = "passing"
			intervals [3098]:
				xmin = 1163.5187
				xmax = 1163.6387
				text = "like"
			intervals [3099]:
				xmin = 1163.6387
				xmax = 1163.8887
				text = "that"
			intervals [3100]:
				xmin = 1163.8887
				xmax = 1164.0525
				text = ""
			intervals [3101]:
				xmin = 1164.0525
				xmax = 1164.2225
				text = "she"
			intervals [3102]:
				xmin = 1164.2225
				xmax = 1164.4025
				text = "helped"
			intervals [3103]:
				xmin = 1164.4025
				xmax = 1164.5025
				text = "them"
			intervals [3104]:
				xmin = 1164.5025
				xmax = 1164.6125
				text = "as"
			intervals [3105]:
				xmin = 1164.6125
				xmax = 1164.7725
				text = "much"
			intervals [3106]:
				xmin = 1164.7725
				xmax = 1164.8425
				text = "as"
			intervals [3107]:
				xmin = 1164.8425
				xmax = 1165.0625
				text = "she"
			intervals [3108]:
				xmin = 1165.0625
				xmax = 1165.1125
				text = ""
			intervals [3109]:
				xmin = 1165.1125
				xmax = 1165.4325
				text = "possibly"
			intervals [3110]:
				xmin = 1165.4325
				xmax = 1165.7325
				text = "could"
			intervals [3111]:
				xmin = 1165.7325
				xmax = 1168.2725
				text = ""
			intervals [3112]:
				xmin = 1168.2725
				xmax = 1168.6025
				text = "mm"
			intervals [3113]:
				xmin = 1168.6025
				xmax = 1168.8125
				text = "pretty"
			intervals [3114]:
				xmin = 1168.8125
				xmax = 1169.1025
				text = "good"
			intervals [3115]:
				xmin = 1169.1025
				xmax = 1179.2135
				text = ""
			intervals [3116]:
				xmin = 1179.2135
				xmax = 1179.7035
				text = "well"
			intervals [3117]:
				xmin = 1179.7035
				xmax = 1179.8213
				text = ""
			intervals [3118]:
				xmin = 1179.8213
				xmax = 1179.9713
				text = "now"
			intervals [3119]:
				xmin = 1179.9713
				xmax = 1180.0813
				text = "the"
			intervals [3120]:
				xmin = 1180.0813
				xmax = 1180.2013
				text = "one"
			intervals [3121]:
				xmin = 1180.2013
				xmax = 1180.3413
				text = "that"
			intervals [3122]:
				xmin = 1180.3413
				xmax = 1180.3713
				text = "s"
			intervals [3123]:
				xmin = 1180.3713
				xmax = 1180.4013
				text = ""
			intervals [3124]:
				xmin = 1180.4013
				xmax = 1180.6413
				text = "was"
			intervals [3125]:
				xmin = 1180.6413
				xmax = 1180.7013
				text = "the"
			intervals [3126]:
				xmin = 1180.7013
				xmax = 1180.9313
				text = "most"
			intervals [3127]:
				xmin = 1180.9313
				xmax = 1181.3413
				text = "efficient"
			intervals [3128]:
				xmin = 1181.3413
				xmax = 1181.4613
				text = "i"
			intervals [3129]:
				xmin = 1181.4613
				xmax = 1181.4913
				text = ""
			intervals [3130]:
				xmin = 1181.4913
				xmax = 1181.6813
				text = "think"
			intervals [3131]:
				xmin = 1181.6813
				xmax = 1181.7213
				text = ""
			intervals [3132]:
				xmin = 1181.7213
				xmax = 1181.9813
				text = "was"
			intervals [3133]:
				xmin = 1181.9813
				xmax = 1182.1913
				text = "uh"
			intervals [3134]:
				xmin = 1182.1913
				xmax = 1182.4845
				text = ""
			intervals [3135]:
				xmin = 1182.4845
				xmax = 1182.5145
				text = "a"
			intervals [3136]:
				xmin = 1182.5145
				xmax = 1182.6645
				text = "little"
			intervals [3137]:
				xmin = 1182.6645
				xmax = 1182.9245
				text = "rough"
			intervals [3138]:
				xmin = 1182.9245
				xmax = 1184.9545
				text = "<unk>"
			intervals [3139]:
				xmin = 1184.9545
				xmax = 1185.324
				text = ""
			intervals [3140]:
				xmin = 1185.324
				xmax = 1185.904
				text = "actually"
			intervals [3141]:
				xmin = 1185.904
				xmax = 1185.984
				text = "i"
			intervals [3142]:
				xmin = 1185.984
				xmax = 1186.394
				text = "mean"
			intervals [3143]:
				xmin = 1186.394
				xmax = 1186.6926
				text = ""
			intervals [3144]:
				xmin = 1186.6926
				xmax = 1186.7826
				text = "uh"
			intervals [3145]:
				xmin = 1186.7826
				xmax = 1186.9726
				text = "he"
			intervals [3146]:
				xmin = 1186.9726
				xmax = 1187.1026
				text = "was"
			intervals [3147]:
				xmin = 1187.1026
				xmax = 1187.1426
				text = "a"
			intervals [3148]:
				xmin = 1187.1426
				xmax = 1187.4226
				text = "male"
			intervals [3149]:
				xmin = 1187.4226
				xmax = 1187.6726
				text = "teacher"
			intervals [3150]:
				xmin = 1187.6726
				xmax = 1187.7426
				text = "and"
			intervals [3151]:
				xmin = 1187.7426
				xmax = 1187.8626
				text = "he"
			intervals [3152]:
				xmin = 1187.8626
				xmax = 1188.0426
				text = "was"
			intervals [3153]:
				xmin = 1188.0426
				xmax = 1188.2626
				text = "a"
			intervals [3154]:
				xmin = 1188.2626
				xmax = 1188.4134
				text = ""
			intervals [3155]:
				xmin = 1188.4134
				xmax = 1188.7434
				text = "science"
			intervals [3156]:
				xmin = 1188.7434
				xmax = 1188.9934
				text = "teacher"
			intervals [3157]:
				xmin = 1188.9934
				xmax = 1189.2203
				text = ""
			intervals [3158]:
				xmin = 1189.2203
				xmax = 1189.2903
				text = "in"
			intervals [3159]:
				xmin = 1189.2903
				xmax = 1189.6403
				text = "fact"
			intervals [3160]:
				xmin = 1189.6403
				xmax = 1190.1757
				text = ""
			intervals [3161]:
				xmin = 1190.1757
				xmax = 1190.3057
				text = "and"
			intervals [3162]:
				xmin = 1190.3057
				xmax = 1190.4457
				text = "he"
			intervals [3163]:
				xmin = 1190.4457
				xmax = 1190.8457
				text = "just"
			intervals [3164]:
				xmin = 1190.8457
				xmax = 1191.3357
				text = "nearly"
			intervals [3165]:
				xmin = 1191.3357
				xmax = 1191.5779
				text = ""
			intervals [3166]:
				xmin = 1191.5779
				xmax = 1191.9079
				text = "he"
			intervals [3167]:
				xmin = 1191.9079
				xmax = 1192.1079
				text = "d"
			intervals [3168]:
				xmin = 1192.1079
				xmax = 1192.1421
				text = ""
			intervals [3169]:
				xmin = 1192.1421
				xmax = 1192.2821
				text = "was"
			intervals [3170]:
				xmin = 1192.2821
				xmax = 1192.4121
				text = "more"
			intervals [3171]:
				xmin = 1192.4121
				xmax = 1192.4421
				text = "or"
			intervals [3172]:
				xmin = 1192.4421
				xmax = 1192.5421
				text = "less"
			intervals [3173]:
				xmin = 1192.5421
				xmax = 1192.6021
				text = "the"
			intervals [3174]:
				xmin = 1192.6021
				xmax = 1192.7421
				text = "same"
			intervals [3175]:
				xmin = 1192.7421
				xmax = 1192.8021
				text = "as"
			intervals [3176]:
				xmin = 1192.8021
				xmax = 1192.9221
				text = "this"
			intervals [3177]:
				xmin = 1192.9221
				xmax = 1193.0821
				text = "other"
			intervals [3178]:
				xmin = 1193.0821
				xmax = 1193.3021
				text = "teacher"
			intervals [3179]:
				xmin = 1193.3021
				xmax = 1193.4021
				text = "but"
			intervals [3180]:
				xmin = 1193.4021
				xmax = 1193.5521
				text = "he"
			intervals [3181]:
				xmin = 1193.5521
				xmax = 1193.6621
				text = "was"
			intervals [3182]:
				xmin = 1193.6621
				xmax = 1193.9221
				text = "just"
			intervals [3183]:
				xmin = 1193.9221
				xmax = 1194.5152
				text = ""
			intervals [3184]:
				xmin = 1194.5152
				xmax = 1195.1152
				text = "less"
			intervals [3185]:
				xmin = 1195.1152
				xmax = 1195.3952
				text = "uh"
			intervals [3186]:
				xmin = 1195.3952
				xmax = 1195.688
				text = ""
			intervals [3187]:
				xmin = 1195.688
				xmax = 1196.248
				text = "cooperative"
			intervals [3188]:
				xmin = 1196.248
				xmax = 1196.588
				text = "less"
			intervals [3189]:
				xmin = 1196.588
				xmax = 1196.738
				text = "uh"
			intervals [3190]:
				xmin = 1196.738
				xmax = 1196.768
				text = ""
			intervals [3191]:
				xmin = 1196.768
				xmax = 1197.278
				text = "helpful"
			intervals [3192]:
				xmin = 1197.278
				xmax = 1197.3439
				text = ""
			intervals [3193]:
				xmin = 1197.3439
				xmax = 1197.5639
				text = "and"
			intervals [3194]:
				xmin = 1197.5639
				xmax = 1197.6539
				text = "so"
			intervals [3195]:
				xmin = 1197.6539
				xmax = 1197.7839
				text = "what"
			intervals [3196]:
				xmin = 1197.7839
				xmax = 1197.8639
				text = "so"
			intervals [3197]:
				xmin = 1197.8639
				xmax = 1198.0639
				text = "on"
			intervals [3198]:
				xmin = 1198.0639
				xmax = 1198.2252
				text = ""
			intervals [3199]:
				xmin = 1198.2252
				xmax = 1198.3452
				text = "but"
			intervals [3200]:
				xmin = 1198.3452
				xmax = 1198.5552
				text = "he"
			intervals [3201]:
				xmin = 1198.5552
				xmax = 1198.8652
				text = "did"
			intervals [3202]:
				xmin = 1198.8652
				xmax = 1199.0452
				text = "give"
			intervals [3203]:
				xmin = 1199.0452
				xmax = 1199.1152
				text = "it"
			intervals [3204]:
				xmin = 1199.1152
				xmax = 1199.2052
				text = "to"
			intervals [3205]:
				xmin = 1199.2052
				xmax = 1199.3052
				text = "you"
			intervals [3206]:
				xmin = 1199.3052
				xmax = 1199.3952
				text = "to"
			intervals [3207]:
				xmin = 1199.3952
				xmax = 1199.4752
				text = "the"
			intervals [3208]:
				xmin = 1199.4752
				xmax = 1199.7752
				text = "point"
			intervals [3209]:
				xmin = 1199.7752
				xmax = 1199.9028
				text = ""
			intervals [3210]:
				xmin = 1199.9028
				xmax = 1200.1528
				text = "of"
			intervals [3211]:
				xmin = 1200.1528
				xmax = 1200.4989
				text = ""
			intervals [3212]:
				xmin = 1200.4989
				xmax = 1200.7089
				text = "you"
			intervals [3213]:
				xmin = 1200.7089
				xmax = 1200.9689
				text = "should"
			intervals [3214]:
				xmin = 1200.9689
				xmax = 1200.9989
				text = ""
			intervals [3215]:
				xmin = 1200.9989
				xmax = 1201.2689
				text = "have"
			intervals [3216]:
				xmin = 1201.2689
				xmax = 1201.3989
				text = "it"
			intervals [3217]:
				xmin = 1201.3989
				xmax = 1201.6014
				text = ""
			intervals [3218]:
				xmin = 1201.6014
				xmax = 1201.7014
				text = "if"
			intervals [3219]:
				xmin = 1201.7014
				xmax = 1201.8614
				text = "you"
			intervals [3220]:
				xmin = 1201.8614
				xmax = 1201.8914
				text = ""
			intervals [3221]:
				xmin = 1201.8914
				xmax = 1202.0614
				text = "just"
			intervals [3222]:
				xmin = 1202.0614
				xmax = 1202.2314
				text = "pay"
			intervals [3223]:
				xmin = 1202.2314
				xmax = 1202.6114
				text = "attention"
			intervals [3224]:
				xmin = 1202.6114
				xmax = 1202.7114
				text = "so"
			intervals [3225]:
				xmin = 1202.7114
				xmax = 1202.8114
				text = "what"
			intervals [3226]:
				xmin = 1202.8114
				xmax = 1202.8714
				text = "and"
			intervals [3227]:
				xmin = 1202.8714
				xmax = 1202.9914
				text = "so"
			intervals [3228]:
				xmin = 1202.9914
				xmax = 1203.1514
				text = "on"
			intervals [3229]:
				xmin = 1203.1514
				xmax = 1203.4038
				text = ""
			intervals [3230]:
				xmin = 1203.4038
				xmax = 1203.5138
				text = "he"
			intervals [3231]:
				xmin = 1203.5138
				xmax = 1203.6038
				text = "was"
			intervals [3232]:
				xmin = 1203.6038
				xmax = 1203.7438
				text = "more"
			intervals [3233]:
				xmin = 1203.7438
				xmax = 1203.7738
				text = ""
			intervals [3234]:
				xmin = 1203.7738
				xmax = 1203.9438
				text = "he"
			intervals [3235]:
				xmin = 1203.9438
				xmax = 1204.2389
				text = ""
			intervals [3236]:
				xmin = 1204.2389
				xmax = 1204.4689
				text = "taught"
			intervals [3237]:
				xmin = 1204.4689
				xmax = 1204.5789
				text = "more"
			intervals [3238]:
				xmin = 1204.5789
				xmax = 1204.7189
				text = "like"
			intervals [3239]:
				xmin = 1204.7189
				xmax = 1204.7589
				text = "a"
			intervals [3240]:
				xmin = 1204.7589
				xmax = 1205.1789
				text = "college"
			intervals [3241]:
				xmin = 1205.1789
				xmax = 1205.3689
				text = "teacher"
			intervals [3242]:
				xmin = 1205.3689
				xmax = 1205.4789
				text = "than"
			intervals [3243]:
				xmin = 1205.4789
				xmax = 1205.5189
				text = "a"
			intervals [3244]:
				xmin = 1205.5189
				xmax = 1205.6889
				text = "high"
			intervals [3245]:
				xmin = 1205.6889
				xmax = 1205.8989
				text = "school"
			intervals [3246]:
				xmin = 1205.8989
				xmax = 1206.1189
				text = "teacher"
			intervals [3247]:
				xmin = 1206.1189
				xmax = 1206.1489
				text = ""
			intervals [3248]:
				xmin = 1206.1489
				xmax = 1206.2989
				text = "like"
			intervals [3249]:
				xmin = 1206.2989
				xmax = 1206.4989
				text = "that"
			intervals [3250]:
				xmin = 1206.4989
				xmax = 1207.2005
				text = ""
			intervals [3251]:
				xmin = 1207.2005
				xmax = 1207.3005
				text = "and"
			intervals [3252]:
				xmin = 1207.3005
				xmax = 1207.3705
				text = "i"
			intervals [3253]:
				xmin = 1207.3705
				xmax = 1207.5005
				text = "think"
			intervals [3254]:
				xmin = 1207.5005
				xmax = 1207.5605
				text = "he"
			intervals [3255]:
				xmin = 1207.5605
				xmax = 1207.6505
				text = "was"
			intervals [3256]:
				xmin = 1207.6505
				xmax = 1207.8405
				text = "very"
			intervals [3257]:
				xmin = 1207.8405
				xmax = 1208.3005
				text = "efficient"
			intervals [3258]:
				xmin = 1208.3005
				xmax = 1212.1162
				text = ""
			intervals [3259]:
				xmin = 1212.1162
				xmax = 1212.2962
				text = "well"
			intervals [3260]:
				xmin = 1212.2962
				xmax = 1212.3862
				text = "i"
			intervals [3261]:
				xmin = 1212.3862
				xmax = 1212.6362
				text = "think"
			intervals [3262]:
				xmin = 1212.6362
				xmax = 1212.7262
				text = "if"
			intervals [3263]:
				xmin = 1212.7262
				xmax = 1212.8862
				text = "you"
			intervals [3264]:
				xmin = 1212.8862
				xmax = 1213.1262
				text = "didn't"
			intervals [3265]:
				xmin = 1213.1262
				xmax = 1213.2562
				text = "you"
			intervals [3266]:
				xmin = 1213.2562
				xmax = 1213.4562
				text = "just"
			intervals [3267]:
				xmin = 1213.4562
				xmax = 1213.8762
				text = "plain"
			intervals [3268]:
				xmin = 1213.8762
				xmax = 1213.9062
				text = ""
			intervals [3269]:
				xmin = 1213.9062
				xmax = 1214.0562
				text = "had"
			intervals [3270]:
				xmin = 1214.0562
				xmax = 1214.1662
				text = "to"
			intervals [3271]:
				xmin = 1214.1662
				xmax = 1214.3337
				text = ""
			intervals [3272]:
				xmin = 1214.3337
				xmax = 1214.6337
				text = "form"
			intervals [3273]:
				xmin = 1214.6337
				xmax = 1214.6637
				text = "a"
			intervals [3274]:
				xmin = 1214.6637
				xmax = 1215.0437
				text = "dislike"
			intervals [3275]:
				xmin = 1215.0437
				xmax = 1215.2237
				text = "for"
			intervals [3276]:
				xmin = 1215.2237
				xmax = 1215.5937
				text = "him"
			intervals [3277]:
				xmin = 1215.5937
				xmax = 1215.7137
				text = "and"
			intervals [3278]:
				xmin = 1215.7137
				xmax = 1215.8337
				text = "you"
			intervals [3279]:
				xmin = 1215.8337
				xmax = 1215.9937
				text = "know"
			intervals [3280]:
				xmin = 1215.9937
				xmax = 1216.1537
				text = "just"
			intervals [3281]:
				xmin = 1216.1537
				xmax = 1216.2537
				text = "one"
			intervals [3282]:
				xmin = 1216.2537
				xmax = 1216.3237
				text = "of"
			intervals [3283]:
				xmin = 1216.3237
				xmax = 1216.4137
				text = "those"
			intervals [3284]:
				xmin = 1216.4137
				xmax = 1216.6237
				text = "mental"
			intervals [3285]:
				xmin = 1216.6237
				xmax = 1216.9137
				text = "blocks"
			intervals [3286]:
				xmin = 1216.9137
				xmax = 1216.9737
				text = "or"
			intervals [3287]:
				xmin = 1216.9737
				xmax = 1217.2037
				text = "something"
			intervals [3288]:
				xmin = 1217.2037
				xmax = 1217.3437
				text = "like"
			intervals [3289]:
				xmin = 1217.3437
				xmax = 1217.5337
				text = "that"
			intervals [3290]:
				xmin = 1217.5337
				xmax = 1224.636
				text = ""
			intervals [3291]:
				xmin = 1224.636
				xmax = 1224.736
				text = "i"
			intervals [3292]:
				xmin = 1224.736
				xmax = 1224.926
				text = "think"
			intervals [3293]:
				xmin = 1224.926
				xmax = 1225.216
				text = "most"
			intervals [3294]:
				xmin = 1225.216
				xmax = 1225.316
				text = "of"
			intervals [3295]:
				xmin = 1225.316
				xmax = 1225.436
				text = "'em"
			intervals [3296]:
				xmin = 1225.436
				xmax = 1225.696
				text = "thought"
			intervals [3297]:
				xmin = 1225.696
				xmax = 1225.7725
				text = ""
			intervals [3298]:
				xmin = 1225.7725
				xmax = 1225.9225
				text = "of"
			intervals [3299]:
				xmin = 1225.9225
				xmax = 1226.1425
				text = "him"
			intervals [3300]:
				xmin = 1226.1425
				xmax = 1226.3825
				text = "as"
			intervals [3301]:
				xmin = 1226.3825
				xmax = 1226.5425
				text = "a"
			intervals [3302]:
				xmin = 1226.5425
				xmax = 1226.7425
				text = "good"
			intervals [3303]:
				xmin = 1226.7425
				xmax = 1227.0725
				text = "teacher"
			intervals [3304]:
				xmin = 1227.0725
				xmax = 1227.6989
				text = ""
			intervals [3305]:
				xmin = 1227.6989
				xmax = 1227.8389
				text = "they"
			intervals [3306]:
				xmin = 1227.8389
				xmax = 1227.9889
				text = "didn't"
			intervals [3307]:
				xmin = 1227.9889
				xmax = 1228.1089
				text = "think"
			intervals [3308]:
				xmin = 1228.1089
				xmax = 1228.1989
				text = "that"
			intervals [3309]:
				xmin = 1228.1989
				xmax = 1228.2589
				text = "he"
			intervals [3310]:
				xmin = 1228.2589
				xmax = 1228.3889
				text = "was"
			intervals [3311]:
				xmin = 1228.3889
				xmax = 1228.5589
				text = "rough"
			intervals [3312]:
				xmin = 1228.5589
				xmax = 1228.7689
				text = "because"
			intervals [3313]:
				xmin = 1228.7689
				xmax = 1228.8989
				text = "i"
			intervals [3314]:
				xmin = 1228.8989
				xmax = 1229.1389
				text = "didn't"
			intervals [3315]:
				xmin = 1229.1389
				xmax = 1229.3189
				text = "have"
			intervals [3316]:
				xmin = 1229.3189
				xmax = 1229.4089
				text = "a"
			intervals [3317]:
				xmin = 1229.4089
				xmax = 1229.6789
				text = "great"
			intervals [3318]:
				xmin = 1229.6789
				xmax = 1229.8253
				text = ""
			intervals [3319]:
				xmin = 1229.8253
				xmax = 1230.0853
				text = "love"
			intervals [3320]:
				xmin = 1230.0853
				xmax = 1230.2253
				text = "for"
			intervals [3321]:
				xmin = 1230.2253
				xmax = 1230.6153
				text = "science"
			intervals [3322]:
				xmin = 1230.6153
				xmax = 1230.7453
				text = "for"
			intervals [3323]:
				xmin = 1230.7453
				xmax = 1231.2153
				text = "biology"
			intervals [3324]:
				xmin = 1231.2153
				xmax = 1231.3753
				text = "that"
			intervals [3325]:
				xmin = 1231.3753
				xmax = 1231.4053
				text = "s"
			intervals [3326]:
				xmin = 1231.4053
				xmax = 1231.5053
				text = "why"
			intervals [3327]:
				xmin = 1231.5053
				xmax = 1231.5653
				text = "he"
			intervals [3328]:
				xmin = 1231.5653
				xmax = 1231.5953
				text = ""
			intervals [3329]:
				xmin = 1231.5953
				xmax = 1231.7353
				text = "was"
			intervals [3330]:
				xmin = 1231.7353
				xmax = 1232.4553
				text = "strict"
			intervals [3331]:
				xmin = 1232.4553
				xmax = 1232.8443
				text = ""
			intervals [3332]:
				xmin = 1232.8443
				xmax = 1233.0543
				text = "and"
			intervals [3333]:
				xmin = 1233.0543
				xmax = 1233.2043
				text = "he"
			intervals [3334]:
				xmin = 1233.2043
				xmax = 1233.3943
				text = "was"
			intervals [3335]:
				xmin = 1233.3943
				xmax = 1233.6043
				text = "just"
			intervals [3336]:
				xmin = 1233.6043
				xmax = 1233.9843
				text = "uh"
			intervals [3337]:
				xmin = 1233.9843
				xmax = 1234.4762
				text = ""
			intervals [3338]:
				xmin = 1234.4762
				xmax = 1234.5862
				text = "i"
			intervals [3339]:
				xmin = 1234.5862
				xmax = 1234.7062
				text = "mean"
			intervals [3340]:
				xmin = 1234.7062
				xmax = 1234.7862
				text = "he"
			intervals [3341]:
				xmin = 1234.7862
				xmax = 1235.0962
				text = "just"
			intervals [3342]:
				xmin = 1235.0962
				xmax = 1235.4148
				text = ""
			intervals [3343]:
				xmin = 1235.4148
				xmax = 1235.5648
				text = "made"
			intervals [3344]:
				xmin = 1235.5648
				xmax = 1235.6348
				text = "it"
			intervals [3345]:
				xmin = 1235.6348
				xmax = 1235.8748
				text = "worse"
			intervals [3346]:
				xmin = 1235.8748
				xmax = 1236.0548
				text = "that"
			intervals [3347]:
				xmin = 1236.0548
				xmax = 1236.1048
				text = "s"
			intervals [3348]:
				xmin = 1236.1048
				xmax = 1236.1648
				text = "all"
			intervals [3349]:
				xmin = 1236.1648
				xmax = 1237.1348
				text = "<unk>"
			intervals [3350]:
				xmin = 1237.1348
				xmax = 1237.7079
				text = ""
			intervals [3351]:
				xmin = 1237.7079
				xmax = 1237.8079
				text = "no"
			intervals [3352]:
				xmin = 1237.8079
				xmax = 1237.9279
				text = "i"
			intervals [3353]:
				xmin = 1237.9279
				xmax = 1238.0979
				text = "think"
			intervals [3354]:
				xmin = 1238.0979
				xmax = 1238.1779
				text = "all"
			intervals [3355]:
				xmin = 1238.1779
				xmax = 1238.2379
				text = "of"
			intervals [3356]:
				xmin = 1238.2379
				xmax = 1238.3379
				text = "'em"
			intervals [3357]:
				xmin = 1238.3379
				xmax = 1238.4479
				text = "thought"
			intervals [3358]:
				xmin = 1238.4479
				xmax = 1238.5279
				text = "he"
			intervals [3359]:
				xmin = 1238.5279
				xmax = 1238.6179
				text = "was"
			intervals [3360]:
				xmin = 1238.6179
				xmax = 1238.6579
				text = "a"
			intervals [3361]:
				xmin = 1238.6579
				xmax = 1238.7879
				text = "good"
			intervals [3362]:
				xmin = 1238.7879
				xmax = 1239.0179
				text = "teacher"
			intervals [3363]:
				xmin = 1239.0179
				xmax = 1239.0979
				text = "though"
			intervals [3364]:
				xmin = 1239.0979
				xmax = 1250.4925
				text = ""
			intervals [3365]:
				xmin = 1250.4925
				xmax = 1250.8925
				text = "mm"
			intervals [3366]:
				xmin = 1250.8925
				xmax = 1251.7951
				text = ""
			intervals [3367]:
				xmin = 1251.7951
				xmax = 1252.4151
				text = "uh"
			intervals [3368]:
				xmin = 1252.4151
				xmax = 1255.9247
				text = ""
			intervals [3369]:
				xmin = 1255.9247
				xmax = 1256.2247
				text = "no"
			intervals [3370]:
				xmin = 1256.2247
				xmax = 1256.3547
				text = "i"
			intervals [3371]:
				xmin = 1256.3547
				xmax = 1256.5447
				text = "had"
			intervals [3372]:
				xmin = 1256.5447
				xmax = 1256.7447
				text = "one"
			intervals [3373]:
				xmin = 1256.7447
				xmax = 1256.8047
				text = "who"
			intervals [3374]:
				xmin = 1256.8047
				xmax = 1257.0347
				text = "didn't"
			intervals [3375]:
				xmin = 1257.0347
				xmax = 1257.2147
				text = "like"
			intervals [3376]:
				xmin = 1257.2147
				xmax = 1257.3647
				text = "me"
			intervals [3377]:
				xmin = 1257.3647
				xmax = 1257.5247
				text = "so"
			intervals [3378]:
				xmin = 1257.5247
				xmax = 1257.7647
				text = "much"
			intervals [3379]:
				xmin = 1257.7647
				xmax = 1257.8947
				text = "but"
			intervals [3380]:
				xmin = 1257.8947
				xmax = 1258.0347
				text = "i"
			intervals [3381]:
				xmin = 1258.0347
				xmax = 1258.1747
				text = "could"
			intervals [3382]:
				xmin = 1258.1747
				xmax = 1258.3147
				text = "get"
			intervals [3383]:
				xmin = 1258.3147
				xmax = 1258.5647
				text = "along"
			intervals [3384]:
				xmin = 1258.5647
				xmax = 1258.7347
				text = "with"
			intervals [3385]:
				xmin = 1258.7347
				xmax = 1258.9047
				text = "uh"
			intervals [3386]:
				xmin = 1258.9047
				xmax = 1259.1222
				text = ""
			intervals [3387]:
				xmin = 1259.1222
				xmax = 1259.2522
				text = "just"
			intervals [3388]:
				xmin = 1259.2522
				xmax = 1259.3822
				text = "about"
			intervals [3389]:
				xmin = 1259.3822
				xmax = 1259.5422
				text = "all"
			intervals [3390]:
				xmin = 1259.5422
				xmax = 1259.6222
				text = "of"
			intervals [3391]:
				xmin = 1259.6222
				xmax = 1259.8522
				text = "'em"
			intervals [3392]:
				xmin = 1259.8522
				xmax = 1261.9418
				text = ""
			intervals [3393]:
				xmin = 1261.9418
				xmax = 1262.1218
				text = "well"
			intervals [3394]:
				xmin = 1262.1218
				xmax = 1262.3118
				text = "in"
			intervals [3395]:
				xmin = 1262.3118
				xmax = 1262.7218
				text = "my"
			intervals [3396]:
				xmin = 1262.7218
				xmax = 1262.7518
				text = "uh"
			intervals [3397]:
				xmin = 1262.7518
				xmax = 1262.7918
				text = ""
			intervals [3398]:
				xmin = 1262.7918
				xmax = 1263.0218
				text = "fifth"
			intervals [3399]:
				xmin = 1263.0218
				xmax = 1263.2118
				text = "year"
			intervals [3400]:
				xmin = 1263.2118
				xmax = 1263.8518
				text = "latin"
			intervals [3401]:
				xmin = 1263.8518
				xmax = 1264.3709
				text = ""
			intervals [3402]:
				xmin = 1264.3709
				xmax = 1264.4509
				text = "i"
			intervals [3403]:
				xmin = 1264.4509
				xmax = 1264.5709
				text = "was"
			intervals [3404]:
				xmin = 1264.5709
				xmax = 1264.6309
				text = "the"
			intervals [3405]:
				xmin = 1264.6309
				xmax = 1264.8609
				text = "only"
			intervals [3406]:
				xmin = 1264.8609
				xmax = 1265.1109
				text = "boy"
			intervals [3407]:
				xmin = 1265.1109
				xmax = 1265.1909
				text = "in"
			intervals [3408]:
				xmin = 1265.1909
				xmax = 1265.2609
				text = "a"
			intervals [3409]:
				xmin = 1265.2609
				xmax = 1265.5709
				text = "class"
			intervals [3410]:
				xmin = 1265.5709
				xmax = 1265.6609
				text = "with"
			intervals [3411]:
				xmin = 1265.6609
				xmax = 1265.8909
				text = "twenty"
			intervals [3412]:
				xmin = 1265.8909
				xmax = 1266.1709
				text = "one"
			intervals [3413]:
				xmin = 1266.1709
				xmax = 1266.5861
				text = ""
			intervals [3414]:
				xmin = 1266.5861
				xmax = 1266.6761
				text = "and"
			intervals [3415]:
				xmin = 1266.6761
				xmax = 1266.7761
				text = "i"
			intervals [3416]:
				xmin = 1266.7761
				xmax = 1267.0661
				text = "think"
			intervals [3417]:
				xmin = 1267.0661
				xmax = 1267.2461
				text = "he"
			intervals [3418]:
				xmin = 1267.2461
				xmax = 1267.3361
				text = "uh"
			intervals [3419]:
				xmin = 1267.3361
				xmax = 1267.8361
				text = "resented"
			intervals [3420]:
				xmin = 1267.8361
				xmax = 1267.9461
				text = "this"
			intervals [3421]:
				xmin = 1267.9461
				xmax = 1269.3561
				text = "<unk>"
			intervals [3422]:
				xmin = 1269.3561
				xmax = 1269.3861
				text = "i"
			intervals [3423]:
				xmin = 1269.3861
				xmax = 1269.5661
				text = "really"
			intervals [3424]:
				xmin = 1269.5661
				xmax = 1269.6961
				text = "think"
			intervals [3425]:
				xmin = 1269.6961
				xmax = 1269.8161
				text = "he"
			intervals [3426]:
				xmin = 1269.8161
				xmax = 1270.1261
				text = "resented"
			intervals [3427]:
				xmin = 1270.1261
				xmax = 1270.2061
				text = "it"
			intervals [3428]:
				xmin = 1270.2061
				xmax = 1270.2361
				text = ""
			intervals [3429]:
				xmin = 1270.2361
				xmax = 1270.3561
				text = "you"
			intervals [3430]:
				xmin = 1270.3561
				xmax = 1270.5361
				text = "know"
			intervals [3431]:
				xmin = 1270.5361
				xmax = 1271.225
				text = ""
			intervals [3432]:
				xmin = 1271.225
				xmax = 1271.515
				text = "so"
			intervals [3433]:
				xmin = 1271.515
				xmax = 1272.185
				text = "does"
			intervals [3434]:
				xmin = 1272.185
				xmax = 1272.5063
				text = ""
			intervals [3435]:
				xmin = 1272.5063
				xmax = 1272.5863
				text = "a"
			intervals [3436]:
				xmin = 1272.5863
				xmax = 1272.8063
				text = "man"
			intervals [3437]:
				xmin = 1272.8063
				xmax = 1273.0463
				text = "teacher"
			intervals [3438]:
				xmin = 1273.0463
				xmax = 1273.1462
				text = ""
			intervals [3439]:
				xmin = 1273.1462
				xmax = 1273.3862
				text = "yeah"
			intervals [3440]:
				xmin = 1273.3862
				xmax = 1274.1486
				text = ""
			intervals [3441]:
				xmin = 1274.1486
				xmax = 1274.2086
				text = "and"
			intervals [3442]:
				xmin = 1274.2086
				xmax = 1274.2386
				text = "i"
			intervals [3443]:
				xmin = 1274.2386
				xmax = 1274.3686
				text = "think"
			intervals [3444]:
				xmin = 1274.3686
				xmax = 1274.4486
				text = "he"
			intervals [3445]:
				xmin = 1274.4486
				xmax = 1274.5886
				text = "liked"
			intervals [3446]:
				xmin = 1274.5886
				xmax = 1274.6586
				text = "to"
			intervals [3447]:
				xmin = 1274.6586
				xmax = 1274.7886
				text = "play"
			intervals [3448]:
				xmin = 1274.7886
				xmax = 1274.8786
				text = "with"
			intervals [3449]:
				xmin = 1274.8786
				xmax = 1274.9386
				text = "the"
			intervals [3450]:
				xmin = 1274.9386
				xmax = 1275.1786
				text = "girls"
			intervals [3451]:
				xmin = 1275.1786
				xmax = 1275.2586
				text = "you"
			intervals [3452]:
				xmin = 1275.2586
				xmax = 1275.4386
				text = "know"
			intervals [3453]:
				xmin = 1275.4386
				xmax = 1275.7233
				text = ""
			intervals [3454]:
				xmin = 1275.7233
				xmax = 1275.8533
				text = "you"
			intervals [3455]:
				xmin = 1275.8533
				xmax = 1276.1333
				text = "know"
			intervals [3456]:
				xmin = 1276.1333
				xmax = 1276.4033
				text = "whatever"
			intervals [3457]:
				xmin = 1276.4033
				xmax = 1276.4933
				text = "you"
			intervals [3458]:
				xmin = 1276.4933
				xmax = 1276.6533
				text = "wanna"
			intervals [3459]:
				xmin = 1276.6533
				xmax = 1276.7433
				text = "do"
			intervals [3460]:
				xmin = 1276.7433
				xmax = 1276.8333
				text = "with"
			intervals [3461]:
				xmin = 1276.8333
				xmax = 1276.8933
				text = "'em"
			intervals [3462]:
				xmin = 1276.8933
				xmax = 1276.9333
				text = "a"
			intervals [3463]:
				xmin = 1276.9333
				xmax = 1277.4033
				text = "male"
			intervals [3464]:
				xmin = 1277.4033
				xmax = 1277.4733
				text = "uh"
			intervals [3465]:
				xmin = 1277.4733
				xmax = 1277.7433
				text = "might"
			intervals [3466]:
				xmin = 1277.7433
				xmax = 1278.2919
				text = ""
			intervals [3467]:
				xmin = 1278.2919
				xmax = 1278.6319
				text = "interfere"
			intervals [3468]:
				xmin = 1278.6319
				xmax = 1278.7519
				text = "with"
			intervals [3469]:
				xmin = 1278.7519
				xmax = 1278.9219
				text = "his"
			intervals [3470]:
				xmin = 1278.9219
				xmax = 1279.1119
				text = ""
			intervals [3471]:
				xmin = 1279.1119
				xmax = 1279.2519
				text = "uh"
			intervals [3472]:
				xmin = 1279.2519
				xmax = 1279.6919
				text = "uh"
			intervals [3473]:
				xmin = 1279.6919
				xmax = 1280.1019
				text = "his"
			intervals [3474]:
				xmin = 1280.1019
				xmax = 1280.2391
				text = ""
			intervals [3475]:
				xmin = 1280.2391
				xmax = 1280.6191
				text = "teaching"
			intervals [3476]:
				xmin = 1280.6191
				xmax = 1280.6891
				text = "or"
			intervals [3477]:
				xmin = 1280.6891
				xmax = 1281.2191
				text = "something"
			intervals [3478]:
				xmin = 1281.2191
				xmax = 1282.186
				text = ""
			intervals [3479]:
				xmin = 1282.186
				xmax = 1282.276
				text = "well"
			intervals [3480]:
				xmin = 1282.276
				xmax = 1282.346
				text = "he"
			intervals [3481]:
				xmin = 1282.346
				xmax = 1282.496
				text = "didn't"
			intervals [3482]:
				xmin = 1282.496
				xmax = 1282.626
				text = "have"
			intervals [3483]:
				xmin = 1282.626
				xmax = 1282.736
				text = "any"
			intervals [3484]:
				xmin = 1282.736
				xmax = 1282.926
				text = "great"
			intervals [3485]:
				xmin = 1282.926
				xmax = 1283.076
				text = "love"
			intervals [3486]:
				xmin = 1283.076
				xmax = 1283.166
				text = "for"
			intervals [3487]:
				xmin = 1283.166
				xmax = 1283.316
				text = "me"
			intervals [3488]:
				xmin = 1283.316
				xmax = 1283.426
				text = "but"
			intervals [3489]:
				xmin = 1283.426
				xmax = 1283.516
				text = "i"
			intervals [3490]:
				xmin = 1283.516
				xmax = 1283.666
				text = "got"
			intervals [3491]:
				xmin = 1283.666
				xmax = 1283.826
				text = "along"
			intervals [3492]:
				xmin = 1283.826
				xmax = 1283.936
				text = "with"
			intervals [3493]:
				xmin = 1283.936
				xmax = 1284.106
				text = "him"
			intervals [3494]:
				xmin = 1284.106
				xmax = 1284.286
				text = "pretty"
			intervals [3495]:
				xmin = 1284.286
				xmax = 1284.466
				text = "well"
			intervals [3496]:
				xmin = 1284.466
				xmax = 1284.516
				text = ""
			intervals [3497]:
				xmin = 1284.516
				xmax = 1284.586
				text = "you"
			intervals [3498]:
				xmin = 1284.586
				xmax = 1284.616
				text = ""
			intervals [3499]:
				xmin = 1284.616
				xmax = 1284.706
				text = "know"
			intervals [3500]:
				xmin = 1284.706
				xmax = 1293.4124
				text = ""
			intervals [3501]:
				xmin = 1293.4124
				xmax = 1293.9224
				text = "mm"
			intervals [3502]:
				xmin = 1293.9224
				xmax = 1294.1724
				text = "not"
			intervals [3503]:
				xmin = 1294.1724
				xmax = 1294.3024
				text = "that"
			intervals [3504]:
				xmin = 1294.3024
				xmax = 1294.4624
				text = "i"
			intervals [3505]:
				xmin = 1294.4624
				xmax = 1294.8124
				text = "recall"
			intervals [3506]:
				xmin = 1294.8124
				xmax = 1295.7875
				text = ""
			intervals [3507]:
				xmin = 1295.7875
				xmax = 1296.0575
				text = "never"
			intervals [3508]:
				xmin = 1296.0575
				xmax = 1298.599
				text = ""
			intervals [3509]:
				xmin = 1298.599
				xmax = 1299.109
				text = "no"
			intervals [3510]:
				xmin = 1299.109
				xmax = 1299.169
				text = ""
			intervals [3511]:
				xmin = 1299.169
				xmax = 1299.279
				text = "no"
			intervals [3512]:
				xmin = 1299.279
				xmax = 1299.389
				text = ""
			intervals [3513]:
				xmin = 1299.389
				xmax = 1299.519
				text = "no"
			intervals [3514]:
				xmin = 1299.519
				xmax = 1300.0377
				text = ""
			intervals [3515]:
				xmin = 1300.0377
				xmax = 1300.1077
				text = "they"
			intervals [3516]:
				xmin = 1300.1077
				xmax = 1300.1677
				text = "d"
			intervals [3517]:
				xmin = 1300.1677
				xmax = 1300.3077
				text = "play"
			intervals [3518]:
				xmin = 1300.3077
				xmax = 1300.3977
				text = "with"
			intervals [3519]:
				xmin = 1300.3977
				xmax = 1300.5877
				text = "each"
			intervals [3520]:
				xmin = 1300.5877
				xmax = 1300.8077
				text = "other"
			intervals [3521]:
				xmin = 1300.8077
				xmax = 1300.9477
				text = ""
			intervals [3522]:
				xmin = 1300.9477
				xmax = 1301.0777
				text = "you"
			intervals [3523]:
				xmin = 1301.0777
				xmax = 1301.1377
				text = "know"
			intervals [3524]:
				xmin = 1301.1377
				xmax = 1301.1777
				text = ""
			intervals [3525]:
				xmin = 1301.1777
				xmax = 1301.2977
				text = "but"
			intervals [3526]:
				xmin = 1301.2977
				xmax = 1301.4377
				text = "not"
			intervals [3527]:
				xmin = 1301.4377
				xmax = 1301.4677
				text = ""
			intervals [3528]:
				xmin = 1301.4677
				xmax = 1301.5577
				text = "with"
			intervals [3529]:
				xmin = 1301.5577
				xmax = 1301.6177
				text = "the"
			intervals [3530]:
				xmin = 1301.6177
				xmax = 1301.9077
				text = "teacher"
			intervals [3531]:
				xmin = 1301.9077
				xmax = 1303.1693
				text = ""
			intervals [3532]:
				xmin = 1303.1693
				xmax = 1303.4393
				text = "pulling"
			intervals [3533]:
				xmin = 1303.4393
				xmax = 1303.7193
				text = "chairs"
			intervals [3534]:
				xmin = 1303.7193
				xmax = 1303.8293
				text = "out"
			intervals [3535]:
				xmin = 1303.8293
				xmax = 1303.9593
				text = "from"
			intervals [3536]:
				xmin = 1303.9593
				xmax = 1304.2793
				text = "behind"
			intervals [3537]:
				xmin = 1304.2793
				xmax = 1304.3793
				text = "one"
			intervals [3538]:
				xmin = 1304.3793
				xmax = 1304.6893
				text = "another"
			intervals [3539]:
				xmin = 1304.6893
				xmax = 1304.9593
				text = "and"
			intervals [3540]:
				xmin = 1304.9593
				xmax = 1305.3966
				text = ""
			intervals [3541]:
				xmin = 1305.3966
				xmax = 1305.6266
				text = "all"
			intervals [3542]:
				xmin = 1305.6266
				xmax = 1305.8366
				text = "this"
			intervals [3543]:
				xmin = 1305.8366
				xmax = 1306.0266
				text = "yeah"
			intervals [3544]:
				xmin = 1306.0266
				xmax = 1306.4391
				text = ""
			intervals [3545]:
				xmin = 1306.4391
				xmax = 1306.5991
				text = "but"
			intervals [3546]:
				xmin = 1306.5991
				xmax = 1306.7491
				text = "that"
			intervals [3547]:
				xmin = 1306.7491
				xmax = 1306.8091
				text = "s"
			intervals [3548]:
				xmin = 1306.8091
				xmax = 1306.9191
				text = "with"
			intervals [3549]:
				xmin = 1306.9191
				xmax = 1307.0791
				text = "each"
			intervals [3550]:
				xmin = 1307.0791
				xmax = 1307.2191
				text = "other"
			intervals [3551]:
				xmin = 1307.2191
				xmax = 1307.414
				text = ""
			intervals [3552]:
				xmin = 1307.414
				xmax = 1307.564
				text = "not"
			intervals [3553]:
				xmin = 1307.564
				xmax = 1307.594
				text = ""
			intervals [3554]:
				xmin = 1307.594
				xmax = 1307.694
				text = "with"
			intervals [3555]:
				xmin = 1307.694
				xmax = 1307.744
				text = "a"
			intervals [3556]:
				xmin = 1307.744
				xmax = 1308.064
				text = "teacher"
			intervals [3557]:
				xmin = 1308.064
				xmax = 1308.600
				text = ""
			intervals [3558]:
				xmin = 1308.600
				xmax = 1308.780
				text = "right"
			intervals [3559]:
				xmin = 1308.780
				xmax = 1312.4347
				text = ""
			intervals [3560]:
				xmin = 1312.4347
				xmax = 1312.5147
				text = "oh"
			intervals [3561]:
				xmin = 1312.5147
				xmax = 1312.5747
				text = "they"
			intervals [3562]:
				xmin = 1312.5747
				xmax = 1312.7447
				text = "would"
			intervals [3563]:
				xmin = 1312.7447
				xmax = 1312.8947
				text = "do"
			intervals [3564]:
				xmin = 1312.8947
				xmax = 1313.2947
				text = "anything"
			intervals [3565]:
				xmin = 1313.2947
				xmax = 1313.3766
				text = ""
			intervals [3566]:
				xmin = 1313.3766
				xmax = 1313.6366
				text = "uh"
			intervals [3567]:
				xmin = 1313.6366
				xmax = 1313.835
				text = ""
			intervals [3568]:
				xmin = 1313.835
				xmax = 1313.995
				text = "you"
			intervals [3569]:
				xmin = 1313.995
				xmax = 1314.135
				text = "know"
			intervals [3570]:
				xmin = 1314.135
				xmax = 1314.195
				text = ""
			intervals [3571]:
				xmin = 1314.195
				xmax = 1314.565
				text = "kids"
			intervals [3572]:
				xmin = 1314.565
				xmax = 1314.935
				text = "in"
			intervals [3573]:
				xmin = 1314.935
				xmax = 1314.9796
				text = ""
			intervals [3574]:
				xmin = 1314.9796
				xmax = 1315.5096
				text = "elementary"
			intervals [3575]:
				xmin = 1315.5096
				xmax = 1315.5696
				text = "you"
			intervals [3576]:
				xmin = 1315.5696
				xmax = 1315.8096
				text = "know"
			intervals [3577]:
				xmin = 1315.8096
				xmax = 1316.0596
				text = "stick"
			intervals [3578]:
				xmin = 1316.0596
				xmax = 1316.4496
				text = "balls"
			intervals [3579]:
				xmin = 1316.4496
				xmax = 1316.8496
				text = "and"
			intervals [3580]:
				xmin = 1316.8496
				xmax = 1317.0704
				text = ""
			intervals [3581]:
				xmin = 1317.0704
				xmax = 1317.2504
				text = "uh"
			intervals [3582]:
				xmin = 1317.2504
				xmax = 1317.5904
				text = "rubber"
			intervals [3583]:
				xmin = 1317.5904
				xmax = 1318.0304
				text = "bands"
			intervals [3584]:
				xmin = 1318.0304
				xmax = 1320.0404
				text = "<unk>"
			intervals [3585]:
				xmin = 1320.0404
				xmax = 1320.3569
				text = ""
			intervals [3586]:
				xmin = 1320.3569
				xmax = 1320.4669
				text = "do"
			intervals [3587]:
				xmin = 1320.4669
				xmax = 1320.7169
				text = "almost"
			intervals [3588]:
				xmin = 1320.7169
				xmax = 1321.1569
				text = "anything"
			intervals [3589]:
				xmin = 1321.1569
				xmax = 1321.8976
				text = ""
			intervals [3590]:
				xmin = 1321.8976
				xmax = 1321.9976
				text = "but"
			intervals [3591]:
				xmin = 1321.9976
				xmax = 1322.1576
				text = "as"
			intervals [3592]:
				xmin = 1322.1576
				xmax = 1322.2076
				text = "i"
			intervals [3593]:
				xmin = 1322.2076
				xmax = 1322.4276
				text = "got"
			intervals [3594]:
				xmin = 1322.4276
				xmax = 1322.4576
				text = ""
			intervals [3595]:
				xmin = 1322.4576
				xmax = 1322.8076
				text = "older"
			intervals [3596]:
				xmin = 1322.8076
				xmax = 1323.2863
				text = ""
			intervals [3597]:
				xmin = 1323.2863
				xmax = 1323.4263
				text = "took"
			intervals [3598]:
				xmin = 1323.4263
				xmax = 1323.5663
				text = "that"
			intervals [3599]:
				xmin = 1323.5663
				xmax = 1323.6763
				text = "out"
			intervals [3600]:
				xmin = 1323.6763
				xmax = 1323.7363
				text = "of"
			intervals [3601]:
				xmin = 1323.7363
				xmax = 1323.8063
				text = "the"
			intervals [3602]:
				xmin = 1323.8063
				xmax = 1324.2763
				text = "classroom"
			intervals [3603]:
				xmin = 1324.2763
				xmax = 1324.3663
				text = "you"
			intervals [3604]:
				xmin = 1324.3663
				xmax = 1324.5263
				text = "know"
			intervals [3605]:
				xmin = 1324.5263
				xmax = 1324.6174
				text = ""
			intervals [3606]:
				xmin = 1324.6174
				xmax = 1324.7274
				text = "took"
			intervals [3607]:
				xmin = 1324.7274
				xmax = 1324.8874
				text = "that"
			intervals [3608]:
				xmin = 1324.8874
				xmax = 1325.3874
				text = "recess"
			intervals [3609]:
				xmin = 1325.3874
				xmax = 1325.5574
				text = "or"
			intervals [3610]:
				xmin = 1325.5574
				xmax = 1326.0238
				text = ""
			intervals [3611]:
				xmin = 1326.0238
				xmax = 1326.3338
				text = "ten"
			intervals [3612]:
				xmin = 1326.3338
				xmax = 1326.5438
				text = "thirty"
			intervals [3613]:
				xmin = 1326.5438
				xmax = 1326.7838
				text = "break"
			intervals [3614]:
				xmin = 1326.7838
				xmax = 1326.8238
				text = "or"
			intervals [3615]:
				xmin = 1326.8238
				xmax = 1327.0438
				text = "whatever"
			intervals [3616]:
				xmin = 1327.0438
				xmax = 1327.1038
				text = "it"
			intervals [3617]:
				xmin = 1327.1038
				xmax = 1327.5038
				text = "was"
			intervals [3618]:
				xmin = 1327.5038
				xmax = 1328.2148
				text = ""
			intervals [3619]:
				xmin = 1328.2148
				xmax = 1328.4048
				text = "as"
			intervals [3620]:
				xmin = 1328.4048
				xmax = 1328.4648
				text = "you"
			intervals [3621]:
				xmin = 1328.4648
				xmax = 1328.5748
				text = "got"
			intervals [3622]:
				xmin = 1328.5748
				xmax = 1328.6048
				text = "o"
			intervals [3623]:
				xmin = 1328.6048
				xmax = 1328.8048
				text = "they"
			intervals [3624]:
				xmin = 1328.8048
				xmax = 1328.9948
				text = "got"
			intervals [3625]:
				xmin = 1328.9948
				xmax = 1329.2148
				text = "older"
			intervals [3626]:
				xmin = 1329.2148
				xmax = 1329.3648
				text = "they"
			intervals [3627]:
				xmin = 1329.3648
				xmax = 1329.6948
				text = "didn't"
			intervals [3628]:
				xmin = 1329.6948
				xmax = 1330.6514
				text = ""
			intervals [3629]:
				xmin = 1330.6514
				xmax = 1330.8114
				text = "play"
			intervals [3630]:
				xmin = 1330.8114
				xmax = 1331.0514
				text = "around"
			intervals [3631]:
				xmin = 1331.0514
				xmax = 1331.2714
				text = "horse"
			intervals [3632]:
				xmin = 1331.2714
				xmax = 1331.4214
				text = "around"
			intervals [3633]:
				xmin = 1331.4214
				xmax = 1331.4814
				text = "too"
			intervals [3634]:
				xmin = 1331.4814
				xmax = 1331.6114
				text = "much"
			intervals [3635]:
				xmin = 1331.6114
				xmax = 1331.6714
				text = "in"
			intervals [3636]:
				xmin = 1331.6714
				xmax = 1331.7314
				text = "the"
			intervals [3637]:
				xmin = 1331.7314
				xmax = 1332.1014
				text = "classroom"
			intervals [3638]:
				xmin = 1332.1014
				xmax = 1345.5629
				text = ""
			intervals [3639]:
				xmin = 1345.5629
				xmax = 1345.7129
				text = "i"
			intervals [3640]:
				xmin = 1345.7129
				xmax = 1345.8029
				text = "would"
			intervals [3641]:
				xmin = 1345.8029
				xmax = 1345.9529
				text = "say"
			intervals [3642]:
				xmin = 1345.9529
				xmax = 1346.0929
				text = "so"
			intervals [3643]:
				xmin = 1346.0929
				xmax = 1346.3298
				text = ""
			intervals [3644]:
				xmin = 1346.3298
				xmax = 1346.4598
				text = "yeah"
			intervals [3645]:
				xmin = 1346.4598
				xmax = 1348.2124
				text = ""
			intervals [3646]:
				xmin = 1348.2124
				xmax = 1348.4124
				text = "yeah"
			intervals [3647]:
				xmin = 1348.4124
				xmax = 1353.423
				text = ""
			intervals [3648]:
				xmin = 1353.423
				xmax = 1353.773
				text = "never"
			intervals [3649]:
				xmin = 1353.773
				xmax = 1356.5212
				text = ""
			intervals [3650]:
				xmin = 1356.5212
				xmax = 1356.9512
				text = "everybody"
			intervals [3651]:
				xmin = 1356.9512
				xmax = 1357.1512
				text = "was"
			intervals [3652]:
				xmin = 1357.1512
				xmax = 1357.1826
				text = ""
			intervals [3653]:
				xmin = 1357.1826
				xmax = 1357.4026
				text = "kwina"
			intervals [3654]:
				xmin = 1357.4026
				xmax = 1357.5026
				text = ""
			intervals [3655]:
				xmin = 1357.5026
				xmax = 1357.7226
				text = "kind"
			intervals [3656]:
				xmin = 1357.7226
				xmax = 1357.8126
				text = "of"
			intervals [3657]:
				xmin = 1357.8126
				xmax = 1358.1526
				text = "equal"
			intervals [3658]:
				xmin = 1358.1526
				xmax = 1358.180
				text = ""
			intervals [3659]:
				xmin = 1358.180
				xmax = 1358.350
				text = "right"
			intervals [3660]:
				xmin = 1358.350
				xmax = 1365.7426
				text = ""
			intervals [3661]:
				xmin = 1365.7426
				xmax = 1365.8026
				text = "it"
			intervals [3662]:
				xmin = 1365.8026
				xmax = 1365.9426
				text = "made"
			intervals [3663]:
				xmin = 1365.9426
				xmax = 1366.0526
				text = "us"
			intervals [3664]:
				xmin = 1366.0526
				xmax = 1366.1426
				text = "no"
			intervals [3665]:
				xmin = 1366.1426
				xmax = 1366.5926
				text = "difference"
			intervals [3666]:
				xmin = 1366.5926
				xmax = 1367.3394
				text = ""
			intervals [3667]:
				xmin = 1367.3394
				xmax = 1367.5794
				text = "fact"
			intervals [3668]:
				xmin = 1367.5794
				xmax = 1367.6594
				text = "i"
			intervals [3669]:
				xmin = 1367.6594
				xmax = 1367.9094
				text = "moved"
			intervals [3670]:
				xmin = 1367.9094
				xmax = 1368.0394
				text = "quite"
			intervals [3671]:
				xmin = 1368.0394
				xmax = 1368.0794
				text = "a"
			intervals [3672]:
				xmin = 1368.0794
				xmax = 1368.1994
				text = "few"
			intervals [3673]:
				xmin = 1368.1994
				xmax = 1368.4894
				text = "times"
			intervals [3674]:
				xmin = 1368.4894
				xmax = 1368.6194
				text = "when"
			intervals [3675]:
				xmin = 1368.6194
				xmax = 1368.6794
				text = "i"
			intervals [3676]:
				xmin = 1368.6794
				xmax = 1368.8094
				text = "was"
			intervals [3677]:
				xmin = 1368.8094
				xmax = 1369.0394
				text = "young"
			intervals [3678]:
				xmin = 1369.0394
				xmax = 1369.1494
				text = "so"
			intervals [3679]:
				xmin = 1369.1494
				xmax = 1369.4394
				text = "therefore"
			intervals [3680]:
				xmin = 1369.4394
				xmax = 1369.5594
				text = "i"
			intervals [3681]:
				xmin = 1369.5594
				xmax = 1369.6894
				text = "was"
			intervals [3682]:
				xmin = 1369.6894
				xmax = 1369.9194
				text = "always"
			intervals [3683]:
				xmin = 1369.9194
				xmax = 1369.9794
				text = "the"
			intervals [3684]:
				xmin = 1369.9794
				xmax = 1370.1294
				text = "new"
			intervals [3685]:
				xmin = 1370.1294
				xmax = 1370.2594
				text = "kid"
			intervals [3686]:
				xmin = 1370.2594
				xmax = 1370.3494
				text = "in"
			intervals [3687]:
				xmin = 1370.3494
				xmax = 1370.4394
				text = "the"
			intervals [3688]:
				xmin = 1370.4394
				xmax = 1370.6894
				text = "block"
			intervals [3689]:
				xmin = 1370.6894
				xmax = 1370.7194
				text = ""
			intervals [3690]:
				xmin = 1370.7194
				xmax = 1372.1294
				text = "<unk>"
			intervals [3691]:
				xmin = 1372.1294
				xmax = 1372.4347
				text = ""
			intervals [3692]:
				xmin = 1372.4347
				xmax = 1372.6647
				text = "so"
			intervals [3693]:
				xmin = 1372.6647
				xmax = 1372.8347
				text = "it"
			intervals [3694]:
				xmin = 1372.8347
				xmax = 1372.8947
				text = ""
			intervals [3695]:
				xmin = 1372.8947
				xmax = 1373.1747
				text = "just"
			intervals [3696]:
				xmin = 1373.1747
				xmax = 1373.4047
				text = "so"
			intervals [3697]:
				xmin = 1373.4047
				xmax = 1373.5247
				text = "you"
			intervals [3698]:
				xmin = 1373.5247
				xmax = 1373.7247
				text = "know"
			intervals [3699]:
				xmin = 1373.7247
				xmax = 1374.1347
				text = "just"
			intervals [3700]:
				xmin = 1374.1347
				xmax = 1374.5099
				text = ""
			intervals [3701]:
				xmin = 1374.5099
				xmax = 1374.6899
				text = "come"
			intervals [3702]:
				xmin = 1374.6899
				xmax = 1374.8699
				text = "on"
			intervals [3703]:
				xmin = 1374.8699
				xmax = 1374.9399
				text = "in"
			intervals [3704]:
				xmin = 1374.9399
				xmax = 1375.0199
				text = "and"
			intervals [3705]:
				xmin = 1375.0199
				xmax = 1375.2799
				text = "play"
			intervals [3706]:
				xmin = 1375.2799
				xmax = 1375.4196
				text = ""
			intervals [3707]:
				xmin = 1375.4196
				xmax = 1375.5396
				text = "that"
			intervals [3708]:
				xmin = 1375.5396
				xmax = 1375.6196
				text = "s"
			intervals [3709]:
				xmin = 1375.6196
				xmax = 1375.6896
				text = "all"
			intervals [3710]:
				xmin = 1375.6896
				xmax = 1376.5841
				text = ""
			intervals [3711]:
				xmin = 1376.5841
				xmax = 1376.7741
				text = "course"
			intervals [3712]:
				xmin = 1376.7741
				xmax = 1376.8541
				text = "you"
			intervals [3713]:
				xmin = 1376.8541
				xmax = 1377.3141
				text = "always"
			intervals [3714]:
				xmin = 1377.3141
				xmax = 1377.3414
				text = ""
			intervals [3715]:
				xmin = 1377.3414
				xmax = 1377.4114
				text = "you"
			intervals [3716]:
				xmin = 1377.4114
				xmax = 1377.5514
				text = "know"
			intervals [3717]:
				xmin = 1377.5514
				xmax = 1377.6814
				text = "look"
			intervals [3718]:
				xmin = 1377.6814
				xmax = 1377.7414
				text = "at"
			intervals [3719]:
				xmin = 1377.7414
				xmax = 1377.8114
				text = "the"
			intervals [3720]:
				xmin = 1377.8114
				xmax = 1377.9914
				text = "new"
			intervals [3721]:
				xmin = 1377.9914
				xmax = 1378.3014
				text = "guy"
			intervals [3722]:
				xmin = 1378.3014
				xmax = 1379.0255
				text = ""
			intervals [3723]:
				xmin = 1379.0255
				xmax = 1379.1255
				text = "you"
			intervals [3724]:
				xmin = 1379.1255
				xmax = 1379.2355
				text = "know"
			intervals [3725]:
				xmin = 1379.2355
				xmax = 1379.3855
				text = "who"
			intervals [3726]:
				xmin = 1379.3855
				xmax = 1379.5255
				text = "is"
			intervals [3727]:
				xmin = 1379.5255
				xmax = 1379.5855
				text = "he"
			intervals [3728]:
				xmin = 1379.5855
				xmax = 1379.7255
				text = "what"
			intervals [3729]:
				xmin = 1379.7255
				xmax = 1379.8255
				text = "is"
			intervals [3730]:
				xmin = 1379.8255
				xmax = 1379.9355
				text = "he"
			intervals [3731]:
				xmin = 1379.9355
				xmax = 1380.1655
				text = "like"
			intervals [3732]:
				xmin = 1380.1655
				xmax = 1380.2655
				text = "and"
			intervals [3733]:
				xmin = 1380.2655
				xmax = 1380.4255
				text = "all"
			intervals [3734]:
				xmin = 1380.4255
				xmax = 1380.6155
				text = "that"
			intervals [3735]:
				xmin = 1380.6155
				xmax = 1380.7455
				text = "but"
			intervals [3736]:
				xmin = 1380.7455
				xmax = 1381.7367
				text = ""
			intervals [3737]:
				xmin = 1381.7367
				xmax = 1382.2567
				text = "no"
			intervals [3738]:
				xmin = 1382.2567
				xmax = 1382.2958
				text = ""
			intervals [3739]:
				xmin = 1382.2958
				xmax = 1382.6558
				text = "trouble"
			intervals [3740]:
				xmin = 1382.6558
				xmax = 1382.7058
				text = "or"
			intervals [3741]:
				xmin = 1382.7058
				xmax = 1383.1558
				text = "anything"
			intervals [3742]:
				xmin = 1383.1558
				xmax = 1385.6968
				text = ""
			intervals [3743]:
				xmin = 1385.6968
				xmax = 1385.9268
				text = "no"
			intervals [3744]:
				xmin = 1385.9268
				xmax = 1386.0268
				text = "you"
			intervals [3745]:
				xmin = 1386.0268
				xmax = 1386.1568
				text = "just"
			intervals [3746]:
				xmin = 1386.1568
				xmax = 1386.4768
				text = "fought"
			intervals [3747]:
				xmin = 1386.4768
				xmax = 1386.7468
				text = "<unk>"
			intervals [3748]:
				xmin = 1386.7468
				xmax = 1387.6139
				text = ""
			intervals [3749]:
				xmin = 1387.6139
				xmax = 1387.6839
				text = "you"
			intervals [3750]:
				xmin = 1387.6839
				xmax = 1387.7639
				text = "know"
			intervals [3751]:
				xmin = 1387.7639
				xmax = 1387.8239
				text = "you"
			intervals [3752]:
				xmin = 1387.8239
				xmax = 1388.0039
				text = "just"
			intervals [3753]:
				xmin = 1388.0039
				xmax = 1388.0939
				text = "get"
			intervals [3754]:
				xmin = 1388.0939
				xmax = 1388.1539
				text = "on"
			intervals [3755]:
				xmin = 1388.1539
				xmax = 1388.2339
				text = "the"
			intervals [3756]:
				xmin = 1388.2339
				xmax = 1388.5839
				text = "playground"
			intervals [3757]:
				xmin = 1388.5839
				xmax = 1388.6439
				text = "you"
			intervals [3758]:
				xmin = 1388.6439
				xmax = 1388.7539
				text = "might"
			intervals [3759]:
				xmin = 1388.7539
				xmax = 1388.8539
				text = "get"
			intervals [3760]:
				xmin = 1388.8539
				xmax = 1388.9139
				text = "in"
			intervals [3761]:
				xmin = 1388.9139
				xmax = 1388.9639
				text = "a"
			intervals [3762]:
				xmin = 1388.9639
				xmax = 1389.1939
				text = "fight"
			intervals [3763]:
				xmin = 1389.1939
				xmax = 1389.7509
				text = ""
			intervals [3764]:
				xmin = 1389.7509
				xmax = 1390.0109
				text = "or"
			intervals [3765]:
				xmin = 1390.0109
				xmax = 1390.1009
				text = ""
			intervals [3766]:
				xmin = 1390.1009
				xmax = 1390.2009
				text = "d"
			intervals [3767]:
				xmin = 1390.2009
				xmax = 1390.3672
				text = ""
			intervals [3768]:
				xmin = 1390.3672
				xmax = 1390.5972
				text = "play"
			intervals [3769]:
				xmin = 1390.5972
				xmax = 1390.7143
				text = ""
			intervals [3770]:
				xmin = 1390.7143
				xmax = 1390.9443
				text = "tag"
			intervals [3771]:
				xmin = 1390.9443
				xmax = 1391.1743
				text = "somebody"
			intervals [3772]:
				xmin = 1391.1743
				xmax = 1391.3043
				text = "hits"
			intervals [3773]:
				xmin = 1391.3043
				xmax = 1391.5243
				text = "somebody"
			intervals [3774]:
				xmin = 1391.5243
				xmax = 1391.6143
				text = "too"
			intervals [3775]:
				xmin = 1391.6143
				xmax = 1391.7743
				text = "hard"
			intervals [3776]:
				xmin = 1391.7743
				xmax = 1391.8343
				text = "you"
			intervals [3777]:
				xmin = 1391.8343
				xmax = 1391.9443
				text = "might"
			intervals [3778]:
				xmin = 1391.9443
				xmax = 1392.0443
				text = "get"
			intervals [3779]:
				xmin = 1392.0443
				xmax = 1392.1043
				text = "in"
			intervals [3780]:
				xmin = 1392.1043
				xmax = 1392.1543
				text = "a"
			intervals [3781]:
				xmin = 1392.1543
				xmax = 1392.3943
				text = "fight"
			intervals [3782]:
				xmin = 1392.3943
				xmax = 1392.4943
				text = "but"
			intervals [3783]:
				xmin = 1392.4943
				xmax = 1392.5835
				text = ""
			intervals [3784]:
				xmin = 1392.5835
				xmax = 1392.8335
				text = "just"
			intervals [3785]:
				xmin = 1392.8335
				xmax = 1392.9235
				text = "to"
			intervals [3786]:
				xmin = 1392.9235
				xmax = 1393.1735
				text = "fight"
			intervals [3787]:
				xmin = 1393.1735
				xmax = 1393.2035
				text = ""
			intervals [3788]:
				xmin = 1393.2035
				xmax = 1393.2735
				text = "a"
			intervals [3789]:
				xmin = 1393.2735
				xmax = 1393.4535
				text = "new"
			intervals [3790]:
				xmin = 1393.4535
				xmax = 1393.7135
				text = "kid"
			intervals [3791]:
				xmin = 1393.7135
				xmax = 1393.7435
				text = ""
			intervals [3792]:
				xmin = 1393.7435
				xmax = 1393.9435
				text = "no"
			intervals [3793]:
				xmin = 1393.9435
				xmax = 1394.7026
				text = ""
			intervals [3794]:
				xmin = 1394.7026
				xmax = 1394.9926
				text = "no"
			intervals [3795]:
				xmin = 1394.9926
				xmax = 1395.1188
				text = ""
			intervals [3796]:
				xmin = 1395.1188
				xmax = 1395.2688
				text = "nothing"
			intervals [3797]:
				xmin = 1395.2688
				xmax = 1395.3888
				text = "like"
			intervals [3798]:
				xmin = 1395.3888
				xmax = 1395.5988
				text = "that"
			intervals [3799]:
				xmin = 1395.5988
				xmax = 1398.1852
				text = ""
			intervals [3800]:
				xmin = 1398.1852
				xmax = 1398.8952
				text = "no"
			intervals [3801]:
				xmin = 1398.8952
				xmax = 1407.3692
				text = ""
			intervals [3802]:
				xmin = 1407.3692
				xmax = 1407.5092
				text = "at"
			intervals [3803]:
				xmin = 1407.5092
				xmax = 1407.6992
				text = "ten"
			intervals [3804]:
				xmin = 1407.6992
				xmax = 1407.8292
				text = "years"
			intervals [3805]:
				xmin = 1407.8292
				xmax = 1407.8992
				text = "of"
			intervals [3806]:
				xmin = 1407.8992
				xmax = 1408.3292
				text = "age"
			intervals [3807]:
				xmin = 1408.3292
				xmax = 1408.7018
				text = ""
			intervals [3808]:
				xmin = 1408.7018
				xmax = 1408.9118
				text = "no"
			intervals [3809]:
				xmin = 1408.9118
				xmax = 1411.4685
				text = ""
			intervals [3810]:
				xmin = 1411.4685
				xmax = 1411.6285
				text = "in"
			intervals [3811]:
				xmin = 1411.6285
				xmax = 1411.8885
				text = "junior"
			intervals [3812]:
				xmin = 1411.8885
				xmax = 1411.9985
				text = "high"
			intervals [3813]:
				xmin = 1411.9985
				xmax = 1412.2685
				text = "school"
			intervals [3814]:
				xmin = 1412.2685
				xmax = 1412.3585
				text = "we"
			intervals [3815]:
				xmin = 1412.3585
				xmax = 1412.5285
				text = "lived"
			intervals [3816]:
				xmin = 1412.5285
				xmax = 1412.6885
				text = "with"
			intervals [3817]:
				xmin = 1412.6885
				xmax = 1412.9385
				text = "a"
			intervals [3818]:
				xmin = 1412.9385
				xmax = 1413.7058
				text = ""
			intervals [3819]:
				xmin = 1413.7058
				xmax = 1413.8458
				text = "well"
			intervals [3820]:
				xmin = 1413.8458
				xmax = 1413.9058
				text = "they"
			intervals [3821]:
				xmin = 1413.9058
				xmax = 1414.0058
				text = "had"
			intervals [3822]:
				xmin = 1414.0058
				xmax = 1414.1358
				text = "a"
			intervals [3823]:
				xmin = 1414.1358
				xmax = 1414.5042
				text = ""
			intervals [3824]:
				xmin = 1414.5042
				xmax = 1414.8242
				text = "neighborhood"
			intervals [3825]:
				xmin = 1414.8242
				xmax = 1415.2642
				text = "store"
			intervals [3826]:
				xmin = 1415.2642
				xmax = 1415.9188
				text = ""
			intervals [3827]:
				xmin = 1415.9188
				xmax = 1416.1088
				text = "and"
			intervals [3828]:
				xmin = 1416.1088
				xmax = 1416.3688
				text = "the"
			intervals [3829]:
				xmin = 1416.3688
				xmax = 1416.3988
				text = ""
			intervals [3830]:
				xmin = 1416.3988
				xmax = 1416.7488
				text = "son"
			intervals [3831]:
				xmin = 1416.7488
				xmax = 1416.9588
				text = "there"
			intervals [3832]:
				xmin = 1416.9588
				xmax = 1417.4556
				text = ""
			intervals [3833]:
				xmin = 1417.4556
				xmax = 1417.6056
				text = "was"
			intervals [3834]:
				xmin = 1417.6056
				xmax = 1417.6656
				text = "a"
			intervals [3835]:
				xmin = 1417.6656
				xmax = 1418.0856
				text = "jew"
			intervals [3836]:
				xmin = 1418.0856
				xmax = 1418.7531
				text = ""
			intervals [3837]:
				xmin = 1418.7531
				xmax = 1419.3531
				text = "caucasian"
			intervals [3838]:
				xmin = 1419.3531
				xmax = 1420.0477
				text = ""
			intervals [3839]:
				xmin = 1420.0477
				xmax = 1420.2277
				text = "so"
			intervals [3840]:
				xmin = 1420.2277
				xmax = 1420.3077
				text = "i"
			intervals [3841]:
				xmin = 1420.3077
				xmax = 1420.6977
				text = "say"
			intervals [3842]:
				xmin = 1420.6977
				xmax = 1421.4844
				text = ""
			intervals [3843]:
				xmin = 1421.4844
				xmax = 1421.7544
				text = "he"
			intervals [3844]:
				xmin = 1421.7544
				xmax = 1421.8644
				text = "and"
			intervals [3845]:
				xmin = 1421.8644
				xmax = 1422.1244
				text = "i"
			intervals [3846]:
				xmin = 1422.1244
				xmax = 1422.1544
				text = ""
			intervals [3847]:
				xmin = 1422.1544
				xmax = 1422.2744
				text = "we"
			intervals [3848]:
				xmin = 1422.2744
				xmax = 1422.4344
				text = "used"
			intervals [3849]:
				xmin = 1422.4344
				xmax = 1422.5344
				text = "to"
			intervals [3850]:
				xmin = 1422.5344
				xmax = 1422.6516
				text = ""
			intervals [3851]:
				xmin = 1422.6516
				xmax = 1422.7716
				text = "the"
			intervals [3852]:
				xmin = 1422.7716
				xmax = 1422.9816
				text = "whole"
			intervals [3853]:
				xmin = 1422.9816
				xmax = 1423.3716
				text = "neighborhood"
			intervals [3854]:
				xmin = 1423.3716
				xmax = 1423.5016
				text = "used"
			intervals [3855]:
				xmin = 1423.5016
				xmax = 1423.5816
				text = "to"
			intervals [3856]:
				xmin = 1423.5816
				xmax = 1423.7416
				text = "play"
			intervals [3857]:
				xmin = 1423.7416
				xmax = 1423.9916
				text = "together"
			intervals [3858]:
				xmin = 1423.9916
				xmax = 1431.9051
				text = ""
			intervals [3859]:
				xmin = 1431.9051
				xmax = 1432.9651
				text = "caucasians"
			intervals [3860]:
				xmin = 1432.9651
				xmax = 1434.8204
				text = ""
			intervals [3861]:
				xmin = 1434.8204
				xmax = 1435.1904
				text = "no"
			intervals [3862]:
				xmin = 1435.1904
				xmax = 1435.6704
				text = "usually"
			intervals [3863]:
				xmin = 1435.6704
				xmax = 1435.8904
				text = "i'm"
			intervals [3864]:
				xmin = 1435.8904
				xmax = 1436.0304
				text = "with"
			intervals [3865]:
				xmin = 1436.0304
				xmax = 1436.1304
				text = "the"
			intervals [3866]:
				xmin = 1436.1304
				xmax = 1436.4904
				text = "family"
			intervals [3867]:
				xmin = 1436.4904
				xmax = 1436.9957
				text = ""
			intervals [3868]:
				xmin = 1436.9957
				xmax = 1437.1857
				text = "i'm"
			intervals [3869]:
				xmin = 1437.1857
				xmax = 1437.2457
				text = "a"
			intervals [3870]:
				xmin = 1437.2457
				xmax = 1437.5557
				text = "family"
			intervals [3871]:
				xmin = 1437.5557
				xmax = 1437.7857
				text = "man"
			intervals [3872]:
				xmin = 1437.7857
				xmax = 1437.9357
				text = "and"
			intervals [3873]:
				xmin = 1437.9357
				xmax = 1438.1257
				text = "uh"
			intervals [3874]:
				xmin = 1438.1257
				xmax = 1438.4357
				text = "usually"
			intervals [3875]:
				xmin = 1438.4357
				xmax = 1438.5657
				text = "i'm"
			intervals [3876]:
				xmin = 1438.5657
				xmax = 1438.7557
				text = "either"
			intervals [3877]:
				xmin = 1438.7557
				xmax = 1438.8857
				text = "wi-"
			intervals [3878]:
				xmin = 1438.8857
				xmax = 1438.9257
				text = ""
			intervals [3879]:
				xmin = 1438.9257
				xmax = 1439.1357
				text = "either"
			intervals [3880]:
				xmin = 1439.1357
				xmax = 1439.5157
				text = "with"
			intervals [3881]:
				xmin = 1439.5157
				xmax = 1439.883
				text = ""
			intervals [3882]:
				xmin = 1439.883
				xmax = 1440.153
				text = "my"
			intervals [3883]:
				xmin = 1440.153
				xmax = 1440.513
				text = "immediate"
			intervals [3884]:
				xmin = 1440.513
				xmax = 1440.983
				text = "family"
			intervals [3885]:
				xmin = 1440.983
				xmax = 1441.023
				text = ""
			intervals [3886]:
				xmin = 1441.023
				xmax = 1441.383
				text = "or"
			intervals [3887]:
				xmin = 1441.383
				xmax = 1442.1136
				text = ""
			intervals [3888]:
				xmin = 1442.1136
				xmax = 1442.2236
				text = "the"
			intervals [3889]:
				xmin = 1442.2236
				xmax = 1442.5636
				text = "brothers"
			intervals [3890]:
				xmin = 1442.5636
				xmax = 1442.6236
				text = "and"
			intervals [3891]:
				xmin = 1442.6236
				xmax = 1442.9136
				text = "sister"
			intervals [3892]:
				xmin = 1442.9136
				xmax = 1442.9736
				text = "of"
			intervals [3893]:
				xmin = 1442.9736
				xmax = 1443.0436
				text = "the"
			intervals [3894]:
				xmin = 1443.0436
				xmax = 1443.3436
				text = "wife"
			intervals [3895]:
				xmin = 1443.3436
				xmax = 1443.3736
				text = "or"
			intervals [3896]:
				xmin = 1443.3736
				xmax = 1443.4436
				text = "the"
			intervals [3897]:
				xmin = 1443.4436
				xmax = 1443.6536
				text = "brother"
			intervals [3898]:
				xmin = 1443.6536
				xmax = 1443.7236
				text = "and"
			intervals [3899]:
				xmin = 1443.7236
				xmax = 1443.9436
				text = "sist-"
			intervals [3900]:
				xmin = 1443.9436
				xmax = 1443.9736
				text = ""
			intervals [3901]:
				xmin = 1443.9736
				xmax = 1444.2736
				text = "my"
			intervals [3902]:
				xmin = 1444.2736
				xmax = 1444.7036
				text = "own"
			intervals [3903]:
				xmin = 1444.7036
				xmax = 1444.7763
				text = ""
			intervals [3904]:
				xmin = 1444.7763
				xmax = 1445.0463
				text = "people"
			intervals [3905]:
				xmin = 1445.0463
				xmax = 1445.2063
				text = "like"
			intervals [3906]:
				xmin = 1445.2063
				xmax = 1445.4263
				text = "that"
			intervals [3907]:
				xmin = 1445.4263
				xmax = 1446.0108
				text = ""
			intervals [3908]:
				xmin = 1446.0108
				xmax = 1446.2508
				text = "very"
			intervals [3909]:
				xmin = 1446.2508
				xmax = 1446.5008
				text = "seldom"
			intervals [3910]:
				xmin = 1446.5008
				xmax = 1446.5908
				text = "i"
			intervals [3911]:
				xmin = 1446.5908
				xmax = 1446.9408
				text = "go"
			intervals [3912]:
				xmin = 1446.9408
				xmax = 1447.3569
				text = ""
			intervals [3913]:
				xmin = 1447.3569
				xmax = 1447.5769
				text = "out"
			intervals [3914]:
				xmin = 1447.5769
				xmax = 1447.6959
				text = ""
			intervals [3915]:
				xmin = 1447.6959
				xmax = 1448.0059
				text = "period"
			intervals [3916]:
				xmin = 1448.0059
				xmax = 1448.0459
				text = ""
			intervals [3917]:
				xmin = 1448.0459
				xmax = 1448.1559
				text = "you"
			intervals [3918]:
				xmin = 1448.1559
				xmax = 1448.2759
				text = "know"
			intervals [3919]:
				xmin = 1448.2759
				xmax = 1448.6635
				text = ""
			intervals [3920]:
				xmin = 1448.6635
				xmax = 1448.8235
				text = "to"
			intervals [3921]:
				xmin = 1448.8235
				xmax = 1449.0935
				text = "mix"
			intervals [3922]:
				xmin = 1449.0935
				xmax = 1449.1935
				text = "with"
			intervals [3923]:
				xmin = 1449.1935
				xmax = 1449.4235
				text = "people"
			intervals [3924]:
				xmin = 1449.4235
				xmax = 1450.0737
				text = ""
			intervals [3925]:
				xmin = 1450.0737
				xmax = 1450.2737
				text = "to"
			intervals [3926]:
				xmin = 1450.2737
				xmax = 1450.3437
				text = "a"
			intervals [3927]:
				xmin = 1450.3437
				xmax = 1450.7837
				text = "party"
			intervals [3928]:
				xmin = 1450.7837
				xmax = 1451.1137
				text = "or"
			intervals [3929]:
				xmin = 1451.1137
				xmax = 1451.2362
				text = ""
			intervals [3930]:
				xmin = 1451.2362
				xmax = 1451.8362
				text = "cabaret"
			intervals [3931]:
				xmin = 1451.8362
				xmax = 1451.9262
				text = "or"
			intervals [3932]:
				xmin = 1451.9262
				xmax = 1452.1362
				text = "something"
			intervals [3933]:
				xmin = 1452.1362
				xmax = 1452.2262
				text = "like"
			intervals [3934]:
				xmin = 1452.2262
				xmax = 1452.4162
				text = "that"
			intervals [3935]:
				xmin = 1452.4162
				xmax = 1452.8484
				text = ""
			intervals [3936]:
				xmin = 1452.8484
				xmax = 1452.9884
				text = "well"
			intervals [3937]:
				xmin = 1452.9884
				xmax = 1453.1384
				text = "then"
			intervals [3938]:
				xmin = 1453.1384
				xmax = 1453.2184
				text = "you"
			intervals [3939]:
				xmin = 1453.2184
				xmax = 1453.4284
				text = "have"
			intervals [3940]:
				xmin = 1453.4284
				xmax = 1453.8184
				text = "everybody"
			intervals [3941]:
				xmin = 1453.8184
				xmax = 1454.0384
				text = "there"
			intervals [3942]:
				xmin = 1454.0384
				xmax = 1454.6013
				text = ""
			intervals [3943]:
				xmin = 1454.6013
				xmax = 1454.7713
				text = "but"
			intervals [3944]:
				xmin = 1454.7713
				xmax = 1454.8013
				text = ""
			intervals [3945]:
				xmin = 1454.8013
				xmax = 1455.0213
				text = "other"
			intervals [3946]:
				xmin = 1455.0213
				xmax = 1455.1313
				text = "than"
			intervals [3947]:
				xmin = 1455.1313
				xmax = 1455.3113
				text = "that"
			intervals [3948]:
				xmin = 1455.3113
				xmax = 1455.3413
				text = ""
			intervals [3949]:
				xmin = 1455.3413
				xmax = 1455.6513
				text = "just"
			intervals [3950]:
				xmin = 1455.6513
				xmax = 1455.9313
				text = "to"
			intervals [3951]:
				xmin = 1455.9313
				xmax = 1456.4116
				text = ""
			intervals [3952]:
				xmin = 1456.4116
				xmax = 1456.5816
				text = "no"
			intervals [3953]:
				xmin = 1456.5816
				xmax = 1457.7362
				text = ""
			intervals [3954]:
				xmin = 1457.7362
				xmax = 1458.0362
				text = "mostly"
			intervals [3955]:
				xmin = 1458.0362
				xmax = 1458.1362
				text = "it"
			intervals [3956]:
				xmin = 1458.1362
				xmax = 1458.1862
				text = "s"
			intervals [3957]:
				xmin = 1458.1862
				xmax = 1458.3776
				text = ""
			intervals [3958]:
				xmin = 1458.3776
				xmax = 1458.6476
				text = "family"
			intervals [3959]:
				xmin = 1458.6476
				xmax = 1459.3604
				text = ""
			intervals [3960]:
				xmin = 1459.3604
				xmax = 1459.4904
				text = "course"
			intervals [3961]:
				xmin = 1459.4904
				xmax = 1459.5204
				text = "i"
			intervals [3962]:
				xmin = 1459.5204
				xmax = 1459.6304
				text = "have"
			intervals [3963]:
				xmin = 1459.6304
				xmax = 1459.6704
				text = "a"
			intervals [3964]:
				xmin = 1459.6704
				xmax = 1459.8904
				text = "large"
			intervals [3965]:
				xmin = 1459.8904
				xmax = 1460.1904
				text = "family"
			intervals [3966]:
				xmin = 1460.1904
				xmax = 1461.8836
				text = ""
			intervals [3967]:
				xmin = 1461.8836
				xmax = 1462.0036
				text = "i"
			intervals [3968]:
				xmin = 1462.0036
				xmax = 1462.1336
				text = "mean"
			intervals [3969]:
				xmin = 1462.1336
				xmax = 1462.4636
				text = "my"
			intervals [3970]:
				xmin = 1462.4636
				xmax = 1462.8202
				text = ""
			intervals [3971]:
				xmin = 1462.8202
				xmax = 1463.0002
				text = "wife"
			intervals [3972]:
				xmin = 1463.0002
				xmax = 1463.0602
				text = "is"
			intervals [3973]:
				xmin = 1463.0602
				xmax = 1463.8702
				text = ""
			intervals [3974]:
				xmin = 1463.8702
				xmax = 1464.1802
				text = "right"
			intervals [3975]:
				xmin = 1464.1802
				xmax = 1464.7111
				text = ""
			intervals [3976]:
				xmin = 1464.7111
				xmax = 1464.9811
				text = "right"
			intervals [3977]:
				xmin = 1464.9811
				xmax = 1465.3911
				text = "relatives"
			intervals [3978]:
				xmin = 1465.3911
				xmax = 1465.4211
				text = ""
			intervals [3979]:
				xmin = 1465.4211
				xmax = 1465.5911
				text = "right"
			intervals [3980]:
				xmin = 1465.5911
				xmax = 1469.1413
				text = ""
			intervals [3981]:
				xmin = 1469.1413
				xmax = 1469.2513
				text = "i"
			intervals [3982]:
				xmin = 1469.2513
				xmax = 1469.3813
				text = "have"
			intervals [3983]:
				xmin = 1469.3813
				xmax = 1469.5613
				text = "four"
			intervals [3984]:
				xmin = 1469.5613
				xmax = 1469.8013
				text = "children"
			intervals [3985]:
				xmin = 1469.8013
				xmax = 1469.8613
				text = "in"
			intervals [3986]:
				xmin = 1469.8613
				xmax = 1470.0613
				text = "school"
			intervals [3987]:
				xmin = 1470.0613
				xmax = 1482.8496
				text = ""
			intervals [3988]:
				xmin = 1482.8496
				xmax = 1482.9396
				text = "i"
			intervals [3989]:
				xmin = 1482.9396
				xmax = 1482.9896
				text = "d"
			intervals [3990]:
				xmin = 1482.9896
				xmax = 1483.2596
				text = "stay"
			intervals [3991]:
				xmin = 1483.2596
				xmax = 1483.3696
				text = "in"
			intervals [3992]:
				xmin = 1483.3696
				xmax = 1483.6896
				text = "school"
			intervals [3993]:
				xmin = 1483.6896
				xmax = 1483.7536
				text = ""
			intervals [3994]:
				xmin = 1483.7536
				xmax = 1483.9536
				text = "stay"
			intervals [3995]:
				xmin = 1483.9536
				xmax = 1484.0736
				text = "in"
			intervals [3996]:
				xmin = 1484.0736
				xmax = 1484.5336
				text = "university"
			intervals [3997]:
				xmin = 1484.5336
				xmax = 1484.6536
				text = "in"
			intervals [3998]:
				xmin = 1484.6536
				xmax = 1485.0636
				text = "college"
			intervals [3999]:
				xmin = 1485.0636
				xmax = 1485.4203
				text = ""
			intervals [4000]:
				xmin = 1485.4203
				xmax = 1485.5803
				text = "that"
			intervals [4001]:
				xmin = 1485.5803
				xmax = 1485.6203
				text = "s"
			intervals [4002]:
				xmin = 1485.6203
				xmax = 1485.7003
				text = "for"
			intervals [4003]:
				xmin = 1485.7003
				xmax = 1485.9103
				text = "sure"
			intervals [4004]:
				xmin = 1485.9103
				xmax = 1488.2426
				text = ""
			intervals [4005]:
				xmin = 1488.2426
				xmax = 1488.4826
				text = "yeah"
			intervals [4006]:
				xmin = 1488.4826
				xmax = 1493.3692
				text = ""
			intervals [4007]:
				xmin = 1493.3692
				xmax = 1493.5192
				text = "well"
			intervals [4008]:
				xmin = 1493.5192
				xmax = 1493.5992
				text = "i"
			intervals [4009]:
				xmin = 1493.5992
				xmax = 1493.7392
				text = "made"
			intervals [4010]:
				xmin = 1493.7392
				xmax = 1493.7692
				text = "a"
			intervals [4011]:
				xmin = 1493.7692
				xmax = 1494.0992
				text = "mistake"
			intervals [4012]:
				xmin = 1494.0992
				xmax = 1494.1892
				text = "when"
			intervals [4013]:
				xmin = 1494.1892
				xmax = 1494.2292
				text = "i"
			intervals [4014]:
				xmin = 1494.2292
				xmax = 1494.3992
				text = "went"
			intervals [4015]:
				xmin = 1494.3992
				xmax = 1494.5592
				text = "in"
			intervals [4016]:
				xmin = 1494.5592
				xmax = 1494.6292
				text = "i"
			intervals [4017]:
				xmin = 1494.6292
				xmax = 1494.7692
				text = "went"
			intervals [4018]:
				xmin = 1494.7692
				xmax = 1494.9492
				text = "in"
			intervals [4019]:
				xmin = 1494.9492
				xmax = 1495.2292
				text = "uh"
			intervals [4020]:
				xmin = 1495.2292
				xmax = 1496.3786
				text = ""
			intervals [4021]:
				xmin = 1496.3786
				xmax = 1496.5486
				text = "into"
			intervals [4022]:
				xmin = 1496.5486
				xmax = 1496.6186
				text = "the"
			intervals [4023]:
				xmin = 1496.6186
				xmax = 1496.8986
				text = "second"
			intervals [4024]:
				xmin = 1496.8986
				xmax = 1497.2086
				text = "half"
			intervals [4025]:
				xmin = 1497.2086
				xmax = 1497.2607
				text = ""
			intervals [4026]:
				xmin = 1497.2607
				xmax = 1497.4107
				text = "of"
			intervals [4027]:
				xmin = 1497.4107
				xmax = 1497.6707
				text = "the"
			intervals [4028]:
				xmin = 1497.6707
				xmax = 1497.7007
				text = ""
			intervals [4029]:
				xmin = 1497.7007
				xmax = 1498.1807
				text = "course"
			intervals [4030]:
				xmin = 1498.1807
				xmax = 1498.6851
				text = ""
			intervals [4031]:
				xmin = 1498.6851
				xmax = 1498.7451
				text = "i"
			intervals [4032]:
				xmin = 1498.7451
				xmax = 1499.0251
				text = "started"
			intervals [4033]:
				xmin = 1499.0251
				xmax = 1499.0851
				text = "in"
			intervals [4034]:
				xmin = 1499.0851
				xmax = 1499.5351
				text = "february"
			intervals [4035]:
				xmin = 1499.5351
				xmax = 1499.7751
				text = "instead"
			intervals [4036]:
				xmin = 1499.7751
				xmax = 1499.9851
				text = "of"
			intervals [4037]:
				xmin = 1499.9851
				xmax = 1500.2751
				text = "uh"
			intervals [4038]:
				xmin = 1500.2751
				xmax = 1500.580
				text = ""
			intervals [4039]:
				xmin = 1500.580
				xmax = 1501.040
				text = "september"
			intervals [4040]:
				xmin = 1501.040
				xmax = 1501.8175
				text = ""
			intervals [4041]:
				xmin = 1501.8175
				xmax = 1501.9775
				text = "and"
			intervals [4042]:
				xmin = 1501.9775
				xmax = 1502.2175
				text = "as"
			intervals [4043]:
				xmin = 1502.2175
				xmax = 1502.3875
				text = "a"
			intervals [4044]:
				xmin = 1502.3875
				xmax = 1502.6075
				text = "uh"
			intervals [4045]:
				xmin = 1502.6075
				xmax = 1502.9775
				text = "counselor"
			intervals [4046]:
				xmin = 1502.9775
				xmax = 1503.1475
				text = "said"
			intervals [4047]:
				xmin = 1503.1475
				xmax = 1503.2175
				text = "i"
			intervals [4048]:
				xmin = 1503.2175
				xmax = 1503.4075
				text = "should"
			intervals [4049]:
				xmin = 1503.4075
				xmax = 1503.5275
				text = "be"
			intervals [4050]:
				xmin = 1503.5275
				xmax = 1503.6975
				text = "able"
			intervals [4051]:
				xmin = 1503.6975
				xmax = 1503.8475
				text = "to"
			intervals [4052]:
				xmin = 1503.8475
				xmax = 1504.0475
				text = "uh"
			intervals [4053]:
				xmin = 1504.0475
				xmax = 1504.1075
				text = ""
			intervals [4054]:
				xmin = 1504.1075
				xmax = 1504.2275
				text = "do"
			intervals [4055]:
				xmin = 1504.2275
				xmax = 1504.3075
				text = "the"
			intervals [4056]:
				xmin = 1504.3075
				xmax = 1504.4775
				text = "work"
			intervals [4057]:
				xmin = 1504.4775
				xmax = 1504.5675
				text = "so"
			intervals [4058]:
				xmin = 1504.5675
				xmax = 1504.7175
				text = "what"
			intervals [4059]:
				xmin = 1504.7175
				xmax = 1504.7775
				text = "and"
			intervals [4060]:
				xmin = 1504.7775
				xmax = 1504.8675
				text = "so"
			intervals [4061]:
				xmin = 1504.8675
				xmax = 1504.9475
				text = "on"
			intervals [4062]:
				xmin = 1504.9475
				xmax = 1505.0175
				text = "it"
			intervals [4063]:
				xmin = 1505.0175
				xmax = 1505.1975
				text = "didn't"
			intervals [4064]:
				xmin = 1505.1975
				xmax = 1505.3675
				text = "come"
			intervals [4065]:
				xmin = 1505.3675
				xmax = 1505.5675
				text = "quite"
			intervals [4066]:
				xmin = 1505.5675
				xmax = 1505.6775
				text = "that"
			intervals [4067]:
				xmin = 1505.6775
				xmax = 1505.9975
				text = "easily"
			intervals [4068]:
				xmin = 1505.9975
				xmax = 1506.4997
				text = ""
			intervals [4069]:
				xmin = 1506.4997
				xmax = 1506.7397
				text = "plus"
			intervals [4070]:
				xmin = 1506.7397
				xmax = 1506.7997
				text = "i"
			intervals [4071]:
				xmin = 1506.7997
				xmax = 1506.8897
				text = "had"
			intervals [4072]:
				xmin = 1506.8897
				xmax = 1506.9997
				text = "been"
			intervals [4073]:
				xmin = 1506.9997
				xmax = 1507.3897
				text = "married"
			intervals [4074]:
				xmin = 1507.3897
				xmax = 1507.5397
				text = "and"
			intervals [4075]:
				xmin = 1507.5397
				xmax = 1507.7997
				text = "uh"
			intervals [4076]:
				xmin = 1507.7997
				xmax = 1507.8297
				text = ""
			intervals [4077]:
				xmin = 1507.8297
				xmax = 1508.0597
				text = "had"
			intervals [4078]:
				xmin = 1508.0597
				xmax = 1508.246
				text = ""
			intervals [4079]:
				xmin = 1508.246
				xmax = 1508.436
				text = "other"
			intervals [4080]:
				xmin = 1508.436
				xmax = 1508.756
				text = "things"
			intervals [4081]:
				xmin = 1508.756
				xmax = 1508.856
				text = "on"
			intervals [4082]:
				xmin = 1508.856
				xmax = 1508.936
				text = "my"
			intervals [4083]:
				xmin = 1508.936
				xmax = 1509.326
				text = "mind"
			intervals [4084]:
				xmin = 1509.326
				xmax = 1509.416
				text = "i"
			intervals [4085]:
				xmin = 1509.416
				xmax = 1509.446
				text = "d"
			intervals [4086]:
				xmin = 1509.446
				xmax = 1509.566
				text = "had"
			intervals [4087]:
				xmin = 1509.566
				xmax = 1509.626
				text = "a"
			intervals [4088]:
				xmin = 1509.626
				xmax = 1509.896
				text = "break"
			intervals [4089]:
				xmin = 1509.896
				xmax = 1509.996
				text = "up"
			intervals [4090]:
				xmin = 1509.996
				xmax = 1510.056
				text = "in"
			intervals [4091]:
				xmin = 1510.056
				xmax = 1510.116
				text = "the"
			intervals [4092]:
				xmin = 1510.116
				xmax = 1510.416
				text = "marriage"
			intervals [4093]:
				xmin = 1510.416
				xmax = 1510.546
				text = "so"
			intervals [4094]:
				xmin = 1510.546
				xmax = 1510.636
				text = "i"
			intervals [4095]:
				xmin = 1510.636
				xmax = 1510.946
				text = "wasn't"
			intervals [4096]:
				xmin = 1510.946
				xmax = 1510.976
				text = ""
			intervals [4097]:
				xmin = 1510.976
				xmax = 1511.556
				text = "actually"
			intervals [4098]:
				xmin = 1511.556
				xmax = 1512.0652
				text = ""
			intervals [4099]:
				xmin = 1512.0652
				xmax = 1512.5552
				text = "applying"
			intervals [4100]:
				xmin = 1512.5552
				xmax = 1513.0052
				text = "myself"
			intervals [4101]:
				xmin = 1513.0052
				xmax = 1513.0537
				text = ""
			intervals [4102]:
				xmin = 1513.0537
				xmax = 1513.2637
				text = "as"
			intervals [4103]:
				xmin = 1513.2637
				xmax = 1513.4037
				text = "i"
			intervals [4104]:
				xmin = 1513.4037
				xmax = 1513.4337
				text = ""
			intervals [4105]:
				xmin = 1513.4337
				xmax = 1513.8137
				text = "could"
			intervals [4106]:
				xmin = 1513.8137
				xmax = 1514.3097
				text = ""
			intervals [4107]:
				xmin = 1514.3097
				xmax = 1514.5097
				text = "so"
			intervals [4108]:
				xmin = 1514.5097
				xmax = 1514.7597
				text = "instead"
			intervals [4109]:
				xmin = 1514.7597
				xmax = 1514.8197
				text = "of"
			intervals [4110]:
				xmin = 1514.8197
				xmax = 1515.2697
				text = "frustrating"
			intervals [4111]:
				xmin = 1515.2697
				xmax = 1515.6397
				text = "myself"
			intervals [4112]:
				xmin = 1515.6397
				xmax = 1515.6797
				text = "i"
			intervals [4113]:
				xmin = 1515.6797
				xmax = 1515.8497
				text = "just"
			intervals [4114]:
				xmin = 1515.8497
				xmax = 1516.1297
				text = "dropped"
			intervals [4115]:
				xmin = 1516.1297
				xmax = 1516.3097
				text = "out"
			intervals [4116]:
				xmin = 1516.3097
				xmax = 1517.3694
				text = ""
			intervals [4117]:
				xmin = 1517.3694
				xmax = 1517.4794
				text = "but"
			intervals [4118]:
				xmin = 1517.4794
				xmax = 1517.5594
				text = "if"
			intervals [4119]:
				xmin = 1517.5594
				xmax = 1517.6294
				text = "i"
			intervals [4120]:
				xmin = 1517.6294
				xmax = 1517.7794
				text = "had"
			intervals [4121]:
				xmin = 1517.7794
				xmax = 1517.8894
				text = "to"
			intervals [4122]:
				xmin = 1517.8894
				xmax = 1518.0297
				text = ""
			intervals [4123]:
				xmin = 1518.0297
				xmax = 1518.1997
				text = "do"
			intervals [4124]:
				xmin = 1518.1997
				xmax = 1518.2597
				text = "it"
			intervals [4125]:
				xmin = 1518.2597
				xmax = 1518.3697
				text = "all"
			intervals [4126]:
				xmin = 1518.3697
				xmax = 1518.6297
				text = "over"
			intervals [4127]:
				xmin = 1518.6297
				xmax = 1518.8497
				text = "plus"
			intervals [4128]:
				xmin = 1518.8497
				xmax = 1518.8897
				text = "i"
			intervals [4129]:
				xmin = 1518.8897
				xmax = 1518.9897
				text = "was"
			intervals [4130]:
				xmin = 1518.9897
				xmax = 1519.2097
				text = "twenty"
			intervals [4131]:
				xmin = 1519.2097
				xmax = 1519.4197
				text = "five"
			intervals [4132]:
				xmin = 1519.4197
				xmax = 1519.6197
				text = "years"
			intervals [4133]:
				xmin = 1519.6197
				xmax = 1519.7997
				text = "old"
			intervals [4134]:
				xmin = 1519.7997
				xmax = 1520.3788
				text = ""
			intervals [4135]:
				xmin = 1520.3788
				xmax = 1520.5188
				text = "when"
			intervals [4136]:
				xmin = 1520.5188
				xmax = 1520.5588
				text = "i"
			intervals [4137]:
				xmin = 1520.5588
				xmax = 1521.0188
				text = "started"
			intervals [4138]:
				xmin = 1521.0188
				xmax = 1521.6756
				text = ""
			intervals [4139]:
				xmin = 1521.6756
				xmax = 1521.8256
				text = "so"
			intervals [4140]:
				xmin = 1521.8256
				xmax = 1521.9056
				text = "if"
			intervals [4141]:
				xmin = 1521.9056
				xmax = 1521.9456
				text = "i"
			intervals [4142]:
				xmin = 1521.9456
				xmax = 1522.0656
				text = "had"
			intervals [4143]:
				xmin = 1522.0656
				xmax = 1522.1256
				text = "it"
			intervals [4144]:
				xmin = 1522.1256
				xmax = 1522.1856
				text = "to"
			intervals [4145]:
				xmin = 1522.1856
				xmax = 1522.3156
				text = "do"
			intervals [4146]:
				xmin = 1522.3156
				xmax = 1522.5256
				text = "all"
			intervals [4147]:
				xmin = 1522.5256
				xmax = 1522.6656
				text = "over"
			intervals [4148]:
				xmin = 1522.6656
				xmax = 1522.9856
				text = "again"
			intervals [4149]:
				xmin = 1522.9856
				xmax = 1523.0456
				text = ""
			intervals [4150]:
				xmin = 1523.0456
				xmax = 1523.1756
				text = "i"
			intervals [4151]:
				xmin = 1523.1756
				xmax = 1523.2056
				text = ""
			intervals [4152]:
				xmin = 1523.2056
				xmax = 1523.2456
				text = "d"
			intervals [4153]:
				xmin = 1523.2456
				xmax = 1523.6156
				text = "start"
			intervals [4154]:
				xmin = 1523.6156
				xmax = 1523.6541
				text = ""
			intervals [4155]:
				xmin = 1523.6541
				xmax = 1523.7741
				text = "when"
			intervals [4156]:
				xmin = 1523.7741
				xmax = 1523.8241
				text = "i"
			intervals [4157]:
				xmin = 1523.8241
				xmax = 1524.0441
				text = "came"
			intervals [4158]:
				xmin = 1524.0441
				xmax = 1524.1141
				text = "out"
			intervals [4159]:
				xmin = 1524.1141
				xmax = 1524.1741
				text = "of"
			intervals [4160]:
				xmin = 1524.1741
				xmax = 1524.3241
				text = "high"
			intervals [4161]:
				xmin = 1524.3241
				xmax = 1524.6241
				text = "school"
			intervals [4162]:
				xmin = 1524.6241
				xmax = 1524.6641
				text = "i"
			intervals [4163]:
				xmin = 1524.6641
				xmax = 1524.8241
				text = "came"
			intervals [4164]:
				xmin = 1524.8241
				xmax = 1524.8841
				text = "out"
			intervals [4165]:
				xmin = 1524.8841
				xmax = 1524.9441
				text = "of"
			intervals [4166]:
				xmin = 1524.9441
				xmax = 1525.0341
				text = "high"
			intervals [4167]:
				xmin = 1525.0341
				xmax = 1525.2041
				text = "school"
			intervals [4168]:
				xmin = 1525.2041
				xmax = 1525.2941
				text = "when"
			intervals [4169]:
				xmin = 1525.2941
				xmax = 1525.3441
				text = "i"
			intervals [4170]:
				xmin = 1525.3441
				xmax = 1525.4541
				text = "was"
			intervals [4171]:
				xmin = 1525.4541
				xmax = 1525.9541
				text = "sixteen"
			intervals [4172]:
				xmin = 1525.9541
				xmax = 1526.0998
				text = ""
			intervals [4173]:
				xmin = 1526.0998
				xmax = 1526.3298
				text = "almost"
			intervals [4174]:
				xmin = 1526.3298
				xmax = 1526.8598
				text = "seventeen"
			intervals [4175]:
				xmin = 1526.8598
				xmax = 1527.2424
				text = ""
			intervals [4176]:
				xmin = 1527.2424
				xmax = 1527.3824
				text = "i"
			intervals [4177]:
				xmin = 1527.3824
				xmax = 1527.4324
				text = "d"
			intervals [4178]:
				xmin = 1527.4324
				xmax = 1527.8524
				text = "start"
			intervals [4179]:
				xmin = 1527.8524
				xmax = 1527.9116
				text = ""
			intervals [4180]:
				xmin = 1527.9116
				xmax = 1528.3016
				text = "shortly"
			intervals [4181]:
				xmin = 1528.3016
				xmax = 1528.5216
				text = "after"
			intervals [4182]:
				xmin = 1528.5216
				xmax = 1528.8016
				text = "then"
			intervals [4183]:
				xmin = 1528.8016
				xmax = 1529.1093
				text = ""
			intervals [4184]:
				xmin = 1529.1093
				xmax = 1529.1693
				text = "and"
			intervals [4185]:
				xmin = 1529.1693
				xmax = 1529.2593
				text = "then"
			intervals [4186]:
				xmin = 1529.2593
				xmax = 1529.3193
				text = "i"
			intervals [4187]:
				xmin = 1529.3193
				xmax = 1529.4993
				text = "think"
			intervals [4188]:
				xmin = 1529.4993
				xmax = 1529.6093
				text = "i"
			intervals [4189]:
				xmin = 1529.6093
				xmax = 1529.7993
				text = "could've"
			intervals [4190]:
				xmin = 1529.7993
				xmax = 1530.1593
				text = "breezed"
			intervals [4191]:
				xmin = 1530.1593
				xmax = 1530.4993
				text = "through"
			intervals [4192]:
				xmin = 1530.4993
				xmax = 1530.8363
				text = ""
			intervals [4193]:
				xmin = 1530.8363
				xmax = 1530.8963
				text = "you"
			intervals [4194]:
				xmin = 1530.8963
				xmax = 1531.0263
				text = "know"
			intervals [4195]:
				xmin = 1531.0263
				xmax = 1531.1763
				text = "with"
			intervals [4196]:
				xmin = 1531.1763
				xmax = 1531.4163
				text = "more"
			intervals [4197]:
				xmin = 1531.4163
				xmax = 1531.9663
				text = "understanding"
			intervals [4198]:
				xmin = 1531.9663
				xmax = 1532.0363
				text = "and"
			intervals [4199]:
				xmin = 1532.0363
				xmax = 1532.3363
				text = "more"
			intervals [4200]:
				xmin = 1532.3363
				xmax = 1532.3663
				text = ""
			intervals [4201]:
				xmin = 1532.3663
				xmax = 1532.8963
				text = "anxiety"
			intervals [4202]:
				xmin = 1532.8963
				xmax = 1533.0163
				text = "and"
			intervals [4203]:
				xmin = 1533.0163
				xmax = 1533.3263
				text = "everything"
			intervals [4204]:
				xmin = 1533.3263
				xmax = 1533.5563
				text = "else"
			intervals [4205]:
				xmin = 1533.5563
				xmax = 1534.518
				text = ""
			intervals [4206]:
				xmin = 1534.518
				xmax = 1534.698
				text = "so"
			intervals [4207]:
				xmin = 1534.698
				xmax = 1534.758
				text = "if"
			intervals [4208]:
				xmin = 1534.758
				xmax = 1534.818
				text = "i"
			intervals [4209]:
				xmin = 1534.818
				xmax = 1534.908
				text = "had"
			intervals [4210]:
				xmin = 1534.908
				xmax = 1534.968
				text = "to"
			intervals [4211]:
				xmin = 1534.968
				xmax = 1535.028
				text = "do"
			intervals [4212]:
				xmin = 1535.028
				xmax = 1535.088
				text = "it"
			intervals [4213]:
				xmin = 1535.088
				xmax = 1535.168
				text = "all"
			intervals [4214]:
				xmin = 1535.168
				xmax = 1535.268
				text = "over"
			intervals [4215]:
				xmin = 1535.268
				xmax = 1535.508
				text = "again"
			intervals [4216]:
				xmin = 1535.508
				xmax = 1535.598
				text = "i"
			intervals [4217]:
				xmin = 1535.598
				xmax = 1535.738
				text = "d"
			intervals [4218]:
				xmin = 1535.738
				xmax = 1535.9201
				text = ""
			intervals [4219]:
				xmin = 1535.9201
				xmax = 1536.3201
				text = "definitely"
			intervals [4220]:
				xmin = 1536.3201
				xmax = 1536.9006
				text = ""
			intervals [4221]:
				xmin = 1536.9006
				xmax = 1537.0406
				text = "do"
			intervals [4222]:
				xmin = 1537.0406
				xmax = 1537.3206
				text = "that"
			intervals [4223]:
				xmin = 1537.3206
				xmax = 1541.4344
				text = ""
			intervals [4224]:
				xmin = 1541.4344
				xmax = 1541.8744
				text = "business"
			intervals [4225]:
				xmin = 1541.8744
				xmax = 1542.9151
				text = ""
			intervals [4226]:
				xmin = 1542.9151
				xmax = 1543.0651
				text = "i"
			intervals [4227]:
				xmin = 1543.0651
				xmax = 1543.1751
				text = "was"
			intervals [4228]:
				xmin = 1543.1751
				xmax = 1543.4851
				text = "taking"
			intervals [4229]:
				xmin = 1543.4851
				xmax = 1543.6751
				text = "uh"
			intervals [4230]:
				xmin = 1543.6751
				xmax = 1543.7951
				text = ""
			intervals [4231]:
				xmin = 1543.7951
				xmax = 1544.1051
				text = "business"
			intervals [4232]:
				xmin = 1544.1051
				xmax = 1544.7851
				text = "administration"
			intervals [4233]:
				xmin = 1544.7851
				xmax = 1553.7445
				text = ""
			intervals [4234]:
				xmin = 1553.7445
				xmax = 1553.8045
				text = "a"
			intervals [4235]:
				xmin = 1553.8045
				xmax = 1554.1445
				text = "teacher"
			intervals [4236]:
				xmin = 1554.1445
				xmax = 1555.7477
				text = ""
			intervals [4237]:
				xmin = 1555.7477
				xmax = 1555.8777
				text = "when"
			intervals [4238]:
				xmin = 1555.8777
				xmax = 1555.9177
				text = "i"
			intervals [4239]:
				xmin = 1555.9177
				xmax = 1556.0477
				text = "was"
			intervals [4240]:
				xmin = 1556.0477
				xmax = 1556.1277
				text = "in"
			intervals [4241]:
				xmin = 1556.1277
				xmax = 1556.5577
				text = "kindergarten"
			intervals [4242]:
				xmin = 1556.5577
				xmax = 1556.5977
				text = "i"
			intervals [4243]:
				xmin = 1556.5977
				xmax = 1556.7677
				text = "wanted"
			intervals [4244]:
				xmin = 1556.7677
				xmax = 1556.8277
				text = "to"
			intervals [4245]:
				xmin = 1556.8277
				xmax = 1556.9077
				text = "be"
			intervals [4246]:
				xmin = 1556.9077
				xmax = 1556.9577
				text = "a"
			intervals [4247]:
				xmin = 1556.9577
				xmax = 1557.2477
				text = "teacher"
			intervals [4248]:
				xmin = 1557.2477
				xmax = 1558.3989
				text = ""
			intervals [4249]:
				xmin = 1558.3989
				xmax = 1558.4689
				text = "i"
			intervals [4250]:
				xmin = 1558.4689
				xmax = 1558.6089
				text = "thought"
			intervals [4251]:
				xmin = 1558.6089
				xmax = 1558.6789
				text = "it"
			intervals [4252]:
				xmin = 1558.6789
				xmax = 1558.7989
				text = "was"
			intervals [4253]:
				xmin = 1558.7989
				xmax = 1559.4389
				text = "fascinating"
			intervals [4254]:
				xmin = 1559.4389
				xmax = 1562.6045
				text = ""
			intervals [4255]:
				xmin = 1562.6045
				xmax = 1562.8145
				text = "yeah"
			intervals [4256]:
				xmin = 1562.8145
				xmax = 1580.4955
				text = ""
			intervals [4257]:
				xmin = 1580.4955
				xmax = 1580.8855
				text = "all"
			intervals [4258]:
				xmin = 1580.8855
				xmax = 1580.9655
				text = "the"
			intervals [4259]:
				xmin = 1580.9655
				xmax = 1581.2255
				text = "money"
			intervals [4260]:
				xmin = 1581.2255
				xmax = 1582.8628
				text = ""
			intervals [4261]:
				xmin = 1582.8628
				xmax = 1583.0328
				text = "well"
			intervals [4262]:
				xmin = 1583.0328
				xmax = 1583.1228
				text = "this"
			intervals [4263]:
				xmin = 1583.1228
				xmax = 1583.1928
				text = "is"
			intervals [4264]:
				xmin = 1583.1928
				xmax = 1583.2428
				text = "a"
			intervals [4265]:
				xmin = 1583.2428
				xmax = 1583.4828
				text = "pretty"
			intervals [4266]:
				xmin = 1583.4828
				xmax = 1583.6428
				text = "good"
			intervals [4267]:
				xmin = 1583.6428
				xmax = 1583.8828
				text = "time"
			intervals [4268]:
				xmin = 1583.8828
				xmax = 1583.9628
				text = "to"
			intervals [4269]:
				xmin = 1583.9628
				xmax = 1584.2128
				text = "ask"
			intervals [4270]:
				xmin = 1584.2128
				xmax = 1584.2728
				text = "me"
			intervals [4271]:
				xmin = 1584.2728
				xmax = 1584.3828
				text = "that"
			intervals [4272]:
				xmin = 1584.3828
				xmax = 1584.4728
				text = "with"
			intervals [4273]:
				xmin = 1584.4728
				xmax = 1584.5728
				text = "all"
			intervals [4274]:
				xmin = 1584.5728
				xmax = 1584.7328
				text = "those"
			intervals [4275]:
				xmin = 1584.7328
				xmax = 1584.9428
				text = "people"
			intervals [4276]:
				xmin = 1584.9428
				xmax = 1585.1628
				text = "down"
			intervals [4277]:
				xmin = 1585.1628
				xmax = 1585.2828
				text = "on"
			intervals [4278]:
				xmin = 1585.2828
				xmax = 1585.4528
				text = "the"
			intervals [4279]:
				xmin = 1585.4528
				xmax = 1585.7328
				text = "uh"
			intervals [4280]:
				xmin = 1585.7328
				xmax = 1585.8992
				text = ""
			intervals [4281]:
				xmin = 1585.8992
				xmax = 1586.3792
				text = "monument"
			intervals [4282]:
				xmin = 1586.3792
				xmax = 1586.6692
				text = "uh"
			intervals [4283]:
				xmin = 1586.6692
				xmax = 1586.7392
				text = ""
			intervals [4284]:
				xmin = 1586.7392
				xmax = 1587.2792
				text = "reflecting"
			intervals [4285]:
				xmin = 1587.2792
				xmax = 1587.4992
				text = "pool"
			intervals [4286]:
				xmin = 1587.4992
				xmax = 1588.4492
				text = "<unk>"
			intervals [4287]:
				xmin = 1588.4492
				xmax = 1588.765
				text = ""
			intervals [4288]:
				xmin = 1588.765
				xmax = 1588.965
				text = "i"
			intervals [4289]:
				xmin = 1588.965
				xmax = 1589.035
				text = "d"
			intervals [4290]:
				xmin = 1589.035
				xmax = 1589.335
				text = "donate"
			intervals [4291]:
				xmin = 1589.335
				xmax = 1589.545
				text = "quite"
			intervals [4292]:
				xmin = 1589.545
				xmax = 1589.625
				text = "a"
			intervals [4293]:
				xmin = 1589.625
				xmax = 1589.745
				text = "bit"
			intervals [4294]:
				xmin = 1589.745
				xmax = 1589.815
				text = "of"
			intervals [4295]:
				xmin = 1589.815
				xmax = 1589.915
				text = "it"
			intervals [4296]:
				xmin = 1589.915
				xmax = 1590.005
				text = "to"
			intervals [4297]:
				xmin = 1590.005
				xmax = 1590.325
				text = "them"
			intervals [4298]:
				xmin = 1590.325
				xmax = 1590.405
				text = "to"
			intervals [4299]:
				xmin = 1590.405
				xmax = 1590.655
				text = "the"
			intervals [4300]:
				xmin = 1590.655
				xmax = 1590.885
				text = "<unk>"
			intervals [4301]:
				xmin = 1590.885
				xmax = 1590.915
				text = ""
			intervals [4302]:
				xmin = 1590.915
				xmax = 1591.085
				text = "that"
			intervals [4303]:
				xmin = 1591.085
				xmax = 1591.125
				text = "s"
			intervals [4304]:
				xmin = 1591.125
				xmax = 1591.215
				text = "for"
			intervals [4305]:
				xmin = 1591.215
				xmax = 1591.455
				text = "sure"
			intervals [4306]:
				xmin = 1591.455
				xmax = 1592.5903
				text = ""
			intervals [4307]:
				xmin = 1592.5903
				xmax = 1592.8303
				text = "and"
			intervals [4308]:
				xmin = 1592.8303
				xmax = 1592.9703
				text = "i"
			intervals [4309]:
				xmin = 1592.9703
				xmax = 1593.1503
				text = "would"
			intervals [4310]:
				xmin = 1593.1503
				xmax = 1593.3401
				text = ""
			intervals [4311]:
				xmin = 1593.3401
				xmax = 1593.8301
				text = "uh"
			intervals [4312]:
				xmin = 1593.8301
				xmax = 1593.8964
				text = ""
			intervals [4313]:
				xmin = 1593.8964
				xmax = 1594.4064
				text = "provide"
			intervals [4314]:
				xmin = 1594.4064
				xmax = 1594.7848
				text = ""
			intervals [4315]:
				xmin = 1594.7848
				xmax = 1595.4248
				text = "very"
			intervals [4316]:
				xmin = 1595.4248
				xmax = 1595.6892
				text = ""
			intervals [4317]:
				xmin = 1595.6892
				xmax = 1595.9692
				text = "well"
			intervals [4318]:
				xmin = 1595.9692
				xmax = 1596.0692
				text = "for"
			intervals [4319]:
				xmin = 1596.0692
				xmax = 1596.2192
				text = "my"
			intervals [4320]:
				xmin = 1596.2192
				xmax = 1596.5792
				text = "family"
			intervals [4321]:
				xmin = 1596.5792
				xmax = 1596.8579
				text = ""
			intervals [4322]:
				xmin = 1596.8579
				xmax = 1597.3379
				text = "house"
			intervals [4323]:
				xmin = 1597.3379
				xmax = 1597.6079
				text = "uh"
			intervals [4324]:
				xmin = 1597.6079
				xmax = 1598.1345
				text = ""
			intervals [4325]:
				xmin = 1598.1345
				xmax = 1598.3045
				text = "and"
			intervals [4326]:
				xmin = 1598.3045
				xmax = 1598.4645
				text = "all"
			intervals [4327]:
				xmin = 1598.4645
				xmax = 1598.5845
				text = "the"
			intervals [4328]:
				xmin = 1598.5845
				xmax = 1598.8045
				text = "other"
			intervals [4329]:
				xmin = 1598.8045
				xmax = 1599.7813
				text = ""
			intervals [4330]:
				xmin = 1599.7813
				xmax = 1600.3013
				text = "necessities"
			intervals [4331]:
				xmin = 1600.3013
				xmax = 1600.4813
				text = "and"
			intervals [4332]:
				xmin = 1600.4813
				xmax = 1600.7013
				text = "some"
			intervals [4333]:
				xmin = 1600.7013
				xmax = 1601.1513
				text = "luxuries"
			intervals [4334]:
				xmin = 1601.1513
				xmax = 1601.2413
				text = "for"
			intervals [4335]:
				xmin = 1601.2413
				xmax = 1601.6213
				text = "them"
			intervals [4336]:
				xmin = 1601.6213
				xmax = 1603.3079
				text = ""
			intervals [4337]:
				xmin = 1603.3079
				xmax = 1603.4079
				text = "and"
			intervals [4338]:
				xmin = 1603.4079
				xmax = 1603.5379
				text = "then"
			intervals [4339]:
				xmin = 1603.5379
				xmax = 1603.7279
				text = "i'm"
			intervals [4340]:
				xmin = 1603.7279
				xmax = 1603.9479
				text = "sure"
			intervals [4341]:
				xmin = 1603.9479
				xmax = 1604.0579
				text = "i"
			intervals [4342]:
				xmin = 1604.0579
				xmax = 1604.2479
				text = "would"
			intervals [4343]:
				xmin = 1604.2479
				xmax = 1604.5479
				text = "uh"
			intervals [4344]:
				xmin = 1604.5479
				xmax = 1605.0047
				text = ""
			intervals [4345]:
				xmin = 1605.0047
				xmax = 1605.4447
				text = "save"
			intervals [4346]:
				xmin = 1605.4447
				xmax = 1605.6547
				text = "quite"
			intervals [4347]:
				xmin = 1605.6547
				xmax = 1605.7147
				text = "a"
			intervals [4348]:
				xmin = 1605.7147
				xmax = 1605.8847
				text = "bit"
			intervals [4349]:
				xmin = 1605.8847
				xmax = 1606.3555
				text = ""
			intervals [4350]:
				xmin = 1606.3555
				xmax = 1606.5055
				text = "as"
			intervals [4351]:
				xmin = 1606.5055
				xmax = 1606.6955
				text = "well"
			intervals [4352]:
				xmin = 1606.6955
				xmax = 1606.7855
				text = "as"
			intervals [4353]:
				xmin = 1606.7855
				xmax = 1607.1555
				text = "donating"
			intervals [4354]:
				xmin = 1607.1555
				xmax = 1607.2955
				text = "to"
			intervals [4355]:
				xmin = 1607.2955
				xmax = 1607.5041
				text = ""
			intervals [4356]:
				xmin = 1607.5041
				xmax = 1607.9441
				text = "worthy"
			intervals [4357]:
				xmin = 1607.9441
				xmax = 1608.1023
				text = ""
			intervals [4358]:
				xmin = 1608.1023
				xmax = 1608.6023
				text = "causes"
			intervals [4359]:
				xmin = 1608.6023
				xmax = 1609.4209
				text = ""
			intervals [4360]:
				xmin = 1609.4209
				xmax = 1609.4809
				text = "i"
			intervals [4361]:
				xmin = 1609.4809
				xmax = 1609.5709
				text = "would"
			intervals [4362]:
				xmin = 1609.5709
				xmax = 1609.8509
				text = "definitely"
			intervals [4363]:
				xmin = 1609.8509
				xmax = 1609.9409
				text = "try"
			intervals [4364]:
				xmin = 1609.9409
				xmax = 1610.0009
				text = "to"
			intervals [4365]:
				xmin = 1610.0009
				xmax = 1610.0909
				text = "make"
			intervals [4366]:
				xmin = 1610.0909
				xmax = 1610.1709
				text = "my"
			intervals [4367]:
				xmin = 1610.1709
				xmax = 1610.4609
				text = "family"
			intervals [4368]:
				xmin = 1610.4609
				xmax = 1610.6809
				text = "very"
			intervals [4369]:
				xmin = 1610.6809
				xmax = 1610.9009
				text = "happy"
			intervals [4370]:
				xmin = 1610.9009
				xmax = 1611.1653
				text = ""
			intervals [4371]:
				xmin = 1611.1653
				xmax = 1611.3353
				text = "and"
			intervals [4372]:
				xmin = 1611.3353
				xmax = 1611.7653
				text = "comfortable"
			intervals [4373]:
				xmin = 1611.7653
				xmax = 1613.1742
				text = ""
			intervals [4374]:
				xmin = 1613.1742
				xmax = 1613.6542
				text = "and"
			intervals [4375]:
				xmin = 1613.6542
				xmax = 1613.7053
				text = ""
			intervals [4376]:
				xmin = 1613.7053
				xmax = 1613.9853
				text = "donate"
			intervals [4377]:
				xmin = 1613.9853
				xmax = 1614.0853
				text = "to"
			intervals [4378]:
				xmin = 1614.0853
				xmax = 1614.5253
				text = "others"
			intervals [4379]:
				xmin = 1614.5253
				xmax = 1614.5701
				text = ""
			intervals [4380]:
				xmin = 1614.5701
				xmax = 1615.0201
				text = "and"
			intervals [4381]:
				xmin = 1615.0201
				xmax = 1616.3266
				text = ""
			intervals [4382]:
				xmin = 1616.3266
				xmax = 1616.6066
				text = "save"
			intervals [4383]:
				xmin = 1616.6066
				xmax = 1619.6481
				text = ""
			intervals [4384]:
				xmin = 1619.6481
				xmax = 1620.1081
				text = "pardon"
			intervals [4385]:
				xmin = 1620.1081
				xmax = 1621.2909
				text = ""
			intervals [4386]:
				xmin = 1621.2909
				xmax = 1621.7309
				text = "yes"
			intervals [4387]:
				xmin = 1621.7309
				xmax = 1628.9183
				text = ""
			intervals [4388]:
				xmin = 1628.9183
				xmax = 1629.2683
				text = "well"
			intervals [4389]:
				xmin = 1629.2683
				xmax = 1629.2983
				text = ""
			intervals [4390]:
				xmin = 1629.2983
				xmax = 1629.4083
				text = "i"
			intervals [4391]:
				xmin = 1629.4083
				xmax = 1629.7183
				text = "lost"
			intervals [4392]:
				xmin = 1629.7183
				xmax = 1629.7783
				text = "my"
			intervals [4393]:
				xmin = 1629.7783
				xmax = 1629.9783
				text = "mother"
			intervals [4394]:
				xmin = 1629.9783
				xmax = 1630.1083
				text = "when"
			intervals [4395]:
				xmin = 1630.1083
				xmax = 1630.1783
				text = "i"
			intervals [4396]:
				xmin = 1630.1783
				xmax = 1630.2983
				text = "was"
			intervals [4397]:
				xmin = 1630.2983
				xmax = 1630.7183
				text = "nine"
			intervals [4398]:
				xmin = 1630.7183
				xmax = 1630.7883
				text = "and"
			intervals [4399]:
				xmin = 1630.7883
				xmax = 1630.9083
				text = "my"
			intervals [4400]:
				xmin = 1630.9083
				xmax = 1631.2383
				text = "father"
			intervals [4401]:
				xmin = 1631.2383
				xmax = 1631.6083
				text = "wasn't"
			intervals [4402]:
				xmin = 1631.6083
				xmax = 1632.0383
				text = "very"
			intervals [4403]:
				xmin = 1632.0383
				xmax = 1632.3399
				text = ""
			intervals [4404]:
				xmin = 1632.3399
				xmax = 1632.5199
				text = "much"
			intervals [4405]:
				xmin = 1632.5199
				xmax = 1632.8799
				text = "around"
			intervals [4406]:
				xmin = 1632.8799
				xmax = 1632.9499
				text = "and"
			intervals [4407]:
				xmin = 1632.9499
				xmax = 1633.2799
				text = "so"
			intervals [4408]:
				xmin = 1633.2799
				xmax = 1633.3199
				text = ""
			intervals [4409]:
				xmin = 1633.3199
				xmax = 1633.5499
				text = "people"
			intervals [4410]:
				xmin = 1633.5499
				xmax = 1633.6399
				text = "do"
			intervals [4411]:
				xmin = 1633.6399
				xmax = 1633.7399
				text = "it"
			intervals [4412]:
				xmin = 1633.7399
				xmax = 1633.8199
				text = "for"
			intervals [4413]:
				xmin = 1633.8199
				xmax = 1633.8999
				text = "me"
			intervals [4414]:
				xmin = 1633.8999
				xmax = 1634.0299
				text = "all"
			intervals [4415]:
				xmin = 1634.0299
				xmax = 1634.2099
				text = "my"
			intervals [4416]:
				xmin = 1634.2099
				xmax = 1634.4899
				text = "life"
			intervals [4417]:
				xmin = 1634.4899
				xmax = 1634.5899
				text = "so"
			intervals [4418]:
				xmin = 1634.5899
				xmax = 1634.6699
				text = "it"
			intervals [4419]:
				xmin = 1634.6699
				xmax = 1634.7199
				text = "s"
			intervals [4420]:
				xmin = 1634.7199
				xmax = 1634.7799
				text = "a"
			intervals [4421]:
				xmin = 1634.7799
				xmax = 1635.2299
				text = "natural"
			intervals [4422]:
				xmin = 1635.2299
				xmax = 1635.5309
				text = ""
			intervals [4423]:
				xmin = 1635.5309
				xmax = 1635.7309
				text = "thing"
			intervals [4424]:
				xmin = 1635.7309
				xmax = 1635.8609
				text = "with"
			intervals [4425]:
				xmin = 1635.8609
				xmax = 1635.9409
				text = "me"
			intervals [4426]:
				xmin = 1635.9409
				xmax = 1637.1458
				text = ""
			intervals [4427]:
				xmin = 1637.1458
				xmax = 1637.2158
				text = "i"
			intervals [4428]:
				xmin = 1637.2158
				xmax = 1637.3858
				text = "like"
			intervals [4429]:
				xmin = 1637.3858
				xmax = 1637.6158
				text = "people"
			intervals [4430]:
				xmin = 1637.6158
				xmax = 1637.6858
				text = "and"
			intervals [4431]:
				xmin = 1637.6858
				xmax = 1637.8458
				text = "they've"
			intervals [4432]:
				xmin = 1637.8458
				xmax = 1638.1058
				text = "always"
			intervals [4433]:
				xmin = 1638.1058
				xmax = 1638.3158
				text = "treated"
			intervals [4434]:
				xmin = 1638.3158
				xmax = 1638.4358
				text = "me"
			intervals [4435]:
				xmin = 1638.4358
				xmax = 1638.9107
				text = ""
			intervals [4436]:
				xmin = 1638.9107
				xmax = 1639.0507
				text = "very"
			intervals [4437]:
				xmin = 1639.0507
				xmax = 1639.3207
				text = "nicely"
			intervals [4438]:
				xmin = 1639.3207
				xmax = 1650.0217
				text = ""
			intervals [4439]:
				xmin = 1650.0217
				xmax = 1650.6617
				text = "<unk>"
			intervals [4440]:
				xmin = 1650.6617
				xmax = 1651.3123
				text = ""
			intervals [4441]:
				xmin = 1651.3123
				xmax = 1651.6123
				text = "well"
			intervals [4442]:
				xmin = 1651.6123
				xmax = 1652.2282
				text = ""
			intervals [4443]:
				xmin = 1652.2282
				xmax = 1652.3182
				text = "the"
			intervals [4444]:
				xmin = 1652.3182
				xmax = 1652.5582
				text = "first"
			intervals [4445]:
				xmin = 1652.5582
				xmax = 1652.6982
				text = "thing"
			intervals [4446]:
				xmin = 1652.6982
				xmax = 1652.7582
				text = "you"
			intervals [4447]:
				xmin = 1652.7582
				xmax = 1652.8382
				text = "do"
			intervals [4448]:
				xmin = 1652.8382
				xmax = 1653.0282
				text = "you"
			intervals [4449]:
				xmin = 1653.0282
				xmax = 1653.1582
				text = "know"
			intervals [4450]:
				xmin = 1653.1582
				xmax = 1653.3082
				text = "you"
			intervals [4451]:
				xmin = 1653.3082
				xmax = 1653.4382
				text = "get"
			intervals [4452]:
				xmin = 1653.4382
				xmax = 1653.5082
				text = "in"
			intervals [4453]:
				xmin = 1653.5082
				xmax = 1653.6082
				text = "your"
			intervals [4454]:
				xmin = 1653.6082
				xmax = 1653.8282
				text = "car"
			intervals [4455]:
				xmin = 1653.8282
				xmax = 1654.0082
				text = "and"
			intervals [4456]:
				xmin = 1654.0082
				xmax = 1654.1982
				text = "make"
			intervals [4457]:
				xmin = 1654.1982
				xmax = 1654.3382
				text = "sure"
			intervals [4458]:
				xmin = 1654.3382
				xmax = 1654.3982
				text = "it"
			intervals [4459]:
				xmin = 1654.3982
				xmax = 1654.4382
				text = "s"
			intervals [4460]:
				xmin = 1654.4382
				xmax = 1654.5882
				text = "pretty"
			intervals [4461]:
				xmin = 1654.5882
				xmax = 1654.8982
				text = "clean"
			intervals [4462]:
				xmin = 1654.8982
				xmax = 1655.7359
				text = ""
			intervals [4463]:
				xmin = 1655.7359
				xmax = 1656.0559
				text = "you"
			intervals [4464]:
				xmin = 1656.0559
				xmax = 1656.1459
				text = ""
			intervals [4465]:
				xmin = 1656.1459
				xmax = 1656.4759
				text = "start"
			intervals [4466]:
				xmin = 1656.4759
				xmax = 1656.5859
				text = "your"
			intervals [4467]:
				xmin = 1656.5859
				xmax = 1657.0459
				text = "manifest"
			intervals [4468]:
				xmin = 1657.0459
				xmax = 1657.1459
				text = "that"
			intervals [4469]:
				xmin = 1657.1459
				xmax = 1657.2059
				text = "s"
			intervals [4470]:
				xmin = 1657.2059
				xmax = 1657.2959
				text = "your"
			intervals [4471]:
				xmin = 1657.2959
				xmax = 1657.5659
				text = "record"
			intervals [4472]:
				xmin = 1657.5659
				xmax = 1657.7059
				text = "your"
			intervals [4473]:
				xmin = 1657.7059
				xmax = 1657.9576
				text = ""
			intervals [4474]:
				xmin = 1657.9576
				xmax = 1658.1676
				text = "trips"
			intervals [4475]:
				xmin = 1658.1676
				xmax = 1658.2776
				text = "for"
			intervals [4476]:
				xmin = 1658.2776
				xmax = 1658.3776
				text = "the"
			intervals [4477]:
				xmin = 1658.3776
				xmax = 1658.6176
				text = "day"
			intervals [4478]:
				xmin = 1658.6176
				xmax = 1660.0908
				text = ""
			intervals [4479]:
				xmin = 1660.0908
				xmax = 1660.1908
				text = "and"
			intervals [4480]:
				xmin = 1660.1908
				xmax = 1660.4208
				text = "you"
			intervals [4481]:
				xmin = 1660.4208
				xmax = 1661.0753
				text = ""
			intervals [4482]:
				xmin = 1661.0753
				xmax = 1661.3453
				text = "start"
			intervals [4483]:
				xmin = 1661.3453
				xmax = 1661.4553
				text = "your"
			intervals [4484]:
				xmin = 1661.4553
				xmax = 1661.6753
				text = "motor"
			intervals [4485]:
				xmin = 1661.6753
				xmax = 1661.7453
				text = "and"
			intervals [4486]:
				xmin = 1661.7453
				xmax = 1661.8253
				text = "you"
			intervals [4487]:
				xmin = 1661.8253
				xmax = 1662.3153
				text = "drive"
			intervals [4488]:
				xmin = 1662.3153
				xmax = 1662.8203
				text = ""
			intervals [4489]:
				xmin = 1662.8203
				xmax = 1662.9703
				text = "that"
			intervals [4490]:
				xmin = 1662.9703
				xmax = 1663.0403
				text = "s"
			intervals [4491]:
				xmin = 1663.0403
				xmax = 1663.3103
				text = "it"
			intervals [4492]:
				xmin = 1663.3103
				xmax = 1666.9217
				text = ""
			intervals [4493]:
				xmin = 1666.9217
				xmax = 1667.5517
				text = "well"
			intervals [4494]:
				xmin = 1667.5517
				xmax = 1668.0482
				text = ""
			intervals [4495]:
				xmin = 1668.0482
				xmax = 1668.4182
				text = "no"
			intervals [4496]:
				xmin = 1668.4182
				xmax = 1668.6465
				text = ""
			intervals [4497]:
				xmin = 1668.6465
				xmax = 1669.1865
				text = "i"
			intervals [4498]:
				xmin = 1669.1865
				xmax = 1669.673
				text = ""
			intervals [4499]:
				xmin = 1669.673
				xmax = 1670.113
				text = "live"
			intervals [4500]:
				xmin = 1670.113
				xmax = 1670.817
				text = ""
			intervals [4501]:
				xmin = 1670.817
				xmax = 1670.967
				text = "in"
			intervals [4502]:
				xmin = 1670.967
				xmax = 1671.057
				text = "the"
			intervals [4503]:
				xmin = 1671.057
				xmax = 1671.317
				text = "second"
			intervals [4504]:
				xmin = 1671.317
				xmax = 1671.777
				text = "alphabet"
			intervals [4505]:
				xmin = 1671.777
				xmax = 1672.3596
				text = ""
			intervals [4506]:
				xmin = 1672.3596
				xmax = 1672.4696
				text = "up"
			intervals [4507]:
				xmin = 1672.4696
				xmax = 1672.5696
				text = "on"
			intervals [4508]:
				xmin = 1672.5696
				xmax = 1672.6496
				text = "the"
			intervals [4509]:
				xmin = 1672.6496
				xmax = 1672.9196
				text = "hill"
			intervals [4510]:
				xmin = 1672.9196
				xmax = 1673.042
				text = ""
			intervals [4511]:
				xmin = 1673.042
				xmax = 1673.312
				text = "georgia"
			intervals [4512]:
				xmin = 1673.312
				xmax = 1673.542
				text = "avenue"
			intervals [4513]:
				xmin = 1673.542
				xmax = 1673.7031
				text = ""
			intervals [4514]:
				xmin = 1673.7031
				xmax = 1673.9131
				text = "by"
			intervals [4515]:
				xmin = 1673.9131
				xmax = 1674.1531
				text = "howard"
			intervals [4516]:
				xmin = 1674.1531
				xmax = 1674.6931
				text = "university"
			intervals [4517]:
				xmin = 1674.6931
				xmax = 1675.4326
				text = ""
			intervals [4518]:
				xmin = 1675.4326
				xmax = 1675.5126
				text = "and"
			intervals [4519]:
				xmin = 1675.5126
				xmax = 1675.5826
				text = "i"
			intervals [4520]:
				xmin = 1675.5826
				xmax = 1675.6826
				text = "go"
			intervals [4521]:
				xmin = 1675.6826
				xmax = 1675.8126
				text = "over"
			intervals [4522]:
				xmin = 1675.8126
				xmax = 1675.8726
				text = "to"
			intervals [4523]:
				xmin = 1675.8726
				xmax = 1676.2626
				text = "fourteenth"
			intervals [4524]:
				xmin = 1676.2626
				xmax = 1676.5226
				text = "street"
			intervals [4525]:
				xmin = 1676.5226
				xmax = 1676.6526
				text = "which"
			intervals [4526]:
				xmin = 1676.6526
				xmax = 1676.7626
				text = "is"
			intervals [4527]:
				xmin = 1676.7626
				xmax = 1676.8026
				text = "a"
			intervals [4528]:
				xmin = 1676.8026
				xmax = 1677.0126
				text = "good"
			intervals [4529]:
				xmin = 1677.0126
				xmax = 1677.0975
				text = ""
			intervals [4530]:
				xmin = 1677.0975
				xmax = 1677.4375
				text = "hacking"
			intervals [4531]:
				xmin = 1677.4375
				xmax = 1677.6875
				text = "street"
			intervals [4532]:
				xmin = 1677.6875
				xmax = 1678.519
				text = ""
			intervals [4533]:
				xmin = 1678.519
				xmax = 1678.589
				text = "in"
			intervals [4534]:
				xmin = 1678.589
				xmax = 1678.649
				text = "the"
			intervals [4535]:
				xmin = 1678.649
				xmax = 1678.899
				text = "morning"
			intervals [4536]:
				xmin = 1678.899
				xmax = 1679.8376
				text = ""
			intervals [4537]:
				xmin = 1679.8376
				xmax = 1679.9676
				text = "this"
			intervals [4538]:
				xmin = 1679.9676
				xmax = 1680.0276
				text = "is"
			intervals [4539]:
				xmin = 1680.0276
				xmax = 1680.1476
				text = "when"
			intervals [4540]:
				xmin = 1680.1476
				xmax = 1680.2576
				text = "i"
			intervals [4541]:
				xmin = 1680.2576
				xmax = 1680.4576
				text = "leave"
			intervals [4542]:
				xmin = 1680.4576
				xmax = 1680.8076
				text = "directly"
			intervals [4543]:
				xmin = 1680.8076
				xmax = 1680.9576
				text = "from"
			intervals [4544]:
				xmin = 1680.9576
				xmax = 1681.2176
				text = "home"
			intervals [4545]:
				xmin = 1681.2176
				xmax = 1681.8925
				text = ""
			intervals [4546]:
				xmin = 1681.8925
				xmax = 1681.9725
				text = "and"
			intervals [4547]:
				xmin = 1681.9725
				xmax = 1682.0325
				text = "i"
			intervals [4548]:
				xmin = 1682.0325
				xmax = 1682.1825
				text = "just"
			intervals [4549]:
				xmin = 1682.1825
				xmax = 1682.4225
				text = "cruise"
			intervals [4550]:
				xmin = 1682.4225
				xmax = 1682.5925
				text = "down"
			intervals [4551]:
				xmin = 1682.5925
				xmax = 1682.9325
				text = "fourteenth"
			intervals [4552]:
				xmin = 1682.9325
				xmax = 1683.1525
				text = "street"
			intervals [4553]:
				xmin = 1683.1525
				xmax = 1683.2512
				text = ""
			intervals [4554]:
				xmin = 1683.2512
				xmax = 1683.4112
				text = "til"
			intervals [4555]:
				xmin = 1683.4112
				xmax = 1683.5112
				text = "i"
			intervals [4556]:
				xmin = 1683.5112
				xmax = 1683.6204
				text = ""
			intervals [4557]:
				xmin = 1683.6204
				xmax = 1683.7104
				text = "pick"
			intervals [4558]:
				xmin = 1683.7104
				xmax = 1683.7704
				text = "up"
			intervals [4559]:
				xmin = 1683.7704
				xmax = 1683.8604
				text = "the"
			intervals [4560]:
				xmin = 1683.8604
				xmax = 1684.0504
				text = "first"
			intervals [4561]:
				xmin = 1684.0504
				xmax = 1684.2604
				text = "fare"
			intervals [4562]:
				xmin = 1684.2604
				xmax = 1685.1202
				text = ""
			intervals [4563]:
				xmin = 1685.1202
				xmax = 1685.2502
				text = "if"
			intervals [4564]:
				xmin = 1685.2502
				xmax = 1685.3202
				text = "i"
			intervals [4565]:
				xmin = 1685.3202
				xmax = 1685.5902
				text = "don't"
			intervals [4566]:
				xmin = 1685.5902
				xmax = 1685.7118
				text = ""
			intervals [4567]:
				xmin = 1685.7118
				xmax = 1685.8518
				text = "pick"
			intervals [4568]:
				xmin = 1685.8518
				xmax = 1685.9118
				text = "up"
			intervals [4569]:
				xmin = 1685.9118
				xmax = 1685.9818
				text = "a"
			intervals [4570]:
				xmin = 1685.9818
				xmax = 1686.1518
				text = "fare"
			intervals [4571]:
				xmin = 1686.1518
				xmax = 1686.3518
				text = "before"
			intervals [4572]:
				xmin = 1686.3518
				xmax = 1686.4318
				text = "i"
			intervals [4573]:
				xmin = 1686.4318
				xmax = 1686.6418
				text = "get"
			intervals [4574]:
				xmin = 1686.6418
				xmax = 1686.7918
				text = "to"
			intervals [4575]:
				xmin = 1686.7918
				xmax = 1686.8218
				text = "a"
			intervals [4576]:
				xmin = 1686.8218
				xmax = 1687.2318
				text = "hotel"
			intervals [4577]:
				xmin = 1687.2318
				xmax = 1687.2746
				text = ""
			intervals [4578]:
				xmin = 1687.2746
				xmax = 1687.4446
				text = "yeah"
			intervals [4579]:
				xmin = 1687.4446
				xmax = 1687.5793
				text = ""
			intervals [4580]:
				xmin = 1687.5793
				xmax = 1687.6593
				text = "i"
			intervals [4581]:
				xmin = 1687.6593
				xmax = 1687.6893
				text = "<unk>"
			intervals [4582]:
				xmin = 1687.6893
				xmax = 1687.7793
				text = "go"
			intervals [4583]:
				xmin = 1687.7793
				xmax = 1687.8993
				text = "to"
			intervals [4584]:
				xmin = 1687.8993
				xmax = 1687.9293
				text = "a"
			intervals [4585]:
				xmin = 1687.9293
				xmax = 1688.2993
				text = "hotel"
			intervals [4586]:
				xmin = 1688.2993
				xmax = 1688.4493
				text = "or"
			intervals [4587]:
				xmin = 1688.4493
				xmax = 1688.5193
				text = "a"
			intervals [4588]:
				xmin = 1688.5193
				xmax = 1688.8693
				text = "business"
			intervals [4589]:
				xmin = 1688.8693
				xmax = 1689.2293
				text = "office"
			intervals [4590]:
				xmin = 1689.2293
				xmax = 1689.5293
				text = "or"
			intervals [4591]:
				xmin = 1689.5293
				xmax = 1690.0055
				text = ""
			intervals [4592]:
				xmin = 1690.0055
				xmax = 1690.2555
				text = "something"
			intervals [4593]:
				xmin = 1690.2555
				xmax = 1690.3555
				text = "like"
			intervals [4594]:
				xmin = 1690.3555
				xmax = 1690.5255
				text = "that"
			intervals [4595]:
				xmin = 1690.5255
				xmax = 1691.4742
				text = ""
			intervals [4596]:
				xmin = 1691.4742
				xmax = 1691.7042
				text = "where"
			intervals [4597]:
				xmin = 1691.7042
				xmax = 1692.1042
				text = "people"
			intervals [4598]:
				xmin = 1692.1042
				xmax = 1692.4342
				text = "usually"
			intervals [4599]:
				xmin = 1692.4342
				xmax = 1692.7342
				text = "are"
			intervals [4600]:
				xmin = 1692.7342
				xmax = 1692.8286
				text = ""
			intervals [4601]:
				xmin = 1692.8286
				xmax = 1693.1186
				text = "moving"
			intervals [4602]:
				xmin = 1693.1186
				xmax = 1693.4786
				text = "around"
			intervals [4603]:
				xmin = 1693.4786
				xmax = 1693.7307
				text = ""
			intervals [4604]:
				xmin = 1693.7307
				xmax = 1693.8707
				text = "and"
			intervals [4605]:
				xmin = 1693.8707
				xmax = 1693.9707
				text = "they"
			intervals [4606]:
				xmin = 1693.9707
				xmax = 1694.2907
				text = "use"
			intervals [4607]:
				xmin = 1694.2907
				xmax = 1694.7807
				text = "cabs"
			intervals [4608]:
				xmin = 1694.7807
				xmax = 1695.0253
				text = ""
			intervals [4609]:
				xmin = 1695.0253
				xmax = 1695.3053
				text = "quite"
			intervals [4610]:
				xmin = 1695.3053
				xmax = 1695.3353
				text = ""
			intervals [4611]:
				xmin = 1695.3353
				xmax = 1695.5053
				text = "uh"
			intervals [4612]:
				xmin = 1695.5053
				xmax = 1695.7149
				text = ""
			intervals [4613]:
				xmin = 1695.7149
				xmax = 1695.7949
				text = "a"
			intervals [4614]:
				xmin = 1695.7949
				xmax = 1695.9449
				text = "bit"
			intervals [4615]:
				xmin = 1695.9449
				xmax = 1697.0685
				text = ""
			intervals [4616]:
				xmin = 1697.0685
				xmax = 1697.1085
				text = "i"
			intervals [4617]:
				xmin = 1697.1085
				xmax = 1697.2285
				text = "don't"
			intervals [4618]:
				xmin = 1697.2285
				xmax = 1697.4085
				text = "head"
			intervals [4619]:
				xmin = 1697.4085
				xmax = 1697.4985
				text = "for"
			intervals [4620]:
				xmin = 1697.4985
				xmax = 1697.8085
				text = "the"
			intervals [4621]:
				xmin = 1697.8085
				xmax = 1697.9569
				text = ""
			intervals [4622]:
				xmin = 1697.9569
				xmax = 1698.4169
				text = "industrial"
			intervals [4623]:
				xmin = 1698.4169
				xmax = 1698.6569
				text = "centers"
			intervals [4624]:
				xmin = 1698.6569
				xmax = 1698.7469
				text = "that"
			intervals [4625]:
				xmin = 1698.7469
				xmax = 1698.8969
				text = "don't"
			intervals [4626]:
				xmin = 1698.8969
				xmax = 1699.2369
				text = "start"
			intervals [4627]:
				xmin = 1699.2369
				xmax = 1699.5169
				text = "until"
			intervals [4628]:
				xmin = 1699.5169
				xmax = 1699.5869
				text = "you"
			intervals [4629]:
				xmin = 1699.5869
				xmax = 1699.7769
				text = "know"
			intervals [4630]:
				xmin = 1699.7769
				xmax = 1699.8757
				text = ""
			intervals [4631]:
				xmin = 1699.8757
				xmax = 1700.2457
				text = "later"
			intervals [4632]:
				xmin = 1700.2457
				xmax = 1700.3726
				text = ""
			intervals [4633]:
				xmin = 1700.3726
				xmax = 1700.4326
				text = "or"
			intervals [4634]:
				xmin = 1700.4326
				xmax = 1700.6226
				text = "something"
			intervals [4635]:
				xmin = 1700.6226
				xmax = 1700.7126
				text = "like"
			intervals [4636]:
				xmin = 1700.7126
				xmax = 1700.8026
				text = "that"
			intervals [4637]:
				xmin = 1700.8026
				xmax = 1700.8326
				text = ""
			intervals [4638]:
				xmin = 1700.8326
				xmax = 1700.9026
				text = "you"
			intervals [4639]:
				xmin = 1700.9026
				xmax = 1701.0026
				text = "know"
			intervals [4640]:
				xmin = 1701.0026
				xmax = 1701.0326
				text = ""
			intervals [4641]:
				xmin = 1701.0326
				xmax = 1701.1526
				text = "the"
			intervals [4642]:
				xmin = 1701.1526
				xmax = 1701.1826
				text = ""
			intervals [4643]:
				xmin = 1701.1826
				xmax = 1701.3726
				text = "sh-"
			intervals [4644]:
				xmin = 1701.3726
				xmax = 1701.7926
				text = "shopping"
			intervals [4645]:
				xmin = 1701.7926
				xmax = 1701.8526
				text = ""
			intervals [4646]:
				xmin = 1701.8526
				xmax = 1702.1526
				text = "area"
			intervals [4647]:
				xmin = 1702.1526
				xmax = 1702.2826
				text = "like"
			intervals [4648]:
				xmin = 1702.2826
				xmax = 1702.4826
				text = "that"
			intervals [4649]:
				xmin = 1702.4826
				xmax = 1705.5934
				text = ""
			intervals [4650]:
				xmin = 1705.5934
				xmax = 1705.7934
				text = "and"
			intervals [4651]:
				xmin = 1705.7934
				xmax = 1706.0034
				text = "right"
			intervals [4652]:
				xmin = 1706.0034
				xmax = 1706.1734
				text = "now"
			intervals [4653]:
				xmin = 1706.1734
				xmax = 1706.2634
				text = "i"
			intervals [4654]:
				xmin = 1706.2634
				xmax = 1706.4234
				text = "take"
			intervals [4655]:
				xmin = 1706.4234
				xmax = 1706.4834
				text = "my"
			intervals [4656]:
				xmin = 1706.4834
				xmax = 1706.6934
				text = "wife"
			intervals [4657]:
				xmin = 1706.6934
				xmax = 1706.7634
				text = "to"
			intervals [4658]:
				xmin = 1706.7634
				xmax = 1706.9234
				text = "work"
			intervals [4659]:
				xmin = 1706.9234
				xmax = 1706.9834
				text = "in"
			intervals [4660]:
				xmin = 1706.9834
				xmax = 1707.0434
				text = "the"
			intervals [4661]:
				xmin = 1707.0434
				xmax = 1707.3234
				text = "morning"
			intervals [4662]:
				xmin = 1707.3234
				xmax = 1708.034
				text = ""
			intervals [4663]:
				xmin = 1708.034
				xmax = 1708.144
				text = "and"
			intervals [4664]:
				xmin = 1708.144
				xmax = 1708.194
				text = "i"
			intervals [4665]:
				xmin = 1708.194
				xmax = 1708.404
				text = "take"
			intervals [4666]:
				xmin = 1708.404
				xmax = 1708.554
				text = "my"
			intervals [4667]:
				xmin = 1708.554
				xmax = 1708.584
				text = ""
			intervals [4668]:
				xmin = 1708.584
				xmax = 1708.824
				text = "daughter"
			intervals [4669]:
				xmin = 1708.824
				xmax = 1708.894
				text = "to"
			intervals [4670]:
				xmin = 1708.894
				xmax = 1709.264
				text = "school"
			intervals [4671]:
				xmin = 1709.264
				xmax = 1709.9488
				text = ""
			intervals [4672]:
				xmin = 1709.9488
				xmax = 1710.1288
				text = "after"
			intervals [4673]:
				xmin = 1710.1288
				xmax = 1710.1588
				text = "i"
			intervals [4674]:
				xmin = 1710.1588
				xmax = 1710.2488
				text = "let"
			intervals [4675]:
				xmin = 1710.2488
				xmax = 1710.3088
				text = "the"
			intervals [4676]:
				xmin = 1710.3088
				xmax = 1710.5388
				text = "wife"
			intervals [4677]:
				xmin = 1710.5388
				xmax = 1710.6788
				text = "out"
			intervals [4678]:
				xmin = 1710.6788
				xmax = 1711.4057
				text = ""
			intervals [4679]:
				xmin = 1711.4057
				xmax = 1711.5857
				text = "so"
			intervals [4680]:
				xmin = 1711.5857
				xmax = 1711.7757
				text = "i"
			intervals [4681]:
				xmin = 1711.7757
				xmax = 1712.1957
				text = "start"
			intervals [4682]:
				xmin = 1712.1957
				xmax = 1713.2326
				text = ""
			intervals [4683]:
				xmin = 1713.2326
				xmax = 1713.4926
				text = "almost"
			intervals [4684]:
				xmin = 1713.4926
				xmax = 1713.6126
				text = "up"
			intervals [4685]:
				xmin = 1713.6126
				xmax = 1713.7264
				text = ""
			intervals [4686]:
				xmin = 1713.7264
				xmax = 1713.8564
				text = "near"
			intervals [4687]:
				xmin = 1713.8564
				xmax = 1714.1864
				text = "maryland"
			intervals [4688]:
				xmin = 1714.1864
				xmax = 1714.4764
				text = "district"
			intervals [4689]:
				xmin = 1714.4764
				xmax = 1714.7664
				text = "line"
			intervals [4690]:
				xmin = 1714.7664
				xmax = 1715.1009
				text = ""
			intervals [4691]:
				xmin = 1715.1009
				xmax = 1715.2209
				text = "so"
			intervals [4692]:
				xmin = 1715.2209
				xmax = 1715.2709
				text = "i"
			intervals [4693]:
				xmin = 1715.2709
				xmax = 1715.4209
				text = "just"
			intervals [4694]:
				xmin = 1715.4209
				xmax = 1715.5609
				text = "come"
			intervals [4695]:
				xmin = 1715.5609
				xmax = 1715.7409
				text = "down"
			intervals [4696]:
				xmin = 1715.7409
				xmax = 1716.1509
				text = "georgia"
			intervals [4697]:
				xmin = 1716.1509
				xmax = 1716.3609
				text = "avenue"
			intervals [4698]:
				xmin = 1716.3609
				xmax = 1717.5261
				text = ""
			intervals [4699]:
				xmin = 1717.5261
				xmax = 1717.7161
				text = "and"
			intervals [4700]:
				xmin = 1717.7161
				xmax = 1717.7961
				text = "you"
			intervals [4701]:
				xmin = 1717.7961
				xmax = 1717.9261
				text = "just"
			intervals [4702]:
				xmin = 1717.9261
				xmax = 1718.1061
				text = "pick"
			intervals [4703]:
				xmin = 1718.1061
				xmax = 1718.2461
				text = "up"
			intervals [4704]:
				xmin = 1718.2461
				xmax = 1718.280
				text = ""
			intervals [4705]:
				xmin = 1718.280
				xmax = 1718.470
				text = "any"
			intervals [4706]:
				xmin = 1718.470
				xmax = 1718.540
				text = "as"
			intervals [4707]:
				xmin = 1718.540
				xmax = 1718.570
				text = "i"
			intervals [4708]:
				xmin = 1718.570
				xmax = 1718.600
				text = ""
			intervals [4709]:
				xmin = 1718.600
				xmax = 1718.800
				text = "said"
			intervals [4710]:
				xmin = 1718.800
				xmax = 1719.240
				text = "anybody"
			intervals [4711]:
				xmin = 1719.240
				xmax = 1719.420
				text = "that"
			intervals [4712]:
				xmin = 1719.420
				xmax = 1719.5405
				text = ""
			intervals [4713]:
				xmin = 1719.5405
				xmax = 1719.8205
				text = "hails"
			intervals [4714]:
				xmin = 1719.8205
				xmax = 1719.8605
				text = "a"
			intervals [4715]:
				xmin = 1719.8605
				xmax = 1720.1005
				text = "cab"
			intervals [4716]:
				xmin = 1720.1005
				xmax = 1720.7325
				text = ""
			intervals [4717]:
				xmin = 1720.7325
				xmax = 1720.8225
				text = "you"
			intervals [4718]:
				xmin = 1720.8225
				xmax = 1720.9325
				text = "have"
			intervals [4719]:
				xmin = 1720.9325
				xmax = 1721.0325
				text = "no"
			intervals [4720]:
				xmin = 1721.0325
				xmax = 1721.2525
				text = "idea"
			intervals [4721]:
				xmin = 1721.2525
				xmax = 1721.4625
				text = "where"
			intervals [4722]:
				xmin = 1721.4625
				xmax = 1721.6225
				text = "you're"
			intervals [4723]:
				xmin = 1721.6225
				xmax = 1721.9925
				text = "going"
			intervals [4724]:
				xmin = 1721.9925
				xmax = 1722.2825
				text = "or"
			intervals [4725]:
				xmin = 1722.2825
				xmax = 1722.3173
				text = ""
			intervals [4726]:
				xmin = 1722.3173
				xmax = 1722.4673
				text = "how"
			intervals [4727]:
				xmin = 1722.4673
				xmax = 1722.7173
				text = "long"
			intervals [4728]:
				xmin = 1722.7173
				xmax = 1722.8873
				text = "you"
			intervals [4729]:
				xmin = 1722.8873
				xmax = 1723.0073
				text = ""
			intervals [4730]:
				xmin = 1723.0073
				xmax = 1723.1773
				text = "take"
			intervals [4731]:
				xmin = 1723.1773
				xmax = 1723.2073
				text = ""
			intervals [4732]:
				xmin = 1723.2073
				xmax = 1723.3173
				text = "you"
			intervals [4733]:
				xmin = 1723.3173
				xmax = 1723.3773
				text = "to"
			intervals [4734]:
				xmin = 1723.3773
				xmax = 1723.5473
				text = "get"
			intervals [4735]:
				xmin = 1723.5473
				xmax = 1723.6673
				text = "there"
			intervals [4736]:
				xmin = 1723.6673
				xmax = 1723.8173
				text = "like"
			intervals [4737]:
				xmin = 1723.8173
				xmax = 1724.0173
				text = "this"
			intervals [4738]:
				xmin = 1724.0173
				xmax = 1724.0773
				text = "you"
			intervals [4739]:
				xmin = 1724.0773
				xmax = 1724.5173
				text = "just"
			intervals [4740]:
				xmin = 1724.5173
				xmax = 1724.7924
				text = ""
			intervals [4741]:
				xmin = 1724.7924
				xmax = 1725.0824
				text = "start"
			intervals [4742]:
				xmin = 1725.0824
				xmax = 1725.2024
				text = "like"
			intervals [4743]:
				xmin = 1725.2024
				xmax = 1725.3224
				text = "that"
			intervals [4744]:
				xmin = 1725.3224
				xmax = 1725.8491
				text = ""
			intervals [4745]:
				xmin = 1725.8491
				xmax = 1725.9091
				text = "and"
			intervals [4746]:
				xmin = 1725.9091
				xmax = 1726.0291
				text = "once"
			intervals [4747]:
				xmin = 1726.0291
				xmax = 1726.1091
				text = "you"
			intervals [4748]:
				xmin = 1726.1091
				xmax = 1726.3591
				text = "start"
			intervals [4749]:
				xmin = 1726.3591
				xmax = 1726.5791
				text = "rolling"
			intervals [4750]:
				xmin = 1726.5791
				xmax = 1726.6591
				text = "you"
			intervals [4751]:
				xmin = 1726.6591
				xmax = 1726.8591
				text = "just"
			intervals [4752]:
				xmin = 1726.8591
				xmax = 1727.3291
				text = "cruise"
			intervals [4753]:
				xmin = 1727.3291
				xmax = 1728.0661
				text = ""
			intervals [4754]:
				xmin = 1728.0661
				xmax = 1728.1561
				text = "like"
			intervals [4755]:
				xmin = 1728.1561
				xmax = 1728.2661
				text = "that"
			intervals [4756]:
				xmin = 1728.2661
				xmax = 1735.0398
				text = ""
			intervals [4757]:
				xmin = 1735.0398
				xmax = 1735.1698
				text = "well"
			intervals [4758]:
				xmin = 1735.1698
				xmax = 1735.2898
				text = "that"
			intervals [4759]:
				xmin = 1735.2898
				xmax = 1735.3598
				text = "s"
			intervals [4760]:
				xmin = 1735.3598
				xmax = 1735.5698
				text = "like"
			intervals [4761]:
				xmin = 1735.5698
				xmax = 1735.7198
				text = "any"
			intervals [4762]:
				xmin = 1735.7198
				xmax = 1735.7598
				text = ""
			intervals [4763]:
				xmin = 1735.7598
				xmax = 1736.1698
				text = "business"
			intervals [4764]:
				xmin = 1736.1698
				xmax = 1736.4898
				text = "you"
			intervals [4765]:
				xmin = 1736.4898
				xmax = 1736.7886
				text = ""
			intervals [4766]:
				xmin = 1736.7886
				xmax = 1737.0086
				text = "have"
			intervals [4767]:
				xmin = 1737.0086
				xmax = 1737.0986
				text = ""
			intervals [4768]:
				xmin = 1737.0986
				xmax = 1737.3386
				text = "good"
			intervals [4769]:
				xmin = 1737.3386
				xmax = 1737.6986
				text = "days"
			intervals [4770]:
				xmin = 1737.6986
				xmax = 1737.8086
				text = "you"
			intervals [4771]:
				xmin = 1737.8086
				xmax = 1737.9386
				text = "have"
			intervals [4772]:
				xmin = 1737.9386
				xmax = 1738.2486
				text = "bad"
			intervals [4773]:
				xmin = 1738.2486
				xmax = 1738.5586
				text = "days"
			intervals [4774]:
				xmin = 1738.5586
				xmax = 1738.7986
				text = "slow"
			intervals [4775]:
				xmin = 1738.7986
				xmax = 1739.1186
				text = "days"
			intervals [4776]:
				xmin = 1739.1186
				xmax = 1739.4186
				text = "fast"
			intervals [4777]:
				xmin = 1739.4186
				xmax = 1739.8486
				text = "days"
			intervals [4778]:
				xmin = 1739.8486
				xmax = 1747.440
				text = ""
			intervals [4779]:
				xmin = 1747.440
				xmax = 1747.870
				text = "weather"
			intervals [4780]:
				xmin = 1747.870
				xmax = 1748.150
				text = "doesn't"
			intervals [4781]:
				xmin = 1748.150
				xmax = 1748.310
				text = "make"
			intervals [4782]:
				xmin = 1748.310
				xmax = 1748.380
				text = "it"
			intervals [4783]:
				xmin = 1748.380
				xmax = 1748.900
				text = "particularly"
			intervals [4784]:
				xmin = 1748.900
				xmax = 1749.2523
				text = ""
			intervals [4785]:
				xmin = 1749.2523
				xmax = 1749.5023
				text = "good"
			intervals [4786]:
				xmin = 1749.5023
				xmax = 1750.1487
				text = ""
			intervals [4787]:
				xmin = 1750.1487
				xmax = 1750.2287
				text = "it"
			intervals [4788]:
				xmin = 1750.2287
				xmax = 1750.3187
				text = "can"
			intervals [4789]:
				xmin = 1750.3187
				xmax = 1750.4587
				text = "make"
			intervals [4790]:
				xmin = 1750.4587
				xmax = 1750.5387
				text = "it"
			intervals [4791]:
				xmin = 1750.5387
				xmax = 1750.7887
				text = "bad"
			intervals [4792]:
				xmin = 1750.7887
				xmax = 1750.8887
				text = "as"
			intervals [4793]:
				xmin = 1750.8887
				xmax = 1751.0087
				text = "well"
			intervals [4794]:
				xmin = 1751.0087
				xmax = 1751.1187
				text = "as"
			intervals [4795]:
				xmin = 1751.1187
				xmax = 1751.3787
				text = "good"
			intervals [4796]:
				xmin = 1751.3787
				xmax = 1752.3072
				text = ""
			intervals [4797]:
				xmin = 1752.3072
				xmax = 1752.4072
				text = "like"
			intervals [4798]:
				xmin = 1752.4072
				xmax = 1752.4672
				text = "a"
			intervals [4799]:
				xmin = 1752.4672
				xmax = 1752.7572
				text = "snowy"
			intervals [4800]:
				xmin = 1752.7572
				xmax = 1752.9772
				text = "day"
			intervals [4801]:
				xmin = 1752.9772
				xmax = 1753.1372
				text = "you"
			intervals [4802]:
				xmin = 1753.1372
				xmax = 1753.2572
				text = "have"
			intervals [4803]:
				xmin = 1753.2572
				xmax = 1753.4372
				text = "plenty"
			intervals [4804]:
				xmin = 1753.4372
				xmax = 1753.5172
				text = "of"
			intervals [4805]:
				xmin = 1753.5172
				xmax = 1753.8972
				text = "business"
			intervals [4806]:
				xmin = 1753.8972
				xmax = 1754.1315
				text = ""
			intervals [4807]:
				xmin = 1754.1315
				xmax = 1754.4315
				text = "rainy"
			intervals [4808]:
				xmin = 1754.4315
				xmax = 1754.5515
				text = "day"
			intervals [4809]:
				xmin = 1754.5515
				xmax = 1754.6615
				text = "you"
			intervals [4810]:
				xmin = 1754.6615
				xmax = 1754.7815
				text = "have"
			intervals [4811]:
				xmin = 1754.7815
				xmax = 1754.9615
				text = "plenty"
			intervals [4812]:
				xmin = 1754.9615
				xmax = 1755.0315
				text = "of"
			intervals [4813]:
				xmin = 1755.0315
				xmax = 1755.3615
				text = "business"
			intervals [4814]:
				xmin = 1755.3615
				xmax = 1755.3825
				text = ""
			intervals [4815]:
				xmin = 1755.3825
				xmax = 1755.4825
				text = "but"
			intervals [4816]:
				xmin = 1755.4825
				xmax = 1755.5425
				text = "you"
			intervals [4817]:
				xmin = 1755.5425
				xmax = 1755.7425
				text = "can't"
			intervals [4818]:
				xmin = 1755.7425
				xmax = 1756.1025
				text = "move"
			intervals [4819]:
				xmin = 1756.1025
				xmax = 1757.1469
				text = ""
			intervals [4820]:
				xmin = 1757.1469
				xmax = 1757.4269
				text = "so"
			intervals [4821]:
				xmin = 1757.4269
				xmax = 1757.5569
				text = "uh"
			intervals [4822]:
				xmin = 1757.5569
				xmax = 1757.7469
				text = "you"
			intervals [4823]:
				xmin = 1757.7469
				xmax = 1758.0369
				text = "have"
			intervals [4824]:
				xmin = 1758.0369
				xmax = 1758.1816
				text = ""
			intervals [4825]:
				xmin = 1758.1816
				xmax = 1758.4616
				text = "people"
			intervals [4826]:
				xmin = 1758.4616
				xmax = 1758.5716
				text = ""
			intervals [4827]:
				xmin = 1758.5716
				xmax = 1758.9716
				text = "crying"
			intervals [4828]:
				xmin = 1758.9716
				xmax = 1759.0916
				text = "for"
			intervals [4829]:
				xmin = 1759.0916
				xmax = 1759.1316
				text = "a"
			intervals [4830]:
				xmin = 1759.1316
				xmax = 1759.4716
				text = "cab"
			intervals [4831]:
				xmin = 1759.4716
				xmax = 1759.5016
				text = ""
			intervals [4832]:
				xmin = 1759.5016
				xmax = 1759.6916
				text = "but"
			intervals [4833]:
				xmin = 1759.6916
				xmax = 1759.8616
				text = "you"
			intervals [4834]:
				xmin = 1759.8616
				xmax = 1759.8916
				text = ""
			intervals [4835]:
				xmin = 1759.8916
				xmax = 1760.0716
				text = "get"
			intervals [4836]:
				xmin = 1760.0716
				xmax = 1760.1716
				text = "the"
			intervals [4837]:
				xmin = 1760.1716
				xmax = 1760.3616
				text = "p-"
			intervals [4838]:
				xmin = 1760.3616
				xmax = 1760.7616
				text = "passenger"
			intervals [4839]:
				xmin = 1760.7616
				xmax = 1760.9229
				text = ""
			intervals [4840]:
				xmin = 1760.9229
				xmax = 1761.0829
				text = "could"
			intervals [4841]:
				xmin = 1761.0829
				xmax = 1761.2229
				text = "take"
			intervals [4842]:
				xmin = 1761.2229
				xmax = 1761.2929
				text = "you"
			intervals [4843]:
				xmin = 1761.2929
				xmax = 1761.5429
				text = "half"
			intervals [4844]:
				xmin = 1761.5429
				xmax = 1761.6929
				text = "hour"
			intervals [4845]:
				xmin = 1761.6929
				xmax = 1761.8829
				text = "forty"
			intervals [4846]:
				xmin = 1761.8829
				xmax = 1762.0629
				text = "five"
			intervals [4847]:
				xmin = 1762.0629
				xmax = 1762.2629
				text = "minutes"
			intervals [4848]:
				xmin = 1762.2629
				xmax = 1762.3529
				text = "to"
			intervals [4849]:
				xmin = 1762.3529
				xmax = 1762.6529
				text = "make"
			intervals [4850]:
				xmin = 1762.6529
				xmax = 1762.8729
				text = "uh"
			intervals [4851]:
				xmin = 1762.8729
				xmax = 1763.1781
				text = ""
			intervals [4852]:
				xmin = 1763.1781
				xmax = 1763.3481
				text = "one"
			intervals [4853]:
				xmin = 1763.3481
				xmax = 1763.6281
				text = "trip"
			intervals [4854]:
				xmin = 1763.6281
				xmax = 1763.9905
				text = ""
			intervals [4855]:
				xmin = 1763.9905
				xmax = 1764.1805
				text = "so"
			intervals [4856]:
				xmin = 1764.1805
				xmax = 1764.3505
				text = "you"
			intervals [4857]:
				xmin = 1764.3505
				xmax = 1764.3805
				text = ""
			intervals [4858]:
				xmin = 1764.3805
				xmax = 1764.4805
				text = "it"
			intervals [4859]:
				xmin = 1764.4805
				xmax = 1764.5305
				text = "s"
			intervals [4860]:
				xmin = 1764.5305
				xmax = 1764.7805
				text = "plenty"
			intervals [4861]:
				xmin = 1764.7805
				xmax = 1764.8405
				text = "of"
			intervals [4862]:
				xmin = 1764.8405
				xmax = 1765.2005
				text = "business"
			intervals [4863]:
				xmin = 1765.2005
				xmax = 1765.2195
				text = ""
			intervals [4864]:
				xmin = 1765.2195
				xmax = 1765.5195
				text = "there"
			intervals [4865]:
				xmin = 1765.5195
				xmax = 1765.6013
				text = ""
			intervals [4866]:
				xmin = 1765.6013
				xmax = 1765.6913
				text = "but"
			intervals [4867]:
				xmin = 1765.6913
				xmax = 1765.7213
				text = ""
			intervals [4868]:
				xmin = 1765.7213
				xmax = 1765.8713
				text = "you"
			intervals [4869]:
				xmin = 1765.8713
				xmax = 1766.2313
				text = "cannot"
			intervals [4870]:
				xmin = 1766.2313
				xmax = 1766.6577
				text = ""
			intervals [4871]:
				xmin = 1766.6577
				xmax = 1766.9877
				text = "handle"
			intervals [4872]:
				xmin = 1766.9877
				xmax = 1767.0677
				text = "it"
			intervals [4873]:
				xmin = 1767.0677
				xmax = 1767.6497
				text = ""
			intervals [4874]:
				xmin = 1767.6497
				xmax = 1767.7697
				text = "right"
			intervals [4875]:
				xmin = 1767.7697
				xmax = 1770.6981
				text = ""
			intervals [4876]:
				xmin = 1770.6981
				xmax = 1770.8181
				text = "so"
			intervals [4877]:
				xmin = 1770.8181
				xmax = 1771.0681
				text = "good"
			intervals [4878]:
				xmin = 1771.0681
				xmax = 1771.2981
				text = "weather"
			intervals [4879]:
				xmin = 1771.2981
				xmax = 1771.4181
				text = "is"
			intervals [4880]:
				xmin = 1771.4181
				xmax = 1771.6381
				text = "better"
			intervals [4881]:
				xmin = 1771.6381
				xmax = 1771.9447
				text = ""
			intervals [4882]:
				xmin = 1771.9447
				xmax = 1772.4347
				text = "for"
			intervals [4883]:
				xmin = 1772.4347
				xmax = 1773.0732
				text = ""
			intervals [4884]:
				xmin = 1773.0732
				xmax = 1773.2032
				text = "for"
			intervals [4885]:
				xmin = 1773.2032
				xmax = 1773.4932
				text = "hacking"
			intervals [4886]:
				xmin = 1773.4932
				xmax = 1773.591
				text = ""
			intervals [4887]:
				xmin = 1773.591
				xmax = 1773.791
				text = "all"
			intervals [4888]:
				xmin = 1773.791
				xmax = 1773.881
				text = "the"
			intervals [4889]:
				xmin = 1773.881
				xmax = 1773.941
				text = "way"
			intervals [4890]:
				xmin = 1773.941
				xmax = 1774.201
				text = "around"
			intervals [4891]:
				xmin = 1774.201
				xmax = 1774.481
				text = "yes"
			intervals [4892]:
				xmin = 1774.481
				xmax = 1777.7088
				text = ""
			intervals [4893]:
				xmin = 1777.7088
				xmax = 1777.7988
				text = "you"
			intervals [4894]:
				xmin = 1777.7988
				xmax = 1777.9288
				text = "know"
			intervals [4895]:
				xmin = 1777.9288
				xmax = 1778.0688
				text = "you"
			intervals [4896]:
				xmin = 1778.0688
				xmax = 1778.2788
				text = "take"
			intervals [4897]:
				xmin = 1778.2788
				xmax = 1778.4688
				text = "like"
			intervals [4898]:
				xmin = 1778.4688
				xmax = 1778.5788
				text = "we"
			intervals [4899]:
				xmin = 1778.5788
				xmax = 1778.9088
				text = "have"
			intervals [4900]:
				xmin = 1778.9088
				xmax = 1778.9988
				text = "uh"
			intervals [4901]:
				xmin = 1778.9988
				xmax = 1779.0288
				text = ""
			intervals [4902]:
				xmin = 1779.0288
				xmax = 1779.2488
				text = "group"
			intervals [4903]:
				xmin = 1779.2488
				xmax = 1779.4988
				text = "riding"
			intervals [4904]:
				xmin = 1779.4988
				xmax = 1779.6088
				text = "in"
			intervals [4905]:
				xmin = 1779.6088
				xmax = 1780.0988
				text = "washington"
			intervals [4906]:
				xmin = 1780.0988
				xmax = 1780.6804
				text = ""
			intervals [4907]:
				xmin = 1780.6804
				xmax = 1780.8004
				text = "now"
			intervals [4908]:
				xmin = 1780.8004
				xmax = 1780.8904
				text = "if"
			intervals [4909]:
				xmin = 1780.8904
				xmax = 1781.0104
				text = "i"
			intervals [4910]:
				xmin = 1781.0104
				xmax = 1781.1604
				text = "can"
			intervals [4911]:
				xmin = 1781.1604
				xmax = 1781.5104
				text = "ride"
			intervals [4912]:
				xmin = 1781.5104
				xmax = 1782.4732
				text = ""
			intervals [4913]:
				xmin = 1782.4732
				xmax = 1782.6032
				text = "say"
			intervals [4914]:
				xmin = 1782.6032
				xmax = 1782.6932
				text = "from"
			intervals [4915]:
				xmin = 1782.6932
				xmax = 1782.7532
				text = "the"
			intervals [4916]:
				xmin = 1782.7532
				xmax = 1783.1432
				text = "dupont"
			intervals [4917]:
				xmin = 1783.1432
				xmax = 1783.4732
				text = "plaza"
			intervals [4918]:
				xmin = 1783.4732
				xmax = 1783.5832
				text = "where"
			intervals [4919]:
				xmin = 1783.5832
				xmax = 1783.7832
				text = "you"
			intervals [4920]:
				xmin = 1783.7832
				xmax = 1783.8132
				text = ""
			intervals [4921]:
				xmin = 1783.8132
				xmax = 1784.0832
				text = "saw"
			intervals [4922]:
				xmin = 1784.0832
				xmax = 1784.2832
				text = "me"
			intervals [4923]:
				xmin = 1784.2832
				xmax = 1784.9053
				text = ""
			intervals [4924]:
				xmin = 1784.9053
				xmax = 1784.9753
				text = "to"
			intervals [4925]:
				xmin = 1784.9753
				xmax = 1785.0553
				text = "the"
			intervals [4926]:
				xmin = 1785.0553
				xmax = 1785.6953
				text = "mayflower"
			intervals [4927]:
				xmin = 1785.6953
				xmax = 1785.7997
				text = ""
			intervals [4928]:
				xmin = 1785.7997
				xmax = 1785.9397
				text = "with"
			intervals [4929]:
				xmin = 1785.9397
				xmax = 1786.2197
				text = "five"
			intervals [4930]:
				xmin = 1786.2197
				xmax = 1786.6197
				text = "people"
			intervals [4931]:
				xmin = 1786.6197
				xmax = 1786.7069
				text = ""
			intervals [4932]:
				xmin = 1786.7069
				xmax = 1786.7369
				text = "i"
			intervals [4933]:
				xmin = 1786.7369
				xmax = 1786.8769
				text = "pick"
			intervals [4934]:
				xmin = 1786.8769
				xmax = 1787.0069
				text = "up"
			intervals [4935]:
				xmin = 1787.0069
				xmax = 1787.3169
				text = "five"
			intervals [4936]:
				xmin = 1787.3169
				xmax = 1787.5169
				text = "people"
			intervals [4937]:
				xmin = 1787.5169
				xmax = 1787.6169
				text = "there"
			intervals [4938]:
				xmin = 1787.6169
				xmax = 1787.6769
				text = "and"
			intervals [4939]:
				xmin = 1787.6769
				xmax = 1787.7969
				text = "go"
			intervals [4940]:
				xmin = 1787.7969
				xmax = 1787.9069
				text = "to"
			intervals [4941]:
				xmin = 1787.9069
				xmax = 1787.9669
				text = "the"
			intervals [4942]:
				xmin = 1787.9669
				xmax = 1788.3569
				text = "statler"
			intervals [4943]:
				xmin = 1788.3569
				xmax = 1788.9667
				text = ""
			intervals [4944]:
				xmin = 1788.9667
				xmax = 1789.0967
				text = "and"
			intervals [4945]:
				xmin = 1789.0967
				xmax = 1789.3367
				text = "five"
			intervals [4946]:
				xmin = 1789.3367
				xmax = 1789.5367
				text = "people"
			intervals [4947]:
				xmin = 1789.5367
				xmax = 1789.5667
				text = ""
			intervals [4948]:
				xmin = 1789.5667
				xmax = 1789.7167
				text = "there"
			intervals [4949]:
				xmin = 1789.7167
				xmax = 1789.8067
				text = "to"
			intervals [4950]:
				xmin = 1789.8067
				xmax = 1789.8667
				text = "the"
			intervals [4951]:
				xmin = 1789.8667
				xmax = 1790.1467
				text = "dupont"
			intervals [4952]:
				xmin = 1790.1467
				xmax = 1790.3667
				text = "plaza"
			intervals [4953]:
				xmin = 1790.3667
				xmax = 1790.5694
				text = ""
			intervals [4954]:
				xmin = 1790.5694
				xmax = 1790.5994
				text = "a"
			intervals [4955]:
				xmin = 1790.5994
				xmax = 1790.8094
				text = "ride"
			intervals [4956]:
				xmin = 1790.8094
				xmax = 1790.9494
				text = "like"
			intervals [4957]:
				xmin = 1790.9494
				xmax = 1791.2394
				text = "this"
			intervals [4958]:
				xmin = 1791.2394
				xmax = 1791.3398
				text = ""
			intervals [4959]:
				xmin = 1791.3398
				xmax = 1791.4698
				text = "well"
			intervals [4960]:
				xmin = 1791.4698
				xmax = 1791.5598
				text = "i"
			intervals [4961]:
				xmin = 1791.5598
				xmax = 1791.5898
				text = "<unk>"
			intervals [4962]:
				xmin = 1791.5898
				xmax = 1791.7698
				text = "make"
			intervals [4963]:
				xmin = 1791.7698
				xmax = 1791.8298
				text = "a"
			intervals [4964]:
				xmin = 1791.8298
				xmax = 1792.2698
				text = "bundle"
			intervals [4965]:
				xmin = 1792.2698
				xmax = 1792.8405
				text = ""
			intervals [4966]:
				xmin = 1792.8405
				xmax = 1793.0005
				text = "but"
			intervals [4967]:
				xmin = 1793.0005
				xmax = 1793.0805
				text = "you"
			intervals [4968]:
				xmin = 1793.0805
				xmax = 1793.2405
				text = "get"
			intervals [4969]:
				xmin = 1793.2405
				xmax = 1793.4505
				text = "this"
			intervals [4970]:
				xmin = 1793.4505
				xmax = 1793.6805
				text = "once"
			intervals [4971]:
				xmin = 1793.6805
				xmax = 1793.8305
				text = "every"
			intervals [4972]:
				xmin = 1793.8305
				xmax = 1794.0105
				text = "ten"
			intervals [4973]:
				xmin = 1794.0105
				xmax = 1794.4605
				text = "years"
			intervals [4974]:
				xmin = 1794.4605
				xmax = 1794.8156
				text = ""
			intervals [4975]:
				xmin = 1794.8156
				xmax = 1794.9456
				text = "so"
			intervals [4976]:
				xmin = 1794.9456
				xmax = 1795.3056
				text = "therefore"
			intervals [4977]:
				xmin = 1795.3056
				xmax = 1795.6556
				text = "usually"
			intervals [4978]:
				xmin = 1795.6556
				xmax = 1795.7756
				text = "you"
			intervals [4979]:
				xmin = 1795.7756
				xmax = 1795.9356
				text = "get"
			intervals [4980]:
				xmin = 1795.9356
				xmax = 1796.1256
				text = "one"
			intervals [4981]:
				xmin = 1796.1256
				xmax = 1796.3256
				text = "going"
			intervals [4982]:
				xmin = 1796.3256
				xmax = 1796.3956
				text = "to"
			intervals [4983]:
				xmin = 1796.3956
				xmax = 1796.5156
				text = "the"
			intervals [4984]:
				xmin = 1796.5156
				xmax = 1796.6356
				text = "end"
			intervals [4985]:
				xmin = 1796.6356
				xmax = 1796.6956
				text = "of"
			intervals [4986]:
				xmin = 1796.6956
				xmax = 1796.7956
				text = "the"
			intervals [4987]:
				xmin = 1796.7956
				xmax = 1797.0756
				text = "city"
			intervals [4988]:
				xmin = 1797.0756
				xmax = 1797.339
				text = ""
			intervals [4989]:
				xmin = 1797.339
				xmax = 1797.489
				text = "for"
			intervals [4990]:
				xmin = 1797.489
				xmax = 1797.519
				text = "a"
			intervals [4991]:
				xmin = 1797.519
				xmax = 1797.749
				text = "dollar"
			intervals [4992]:
				xmin = 1797.749
				xmax = 1797.809
				text = "and"
			intervals [4993]:
				xmin = 1797.809
				xmax = 1798.039
				text = "fifty"
			intervals [4994]:
				xmin = 1798.039
				xmax = 1798.399
				text = "cents"
			intervals [4995]:
				xmin = 1798.399
				xmax = 1798.5276
				text = ""
			intervals [4996]:
				xmin = 1798.5276
				xmax = 1798.5976
				text = "and"
			intervals [4997]:
				xmin = 1798.5976
				xmax = 1798.6576
				text = "by"
			intervals [4998]:
				xmin = 1798.6576
				xmax = 1798.7176
				text = "the"
			intervals [4999]:
				xmin = 1798.7176
				xmax = 1798.8176
				text = "time"
			intervals [5000]:
				xmin = 1798.8176
				xmax = 1798.9076
				text = "you"
			intervals [5001]:
				xmin = 1798.9076
				xmax = 1799.0376
				text = "get"
			intervals [5002]:
				xmin = 1799.0376
				xmax = 1799.2576
				text = "back"
			intervals [5003]:
				xmin = 1799.2576
				xmax = 1799.3576
				text = "you"
			intervals [5004]:
				xmin = 1799.3576
				xmax = 1799.6876
				text = "wasted"
			intervals [5005]:
				xmin = 1799.6876
				xmax = 1799.7676
				text = "an"
			intervals [5006]:
				xmin = 1799.7676
				xmax = 1799.9576
				text = "hour"
			intervals [5007]:
				xmin = 1799.9576
				xmax = 1800.0476
				text = "for"
			intervals [5008]:
				xmin = 1800.0476
				xmax = 1800.0776
				text = "a"
			intervals [5009]:
				xmin = 1800.0776
				xmax = 1800.2676
				text = "dollar"
			intervals [5010]:
				xmin = 1800.2676
				xmax = 1800.3276
				text = "and"
			intervals [5011]:
				xmin = 1800.3276
				xmax = 1800.5676
				text = "fifty"
			intervals [5012]:
				xmin = 1800.5676
				xmax = 1800.9776
				text = "cents"
			intervals [5013]:
				xmin = 1800.9776
				xmax = 1801.3608
				text = ""
			intervals [5014]:
				xmin = 1801.3608
				xmax = 1801.4708
				text = "so"
			intervals [5015]:
				xmin = 1801.4708
				xmax = 1801.5708
				text = "in"
			intervals [5016]:
				xmin = 1801.5708
				xmax = 1801.8708
				text = "this"
			intervals [5017]:
				xmin = 1801.8708
				xmax = 1801.9408
				text = ""
			intervals [5018]:
				xmin = 1801.9408
				xmax = 1801.9708
				text = "th-"
			intervals [5019]:
				xmin = 1801.9708
				xmax = 1802.1209
				text = ""
			intervals [5020]:
				xmin = 1802.1209
				xmax = 1802.1509
				text = "th-"
			intervals [5021]:
				xmin = 1802.1509
				xmax = 1802.2109
				text = ""
			intervals [5022]:
				xmin = 1802.2109
				xmax = 1802.4509
				text = "weather"
			intervals [5023]:
				xmin = 1802.4509
				xmax = 1802.6609
				text = "does"
			intervals [5024]:
				xmin = 1802.6609
				xmax = 1802.8409
				text = "not"
			intervals [5025]:
				xmin = 1802.8409
				xmax = 1802.8709
				text = ""
			intervals [5026]:
				xmin = 1802.8709
				xmax = 1803.1109
				text = "make"
			intervals [5027]:
				xmin = 1803.1109
				xmax = 1803.1522
				text = ""
			intervals [5028]:
				xmin = 1803.1522
				xmax = 1803.4422
				text = "business"
			intervals [5029]:
				xmin = 1803.4422
				xmax = 1803.6522
				text = "that"
			intervals [5030]:
				xmin = 1803.6522
				xmax = 1803.9863
				text = ""
			intervals [5031]:
				xmin = 1803.9863
				xmax = 1804.3863
				text = "uh"
			intervals [5032]:
				xmin = 1804.3863
				xmax = 1804.6026
				text = ""
			intervals [5033]:
				xmin = 1804.6026
				xmax = 1804.7926
				text = "that"
			intervals [5034]:
				xmin = 1804.7926
				xmax = 1805.2926
				text = "much"
			intervals [5035]:
				xmin = 1805.2926
				xmax = 1805.3433
				text = ""
			intervals [5036]:
				xmin = 1805.3433
				xmax = 1805.5133
				text = "better"
			intervals [5037]:
				xmin = 1805.5133
				xmax = 1818.713
				text = ""
			intervals [5038]:
				xmin = 1818.713
				xmax = 1818.903
				text = "well"
			intervals [5039]:
				xmin = 1818.903
				xmax = 1818.993
				text = "the"
			intervals [5040]:
				xmin = 1818.993
				xmax = 1819.393
				text = "children"
			intervals [5041]:
				xmin = 1819.393
				xmax = 1819.653
				text = "they"
			intervals [5042]:
				xmin = 1819.653
				xmax = 1819.873
				text = "uh"
			intervals [5043]:
				xmin = 1819.873
				xmax = 1820.113
				text = ""
			intervals [5044]:
				xmin = 1820.113
				xmax = 1820.783
				text = "mostly"
			intervals [5045]:
				xmin = 1820.783
				xmax = 1821.958
				text = ""
			intervals [5046]:
				xmin = 1821.958
				xmax = 1822.478
				text = "wrapping"
			intervals [5047]:
				xmin = 1822.478
				xmax = 1822.648
				text = "their"
			intervals [5048]:
				xmin = 1822.648
				xmax = 1823.098
				text = "own"
			intervals [5049]:
				xmin = 1823.098
				xmax = 1823.478
				text = "presents"
			intervals [5050]:
				xmin = 1823.478
				xmax = 1823.858
				text = "for"
			intervals [5051]:
				xmin = 1823.858
				xmax = 1824.8836
				text = ""
			intervals [5052]:
				xmin = 1824.8836
				xmax = 1825.2636
				text = "whomever"
			intervals [5053]:
				xmin = 1825.2636
				xmax = 1825.4436
				text = "they're"
			intervals [5054]:
				xmin = 1825.4436
				xmax = 1825.7336
				text = "giving"
			intervals [5055]:
				xmin = 1825.7336
				xmax = 1825.9836
				text = "them"
			intervals [5056]:
				xmin = 1825.9836
				xmax = 1826.9806
				text = ""
			intervals [5057]:
				xmin = 1826.9806
				xmax = 1827.5906
				text = "and"
			intervals [5058]:
				xmin = 1827.5906
				xmax = 1828.2694
				text = ""
			intervals [5059]:
				xmin = 1828.2694
				xmax = 1828.3494
				text = "the"
			intervals [5060]:
				xmin = 1828.3494
				xmax = 1828.5794
				text = "wife"
			intervals [5061]:
				xmin = 1828.5794
				xmax = 1828.6694
				text = "and"
			intervals [5062]:
				xmin = 1828.6694
				xmax = 1828.7794
				text = "i"
			intervals [5063]:
				xmin = 1828.7794
				xmax = 1828.9794
				text = "we're"
			intervals [5064]:
				xmin = 1828.9794
				xmax = 1829.4094
				text = "just"
			intervals [5065]:
				xmin = 1829.4094
				xmax = 1830.0882
				text = ""
			intervals [5066]:
				xmin = 1830.0882
				xmax = 1830.4182
				text = "making"
			intervals [5067]:
				xmin = 1830.4182
				xmax = 1830.9882
				text = "last"
			intervals [5068]:
				xmin = 1830.9882
				xmax = 1831.2282
				text = "uh"
			intervals [5069]:
				xmin = 1831.2282
				xmax = 1831.4504
				text = ""
			intervals [5070]:
				xmin = 1831.4504
				xmax = 1831.6804
				text = "minute"
			intervals [5071]:
				xmin = 1831.6804
				xmax = 1832.3204
				text = "preparations"
			intervals [5072]:
				xmin = 1832.3204
				xmax = 1832.3504
				text = ""
			intervals [5073]:
				xmin = 1832.3504
				xmax = 1832.5804
				text = "like"
			intervals [5074]:
				xmin = 1832.5804
				xmax = 1832.7804
				text = "uh"
			intervals [5075]:
				xmin = 1832.7804
				xmax = 1832.8104
				text = ""
			intervals [5076]:
				xmin = 1832.8104
				xmax = 1833.0504
				text = "maybe"
			intervals [5077]:
				xmin = 1833.0504
				xmax = 1833.5704
				text = "shopping"
			intervals [5078]:
				xmin = 1833.5704
				xmax = 1833.8604
				text = "or"
			intervals [5079]:
				xmin = 1833.8604
				xmax = 1833.8858
				text = ""
			intervals [5080]:
				xmin = 1833.8858
				xmax = 1833.9658
				text = "the"
			intervals [5081]:
				xmin = 1833.9658
				xmax = 1834.3858
				text = "tree"
			intervals [5082]:
				xmin = 1834.3858
				xmax = 1834.5958
				text = "or"
			intervals [5083]:
				xmin = 1834.5958
				xmax = 1835.1908
				text = ""
			intervals [5084]:
				xmin = 1835.1908
				xmax = 1835.4408
				text = "something"
			intervals [5085]:
				xmin = 1835.4408
				xmax = 1835.5708
				text = "like"
			intervals [5086]:
				xmin = 1835.5708
				xmax = 1835.7908
				text = "that"
			intervals [5087]:
				xmin = 1835.7908
				xmax = 1836.815
				text = ""
			intervals [5088]:
				xmin = 1836.815
				xmax = 1836.895
				text = "and"
			intervals [5089]:
				xmin = 1836.895
				xmax = 1836.985
				text = "the"
			intervals [5090]:
				xmin = 1836.985
				xmax = 1837.265
				text = "children"
			intervals [5091]:
				xmin = 1837.265
				xmax = 1837.365
				text = "go"
			intervals [5092]:
				xmin = 1837.365
[truncated: 1,987,530 more chars]
