# Supplementary material for: Considering Performance in the Automated and Manual Coding of Sociolinguistic Variables: Lessons From Variable (ING)
Source: Front Artif Intell. 2021 Apr 29;4:648543. doi: 10.3389/frai.2021.648543 (PMC8117961; doi:10.3389/frai.2021.648543)
Supplement: Supplementary file 5 [file Data_Sheet_5.ZIP › CORAAL_VARAligned_as_TextGrids_p1/DCA_se3_ag3_m_03_1.TextGrid]

File type = "ooTextFile"
Object class = "TextGrid"

xmin = 0.0
xmax = 1080.999977324263
tiers? <exists>
size = 4
item []:
	item [1]:
		class = "IntervalTier"
		name = "DCA_se3_ag3_m_03 - words"
		xmin = 0.0
		xmax = 1080.999977324263
		intervals: size = 2768
			intervals [1]:
				xmin = 0.0
				xmax = 4.1373
				text = ""
			intervals [2]:
				xmin = 4.1373
				xmax = 4.1673
				text = "mm"
			intervals [3]:
				xmin = 4.1673
				xmax = 5.0741
				text = ""
			intervals [4]:
				xmin = 5.0741
				xmax = 5.1841
				text = "the"
			intervals [5]:
				xmin = 5.1841
				xmax = 5.5741
				text = "usual"
			intervals [6]:
				xmin = 5.5741
				xmax = 5.6341
				text = ""
			intervals [7]:
				xmin = 5.6341
				xmax = 5.9741
				text = "kinds"
			intervals [8]:
				xmin = 5.9741
				xmax = 6.1041
				text = "of"
			intervals [9]:
				xmin = 6.1041
				xmax = 7.2541
				text = "sports"
			intervals [10]:
				xmin = 7.2541
				xmax = 8.0734
				text = ""
			intervals [11]:
				xmin = 8.0734
				xmax = 8.5634
				text = "and"
			intervals [12]:
				xmin = 8.5634
				xmax = 8.8634
				text = "uh"
			intervals [13]:
				xmin = 8.8634
				xmax = 10.6666
				text = ""
			intervals [14]:
				xmin = 10.6666
				xmax = 10.8566
				text = "let"
			intervals [15]:
				xmin = 10.8566
				xmax = 10.8866
				text = "s"
			intervals [16]:
				xmin = 10.8866
				xmax = 11.1466
				text = "see"
			intervals [17]:
				xmin = 11.1466
				xmax = 11.3566
				text = ""
			intervals [18]:
				xmin = 11.3566
				xmax = 11.5566
				text = "so"
			intervals [19]:
				xmin = 11.5566
				xmax = 11.6166
				text = ""
			intervals [20]:
				xmin = 11.6166
				xmax = 12.1966
				text = "baseball"
			intervals [21]:
				xmin = 12.1966
				xmax = 12.2466
				text = ""
			intervals [22]:
				xmin = 12.2466
				xmax = 12.9466
				text = "football"
			intervals [23]:
				xmin = 12.9466
				xmax = 14.2218
				text = ""
			intervals [24]:
				xmin = 14.2218
				xmax = 14.4218
				text = "and"
			intervals [25]:
				xmin = 14.4218
				xmax = 14.5318
				text = "i"
			intervals [26]:
				xmin = 14.5318
				xmax = 14.5618
				text = ""
			intervals [27]:
				xmin = 14.5618
				xmax = 15.0418
				text = "suppose"
			intervals [28]:
				xmin = 15.0418
				xmax = 15.0718
				text = ""
			intervals [29]:
				xmin = 15.0718
				xmax = 15.1818
				text = "uh"
			intervals [30]:
				xmin = 15.1818
				xmax = 16.5495
				text = ""
			intervals [31]:
				xmin = 16.5495
				xmax = 16.9295
				text = "usual"
			intervals [32]:
				xmin = 16.9295
				xmax = 16.9795
				text = ""
			intervals [33]:
				xmin = 16.9795
				xmax = 17.3695
				text = "kinds"
			intervals [34]:
				xmin = 17.3695
				xmax = 17.5095
				text = "of"
			intervals [35]:
				xmin = 17.5095
				xmax = 17.5795
				text = ""
			intervals [36]:
				xmin = 17.5795
				xmax = 18.1895
				text = "childhood"
			intervals [37]:
				xmin = 18.1895
				xmax = 18.3095
				text = ""
			intervals [38]:
				xmin = 18.3095
				xmax = 18.8595
				text = "games"
			intervals [39]:
				xmin = 18.8595
				xmax = 19.6586
				text = ""
			intervals [40]:
				xmin = 19.6586
				xmax = 19.9086
				text = "hide"
			intervals [41]:
				xmin = 19.9086
				xmax = 20.0886
				text = "and"
			intervals [42]:
				xmin = 20.0886
				xmax = 20.5286
				text = "seek"
			intervals [43]:
				xmin = 20.5286
				xmax = 20.7652
				text = ""
			intervals [44]:
				xmin = 20.7652
				xmax = 20.8452
				text = "<unk>"
			intervals [45]:
				xmin = 20.8452
				xmax = 22.0457
				text = ""
			intervals [46]:
				xmin = 22.0457
				xmax = 22.4057
				text = "and"
			intervals [47]:
				xmin = 22.4057
				xmax = 22.5557
				text = ""
			intervals [48]:
				xmin = 22.5557
				xmax = 22.8257
				text = "games"
			intervals [49]:
				xmin = 22.8257
				xmax = 23.0057
				text = "like"
			intervals [50]:
				xmin = 23.0057
				xmax = 23.0457
				text = ""
			intervals [51]:
				xmin = 23.0457
				xmax = 23.2057
				text = "that"
			intervals [52]:
				xmin = 23.2057
				xmax = 23.7468
				text = ""
			intervals [53]:
				xmin = 23.7468
				xmax = 23.9268
				text = "yeah"
			intervals [54]:
				xmin = 23.9268
				xmax = 35.4411
				text = ""
			intervals [55]:
				xmin = 35.4411
				xmax = 35.6711
				text = "any"
			intervals [56]:
				xmin = 35.6711
				xmax = 36.2511
				text = "special"
			intervals [57]:
				xmin = 36.2511
				xmax = 36.8611
				text = "ways"
			intervals [58]:
				xmin = 36.8611
				xmax = 39.0198
				text = ""
			intervals [59]:
				xmin = 39.0198
				xmax = 39.6798
				text = "ah"
			intervals [60]:
				xmin = 39.6798
				xmax = 44.2347
				text = ""
			intervals [61]:
				xmin = 44.2347
				xmax = 46.0747
				text = "yeah"
			intervals [62]:
				xmin = 46.0747
				xmax = 46.4254
				text = ""
			intervals [63]:
				xmin = 46.4254
				xmax = 46.5754
				text = "i"
			intervals [64]:
				xmin = 46.5754
				xmax = 46.9354
				text = "suppose"
			intervals [65]:
				xmin = 46.9354
				xmax = 47.0554
				text = "in"
			intervals [66]:
				xmin = 47.0554
				xmax = 47.3154
				text = "some"
			intervals [67]:
				xmin = 47.3154
				xmax = 47.8054
				text = "baseball"
			intervals [68]:
				xmin = 47.8054
				xmax = 47.8854
				text = ""
			intervals [69]:
				xmin = 47.8854
				xmax = 48.3154
				text = "games"
			intervals [70]:
				xmin = 48.3154
				xmax = 49.2834
				text = ""
			intervals [71]:
				xmin = 49.2834
				xmax = 49.4234
				text = "who"
			intervals [72]:
				xmin = 49.4234
				xmax = 49.6534
				text = "was"
			intervals [73]:
				xmin = 49.6534
				xmax = 49.8134
				text = "up"
			intervals [74]:
				xmin = 49.8134
				xmax = 49.9561
				text = ""
			intervals [75]:
				xmin = 49.9561
				xmax = 50.0761
				text = "would"
			intervals [76]:
				xmin = 50.0761
				xmax = 50.1361
				text = ""
			intervals [77]:
				xmin = 50.1361
				xmax = 50.2661
				text = "be"
			intervals [78]:
				xmin = 50.2661
				xmax = 50.3961
				text = "the"
			intervals [79]:
				xmin = 50.3961
				xmax = 50.6501
				text = ""
			intervals [80]:
				xmin = 50.6501
				xmax = 50.9701
				text = "person"
			intervals [81]:
				xmin = 50.9701
				xmax = 51.0001
				text = ""
			intervals [82]:
				xmin = 51.0001
				xmax = 51.1301
				text = "who"
			intervals [83]:
				xmin = 51.1301
				xmax = 51.4901
				text = "thought"
			intervals [84]:
				xmin = 51.4901
				xmax = 51.5501
				text = "of"
			intervals [85]:
				xmin = 51.5501
				xmax = 51.6701
				text = "the"
			intervals [86]:
				xmin = 51.6701
				xmax = 52.0101
				text = "game"
			intervals [87]:
				xmin = 52.0101
				xmax = 52.5501
				text = "first"
			intervals [88]:
				xmin = 52.5501
				xmax = 52.6201
				text = "and"
			intervals [89]:
				xmin = 52.6201
				xmax = 52.6501
				text = ""
			intervals [90]:
				xmin = 52.6501
				xmax = 52.8101
				text = "you"
			intervals [91]:
				xmin = 52.8101
				xmax = 52.9201
				text = "would"
			intervals [92]:
				xmin = 52.9201
				xmax = 52.9801
				text = ""
			intervals [93]:
				xmin = 52.9801
				xmax = 53.5301
				text = "call"
			intervals [94]:
				xmin = 53.5301
				xmax = 53.7001
				text = "out"
			intervals [95]:
				xmin = 53.7001
				xmax = 53.7401
				text = ""
			intervals [96]:
				xmin = 53.7401
				xmax = 54.1501
				text = "something"
			intervals [97]:
				xmin = 54.1501
				xmax = 54.3201
				text = "like"
			intervals [98]:
				xmin = 54.3201
				xmax = 54.4101
				text = ""
			intervals [99]:
				xmin = 54.4101
				xmax = 54.6601
				text = "two"
			intervals [100]:
				xmin = 54.6601
				xmax = 55.1401
				text = "knocker"
			intervals [101]:
				xmin = 55.1401
				xmax = 56.2565
				text = ""
			intervals [102]:
				xmin = 56.2565
				xmax = 56.4265
				text = "and"
			intervals [103]:
				xmin = 56.4265
				xmax = 56.8165
				text = "some"
			intervals [104]:
				xmin = 56.8165
				xmax = 57.0762
				text = ""
			intervals [105]:
				xmin = 57.0762
				xmax = 57.2162
				text = "and"
			intervals [106]:
				xmin = 57.2162
				xmax = 57.2462
				text = ""
			intervals [107]:
				xmin = 57.2462
				xmax = 57.3062
				text = "the"
			intervals [108]:
				xmin = 57.3062
				xmax = 57.5662
				text = "next"
			intervals [109]:
				xmin = 57.5662
				xmax = 57.9862
				text = "person"
			intervals [110]:
				xmin = 57.9862
				xmax = 58.0162
				text = ""
			intervals [111]:
				xmin = 58.0162
				xmax = 58.1562
				text = "would"
			intervals [112]:
				xmin = 58.1562
				xmax = 58.5162
				text = "say"
			intervals [113]:
				xmin = 58.5162
				xmax = 60.5241
				text = ""
			intervals [114]:
				xmin = 60.5241
				xmax = 60.8441
				text = "he"
			intervals [115]:
				xmin = 60.8441
				xmax = 60.9641
				text = "would"
			intervals [116]:
				xmin = 60.9641
				xmax = 61.4241
				text = "say"
			intervals [117]:
				xmin = 61.4241
				xmax = 62.2262
				text = ""
			intervals [118]:
				xmin = 62.2262
				xmax = 62.6162
				text = "widdie"
			intervals [119]:
				xmin = 62.6162
				xmax = 62.8862
				text = "up"
			intervals [120]:
				xmin = 62.8862
				xmax = 63.1546
				text = ""
			intervals [121]:
				xmin = 63.1546
				xmax = 63.3546
				text = "which"
			intervals [122]:
				xmin = 63.3546
				xmax = 63.4346
				text = "i"
			intervals [123]:
				xmin = 63.4346
				xmax = 63.5946
				text = "s"
			intervals [124]:
				xmin = 63.5946
				xmax = 63.9257
				text = ""
			intervals [125]:
				xmin = 63.9257
				xmax = 64.4457
				text = "suppose"
			intervals [126]:
				xmin = 64.4457
				xmax = 64.6657
				text = "was"
			intervals [127]:
				xmin = 64.6657
				xmax = 64.7757
				text = "a"
			intervals [128]:
				xmin = 64.7757
				xmax = 65.1036
				text = ""
			intervals [129]:
				xmin = 65.1036
				xmax = 65.3136
				text = "turn"
			intervals [130]:
				xmin = 65.3136
				xmax = 65.6036
				text = "around"
			intervals [131]:
				xmin = 65.6036
				xmax = 65.6936
				text = "of"
			intervals [132]:
				xmin = 65.6936
				xmax = 65.8736
				text = "up"
			intervals [133]:
				xmin = 65.8736
				xmax = 66.1336
				text = "with"
			intervals [134]:
				xmin = 66.1336
				xmax = 66.2436
				text = "you"
			intervals [135]:
				xmin = 66.2436
				xmax = 66.6349
				text = ""
			intervals [136]:
				xmin = 66.6349
				xmax = 66.7649
				text = "<unk>"
			intervals [137]:
				xmin = 66.7649
				xmax = 67.9719
				text = ""
			intervals [138]:
				xmin = 67.9719
				xmax = 68.3619
				text = "and"
			intervals [139]:
				xmin = 68.3619
				xmax = 68.6919
				text = "uh"
			intervals [140]:
				xmin = 68.6919
				xmax = 68.8358
				text = ""
			intervals [141]:
				xmin = 68.8358
				xmax = 69.0158
				text = "so"
			intervals [142]:
				xmin = 69.0158
				xmax = 69.1858
				text = "that"
			intervals [143]:
				xmin = 69.1858
				xmax = 69.2458
				text = "s"
			intervals [144]:
				xmin = 69.2458
				xmax = 69.3858
				text = "for"
			intervals [145]:
				xmin = 69.3858
				xmax = 69.8458
				text = "baseball"
			intervals [146]:
				xmin = 69.8458
				xmax = 69.9435
				text = ""
			intervals [147]:
				xmin = 69.9435
				xmax = 70.0735
				text = "for"
			intervals [148]:
				xmin = 70.0735
				xmax = 70.2435
				text = "other"
			intervals [149]:
				xmin = 70.2435
				xmax = 70.5135
				text = "kinds"
			intervals [150]:
				xmin = 70.5135
				xmax = 70.5835
				text = "of"
			intervals [151]:
				xmin = 70.5835
				xmax = 70.6235
				text = ""
			intervals [152]:
				xmin = 70.6235
				xmax = 71.0035
				text = "games"
			intervals [153]:
				xmin = 71.0035
				xmax = 71.0835
				text = "i"
			intervals [154]:
				xmin = 71.0835
				xmax = 71.1935
				text = "don't"
			intervals [155]:
				xmin = 71.1935
				xmax = 71.2435
				text = ""
			intervals [156]:
				xmin = 71.2435
				xmax = 71.4535
				text = "know"
			intervals [157]:
				xmin = 71.4535
				xmax = 71.8154
				text = ""
			intervals [158]:
				xmin = 71.8154
				xmax = 72.5154
				text = "uh"
			intervals [159]:
				xmin = 72.5154
				xmax = 73.3256
				text = ""
			intervals [160]:
				xmin = 73.3256
				xmax = 73.4356
				text = "they"
			intervals [161]:
				xmin = 73.4356
				xmax = 73.6156
				text = "just"
			intervals [162]:
				xmin = 73.6156
				xmax = 74.0156
				text = "choose"
			intervals [163]:
				xmin = 74.0156
				xmax = 74.2056
				text = "up"
			intervals [164]:
				xmin = 74.2056
				xmax = 74.4256
				text = "people"
			intervals [165]:
				xmin = 74.4256
				xmax = 74.5456
				text = "would"
			intervals [166]:
				xmin = 74.5456
				xmax = 74.8156
				text = "just"
			intervals [167]:
				xmin = 74.8156
				xmax = 74.8556
				text = ""
			intervals [168]:
				xmin = 74.8556
				xmax = 75.2656
				text = "drift"
			intervals [169]:
				xmin = 75.2656
				xmax = 75.4956
				text = "out"
			intervals [170]:
				xmin = 75.4956
				xmax = 75.5256
				text = ""
			intervals [171]:
				xmin = 75.5256
				xmax = 75.7456
				text = "and"
			intervals [172]:
				xmin = 75.7456
				xmax = 76.0674
				text = ""
			intervals [173]:
				xmin = 76.0674
				xmax = 76.2874
				text = "uh"
			intervals [174]:
				xmin = 76.2874
				xmax = 77.2142
				text = ""
			intervals [175]:
				xmin = 77.2142
				xmax = 77.8942
				text = "nominate"
			intervals [176]:
				xmin = 77.8942
				xmax = 78.5142
				text = "themselves"
			intervals [177]:
				xmin = 78.5142
				xmax = 78.6742
				text = "as"
			intervals [178]:
				xmin = 78.6742
				xmax = 78.7042
				text = ""
			intervals [179]:
				xmin = 78.7042
				xmax = 79.1742
				text = "leaders"
			intervals [180]:
				xmin = 79.1742
				xmax = 82.1565
				text = ""
			intervals [181]:
				xmin = 82.1565
				xmax = 82.3365
				text = "oh"
			intervals [182]:
				xmin = 82.3365
				xmax = 82.6565
				text = "yeah"
			intervals [183]:
				xmin = 82.6565
				xmax = 82.9409
				text = ""
			intervals [184]:
				xmin = 82.9409
				xmax = 83.3209
				text = "mm-hm"
			intervals [185]:
				xmin = 83.3209
				xmax = 86.5004
				text = ""
			intervals [186]:
				xmin = 86.5004
				xmax = 86.6504
				text = "well"
			intervals [187]:
				xmin = 86.6504
				xmax = 86.7604
				text = "what"
			intervals [188]:
				xmin = 86.7604
				xmax = 86.8504
				text = "did"
			intervals [189]:
				xmin = 86.8504
				xmax = 86.9404
				text = "we"
			intervals [190]:
				xmin = 86.9404
				xmax = 87.2004
				text = "do"
			intervals [191]:
				xmin = 87.2004
				xmax = 87.4504
				text = "that"
			intervals [192]:
				xmin = 87.4504
				xmax = 87.5404
				text = "s"
			intervals [193]:
				xmin = 87.5404
				xmax = 87.6104
				text = "a"
			intervals [194]:
				xmin = 87.6104
				xmax = 88.0004
				text = "choose"
			intervals [195]:
				xmin = 88.0004
				xmax = 88.2104
				text = "up"
			intervals [196]:
				xmin = 88.2104
				xmax = 88.4804
				text = "game"
			intervals [197]:
				xmin = 88.4804
				xmax = 88.5304
				text = ""
			intervals [198]:
				xmin = 88.5304
				xmax = 88.9004
				text = "too"
			intervals [199]:
				xmin = 88.9004
				xmax = 89.1716
				text = ""
			intervals [200]:
				xmin = 89.1716
				xmax = 89.5116
				text = "well"
			intervals [201]:
				xmin = 89.5116
				xmax = 89.6216
				text = ""
			intervals [202]:
				xmin = 89.6216
				xmax = 89.7516
				text = "you"
			intervals [203]:
				xmin = 89.7516
				xmax = 89.9116
				text = "put"
			intervals [204]:
				xmin = 89.9116
				xmax = 89.9816
				text = "a"
			intervals [205]:
				xmin = 89.9816
				xmax = 90.2616
				text = "can"
			intervals [206]:
				xmin = 90.2616
				xmax = 90.4116
				text = "out"
			intervals [207]:
				xmin = 90.4116
				xmax = 90.4816
				text = "in"
			intervals [208]:
				xmin = 90.4816
				xmax = 90.5916
				text = "the"
			intervals [209]:
				xmin = 90.5916
				xmax = 90.8416
				text = "center"
			intervals [210]:
				xmin = 90.8416
				xmax = 91.0016
				text = "of"
			intervals [211]:
				xmin = 91.0016
				xmax = 91.1816
				text = "a"
			intervals [212]:
				xmin = 91.1816
				xmax = 91.8876
				text = ""
			intervals [213]:
				xmin = 91.8876
				xmax = 92.4676
				text = "street"
			intervals [214]:
				xmin = 92.4676
				xmax = 92.4976
				text = ""
			intervals [215]:
				xmin = 92.4976
				xmax = 92.6276
				text = "in"
			intervals [216]:
				xmin = 92.6276
				xmax = 92.8376
				text = "this"
			intervals [217]:
				xmin = 92.8376
				xmax = 93.2776
				text = "case"
			intervals [218]:
				xmin = 93.2776
				xmax = 93.6585
				text = ""
			intervals [219]:
				xmin = 93.6585
				xmax = 93.8285
				text = "on"
			intervals [220]:
				xmin = 93.8285
				xmax = 93.9485
				text = "a"
			intervals [221]:
				xmin = 93.9485
				xmax = 94.2581
				text = ""
			intervals [222]:
				xmin = 94.2581
				xmax = 94.5481
				text = "some"
			intervals [223]:
				xmin = 94.5481
				xmax = 94.7081
				text = "sort"
			intervals [224]:
				xmin = 94.7081
				xmax = 94.8381
				text = "of"
			intervals [225]:
				xmin = 94.8381
				xmax = 95.2281
				text = "line"
			intervals [226]:
				xmin = 95.2281
				xmax = 96.985
				text = ""
			intervals [227]:
				xmin = 96.985
				xmax = 97.455
				text = "and"
			intervals [228]:
				xmin = 97.455
				xmax = 97.785
				text = "uh"
			intervals [229]:
				xmin = 97.785
				xmax = 98.1565
				text = ""
			intervals [230]:
				xmin = 98.1565
				xmax = 98.3965
				text = "then"
			intervals [231]:
				xmin = 98.3965
				xmax = 98.8065
				text = "what"
			intervals [232]:
				xmin = 98.8065
				xmax = 99.0665
				text = "one"
			intervals [233]:
				xmin = 99.0665
				xmax = 99.3765
				text = "side"
			intervals [234]:
				xmin = 99.3765
				xmax = 99.9765
				text = "runs"
			intervals [235]:
				xmin = 99.9765
				xmax = 100.0877
				text = ""
			intervals [236]:
				xmin = 100.0877
				xmax = 100.3977
				text = "uh"
			intervals [237]:
				xmin = 100.3977
				xmax = 100.5877
				text = ""
			intervals [238]:
				xmin = 100.5877
				xmax = 100.6577
				text = "i"
			intervals [239]:
				xmin = 100.6577
				xmax = 100.7577
				text = ""
			intervals [240]:
				xmin = 100.7577
				xmax = 100.9577
				text = "can't"
			intervals [241]:
				xmin = 100.9577
				xmax = 101.0077
				text = ""
			intervals [242]:
				xmin = 101.0077
				xmax = 101.0977
				text = "talk"
			intervals [243]:
				xmin = 101.0977
				xmax = 104.0619
				text = ""
			intervals [244]:
				xmin = 104.0619
				xmax = 104.1819
				text = "al"
			intervals [245]:
				xmin = 104.1819
				xmax = 104.6219
				text = "alright"
			intervals [246]:
				xmin = 104.6219
				xmax = 105.1504
				text = ""
			intervals [247]:
				xmin = 105.1504
				xmax = 105.4304
				text = "uh"
			intervals [248]:
				xmin = 105.4304
				xmax = 106.0268
				text = ""
			intervals [249]:
				xmin = 106.0268
				xmax = 106.3468
				text = "what"
			intervals [250]:
				xmin = 106.3468
				xmax = 107.4675
				text = ""
			intervals [251]:
				xmin = 107.4675
				xmax = 107.5675
				text = "let"
			intervals [252]:
				xmin = 107.5675
				xmax = 107.6875
				text = "me"
			intervals [253]:
				xmin = 107.6875
				xmax = 107.9275
				text = "tell"
			intervals [254]:
				xmin = 107.9275
				xmax = 107.9875
				text = "her"
			intervals [255]:
				xmin = 107.9875
				xmax = 108.1175
				text = "i'm"
			intervals [256]:
				xmin = 108.1175
				xmax = 108.1475
				text = ""
			intervals [257]:
				xmin = 108.1475
				xmax = 108.3275
				text = "not"
			intervals [258]:
				xmin = 108.3275
				xmax = 108.3575
				text = ""
			intervals [259]:
				xmin = 108.3575
				xmax = 108.4875
				text = "gonna"
			intervals [260]:
				xmin = 108.4875
				xmax = 108.5775
				text = ""
			intervals [261]:
				xmin = 108.5775
				xmax = 108.9275
				text = "uh"
			intervals [262]:
				xmin = 108.9275
				xmax = 111.1437
				text = ""
			intervals [263]:
				xmin = 111.1437
				xmax = 111.3337
				text = "what"
			intervals [264]:
				xmin = 111.3337
				xmax = 111.4437
				text = "did"
			intervals [265]:
				xmin = 111.4437
				xmax = 111.5137
				text = "they"
			intervals [266]:
				xmin = 111.5137
				xmax = 111.5937
				text = "do"
			intervals [267]:
				xmin = 111.5937
				xmax = 111.6437
				text = ""
			intervals [268]:
				xmin = 111.6437
				xmax = 111.7937
				text = "oh"
			intervals [269]:
				xmin = 111.7937
				xmax = 111.8937
				text = "so"
			intervals [270]:
				xmin = 111.8937
				xmax = 112.0737
				text = "this"
			intervals [271]:
				xmin = 112.0737
				xmax = 112.3237
				text = "can"
			intervals [272]:
				xmin = 112.3237
				xmax = 112.4237
				text = "is"
			intervals [273]:
				xmin = 112.4237
				xmax = 112.4837
				text = "out"
			intervals [274]:
				xmin = 112.4837
				xmax = 112.5437
				text = "in"
			intervals [275]:
				xmin = 112.5437
				xmax = 112.6537
				text = "the"
			intervals [276]:
				xmin = 112.6537
				xmax = 112.9837
				text = "center"
			intervals [277]:
				xmin = 112.9837
				xmax = 113.9042
				text = ""
			intervals [278]:
				xmin = 113.9042
				xmax = 114.0242
				text = "of"
			intervals [279]:
				xmin = 114.0242
				xmax = 114.1342
				text = "the"
			intervals [280]:
				xmin = 114.1342
				xmax = 114.5642
				text = "street"
			intervals [281]:
				xmin = 114.5642
				xmax = 114.6942
				text = ""
			intervals [282]:
				xmin = 114.6942
				xmax = 114.7642
				text = "and"
			intervals [283]:
				xmin = 114.7642
				xmax = 114.9042
				text = "then"
			intervals [284]:
				xmin = 114.9042
				xmax = 115.0842
				text = "one"
			intervals [285]:
				xmin = 115.0842
				xmax = 115.2942
				text = "group"
			intervals [286]:
				xmin = 115.2942
				xmax = 115.6742
				text = "goes"
			intervals [287]:
				xmin = 115.6742
				xmax = 117.3892
				text = ""
			intervals [288]:
				xmin = 117.3892
				xmax = 117.5392
				text = "oh"
			intervals [289]:
				xmin = 117.5392
				xmax = 117.8692
				text = "everybody"
			intervals [290]:
				xmin = 117.8692
				xmax = 118.0792
				text = "goes"
			intervals [291]:
				xmin = 118.0792
				xmax = 118.1792
				text = "to"
			intervals [292]:
				xmin = 118.1792
				xmax = 118.7392
				text = "hide"
			intervals [293]:
				xmin = 118.7392
				xmax = 118.9956
				text = ""
			intervals [294]:
				xmin = 118.9956
				xmax = 119.0756
				text = "and"
			intervals [295]:
				xmin = 119.0756
				xmax = 119.1456
				text = "the"
			intervals [296]:
				xmin = 119.1456
				xmax = 119.3256
				text = "one"
			intervals [297]:
				xmin = 119.3256
				xmax = 119.6356
				text = "person"
			intervals [298]:
				xmin = 119.6356
				xmax = 119.7156
				text = "is"
			intervals [299]:
				xmin = 119.7156
				xmax = 120.1056
				text = "chosen"
			intervals [300]:
				xmin = 120.1056
				xmax = 120.2656
				text = "as"
			intervals [301]:
				xmin = 120.2656
				xmax = 120.3956
				text = ""
			intervals [302]:
				xmin = 120.3956
				xmax = 120.6856
				text = "it"
			intervals [303]:
				xmin = 120.6856
				xmax = 120.8156
				text = ""
			intervals [304]:
				xmin = 120.8156
				xmax = 121.0056
				text = "and"
			intervals [305]:
				xmin = 121.0056
				xmax = 121.1056
				text = "if"
			intervals [306]:
				xmin = 121.1056
				xmax = 121.1456
				text = ""
			intervals [307]:
				xmin = 121.1456
				xmax = 121.2756
				text = "he"
			intervals [308]:
				xmin = 121.2756
				xmax = 121.4956
				text = "can"
			intervals [309]:
				xmin = 121.4956
				xmax = 121.967
				text = ""
			intervals [310]:
				xmin = 121.967
				xmax = 122.177
				text = "rap"
			intervals [311]:
				xmin = 122.177
				xmax = 122.277
				text = "the"
			intervals [312]:
				xmin = 122.277
				xmax = 122.507
				text = "can"
			intervals [313]:
				xmin = 122.507
				xmax = 122.687
				text = "down"
			intervals [314]:
				xmin = 122.687
				xmax = 122.877
				text = "three"
			intervals [315]:
				xmin = 122.877
				xmax = 123.157
				text = "times"
			intervals [316]:
				xmin = 123.157
				xmax = 123.407
				text = "before"
			intervals [317]:
				xmin = 123.407
				xmax = 123.677
				text = "somebody"
			intervals [318]:
				xmin = 123.677
				xmax = 123.947
				text = "gets"
			intervals [319]:
				xmin = 123.947
				xmax = 124.147
				text = "back"
			intervals [320]:
				xmin = 124.147
				xmax = 124.207
				text = ""
			intervals [321]:
				xmin = 124.207
				xmax = 124.377
				text = "and"
			intervals [322]:
				xmin = 124.377
				xmax = 125.1311
				text = ""
			intervals [323]:
				xmin = 125.1311
				xmax = 125.4811
				text = "uh"
			intervals [324]:
				xmin = 125.4811
				xmax = 125.5711
				text = ""
			intervals [325]:
				xmin = 125.5711
				xmax = 125.9111
				text = "kicks"
			intervals [326]:
				xmin = 125.9111
				xmax = 125.9911
				text = "the"
			intervals [327]:
				xmin = 125.9911
				xmax = 126.3211
				text = "can"
			intervals [328]:
				xmin = 126.3211
				xmax = 126.3511
				text = ""
			intervals [329]:
				xmin = 126.3511
				xmax = 126.5111
				text = "then"
			intervals [330]:
				xmin = 126.5111
				xmax = 126.5411
				text = ""
			intervals [331]:
				xmin = 126.5411
				xmax = 126.7211
				text = "that"
			intervals [332]:
				xmin = 126.7211
				xmax = 126.7511
				text = ""
			intervals [333]:
				xmin = 126.7511
				xmax = 127.0511
				text = "person"
			intervals [334]:
				xmin = 127.0511
				xmax = 127.0811
				text = ""
			intervals [335]:
				xmin = 127.0811
				xmax = 127.5011
				text = "becomes"
			intervals [336]:
				xmin = 127.5011
				xmax = 127.6611
				text = "it"
			intervals [337]:
				xmin = 127.6611
				xmax = 127.7911
				text = ""
			intervals [338]:
				xmin = 127.7911
				xmax = 127.9711
				text = "that"
			intervals [339]:
				xmin = 127.9711
				xmax = 128.0111
				text = ""
			intervals [340]:
				xmin = 128.0111
				xmax = 128.1511
				text = "kind"
			intervals [341]:
				xmin = 128.1511
				xmax = 128.2111
				text = "of"
			intervals [342]:
				xmin = 128.2111
				xmax = 128.3011
				text = "thing"
			intervals [343]:
				xmin = 128.3011
				xmax = 128.8847
				text = ""
			intervals [344]:
				xmin = 128.8847
				xmax = 129.2347
				text = "mm-hm"
			intervals [345]:
				xmin = 129.2347
				xmax = 134.6763
				text = ""
			intervals [346]:
				xmin = 134.6763
				xmax = 134.7163
				text = "i"
			intervals [347]:
				xmin = 134.7163
				xmax = 134.7463
				text = ""
			intervals [348]:
				xmin = 134.7463
				xmax = 134.8263
				text = "i"
			intervals [349]:
				xmin = 134.8263
				xmax = 135.0363
				text = "don't"
			intervals [350]:
				xmin = 135.0363
				xmax = 135.2563
				text = "have"
			intervals [351]:
				xmin = 135.2563
				xmax = 135.3463
				text = "a"
			intervals [352]:
				xmin = 135.3463
				xmax = 135.8663
				text = "tv"
			intervals [353]:
				xmin = 135.8663
				xmax = 136.3063
				text = "working"
			intervals [354]:
				xmin = 136.3063
				xmax = 136.6263
				text = "right"
			intervals [355]:
				xmin = 136.6263
				xmax = 136.9063
				text = "now"
			intervals [356]:
				xmin = 136.9063
				xmax = 137.5279
				text = ""
			intervals [357]:
				xmin = 137.5279
				xmax = 137.7179
				text = "i"
			intervals [358]:
				xmin = 137.7179
				xmax = 137.8579
				text = "don't"
			intervals [359]:
				xmin = 137.8579
				xmax = 137.8879
				text = ""
			intervals [360]:
				xmin = 137.8879
				xmax = 138.2279
				text = "know"
			intervals [361]:
				xmin = 138.2279
				xmax = 138.2579
				text = ""
			intervals [362]:
				xmin = 138.2579
				xmax = 138.3679
				text = "what"
			intervals [363]:
				xmin = 138.3679
				xmax = 138.4079
				text = ""
			intervals [364]:
				xmin = 138.4079
				xmax = 138.5079
				text = "my"
			intervals [365]:
				xmin = 138.5079
				xmax = 139.0779
				text = "favorite"
			intervals [366]:
				xmin = 139.0779
				xmax = 139.1579
				text = ""
			intervals [367]:
				xmin = 139.1579
				xmax = 139.6579
				text = "tv"
			intervals [368]:
				xmin = 139.6579
				xmax = 140.5079
				text = "programs"
			intervals [369]:
				xmin = 140.5079
				xmax = 140.6879
				text = "are"
			intervals [370]:
				xmin = 140.6879
				xmax = 141.9962
				text = ""
			intervals [371]:
				xmin = 141.9962
				xmax = 142.2162
				text = "i"
			intervals [372]:
				xmin = 142.2162
				xmax = 142.2462
				text = ""
			intervals [373]:
				xmin = 142.2462
				xmax = 142.2962
				text = "i"
			intervals [374]:
				xmin = 142.2962
				xmax = 142.5362
				text = "don't"
			intervals [375]:
				xmin = 142.5362
				xmax = 142.6062
				text = ""
			intervals [376]:
				xmin = 142.6062
				xmax = 142.7962
				text = "think"
			intervals [377]:
				xmin = 142.7962
				xmax = 142.8462
				text = "i"
			intervals [378]:
				xmin = 142.8462
				xmax = 142.9062
				text = ""
			intervals [379]:
				xmin = 142.9062
				xmax = 143.0362
				text = "have"
			intervals [380]:
				xmin = 143.0362
				xmax = 143.2062
				text = "any"
			intervals [381]:
				xmin = 143.2062
				xmax = 143.2662
				text = ""
			intervals [382]:
				xmin = 143.2662
				xmax = 143.7362
				text = "favorite"
			intervals [383]:
				xmin = 143.7362
				xmax = 143.7962
				text = ""
			intervals [384]:
				xmin = 143.7962
				xmax = 144.1262
				text = "programs"
			intervals [385]:
				xmin = 144.1262
				xmax = 144.2162
				text = "i"
			intervals [386]:
				xmin = 144.2162
				xmax = 144.3562
				text = "look"
			intervals [387]:
				xmin = 144.3562
				xmax = 144.4462
				text = "at"
			intervals [388]:
				xmin = 144.4462
				xmax = 144.5362
				text = "the"
			intervals [389]:
				xmin = 144.5362
				xmax = 145.0962
				text = "today"
			intervals [390]:
				xmin = 145.0962
				xmax = 145.7801
				text = ""
			intervals [391]:
				xmin = 145.7801
				xmax = 146.2101
				text = "show"
			intervals [392]:
				xmin = 146.2101
				xmax = 146.5523
				text = ""
			intervals [393]:
				xmin = 146.5523
				xmax = 146.7423
				text = "when"
			intervals [394]:
				xmin = 146.7423
				xmax = 146.8523
				text = "i"
			intervals [395]:
				xmin = 146.8523
				xmax = 147.0623
				text = "have"
			intervals [396]:
				xmin = 147.0623
				xmax = 147.1423
				text = "a"
			intervals [397]:
				xmin = 147.1423
				xmax = 147.7623
				text = "tv"
			intervals [398]:
				xmin = 147.7623
				xmax = 149.2582
				text = ""
			intervals [399]:
				xmin = 149.2582
				xmax = 149.8282
				text = "uh"
			intervals [400]:
				xmin = 149.8282
				xmax = 153.3588
				text = ""
			intervals [401]:
				xmin = 153.3588
				xmax = 153.5388
				text = "what"
			intervals [402]:
				xmin = 153.5388
				xmax = 153.5988
				text = "do"
			intervals [403]:
				xmin = 153.5988
				xmax = 153.6588
				text = "you"
			intervals [404]:
				xmin = 153.6588
				xmax = 153.7788
				text = "mean"
			intervals [405]:
				xmin = 153.7788
				xmax = 153.8888
				text = "my"
			intervals [406]:
				xmin = 153.8888
				xmax = 153.9488
				text = ""
			intervals [407]:
				xmin = 153.9488
				xmax = 154.4088
				text = "favorite"
			intervals [408]:
				xmin = 154.4088
				xmax = 154.5188
				text = ""
			intervals [409]:
				xmin = 154.5188
				xmax = 154.7388
				text = "theater"
			intervals [410]:
				xmin = 154.7388
				xmax = 154.7688
				text = "or"
			intervals [411]:
				xmin = 154.7688
				xmax = 155.2688
				text = "movie"
			intervals [412]:
				xmin = 155.2688
				xmax = 157.8748
				text = ""
			intervals [413]:
				xmin = 157.8748
				xmax = 158.2648
				text = "yeah"
			intervals [414]:
				xmin = 158.2648
				xmax = 158.3248
				text = ""
			intervals [415]:
				xmin = 158.3248
				xmax = 158.4648
				text = "it"
			intervals [416]:
				xmin = 158.4648
				xmax = 158.7848
				text = "wasn't"
			intervals [417]:
				xmin = 158.7848
				xmax = 158.9848
				text = "my"
			intervals [418]:
				xmin = 158.9848
				xmax = 159.0648
				text = ""
			intervals [419]:
				xmin = 159.0648
				xmax = 159.5548
				text = "favorite"
			intervals [420]:
				xmin = 159.5548
				xmax = 159.5948
				text = ""
			intervals [421]:
				xmin = 159.5948
				xmax = 159.6348
				text = "i"
			intervals [422]:
				xmin = 159.6348
				xmax = 159.7748
				text = ""
			intervals [423]:
				xmin = 159.7748
				xmax = 159.9948
				text = "saw"
			intervals [424]:
				xmin = 159.9948
				xmax = 160.0548
				text = "a"
			intervals [425]:
				xmin = 160.0548
				xmax = 160.1348
				text = ""
			intervals [426]:
				xmin = 160.1348
				xmax = 160.4648
				text = "pinter"
			intervals [427]:
				xmin = 160.4648
				xmax = 160.8148
				text = "play"
			intervals [428]:
				xmin = 160.8148
				xmax = 162.1055
				text = ""
			intervals [429]:
				xmin = 162.1055
				xmax = 162.4455
				text = "uh"
			intervals [430]:
				xmin = 162.4455
				xmax = 164.0447
				text = ""
			intervals [431]:
				xmin = 164.0447
				xmax = 164.2347
				text = "oh"
			intervals [432]:
				xmin = 164.2347
				xmax = 164.3047
				text = "i"
			intervals [433]:
				xmin = 164.3047
				xmax = 164.5647
				text = "don't"
			intervals [434]:
				xmin = 164.5647
				xmax = 164.7847
				text = "know"
			intervals [435]:
				xmin = 164.7847
				xmax = 165.0033
				text = ""
			intervals [436]:
				xmin = 165.0033
				xmax = 165.1433
				text = "i"
			intervals [437]:
				xmin = 165.1433
				xmax = 165.2133
				text = "i"
			intervals [438]:
				xmin = 165.2133
				xmax = 165.3633
				text = "mean"
			intervals [439]:
				xmin = 165.3633
				xmax = 165.4133
				text = "i"
			intervals [440]:
				xmin = 165.4133
				xmax = 165.5733
				text = "don't"
			intervals [441]:
				xmin = 165.5733
				xmax = 165.7133
				text = "have"
			intervals [442]:
				xmin = 165.7133
				xmax = 165.8833
				text = "any"
			intervals [443]:
				xmin = 165.8833
				xmax = 166.0033
				text = ""
			intervals [444]:
				xmin = 166.0033
				xmax = 166.3933
				text = "favorite"
			intervals [445]:
				xmin = 166.3933
				xmax = 166.6933
				text = "as"
			intervals [446]:
				xmin = 166.6933
				xmax = 167.0633
				text = "such"
			intervals [447]:
				xmin = 167.0633
				xmax = 167.1256
				text = ""
			intervals [448]:
				xmin = 167.1256
				xmax = 167.2256
				text = "you"
			intervals [449]:
				xmin = 167.2256
				xmax = 167.2856
				text = "know"
			intervals [450]:
				xmin = 167.2856
				xmax = 167.3756
				text = "it"
			intervals [451]:
				xmin = 167.3756
				xmax = 167.7756
				text = "depends"
			intervals [452]:
				xmin = 167.7756
				xmax = 167.9356
				text = "on"
			intervals [453]:
				xmin = 167.9356
				xmax = 168.1356
				text = "whether"
			intervals [454]:
				xmin = 168.1356
				xmax = 168.1856
				text = ""
			intervals [455]:
				xmin = 168.1856
				xmax = 168.2456
				text = "the"
			intervals [456]:
				xmin = 168.2456
				xmax = 168.3156
				text = ""
			intervals [457]:
				xmin = 168.3156
				xmax = 168.5156
				text = "play"
			intervals [458]:
				xmin = 168.5156
				xmax = 168.6956
				text = "was"
			intervals [459]:
				xmin = 168.6956
				xmax = 169.0356
				text = "alright"
			intervals [460]:
				xmin = 169.0356
				xmax = 169.1056
				text = "or"
			intervals [461]:
				xmin = 169.1056
				xmax = 169.3856
				text = "not"
			intervals [462]:
				xmin = 169.3856
				xmax = 172.7646
				text = ""
			intervals [463]:
				xmin = 172.7646
				xmax = 173.4646
				text = "homecoming"
			intervals [464]:
				xmin = 173.4646
				xmax = 174.0331
				text = ""
			intervals [465]:
				xmin = 174.0331
				xmax = 174.1331
				text = "i"
			intervals [466]:
				xmin = 174.1331
				xmax = 174.4231
				text = "wasn't"
			intervals [467]:
				xmin = 174.4231
				xmax = 174.8131
				text = "crazy"
			intervals [468]:
				xmin = 174.8131
				xmax = 175.1131
				text = "about"
			intervals [469]:
				xmin = 175.1131
				xmax = 175.1731
				text = "it"
			intervals [470]:
				xmin = 175.1731
				xmax = 175.5469
				text = ""
			intervals [471]:
				xmin = 175.5469
				xmax = 175.6369
				text = "it"
			intervals [472]:
				xmin = 175.6369
				xmax = 175.8369
				text = "was"
			intervals [473]:
				xmin = 175.8369
				xmax = 176.1569
				text = "alright"
			intervals [474]:
				xmin = 176.1569
				xmax = 179.5977
				text = ""
			intervals [475]:
				xmin = 179.5977
				xmax = 179.7077
				text = "oh"
			intervals [476]:
				xmin = 179.7077
				xmax = 179.8177
				text = "well"
			intervals [477]:
				xmin = 179.8177
				xmax = 179.9077
				text = "the"
			intervals [478]:
				xmin = 179.9077
				xmax = 180.1977
				text = "plot"
			intervals [479]:
				xmin = 180.1977
				xmax = 180.2277
				text = ""
			intervals [480]:
				xmin = 180.2277
				xmax = 180.7077
				text = "was"
			intervals [481]:
				xmin = 180.7077
				xmax = 180.7877
				text = ""
			intervals [482]:
				xmin = 180.7877
				xmax = 181.0577
				text = "about"
			intervals [483]:
				xmin = 181.0577
				xmax = 181.2077
				text = "uh"
			intervals [484]:
				xmin = 181.2077
				xmax = 182.5817
				text = ""
			intervals [485]:
				xmin = 182.5817
				xmax = 182.8617
				text = "an"
			intervals [486]:
				xmin = 182.8617
				xmax = 183.9217
				text = "english"
			intervals [487]:
				xmin = 183.9217
				xmax = 184.3021
				text = ""
			intervals [488]:
				xmin = 184.3021
				xmax = 184.9021
				text = "professor"
			intervals [489]:
				xmin = 184.9021
				xmax = 185.5906
				text = ""
			intervals [490]:
				xmin = 185.5906
				xmax = 185.7006
				text = "who"
			intervals [491]:
				xmin = 185.7006
				xmax = 185.8106
				text = "was"
			intervals [492]:
				xmin = 185.8106
				xmax = 186.1006
				text = "teaching"
			intervals [493]:
				xmin = 186.1006
				xmax = 186.1706
				text = "in"
			intervals [494]:
				xmin = 186.1706
				xmax = 186.2806
				text = "the"
			intervals [495]:
				xmin = 186.2806
				xmax = 186.6006
				text = "states"
			intervals [496]:
				xmin = 186.6006
				xmax = 186.6906
				text = "and"
			intervals [497]:
				xmin = 186.6906
				xmax = 186.7306
				text = ""
			intervals [498]:
				xmin = 186.7306
				xmax = 186.9306
				text = "brings"
			intervals [499]:
				xmin = 186.9306
				xmax = 186.9906
				text = "an"
			intervals [500]:
				xmin = 186.9906
				xmax = 187.3506
				text = "american"
			intervals [501]:
				xmin = 187.3506
				xmax = 187.5806
				text = "wife"
			intervals [502]:
				xmin = 187.5806
				xmax = 187.6506
				text = ""
			intervals [503]:
				xmin = 187.6506
				xmax = 187.8506
				text = "back"
			intervals [504]:
				xmin = 187.8506
				xmax = 187.9206
				text = ""
			intervals [505]:
				xmin = 187.9206
				xmax = 188.2306
				text = "to"
			intervals [506]:
				xmin = 188.2306
				xmax = 189.5032
				text = ""
			intervals [507]:
				xmin = 189.5032
				xmax = 189.9432
				text = "england"
			intervals [508]:
				xmin = 189.9432
				xmax = 190.8281
				text = ""
			intervals [509]:
				xmin = 190.8281
				xmax = 191.2781
				text = "and"
			intervals [510]:
				xmin = 191.2781
				xmax = 191.5081
				text = "uh"
			intervals [511]:
				xmin = 191.5081
				xmax = 192.4052
				text = ""
			intervals [512]:
				xmin = 192.4052
				xmax = 193.0852
				text = "and"
			intervals [513]:
				xmin = 193.0852
				xmax = 193.1352
				text = ""
			intervals [514]:
				xmin = 193.1352
				xmax = 193.3252
				text = "then"
			intervals [515]:
				xmin = 193.3252
				xmax = 193.5452
				text = "he"
			intervals [516]:
				xmin = 193.5452
				xmax = 193.6252
				text = "s"
			intervals [517]:
				xmin = 193.6252
				xmax = 193.8152
				text = "getting"
			intervals [518]:
				xmin = 193.8152
				xmax = 193.9552
				text = "ready"
			intervals [519]:
				xmin = 193.9552
				xmax = 194.0752
				text = "to"
			intervals [520]:
				xmin = 194.0752
				xmax = 194.2752
				text = "leave"
			intervals [521]:
				xmin = 194.2752
				xmax = 194.3552
				text = "to"
			intervals [522]:
				xmin = 194.3552
				xmax = 194.3852
				text = ""
			intervals [523]:
				xmin = 194.3852
				xmax = 194.6152
				text = "come"
			intervals [524]:
				xmin = 194.6152
				xmax = 194.6452
				text = ""
			intervals [525]:
				xmin = 194.6452
				xmax = 194.9752
				text = "back"
			intervals [526]:
				xmin = 194.9752
				xmax = 195.0852
				text = "to"
			intervals [527]:
				xmin = 195.0852
				xmax = 195.1952
				text = "the"
			intervals [528]:
				xmin = 195.1952
				xmax = 196.3754
				text = ""
			intervals [529]:
				xmin = 196.3754
				xmax = 196.7754
				text = "united"
			intervals [530]:
				xmin = 196.7754
				xmax = 197.5654
				text = "states"
			intervals [531]:
				xmin = 197.5654
				xmax = 198.2713
				text = ""
			intervals [532]:
				xmin = 198.2713
				xmax = 198.6513
				text = "and"
			intervals [533]:
				xmin = 198.6513
				xmax = 198.9913
				text = "uh"
			intervals [534]:
				xmin = 198.9913
				xmax = 200.9678
				text = ""
			intervals [535]:
				xmin = 200.9678
				xmax = 201.1378
				text = "the"
			intervals [536]:
				xmin = 201.1378
				xmax = 201.4278
				text = "wife"
			intervals [537]:
				xmin = 201.4278
				xmax = 201.5278
				text = "is"
			intervals [538]:
				xmin = 201.5278
				xmax = 201.6978
				text = "going"
			intervals [539]:
				xmin = 201.6978
				xmax = 201.7878
				text = "to"
			intervals [540]:
				xmin = 201.7878
				xmax = 202.2278
				text = "stay"
			intervals [541]:
				xmin = 202.2278
				xmax = 202.3678
				text = "with"
			intervals [542]:
				xmin = 202.3678
				xmax = 202.5378
				text = "his"
			intervals [543]:
				xmin = 202.5378
				xmax = 203.2078
				text = "father"
			intervals [544]:
				xmin = 203.2078
				xmax = 203.3778
				text = "and"
			intervals [545]:
				xmin = 203.3778
				xmax = 203.4078
				text = ""
			intervals [546]:
				xmin = 203.4078
				xmax = 204.0278
				text = "brothers"
			intervals [547]:
				xmin = 204.0278
				xmax = 204.0578
				text = ""
			intervals [548]:
				xmin = 204.0578
				xmax = 204.2578
				text = "and"
			intervals [549]:
				xmin = 204.2578
				xmax = 204.5925
				text = ""
			intervals [550]:
				xmin = 204.5925
				xmax = 204.7625
				text = "it"
			intervals [551]:
				xmin = 204.7625
				xmax = 204.8325
				text = "s"
			intervals [552]:
				xmin = 204.8325
				xmax = 204.9925
				text = "that"
			intervals [553]:
				xmin = 204.9925
				xmax = 205.1225
				text = ""
			intervals [554]:
				xmin = 205.1225
				xmax = 205.2625
				text = "kind"
			intervals [555]:
				xmin = 205.2625
				xmax = 205.3225
				text = "of"
			intervals [556]:
				xmin = 205.3225
				xmax = 205.3525
				text = "a"
			intervals [557]:
				xmin = 205.3525
				xmax = 205.7625
				text = "thing"
			intervals [558]:
				xmin = 205.7625
				xmax = 206.3129
				text = ""
			intervals [559]:
				xmin = 206.3129
				xmax = 206.6629
				text = "yeah"
			intervals [560]:
				xmin = 206.6629
				xmax = 206.8229
				text = ""
			intervals [561]:
				xmin = 206.8229
				xmax = 207.1629
				text = "yeah"
			intervals [562]:
				xmin = 207.1629
				xmax = 208.4782
				text = ""
			intervals [563]:
				xmin = 208.4782
				xmax = 208.5882
				text = "it"
			intervals [564]:
				xmin = 208.5882
				xmax = 208.6182
				text = ""
			intervals [565]:
				xmin = 208.6182
				xmax = 208.8882
				text = "was"
			intervals [566]:
				xmin = 208.8882
				xmax = 208.9182
				text = ""
			intervals [567]:
				xmin = 208.9182
				xmax = 209.1282
				text = "uh"
			intervals [568]:
				xmin = 209.1282
				xmax = 211.161
				text = ""
			intervals [569]:
				xmin = 211.161
				xmax = 211.261
				text = "well"
			intervals [570]:
				xmin = 211.261
				xmax = 211.321
				text = "it"
			intervals [571]:
				xmin = 211.321
				xmax = 211.351
				text = ""
			intervals [572]:
				xmin = 211.351
				xmax = 211.541
				text = "was"
			intervals [573]:
				xmin = 211.541
				xmax = 212.131
				text = "alright"
			intervals [574]:
				xmin = 212.131
				xmax = 212.161
				text = ""
			intervals [575]:
				xmin = 212.161
				xmax = 212.331
				text = "i"
			intervals [576]:
				xmin = 212.331
				xmax = 212.361
				text = ""
			intervals [577]:
				xmin = 212.361
				xmax = 212.691
				text = "suppose"
			intervals [578]:
				xmin = 212.691
				xmax = 212.771
				text = ""
			intervals [579]:
				xmin = 212.771
				xmax = 212.831
				text = "you"
			intervals [580]:
				xmin = 212.831
				xmax = 212.911
				text = ""
			intervals [581]:
				xmin = 212.911
				xmax = 212.971
				text = "know"
			intervals [582]:
				xmin = 212.971
				xmax = 213.4076
				text = ""
			intervals [583]:
				xmin = 213.4076
				xmax = 213.9176
				text = "not"
			intervals [584]:
				xmin = 213.9176
				xmax = 213.9576
				text = ""
			intervals [585]:
				xmin = 213.9576
				xmax = 214.0976
				text = "too"
			intervals [586]:
				xmin = 214.0976
				xmax = 214.1876
				text = ""
			intervals [587]:
				xmin = 214.1876
				xmax = 214.3276
				text = "great"
			intervals [588]:
				xmin = 214.3276
				xmax = 220.5049
				text = ""
			intervals [589]:
				xmin = 220.5049
				xmax = 221.1849
				text = "no"
			intervals [590]:
				xmin = 221.1849
				xmax = 222.5107
				text = ""
			intervals [591]:
				xmin = 222.5107
				xmax = 223.0507
				text = "no"
			intervals [592]:
				xmin = 223.0507
				xmax = 223.3225
				text = ""
			intervals [593]:
				xmin = 223.3225
				xmax = 223.4125
				text = "we"
			intervals [594]:
				xmin = 223.4125
				xmax = 223.6625
				text = "never"
			intervals [595]:
				xmin = 223.6625
				xmax = 223.7225
				text = ""
			intervals [596]:
				xmin = 223.7225
				xmax = 223.9925
				text = "felt"
			intervals [597]:
				xmin = 223.9925
				xmax = 224.0625
				text = "the"
			intervals [598]:
				xmin = 224.0625
				xmax = 224.2325
				text = "need"
			intervals [599]:
				xmin = 224.2325
				xmax = 224.6125
				text = "for"
			intervals [600]:
				xmin = 224.6125
				xmax = 225.0725
				text = "pets"
			intervals [601]:
				xmin = 225.0725
				xmax = 226.112
				text = ""
			intervals [602]:
				xmin = 226.112
				xmax = 226.272
				text = "i"
			intervals [603]:
				xmin = 226.272
				xmax = 226.342
				text = ""
			intervals [604]:
				xmin = 226.342
				xmax = 226.762
				text = "guess"
			intervals [605]:
				xmin = 226.762
				xmax = 227.7665
				text = ""
			intervals [606]:
				xmin = 227.7665
				xmax = 228.2665
				text = "no"
			intervals [607]:
				xmin = 228.2665
				xmax = 237.0973
				text = ""
			intervals [608]:
				xmin = 237.0973
				xmax = 237.5373
				text = "yes"
			intervals [609]:
				xmin = 237.5373
				xmax = 237.6873
				text = "uh"
			intervals [610]:
				xmin = 237.6873
				xmax = 237.9273
				text = ""
			intervals [611]:
				xmin = 237.9273
				xmax = 238.3873
				text = "i"
			intervals [612]:
				xmin = 238.3873
				xmax = 238.4473
				text = ""
			intervals [613]:
				xmin = 238.4473
				xmax = 238.6673
				text = "mean"
			intervals [614]:
				xmin = 238.6673
				xmax = 238.7573
				text = "it"
			intervals [615]:
				xmin = 238.7573
				xmax = 238.7973
				text = ""
			intervals [616]:
				xmin = 238.7973
				xmax = 239.2173
				text = "was"
			intervals [617]:
				xmin = 239.2173
				xmax = 239.5433
				text = ""
			intervals [618]:
				xmin = 239.5433
				xmax = 239.6433
				text = "in"
			intervals [619]:
				xmin = 239.6433
				xmax = 239.7033
				text = "the"
			intervals [620]:
				xmin = 239.7033
				xmax = 240.4233
				text = "northeast"
			intervals [621]:
				xmin = 240.4233
				xmax = 240.9899
				text = ""
			intervals [622]:
				xmin = 240.9899
				xmax = 241.7099
				text = "washington"
			intervals [623]:
				xmin = 241.7099
				xmax = 241.9872
				text = ""
			intervals [624]:
				xmin = 241.9872
				xmax = 242.1372
				text = "and"
			intervals [625]:
				xmin = 242.1372
				xmax = 242.2272
				text = "it"
			intervals [626]:
				xmin = 242.2272
				xmax = 242.3372
				text = "s"
			intervals [627]:
				xmin = 242.3372
				xmax = 242.6672
				text = "name"
			intervals [628]:
				xmin = 242.6672
				xmax = 242.9472
				text = "was"
			intervals [629]:
				xmin = 242.9472
				xmax = 243.4472
				text = "charles"
			intervals [630]:
				xmin = 243.4472
				xmax = 243.7472
				text = "young"
			intervals [631]:
				xmin = 243.7472
				xmax = 243.8172
				text = ""
			intervals [632]:
				xmin = 243.8172
				xmax = 244.2572
				text = "platoon"
			intervals [633]:
				xmin = 244.2572
				xmax = 244.6472
				text = "school"
			intervals [634]:
				xmin = 244.6472
				xmax = 244.7472
				text = "and"
			intervals [635]:
				xmin = 244.7472
				xmax = 244.8372
				text = "i"
			intervals [636]:
				xmin = 244.8372
				xmax = 245.0872
				text = "guess"
			intervals [637]:
				xmin = 245.0872
				xmax = 245.1772
				text = "it"
			intervals [638]:
				xmin = 245.1772
				xmax = 245.5172
				text = "still"
			intervals [639]:
				xmin = 245.5172
				xmax = 245.8672
				text = "is"
			intervals [640]:
				xmin = 245.8672
				xmax = 246.8613
				text = ""
			intervals [641]:
				xmin = 246.8613
				xmax = 247.5713
				text = "and"
			intervals [642]:
				xmin = 247.5713
				xmax = 247.8113
				text = "uh"
			intervals [643]:
				xmin = 247.8113
				xmax = 248.8376
				text = ""
			intervals [644]:
				xmin = 248.8376
				xmax = 248.9376
				text = "it"
			intervals [645]:
				xmin = 248.9376
				xmax = 249.0276
				text = "was"
			intervals [646]:
				xmin = 249.0276
				xmax = 249.2776
				text = "just"
			intervals [647]:
				xmin = 249.2776
				xmax = 249.3076
				text = ""
			intervals [648]:
				xmin = 249.3076
				xmax = 249.3976
				text = "it"
			intervals [649]:
				xmin = 249.3976
				xmax = 249.5976
				text = "was"
			intervals [650]:
				xmin = 249.5976
				xmax = 249.6676
				text = "a"
			intervals [651]:
				xmin = 249.6676
				xmax = 250.2676
				text = "platoon"
			intervals [652]:
				xmin = 250.2676
				xmax = 250.6376
				text = "school"
			intervals [653]:
				xmin = 250.6376
				xmax = 250.6676
				text = ""
			intervals [654]:
				xmin = 250.6676
				xmax = 250.8076
				text = "which"
			intervals [655]:
				xmin = 250.8076
				xmax = 250.8976
				text = "at"
			intervals [656]:
				xmin = 250.8976
				xmax = 251.1076
				text = "that"
			intervals [657]:
				xmin = 251.1076
				xmax = 251.4676
				text = "time"
			intervals [658]:
				xmin = 251.4676
				xmax = 251.7376
				text = "was"
			intervals [659]:
				xmin = 251.7376
				xmax = 252.4188
				text = ""
			intervals [660]:
				xmin = 252.4188
				xmax = 252.6688
				text = "not"
			intervals [661]:
				xmin = 252.6688
				xmax = 252.799
				text = ""
			intervals [662]:
				xmin = 252.799
				xmax = 253.089
				text = "fairly"
			intervals [663]:
				xmin = 253.089
				xmax = 253.609
				text = "usual"
			intervals [664]:
				xmin = 253.609
				xmax = 253.649
				text = ""
			intervals [665]:
				xmin = 253.649
				xmax = 253.839
				text = "in"
			intervals [666]:
				xmin = 253.839
				xmax = 254.599
				text = "washington"
			intervals [667]:
				xmin = 254.599
				xmax = 254.8418
				text = ""
			intervals [668]:
				xmin = 254.8418
				xmax = 255.4718
				text = "so"
			intervals [669]:
				xmin = 255.4718
				xmax = 255.6018
				text = "uh"
			intervals [670]:
				xmin = 255.6018
				xmax = 258.1246
				text = ""
			intervals [671]:
				xmin = 258.1246
				xmax = 258.3046
				text = "yeah"
			intervals [672]:
				xmin = 258.3046
				xmax = 258.7846
				text = "well"
			intervals [673]:
				xmin = 258.7846
				xmax = 259.8952
				text = ""
			intervals [674]:
				xmin = 259.8952
				xmax = 259.9952
				text = "that"
			intervals [675]:
				xmin = 259.9952
				xmax = 260.0652
				text = "s"
			intervals [676]:
				xmin = 260.0652
				xmax = 260.1852
				text = "what"
			intervals [677]:
				xmin = 260.1852
				xmax = 260.2952
				text = "we"
			intervals [678]:
				xmin = 260.2952
				xmax = 260.5552
				text = "did"
			intervals [679]:
				xmin = 260.5552
				xmax = 260.6052
				text = ""
			intervals [680]:
				xmin = 260.6052
				xmax = 260.9552
				text = "pass"
			intervals [681]:
				xmin = 260.9552
				xmax = 261.3152
				text = "around"
			intervals [682]:
				xmin = 261.3152
				xmax = 261.6452
				text = "from"
			intervals [683]:
				xmin = 261.6452
				xmax = 262.4305
				text = ""
			intervals [684]:
				xmin = 262.4305
				xmax = 262.7105
				text = "teacher"
			intervals [685]:
				xmin = 262.7105
				xmax = 262.8405
				text = "to"
			intervals [686]:
				xmin = 262.8405
				xmax = 263.2305
				text = "teacher"
			intervals [687]:
				xmin = 263.2305
				xmax = 263.7274
				text = ""
			intervals [688]:
				xmin = 263.7274
				xmax = 263.9574
				text = "for"
			intervals [689]:
				xmin = 263.9574
				xmax = 264.3774
				text = "subject"
			intervals [690]:
				xmin = 264.3774
				xmax = 264.5174
				text = "to"
			intervals [691]:
				xmin = 264.5174
				xmax = 264.9674
				text = "subject"
			intervals [692]:
				xmin = 264.9674
				xmax = 265.2052
				text = ""
			intervals [693]:
				xmin = 265.2052
				xmax = 265.4752
				text = "and"
			intervals [694]:
				xmin = 265.4752
				xmax = 267.9466
				text = ""
			intervals [695]:
				xmin = 267.9466
				xmax = 268.0166
				text = "i"
			intervals [696]:
				xmin = 268.0166
				xmax = 268.3266
				text = "stayed"
			intervals [697]:
				xmin = 268.3266
				xmax = 268.4866
				text = "there"
			intervals [698]:
				xmin = 268.4866
				xmax = 268.8866
				text = "six"
			intervals [699]:
				xmin = 268.8866
				xmax = 269.3766
				text = "years"
			intervals [700]:
				xmin = 269.3766
				xmax = 269.6614
				text = ""
			intervals [701]:
				xmin = 269.6614
				xmax = 269.9314
				text = "yeah"
			intervals [702]:
				xmin = 269.9314
				xmax = 270.3788
				text = ""
			intervals [703]:
				xmin = 270.3788
				xmax = 270.7588
				text = "mm-hm"
			intervals [704]:
				xmin = 270.7588
				xmax = 273.2637
				text = ""
			intervals [705]:
				xmin = 273.2637
				xmax = 273.3837
				text = "it"
			intervals [706]:
				xmin = 273.3837
				xmax = 273.8937
				text = "moves"
			intervals [707]:
				xmin = 273.8937
				xmax = 274.9014
				text = ""
			intervals [708]:
				xmin = 274.9014
				xmax = 275.3414
				text = "uh"
			intervals [709]:
				xmin = 275.3414
				xmax = 275.4014
				text = ""
			intervals [710]:
				xmin = 275.4014
				xmax = 275.4814
				text = "the"
			intervals [711]:
				xmin = 275.4814
				xmax = 275.5214
				text = ""
			intervals [712]:
				xmin = 275.5214
				xmax = 275.9614
				text = "class"
			intervals [713]:
				xmin = 275.9614
				xmax = 276.1214
				text = "the"
			intervals [714]:
				xmin = 276.1214
				xmax = 276.2014
				text = "s"
			intervals [715]:
				xmin = 276.2014
				xmax = 276.2614
				text = ""
			intervals [716]:
				xmin = 276.2614
				xmax = 276.3814
				text = "the"
			intervals [717]:
				xmin = 276.3814
				xmax = 276.7414
				text = "pupils"
			intervals [718]:
				xmin = 276.7414
				xmax = 277.0314
				text = "move"
			intervals [719]:
				xmin = 277.0314
				xmax = 277.0614
				text = ""
			intervals [720]:
				xmin = 277.0614
				xmax = 277.3714
				text = "from"
			intervals [721]:
				xmin = 277.3714
				xmax = 277.4914
				text = ""
			intervals [722]:
				xmin = 277.4914
				xmax = 277.9314
				text = "teacher"
			intervals [723]:
				xmin = 277.9314
				xmax = 277.9814
				text = ""
			intervals [724]:
				xmin = 277.9814
				xmax = 278.1014
				text = "to"
			intervals [725]:
				xmin = 278.1014
				xmax = 278.1314
				text = ""
			intervals [726]:
				xmin = 278.1314
				xmax = 278.4514
				text = "teacher"
			intervals [727]:
				xmin = 278.4514
				xmax = 278.5714
				text = "and"
			intervals [728]:
				xmin = 278.5714
				xmax = 278.8814
				text = "class"
			intervals [729]:
				xmin = 278.8814
				xmax = 278.9914
				text = "to"
			intervals [730]:
				xmin = 278.9914
				xmax = 279.3314
				text = "class"
			intervals [731]:
				xmin = 279.3314
				xmax = 279.3914
				text = "so"
			intervals [732]:
				xmin = 279.3914
				xmax = 279.5514
				text = "this"
			intervals [733]:
				xmin = 279.5514
				xmax = 279.6414
				text = "is"
			intervals [734]:
				xmin = 279.6414
				xmax = 279.8114
				text = "not"
			intervals [735]:
				xmin = 279.8114
				xmax = 279.9014
				text = "the"
			intervals [736]:
				xmin = 279.9014
				xmax = 280.5214
				text = "usual"
			intervals [737]:
				xmin = 280.5214
				xmax = 281.4488
				text = ""
			intervals [738]:
				xmin = 281.4488
				xmax = 281.7488
				text = "uh"
			intervals [739]:
				xmin = 281.7488
				xmax = 281.7888
				text = ""
			intervals [740]:
				xmin = 281.7888
				xmax = 282.1588
				text = "method"
			intervals [741]:
				xmin = 282.1588
				xmax = 282.3588
				text = "in"
			intervals [742]:
				xmin = 282.3588
				xmax = 282.4288
				text = "the"
			intervals [743]:
				xmin = 282.4288
				xmax = 282.4588
				text = ""
			intervals [744]:
				xmin = 282.4588
				xmax = 282.8488
				text = "district"
			intervals [745]:
				xmin = 282.8488
				xmax = 283.2388
				text = "schools"
			intervals [746]:
				xmin = 283.2388
				xmax = 283.5388
				text = "anyhow"
			intervals [747]:
				xmin = 283.5388
				xmax = 287.2307
				text = ""
			intervals [748]:
				xmin = 287.2307
				xmax = 287.8207
				text = "mm-hm"
			intervals [749]:
				xmin = 287.8207
				xmax = 289.0437
				text = ""
			intervals [750]:
				xmin = 289.0437
				xmax = 289.5537
				text = "yes"
			intervals [751]:
				xmin = 289.5537
				xmax = 290.4888
				text = ""
			intervals [752]:
				xmin = 290.4888
				xmax = 290.9388
				text = "uh"
			intervals [753]:
				xmin = 290.9388
				xmax = 290.9688
				text = ""
			intervals [754]:
				xmin = 290.9688
				xmax = 291.2488
				text = "what"
			intervals [755]:
				xmin = 291.2488
				xmax = 292.3436
				text = ""
			intervals [756]:
				xmin = 292.3436
				xmax = 292.7436
				text = "reading"
			intervals [757]:
				xmin = 292.7436
				xmax = 292.8436
				text = "and"
			intervals [758]:
				xmin = 292.8436
				xmax = 293.5236
				text = "arithmetic"
			intervals [759]:
				xmin = 293.5236
				xmax = 293.6636
				text = "and"
			intervals [760]:
				xmin = 293.6636
				xmax = 294.0736
				text = "social"
			intervals [761]:
				xmin = 294.0736
				xmax = 294.8036
				text = "studies"
			intervals [762]:
				xmin = 294.8036
				xmax = 296.1476
				text = ""
			intervals [763]:
				xmin = 296.1476
				xmax = 296.2676
				text = "and"
			intervals [764]:
				xmin = 296.2676
				xmax = 296.5576
				text = "then"
			intervals [765]:
				xmin = 296.5576
				xmax = 296.8876
				text = ""
			intervals [766]:
				xmin = 296.8876
				xmax = 297.0676
				text = "on"
			intervals [767]:
				xmin = 297.0676
				xmax = 297.6076
				text = "occasion"
			intervals [768]:
				xmin = 297.6076
				xmax = 297.7076
				text = "i"
			intervals [769]:
				xmin = 297.7076
				xmax = 298.0376
				text = "suppose"
			intervals [770]:
				xmin = 298.0376
				xmax = 298.0976
				text = "we"
			intervals [771]:
				xmin = 298.0976
				xmax = 298.1276
				text = ""
			intervals [772]:
				xmin = 298.1276
				xmax = 298.2776
				text = "had"
			intervals [773]:
				xmin = 298.2776
				xmax = 298.7676
				text = "music"
			intervals [774]:
				xmin = 298.7676
				xmax = 298.7976
				text = ""
			intervals [775]:
				xmin = 298.7976
				xmax = 299.1876
				text = "and"
			intervals [776]:
				xmin = 299.1876
				xmax = 299.3576
				text = "uh"
			intervals [777]:
				xmin = 299.3576
				xmax = 300.5023
				text = ""
			intervals [778]:
				xmin = 300.5023
				xmax = 300.9323
				text = "art"
			intervals [779]:
				xmin = 300.9323
				xmax = 301.0372
				text = ""
			intervals [780]:
				xmin = 301.0372
				xmax = 301.2972
				text = "and"
			intervals [781]:
				xmin = 301.2972
				xmax = 301.3672
				text = ""
			intervals [782]:
				xmin = 301.3672
				xmax = 301.8072
				text = "physical"
			intervals [783]:
				xmin = 301.8072
				xmax = 302.1472
				text = "ed"
			intervals [784]:
				xmin = 302.1472
				xmax = 308.3642
				text = ""
			intervals [785]:
				xmin = 308.3642
				xmax = 308.7142
				text = "uh"
			intervals [786]:
				xmin = 308.7142
				xmax = 308.8542
				text = ""
			intervals [787]:
				xmin = 308.8542
				xmax = 308.9942
				text = "we"
			intervals [788]:
				xmin = 308.9942
				xmax = 309.2757
				text = ""
			intervals [789]:
				xmin = 309.2757
				xmax = 309.6157
				text = "play"
			intervals [790]:
				xmin = 309.6157
				xmax = 309.7157
				text = "out"
			intervals [791]:
				xmin = 309.7157
				xmax = 309.7757
				text = "in"
			intervals [792]:
				xmin = 309.7757
				xmax = 309.8557
				text = "the"
			intervals [793]:
				xmin = 309.8557
				xmax = 310.2057
				text = "street"
			intervals [794]:
				xmin = 310.2057
				xmax = 310.2557
				text = ""
			intervals [795]:
				xmin = 310.2557
				xmax = 310.6557
				text = "usually"
			intervals [796]:
				xmin = 310.6557
				xmax = 310.8657
				text = "play"
			intervals [797]:
				xmin = 310.8657
				xmax = 311.3957
				text = "ball"
			intervals [798]:
				xmin = 311.3957
				xmax = 311.4857
				text = ""
			intervals [799]:
				xmin = 311.4857
				xmax = 311.5657
				text = "if"
			intervals [800]:
				xmin = 311.5657
				xmax = 311.7257
				text = ""
			intervals [801]:
				xmin = 311.7257
				xmax = 311.8057
				text = "the"
			intervals [802]:
				xmin = 311.8057
				xmax = 312.0457
				text = "weather"
			intervals [803]:
				xmin = 312.0457
				xmax = 312.2257
				text = "was"
			intervals [804]:
				xmin = 312.2257
				xmax = 312.5057
				text = "alright"
			intervals [805]:
				xmin = 312.5057
				xmax = 312.8673
				text = ""
			intervals [806]:
				xmin = 312.8673
				xmax = 312.9473
				text = "at"
			intervals [807]:
				xmin = 312.9473
				xmax = 312.9773
				text = ""
			intervals [808]:
				xmin = 312.9773
				xmax = 313.2573
				text = "least"
			intervals [809]:
				xmin = 313.2573
				xmax = 313.4873
				text = "some"
			intervals [810]:
				xmin = 313.4873
				xmax = 313.6973
				text = "kind"
			intervals [811]:
				xmin = 313.6973
				xmax = 313.7573
				text = "of"
			intervals [812]:
				xmin = 313.7573
				xmax = 313.8173
				text = ""
			intervals [813]:
				xmin = 313.8173
				xmax = 314.1473
				text = "ball"
			intervals [814]:
				xmin = 314.1473
				xmax = 314.8469
				text = ""
			intervals [815]:
				xmin = 314.8469
				xmax = 315.2169
				text = "anyhow"
			intervals [816]:
				xmin = 315.2169
				xmax = 315.6858
				text = ""
			intervals [817]:
				xmin = 315.6858
				xmax = 315.8658
				text = "yeah"
			intervals [818]:
				xmin = 315.8658
				xmax = 319.6052
				text = ""
			intervals [819]:
				xmin = 319.6052
				xmax = 319.7452
				text = "who"
			intervals [820]:
				xmin = 319.7452
				xmax = 319.9152
				text = "did"
			intervals [821]:
				xmin = 319.9152
				xmax = 320.2152
				text = "what"
			intervals [822]:
				xmin = 320.2152
				xmax = 330.0369
				text = ""
			intervals [823]:
				xmin = 330.0369
				xmax = 330.2269
				text = "not"
			intervals [824]:
				xmin = 330.2269
				xmax = 330.2769
				text = ""
			intervals [825]:
				xmin = 330.2769
				xmax = 330.5569
				text = "a"
			intervals [826]:
				xmin = 330.5569
				xmax = 330.9069
				text = "lot"
			intervals [827]:
				xmin = 330.9069
				xmax = 331.0849
				text = ""
			intervals [828]:
				xmin = 331.0849
				xmax = 331.1349
				text = "uh"
			intervals [829]:
				xmin = 331.1349
				xmax = 331.3049
				text = "i"
			intervals [830]:
				xmin = 331.3049
				xmax = 331.3449
				text = ""
			intervals [831]:
				xmin = 331.3449
				xmax = 331.6349
				text = "can't"
			intervals [832]:
				xmin = 331.6349
				xmax = 332.1149
				text = "remember"
			intervals [833]:
				xmin = 332.1149
				xmax = 332.4449
				text = "any"
			intervals [834]:
				xmin = 332.4449
				xmax = 333.3194
				text = ""
			intervals [835]:
				xmin = 333.3194
				xmax = 333.6394
				text = "teachers"
			intervals [836]:
				xmin = 333.6394
				xmax = 333.7694
				text = "who"
			intervals [837]:
				xmin = 333.7694
				xmax = 333.8894
				text = "had"
			intervals [838]:
				xmin = 333.8894
				xmax = 334.7394
				text = "reputations"
			intervals [839]:
				xmin = 334.7394
				xmax = 334.7694
				text = ""
			intervals [840]:
				xmin = 334.7694
				xmax = 334.8694
				text = "as"
			intervals [841]:
				xmin = 334.8694
				xmax = 335.3489
				text = ""
			intervals [842]:
				xmin = 335.3489
				xmax = 336.0289
				text = "constant"
			intervals [843]:
				xmin = 336.0289
				xmax = 336.7189
				text = "screamers"
			intervals [844]:
				xmin = 336.7189
				xmax = 337.8274
				text = ""
			intervals [845]:
				xmin = 337.8274
				xmax = 338.2674
				text = "no"
			intervals [846]:
				xmin = 338.2674
				xmax = 338.8169
				text = ""
			intervals [847]:
				xmin = 338.8169
				xmax = 338.9969
				text = "not"
			intervals [848]:
				xmin = 338.9969
				xmax = 339.0969
				text = "who"
			intervals [849]:
				xmin = 339.0969
				xmax = 339.1469
				text = ""
			intervals [850]:
				xmin = 339.1469
				xmax = 339.4169
				text = "hollered"
			intervals [851]:
				xmin = 339.4169
				xmax = 339.4469
				text = ""
			intervals [852]:
				xmin = 339.4469
				xmax = 339.6369
				text = "a"
			intervals [853]:
				xmin = 339.6369
				xmax = 339.9169
				text = "lot"
			intervals [854]:
				xmin = 339.9169
				xmax = 340.1408
				text = ""
			intervals [855]:
				xmin = 340.1408
				xmax = 340.3908
				text = "some"
			intervals [856]:
				xmin = 340.3908
				xmax = 340.6708
				text = "teachers"
			intervals [857]:
				xmin = 340.6708
				xmax = 340.7408
				text = "who"
			intervals [858]:
				xmin = 340.7408
				xmax = 341.0208
				text = "hollered"
			intervals [859]:
				xmin = 341.0208
				xmax = 341.0508
				text = ""
			intervals [860]:
				xmin = 341.0508
				xmax = 341.6408
				text = "sometimes"
			intervals [861]:
				xmin = 341.6408
				xmax = 345.1523
				text = ""
			intervals [862]:
				xmin = 345.1523
				xmax = 345.5123
				text = "hm"
			intervals [863]:
				xmin = 345.5123
				xmax = 350.6428
				text = ""
			intervals [864]:
				xmin = 350.6428
				xmax = 350.8028
				text = "i"
			intervals [865]:
				xmin = 350.8028
				xmax = 351.0628
				text = "can't"
			intervals [866]:
				xmin = 351.0628
				xmax = 351.4728
				text = "remember"
			intervals [867]:
				xmin = 351.4728
				xmax = 351.6528
				text = "any"
			intervals [868]:
				xmin = 351.6528
				xmax = 352.3428
				text = "specific"
			intervals [869]:
				xmin = 352.3428
				xmax = 352.4828
				text = ""
			intervals [870]:
				xmin = 352.4828
				xmax = 352.8328
				text = "uh"
			intervals [871]:
				xmin = 352.8328
				xmax = 353.294
				text = ""
			intervals [872]:
				xmin = 353.294
				xmax = 353.904
				text = "incidents"
			intervals [873]:
				xmin = 353.904
				xmax = 354.2569
				text = ""
			intervals [874]:
				xmin = 354.2569
				xmax = 354.5769
				text = "no"
			intervals [875]:
				xmin = 354.5769
				xmax = 354.6069
				text = ""
			intervals [876]:
				xmin = 354.6069
				xmax = 354.6569
				text = "i"
			intervals [877]:
				xmin = 354.6569
				xmax = 354.7769
				text = ""
			intervals [878]:
				xmin = 354.7769
				xmax = 355.0669
				text = "can't"
			intervals [879]:
				xmin = 355.0669
				xmax = 359.8031
				text = ""
			intervals [880]:
				xmin = 359.8031
				xmax = 359.9031
				text = "they"
			intervals [881]:
				xmin = 359.9031
				xmax = 360.0431
				text = "were"
			intervals [882]:
				xmin = 360.0431
				xmax = 360.2431
				text = "all"
			intervals [883]:
				xmin = 360.2431
				xmax = 360.6231
				text = "equally"
			intervals [884]:
				xmin = 360.6231
				xmax = 360.7031
				text = ""
			intervals [885]:
				xmin = 360.7031
				xmax = 361.1031
				text = "bad"
			intervals [886]:
				xmin = 361.1031
				xmax = 361.3331
				text = ""
			intervals [887]:
				xmin = 361.3331
				xmax = 361.6131
				text = "no"
			intervals [888]:
				xmin = 361.6131
				xmax = 361.8831
				text = ""
			intervals [889]:
				xmin = 361.8831
				xmax = 362.1831
				text = "<unk>"
			intervals [890]:
				xmin = 362.1831
				xmax = 362.3231
				text = ""
			intervals [891]:
				xmin = 362.3231
				xmax = 362.9531
				text = "i"
			intervals [892]:
				xmin = 362.9531
				xmax = 362.9831
				text = "uh"
			intervals [893]:
				xmin = 362.9831
				xmax = 364.6152
				text = ""
			intervals [894]:
				xmin = 364.6152
				xmax = 364.6952
				text = "i"
			intervals [895]:
				xmin = 364.6952
				xmax = 364.8652
				text = "don't"
			intervals [896]:
				xmin = 364.8652
				xmax = 364.9852
				text = "know"
			intervals [897]:
				xmin = 364.9852
				xmax = 365.1252
				text = "what"
			intervals [898]:
				xmin = 365.1252
				xmax = 365.3352
				text = "that"
			intervals [899]:
				xmin = 365.3352
				xmax = 366.0952
				text = ""
			intervals [900]:
				xmin = 366.0952
				xmax = 366.3352
				text = "n-"
			intervals [901]:
				xmin = 366.3352
				xmax = 366.3652
				text = ""
			intervals [902]:
				xmin = 366.3652
				xmax = 366.9052
				text = "see"
			intervals [903]:
				xmin = 366.9052
				xmax = 367.0352
				text = "i"
			intervals [904]:
				xmin = 367.0352
				xmax = 367.0652
				text = ""
			intervals [905]:
				xmin = 367.0652
				xmax = 367.4352
				text = "suppose"
			intervals [906]:
				xmin = 367.4352
				xmax = 367.6052
				text = "that"
			intervals [907]:
				xmin = 367.6052
				xmax = 368.2352
				text = "concept"
			intervals [908]:
				xmin = 368.2352
				xmax = 369.419
				text = ""
			intervals [909]:
				xmin = 369.419
				xmax = 369.509
				text = "would"
			intervals [910]:
				xmin = 369.509
				xmax = 369.609
				text = "have"
			intervals [911]:
				xmin = 369.609
				xmax = 369.729
				text = "been"
			intervals [912]:
				xmin = 369.729
				xmax = 370.279
				text = "alive"
			intervals [913]:
				xmin = 370.279
				xmax = 370.499
				text = "some"
			intervals [914]:
				xmin = 370.499
				xmax = 370.899
				text = "years"
			intervals [915]:
				xmin = 370.899
				xmax = 371.179
				text = "ago"
			intervals [916]:
				xmin = 371.179
				xmax = 371.319
				text = "with"
			intervals [917]:
				xmin = 371.319
				xmax = 371.349
				text = ""
			intervals [918]:
				xmin = 371.349
				xmax = 371.569
				text = "me"
			intervals [919]:
				xmin = 371.569
				xmax = 371.599
				text = ""
			intervals [920]:
				xmin = 371.599
				xmax = 371.729
				text = "but"
			intervals [921]:
				xmin = 371.729
				xmax = 371.879
				text = "i"
			intervals [922]:
				xmin = 371.879
				xmax = 371.929
				text = ""
			intervals [923]:
				xmin = 371.929
				xmax = 372.129
				text = "i'm"
			intervals [924]:
				xmin = 372.129
				xmax = 372.259
				text = "not"
			intervals [925]:
				xmin = 372.259
				xmax = 372.489
				text = "even"
			intervals [926]:
				xmin = 372.489
				xmax = 372.819
				text = "certain"
			intervals [927]:
				xmin = 372.819
				xmax = 373.159
				text = "about"
			intervals [928]:
				xmin = 373.159
				xmax = 373.609
				text = "that"
			intervals [929]:
				xmin = 373.609
				xmax = 374.9418
				text = ""
			intervals [930]:
				xmin = 374.9418
				xmax = 375.1518
				text = "i"
			intervals [931]:
				xmin = 375.1518
				xmax = 375.2518
				text = "i"
			intervals [932]:
				xmin = 375.2518
				xmax = 375.3918
				text = "can"
			intervals [933]:
				xmin = 375.3918
				xmax = 375.5618
				text = "tell"
			intervals [934]:
				xmin = 375.5618
				xmax = 375.6218
				text = "you"
			intervals [935]:
				xmin = 375.6218
				xmax = 375.7918
				text = "about"
			intervals [936]:
				xmin = 375.7918
				xmax = 375.8818
				text = "the"
			intervals [937]:
				xmin = 375.8818
				xmax = 376.1918
				text = "teachers"
			intervals [938]:
				xmin = 376.1918
				xmax = 376.3218
				text = "i"
			intervals [939]:
				xmin = 376.3218
				xmax = 376.7218
				text = "liked"
			intervals [940]:
				xmin = 376.7218
				xmax = 377.0199
				text = ""
			intervals [941]:
				xmin = 377.0199
				xmax = 377.1599
				text = "but"
			intervals [942]:
				xmin = 377.1599
				xmax = 377.2399
				text = "i"
			intervals [943]:
				xmin = 377.2399
				xmax = 377.4699
				text = "can't"
			intervals [944]:
				xmin = 377.4699
				xmax = 377.5899
				text = "i"
			intervals [945]:
				xmin = 377.5899
				xmax = 377.7299
				text = "don't"
			intervals [946]:
				xmin = 377.7299
				xmax = 377.7999
				text = "know"
			intervals [947]:
				xmin = 377.7999
				xmax = 377.9599
				text = "whether"
			intervals [948]:
				xmin = 377.9599
				xmax = 378.0499
				text = "they"
			intervals [949]:
				xmin = 378.0499
				xmax = 378.1299
				text = "were"
			intervals [950]:
				xmin = 378.1299
				xmax = 378.3199
				text = "the"
			intervals [951]:
				xmin = 378.3199
				xmax = 378.6599
				text = "best"
			intervals [952]:
				xmin = 378.6599
				xmax = 378.6999
				text = ""
			intervals [953]:
				xmin = 378.6999
				xmax = 379.2999
				text = "teachers"
			intervals [954]:
				xmin = 379.2999
				xmax = 379.4499
				text = "at"
			intervals [955]:
				xmin = 379.4499
				xmax = 379.7099
				text = "all"
			intervals [956]:
				xmin = 379.7099
				xmax = 380.0966
				text = ""
			intervals [957]:
				xmin = 380.0966
				xmax = 380.2266
				text = "mm"
			intervals [958]:
				xmin = 380.2266
				xmax = 384.0305
				text = ""
			intervals [959]:
				xmin = 384.0305
				xmax = 384.3305
				text = "yes"
			intervals [960]:
				xmin = 384.3305
				xmax = 384.4405
				text = "i"
			intervals [961]:
				xmin = 384.4405
				xmax = 384.7005
				text = "liked"
			intervals [962]:
				xmin = 384.7005
				xmax = 384.7705
				text = "a"
			intervals [963]:
				xmin = 384.7705
				xmax = 385.1105
				text = "second"
			intervals [964]:
				xmin = 385.1105
				xmax = 385.3205
				text = "grade"
			intervals [965]:
				xmin = 385.3205
				xmax = 385.6505
				text = "teacher"
			intervals [966]:
				xmin = 385.6505
				xmax = 385.7205
				text = "her"
			intervals [967]:
				xmin = 385.7205
				xmax = 385.9405
				text = "name"
			intervals [968]:
				xmin = 385.9405
				xmax = 386.3505
				text = "was"
			intervals [969]:
				xmin = 386.3505
				xmax = 387.3748
				text = ""
			intervals [970]:
				xmin = 387.3748
				xmax = 387.6648
				text = "mrs"
			intervals [971]:
				xmin = 387.6648
				xmax = 388.2648
				text = "rdx"
			intervals [972]:
				xmin = 388.2648
				xmax = 388.5972
				text = ""
			intervals [973]:
				xmin = 388.5972
				xmax = 388.6272
				text = "uh"
			intervals [974]:
				xmin = 388.6272
				xmax = 388.7472
				text = ""
			intervals [975]:
				xmin = 388.7472
				xmax = 388.8872
				text = "in"
			intervals [976]:
				xmin = 388.8872
				xmax = 389.2272
				text = ""
			intervals [977]:
				xmin = 389.2272
				xmax = 389.3572
				text = "fact"
			intervals [978]:
				xmin = 389.3572
				xmax = 389.4872
				text = "her"
			intervals [979]:
				xmin = 389.4872
				xmax = 389.5172
				text = ""
			intervals [980]:
				xmin = 389.5172
				xmax = 389.7072
				text = "name"
			intervals [981]:
				xmin = 389.7072
				xmax = 389.9172
				text = "is"
			intervals [982]:
				xmin = 389.9172
				xmax = 390.1672
				text = "mrs"
			intervals [983]:
				xmin = 390.1672
				xmax = 390.5572
				text = "rdx"
			intervals [984]:
				xmin = 390.5572
				xmax = 390.5872
				text = "i"
			intervals [985]:
				xmin = 390.5872
				xmax = 390.6272
				text = ""
			intervals [986]:
				xmin = 390.6272
				xmax = 390.7572
				text = "think"
			intervals [987]:
				xmin = 390.7572
				xmax = 390.9072
				text = "she"
			intervals [988]:
				xmin = 390.9072
				xmax = 390.9372
				text = "s"
			intervals [989]:
				xmin = 390.9372
				xmax = 391.1072
				text = "still"
			intervals [990]:
				xmin = 391.1072
				xmax = 391.5172
				text = "alive"
			intervals [991]:
				xmin = 391.5172
				xmax = 392.2556
				text = ""
			intervals [992]:
				xmin = 392.2556
				xmax = 392.6456
				text = "uh"
			intervals [993]:
				xmin = 392.6456
				xmax = 395.720
				text = ""
			intervals [994]:
				xmin = 395.720
				xmax = 395.890
				text = "but"
			intervals [995]:
				xmin = 395.890
				xmax = 396.010
				text = "there"
			intervals [996]:
				xmin = 396.010
				xmax = 396.060
				text = "s"
			intervals [997]:
				xmin = 396.060
				xmax = 396.340
				text = "nothing"
			intervals [998]:
				xmin = 396.340
				xmax = 396.710
				text = "special"
			intervals [999]:
				xmin = 396.710
				xmax = 396.980
				text = "except"
			intervals [1000]:
				xmin = 396.980
				xmax = 397.120
				text = "she"
			intervals [1001]:
				xmin = 397.120
				xmax = 397.310
				text = "seemed"
			intervals [1002]:
				xmin = 397.310
				xmax = 397.380
				text = "to"
			intervals [1003]:
				xmin = 397.380
				xmax = 397.570
				text = "like"
			intervals [1004]:
				xmin = 397.570
				xmax = 397.700
				text = "the"
			intervals [1005]:
				xmin = 397.700
				xmax = 397.780
				text = "s"
			intervals [1006]:
				xmin = 397.780
				xmax = 397.860
				text = ""
			intervals [1007]:
				xmin = 397.860
				xmax = 398.150
				text = "<unk>"
			intervals [1008]:
				xmin = 398.150
				xmax = 398.350
				text = "she"
			intervals [1009]:
				xmin = 398.350
				xmax = 398.610
				text = "seemed"
			intervals [1010]:
				xmin = 398.610
				xmax = 398.720
				text = "to"
			intervals [1011]:
				xmin = 398.720
				xmax = 398.970
				text = "like"
			intervals [1012]:
				xmin = 398.970
				xmax = 399.010
				text = ""
			intervals [1013]:
				xmin = 399.010
				xmax = 399.370
				text = "the"
			intervals [1014]:
				xmin = 399.370
				xmax = 399.750
				text = "uh"
			intervals [1015]:
				xmin = 399.750
				xmax = 400.5798
				text = ""
			intervals [1016]:
				xmin = 400.5798
				xmax = 400.7998
				text = "s"
			intervals [1017]:
				xmin = 400.7998
				xmax = 401.1298
				text = ""
			intervals [1018]:
				xmin = 401.1298
				xmax = 401.7498
				text = "pupils"
			intervals [1019]:
				xmin = 401.7498
				xmax = 402.5102
				text = ""
			intervals [1020]:
				xmin = 402.5102
				xmax = 402.6502
				text = "but"
			intervals [1021]:
				xmin = 402.6502
				xmax = 403.0002
				text = "apart"
			intervals [1022]:
				xmin = 403.0002
				xmax = 403.2002
				text = "from"
			intervals [1023]:
				xmin = 403.2002
				xmax = 403.8002
				text = "that"
			intervals [1024]:
				xmin = 403.8002
				xmax = 403.9502
				text = ""
			intervals [1025]:
				xmin = 403.9502
				xmax = 404.0702
				text = "uh"
			intervals [1026]:
				xmin = 404.0702
				xmax = 404.1002
				text = ""
			intervals [1027]:
				xmin = 404.1002
				xmax = 404.1902
				text = "the"
			intervals [1028]:
				xmin = 404.1902
				xmax = 404.4802
				text = "pupils"
			intervals [1029]:
				xmin = 404.4802
				xmax = 404.6702
				text = "seemed"
			intervals [1030]:
				xmin = 404.6702
				xmax = 404.7602
				text = "to"
			intervals [1031]:
				xmin = 404.7602
				xmax = 405.0002
				text = "like"
			intervals [1032]:
				xmin = 405.0002
				xmax = 405.3302
				text = "her"
			intervals [1033]:
				xmin = 405.3302
				xmax = 405.3602
				text = ""
			intervals [1034]:
				xmin = 405.3602
				xmax = 405.5002
				text = "but"
			intervals [1035]:
				xmin = 405.5002
				xmax = 406.4071
				text = ""
			intervals [1036]:
				xmin = 406.4071
				xmax = 406.5971
				text = "what"
			intervals [1037]:
				xmin = 406.5971
				xmax = 406.7671
				text = "she"
			intervals [1038]:
				xmin = 406.7671
				xmax = 406.9971
				text = "did"
			intervals [1039]:
				xmin = 406.9971
				xmax = 407.1971
				text = "other"
			intervals [1040]:
				xmin = 407.1971
				xmax = 407.3871
				text = "than"
			intervals [1041]:
				xmin = 407.3871
				xmax = 407.5971
				text = "that"
			intervals [1042]:
				xmin = 407.5971
				xmax = 407.6971
				text = "i"
			intervals [1043]:
				xmin = 407.6971
				xmax = 407.8571
				text = "don't"
			intervals [1044]:
				xmin = 407.8571
				xmax = 407.8871
				text = ""
			intervals [1045]:
				xmin = 407.8871
				xmax = 408.1071
				text = "know"
			intervals [1046]:
				xmin = 408.1071
				xmax = 421.7227
				text = ""
			intervals [1047]:
				xmin = 421.7227
				xmax = 421.9427
				text = "any"
			intervals [1048]:
				xmin = 421.9427
				xmax = 422.6027
				text = "special"
			intervals [1049]:
				xmin = 422.6027
				xmax = 422.6327
				text = ""
			intervals [1050]:
				xmin = 422.6327
				xmax = 423.1827
				text = "incident"
			intervals [1051]:
				xmin = 423.1827
				xmax = 428.5744
				text = ""
			intervals [1052]:
				xmin = 428.5744
				xmax = 429.3444
				text = "no"
			intervals [1053]:
				xmin = 429.3444
				xmax = 429.4644
				text = "not"
			intervals [1054]:
				xmin = 429.4644
				xmax = 430.2344
				text = "really"
			intervals [1055]:
				xmin = 430.2344
				xmax = 430.8357
				text = ""
			intervals [1056]:
				xmin = 430.8357
				xmax = 431.0657
				text = "in"
			intervals [1057]:
				xmin = 431.0657
				xmax = 431.4057
				text = "junior"
			intervals [1058]:
				xmin = 431.4057
				xmax = 431.6157
				text = "high"
			intervals [1059]:
				xmin = 431.6157
				xmax = 431.9357
				text = "school"
			intervals [1060]:
				xmin = 431.9357
				xmax = 432.0357
				text = "or"
			intervals [1061]:
				xmin = 432.0357
				xmax = 432.3257
				text = "high"
			intervals [1062]:
				xmin = 432.3257
				xmax = 432.3557
				text = ""
			intervals [1063]:
				xmin = 432.3557
				xmax = 433.0357
				text = "school"
			intervals [1064]:
				xmin = 433.0357
				xmax = 435.8365
				text = ""
			intervals [1065]:
				xmin = 435.8365
				xmax = 436.5165
				text = "no"
			intervals [1066]:
				xmin = 436.5165
				xmax = 436.8152
				text = ""
			intervals [1067]:
				xmin = 436.8152
				xmax = 437.2652
				text = "i"
			intervals [1068]:
				xmin = 437.2652
				xmax = 437.3252
				text = ""
			intervals [1069]:
				xmin = 437.3252
				xmax = 437.5452
				text = "can't"
			intervals [1070]:
				xmin = 437.5452
				xmax = 437.5952
				text = ""
			intervals [1071]:
				xmin = 437.5952
				xmax = 437.7252
				text = "think"
			intervals [1072]:
				xmin = 437.7252
				xmax = 437.7552
				text = ""
			intervals [1073]:
				xmin = 437.7552
				xmax = 437.8152
				text = "of"
			intervals [1074]:
				xmin = 437.8152
				xmax = 437.9152
				text = ""
			intervals [1075]:
				xmin = 437.9152
				xmax = 438.3852
				text = "anything"
			intervals [1076]:
				xmin = 438.3852
				xmax = 438.4152
				text = ""
			intervals [1077]:
				xmin = 438.4152
				xmax = 439.0452
				text = "special"
			intervals [1078]:
				xmin = 439.0452
				xmax = 439.0752
				text = ""
			intervals [1079]:
				xmin = 439.0752
				xmax = 439.2652
				text = "that"
			intervals [1080]:
				xmin = 439.2652
				xmax = 439.6352
				text = "happened"
			intervals [1081]:
				xmin = 439.6352
				xmax = 452.0187
				text = ""
			intervals [1082]:
				xmin = 452.0187
				xmax = 452.1587
				text = "i"
			intervals [1083]:
				xmin = 452.1587
				xmax = 452.3187
				text = "don't"
			intervals [1084]:
				xmin = 452.3187
				xmax = 452.4687
				text = "know"
			intervals [1085]:
				xmin = 452.4687
				xmax = 452.5987
				text = "there"
			intervals [1086]:
				xmin = 452.5987
				xmax = 452.6887
				text = "s"
			intervals [1087]:
				xmin = 452.6887
				xmax = 452.7487
				text = "a"
			intervals [1088]:
				xmin = 452.7487
				xmax = 453.2587
				text = "particular"
			intervals [1089]:
				xmin = 453.2587
				xmax = 453.5487
				text = "group"
			intervals [1090]:
				xmin = 453.5487
				xmax = 453.6787
				text = "i"
			intervals [1091]:
				xmin = 453.6787
				xmax = 454.3687
				text = "associate"
			intervals [1092]:
				xmin = 454.3687
				xmax = 454.4587
				text = ""
			intervals [1093]:
				xmin = 454.4587
				xmax = 454.8087
				text = "with"
			intervals [1094]:
				xmin = 454.8087
				xmax = 454.8887
				text = ""
			intervals [1095]:
				xmin = 454.8887
				xmax = 455.4187
				text = "<unk>"
			intervals [1096]:
				xmin = 455.4187
				xmax = 455.9746
				text = ""
			intervals [1097]:
				xmin = 455.9746
				xmax = 456.1946
				text = "i"
			intervals [1098]:
				xmin = 456.1946
				xmax = 456.9446
				text = "suppose"
			intervals [1099]:
				xmin = 456.9446
				xmax = 457.2746
				text = "by"
			intervals [1100]:
				xmin = 457.2746
				xmax = 457.4246
				text = ""
			intervals [1101]:
				xmin = 457.4246
				xmax = 457.7346
				text = "some"
			intervals [1102]:
				xmin = 457.7346
				xmax = 457.9346
				text = "sort"
			intervals [1103]:
				xmin = 457.9346
				xmax = 457.9946
				text = "of"
			intervals [1104]:
				xmin = 457.9946
				xmax = 458.0746
				text = ""
			intervals [1105]:
				xmin = 458.0746
				xmax = 458.8346
				text = "definition"
			intervals [1106]:
				xmin = 458.8346
				xmax = 459.9802
				text = ""
			intervals [1107]:
				xmin = 459.9802
				xmax = 460.1702
				text = "if"
			intervals [1108]:
				xmin = 460.1702
				xmax = 460.2902
				text = "i"
			intervals [1109]:
				xmin = 460.2902
				xmax = 460.8802
				text = "associate"
			intervals [1110]:
				xmin = 460.8802
				xmax = 461.1102
				text = "with"
			intervals [1111]:
				xmin = 461.1102
				xmax = 461.3102
				text = "'em"
			intervals [1112]:
				xmin = 461.3102
				xmax = 461.4749
				text = ""
			intervals [1113]:
				xmin = 461.4749
				xmax = 461.7949
				text = "uh"
			intervals [1114]:
				xmin = 461.7949
				xmax = 463.1738
				text = ""
			intervals [1115]:
				xmin = 463.1738
				xmax = 463.3738
				text = "it"
			intervals [1116]:
				xmin = 463.3738
				xmax = 463.4438
				text = "s"
			intervals [1117]:
				xmin = 463.4438
				xmax = 463.6838
				text = "either"
			intervals [1118]:
				xmin = 463.6838
				xmax = 463.8338
				text = "out"
			intervals [1119]:
				xmin = 463.8338
				xmax = 463.9438
				text = "of"
			intervals [1120]:
				xmin = 463.9438
				xmax = 464.5438
				text = "inertia"
			intervals [1121]:
				xmin = 464.5438
				xmax = 464.8038
				text = ""
			intervals [1122]:
				xmin = 464.8038
				xmax = 464.9338
				text = "or"
			intervals [1123]:
				xmin = 464.9338
				xmax = 465.3938
				text = "habit"
			intervals [1124]:
				xmin = 465.3938
				xmax = 465.5838
				text = "or"
			intervals [1125]:
				xmin = 465.5838
				xmax = 465.6338
				text = "i"
			intervals [1126]:
				xmin = 465.6338
				xmax = 465.9438
				text = "like"
			intervals [1127]:
				xmin = 465.9438
				xmax = 467.1392
				text = ""
			intervals [1128]:
				xmin = 467.1392
				xmax = 467.2492
				text = "or"
			intervals [1129]:
				xmin = 467.2492
				xmax = 467.5192
				text = "don't"
			intervals [1130]:
				xmin = 467.5192
				xmax = 467.9592
				text = "dislike"
			intervals [1131]:
				xmin = 467.9592
				xmax = 468.0192
				text = "it"
			intervals [1132]:
				xmin = 468.0192
				xmax = 468.2692
				text = "enough"
			intervals [1133]:
				xmin = 468.2692
				xmax = 468.6092
				text = "not"
			intervals [1134]:
				xmin = 468.6092
				xmax = 468.6392
				text = ""
			intervals [1135]:
				xmin = 468.6392
				xmax = 468.8592
				text = "to"
			intervals [1136]:
				xmin = 468.8592
				xmax = 469.5092
				text = "associate"
			intervals [1137]:
				xmin = 469.5092
				xmax = 469.6592
				text = "with"
			intervals [1138]:
				xmin = 469.6592
				xmax = 469.7392
				text = ""
			intervals [1139]:
				xmin = 469.7392
				xmax = 469.9792
				text = "them"
			intervals [1140]:
				xmin = 469.9792
				xmax = 477.1407
				text = ""
			intervals [1141]:
				xmin = 477.1407
				xmax = 477.3107
				text = "as"
			intervals [1142]:
				xmin = 477.3107
				xmax = 477.3707
				text = "a"
			intervals [1143]:
				xmin = 477.3707
				xmax = 477.8107
				text = "native"
			intervals [1144]:
				xmin = 477.8107
				xmax = 478.4307
				text = "language"
			intervals [1145]:
				xmin = 478.4307
				xmax = 480.6689
				text = ""
			intervals [1146]:
				xmin = 480.6689
				xmax = 480.9189
				text = "no"
			intervals [1147]:
				xmin = 480.9189
				xmax = 480.9489
				text = ""
			intervals [1148]:
				xmin = 480.9489
				xmax = 481.1589
				text = "not"
			intervals [1149]:
				xmin = 481.1589
				xmax = 481.3489
				text = "this"
			intervals [1150]:
				xmin = 481.3489
				xmax = 481.3789
				text = ""
			intervals [1151]:
				xmin = 481.3789
				xmax = 481.6389
				text = "year"
			intervals [1152]:
				xmin = 481.6389
				xmax = 482.3915
				text = ""
			intervals [1153]:
				xmin = 482.3915
				xmax = 482.4215
				text = "<unk>"
			intervals [1154]:
				xmin = 482.4215
				xmax = 483.0707
				text = ""
			intervals [1155]:
				xmin = 483.0707
				xmax = 483.1607
				text = "but"
			intervals [1156]:
				xmin = 483.1607
				xmax = 483.1907
				text = ""
			intervals [1157]:
				xmin = 483.1907
				xmax = 483.7307
				text = "last"
			intervals [1158]:
				xmin = 483.7307
				xmax = 484.1923
				text = ""
			intervals [1159]:
				xmin = 484.1923
				xmax = 484.3223
				text = "but"
			intervals [1160]:
				xmin = 484.3223
				xmax = 484.7723
				text = "last"
			intervals [1161]:
				xmin = 484.7723
				xmax = 485.0423
				text = "year"
			intervals [1162]:
				xmin = 485.0423
				xmax = 485.292
				text = ""
			intervals [1163]:
				xmin = 485.292
				xmax = 485.422
				text = "yeah"
			intervals [1164]:
				xmin = 485.422
				xmax = 485.612
				text = "my"
			intervals [1165]:
				xmin = 485.612
				xmax = 485.642
				text = ""
			intervals [1166]:
				xmin = 485.642
				xmax = 486.002
				text = "russian"
			intervals [1167]:
				xmin = 486.002
				xmax = 486.092
				text = ""
			intervals [1168]:
				xmin = 486.092
				xmax = 486.302
				text = "friend"
			intervals [1169]:
				xmin = 486.302
				xmax = 486.492
				text = "was"
			intervals [1170]:
				xmin = 486.492
				xmax = 486.702
				text = "here"
			intervals [1171]:
				xmin = 486.702
				xmax = 486.9574
				text = ""
			intervals [1172]:
				xmin = 486.9574
				xmax = 487.1074
				text = "and"
			intervals [1173]:
				xmin = 487.1074
				xmax = 487.1374
				text = ""
			intervals [1174]:
				xmin = 487.1374
				xmax = 487.2274
				text = "he"
			intervals [1175]:
				xmin = 487.2274
				xmax = 487.2774
				text = ""
			intervals [1176]:
				xmin = 487.2774
				xmax = 487.6174
				text = "spoke"
			intervals [1177]:
				xmin = 487.6174
				xmax = 487.8874
				text = ""
			intervals [1178]:
				xmin = 487.8874
				xmax = 488.2974
				text = "russian"
			intervals [1179]:
				xmin = 488.2974
				xmax = 488.3874
				text = ""
			intervals [1180]:
				xmin = 488.3874
				xmax = 488.4874
				text = "i"
			intervals [1181]:
				xmin = 488.4874
				xmax = 488.7674
				text = "i"
			intervals [1182]:
				xmin = 488.7674
				xmax = 488.8974
				text = "i"
			intervals [1183]:
				xmin = 488.8974
				xmax = 489.0574
				text = "used"
			intervals [1184]:
				xmin = 489.0574
				xmax = 489.1574
				text = "to"
			intervals [1185]:
				xmin = 489.1574
				xmax = 489.3274
				text = "see"
			intervals [1186]:
				xmin = 489.3274
				xmax = 489.3574
				text = ""
			intervals [1187]:
				xmin = 489.3574
				xmax = 489.4574
				text = "him"
			intervals [1188]:
				xmin = 489.4574
				xmax = 489.5374
				text = ""
			intervals [1189]:
				xmin = 489.5374
				xmax = 489.6374
				text = "two"
			intervals [1190]:
				xmin = 489.6374
				xmax = 489.7274
				text = ""
			intervals [1191]:
				xmin = 489.7274
				xmax = 489.8674
				text = "three"
			intervals [1192]:
				xmin = 489.8674
				xmax = 490.1974
				text = "times"
			intervals [1193]:
				xmin = 490.1974
				xmax = 490.2374
				text = "a"
			intervals [1194]:
				xmin = 490.2374
				xmax = 490.4274
				text = "week"
			intervals [1195]:
				xmin = 490.4274
				xmax = 491.8308
				text = ""
			intervals [1196]:
				xmin = 491.8308
				xmax = 492.1408
				text = "no"
			intervals [1197]:
				xmin = 492.1408
				xmax = 492.3308
				text = "not"
			intervals [1198]:
				xmin = 492.3308
				xmax = 492.4508
				text = "as"
			intervals [1199]:
				xmin = 492.4508
				xmax = 492.5008
				text = "a"
			intervals [1200]:
				xmin = 492.5008
				xmax = 492.8408
				text = "foreign"
			intervals [1201]:
				xmin = 492.8408
				xmax = 493.3608
				text = "language"
			intervals [1202]:
				xmin = 493.3608
				xmax = 495.1254
				text = ""
			intervals [1203]:
				xmin = 495.1254
				xmax = 495.1754
				text = "oh"
			intervals [1204]:
				xmin = 495.1754
				xmax = 495.2754
				text = "a"
			intervals [1205]:
				xmin = 495.2754
				xmax = 495.3154
				text = ""
			intervals [1206]:
				xmin = 495.3154
				xmax = 495.6154
				text = "tiny"
			intervals [1207]:
				xmin = 495.6154
				xmax = 495.6454
				text = ""
			intervals [1208]:
				xmin = 495.6454
				xmax = 495.7654
				text = "bit"
			intervals [1209]:
				xmin = 495.7654
				xmax = 496.5757
				text = ""
			intervals [1210]:
				xmin = 496.5757
				xmax = 496.9457
				text = "yeah"
			intervals [1211]:
				xmin = 496.9457
				xmax = 497.9948
				text = ""
			intervals [1212]:
				xmin = 497.9948
				xmax = 498.3648
				text = "yeah"
			intervals [1213]:
				xmin = 498.3648
				xmax = 499.3344
				text = ""
			intervals [1214]:
				xmin = 499.3344
				xmax = 499.7444
				text = "mm-hm"
			intervals [1215]:
				xmin = 499.7444
				xmax = 500.3414
				text = ""
			intervals [1216]:
				xmin = 500.3414
				xmax = 500.6614
				text = "mm-hm"
			intervals [1217]:
				xmin = 500.6614
				xmax = 502.9584
				text = ""
			intervals [1218]:
				xmin = 502.9584
				xmax = 503.0684
				text = "well"
			intervals [1219]:
				xmin = 503.0684
				xmax = 503.1384
				text = "i"
			intervals [1220]:
				xmin = 503.1384
				xmax = 503.3084
				text = "want"
			intervals [1221]:
				xmin = 503.3084
				xmax = 503.4284
				text = "on"
			intervals [1222]:
				xmin = 503.4284
				xmax = 503.5084
				text = "the"
			intervals [1223]:
				xmin = 503.5084
				xmax = 504.1084
				text = "exchange"
			intervals [1224]:
				xmin = 504.1084
				xmax = 504.6684
				text = "program"
			intervals [1225]:
				xmin = 504.6684
				xmax = 504.9943
				text = ""
			intervals [1226]:
				xmin = 504.9943
				xmax = 505.5843
				text = "uh"
			intervals [1227]:
				xmin = 505.5843
				xmax = 506.0692
				text = ""
			intervals [1228]:
				xmin = 506.0692
				xmax = 506.4792
				text = "to"
			intervals [1229]:
				xmin = 506.4792
				xmax = 506.7392
				text = ""
			intervals [1230]:
				xmin = 506.7392
				xmax = 507.2792
				text = "moscow"
			intervals [1231]:
				xmin = 507.2792
				xmax = 507.6992
				text = ""
			intervals [1232]:
				xmin = 507.6992
				xmax = 507.8292
				text = "i"
			intervals [1233]:
				xmin = 507.8292
				xmax = 507.8592
				text = ""
			intervals [1234]:
				xmin = 507.8592
				xmax = 508.0092
				text = "went"
			intervals [1235]:
				xmin = 508.0092
				xmax = 508.0392
				text = "a"
			intervals [1236]:
				xmin = 508.0392
				xmax = 508.0892
				text = ""
			intervals [1237]:
				xmin = 508.0892
				xmax = 508.3992
				text = "couple"
			intervals [1238]:
				xmin = 508.3992
				xmax = 508.4292
				text = ""
			intervals [1239]:
				xmin = 508.4292
				xmax = 508.4892
				text = "of"
			intervals [1240]:
				xmin = 508.4892
				xmax = 508.7192
				text = "times"
			intervals [1241]:
				xmin = 508.7192
				xmax = 510.4884
				text = ""
			intervals [1242]:
				xmin = 510.4884
				xmax = 510.7684
				text = "and"
			intervals [1243]:
				xmin = 510.7684
				xmax = 511.0784
				text = "worked"
			intervals [1244]:
				xmin = 511.0784
				xmax = 511.1684
				text = "in"
			intervals [1245]:
				xmin = 511.1684
				xmax = 511.2984
				text = "the"
			intervals [1246]:
				xmin = 511.2984
				xmax = 512.0484
				text = "laboratories"
			intervals [1247]:
				xmin = 512.0484
				xmax = 512.0884
				text = ""
			intervals [1248]:
				xmin = 512.0884
				xmax = 512.3384
				text = "there"
			intervals [1249]:
				xmin = 512.3384
				xmax = 512.8546
				text = ""
			intervals [1250]:
				xmin = 512.8546
				xmax = 513.1246
				text = "in"
			intervals [1251]:
				xmin = 513.1246
				xmax = 513.5846
				text = "moscow"
			intervals [1252]:
				xmin = 513.5846
				xmax = 514.0166
				text = ""
			intervals [1253]:
				xmin = 514.0166
				xmax = 514.7666
				text = "uh"
			intervals [1254]:
				xmin = 514.7666
				xmax = 515.5949
				text = ""
			intervals [1255]:
				xmin = 515.5949
				xmax = 515.8849
				text = "only"
			intervals [1256]:
				xmin = 515.8849
				xmax = 515.9649
				text = "in"
			intervals [1257]:
				xmin = 515.9649
				xmax = 516.3849
				text = "moscow"
			intervals [1258]:
				xmin = 516.3849
				xmax = 516.8449
				text = "working"
			intervals [1259]:
				xmin = 516.8449
				xmax = 516.9149
				text = ""
			intervals [1260]:
				xmin = 516.9149
				xmax = 517.0449
				text = "i"
			intervals [1261]:
				xmin = 517.0449
				xmax = 517.1249
				text = ""
			intervals [1262]:
				xmin = 517.1249
				xmax = 517.3549
				text = "i"
			intervals [1263]:
				xmin = 517.3549
				xmax = 517.5349
				text = ""
			intervals [1264]:
				xmin = 517.5349
				xmax = 517.6149
				text = "the"
			intervals [1265]:
				xmin = 517.6149
				xmax = 517.7949
				text = "only"
			intervals [1266]:
				xmin = 517.7949
				xmax = 517.9349
				text = "other"
			intervals [1267]:
				xmin = 517.9349
				xmax = 518.2049
				text = "place"
			intervals [1268]:
				xmin = 518.2049
				xmax = 518.3149
				text = "i've"
			intervals [1269]:
				xmin = 518.3149
				xmax = 518.4649
				text = "been"
			intervals [1270]:
				xmin = 518.4649
				xmax = 518.6149
				text = "is"
			intervals [1271]:
				xmin = 518.6149
				xmax = 518.6449
				text = ""
			intervals [1272]:
				xmin = 518.6449
				xmax = 519.1549
				text = "leningrad"
			intervals [1273]:
				xmin = 519.1549
				xmax = 519.2149
				text = "and"
			intervals [1274]:
				xmin = 519.2149
				xmax = 519.3249
				text = ""
			intervals [1275]:
				xmin = 519.3249
				xmax = 519.5849
				text = "kiev"
			intervals [1276]:
				xmin = 519.5849
				xmax = 524.0143
				text = ""
			intervals [1277]:
				xmin = 524.0143
				xmax = 524.2143
				text = "oh"
			intervals [1278]:
				xmin = 524.2143
				xmax = 524.5243
				text = "yes"
			intervals [1279]:
				xmin = 524.5243
				xmax = 524.5943
				text = "i"
			intervals [1280]:
				xmin = 524.5943
				xmax = 524.7643
				text = "knew"
			intervals [1281]:
				xmin = 524.7643
				xmax = 524.9343
				text = "him"
			intervals [1282]:
				xmin = 524.9343
				xmax = 525.0243
				text = "in"
			intervals [1283]:
				xmin = 525.0243
				xmax = 525.4843
				text = "moscow"
			intervals [1284]:
				xmin = 525.4843
				xmax = 525.9969
				text = ""
			intervals [1285]:
				xmin = 525.9969
				xmax = 526.2769
				text = "mm-hm"
			intervals [1286]:
				xmin = 526.2769
				xmax = 526.3869
				text = "i"
			intervals [1287]:
				xmin = 526.3869
				xmax = 526.6869
				text = "worked"
			intervals [1288]:
				xmin = 526.6869
				xmax = 526.8069
				text = "in"
			intervals [1289]:
				xmin = 526.8069
				xmax = 526.9769
				text = "his"
			intervals [1290]:
				xmin = 526.9769
				xmax = 527.5769
				text = "laboratory"
			intervals [1291]:
				xmin = 527.5769
				xmax = 527.6469
				text = "in"
			intervals [1292]:
				xmin = 527.6469
				xmax = 528.0769
				text = "moscow"
			intervals [1293]:
				xmin = 528.0769
				xmax = 528.1669
				text = ""
			intervals [1294]:
				xmin = 528.1669
				xmax = 528.2969
				text = "and"
			intervals [1295]:
				xmin = 528.2969
				xmax = 528.3969
				text = "he"
			intervals [1296]:
				xmin = 528.3969
				xmax = 528.6569
				text = "worked"
			intervals [1297]:
				xmin = 528.6569
				xmax = 528.8169
				text = "in"
			intervals [1298]:
				xmin = 528.8169
				xmax = 529.3569
				text = "rdx"
			intervals [1299]:
				xmin = 529.3569
				xmax = 529.5669
				text = "here"
			intervals [1300]:
				xmin = 529.5669
				xmax = 551.1623
				text = ""
			intervals [1301]:
				xmin = 551.1623
				xmax = 551.4223
				text = "no"
			intervals [1302]:
				xmin = 551.4223
				xmax = 551.6223
				text = "i"
			intervals [1303]:
				xmin = 551.6223
				xmax = 551.6723
				text = ""
			intervals [1304]:
				xmin = 551.6723
				xmax = 552.0423
				text = "suppose"
			intervals [1305]:
				xmin = 552.0423
				xmax = 552.2023
				text = "i"
			intervals [1306]:
				xmin = 552.2023
				xmax = 552.4523
				text = ""
			intervals [1307]:
				xmin = 552.4523
				xmax = 552.6423
				text = "was"
			intervals [1308]:
				xmin = 552.6423
				xmax = 552.6978
				text = ""
			intervals [1309]:
				xmin = 552.6978
				xmax = 553.1678
				text = "looking"
			intervals [1310]:
				xmin = 553.1678
				xmax = 553.2678
				text = ""
			intervals [1311]:
				xmin = 553.2678
				xmax = 553.3878
				text = "to"
			intervals [1312]:
				xmin = 553.3878
				xmax = 553.6889
				text = ""
			intervals [1313]:
				xmin = 553.6889
				xmax = 554.0089
				text = "getting"
			intervals [1314]:
				xmin = 554.0089
				xmax = 554.1689
				text = "out"
			intervals [1315]:
				xmin = 554.1689
				xmax = 554.3889
				text = "of"
			intervals [1316]:
				xmin = 554.3889
				xmax = 554.4189
				text = ""
			intervals [1317]:
				xmin = 554.4189
				xmax = 554.7889
				text = "whatever"
			intervals [1318]:
				xmin = 554.7889
				xmax = 555.3089
				text = "school"
			intervals [1319]:
				xmin = 555.3089
				xmax = 555.3489
				text = "i"
			intervals [1320]:
				xmin = 555.3489
				xmax = 555.6589
				text = "was"
			intervals [1321]:
				xmin = 555.6589
				xmax = 555.9389
				text = "in"
			intervals [1322]:
				xmin = 555.9389
				xmax = 556.0289
				text = ""
			intervals [1323]:
				xmin = 556.0289
				xmax = 556.2589
				text = "but"
			intervals [1324]:
				xmin = 556.2589
				xmax = 557.3615
				text = ""
			intervals [1325]:
				xmin = 557.3615
				xmax = 558.0915
				text = "no"
			intervals [1326]:
				xmin = 558.0915
				xmax = 558.2415
				text = ""
			intervals [1327]:
				xmin = 558.2415
				xmax = 558.4715
				text = "i"
			intervals [1328]:
				xmin = 558.4715
				xmax = 558.6915
				text = "don't"
			intervals [1329]:
				xmin = 558.6915
				xmax = 558.9715
				text = "think"
			intervals [1330]:
				xmin = 558.9715
				xmax = 559.1415
				text = "i"
			intervals [1331]:
				xmin = 559.1415
				xmax = 559.1715
				text = ""
			intervals [1332]:
				xmin = 559.1715
				xmax = 559.2615
				text = "h"
			intervals [1333]:
				xmin = 559.2615
				xmax = 559.3615
				text = ""
			intervals [1334]:
				xmin = 559.3615
				xmax = 559.7915
				text = "planned"
			intervals [1335]:
				xmin = 559.7915
				xmax = 559.9515
				text = "too"
			intervals [1336]:
				xmin = 559.9515
				xmax = 560.3515
				text = "far"
			intervals [1337]:
				xmin = 560.3515
				xmax = 560.8315
				text = "ahead"
			intervals [1338]:
				xmin = 560.8315
				xmax = 561.4636
				text = ""
			intervals [1339]:
				xmin = 561.4636
				xmax = 561.5236
				text = "uh"
			intervals [1340]:
				xmin = 561.5236
				xmax = 561.7636
				text = "i"
			intervals [1341]:
				xmin = 561.7636
				xmax = 561.7936
				text = ""
			intervals [1342]:
				xmin = 561.7936
				xmax = 562.0636
				text = "can't"
			intervals [1343]:
				xmin = 562.0636
				xmax = 562.4936
				text = "remember"
			intervals [1344]:
				xmin = 562.4936
				xmax = 562.8236
				text = "having"
			intervals [1345]:
				xmin = 562.8236
				xmax = 563.0736
				text = "any"
			intervals [1346]:
				xmin = 563.0736
				xmax = 563.6753
				text = ""
			intervals [1347]:
				xmin = 563.6753
				xmax = 564.0753
				text = "burning"
			intervals [1348]:
				xmin = 564.0753
				xmax = 564.5953
				text = "ambition"
			intervals [1349]:
				xmin = 564.5953
				xmax = 564.7753
				text = "to"
			intervals [1350]:
				xmin = 564.7753
				xmax = 564.9753
				text = "be"
			intervals [1351]:
				xmin = 564.9753
				xmax = 565.0453
				text = "a"
			intervals [1352]:
				xmin = 565.0453
				xmax = 565.1253
				text = ""
			intervals [1353]:
				xmin = 565.1253
				xmax = 565.7953
				text = "teacher"
			intervals [1354]:
				xmin = 565.7953
				xmax = 565.8453
				text = "or"
			intervals [1355]:
				xmin = 565.8453
				xmax = 565.9653
				text = "to"
			intervals [1356]:
				xmin = 565.9653
				xmax = 566.2353
				text = "be"
			intervals [1357]:
				xmin = 566.2353
				xmax = 566.2953
				text = "a"
			intervals [1358]:
				xmin = 566.2953
				xmax = 566.3853
				text = ""
			intervals [1359]:
				xmin = 566.3853
				xmax = 567.0153
				text = "doctor"
			intervals [1360]:
				xmin = 567.0153
				xmax = 567.0553
				text = "or"
			intervals [1361]:
				xmin = 567.0553
				xmax = 567.4953
				text = "anything"
			intervals [1362]:
				xmin = 567.4953
				xmax = 567.6653
				text = "like"
			intervals [1363]:
				xmin = 567.6653
				xmax = 567.7553
				text = ""
			intervals [1364]:
				xmin = 567.7553
				xmax = 567.9653
				text = "that"
			intervals [1365]:
				xmin = 567.9653
				xmax = 569.3273
				text = ""
			intervals [1366]:
				xmin = 569.3273
				xmax = 569.9273
				text = "no"
			intervals [1367]:
				xmin = 569.9273
				xmax = 570.9953
				text = ""
			intervals [1368]:
				xmin = 570.9953
				xmax = 571.0953
				text = "i"
			intervals [1369]:
				xmin = 571.0953
				xmax = 571.3453
				text = "just"
			intervals [1370]:
				xmin = 571.3453
				xmax = 571.7853
				text = "assumed"
			intervals [1371]:
				xmin = 571.7853
				xmax = 571.9253
				text = "you"
			intervals [1372]:
				xmin = 571.9253
				xmax = 571.9553
				text = ""
			intervals [1373]:
				xmin = 571.9553
				xmax = 572.1053
				text = "know"
			intervals [1374]:
				xmin = 572.1053
				xmax = 572.3353
				text = "you"
			intervals [1375]:
				xmin = 572.3353
				xmax = 572.4053
				text = ""
			intervals [1376]:
				xmin = 572.4053
				xmax = 572.6353
				text = "just"
			intervals [1377]:
				xmin = 572.6353
				xmax = 572.7053
				text = ""
			intervals [1378]:
				xmin = 572.7053
				xmax = 573.0653
				text = "grow"
			intervals [1379]:
				xmin = 573.0653
				xmax = 573.2253
				text = "up"
			intervals [1380]:
				xmin = 573.2253
				xmax = 573.3453
				text = "and"
			intervals [1381]:
				xmin = 573.3453
				xmax = 574.0115
				text = ""
			intervals [1382]:
				xmin = 574.0115
				xmax = 574.1715
				text = "and"
			intervals [1383]:
				xmin = 574.1715
				xmax = 574.3815
				text = "do"
			intervals [1384]:
				xmin = 574.3815
				xmax = 574.5915
				text = "some"
			intervals [1385]:
				xmin = 574.5915
				xmax = 575.221
				text = ""
			intervals [1386]:
				xmin = 575.221
				xmax = 575.661
				text = "backed"
			intervals [1387]:
				xmin = 575.661
				xmax = 576.111
				text = "into"
			intervals [1388]:
				xmin = 576.111
				xmax = 576.411
				text = "it"
			intervals [1389]:
				xmin = 576.411
				xmax = 577.161
				text = "<unk>"
			intervals [1390]:
				xmin = 577.161
				xmax = 577.7308
				text = ""
			intervals [1391]:
				xmin = 577.7308
				xmax = 577.8808
				text = "you"
			intervals [1392]:
				xmin = 577.8808
				xmax = 578.0708
				text = "have"
			intervals [1393]:
				xmin = 578.0708
				xmax = 578.1508
				text = "to"
			intervals [1394]:
				xmin = 578.1508
				xmax = 578.2808
				text = "have"
			intervals [1395]:
				xmin = 578.2808
				xmax = 578.3408
				text = "a"
			intervals [1396]:
				xmin = 578.3408
				xmax = 578.7408
				text = "major"
			intervals [1397]:
				xmin = 578.7408
				xmax = 578.8708
				text = "to"
			intervals [1398]:
				xmin = 578.8708
				xmax = 579.5908
				text = "graduate"
			intervals [1399]:
				xmin = 579.5908
				xmax = 579.6608
				text = ""
			intervals [1400]:
				xmin = 579.6608
				xmax = 579.7508
				text = "and"
			intervals [1401]:
				xmin = 579.7508
				xmax = 579.8908
				text = "i"
			intervals [1402]:
				xmin = 579.8908
				xmax = 580.1608
				text = "looked"
			intervals [1403]:
				xmin = 580.1608
				xmax = 580.4908
				text = "around"
			intervals [1404]:
				xmin = 580.4908
				xmax = 580.5908
				text = "and"
			intervals [1405]:
				xmin = 580.5908
				xmax = 580.7208
				text = "i"
			intervals [1406]:
				xmin = 580.7208
				xmax = 580.9008
				text = "had"
			intervals [1407]:
				xmin = 580.9008
				xmax = 580.9708
				text = "a"
			intervals [1408]:
				xmin = 580.9708
				xmax = 581.3708
				text = "choice"
			intervals [1409]:
				xmin = 581.3708
				xmax = 581.7408
				text = "between"
			intervals [1410]:
				xmin = 581.7408
				xmax = 582.2408
				text = "majoring"
			intervals [1411]:
				xmin = 582.2408
				xmax = 582.3908
				text = "in"
			intervals [1412]:
				xmin = 582.3908
				xmax = 582.6908
				text = "either"
			intervals [1413]:
				xmin = 582.6908
				xmax = 583.0718
				text = ""
			intervals [1414]:
				xmin = 583.0718
				xmax = 583.5718
				text = "german"
			intervals [1415]:
				xmin = 583.5718
				xmax = 583.6318
				text = "or"
			intervals [1416]:
				xmin = 583.6318
				xmax = 584.5718
				text = "psychology"
			intervals [1417]:
				xmin = 584.5718
				xmax = 584.7818
				text = "or"
			intervals [1418]:
				xmin = 584.7818
				xmax = 585.3241
				text = ""
			intervals [1419]:
				xmin = 585.3241
				xmax = 585.5341
				text = "or"
			intervals [1420]:
				xmin = 585.5341
				xmax = 585.5641
				text = ""
			intervals [1421]:
				xmin = 585.5641
				xmax = 585.8341
				text = "uh"
			intervals [1422]:
				xmin = 585.8341
				xmax = 587.3624
				text = ""
			intervals [1423]:
				xmin = 587.3624
				xmax = 587.5824
				text = "well"
			intervals [1424]:
				xmin = 587.5824
				xmax = 587.6124
				text = "i"
			intervals [1425]:
				xmin = 587.6124
				xmax = 587.7324
				text = "was"
			intervals [1426]:
				xmin = 587.7324
				xmax = 587.9924
				text = "thinking"
			intervals [1427]:
				xmin = 587.9924
				xmax = 588.1624
				text = "about"
			intervals [1428]:
				xmin = 588.1624
				xmax = 589.0224
				text = "economics"
			intervals [1429]:
				xmin = 589.0224
				xmax = 589.6663
				text = ""
			intervals [1430]:
				xmin = 589.6663
				xmax = 589.7663
				text = "and"
			intervals [1431]:
				xmin = 589.7663
				xmax = 589.8463
				text = "i"
			intervals [1432]:
				xmin = 589.8463
				xmax = 589.9563
				text = "had"
			intervals [1433]:
				xmin = 589.9563
				xmax = 590.0663
				text = "to"
			intervals [1434]:
				xmin = 590.0663
				xmax = 590.2263
				text = "see"
			intervals [1435]:
				xmin = 590.2263
				xmax = 590.4063
				text = "where"
			intervals [1436]:
				xmin = 590.4063
				xmax = 590.4363
				text = "i"
			intervals [1437]:
				xmin = 590.4363
				xmax = 590.5763
				text = "had"
			intervals [1438]:
				xmin = 590.5763
				xmax = 590.6763
				text = "the"
			intervals [1439]:
				xmin = 590.6763
				xmax = 591.3463
				text = ""
			intervals [1440]:
				xmin = 591.3463
				xmax = 591.7863
				text = "most"
			intervals [1441]:
				xmin = 591.7863
				xmax = 592.3263
				text = "courses"
			intervals [1442]:
				xmin = 592.3263
				xmax = 592.4163
				text = "and"
			intervals [1443]:
				xmin = 592.4163
				xmax = 592.4963
				text = "i"
			intervals [1444]:
				xmin = 592.4963
				xmax = 592.6763
				text = "had"
			intervals [1445]:
				xmin = 592.6763
				xmax = 592.7563
				text = "the"
			intervals [1446]:
				xmin = 592.7563
				xmax = 592.9963
				text = "most"
			intervals [1447]:
				xmin = 592.9963
				xmax = 593.3763
				text = "courses"
			intervals [1448]:
				xmin = 593.3763
				xmax = 593.4963
				text = "in"
			intervals [1449]:
				xmin = 593.4963
				xmax = 594.2463
				text = "psychology"
			intervals [1450]:
				xmin = 594.2463
				xmax = 594.3563
				text = "so"
			intervals [1451]:
				xmin = 594.3563
				xmax = 594.4363
				text = "i"
			intervals [1452]:
				xmin = 594.4363
				xmax = 594.6263
				text = "said"
			intervals [1453]:
				xmin = 594.6263
				xmax = 594.6563
				text = ""
			intervals [1454]:
				xmin = 594.6563
				xmax = 594.7563
				text = "well"
			intervals [1455]:
				xmin = 594.7563
				xmax = 594.8463
				text = "i"
			intervals [1456]:
				xmin = 594.8463
				xmax = 594.8863
				text = ""
			intervals [1457]:
				xmin = 594.8863
				xmax = 595.0763
				text = "guess"
			intervals [1458]:
				xmin = 595.0763
				xmax = 595.1963
				text = "i"
			intervals [1459]:
				xmin = 595.1963
				xmax = 595.9004
				text = ""
			intervals [1460]:
				xmin = 595.9004
				xmax = 596.1504
				text = "must"
			intervals [1461]:
				xmin = 596.1504
				xmax = 596.4804
				text = "declare"
			intervals [1462]:
				xmin = 596.4804
				xmax = 596.8704
				text = "myself"
			intervals [1463]:
				xmin = 596.8704
				xmax = 596.9504
				text = "a"
			intervals [1464]:
				xmin = 596.9504
				xmax = 597.5304
				text = "psychology"
			intervals [1465]:
				xmin = 597.5304
				xmax = 597.9204
				text = "major"
			intervals [1466]:
				xmin = 597.9204
				xmax = 598.1604
				text = "since"
			intervals [1467]:
				xmin = 598.1604
				xmax = 598.2304
				text = "i"
			intervals [1468]:
				xmin = 598.2304
				xmax = 598.2604
				text = ""
			intervals [1469]:
				xmin = 598.2604
				xmax = 598.4204
				text = "have"
			intervals [1470]:
				xmin = 598.4204
				xmax = 598.6404
				text = "more"
			intervals [1471]:
				xmin = 598.6404
				xmax = 598.6804
				text = ""
			intervals [1472]:
				xmin = 598.6804
				xmax = 599.2004
				text = "courses"
			intervals [1473]:
				xmin = 599.2004
				xmax = 599.2904
				text = ""
			intervals [1474]:
				xmin = 599.2904
				xmax = 599.4104
				text = "in"
			intervals [1475]:
				xmin = 599.4104
				xmax = 599.5004
				text = "there"
			intervals [1476]:
				xmin = 599.5004
				xmax = 599.6204
				text = "than"
			intervals [1477]:
				xmin = 599.6204
				xmax = 599.7104
				text = ""
			intervals [1478]:
				xmin = 599.7104
				xmax = 599.8504
				text = "any"
			intervals [1479]:
				xmin = 599.8504
				xmax = 600.2304
				text = "place"
			intervals [1480]:
				xmin = 600.2304
				xmax = 600.4004
				text = "else"
			intervals [1481]:
				xmin = 600.4004
				xmax = 600.4804
				text = ""
			intervals [1482]:
				xmin = 600.4804
				xmax = 600.5204
				text = "<unk>"
			intervals [1483]:
				xmin = 600.5204
				xmax = 601.1182
				text = ""
			intervals [1484]:
				xmin = 601.1182
				xmax = 601.3382
				text = "that"
			intervals [1485]:
				xmin = 601.3382
				xmax = 601.4082
				text = "s"
			intervals [1486]:
				xmin = 601.4082
				xmax = 601.5882
				text = "how"
			intervals [1487]:
				xmin = 601.5882
				xmax = 601.6182
				text = ""
			intervals [1488]:
				xmin = 601.6182
				xmax = 601.6982
				text = "it"
			intervals [1489]:
				xmin = 601.6982
				xmax = 602.1182
				text = "happened"
			intervals [1490]:
				xmin = 602.1182
				xmax = 603.3948
				text = ""
			intervals [1491]:
				xmin = 603.3948
				xmax = 603.9548
				text = "<unk>"
			intervals [1492]:
				xmin = 603.9548
				xmax = 605.1385
				text = ""
			intervals [1493]:
				xmin = 605.1385
				xmax = 605.6585
				text = "mm-hm"
			intervals [1494]:
				xmin = 605.6585
				xmax = 606.6034
				text = ""
			intervals [1495]:
				xmin = 606.6034
				xmax = 607.0934
				text = "yes"
			intervals [1496]:
				xmin = 607.0934
				xmax = 607.4417
				text = ""
			intervals [1497]:
				xmin = 607.4417
				xmax = 607.7917
				text = "yes"
			intervals [1498]:
				xmin = 607.7917
				xmax = 609.8276
				text = ""
			intervals [1499]:
				xmin = 609.8276
				xmax = 609.9776
				text = "i"
			intervals [1500]:
				xmin = 609.9776
				xmax = 610.1376
				text = "was"
			intervals [1501]:
				xmin = 610.1376
				xmax = 610.3176
				text = "here"
			intervals [1502]:
				xmin = 610.3176
				xmax = 610.4176
				text = "as"
			intervals [1503]:
				xmin = 610.4176
				xmax = 610.5076
				text = "an"
			intervals [1504]:
				xmin = 610.5076
				xmax = 611.0176
				text = "undergrad"
			intervals [1505]:
				xmin = 611.0176
				xmax = 611.2476
				text = ""
			intervals [1506]:
				xmin = 611.2476
				xmax = 611.3576
				text = "at"
			intervals [1507]:
				xmin = 611.3576
				xmax = 611.8676
				text = "rdx"
			intervals [1508]:
				xmin = 611.8676
				xmax = 611.9153
				text = ""
			intervals [1509]:
				xmin = 611.9153
				xmax = 612.3153
				text = "mm"
			intervals [1510]:
				xmin = 612.3153
				xmax = 614.7031
				text = ""
			intervals [1511]:
				xmin = 614.7031
				xmax = 614.9431
				text = "no"
			intervals [1512]:
				xmin = 614.9431
				xmax = 615.1331
				text = "i"
			intervals [1513]:
				xmin = 615.1331
				xmax = 615.1931
				text = ""
			intervals [1514]:
				xmin = 615.1931
				xmax = 615.3431
				text = "i"
			intervals [1515]:
				xmin = 615.3431
				xmax = 615.5131
				text = "was"
			intervals [1516]:
				xmin = 615.5131
				xmax = 615.6231
				text = "at"
			intervals [1517]:
				xmin = 615.6231
				xmax = 616.2531
				text = "rdx"
			intervals [1518]:
				xmin = 616.2531
				xmax = 618.1911
				text = ""
			intervals [1519]:
				xmin = 618.1911
				xmax = 618.4911
				text = "after"
			intervals [1520]:
				xmin = 618.4911
				xmax = 618.5411
				text = ""
			intervals [1521]:
				xmin = 618.5411
				xmax = 618.6811
				text = "that"
			intervals [1522]:
				xmin = 618.6811
				xmax = 621.0946
				text = ""
			intervals [1523]:
				xmin = 621.0946
				xmax = 621.4646
				text = "<unk>"
			intervals [1524]:
				xmin = 621.4646
				xmax = 628.7327
				text = ""
			intervals [1525]:
				xmin = 628.7327
				xmax = 629.4327
				text = "well"
			intervals [1526]:
				xmin = 629.4327
				xmax = 631.0778
				text = ""
			intervals [1527]:
				xmin = 631.0778
				xmax = 631.2378
				text = "i"
			intervals [1528]:
				xmin = 631.2378
				xmax = 631.2678
				text = ""
			intervals [1529]:
				xmin = 631.2678
				xmax = 631.5978
				text = "suppose"
			intervals [1530]:
				xmin = 631.5978
				xmax = 631.6978
				text = "i"
			intervals [1531]:
				xmin = 631.6978
				xmax = 631.9378
				text = "get"
			intervals [1532]:
				xmin = 631.9378
				xmax = 632.1278
				text = "in"
			intervals [1533]:
				xmin = 632.1278
				xmax = 632.3878
				text = "about"
			intervals [1534]:
				xmin = 632.3878
				xmax = 633.007
				text = ""
			intervals [1535]:
				xmin = 633.007
				xmax = 633.617
				text = "nine"
			intervals [1536]:
				xmin = 633.617
				xmax = 633.707
				text = "or"
			intervals [1537]:
				xmin = 633.707
				xmax = 633.957
				text = "so"
			intervals [1538]:
				xmin = 633.957
				xmax = 635.208
				text = ""
			intervals [1539]:
				xmin = 635.208
				xmax = 635.408
				text = "and"
			intervals [1540]:
				xmin = 635.408
				xmax = 635.638
				text = "then"
			intervals [1541]:
				xmin = 635.638
				xmax = 635.948
				text = "i"
			intervals [1542]:
				xmin = 635.948
				xmax = 635.978
				text = ""
			intervals [1543]:
				xmin = 635.978
				xmax = 636.228
				text = "uh"
			intervals [1544]:
				xmin = 636.228
				xmax = 638.7865
				text = ""
			intervals [1545]:
				xmin = 638.7865
				xmax = 638.9865
				text = "look"
			intervals [1546]:
				xmin = 638.9865
				xmax = 639.0965
				text = "at"
			intervals [1547]:
				xmin = 639.0965
				xmax = 639.2465
				text = "what"
			intervals [1548]:
				xmin = 639.2465
				xmax = 639.3765
				text = "i"
			intervals [1549]:
				xmin = 639.3765
				xmax = 639.5965
				text = "have"
			intervals [1550]:
				xmin = 639.5965
				xmax = 639.7065
				text = "to"
			intervals [1551]:
				xmin = 639.7065
				xmax = 639.7365
				text = ""
			intervals [1552]:
				xmin = 639.7365
				xmax = 640.0565
				text = "do"
			intervals [1553]:
				xmin = 640.0565
				xmax = 641.4308
				text = ""
			intervals [1554]:
				xmin = 641.4308
				xmax = 641.6008
				text = "on"
			intervals [1555]:
				xmin = 641.6008
				xmax = 641.7308
				text = "the"
			intervals [1556]:
				xmin = 641.7308
				xmax = 642.2635
				text = ""
			intervals [1557]:
				xmin = 642.2635
				xmax = 642.8635
				text = "calendar"
			intervals [1558]:
				xmin = 642.8635
				xmax = 644.5354
				text = ""
			intervals [1559]:
				xmin = 644.5354
				xmax = 644.7254
				text = "and"
			intervals [1560]:
				xmin = 644.7254
				xmax = 644.8754
				text = "then"
			intervals [1561]:
				xmin = 644.8754
				xmax = 644.9954
				text = "i"
			intervals [1562]:
				xmin = 644.9954
				xmax = 645.1654
				text = "go"
			intervals [1563]:
				xmin = 645.1654
				xmax = 645.4254
				text = "get"
			intervals [1564]:
				xmin = 645.4254
				xmax = 645.5054
				text = "the"
			intervals [1565]:
				xmin = 645.5054
				xmax = 646.3454
				text = "mail"
			intervals [1566]:
				xmin = 646.3454
				xmax = 647.8447
				text = ""
			intervals [1567]:
				xmin = 647.8447
				xmax = 648.3647
				text = "well"
			intervals [1568]:
				xmin = 648.3647
				xmax = 649.3487
				text = ""
			intervals [1569]:
				xmin = 649.3487
				xmax = 649.5187
				text = "on"
			intervals [1570]:
				xmin = 649.5187
				xmax = 649.9687
				text = "mondays"
			intervals [1571]:
				xmin = 649.9687
				xmax = 650.3687
				text = "wednesdays"
			intervals [1572]:
				xmin = 650.3687
				xmax = 650.4687
				text = "and"
			intervals [1573]:
				xmin = 650.4687
				xmax = 650.5187
				text = ""
			intervals [1574]:
				xmin = 650.5187
				xmax = 651.2087
				text = "fridays"
			intervals [1575]:
				xmin = 651.2087
				xmax = 651.7232
				text = ""
			intervals [1576]:
				xmin = 651.7232
				xmax = 651.8232
				text = "i"
			intervals [1577]:
				xmin = 651.8232
				xmax = 651.9732
				text = "have"
			intervals [1578]:
				xmin = 651.9732
				xmax = 652.0532
				text = "a"
			intervals [1579]:
				xmin = 652.0532
				xmax = 652.4032
				text = "class"
			intervals [1580]:
				xmin = 652.4032
				xmax = 652.4632
				text = "at"
			intervals [1581]:
				xmin = 652.4632
				xmax = 652.5432
				text = ""
			intervals [1582]:
				xmin = 652.5432
				xmax = 652.9732
				text = "ten"
			intervals [1583]:
				xmin = 652.9732
				xmax = 653.1332
				text = "so"
			intervals [1584]:
				xmin = 653.1332
				xmax = 653.5732
				text = "between"
			intervals [1585]:
				xmin = 653.5732
				xmax = 654.1599
				text = ""
			intervals [1586]:
				xmin = 654.1599
				xmax = 654.4399
				text = "nine"
			intervals [1587]:
				xmin = 654.4399
				xmax = 654.5799
				text = "and"
			intervals [1588]:
				xmin = 654.5799
				xmax = 654.6099
				text = ""
			intervals [1589]:
				xmin = 654.6099
				xmax = 655.0299
				text = "ten"
			intervals [1590]:
				xmin = 655.0299
				xmax = 656.0193
				text = ""
			intervals [1591]:
				xmin = 656.0193
				xmax = 656.1493
				text = "i"
			intervals [1592]:
				xmin = 656.1493
				xmax = 656.4793
				text = "sort"
			intervals [1593]:
				xmin = 656.4793
				xmax = 656.5493
				text = "of"
			intervals [1594]:
				xmin = 656.5493
				xmax = 656.7693
				text = ""
			intervals [1595]:
				xmin = 656.7693
				xmax = 657.0393
				text = "look"
			intervals [1596]:
				xmin = 657.0393
				xmax = 657.1093
				text = "at"
			intervals [1597]:
				xmin = 657.1093
				xmax = 657.1493
				text = ""
			intervals [1598]:
				xmin = 657.1493
				xmax = 657.3093
				text = "what"
			intervals [1599]:
				xmin = 657.3093
				xmax = 657.4393
				text = "i"
			intervals [1600]:
				xmin = 657.4393
				xmax = 657.6393
				text = "have"
			intervals [1601]:
				xmin = 657.6393
				xmax = 657.6693
				text = ""
			intervals [1602]:
				xmin = 657.6693
				xmax = 657.7893
				text = "to"
			intervals [1603]:
				xmin = 657.7893
				xmax = 657.8293
				text = ""
			intervals [1604]:
				xmin = 657.8293
				xmax = 658.0193
				text = "do"
			intervals [1605]:
				xmin = 658.0193
				xmax = 658.0793
				text = ""
			intervals [1606]:
				xmin = 658.0793
				xmax = 658.3293
				text = "here"
			intervals [1607]:
				xmin = 658.3293
				xmax = 659.5414
				text = ""
			intervals [1608]:
				xmin = 659.5414
				xmax = 659.7214
				text = "and"
			intervals [1609]:
				xmin = 659.7214
				xmax = 659.8914
				text = "then"
			intervals [1610]:
				xmin = 659.8914
				xmax = 660.1014
				text = "i"
			intervals [1611]:
				xmin = 660.1014
				xmax = 660.2414
				text = ""
			intervals [1612]:
				xmin = 660.2414
				xmax = 660.4214
				text = "go"
			intervals [1613]:
				xmin = 660.4214
				xmax = 660.5514
				text = "to"
			intervals [1614]:
				xmin = 660.5514
				xmax = 661.1614
				text = "class"
			intervals [1615]:
				xmin = 661.1614
				xmax = 662.3392
				text = ""
			intervals [1616]:
				xmin = 662.3392
				xmax = 662.8492
				text = "and"
			intervals [1617]:
				xmin = 662.8492
				xmax = 663.0392
				text = ""
			intervals [1618]:
				xmin = 663.0392
				xmax = 663.3592
				text = "stay"
			intervals [1619]:
				xmin = 663.3592
				xmax = 663.5192
				text = "from"
			intervals [1620]:
				xmin = 663.5192
				xmax = 663.7392
				text = "ten"
			intervals [1621]:
				xmin = 663.7392
				xmax = 664.0192
				text = "until"
			intervals [1622]:
				xmin = 664.0192
				xmax = 664.4392
				text = "eleven"
			intervals [1623]:
				xmin = 664.4392
				xmax = 664.8656
				text = ""
			intervals [1624]:
				xmin = 664.8656
				xmax = 664.9756
				text = "in"
			intervals [1625]:
				xmin = 664.9756
				xmax = 665.3056
				text = "class"
			intervals [1626]:
				xmin = 665.3056
				xmax = 665.4356
				text = "then"
			intervals [1627]:
				xmin = 665.4356
				xmax = 665.5056
				text = "i"
			intervals [1628]:
				xmin = 665.5056
				xmax = 665.7756
				text = "come"
			intervals [1629]:
				xmin = 665.7756
				xmax = 666.1056
				text = "back"
			intervals [1630]:
				xmin = 666.1056
				xmax = 666.9008
				text = ""
			intervals [1631]:
				xmin = 666.9008
				xmax = 666.9708
				text = "and"
			intervals [1632]:
				xmin = 666.9708
				xmax = 667.1108
				text = "then"
			intervals [1633]:
				xmin = 667.1108
				xmax = 667.2108
				text = "i"
			intervals [1634]:
				xmin = 667.2108
				xmax = 667.4508
				text = "sort"
			intervals [1635]:
				xmin = 667.4508
				xmax = 667.6308
				text = "of"
			intervals [1636]:
				xmin = 667.6308
				xmax = 667.8408
				text = "look"
			intervals [1637]:
				xmin = 667.8408
				xmax = 667.9008
				text = "at"
			intervals [1638]:
				xmin = 667.9008
				xmax = 668.1008
				text = "what"
			intervals [1639]:
				xmin = 668.1008
				xmax = 668.2208
				text = "i"
			intervals [1640]:
				xmin = 668.2208
				xmax = 668.4108
				text = "have"
			intervals [1641]:
				xmin = 668.4108
				xmax = 668.5108
				text = "to"
			intervals [1642]:
				xmin = 668.5108
				xmax = 668.5708
				text = ""
			intervals [1643]:
				xmin = 668.5708
				xmax = 668.7908
				text = "do"
			intervals [1644]:
				xmin = 668.7908
				xmax = 668.8308
				text = ""
			intervals [1645]:
				xmin = 668.8308
				xmax = 669.1408
				text = "here"
			intervals [1646]:
				xmin = 669.1408
				xmax = 670.2296
				text = ""
			intervals [1647]:
				xmin = 670.2296
				xmax = 670.6596
				text = "and"
			intervals [1648]:
				xmin = 670.6596
				xmax = 670.9296
				text = "uh"
			intervals [1649]:
				xmin = 670.9296
				xmax = 671.1884
				text = ""
			intervals [1650]:
				xmin = 671.1884
				xmax = 671.4084
				text = "then"
			intervals [1651]:
				xmin = 671.4084
				xmax = 671.5284
				text = "it"
			intervals [1652]:
				xmin = 671.5284
				xmax = 671.6584
				text = "s"
			intervals [1653]:
				xmin = 671.6584
				xmax = 671.6884
				text = ""
			intervals [1654]:
				xmin = 671.6884
				xmax = 672.1084
				text = "almost"
			intervals [1655]:
				xmin = 672.1084
				xmax = 672.4684
				text = "lunch"
			intervals [1656]:
				xmin = 672.4684
				xmax = 672.9584
				text = "time"
			intervals [1657]:
				xmin = 672.9584
				xmax = 673.0881
				text = ""
			intervals [1658]:
				xmin = 673.0881
				xmax = 673.1781
				text = "and"
			intervals [1659]:
				xmin = 673.1781
				xmax = 673.3081
				text = "then"
			intervals [1660]:
				xmin = 673.3081
				xmax = 673.3981
				text = "i"
			intervals [1661]:
				xmin = 673.3981
				xmax = 673.5581
				text = "go"
			intervals [1662]:
				xmin = 673.5581
				xmax = 673.7381
				text = "to"
			intervals [1663]:
				xmin = 673.7381
				xmax = 674.0381
				text = "lunch"
			intervals [1664]:
				xmin = 674.0381
				xmax = 674.2081
				text = "from"
			intervals [1665]:
				xmin = 674.2081
				xmax = 674.5581
				text = "between"
			intervals [1666]:
				xmin = 674.5581
				xmax = 674.8481
				text = "about"
			intervals [1667]:
				xmin = 674.8481
				xmax = 675.2281
				text = "twelve"
			intervals [1668]:
				xmin = 675.2281
				xmax = 675.3781
				text = "and"
			intervals [1669]:
				xmin = 675.3781
				xmax = 676.1952
				text = ""
			intervals [1670]:
				xmin = 676.1952
				xmax = 676.7052
				text = "uh"
			intervals [1671]:
				xmin = 676.7052
				xmax = 678.5743
				text = ""
			intervals [1672]:
				xmin = 678.5743
				xmax = 679.1443
				text = "one"
			intervals [1673]:
				xmin = 679.1443
				xmax = 679.9823
				text = ""
			intervals [1674]:
				xmin = 679.9823
				xmax = 680.0623
				text = "or"
			intervals [1675]:
				xmin = 680.0623
				xmax = 680.2923
				text = "one"
			intervals [1676]:
				xmin = 680.2923
				xmax = 680.9123
				text = "fifteen"
			intervals [1677]:
				xmin = 680.9123
				xmax = 681.8626
				text = ""
			intervals [1678]:
				xmin = 681.8626
				xmax = 682.3526
				text = "<unk>"
			intervals [1679]:
				xmin = 682.3526
				xmax = 683.8675
				text = ""
			intervals [1680]:
				xmin = 683.8675
				xmax = 684.4575
				text = "and"
			intervals [1681]:
				xmin = 684.4575
				xmax = 684.8075
				text = "on"
			intervals [1682]:
				xmin = 684.8075
				xmax = 685.1175
				text = "some"
			intervals [1683]:
				xmin = 685.1175
				xmax = 685.3675
				text = "days"
			intervals [1684]:
				xmin = 685.3675
				xmax = 685.4475
				text = "i"
			intervals [1685]:
				xmin = 685.4475
				xmax = 685.6275
				text = "come"
			intervals [1686]:
				xmin = 685.6275
				xmax = 685.8175
				text = "back"
			intervals [1687]:
				xmin = 685.8175
				xmax = 685.8675
				text = "i"
			intervals [1688]:
				xmin = 685.8675
				xmax = 686.0475
				text = "have"
			intervals [1689]:
				xmin = 686.0475
				xmax = 686.1075
				text = "a"
			intervals [1690]:
				xmin = 686.1075
				xmax = 686.5375
				text = "seminar"
			intervals [1691]:
				xmin = 686.5375
				xmax = 686.5975
				text = "in"
			intervals [1692]:
				xmin = 686.5975
				xmax = 686.6675
				text = "the"
			intervals [1693]:
				xmin = 686.6675
				xmax = 687.2275
				text = "afternoon"
			intervals [1694]:
				xmin = 687.2275
				xmax = 687.4175
				text = ""
			intervals [1695]:
				xmin = 687.4175
				xmax = 687.5775
				text = "and"
			intervals [1696]:
				xmin = 687.5775
				xmax = 687.7575
				text = "other"
			intervals [1697]:
				xmin = 687.7575
				xmax = 688.1475
				text = "days"
			intervals [1698]:
				xmin = 688.1475
				xmax = 688.3675
				text = "uh"
			intervals [1699]:
				xmin = 688.3675
				xmax = 690.1596
				text = ""
			intervals [1700]:
				xmin = 690.1596
				xmax = 690.5696
				text = "help"
			intervals [1701]:
				xmin = 690.5696
				xmax = 690.7896
				text = "a"
			intervals [1702]:
				xmin = 690.7896
				xmax = 690.8196
				text = ""
			intervals [1703]:
				xmin = 690.8196
				xmax = 691.2096
				text = "graduate"
			intervals [1704]:
				xmin = 691.2096
				xmax = 691.6196
				text = "student"
			intervals [1705]:
				xmin = 691.6196
				xmax = 691.8496
				text = "run"
			intervals [1706]:
				xmin = 691.8496
				xmax = 692.1196
				text = "uh"
			intervals [1707]:
				xmin = 692.1196
				xmax = 692.3444
				text = ""
			intervals [1708]:
				xmin = 692.3444
				xmax = 692.4844
				text = "and"
			intervals [1709]:
				xmin = 692.4844
				xmax = 693.0544
				text = "experiment"
			intervals [1710]:
				xmin = 693.0544
				xmax = 693.2344
				text = "here"
			intervals [1711]:
				xmin = 693.2344
				xmax = 693.3644
				text = "with"
			intervals [1712]:
				xmin = 693.3644
				xmax = 693.6044
				text = "these"
			intervals [1713]:
				xmin = 693.6044
				xmax = 694.1944
				text = "rats"
			intervals [1714]:
				xmin = 694.1944
				xmax = 694.8617
				text = ""
			intervals [1715]:
				xmin = 694.8617
				xmax = 694.9417
				text = "in"
			intervals [1716]:
				xmin = 694.9417
				xmax = 695.1117
				text = "the"
			intervals [1717]:
				xmin = 695.1117
				xmax = 695.6317
				text = "afternoon"
			intervals [1718]:
				xmin = 695.6317
				xmax = 695.7517
				text = "for"
			intervals [1719]:
				xmin = 695.7517
				xmax = 696.0217
				text = "maybe"
			intervals [1720]:
				xmin = 696.0217
				xmax = 696.1217
				text = "an"
			intervals [1721]:
				xmin = 696.1217
				xmax = 696.4917
				text = "hour"
			intervals [1722]:
				xmin = 696.4917
				xmax = 696.5617
				text = "or"
			intervals [1723]:
				xmin = 696.5617
				xmax = 696.8417
				text = "so"
			intervals [1724]:
				xmin = 696.8417
				xmax = 697.9561
				text = ""
			intervals [1725]:
				xmin = 697.9561
				xmax = 698.0261
				text = "and"
			intervals [1726]:
				xmin = 698.0261
				xmax = 698.1661
				text = "then"
			intervals [1727]:
				xmin = 698.1661
				xmax = 698.2461
				text = "i"
			intervals [1728]:
				xmin = 698.2461
				xmax = 698.5361
				text = "come"
			intervals [1729]:
				xmin = 698.5361
				xmax = 698.8261
				text = "back"
			intervals [1730]:
				xmin = 698.8261
				xmax = 699.0061
				text = "and"
			intervals [1731]:
				xmin = 699.0061
				xmax = 699.1761
				text = "look"
			intervals [1732]:
				xmin = 699.1761
				xmax = 699.2561
				text = "at"
			intervals [1733]:
				xmin = 699.2561
				xmax = 699.4461
				text = "what"
			intervals [1734]:
				xmin = 699.4461
				xmax = 699.5461
				text = "i"
			intervals [1735]:
				xmin = 699.5461
				xmax = 699.7461
				text = "have"
			intervals [1736]:
				xmin = 699.7461
				xmax = 699.8461
				text = "to"
			intervals [1737]:
				xmin = 699.8461
				xmax = 700.0961
				text = "do"
			intervals [1738]:
				xmin = 700.0961
				xmax = 700.5061
				text = "here"
			intervals [1739]:
				xmin = 700.5061
				xmax = 700.5361
				text = ""
			intervals [1740]:
				xmin = 700.5361
				xmax = 700.7061
				text = "and"
			intervals [1741]:
				xmin = 700.7061
				xmax = 700.8161
				text = "then"
			intervals [1742]:
				xmin = 700.8161
				xmax = 700.9061
				text = "it"
			intervals [1743]:
				xmin = 700.9061
				xmax = 700.9461
				text = "s"
			intervals [1744]:
				xmin = 700.9461
				xmax = 701.1861
				text = "about"
			intervals [1745]:
				xmin = 701.1861
				xmax = 701.4561
				text = "five"
			intervals [1746]:
				xmin = 701.4561
				xmax = 702.0561
				text = "o'clock"
			intervals [1747]:
				xmin = 702.0561
				xmax = 703.1847
				text = ""
			intervals [1748]:
				xmin = 703.1847
				xmax = 703.2547
				text = "and"
			intervals [1749]:
				xmin = 703.2547
				xmax = 703.4447
				text = "i"
			intervals [1750]:
				xmin = 703.4447
				xmax = 703.8547
				text = "spent"
			intervals [1751]:
				xmin = 703.8547
				xmax = 703.9147
				text = ""
			intervals [1752]:
				xmin = 703.9147
				xmax = 704.2047
				text = "all"
			intervals [1753]:
				xmin = 704.2047
				xmax = 704.6947
				text = "day"
			intervals [1754]:
				xmin = 704.6947
				xmax = 705.3586
				text = ""
			intervals [1755]:
				xmin = 705.3586
				xmax = 705.7986
				text = "looking"
			intervals [1756]:
				xmin = 705.7986
				xmax = 705.9486
				text = "at"
			intervals [1757]:
				xmin = 705.9486
				xmax = 706.3486
				text = "this"
			intervals [1758]:
				xmin = 706.3486
				xmax = 706.6386
				text = "not"
			intervals [1759]:
				xmin = 706.6386
				xmax = 706.8786
				text = "having"
			intervals [1760]:
				xmin = 706.8786
				xmax = 706.9086
				text = ""
			intervals [1761]:
				xmin = 706.9086
				xmax = 707.1686
				text = "done"
			intervals [1762]:
				xmin = 707.1686
				xmax = 707.7686
				text = ""
			intervals [1763]:
				xmin = 707.7686
				xmax = 708.2886
				text = "anything"
			intervals [1764]:
				xmin = 708.2886
				xmax = 708.7786
				text = "about"
			intervals [1765]:
				xmin = 708.7786
				xmax = 708.9086
				text = "it"
			intervals [1766]:
				xmin = 708.9086
				xmax = 708.9586
				text = ""
			intervals [1767]:
				xmin = 708.9586
				xmax = 709.0086
				text = "<unk>"
			intervals [1768]:
				xmin = 709.0086
				xmax = 709.0586
				text = ""
			intervals [1769]:
				xmin = 709.0586
				xmax = 709.1586
				text = "you"
			intervals [1770]:
				xmin = 709.1586
				xmax = 709.2486
				text = "know"
			intervals [1771]:
				xmin = 709.2486
				xmax = 709.9854
				text = ""
			intervals [1772]:
				xmin = 709.9854
				xmax = 710.2054
				text = "so"
			intervals [1773]:
				xmin = 710.2054
				xmax = 710.3654
				text = "the"
			intervals [1774]:
				xmin = 710.3654
				xmax = 710.7654
				text = "solution"
			intervals [1775]:
				xmin = 710.7654
				xmax = 710.8554
				text = "to"
			intervals [1776]:
				xmin = 710.8554
				xmax = 711.0354
				text = "that"
			intervals [1777]:
				xmin = 711.0354
				xmax = 711.1454
				text = "of"
			intervals [1778]:
				xmin = 711.1454
				xmax = 711.3054
				text = "course"
			intervals [1779]:
				xmin = 711.3054
				xmax = 711.4154
				text = "is"
			intervals [1780]:
				xmin = 711.4154
				xmax = 711.6554
				text = "not"
			intervals [1781]:
				xmin = 711.6554
				xmax = 711.8554
				text = "to"
			intervals [1782]:
				xmin = 711.8554
				xmax = 712.0454
				text = "look"
			intervals [1783]:
				xmin = 712.0454
				xmax = 712.0754
				text = ""
			intervals [1784]:
				xmin = 712.0754
				xmax = 712.3754
				text = "at"
			intervals [1785]:
				xmin = 712.3754
				xmax = 712.6854
				text = "it"
			intervals [1786]:
				xmin = 712.6854
				xmax = 712.8571
				text = ""
			intervals [1787]:
				xmin = 712.8571
				xmax = 713.1471
				text = "just"
			intervals [1788]:
				xmin = 713.1471
				xmax = 713.5771
				text = "not"
			intervals [1789]:
				xmin = 713.5771
				xmax = 713.7671
				text = "to"
			intervals [1790]:
				xmin = 713.7671
				xmax = 714.6926
				text = ""
			intervals [1791]:
				xmin = 714.6926
				xmax = 715.3126
				text = "uh"
			intervals [1792]:
				xmin = 715.3126
				xmax = 716.9658
				text = ""
			intervals [1793]:
				xmin = 716.9658
				xmax = 717.4058
				text = "know"
			intervals [1794]:
				xmin = 717.4058
				xmax = 717.5758
				text = "what"
			intervals [1795]:
				xmin = 717.5758
				xmax = 717.6658
				text = "it"
			intervals [1796]:
				xmin = 717.6658
				xmax = 717.8858
				text = "is"
			intervals [1797]:
				xmin = 717.8858
				xmax = 718.0058
				text = "that"
			intervals [1798]:
				xmin = 718.0058
				xmax = 718.1058
				text = "i"
			intervals [1799]:
				xmin = 718.1058
				xmax = 718.4258
				text = "haven't"
			intervals [1800]:
				xmin = 718.4258
				xmax = 718.8058
				text = "done"
			intervals [1801]:
				xmin = 718.8058
				xmax = 719.1858
				text = "today"
			intervals [1802]:
				xmin = 719.1858
				xmax = 719.8504
				text = ""
			intervals [1803]:
				xmin = 719.8504
				xmax = 719.9504
				text = "well"
			intervals [1804]:
				xmin = 719.9504
				xmax = 720.0904
				text = "that"
			intervals [1805]:
				xmin = 720.0904
				xmax = 720.1804
				text = "s"
			intervals [1806]:
				xmin = 720.1804
				xmax = 720.3304
				text = "what"
			intervals [1807]:
				xmin = 720.3304
				xmax = 720.4504
				text = "it"
			intervals [1808]:
				xmin = 720.4504
				xmax = 720.6904
				text = "is"
			intervals [1809]:
				xmin = 720.6904
				xmax = 721.3404
				text = "mostly"
			intervals [1810]:
				xmin = 721.3404
				xmax = 721.6711
				text = ""
			intervals [1811]:
				xmin = 721.6711
				xmax = 722.2211
				text = "uh"
			intervals [1812]:
				xmin = 722.2211
				xmax = 722.5802
				text = ""
			intervals [1813]:
				xmin = 722.5802
				xmax = 722.9002
				text = "but"
			intervals [1814]:
				xmin = 722.9002
				xmax = 723.5071
				text = ""
			intervals [1815]:
				xmin = 723.5071
				xmax = 723.6371
				text = "er"
			intervals [1816]:
				xmin = 723.6371
				xmax = 724.1271
				text = "several"
			intervals [1817]:
				xmin = 724.1271
				xmax = 724.4571
				text = "times"
			intervals [1818]:
				xmin = 724.4571
				xmax = 724.5271
				text = "a"
			intervals [1819]:
				xmin = 724.5271
				xmax = 724.7571
				text = "week"
			intervals [1820]:
				xmin = 724.7571
				xmax = 724.8871
				text = "there"
			intervals [1821]:
				xmin = 724.8871
				xmax = 725.5971
				text = "meetings"
			intervals [1822]:
				xmin = 725.5971
				xmax = 725.8164
				text = ""
			intervals [1823]:
				xmin = 725.8164
				xmax = 726.1464
				text = "and"
			intervals [1824]:
				xmin = 726.1464
				xmax = 726.2564
				text = "there"
			intervals [1825]:
				xmin = 726.2564
				xmax = 726.2864
				text = "are"
			intervals [1826]:
				xmin = 726.2864
				xmax = 726.3464
				text = "a"
			intervals [1827]:
				xmin = 726.3464
				xmax = 726.6164
				text = "couple"
			intervals [1828]:
				xmin = 726.6164
				xmax = 726.6764
				text = "of"
			intervals [1829]:
				xmin = 726.6764
				xmax = 726.9964
				text = "meetings"
			intervals [1830]:
				xmin = 726.9964
				xmax = 727.4464
				text = "today"
			intervals [1831]:
				xmin = 727.4464
				xmax = 728.3416
				text = ""
			intervals [1832]:
				xmin = 728.3416
				xmax = 728.8816
				text = "and"
			intervals [1833]:
				xmin = 728.8816
				xmax = 729.1216
				text = "there"
			intervals [1834]:
				xmin = 729.1216
				xmax = 729.5716
				text = "things"
			intervals [1835]:
				xmin = 729.5716
				xmax = 729.7616
				text = "that"
			intervals [1836]:
				xmin = 729.7616
				xmax = 729.8516
				text = "the"
			intervals [1837]:
				xmin = 729.8516
				xmax = 729.9616
				text = ""
			intervals [1838]:
				xmin = 729.9616
				xmax = 730.3816
				text = "dean"
			intervals [1839]:
				xmin = 730.3816
				xmax = 731.0516
				text = "wants"
			intervals [1840]:
				xmin = 731.0516
				xmax = 731.0816
				text = ""
			intervals [1841]:
				xmin = 731.0816
				xmax = 731.1416
				text = "and"
			intervals [1842]:
				xmin = 731.1416
				xmax = 731.2716
				text = "i"
			intervals [1843]:
				xmin = 731.2716
				xmax = 731.4616
				text = "have"
			intervals [1844]:
				xmin = 731.4616
				xmax = 731.4916
				text = ""
			intervals [1845]:
				xmin = 731.4916
				xmax = 731.6616
				text = "to"
			intervals [1846]:
				xmin = 731.6616
				xmax = 732.4749
				text = ""
			intervals [1847]:
				xmin = 732.4749
				xmax = 732.8149
				text = "fill"
			intervals [1848]:
				xmin = 732.8149
				xmax = 732.9749
				text = "out"
			intervals [1849]:
				xmin = 732.9749
				xmax = 733.2149
				text = "these"
			intervals [1850]:
				xmin = 733.2149
				xmax = 733.4749
				text = "things"
			intervals [1851]:
				xmin = 733.4749
				xmax = 733.6649
				text = "for"
			intervals [1852]:
				xmin = 733.6649
				xmax = 733.7549
				text = "the"
			intervals [1853]:
				xmin = 733.7549
				xmax = 734.6249
				text = "department"
			intervals [1854]:
				xmin = 734.6249
				xmax = 735.3536
				text = ""
			intervals [1855]:
				xmin = 735.3536
				xmax = 735.7736
				text = "and"
			intervals [1856]:
				xmin = 735.7736
				xmax = 735.8036
				text = ""
			intervals [1857]:
				xmin = 735.8036
				xmax = 736.0236
				text = "a"
			intervals [1858]:
				xmin = 736.0236
				xmax = 736.2236
				text = "lot"
			intervals [1859]:
				xmin = 736.2236
				xmax = 736.3136
				text = "of"
			intervals [1860]:
				xmin = 736.3136
				xmax = 737.3336
				text = "routine"
			intervals [1861]:
				xmin = 737.3336
				xmax = 737.3636
				text = ""
			intervals [1862]:
				xmin = 737.3636
				xmax = 737.8236
				text = "kind"
			intervals [1863]:
				xmin = 737.8236
				xmax = 738.0536
				text = "of"
			intervals [1864]:
				xmin = 738.0536
				xmax = 739.0372
				text = ""
			intervals [1865]:
				xmin = 739.0372
				xmax = 739.5572
				text = "well"
			intervals [1866]:
				xmin = 739.5572
				xmax = 739.5872
				text = ""
			intervals [1867]:
				xmin = 739.5872
				xmax = 739.6372
				text = "i"
			intervals [1868]:
				xmin = 739.6372
				xmax = 739.7072
				text = ""
			intervals [1869]:
				xmin = 739.7072
				xmax = 739.8472
				text = "mean"
			intervals [1870]:
				xmin = 739.8472
				xmax = 740.2372
				text = "hardly"
			intervals [1871]:
				xmin = 740.2372
				xmax = 740.4772
				text = "more"
			intervals [1872]:
				xmin = 740.4772
				xmax = 740.6272
				text = "than"
			intervals [1873]:
				xmin = 740.6272
				xmax = 741.2272
				text = "clerical"
			intervals [1874]:
				xmin = 741.2272
				xmax = 741.6806
				text = ""
			intervals [1875]:
				xmin = 741.6806
				xmax = 741.9406
				text = "uh"
			intervals [1876]:
				xmin = 741.9406
				xmax = 742.4806
				text = ""
			intervals [1877]:
				xmin = 742.4806
				xmax = 742.8306
				text = "kinds"
			intervals [1878]:
				xmin = 742.8306
				xmax = 742.8906
				text = "of"
			intervals [1879]:
				xmin = 742.8906
				xmax = 742.9506
				text = ""
			intervals [1880]:
				xmin = 742.9506
				xmax = 743.2006
				text = "work"
			intervals [1881]:
				xmin = 743.2006
				xmax = 744.4666
				text = ""
			intervals [1882]:
				xmin = 744.4666
				xmax = 744.5566
				text = "and"
			intervals [1883]:
				xmin = 744.5566
				xmax = 744.9866
				text = "sometimes"
			intervals [1884]:
				xmin = 744.9866
				xmax = 745.0866
				text = "i"
			intervals [1885]:
				xmin = 745.0866
				xmax = 745.6166
				text = "prepare"
			intervals [1886]:
				xmin = 745.6166
				xmax = 745.7866
				text = "for"
			intervals [1887]:
				xmin = 745.7866
				xmax = 746.2366
				text = "lectures"
			intervals [1888]:
				xmin = 746.2366
				xmax = 746.3166
				text = ""
			intervals [1889]:
				xmin = 746.3166
				xmax = 746.5366
				text = "and"
			intervals [1890]:
				xmin = 746.5366
				xmax = 747.2466
				text = "sometimes"
			intervals [1891]:
				xmin = 747.2466
				xmax = 747.3466
				text = "i"
			intervals [1892]:
				xmin = 747.3466
				xmax = 747.3766
				text = ""
			intervals [1893]:
				xmin = 747.3766
				xmax = 747.6066
				text = "try"
			intervals [1894]:
				xmin = 747.6066
				xmax = 747.7366
				text = "to"
			intervals [1895]:
				xmin = 747.7366
				xmax = 748.878
				text = ""
			intervals [1896]:
				xmin = 748.878
				xmax = 749.038
				text = "to"
			intervals [1897]:
				xmin = 749.038
				xmax = 750.6887
				text = ""
			intervals [1898]:
				xmin = 750.6887
				xmax = 751.3587
				text = "analyze"
			intervals [1899]:
				xmin = 751.3587
				xmax = 751.7087
				text = "data"
			intervals [1900]:
				xmin = 751.7087
				xmax = 752.6444
				text = ""
			intervals [1901]:
				xmin = 752.6444
				xmax = 752.8544
				text = "or"
			intervals [1902]:
				xmin = 752.8544
				xmax = 753.0544
				text = "to"
			intervals [1903]:
				xmin = 753.0544
				xmax = 753.6551
				text = ""
			intervals [1904]:
				xmin = 753.6551
				xmax = 754.0351
				text = "write"
			intervals [1905]:
				xmin = 754.0351
				xmax = 754.3951
				text = "up"
			intervals [1906]:
				xmin = 754.3951
				xmax = 754.7582
				text = ""
			intervals [1907]:
				xmin = 754.7582
				xmax = 755.1282
				text = "uh"
			intervals [1908]:
				xmin = 755.1282
				xmax = 755.3082
				text = ""
			intervals [1909]:
				xmin = 755.3082
				xmax = 756.0282
				text = "reports"
			intervals [1910]:
				xmin = 756.0282
				xmax = 756.1746
				text = ""
			intervals [1911]:
				xmin = 756.1746
				xmax = 756.4346
				text = "things"
			intervals [1912]:
				xmin = 756.4346
				xmax = 756.5646
				text = "like"
			intervals [1913]:
				xmin = 756.5646
				xmax = 756.6046
				text = ""
			intervals [1914]:
				xmin = 756.6046
				xmax = 756.8046
				text = "this"
			intervals [1915]:
				xmin = 756.8046
				xmax = 756.8346
				text = ""
			intervals [1916]:
				xmin = 756.8346
				xmax = 757.0446
				text = "this"
			intervals [1917]:
				xmin = 757.0446
				xmax = 757.1946
				text = "is"
			intervals [1918]:
				xmin = 757.1946
				xmax = 757.3546
				text = "what"
			intervals [1919]:
				xmin = 757.3546
				xmax = 757.5046
				text = "it"
			intervals [1920]:
				xmin = 757.5046
				xmax = 757.7646
				text = ""
			intervals [1921]:
				xmin = 757.7646
				xmax = 758.1946
				text = "generally"
			intervals [1922]:
				xmin = 758.1946
				xmax = 758.7546
				text = "consists"
			intervals [1923]:
				xmin = 758.7546
				xmax = 758.8446
				text = "of"
			intervals [1924]:
				xmin = 758.8446
				xmax = 759.6415
				text = ""
			intervals [1925]:
				xmin = 759.6415
				xmax = 759.9715
				text = "so"
			intervals [1926]:
				xmin = 759.9715
				xmax = 760.0015
				text = ""
			intervals [1927]:
				xmin = 760.0015
				xmax = 760.2115
				text = "i"
			intervals [1928]:
				xmin = 760.2115
				xmax = 760.4615
				text = "leave"
			intervals [1929]:
				xmin = 760.4615
				xmax = 760.4915
				text = ""
			intervals [1930]:
				xmin = 760.4915
				xmax = 760.8815
				text = "between"
			intervals [1931]:
				xmin = 760.8815
				xmax = 761.6217
				text = ""
			intervals [1932]:
				xmin = 761.6217
				xmax = 761.6517
				text = "uh"
			intervals [1933]:
				xmin = 761.6517
				xmax = 762.3517
				text = "six"
			intervals [1934]:
				xmin = 762.3517
				xmax = 762.9282
				text = ""
			intervals [1935]:
				xmin = 762.9282
				xmax = 762.9582
				text = "or"
			intervals [1936]:
				xmin = 762.9582
				xmax = 763.1582
				text = ""
			intervals [1937]:
				xmin = 763.1582
				xmax = 763.5882
				text = "six"
			intervals [1938]:
				xmin = 763.5882
				xmax = 763.9882
				text = "thirty"
			intervals [1939]:
				xmin = 763.9882
				xmax = 764.5894
				text = ""
			intervals [1940]:
				xmin = 764.5894
				xmax = 764.6594
				text = "and"
			intervals [1941]:
				xmin = 764.6594
				xmax = 765.0694
				text = "sometimes"
			intervals [1942]:
				xmin = 765.0694
				xmax = 765.1294
				text = "i"
			intervals [1943]:
				xmin = 765.1294
				xmax = 765.4094
				text = "stay"
			intervals [1944]:
				xmin = 765.4094
				xmax = 765.6794
				text = "later"
			intervals [1945]:
				xmin = 765.6794
				xmax = 772.2283
				text = ""
			intervals [1946]:
				xmin = 772.2283
				xmax = 772.4383
				text = "i"
			intervals [1947]:
				xmin = 772.4383
				xmax = 772.7383
				text = "guess"
			intervals [1948]:
				xmin = 772.7383
				xmax = 772.8383
				text = "i"
			intervals [1949]:
				xmin = 772.8383
				xmax = 772.8983
				text = "d"
			intervals [1950]:
				xmin = 772.8983
				xmax = 773.1983
				text = "try"
			intervals [1951]:
				xmin = 773.1983
				xmax = 773.3783
				text = "to"
			intervals [1952]:
				xmin = 773.3783
				xmax = 773.9183
				text = "spend"
			intervals [1953]:
				xmin = 773.9183
				xmax = 774.0983
				text = "it"
			intervals [1954]:
				xmin = 774.0983
				xmax = 775.0488
				text = ""
			intervals [1955]:
				xmin = 775.0488
				xmax = 775.4388
				text = "but"
			intervals [1956]:
				xmin = 775.4388
				xmax = 775.7388
				text = "uh"
			intervals [1957]:
				xmin = 775.7388
				xmax = 776.2067
				text = ""
			intervals [1958]:
				xmin = 776.2067
				xmax = 776.5167
				text = "now"
			intervals [1959]:
				xmin = 776.5167
				xmax = 776.5567
				text = ""
			intervals [1960]:
				xmin = 776.5567
				xmax = 776.7867
				text = "if"
			intervals [1961]:
				xmin = 776.7867
				xmax = 776.8667
				text = "you"
			intervals [1962]:
				xmin = 776.8667
				xmax = 777.0467
				text = "ask"
			intervals [1963]:
				xmin = 777.0467
				xmax = 777.1267
				text = "me"
			intervals [1964]:
				xmin = 777.1267
				xmax = 777.4367
				text = "how"
			intervals [1965]:
				xmin = 777.4367
				xmax = 777.5567
				text = "i"
			intervals [1966]:
				xmin = 777.5567
				xmax = 777.9267
				text = "spend"
			intervals [1967]:
				xmin = 777.9267
				xmax = 778.0267
				text = "it"
			intervals [1968]:
				xmin = 778.0267
				xmax = 778.1567
				text = "i"
			intervals [1969]:
				xmin = 778.1567
				xmax = 778.3267
				text = "have"
			intervals [1970]:
				xmin = 778.3267
				xmax = 778.4567
				text = "to"
			intervals [1971]:
				xmin = 778.4567
				xmax = 778.6467
				text = "say"
			intervals [1972]:
				xmin = 778.6467
				xmax = 778.7167
				text = "i"
			intervals [1973]:
				xmin = 778.7167
				xmax = 778.7567
				text = "d"
			intervals [1974]:
				xmin = 778.7567
				xmax = 778.9267
				text = "have"
			intervals [1975]:
				xmin = 778.9267
				xmax = 779.0067
				text = "to"
			intervals [1976]:
				xmin = 779.0067
				xmax = 779.7136
				text = ""
			intervals [1977]:
				xmin = 779.7136
				xmax = 779.9836
				text = "have"
			intervals [1978]:
				xmin = 779.9836
				xmax = 780.0736
				text = "it"
			intervals [1979]:
				xmin = 780.0736
				xmax = 780.3236
				text = "in"
			intervals [1980]:
				xmin = 780.3236
				xmax = 780.8336
				text = "hand"
			intervals [1981]:
				xmin = 780.8336
				xmax = 780.8636
				text = ""
			intervals [1982]:
				xmin = 780.8636
				xmax = 781.2436
				text = "i"
			intervals [1983]:
				xmin = 781.2436
				xmax = 781.2736
				text = ""
			intervals [1984]:
				xmin = 781.2736
				xmax = 781.5136
				text = "i"
			intervals [1985]:
				xmin = 781.5136
				xmax = 781.7836
				text = "hardly"
			intervals [1986]:
				xmin = 781.7836
				xmax = 781.9036
				text = "would"
			intervals [1987]:
				xmin = 781.9036
				xmax = 782.1736
				text = "think"
			intervals [1988]:
				xmin = 782.1736
				xmax = 782.4736
				text = "about"
			intervals [1989]:
				xmin = 782.4736
				xmax = 782.6836
				text = "it"
			intervals [1990]:
				xmin = 782.6836
				xmax = 782.8418
				text = ""
			intervals [1991]:
				xmin = 782.8418
				xmax = 783.1918
				text = "because"
			intervals [1992]:
				xmin = 783.1918
				xmax = 783.2818
				text = "i"
			intervals [1993]:
				xmin = 783.2818
				xmax = 783.4518
				text = "don't"
			intervals [1994]:
				xmin = 783.4518
				xmax = 783.6918
				text = "have"
			intervals [1995]:
				xmin = 783.6918
				xmax = 783.9218
				text = "any"
			intervals [1996]:
				xmin = 783.9218
				xmax = 784.8497
				text = ""
			intervals [1997]:
				xmin = 784.8497
				xmax = 785.2197
				text = "any"
			intervals [1998]:
				xmin = 785.2197
				xmax = 785.9522
				text = ""
			intervals [1999]:
				xmin = 785.9522
				xmax = 787.0422
				text = "plans"
			intervals [2000]:
				xmin = 787.0422
				xmax = 788.0019
				text = ""
			intervals [2001]:
				xmin = 788.0019
				xmax = 788.1419
				text = "i'm"
			intervals [2002]:
				xmin = 788.1419
				xmax = 788.2819
				text = "not"
			intervals [2003]:
				xmin = 788.2819
				xmax = 788.5219
				text = "making"
			intervals [2004]:
				xmin = 788.5219
				xmax = 788.7019
				text = "any"
			intervals [2005]:
				xmin = 788.7019
				xmax = 789.2719
				text = "plans"
			intervals [2006]:
				xmin = 789.2719
				xmax = 789.3719
				text = "for"
			intervals [2007]:
				xmin = 789.3719
				xmax = 789.8019
				text = "spending"
			intervals [2008]:
				xmin = 789.8019
				xmax = 789.8619
				text = "a"
			intervals [2009]:
				xmin = 789.8619
				xmax = 790.0519
				text = "lot"
			intervals [2010]:
				xmin = 790.0519
				xmax = 790.1119
				text = "of"
			intervals [2011]:
				xmin = 790.1119
				xmax = 790.5619
				text = "money"
			intervals [2012]:
				xmin = 790.5619
				xmax = 790.6119
				text = ""
			intervals [2013]:
				xmin = 790.6119
				xmax = 790.8319
				text = "i"
			intervals [2014]:
				xmin = 790.8319
				xmax = 790.8619
				text = "<unk>"
			intervals [2015]:
				xmin = 790.8619
				xmax = 791.0319
				text = "wait"
			intervals [2016]:
				xmin = 791.0319
				xmax = 791.2719
				text = "until"
			intervals [2017]:
				xmin = 791.2719
				xmax = 791.3519
				text = "i"
			intervals [2018]:
				xmin = 791.3519
				xmax = 791.5419
				text = "get"
			intervals [2019]:
				xmin = 791.5419
				xmax = 791.6219
				text = "the"
			intervals [2020]:
				xmin = 791.6219
				xmax = 791.8819
				text = "money"
			intervals [2021]:
				xmin = 791.8819
				xmax = 791.9919
				text = "and"
			intervals [2022]:
				xmin = 791.9919
				xmax = 792.0919
				text = "then"
			intervals [2023]:
				xmin = 792.0919
				xmax = 792.2819
				text = "i"
			intervals [2024]:
				xmin = 792.2819
				xmax = 792.3119
				text = "<unk>"
			intervals [2025]:
				xmin = 792.3119
				xmax = 792.7586
				text = ""
			intervals [2026]:
				xmin = 792.7586
				xmax = 793.2386
				text = "<unk>"
			intervals [2027]:
				xmin = 793.2386
				xmax = 793.3286
				text = "make"
			intervals [2028]:
				xmin = 793.3286
				xmax = 793.4286
				text = ""
			intervals [2029]:
				xmin = 793.4286
				xmax = 793.5286
				text = "the"
			intervals [2030]:
				xmin = 793.5286
				xmax = 793.9486
				text = "plans"
			intervals [2031]:
				xmin = 793.9486
				xmax = 794.3586
				text = ""
			intervals [2032]:
				xmin = 794.3586
				xmax = 794.4386
				text = "you"
			intervals [2033]:
				xmin = 794.4386
				xmax = 794.4686
				text = ""
			intervals [2034]:
				xmin = 794.4686
				xmax = 794.6286
				text = "know"
			intervals [2035]:
				xmin = 794.6286
				xmax = 794.7586
				text = "i"
			intervals [2036]:
				xmin = 794.7586
				xmax = 794.8686
				text = ""
			intervals [2037]:
				xmin = 794.8686
				xmax = 795.1586
				text = "think"
			intervals [2038]:
				xmin = 795.1586
				xmax = 795.3386
				text = "it"
			intervals [2039]:
				xmin = 795.3386
				xmax = 795.4186
				text = "s"
			intervals [2040]:
				xmin = 795.4186
				xmax = 795.4486
				text = "a"
			intervals [2041]:
				xmin = 795.4486
				xmax = 795.7486
				text = "little"
			intervals [2042]:
				xmin = 795.7486
				xmax = 795.9686
				text = "bit"
			intervals [2043]:
				xmin = 795.9686
				xmax = 796.0186
				text = "uh"
			intervals [2044]:
				xmin = 796.0186
				xmax = 796.6179
				text = ""
			intervals [2045]:
				xmin = 796.6179
				xmax = 797.4279
				text = "premature"
			intervals [2046]:
				xmin = 797.4279
				xmax = 798.0409
				text = ""
			intervals [2047]:
				xmin = 798.0409
				xmax = 798.1709
				text = "to"
			intervals [2048]:
				xmin = 798.1709
				xmax = 798.4609
				text = "have"
			intervals [2049]:
				xmin = 798.4609
				xmax = 798.6909
				text = "some"
			intervals [2050]:
				xmin = 798.6909
				xmax = 798.9309
				text = "sort"
			intervals [2051]:
				xmin = 798.9309
				xmax = 799.0709
				text = "of"
			intervals [2052]:
				xmin = 799.0709
				xmax = 799.1809
				text = ""
			intervals [2053]:
				xmin = 799.1809
				xmax = 799.3809
				text = "uh"
			intervals [2054]:
				xmin = 799.3809
				xmax = 800.0317
				text = ""
			intervals [2055]:
				xmin = 800.0317
				xmax = 800.5617
				text = "dream"
			intervals [2056]:
				xmin = 800.5617
				xmax = 800.5917
				text = ""
			intervals [2057]:
				xmin = 800.5917
				xmax = 801.0117
				text = "uh"
			intervals [2058]:
				xmin = 801.0117
				xmax = 801.2375
				text = ""
			intervals [2059]:
				xmin = 801.2375
				xmax = 801.5375
				text = "about"
			intervals [2060]:
				xmin = 801.5375
				xmax = 801.7775
				text = "how"
			intervals [2061]:
				xmin = 801.7775
				xmax = 801.8475
				text = "the"
			intervals [2062]:
				xmin = 801.8475
				xmax = 802.0875
				text = "money"
			intervals [2063]:
				xmin = 802.0875
				xmax = 802.1375
				text = "s"
			intervals [2064]:
				xmin = 802.1375
				xmax = 802.2575
				text = "going"
			intervals [2065]:
				xmin = 802.2575
				xmax = 802.3175
				text = "to"
			intervals [2066]:
				xmin = 802.3175
				xmax = 802.4375
				text = "be"
			intervals [2067]:
				xmin = 802.4375
				xmax = 802.7475
				text = "spent"
			intervals [2068]:
				xmin = 802.7475
				xmax = 802.7775
				text = ""
			intervals [2069]:
				xmin = 802.7775
				xmax = 803.0975
				text = "before"
			intervals [2070]:
				xmin = 803.0975
				xmax = 803.2175
				text = "you"
			intervals [2071]:
				xmin = 803.2175
				xmax = 803.6375
				text = "have"
			intervals [2072]:
				xmin = 803.6375
				xmax = 803.9775
				text = "it"
			intervals [2073]:
				xmin = 803.9775
				xmax = 804.4556
				text = ""
			intervals [2074]:
				xmin = 804.4556
				xmax = 804.6256
				text = "or"
			intervals [2075]:
				xmin = 804.6256
				xmax = 804.6556
				text = ""
			intervals [2076]:
				xmin = 804.6556
				xmax = 805.0256
				text = "if"
			intervals [2077]:
				xmin = 805.0256
				xmax = 805.7724
				text = ""
			intervals [2078]:
				xmin = 805.7724
				xmax = 806.0524
				text = "yeah"
			intervals [2079]:
				xmin = 806.0524
				xmax = 806.3617
				text = ""
			intervals [2080]:
				xmin = 806.3617
				xmax = 806.4617
				text = "i"
			intervals [2081]:
				xmin = 806.4617
				xmax = 806.9817
				text = "i"
			intervals [2082]:
				xmin = 806.9817
				xmax = 807.0317
				text = "i"
			intervals [2083]:
				xmin = 807.0317
				xmax = 807.3817
				text = "imagine"
			intervals [2084]:
				xmin = 807.3817
				xmax = 807.4917
				text = "i"
			intervals [2085]:
				xmin = 807.4917
				xmax = 807.5717
				text = "d"
			intervals [2086]:
				xmin = 807.5717
				xmax = 807.8917
				text = "make"
			intervals [2087]:
				xmin = 807.8917
				xmax = 808.6473
				text = ""
			intervals [2088]:
				xmin = 808.6473
				xmax = 808.8473
				text = "uh"
			intervals [2089]:
				xmin = 808.8473
				xmax = 808.9173
				text = ""
			intervals [2090]:
				xmin = 808.9173
				xmax = 809.4173
				text = "plans"
			intervals [2091]:
				xmin = 809.4173
				xmax = 809.6473
				text = "to"
			intervals [2092]:
				xmin = 809.6473
				xmax = 810.1053
				text = ""
			intervals [2093]:
				xmin = 810.1053
				xmax = 810.6653
				text = "spend"
			intervals [2094]:
				xmin = 810.6653
				xmax = 810.7453
				text = "it"
			intervals [2095]:
				xmin = 810.7453
				xmax = 810.9353
				text = "when"
			intervals [2096]:
				xmin = 810.9353
				xmax = 811.0653
				text = "i"
			intervals [2097]:
				xmin = 811.0653
				xmax = 811.5553
				text = "got"
			intervals [2098]:
				xmin = 811.5553
				xmax = 811.6653
				text = "it"
			intervals [2099]:
				xmin = 811.6653
				xmax = 813.0411
				text = ""
			intervals [2100]:
				xmin = 813.0411
				xmax = 813.2111
				text = "uh"
			intervals [2101]:
				xmin = 813.2111
				xmax = 813.2411
				text = ""
			intervals [2102]:
				xmin = 813.2411
				xmax = 813.2911
				text = "i"
			intervals [2103]:
				xmin = 813.2911
				xmax = 813.3211
				text = ""
			intervals [2104]:
				xmin = 813.3211
				xmax = 813.3611
				text = "<unk>"
			intervals [2105]:
				xmin = 813.3611
				xmax = 813.6511
				text = ""
			intervals [2106]:
				xmin = 813.6511
				xmax = 813.7811
				text = "have"
			intervals [2107]:
				xmin = 813.7811
				xmax = 813.8611
				text = "to"
			intervals [2108]:
				xmin = 813.8611
				xmax = 813.9111
				text = ""
			intervals [2109]:
				xmin = 813.9111
				xmax = 814.1311
				text = "keep"
			intervals [2110]:
				xmin = 814.1311
				xmax = 814.2111
				text = "the"
			intervals [2111]:
				xmin = 814.2111
				xmax = 814.7411
				text = "economy"
			intervals [2112]:
				xmin = 814.7411
				xmax = 814.8211
				text = ""
			intervals [2113]:
				xmin = 814.8211
				xmax = 815.2711
				text = "going"
			intervals [2114]:
				xmin = 815.2711
				xmax = 816.4323
				text = ""
			intervals [2115]:
				xmin = 816.4323
				xmax = 816.5423
				text = "or"
			intervals [2116]:
				xmin = 816.5423
				xmax = 817.1723
				text = "somebody"
			intervals [2117]:
				xmin = 817.1723
				xmax = 817.2023
				text = "s"
			intervals [2118]:
				xmin = 817.2023
				xmax = 817.6623
				text = "economy"
			intervals [2119]:
				xmin = 817.6623
				xmax = 817.6923
				text = ""
			intervals [2120]:
				xmin = 817.6923
				xmax = 818.0623
				text = "going"
			intervals [2121]:
				xmin = 818.0623
				xmax = 822.4716
				text = ""
			intervals [2122]:
				xmin = 822.4716
				xmax = 823.3316
				text = "sleeping"
			intervals [2123]:
				xmin = 823.3316
				xmax = 824.0216
				text = "generally"
			intervals [2124]:
				xmin = 824.0216
				xmax = 824.6177
				text = ""
			intervals [2125]:
				xmin = 824.6177
				xmax = 825.1177
				text = "uh"
			intervals [2126]:
				xmin = 825.1177
				xmax = 826.2972
				text = ""
			intervals [2127]:
				xmin = 826.2972
				xmax = 826.5372
				text = "what"
			intervals [2128]:
				xmin = 826.5372
				xmax = 827.1072
				text = "holidays"
			intervals [2129]:
				xmin = 827.1072
				xmax = 827.1872
				text = "do"
			intervals [2130]:
				xmin = 827.1872
				xmax = 827.3372
				text = "they"
			intervals [2131]:
				xmin = 827.3372
				xmax = 828.0072
				text = "celebrate"
			intervals [2132]:
				xmin = 828.0072
				xmax = 829.4733
				text = ""
			intervals [2133]:
				xmin = 829.4733
				xmax = 829.7033
				text = "any"
			intervals [2134]:
				xmin = 829.7033
				xmax = 830.1233
				text = "holiday"
			intervals [2135]:
				xmin = 830.1233
				xmax = 830.3133
				text = "they"
			intervals [2136]:
				xmin = 830.3133
				xmax = 830.5733
				text = "can"
			intervals [2137]:
				xmin = 830.5733
				xmax = 830.9933
				text = "get"
			intervals [2138]:
				xmin = 830.9933
				xmax = 831.4879
				text = ""
			intervals [2139]:
				xmin = 831.4879
				xmax = 831.9879
				text = "uh"
			intervals [2140]:
				xmin = 831.9879
				xmax = 833.2191
				text = ""
			intervals [2141]:
				xmin = 833.2191
				xmax = 833.4791
				text = "but"
			intervals [2142]:
				xmin = 833.4791
				xmax = 833.5891
				text = "the"
			intervals [2143]:
				xmin = 833.5891
				xmax = 834.3491
				text = "usual"
			intervals [2144]:
				xmin = 834.3491
				xmax = 834.6791
				text = ""
			intervals [2145]:
				xmin = 834.6791
				xmax = 835.5791
				text = "national"
			intervals [2146]:
				xmin = 835.5791
				xmax = 836.4791
				text = "holidays"
			intervals [2147]:
				xmin = 836.4791
				xmax = 837.0373
				text = ""
			intervals [2148]:
				xmin = 837.0373
				xmax = 838.0673
				text = "sometimes"
			intervals [2149]:
				xmin = 838.0673
				xmax = 839.3853
				text = ""
			intervals [2150]:
				xmin = 839.3853
				xmax = 840.3053
				text = "sometimes"
			intervals [2151]:
				xmin = 840.3053
				xmax = 842.1771
				text = ""
			intervals [2152]:
				xmin = 842.1771
				xmax = 842.4071
				text = "they"
			intervals [2153]:
				xmin = 842.4071
				xmax = 842.6171
				text = "go"
			intervals [2154]:
				xmin = 842.6171
				xmax = 842.8971
				text = "some"
			intervals [2155]:
				xmin = 842.8971
				xmax = 843.4071
				text = "place"
			intervals [2156]:
				xmin = 843.4071
				xmax = 844.2685
				text = ""
			intervals [2157]:
				xmin = 844.2685
				xmax = 844.3985
				text = "i"
			intervals [2158]:
				xmin = 844.3985
				xmax = 844.5385
				text = "don't"
			intervals [2159]:
				xmin = 844.5385
				xmax = 844.8685
				text = "usually"
			intervals [2160]:
				xmin = 844.8685
				xmax = 845.0785
				text = "go"
			intervals [2161]:
				xmin = 845.0785
				xmax = 845.4685
				text = "because"
			intervals [2162]:
				xmin = 845.4685
				xmax = 845.6685
				text = ""
			intervals [2163]:
				xmin = 845.6685
				xmax = 845.9285
				text = "what"
			intervals [2164]:
				xmin = 845.9285
				xmax = 846.0285
				text = "i"
			intervals [2165]:
				xmin = 846.0285
				xmax = 846.4085
				text = "usually"
			intervals [2166]:
				xmin = 846.4085
				xmax = 846.5485
				text = "do"
			intervals [2167]:
				xmin = 846.5485
				xmax = 846.8285
				text = "maybe"
			intervals [2168]:
				xmin = 846.8285
				xmax = 846.9685
				text = "i"
			intervals [2169]:
				xmin = 846.9685
				xmax = 847.1985
				text = ""
			intervals [2170]:
				xmin = 847.1985
				xmax = 847.4785
				text = "might"
			intervals [2171]:
				xmin = 847.4785
				xmax = 847.5585
				text = ""
			intervals [2172]:
				xmin = 847.5585
				xmax = 847.8985
				text = "come"
			intervals [2173]:
				xmin = 847.8985
				xmax = 848.0985
				text = "in"
			intervals [2174]:
				xmin = 848.0985
				xmax = 848.4085
				text = "later"
			intervals [2175]:
				xmin = 848.4085
				xmax = 849.3001
				text = ""
			intervals [2176]:
				xmin = 849.3001
				xmax = 849.4401
				text = "what"
			intervals [2177]:
				xmin = 849.4401
				xmax = 849.5101
				text = "i"
			intervals [2178]:
				xmin = 849.5101
				xmax = 849.7401
				text = "usually"
			intervals [2179]:
				xmin = 849.7401
				xmax = 849.9001
				text = "have"
			intervals [2180]:
				xmin = 849.9001
				xmax = 850.0101
				text = "to"
			intervals [2181]:
				xmin = 850.0101
				xmax = 850.1201
				text = "do"
			intervals [2182]:
				xmin = 850.1201
				xmax = 850.2701
				text = "if"
			intervals [2183]:
				xmin = 850.2701
				xmax = 850.3301
				text = "i"
			intervals [2184]:
				xmin = 850.3301
				xmax = 850.5301
				text = "have"
			intervals [2185]:
				xmin = 850.5301
				xmax = 850.8401
				text = "animals"
			intervals [2186]:
				xmin = 850.8401
				xmax = 850.8901
				text = "i"
			intervals [2187]:
				xmin = 850.8901
				xmax = 850.9901
				text = "have"
			intervals [2188]:
				xmin = 850.9901
				xmax = 851.0701
				text = "to"
			intervals [2189]:
				xmin = 851.0701
				xmax = 851.2301
				text = "come"
			intervals [2190]:
				xmin = 851.2301
				xmax = 851.3601
				text = "up"
			intervals [2191]:
				xmin = 851.3601
				xmax = 851.4701
				text = "here"
			intervals [2192]:
				xmin = 851.4701
				xmax = 851.6701
				text = "every"
			intervals [2193]:
				xmin = 851.6701
				xmax = 851.8401
				text = "day"
			intervals [2194]:
				xmin = 851.8401
				xmax = 851.9601
				text = "to"
			intervals [2195]:
				xmin = 851.9601
				xmax = 852.2201
				text = "see"
			intervals [2196]:
				xmin = 852.2201
				xmax = 852.4801
				text = ""
			intervals [2197]:
				xmin = 852.4801
				xmax = 852.6001
				text = "about"
			intervals [2198]:
				xmin = 852.6001
				xmax = 852.6501
				text = ""
			intervals [2199]:
				xmin = 852.6501
				xmax = 853.1801
				text = "them"
			intervals [2200]:
				xmin = 853.1801
				xmax = 853.5901
				text = "so"
			intervals [2201]:
				xmin = 853.5901
				xmax = 854.1818
				text = ""
			intervals [2202]:
				xmin = 854.1818
				xmax = 854.3518
				text = "no"
			intervals [2203]:
				xmin = 854.3518
				xmax = 854.5818
				text = "day"
			intervals [2204]:
				xmin = 854.5818
				xmax = 854.7318
				text = "is"
			intervals [2205]:
				xmin = 854.7318
				xmax = 854.8318
				text = "a"
			intervals [2206]:
				xmin = 854.8318
				xmax = 855.2418
				text = "complete"
			intervals [2207]:
				xmin = 855.2418
				xmax = 855.7918
				text = "holiday"
			intervals [2208]:
				xmin = 855.7918
				xmax = 856.965
				text = ""
			intervals [2209]:
				xmin = 856.965
				xmax = 857.135
				text = "but"
			intervals [2210]:
				xmin = 857.135
				xmax = 857.585
				text = "mostly"
			intervals [2211]:
				xmin = 857.585
				xmax = 858.315
				text = "quietly"
			intervals [2212]:
				xmin = 858.315
				xmax = 858.5876
				text = ""
			intervals [2213]:
				xmin = 858.5876
				xmax = 858.6776
				text = "you"
			intervals [2214]:
				xmin = 858.6776
				xmax = 858.7776
				text = "know"
			intervals [2215]:
				xmin = 858.7776
				xmax = 859.0276
				text = "just"
			intervals [2216]:
				xmin = 859.0276
				xmax = 859.5776
				text = "lolling"
			intervals [2217]:
				xmin = 859.5776
				xmax = 859.9376
				text = "around"
			intervals [2218]:
				xmin = 859.9376
				xmax = 860.0076
				text = "the"
			intervals [2219]:
				xmin = 860.0076
				xmax = 860.4676
				text = "house"
			intervals [2220]:
				xmin = 860.4676
				xmax = 865.2992
				text = ""
			intervals [2221]:
				xmin = 865.2992
				xmax = 865.6992
				text = "yes"
			intervals [2222]:
				xmin = 865.6992
				xmax = 865.7992
				text = "you"
			intervals [2223]:
				xmin = 865.7992
				xmax = 865.9392
				text = "have"
			intervals [2224]:
				xmin = 865.9392
				xmax = 866.0292
				text = "to"
			intervals [2225]:
				xmin = 866.0292
				xmax = 866.1092
				text = ""
			intervals [2226]:
				xmin = 866.1092
				xmax = 866.3392
				text = "buy"
			intervals [2227]:
				xmin = 866.3392
				xmax = 866.4292
				text = "a"
			intervals [2228]:
				xmin = 866.4292
				xmax = 866.5992
				text = "lot"
			intervals [2229]:
				xmin = 866.5992
				xmax = 866.6892
				text = "of"
			intervals [2230]:
				xmin = 866.6892
				xmax = 867.3992
				text = "things"
			intervals [2231]:
				xmin = 867.3992
				xmax = 868.2154
				text = ""
			intervals [2232]:
				xmin = 868.2154
				xmax = 868.5354
				text = "uh"
			intervals [2233]:
				xmin = 868.5354
				xmax = 868.8354
				text = "then"
			intervals [2234]:
				xmin = 868.8354
				xmax = 869.1654
				text = "after"
			intervals [2235]:
				xmin = 869.1654
				xmax = 869.5954
				text = "that"
			intervals [2236]:
				xmin = 869.5954
				xmax = 871.0489
				text = ""
			intervals [2237]:
				xmin = 871.0489
				xmax = 871.6789
				text = "mm"
			intervals [2238]:
				xmin = 871.6789
				xmax = 871.7089
				text = ""
			intervals [2239]:
				xmin = 871.7089
				xmax = 872.0989
				text = "dinner"
			intervals [2240]:
				xmin = 872.0989
				xmax = 872.4315
				text = ""
			intervals [2241]:
				xmin = 872.4315
				xmax = 872.7315
				text = "maybe"
			intervals [2242]:
				xmin = 872.7315
				xmax = 873.1915
				text = "somebody"
			intervals [2243]:
				xmin = 873.1915
				xmax = 873.5615
				text = "comes"
			intervals [2244]:
				xmin = 873.5615
				xmax = 873.7415
				text = "in"
			intervals [2245]:
				xmin = 873.7415
				xmax = 873.8415
				text = "for"
			intervals [2246]:
				xmin = 873.8415
				xmax = 874.1415
				text = "dinner"
			intervals [2247]:
				xmin = 874.1415
				xmax = 874.1715
				text = ""
			intervals [2248]:
				xmin = 874.1715
				xmax = 874.2515
				text = "or"
			intervals [2249]:
				xmin = 874.2515
				xmax = 874.5515
				text = "maybe"
			intervals [2250]:
				xmin = 874.5515
				xmax = 874.7315
				text = "we"
			intervals [2251]:
				xmin = 874.7315
				xmax = 874.9015
				text = "go"
			intervals [2252]:
				xmin = 874.9015
				xmax = 875.0915
				text = "out"
			intervals [2253]:
				xmin = 875.0915
				xmax = 875.2315
				text = "for"
			intervals [2254]:
				xmin = 875.2315
				xmax = 875.4815
				text = "dinner"
			intervals [2255]:
				xmin = 875.4815
				xmax = 875.9913
				text = ""
			intervals [2256]:
				xmin = 875.9913
				xmax = 876.3113
				text = "uh"
			intervals [2257]:
				xmin = 876.3113
				xmax = 876.6213
				text = ""
			intervals [2258]:
				xmin = 876.6213
				xmax = 876.8013
				text = "but"
			intervals [2259]:
				xmin = 876.8013
				xmax = 876.8613
				text = ""
			intervals [2260]:
				xmin = 876.8613
				xmax = 877.1213
				text = "uh"
			intervals [2261]:
				xmin = 877.1213
				xmax = 878.2347
				text = ""
			intervals [2262]:
				xmin = 878.2347
				xmax = 878.7447
				text = "uh"
			intervals [2263]:
				xmin = 878.7447
				xmax = 882.4577
				text = ""
			intervals [2264]:
				xmin = 882.4577
				xmax = 882.6077
				text = "at"
			intervals [2265]:
				xmin = 882.6077
				xmax = 883.2277
				text = "christmas"
			intervals [2266]:
				xmin = 883.2277
				xmax = 884.7736
				text = ""
			intervals [2267]:
				xmin = 884.7736
				xmax = 884.9036
				text = "well"
			intervals [2268]:
				xmin = 884.9036
				xmax = 885.3336
				text = "usual"
			intervals [2269]:
				xmin = 885.3336
				xmax = 885.4136
				text = ""
			intervals [2270]:
				xmin = 885.4136
				xmax = 885.6636
				text = "kinds"
			intervals [2271]:
				xmin = 885.6636
				xmax = 885.7436
				text = "of"
			intervals [2272]:
				xmin = 885.7436
				xmax = 886.3036
				text = "things"
			intervals [2273]:
				xmin = 886.3036
				xmax = 886.6326
				text = ""
			intervals [2274]:
				xmin = 886.6326
				xmax = 887.3726
				text = "uh"
			intervals [2275]:
				xmin = 887.3726
				xmax = 888.5494
				text = ""
			intervals [2276]:
				xmin = 888.5494
				xmax = 889.0894
				text = "candy"
			intervals [2277]:
				xmin = 889.0894
				xmax = 889.1994
				text = "and"
			intervals [2278]:
				xmin = 889.1994
				xmax = 889.2594
				text = ""
			intervals [2279]:
				xmin = 889.2594
				xmax = 889.7594
				text = "fruit"
			intervals [2280]:
				xmin = 889.7594
				xmax = 890.358
				text = ""
			intervals [2281]:
				xmin = 890.358
				xmax = 890.558
				text = "i"
			intervals [2282]:
				xmin = 890.558
				xmax = 891.238
				text = "suppose"
			intervals [2283]:
				xmin = 891.238
				xmax = 891.498
				text = ""
			intervals [2284]:
				xmin = 891.498
				xmax = 891.758
				text = "uh"
			intervals [2285]:
				xmin = 891.758
				xmax = 892.6067
				text = ""
			intervals [2286]:
				xmin = 892.6067
				xmax = 892.8167
				text = "are"
			intervals [2287]:
				xmin = 892.8167
				xmax = 893.1767
				text = "around"
			intervals [2288]:
				xmin = 893.1767
				xmax = 893.4567
				text = "more"
			intervals [2289]:
				xmin = 893.4567
				xmax = 893.6267
				text = "than"
			intervals [2290]:
				xmin = 893.6267
				xmax = 893.7967
				text = "they"
			intervals [2291]:
				xmin = 893.7967
				xmax = 893.9667
				text = "are"
			intervals [2292]:
				xmin = 893.9667
				xmax = 894.6067
				text = "usually"
			intervals [2293]:
				xmin = 894.6067
				xmax = 894.8767
				text = ""
			intervals [2294]:
				xmin = 894.8767
				xmax = 895.5067
				text = "uh"
			intervals [2295]:
				xmin = 895.5067
				xmax = 898.2505
				text = ""
			intervals [2296]:
				xmin = 898.2505
				xmax = 898.6905
				text = "maybe"
			intervals [2297]:
				xmin = 898.6905
				xmax = 899.3005
				text = "turkey"
			intervals [2298]:
				xmin = 899.3005
				xmax = 900.8333
				text = ""
			intervals [2299]:
				xmin = 900.8333
				xmax = 900.9933
				text = "ain't"
			intervals [2300]:
				xmin = 900.9933
				xmax = 901.3933
				text = "nobody"
			intervals [2301]:
				xmin = 901.3933
				xmax = 901.6333
				text = "there"
			intervals [2302]:
				xmin = 901.6333
				xmax = 902.2133
				text = "particularly"
			intervals [2303]:
				xmin = 902.2133
				xmax = 902.3533
				text = ""
			intervals [2304]:
				xmin = 902.3533
				xmax = 902.5533
				text = "cares"
			intervals [2305]:
				xmin = 902.5533
				xmax = 902.8933
				text = "about"
			intervals [2306]:
				xmin = 902.8933
				xmax = 903.3833
				text = "turkey"
			intervals [2307]:
				xmin = 903.3833
				xmax = 903.6533
				text = "so"
			intervals [2308]:
				xmin = 903.6533
				xmax = 904.4731
				text = ""
			intervals [2309]:
				xmin = 904.4731
				xmax = 904.6331
				text = "but"
			intervals [2310]:
				xmin = 904.6331
				xmax = 904.7631
				text = "it"
			intervals [2311]:
				xmin = 904.7631
				xmax = 904.9831
				text = "just"
			intervals [2312]:
				xmin = 904.9831
				xmax = 905.3931
				text = "shows"
			intervals [2313]:
				xmin = 905.3931
				xmax = 905.5831
				text = "up"
			intervals [2314]:
				xmin = 905.5831
				xmax = 905.7431
				text = "on"
			intervals [2315]:
				xmin = 905.7431
				xmax = 906.4031
				text = "thanksgiving"
			intervals [2316]:
				xmin = 906.4031
				xmax = 906.4831
				text = "and"
			intervals [2317]:
				xmin = 906.4831
				xmax = 906.9931
				text = "christmas"
			intervals [2318]:
				xmin = 906.9931
				xmax = 907.1131
				text = "out"
			intervals [2319]:
				xmin = 907.1131
				xmax = 907.2231
				text = "of"
			intervals [2320]:
				xmin = 907.2231
				xmax = 907.2531
				text = ""
			intervals [2321]:
				xmin = 907.2531
				xmax = 907.3031
				text = "a"
			intervals [2322]:
				xmin = 907.3031
				xmax = 907.3731
				text = ""
			intervals [2323]:
				xmin = 907.3731
				xmax = 907.6631
				text = "kind"
			intervals [2324]:
				xmin = 907.6631
				xmax = 907.7031
				text = ""
			intervals [2325]:
				xmin = 907.7031
				xmax = 907.7731
				text = "of"
			intervals [2326]:
				xmin = 907.7731
				xmax = 907.9965
				text = ""
			intervals [2327]:
				xmin = 907.9965
				xmax = 908.5965
				text = "traditional"
			intervals [2328]:
				xmin = 908.5965
				xmax = 909.5297
				text = ""
			intervals [2329]:
				xmin = 909.5297
				xmax = 909.8797
				text = "uh"
			intervals [2330]:
				xmin = 909.8797
				xmax = 912.568
				text = ""
			intervals [2331]:
				xmin = 912.568
				xmax = 913.288
				text = "procedure"
			intervals [2332]:
				xmin = 913.288
				xmax = 915.7471
				text = ""
			intervals [2333]:
				xmin = 915.7471
				xmax = 916.3171
				text = "mm-hm"
			intervals [2334]:
				xmin = 916.3171
				xmax = 916.6364
				text = ""
			intervals [2335]:
				xmin = 916.6364
				xmax = 917.1664
				text = "mm-hm"
			intervals [2336]:
				xmin = 917.1664
				xmax = 922.3818
				text = ""
			intervals [2337]:
				xmin = 922.3818
				xmax = 922.5118
				text = "oh"
			intervals [2338]:
				xmin = 922.5118
				xmax = 922.5418
				text = ""
			intervals [2339]:
				xmin = 922.5418
				xmax = 922.6718
				text = "the"
			intervals [2340]:
				xmin = 922.6718
				xmax = 923.0018
				text = "best"
			intervals [2341]:
				xmin = 923.0018
				xmax = 923.0418
				text = ""
			intervals [2342]:
				xmin = 923.0418
				xmax = 923.4418
				text = "present"
			intervals [2343]:
				xmin = 923.4418
				xmax = 923.5318
				text = "i"
			intervals [2344]:
				xmin = 923.5318
				xmax = 923.5618
				text = ""
			intervals [2345]:
				xmin = 923.5618
				xmax = 923.7218
				text = "ever"
			intervals [2346]:
				xmin = 923.7218
				xmax = 923.7718
				text = ""
			intervals [2347]:
				xmin = 923.7718
				xmax = 924.1018
				text = "got"
			intervals [2348]:
				xmin = 924.1018
				xmax = 928.4498
				text = ""
			intervals [2349]:
				xmin = 928.4498
				xmax = 928.5098
				text = "i"
			intervals [2350]:
				xmin = 928.5098
				xmax = 928.5998
				text = "don't"
			intervals [2351]:
				xmin = 928.5998
				xmax = 928.6998
				text = "know"
			intervals [2352]:
				xmin = 928.6998
				xmax = 929.0498
				text = "musta"
			intervals [2353]:
				xmin = 929.0498
				xmax = 929.2298
				text = "been"
			intervals [2354]:
				xmin = 929.2298
				xmax = 929.3698
				text = "when"
			intervals [2355]:
				xmin = 929.3698
				xmax = 929.4798
				text = "i"
			intervals [2356]:
				xmin = 929.4798
				xmax = 929.6498
				text = "was"
			intervals [2357]:
				xmin = 929.6498
				xmax = 929.7098
				text = "a"
			intervals [2358]:
				xmin = 929.7098
				xmax = 930.3398
				text = "child"
			intervals [2359]:
				xmin = 930.3398
				xmax = 930.5098
				text = ""
			intervals [2360]:
				xmin = 930.5098
				xmax = 930.6598
				text = "but"
			intervals [2361]:
				xmin = 930.6598
				xmax = 930.7998
				text = "i"
			intervals [2362]:
				xmin = 930.7998
				xmax = 930.8298
				text = ""
			intervals [2363]:
				xmin = 930.8298
				xmax = 930.9898
				text = "don't"
			intervals [2364]:
				xmin = 930.9898
				xmax = 931.0198
				text = ""
			intervals [2365]:
				xmin = 931.0198
				xmax = 931.5198
				text = "remember"
			intervals [2366]:
				xmin = 931.5198
				xmax = 932.3735
				text = ""
			intervals [2367]:
				xmin = 932.3735
				xmax = 932.8735
				text = "probably"
			intervals [2368]:
				xmin = 932.8735
				xmax = 932.9635
				text = "it"
			intervals [2369]:
				xmin = 932.9635
				xmax = 933.1535
				text = "was"
			intervals [2370]:
				xmin = 933.1535
				xmax = 933.6135
				text = "something"
			intervals [2371]:
				xmin = 933.6135
				xmax = 933.7735
				text = "like"
			intervals [2372]:
				xmin = 933.7735
				xmax = 937.2505
				text = ""
			intervals [2373]:
				xmin = 937.2505
				xmax = 937.7405
				text = "oh"
			intervals [2374]:
				xmin = 937.7405
				xmax = 937.7705
				text = ""
			intervals [2375]:
				xmin = 937.7705
				xmax = 937.8405
				text = "i"
			intervals [2376]:
				xmin = 937.8405
				xmax = 938.1805
				text = "guess"
			intervals [2377]:
				xmin = 938.1805
				xmax = 939.5401
				text = ""
			intervals [2378]:
				xmin = 939.5401
				xmax = 939.8701
				text = "some"
			intervals [2379]:
				xmin = 939.8701
				xmax = 940.0801
				text = "sort"
			intervals [2380]:
				xmin = 940.0801
				xmax = 940.1901
				text = "of"
			intervals [2381]:
				xmin = 940.1901
				xmax = 941.2387
				text = ""
			intervals [2382]:
				xmin = 941.2387
				xmax = 941.8787
				text = "baseball"
			intervals [2383]:
				xmin = 941.8787
				xmax = 942.6887
				text = "uniform"
			intervals [2384]:
				xmin = 942.6887
				xmax = 942.9687
				text = "or"
			intervals [2385]:
				xmin = 942.9687
				xmax = 943.9861
				text = ""
			intervals [2386]:
				xmin = 943.9861
				xmax = 944.5361
				text = "football"
			intervals [2387]:
				xmin = 944.5361
				xmax = 944.8661
				text = "uniform"
			intervals [2388]:
				xmin = 944.8661
				xmax = 945.0761
				text = "anyhow"
			intervals [2389]:
				xmin = 945.0761
				xmax = 945.4561
				text = "something"
			intervals [2390]:
				xmin = 945.4561
				xmax = 945.8661
				text = "connected"
			intervals [2391]:
				xmin = 945.8661
				xmax = 946.0161
				text = "with"
			intervals [2392]:
				xmin = 946.0161
				xmax = 946.5361
				text = "sports"
			intervals [2393]:
				xmin = 946.5361
				xmax = 946.6661
				text = "i"
			intervals [2394]:
				xmin = 946.6661
				xmax = 946.7361
				text = "i"
			intervals [2395]:
				xmin = 946.7361
				xmax = 946.9961
				text = "i"
			intervals [2396]:
				xmin = 946.9961
				xmax = 947.0761
				text = "i"
			intervals [2397]:
				xmin = 947.0761
				xmax = 947.3061
				text = "thought"
			intervals [2398]:
				xmin = 947.3061
				xmax = 947.3761
				text = "at"
			intervals [2399]:
				xmin = 947.3761
				xmax = 947.5161
				text = "the"
			intervals [2400]:
				xmin = 947.5161
				xmax = 948.0361
				text = "time"
			intervals [2401]:
				xmin = 948.0361
				xmax = 948.555
				text = ""
			intervals [2402]:
				xmin = 948.555
				xmax = 948.965
				text = "since"
			intervals [2403]:
				xmin = 948.965
				xmax = 949.305
				text = "then"
			intervals [2404]:
				xmin = 949.305
				xmax = 949.5913
				text = ""
			intervals [2405]:
				xmin = 949.5913
				xmax = 949.7613
				text = "you"
			intervals [2406]:
				xmin = 949.7613
				xmax = 949.8713
				text = "know"
			intervals [2407]:
				xmin = 949.8713
				xmax = 950.0313
				text = "you"
			intervals [2408]:
				xmin = 950.0313
				xmax = 950.2513
				text = "just"
			intervals [2409]:
				xmin = 950.2513
				xmax = 950.4413
				text = "get"
			intervals [2410]:
				xmin = 950.4413
				xmax = 950.9313
				text = "socks"
			intervals [2411]:
				xmin = 950.9313
				xmax = 951.0013
				text = "and"
			intervals [2412]:
				xmin = 951.0013
				xmax = 951.0513
				text = ""
			intervals [2413]:
				xmin = 951.0513
				xmax = 951.5113
				text = "ties"
			intervals [2414]:
				xmin = 951.5113
				xmax = 951.5713
				text = "and"
			intervals [2415]:
				xmin = 951.5713
				xmax = 951.6313
				text = ""
			intervals [2416]:
				xmin = 951.6313
				xmax = 952.6113
				text = "handkerchiefs"
			intervals [2417]:
				xmin = 952.6113
				xmax = 952.6713
				text = "and"
			intervals [2418]:
				xmin = 952.6713
				xmax = 952.7013
				text = ""
			intervals [2419]:
				xmin = 952.7013
				xmax = 952.7313
				text = "uh"
			intervals [2420]:
				xmin = 952.7313
				xmax = 954.0646
				text = ""
			intervals [2421]:
				xmin = 954.0646
				xmax = 954.2446
				text = "they"
			intervals [2422]:
				xmin = 954.2446
				xmax = 954.5446
				text = "are"
			intervals [2423]:
				xmin = 954.5446
				xmax = 954.9546
				text = "equally"
			intervals [2424]:
				xmin = 954.9546
				xmax = 955.7146
				text = "uninteresting"
			intervals [2425]:
				xmin = 955.7146
				xmax = 955.8534
				text = ""
			intervals [2426]:
				xmin = 955.8534
				xmax = 956.1034
				text = "or"
			intervals [2427]:
				xmin = 956.1034
				xmax = 956.2434
				text = "e"
			intervals [2428]:
				xmin = 956.2434
				xmax = 956.6034
				text = "equally"
			intervals [2429]:
				xmin = 956.6034
				xmax = 956.9934
				text = "interesting"
			intervals [2430]:
				xmin = 956.9934
				xmax = 957.3134
				text = "because"
			intervals [2431]:
				xmin = 957.3134
				xmax = 957.4134
				text = "it"
			intervals [2432]:
				xmin = 957.4134
				xmax = 957.4434
				text = "s"
			intervals [2433]:
				xmin = 957.4434
				xmax = 957.5334
				text = "the"
			intervals [2434]:
				xmin = 957.5334
				xmax = 957.7234
				text = "only"
			intervals [2435]:
				xmin = 957.7234
				xmax = 957.8634
				text = "way"
			intervals [2436]:
				xmin = 957.8634
				xmax = 957.9334
				text = "i"
			intervals [2437]:
				xmin = 957.9334
				xmax = 958.1234
				text = "get"
			intervals [2438]:
				xmin = 958.1234
				xmax = 958.6034
				text = "socks"
			intervals [2439]:
				xmin = 958.6034
				xmax = 958.7434
				text = "and"
			intervals [2440]:
				xmin = 958.7434
				xmax = 958.7734
				text = ""
			intervals [2441]:
				xmin = 958.7734
				xmax = 958.9734
				text = "neck"
			intervals [2442]:
				xmin = 958.9734
				xmax = 959.2834
				text = "ties"
			intervals [2443]:
				xmin = 959.2834
				xmax = 959.9434
				text = "<unk>"
			intervals [2444]:
				xmin = 959.9434
				xmax = 960.0834
				text = "and"
			intervals [2445]:
				xmin = 960.0834
				xmax = 961.0834
				text = "handkerchiefs"
			intervals [2446]:
				xmin = 961.0834
				xmax = 961.7948
				text = ""
			intervals [2447]:
				xmin = 961.7948
				xmax = 961.8848
				text = "so"
			intervals [2448]:
				xmin = 961.8848
				xmax = 961.9948
				text = "i"
			intervals [2449]:
				xmin = 961.9948
				xmax = 962.0248
				text = ""
			intervals [2450]:
				xmin = 962.0248
				xmax = 962.3348
				text = "suppose"
			intervals [2451]:
				xmin = 962.3348
				xmax = 962.4348
				text = "it"
			intervals [2452]:
				xmin = 962.4348
				xmax = 962.6448
				text = "s"
			intervals [2453]:
				xmin = 962.6448
				xmax = 970.4954
				text = ""
			intervals [2454]:
				xmin = 970.4954
				xmax = 970.9654
				text = "uh"
			intervals [2455]:
				xmin = 970.9654
				xmax = 971.1254
				text = ""
			intervals [2456]:
				xmin = 971.1254
				xmax = 971.7454
				text = "hm"
			intervals [2457]:
				xmin = 971.7454
				xmax = 975.4046
				text = ""
			intervals [2458]:
				xmin = 975.4046
				xmax = 975.5346
				text = "i"
			intervals [2459]:
				xmin = 975.5346
				xmax = 975.8146
				text = "don't"
			intervals [2460]:
				xmin = 975.8146
				xmax = 976.1746
				text = "know"
			intervals [2461]:
				xmin = 976.1746
				xmax = 976.2646
				text = "i"
			intervals [2462]:
				xmin = 976.2646
				xmax = 976.7346
				text = "think"
			intervals [2463]:
				xmin = 976.7346
				xmax = 976.9807
				text = ""
			intervals [2464]:
				xmin = 976.9807
				xmax = 977.1907
				text = "maybe"
			intervals [2465]:
				xmin = 977.1907
				xmax = 977.2507
				text = "i"
			intervals [2466]:
				xmin = 977.2507
				xmax = 977.4507
				text = "didn't"
			intervals [2467]:
				xmin = 977.4507
				xmax = 977.6707
				text = "think"
			intervals [2468]:
				xmin = 977.6707
				xmax = 977.7707
				text = "i"
			intervals [2469]:
				xmin = 977.7707
				xmax = 978.0907
				text = "might"
			intervals [2470]:
				xmin = 978.0907
				xmax = 978.2007
				text = ""
			intervals [2471]:
				xmin = 978.2007
				xmax = 979.0007
				text = "die"
			intervals [2472]:
				xmin = 979.0007
				xmax = 980.1923
				text = ""
			intervals [2473]:
				xmin = 980.1923
				xmax = 980.6423
				text = "yes"
			intervals [2474]:
				xmin = 980.6423
				xmax = 980.7523
				text = "i"
			intervals [2475]:
				xmin = 980.7523
				xmax = 980.9623
				text = "was"
			intervals [2476]:
				xmin = 980.9623
				xmax = 981.3023
				text = "swimming"
			intervals [2477]:
				xmin = 981.3023
				xmax = 981.4623
				text = "at"
			intervals [2478]:
				xmin = 981.4623
				xmax = 982.2923
				text = "rdx"
			intervals [2479]:
				xmin = 982.2923
				xmax = 982.3623
				text = ""
			intervals [2480]:
				xmin = 982.3623
				xmax = 982.6723
				text = "with"
			intervals [2481]:
				xmin = 982.6723
				xmax = 982.7723
				text = "a"
			intervals [2482]:
				xmin = 982.7723
				xmax = 983.8809
				text = ""
			intervals [2483]:
				xmin = 983.8809
				xmax = 984.1509
				text = "now"
			intervals [2484]:
				xmin = 984.1509
				xmax = 984.6509
				text = "famous"
			intervals [2485]:
				xmin = 984.6509
				xmax = 985.8709
				text = "psychologist"
			intervals [2486]:
				xmin = 985.8709
				xmax = 986.8332
				text = ""
			intervals [2487]:
				xmin = 986.8332
				xmax = 987.2332
				text = "uh"
			intervals [2488]:
				xmin = 987.2332
				xmax = 987.6634
				text = ""
			intervals [2489]:
				xmin = 987.6634
				xmax = 987.7834
				text = "we"
			intervals [2490]:
				xmin = 987.7834
				xmax = 987.9034
				text = "were"
			intervals [2491]:
				xmin = 987.9034
				xmax = 988.2134
				text = "swimming"
			intervals [2492]:
				xmin = 988.2134
				xmax = 988.6834
				text = "between"
			intervals [2493]:
				xmin = 988.6834
				xmax = 988.8834
				text = "two"
			intervals [2494]:
				xmin = 988.8834
				xmax = 988.9834
				text = ""
			intervals [2495]:
				xmin = 988.9834
				xmax = 989.6034
				text = "piers"
			intervals [2496]:
				xmin = 989.6034
				xmax = 989.7434
				text = "and"
			intervals [2497]:
				xmin = 989.7434
				xmax = 989.8134
				text = "i"
			intervals [2498]:
				xmin = 989.8134
				xmax = 990.0134
				text = "guess"
			intervals [2499]:
				xmin = 990.0134
				xmax = 990.0734
				text = "it"
			intervals [2500]:
				xmin = 990.0734
				xmax = 990.1934
				text = "was"
			intervals [2501]:
				xmin = 990.1934
				xmax = 990.2834
				text = "a"
			intervals [2502]:
				xmin = 990.2834
				xmax = 990.5734
				text = "couple"
			intervals [2503]:
				xmin = 990.5734
				xmax = 990.6534
				text = "of"
			intervals [2504]:
				xmin = 990.6534
				xmax = 990.9534
				text = "days"
			intervals [2505]:
				xmin = 990.9534
				xmax = 991.3434
				text = "before"
			intervals [2506]:
				xmin = 991.3434
				xmax = 992.402
				text = ""
			intervals [2507]:
				xmin = 992.402
				xmax = 993.312
				text = "graduation"
			intervals [2508]:
				xmin = 993.312
				xmax = 993.412
				text = "in"
			intervals [2509]:
				xmin = 993.412
				xmax = 993.472
				text = ""
			intervals [2510]:
				xmin = 993.472
				xmax = 994.192
				text = "fact"
			intervals [2511]:
				xmin = 994.192
				xmax = 995.2631
				text = ""
			intervals [2512]:
				xmin = 995.2631
				xmax = 995.7831
				text = "and"
			intervals [2513]:
				xmin = 995.7831
				xmax = 996.1131
				text = "uh"
			intervals [2514]:
				xmin = 996.1131
				xmax = 996.3579
				text = ""
			intervals [2515]:
				xmin = 996.3579
				xmax = 996.6579
				text = "so"
			intervals [2516]:
				xmin = 996.6579
				xmax = 996.7279
				text = "i"
			intervals [2517]:
				xmin = 996.7279
				xmax = 996.9779
				text = "guess"
			intervals [2518]:
				xmin = 996.9779
				xmax = 997.0479
				text = "i"
			intervals [2519]:
				xmin = 997.0479
				xmax = 997.2679
				text = "sort"
			intervals [2520]:
				xmin = 997.2679
				xmax = 997.4379
				text = "of"
			intervals [2521]:
				xmin = 997.4379
				xmax = 997.6879
				text = "ran"
			intervals [2522]:
				xmin = 997.6879
				xmax = 997.8479
				text = "out"
			intervals [2523]:
				xmin = 997.8479
				xmax = 998.0079
				text = "of"
			intervals [2524]:
				xmin = 998.0079
				xmax = 998.0679
				text = ""
			intervals [2525]:
				xmin = 998.0679
				xmax = 998.3579
				text = "uh"
			intervals [2526]:
				xmin = 998.3579
				xmax = 999.194
				text = ""
			intervals [2527]:
				xmin = 999.194
				xmax = 999.824
				text = "steam"
			intervals [2528]:
				xmin = 999.824
				xmax = 999.854
				text = "i"
			intervals [2529]:
				xmin = 999.854
				xmax = 1000.064
				text = "was"
			intervals [2530]:
				xmin = 1000.064
				xmax = 1000.414
				text = "afraid"
			intervals [2531]:
				xmin = 1000.414
				xmax = 1000.474
				text = "you"
			intervals [2532]:
				xmin = 1000.474
				xmax = 1000.534
				text = "know"
			intervals [2533]:
				xmin = 1000.534
				xmax = 1000.594
				text = "it"
			intervals [2534]:
				xmin = 1000.594
				xmax = 1000.684
				text = "was"
			intervals [2535]:
				xmin = 1000.684
				xmax = 1000.744
				text = "the"
			intervals [2536]:
				xmin = 1000.744
				xmax = 1000.914
				text = "first"
			intervals [2537]:
				xmin = 1000.914
				xmax = 1001.044
				text = "time"
			intervals [2538]:
				xmin = 1001.044
				xmax = 1001.074
				text = "i"
			intervals [2539]:
				xmin = 1001.074
				xmax = 1001.154
				text = "d"
			intervals [2540]:
				xmin = 1001.154
				xmax = 1001.254
				text = "been"
			intervals [2541]:
				xmin = 1001.254
				xmax = 1001.324
				text = "in"
			intervals [2542]:
				xmin = 1001.324
				xmax = 1001.424
				text = "the"
			intervals [2543]:
				xmin = 1001.424
				xmax = 1001.734
				text = "water"
			intervals [2544]:
				xmin = 1001.734
				xmax = 1001.914
				text = "in"
			intervals [2545]:
				xmin = 1001.914
				xmax = 1002.494
				text = "years"
			intervals [2546]:
				xmin = 1002.494
				xmax = 1003.135
				text = ""
			intervals [2547]:
				xmin = 1003.135
				xmax = 1003.255
				text = "it"
			intervals [2548]:
				xmin = 1003.255
				xmax = 1003.345
				text = "was"
			intervals [2549]:
				xmin = 1003.345
				xmax = 1003.595
				text = "about"
			intervals [2550]:
				xmin = 1003.595
				xmax = 1003.755
				text = "two"
			intervals [2551]:
				xmin = 1003.755
				xmax = 1003.995
				text = "hundred"
			intervals [2552]:
				xmin = 1003.995
				xmax = 1004.335
				text = "yards"
			intervals [2553]:
				xmin = 1004.335
				xmax = 1004.455
				text = "and"
			intervals [2554]:
				xmin = 1004.455
				xmax = 1004.655
				text = "so"
			intervals [2555]:
				xmin = 1004.655
				xmax = 1004.755
				text = "i"
			intervals [2556]:
				xmin = 1004.755
				xmax = 1004.895
				text = "had"
			intervals [2557]:
				xmin = 1004.895
				xmax = 1005.315
				text = "swam"
			intervals [2558]:
				xmin = 1005.315
				xmax = 1005.545
				text = "about"
			intervals [2559]:
				xmin = 1005.545
				xmax = 1005.605
				text = "a"
			intervals [2560]:
				xmin = 1005.605
				xmax = 1005.905
				text = "hundred"
			intervals [2561]:
				xmin = 1005.905
				xmax = 1006.385
				text = "yards"
			intervals [2562]:
				xmin = 1006.385
				xmax = 1009.2876
				text = ""
			intervals [2563]:
				xmin = 1009.2876
				xmax = 1009.7976
				text = "and"
			intervals [2564]:
				xmin = 1009.7976
				xmax = 1009.8376
				text = ""
			intervals [2565]:
				xmin = 1009.8376
				xmax = 1009.8676
				text = "uh"
			intervals [2566]:
				xmin = 1009.8676
				xmax = 1011.1173
				text = ""
			intervals [2567]:
				xmin = 1011.1173
				xmax = 1011.3273
				text = "yeah"
			intervals [2568]:
				xmin = 1011.3273
				xmax = 1011.4873
				text = "so"
			intervals [2569]:
				xmin = 1011.4873
				xmax = 1011.6273
				text = "then"
			intervals [2570]:
				xmin = 1011.6273
				xmax = 1011.7973
				text = "i"
			intervals [2571]:
				xmin = 1011.7973
				xmax = 1011.9697
				text = ""
			intervals [2572]:
				xmin = 1011.9697
				xmax = 1012.1397
				text = "i"
			intervals [2573]:
				xmin = 1012.1397
				xmax = 1012.5097
				text = "couldn't"
			intervals [2574]:
				xmin = 1012.5097
				xmax = 1012.8997
				text = "make"
			intervals [2575]:
				xmin = 1012.8997
				xmax = 1013.1097
				text = "it"
			intervals [2576]:
				xmin = 1013.1097
				xmax = 1013.1897
				text = ""
			intervals [2577]:
				xmin = 1013.1897
				xmax = 1013.4997
				text = "very"
			intervals [2578]:
				xmin = 1013.4997
				xmax = 1013.9997
				text = "well"
			intervals [2579]:
				xmin = 1013.9997
				xmax = 1015.2059
				text = ""
			intervals [2580]:
				xmin = 1015.2059
				xmax = 1015.4059
				text = "and"
			intervals [2581]:
				xmin = 1015.4059
				xmax = 1015.6759
				text = "uh"
			intervals [2582]:
				xmin = 1015.6759
				xmax = 1015.8259
				text = "it"
			intervals [2583]:
				xmin = 1015.8259
				xmax = 1016.0159
				text = "was"
			intervals [2584]:
				xmin = 1016.0159
				xmax = 1016.2959
				text = "very"
			intervals [2585]:
				xmin = 1016.2959
				xmax = 1016.6459
				text = "hard"
			intervals [2586]:
				xmin = 1016.6459
				xmax = 1016.7859
				text = "for"
			intervals [2587]:
				xmin = 1016.7859
				xmax = 1016.9159
				text = "me"
			intervals [2588]:
				xmin = 1016.9159
				xmax = 1017.0359
				text = "to"
			intervals [2589]:
				xmin = 1017.0359
				xmax = 1017.2759
				text = "come"
			intervals [2590]:
				xmin = 1017.2759
				xmax = 1017.5459
				text = "back"
			intervals [2591]:
				xmin = 1017.5459
				xmax = 1018.0959
				text = "into"
			intervals [2592]:
				xmin = 1018.0959
				xmax = 1018.3235
				text = ""
			intervals [2593]:
				xmin = 1018.3235
				xmax = 1018.8335
				text = "shore"
			intervals [2594]:
				xmin = 1018.8335
				xmax = 1019.1018
				text = ""
			intervals [2595]:
				xmin = 1019.1018
				xmax = 1019.5018
				text = "yes"
			intervals [2596]:
				xmin = 1019.5018
				xmax = 1019.7218
				text = "i"
			intervals [2597]:
				xmin = 1019.7218
				xmax = 1019.9518
				text = "i"
			intervals [2598]:
				xmin = 1019.9518
				xmax = 1020.3118
				text = "thought"
			intervals [2599]:
				xmin = 1020.3118
				xmax = 1020.4318
				text = "i"
			intervals [2600]:
				xmin = 1020.4318
				xmax = 1020.7818
				text = "might"
			intervals [2601]:
				xmin = 1020.7818
				xmax = 1021.6555
				text = ""
			intervals [2602]:
				xmin = 1021.6555
				xmax = 1021.7655
				text = "i"
			intervals [2603]:
				xmin = 1021.7655
				xmax = 1022.0155
				text = "didn't"
			intervals [2604]:
				xmin = 1022.0155
				xmax = 1022.2455
				text = "think"
			intervals [2605]:
				xmin = 1022.2455
				xmax = 1022.3155
				text = "i"
			intervals [2606]:
				xmin = 1022.3155
				xmax = 1022.6855
				text = "might"
			intervals [2607]:
				xmin = 1022.6855
				xmax = 1022.7155
				text = ""
			intervals [2608]:
				xmin = 1022.7155
				xmax = 1023.2655
				text = "die"
			intervals [2609]:
				xmin = 1023.2655
				xmax = 1024.1408
				text = ""
			intervals [2610]:
				xmin = 1024.1408
				xmax = 1024.3008
				text = "but"
			intervals [2611]:
				xmin = 1024.3008
				xmax = 1024.4008
				text = "i"
			intervals [2612]:
				xmin = 1024.4008
				xmax = 1024.8108
				text = "thought"
			intervals [2613]:
				xmin = 1024.8108
				xmax = 1024.9408
				text = ""
			intervals [2614]:
				xmin = 1024.9408
				xmax = 1025.1708
				text = "i"
			intervals [2615]:
				xmin = 1025.1708
				xmax = 1025.4208
				text = "would"
			intervals [2616]:
				xmin = 1025.4208
				xmax = 1025.6059
				text = ""
			intervals [2617]:
				xmin = 1025.6059
				xmax = 1025.9059
				text = "have"
			intervals [2618]:
				xmin = 1025.9059
				xmax = 1026.0459
				text = "to"
			intervals [2619]:
				xmin = 1026.0459
				xmax = 1026.2959
				text = "be"
			intervals [2620]:
				xmin = 1026.2959
				xmax = 1027.0259
				text = "rescued"
			intervals [2621]:
				xmin = 1027.0259
				xmax = 1027.2259
				text = "or"
			intervals [2622]:
				xmin = 1027.2259
				xmax = 1027.7559
				text = "something"
			intervals [2623]:
				xmin = 1027.7559
				xmax = 1028.2859
				text = "serious"
			intervals [2624]:
				xmin = 1028.2859
				xmax = 1028.4459
				text = "would"
			intervals [2625]:
				xmin = 1028.4459
				xmax = 1028.7559
				text = "happen"
			intervals [2626]:
				xmin = 1028.7559
				xmax = 1029.1346
				text = ""
			intervals [2627]:
				xmin = 1029.1346
				xmax = 1029.4446
				text = "so"
			intervals [2628]:
				xmin = 1029.4446
				xmax = 1030.1326
				text = ""
			intervals [2629]:
				xmin = 1030.1326
				xmax = 1030.2126
				text = "and"
			intervals [2630]:
				xmin = 1030.2126
				xmax = 1030.2926
				text = "i"
			intervals [2631]:
				xmin = 1030.2926
				xmax = 1030.4226
				text = "was"
			intervals [2632]:
				xmin = 1030.4226
				xmax = 1030.6926
				text = "very"
			intervals [2633]:
				xmin = 1030.6926
				xmax = 1031.0726
				text = "tired"
			intervals [2634]:
				xmin = 1031.0726
				xmax = 1031.1926
				text = "for"
			intervals [2635]:
				xmin = 1031.1926
				xmax = 1031.4426
				text = "about"
			intervals [2636]:
				xmin = 1031.4426
				xmax = 1031.5826
				text = "an"
			intervals [2637]:
				xmin = 1031.5826
				xmax = 1031.9426
				text = "hour"
			intervals [2638]:
				xmin = 1031.9426
				xmax = 1032.3626
				text = "after"
			intervals [2639]:
				xmin = 1032.3626
				xmax = 1032.7326
				text = "that"
			intervals [2640]:
				xmin = 1032.7326
				xmax = 1032.8962
				text = ""
			intervals [2641]:
				xmin = 1032.8962
				xmax = 1032.9662
				text = "i"
			intervals [2642]:
				xmin = 1032.9662
				xmax = 1033.1362
				text = "had"
			intervals [2643]:
				xmin = 1033.1362
				xmax = 1033.3662
				text = "to"
			intervals [2644]:
				xmin = 1033.3662
				xmax = 1033.6562
				text = "lie"
			intervals [2645]:
				xmin = 1033.6562
				xmax = 1033.7462
				text = "on"
			intervals [2646]:
				xmin = 1033.7462
				xmax = 1033.8762
				text = "the"
			intervals [2647]:
				xmin = 1033.8762
				xmax = 1033.9162
				text = ""
			intervals [2648]:
				xmin = 1033.9162
				xmax = 1034.2862
				text = "pier"
			intervals [2649]:
				xmin = 1034.2862
				xmax = 1034.4962
				text = "for"
			intervals [2650]:
				xmin = 1034.4962
				xmax = 1034.5262
				text = ""
			intervals [2651]:
				xmin = 1034.5262
				xmax = 1034.7462
				text = "about"
			intervals [2652]:
				xmin = 1034.7462
				xmax = 1035.4621
				text = ""
			intervals [2653]:
				xmin = 1035.4621
				xmax = 1035.5621
				text = "and"
			intervals [2654]:
				xmin = 1035.5621
				xmax = 1035.6221
				text = ""
			intervals [2655]:
				xmin = 1035.6221
				xmax = 1035.9321
				text = "hour"
			intervals [2656]:
				xmin = 1035.9321
				xmax = 1036.0421
				text = "to"
			intervals [2657]:
				xmin = 1036.0421
				xmax = 1036.2621
				text = "get"
			intervals [2658]:
				xmin = 1036.2621
				xmax = 1037.2021
				text = "organized"
			intervals [2659]:
				xmin = 1037.2021
				xmax = 1037.6077
				text = ""
			intervals [2660]:
				xmin = 1037.6077
				xmax = 1037.7377
				text = "but"
			intervals [2661]:
				xmin = 1037.7377
				xmax = 1037.9477
				text = "that"
			intervals [2662]:
				xmin = 1037.9477
				xmax = 1038.0377
				text = "s"
			intervals [2663]:
				xmin = 1038.0377
				xmax = 1038.3577
				text = "about"
			intervals [2664]:
				xmin = 1038.3577
				xmax = 1038.4877
				text = "the"
			intervals [2665]:
				xmin = 1038.4877
				xmax = 1039.2077
				text = "closest"
			intervals [2666]:
				xmin = 1039.2077
				xmax = 1051.6449
				text = ""
			intervals [2667]:
				xmin = 1051.6449
				xmax = 1051.8749
				text = "oh"
			intervals [2668]:
				xmin = 1051.8749
				xmax = 1052.0249
				text = "it"
			intervals [2669]:
				xmin = 1052.0249
				xmax = 1052.3049
				text = "must"
			intervals [2670]:
				xmin = 1052.3049
				xmax = 1052.3349
				text = ""
			intervals [2671]:
				xmin = 1052.3349
				xmax = 1052.4649
				text = "be"
			intervals [2672]:
				xmin = 1052.4649
				xmax = 1052.8849
				text = "true"
			intervals [2673]:
				xmin = 1052.8849
				xmax = 1054.5024
				text = ""
			intervals [2674]:
				xmin = 1054.5024
				xmax = 1055.0424
				text = "uh"
			intervals [2675]:
				xmin = 1055.0424
				xmax = 1057.4687
				text = ""
			intervals [2676]:
				xmin = 1057.4687
				xmax = 1057.8687
				text = "yes"
			intervals [2677]:
				xmin = 1057.8687
				xmax = 1058.3435
				text = ""
			intervals [2678]:
				xmin = 1058.3435
				xmax = 1058.4035
				text = "i"
			intervals [2679]:
				xmin = 1058.4035
				xmax = 1058.4335
				text = "i"
			intervals [2680]:
				xmin = 1058.4335
				xmax = 1058.5135
				text = "i"
			intervals [2681]:
				xmin = 1058.5135
				xmax = 1058.9635
				text = "it"
			intervals [2682]:
				xmin = 1058.9635
				xmax = 1059.2235
				text = "has"
			intervals [2683]:
				xmin = 1059.2235
				xmax = 1059.3135
				text = "to"
			intervals [2684]:
				xmin = 1059.3135
				xmax = 1059.4435
				text = "be"
			intervals [2685]:
				xmin = 1059.4435
				xmax = 1059.6335
				text = "true"
			intervals [2686]:
				xmin = 1059.6335
				xmax = 1059.7135
				text = "i"
			intervals [2687]:
				xmin = 1059.7135
				xmax = 1059.8735
				text = "mean"
			intervals [2688]:
				xmin = 1059.8735
				xmax = 1060.0135
				text = "it"
			intervals [2689]:
				xmin = 1060.0135
				xmax = 1060.3035
				text = "doesn't"
			intervals [2690]:
				xmin = 1060.3035
				xmax = 1060.4135
				text = "do"
			intervals [2691]:
				xmin = 1060.4135
				xmax = 1060.6035
				text = "any"
			intervals [2692]:
				xmin = 1060.6035
				xmax = 1060.8835
				text = "it"
			intervals [2693]:
				xmin = 1060.8835
				xmax = 1061.1335
				text = "doesn't"
			intervals [2694]:
				xmin = 1061.1335
				xmax = 1061.3035
				text = "say"
			intervals [2695]:
				xmin = 1061.3035
				xmax = 1061.7035
				text = "anything"
			intervals [2696]:
				xmin = 1061.7035
				xmax = 1061.8235
				text = "but"
			intervals [2697]:
				xmin = 1061.8235
				xmax = 1062.6962
				text = ""
			intervals [2698]:
				xmin = 1062.6962
				xmax = 1062.7762
				text = "it"
			intervals [2699]:
				xmin = 1062.7762
				xmax = 1063.0862
				text = "says"
			intervals [2700]:
				xmin = 1063.0862
				xmax = 1063.2562
				text = "what"
			intervals [2701]:
				xmin = 1063.2562
				xmax = 1063.7062
				text = "happens"
			intervals [2702]:
				xmin = 1063.7062
				xmax = 1064.3862
				text = "happens"
			intervals [2703]:
				xmin = 1064.3862
				xmax = 1064.7685
				text = ""
			intervals [2704]:
				xmin = 1064.7685
				xmax = 1064.8685
				text = "i"
			intervals [2705]:
				xmin = 1064.8685
				xmax = 1065.1185
				text = "i"
			intervals [2706]:
				xmin = 1065.1185
				xmax = 1065.2485
				text = "know"
			intervals [2707]:
				xmin = 1065.2485
				xmax = 1065.3885
				text = "you"
			intervals [2708]:
				xmin = 1065.3885
				xmax = 1065.5785
				text = "put"
			intervals [2709]:
				xmin = 1065.5785
				xmax = 1065.9885
				text = "going"
			intervals [2710]:
				xmin = 1065.9885
				xmax = 1066.2085
				text = "to"
			intervals [2711]:
				xmin = 1066.2085
				xmax = 1066.3885
				text = "in"
			intervals [2712]:
				xmin = 1066.3885
				xmax = 1066.6185
				text = "there"
			intervals [2713]:
				xmin = 1066.6185
				xmax = 1066.6885
				text = ""
			intervals [2714]:
				xmin = 1066.6885
				xmax = 1066.8385
				text = "but"
			intervals [2715]:
				xmin = 1066.8385
				xmax = 1067.5784
				text = ""
			intervals [2716]:
				xmin = 1067.5784
				xmax = 1067.7984
				text = "in"
			intervals [2717]:
				xmin = 1067.7984
				xmax = 1067.9284
				text = "the"
			intervals [2718]:
				xmin = 1067.9284
				xmax = 1068.5686
				text = ""
			intervals [2719]:
				xmin = 1068.5686
				xmax = 1068.7586
				text = "on"
			intervals [2720]:
				xmin = 1068.7586
				xmax = 1068.8886
				text = "the"
			intervals [2721]:
				xmin = 1068.8886
				xmax = 1069.4186
				text = "assumption"
			intervals [2722]:
				xmin = 1069.4186
				xmax = 1069.6586
				text = "that"
			intervals [2723]:
				xmin = 1069.6586
				xmax = 1070.1586
				text = "somebody"
			intervals [2724]:
				xmin = 1070.1586
				xmax = 1070.4986
				text = "can"
			intervals [2725]:
				xmin = 1070.4986
				xmax = 1070.5286
				text = ""
			intervals [2726]:
				xmin = 1070.5286
				xmax = 1071.2786
				text = "change"
			intervals [2727]:
				xmin = 1071.2786
				xmax = 1071.3886
				text = "it"
			intervals [2728]:
				xmin = 1071.3886
				xmax = 1071.4614
				text = ""
			intervals [2729]:
				xmin = 1071.4614
				xmax = 1071.6714
				text = "but"
			intervals [2730]:
				xmin = 1071.6714
				xmax = 1071.8414
				text = "if"
			intervals [2731]:
				xmin = 1071.8414
				xmax = 1071.9914
				text = "they"
			intervals [2732]:
				xmin = 1071.9914
				xmax = 1072.4214
				text = "change"
			intervals [2733]:
				xmin = 1072.4214
				xmax = 1072.5314
				text = "it"
			intervals [2734]:
				xmin = 1072.5314
				xmax = 1072.6914
				text = "that"
			intervals [2735]:
				xmin = 1072.6914
				xmax = 1072.8014
				text = "s"
			intervals [2736]:
				xmin = 1072.8014
				xmax = 1072.9514
				text = "what"
			intervals [2737]:
				xmin = 1072.9514
				xmax = 1073.1114
				text = "was"
			intervals [2738]:
				xmin = 1073.1114
				xmax = 1073.3414
				text = "going"
			intervals [2739]:
				xmin = 1073.3414
				xmax = 1073.4414
				text = "to"
			intervals [2740]:
				xmin = 1073.4414
				xmax = 1073.8914
				text = "happen"
			intervals [2741]:
				xmin = 1073.8914
				xmax = 1074.3599
				text = ""
			intervals [2742]:
				xmin = 1074.3599
				xmax = 1074.6099
				text = "yes"
			intervals [2743]:
				xmin = 1074.6099
				xmax = 1074.8599
				text = "i"
			intervals [2744]:
				xmin = 1074.8599
				xmax = 1074.9099
				text = ""
			intervals [2745]:
				xmin = 1074.9099
				xmax = 1075.1399
				text = "i"
			intervals [2746]:
				xmin = 1075.1399
				xmax = 1075.2899
				text = ""
			intervals [2747]:
				xmin = 1075.2899
				xmax = 1075.5799
				text = "i'm"
			intervals [2748]:
				xmin = 1075.5799
				xmax = 1075.6199
				text = "a"
			intervals [2749]:
				xmin = 1075.6199
				xmax = 1075.7099
				text = ""
			intervals [2750]:
				xmin = 1075.7099
				xmax = 1076.0799
				text = "complete"
			intervals [2751]:
				xmin = 1076.0799
				xmax = 1076.1299
				text = ""
			intervals [2752]:
				xmin = 1076.1299
				xmax = 1076.7799
				text = "determinist"
			intervals [2753]:
				xmin = 1076.7799
				xmax = 1077.840
				text = ""
			intervals [2754]:
				xmin = 1077.840
				xmax = 1078.130
				text = "yes"
			intervals [2755]:
				xmin = 1078.130
				xmax = 1078.230
				text = "it"
			intervals [2756]:
				xmin = 1078.230
				xmax = 1078.310
				text = "s"
			intervals [2757]:
				xmin = 1078.310
				xmax = 1078.470
				text = "good"
			intervals [2758]:
				xmin = 1078.470
				xmax = 1078.9552
				text = ""
			intervals [2759]:
				xmin = 1078.9552
				xmax = 1079.2352
				text = "whatever"
			intervals [2760]:
				xmin = 1079.2352
				xmax = 1079.3252
				text = "s"
			intervals [2761]:
				xmin = 1079.3252
				xmax = 1079.4652
				text = "going"
			intervals [2762]:
				xmin = 1079.4652
				xmax = 1079.5252
				text = "to"
			intervals [2763]:
				xmin = 1079.5252
				xmax = 1079.8252
				text = "happen"
			intervals [2764]:
				xmin = 1079.8252
				xmax = 1079.9452
				text = "is"
			intervals [2765]:
				xmin = 1079.9452
				xmax = 1080.1452
				text = "going"
			intervals [2766]:
				xmin = 1080.1452
				xmax = 1080.2352
				text = "to"
			intervals [2767]:
				xmin = 1080.2352
				xmax = 1080.6152
				text = "happen"
			intervals [2768]:
				xmin = 1080.6152
				xmax = 1080.999977324263
				text = ""
	item [2]:
		class = "IntervalTier"
		name = "DCA_se3_ag3_m_03 - phones"
		xmin = 0.0
		xmax = 1080.999977324263
		intervals: size = 7051
			intervals [1]:
				xmin = 0.0
				xmax = 3.8573
				text = ""
			intervals [2]:
				xmin = 3.8573
				xmax = 4.1373
				text = "sil"
			intervals [3]:
				xmin = 4.1373
				xmax = 4.1673
				text = "M"
			intervals [4]:
				xmin = 4.1673
				xmax = 5.0741
				text = "sp"
			intervals [5]:
				xmin = 5.0741
				xmax = 5.1241
				text = "DH"
			intervals [6]:
				xmin = 5.1241
				xmax = 5.1841
				text = "IY0"
			intervals [7]:
				xmin = 5.1841
				xmax = 5.2841
				text = "Y"
			intervals [8]:
				xmin = 5.2841
				xmax = 5.3541
				text = "UW1"
			intervals [9]:
				xmin = 5.3541
				xmax = 5.4541
				text = "ZH"
			intervals [10]:
				xmin = 5.4541
				xmax = 5.5041
				text = "UW0"
			intervals [11]:
				xmin = 5.5041
				xmax = 5.5341
				text = "AH0"
			intervals [12]:
				xmin = 5.5341
				xmax = 5.5741
				text = "L"
			intervals [13]:
				xmin = 5.5741
				xmax = 5.6341
				text = "sp"
			intervals [14]:
				xmin = 5.6341
				xmax = 5.6741
				text = "K"
			intervals [15]:
				xmin = 5.6741
				xmax = 5.8341
				text = "AY1"
			intervals [16]:
				xmin = 5.8341
				xmax = 5.8841
				text = "N"
			intervals [17]:
				xmin = 5.8841
				xmax = 5.9741
				text = "Z"
			intervals [18]:
				xmin = 5.9741
				xmax = 6.0441
				text = "AH0"
			intervals [19]:
				xmin = 6.0441
				xmax = 6.1041
				text = "V"
			intervals [20]:
				xmin = 6.1041
				xmax = 6.3841
				text = "S"
			intervals [21]:
				xmin = 6.3841
				xmax = 6.6541
				text = "P"
			intervals [22]:
				xmin = 6.6541
				xmax = 6.8541
				text = "AO1"
			intervals [23]:
				xmin = 6.8541
				xmax = 6.9041
				text = "R"
			intervals [24]:
				xmin = 6.9041
				xmax = 6.9641
				text = "T"
			intervals [25]:
				xmin = 6.9641
				xmax = 7.2541
				text = "S"
			intervals [26]:
				xmin = 7.2541
				xmax = 7.3641
				text = "sp"
			intervals [27]:
				xmin = 7.3641
				xmax = 8.0734
				text = ""
			intervals [28]:
				xmin = 8.0734
				xmax = 8.4734
				text = "AH0"
			intervals [29]:
				xmin = 8.4734
				xmax = 8.5134
				text = "N"
			intervals [30]:
				xmin = 8.5134
				xmax = 8.5634
				text = "D"
			intervals [31]:
				xmin = 8.5634
				xmax = 8.8634
				text = "AH1"
			intervals [32]:
				xmin = 8.8634
				xmax = 10.6666
				text = "sp"
			intervals [33]:
				xmin = 10.6666
				xmax = 10.7266
				text = "L"
			intervals [34]:
				xmin = 10.7266
				xmax = 10.7766
				text = "EH1"
			intervals [35]:
				xmin = 10.7766
				xmax = 10.8566
				text = "T"
			intervals [36]:
				xmin = 10.8566
				xmax = 10.8866
				text = "Z"
			intervals [37]:
				xmin = 10.8866
				xmax = 11.0566
				text = "S"
			intervals [38]:
				xmin = 11.0566
				xmax = 11.1466
				text = "IY1"
			intervals [39]:
				xmin = 11.1466
				xmax = 11.3566
				text = "sp"
			intervals [40]:
				xmin = 11.3566
				xmax = 11.4666
				text = "S"
			intervals [41]:
				xmin = 11.4666
				xmax = 11.5566
				text = "OW1"
			intervals [42]:
				xmin = 11.5566
				xmax = 11.6166
				text = "sp"
			intervals [43]:
				xmin = 11.6166
				xmax = 11.6866
				text = "B"
			intervals [44]:
				xmin = 11.6866
				xmax = 11.7866
				text = "EY1"
			intervals [45]:
				xmin = 11.7866
				xmax = 11.9466
				text = "S"
			intervals [46]:
				xmin = 11.9466
				xmax = 11.9966
				text = "B"
			intervals [47]:
				xmin = 11.9966
				xmax = 12.0266
				text = "AO1"
			intervals [48]:
				xmin = 12.0266
				xmax = 12.1966
				text = "L"
			intervals [49]:
				xmin = 12.1966
				xmax = 12.2466
				text = "sp"
			intervals [50]:
				xmin = 12.2466
				xmax = 12.3466
				text = "F"
			intervals [51]:
				xmin = 12.3466
				xmax = 12.3866
				text = "UH1"
			intervals [52]:
				xmin = 12.3866
				xmax = 12.4966
				text = "T"
			intervals [53]:
				xmin = 12.4966
				xmax = 12.5766
				text = "B"
			intervals [54]:
				xmin = 12.5766
				xmax = 12.6066
				text = "AO2"
			intervals [55]:
				xmin = 12.6066
				xmax = 12.9466
				text = "L"
			intervals [56]:
				xmin = 12.9466
				xmax = 14.1418
				text = ""
			intervals [57]:
				xmin = 14.1418
				xmax = 14.2218
				text = "sil"
			intervals [58]:
				xmin = 14.2218
				xmax = 14.3018
				text = "AH0"
			intervals [59]:
				xmin = 14.3018
				xmax = 14.3618
				text = "N"
			intervals [60]:
				xmin = 14.3618
				xmax = 14.4218
				text = "D"
			intervals [61]:
				xmin = 14.4218
				xmax = 14.5318
				text = "AY1"
			intervals [62]:
				xmin = 14.5318
				xmax = 14.5618
				text = "sp"
			intervals [63]:
				xmin = 14.5618
				xmax = 14.6618
				text = "S"
			intervals [64]:
				xmin = 14.6618
				xmax = 14.7218
				text = "AH0"
			intervals [65]:
				xmin = 14.7218
				xmax = 14.8018
				text = "P"
			intervals [66]:
				xmin = 14.8018
				xmax = 14.9318
				text = "OW1"
			intervals [67]:
				xmin = 14.9318
				xmax = 15.0418
				text = "Z"
			intervals [68]:
				xmin = 15.0418
				xmax = 15.0718
				text = "sp"
			intervals [69]:
				xmin = 15.0718
				xmax = 15.1818
				text = "AH1"
			intervals [70]:
				xmin = 15.1818
				xmax = 15.2918
				text = "sp"
			intervals [71]:
				xmin = 15.2918
				xmax = 16.5495
				text = ""
			intervals [72]:
				xmin = 16.5495
				xmax = 16.6995
				text = "Y"
			intervals [73]:
				xmin = 16.6995
				xmax = 16.7595
				text = "UW1"
			intervals [74]:
				xmin = 16.7595
				xmax = 16.8095
				text = "ZH"
			intervals [75]:
				xmin = 16.8095
				xmax = 16.8395
				text = "UW0"
			intervals [76]:
				xmin = 16.8395
				xmax = 16.8795
				text = "AH0"
			intervals [77]:
				xmin = 16.8795
				xmax = 16.9295
				text = "L"
			intervals [78]:
				xmin = 16.9295
				xmax = 16.9795
				text = "sp"
			intervals [79]:
				xmin = 16.9795
				xmax = 17.0695
				text = "K"
			intervals [80]:
				xmin = 17.0695
				xmax = 17.1995
				text = "AY1"
			intervals [81]:
				xmin = 17.1995
				xmax = 17.2395
				text = "N"
			intervals [82]:
				xmin = 17.2395
				xmax = 17.2995
				text = "D"
			intervals [83]:
				xmin = 17.2995
				xmax = 17.3695
				text = "Z"
			intervals [84]:
				xmin = 17.3695
				xmax = 17.4195
				text = "AH0"
			intervals [85]:
				xmin = 17.4195
				xmax = 17.5095
				text = "V"
			intervals [86]:
				xmin = 17.5095
				xmax = 17.5795
				text = "sp"
			intervals [87]:
				xmin = 17.5795
				xmax = 17.7495
				text = "CH"
			intervals [88]:
				xmin = 17.7495
				xmax = 17.8995
				text = "AY1"
			intervals [89]:
				xmin = 17.8995
				xmax = 17.9495
				text = "L"
			intervals [90]:
				xmin = 17.9495
				xmax = 17.9795
				text = "D"
			intervals [91]:
				xmin = 17.9795
				xmax = 18.0795
				text = "HH"
			intervals [92]:
				xmin = 18.0795
				xmax = 18.1495
				text = "UH2"
			intervals [93]:
				xmin = 18.1495
				xmax = 18.1895
				text = "D"
			intervals [94]:
				xmin = 18.1895
				xmax = 18.3095
				text = "sp"
			intervals [95]:
				xmin = 18.3095
				xmax = 18.3795
				text = "G"
			intervals [96]:
				xmin = 18.3795
				xmax = 18.4995
				text = "EY1"
			intervals [97]:
				xmin = 18.4995
				xmax = 18.6395
				text = "M"
			intervals [98]:
				xmin = 18.6395
				xmax = 18.8595
				text = "Z"
			intervals [99]:
				xmin = 18.8595
				xmax = 19.6286
				text = ""
			intervals [100]:
				xmin = 19.6286
				xmax = 19.6586
				text = "sil"
			intervals [101]:
				xmin = 19.6586
				xmax = 19.7286
				text = "HH"
			intervals [102]:
				xmin = 19.7286
				xmax = 19.8686
				text = "AY1"
			intervals [103]:
				xmin = 19.8686
				xmax = 19.9086
				text = "D"
			intervals [104]:
				xmin = 19.9086
				xmax = 19.9386
				text = "AH0"
			intervals [105]:
				xmin = 19.9386
				xmax = 20.0186
				text = "N"
			intervals [106]:
				xmin = 20.0186
				xmax = 20.0886
				text = "D"
			intervals [107]:
				xmin = 20.0886
				xmax = 20.2286
				text = "S"
			intervals [108]:
				xmin = 20.2286
				xmax = 20.2586
				text = "IY1"
			intervals [109]:
				xmin = 20.2586
				xmax = 20.5286
				text = "K"
			intervals [110]:
				xmin = 20.5286
				xmax = 20.6452
				text = ""
			intervals [111]:
				xmin = 20.6452
				xmax = 20.7652
				text = "sil"
			intervals [112]:
				xmin = 20.7652
				xmax = 20.8452
				text = "spn"
			intervals [113]:
				xmin = 20.8452
				xmax = 22.0457
				text = "sp"
			intervals [114]:
				xmin = 22.0457
				xmax = 22.1157
				text = "AH0"
			intervals [115]:
				xmin = 22.1157
				xmax = 22.4057
				text = "N"
			intervals [116]:
				xmin = 22.4057
				xmax = 22.5557
				text = "sp"
			intervals [117]:
				xmin = 22.5557
				xmax = 22.6357
				text = "G"
			intervals [118]:
				xmin = 22.6357
				xmax = 22.6757
				text = "EY1"
			intervals [119]:
				xmin = 22.6757
				xmax = 22.7557
				text = "M"
			intervals [120]:
				xmin = 22.7557
				xmax = 22.8257
				text = "Z"
			intervals [121]:
				xmin = 22.8257
				xmax = 22.8857
				text = "L"
			intervals [122]:
				xmin = 22.8857
				xmax = 22.9557
				text = "AY1"
			intervals [123]:
				xmin = 22.9557
				xmax = 23.0057
				text = "K"
			intervals [124]:
				xmin = 23.0057
				xmax = 23.0457
				text = "sp"
			intervals [125]:
				xmin = 23.0457
				xmax = 23.1057
				text = "DH"
			intervals [126]:
				xmin = 23.1057
				xmax = 23.1557
				text = "AE1"
			intervals [127]:
				xmin = 23.1557
				xmax = 23.2057
				text = "T"
			intervals [128]:
				xmin = 23.2057
				xmax = 23.5368
				text = ""
			intervals [129]:
				xmin = 23.5368
				xmax = 23.7468
				text = "sil"
			intervals [130]:
				xmin = 23.7468
				xmax = 23.7968
				text = "Y"
			intervals [131]:
				xmin = 23.7968
				xmax = 23.9268
				text = "AE1"
			intervals [132]:
				xmin = 23.9268
				xmax = 35.4411
				text = "sp"
			intervals [133]:
				xmin = 35.4411
				xmax = 35.5211
				text = "EH1"
			intervals [134]:
				xmin = 35.5211
				xmax = 35.5511
				text = "N"
			intervals [135]:
				xmin = 35.5511
				xmax = 35.6711
				text = "IY0"
			intervals [136]:
				xmin = 35.6711
				xmax = 35.7611
				text = "S"
			intervals [137]:
				xmin = 35.7611
				xmax = 35.8811
				text = "P"
			intervals [138]:
				xmin = 35.8811
				xmax = 35.9411
				text = "EH1"
			intervals [139]:
				xmin = 35.9411
				xmax = 36.0511
				text = "SH"
			intervals [140]:
				xmin = 36.0511
				xmax = 36.1011
				text = "AH0"
			intervals [141]:
				xmin = 36.1011
				xmax = 36.2511
				text = "L"
			intervals [142]:
				xmin = 36.2511
				xmax = 36.4111
				text = "W"
			intervals [143]:
				xmin = 36.4111
				xmax = 36.5811
				text = "EY1"
			intervals [144]:
				xmin = 36.5811
				xmax = 36.8611
				text = "Z"
			intervals [145]:
				xmin = 36.8611
				xmax = 39.0198
				text = "sp"
			intervals [146]:
				xmin = 39.0198
				xmax = 39.6798
				text = "AA1"
			intervals [147]:
				xmin = 39.6798
				xmax = 39.8898
				text = "sp"
			intervals [148]:
				xmin = 39.8898
				xmax = 44.2347
				text = ""
			intervals [149]:
				xmin = 44.2347
				xmax = 45.5247
				text = "Y"
			intervals [150]:
				xmin = 45.5247
				xmax = 46.0747
				text = "AE1"
			intervals [151]:
				xmin = 46.0747
				xmax = 46.4254
				text = "sp"
			intervals [152]:
				xmin = 46.4254
				xmax = 46.5754
				text = "AY1"
			intervals [153]:
				xmin = 46.5754
				xmax = 46.6654
				text = "S"
			intervals [154]:
				xmin = 46.6654
				xmax = 46.7154
				text = "AH0"
			intervals [155]:
				xmin = 46.7154
				xmax = 46.7954
				text = "P"
			intervals [156]:
				xmin = 46.7954
				xmax = 46.8654
				text = "OW1"
			intervals [157]:
				xmin = 46.8654
				xmax = 46.9354
				text = "Z"
			intervals [158]:
				xmin = 46.9354
				xmax = 46.9954
				text = "IH0"
			intervals [159]:
				xmin = 46.9954
				xmax = 47.0554
				text = "N"
			intervals [160]:
				xmin = 47.0554
				xmax = 47.1154
				text = "S"
			intervals [161]:
				xmin = 47.1154
				xmax = 47.1754
				text = "AH1"
			intervals [162]:
				xmin = 47.1754
				xmax = 47.3154
				text = "M"
			intervals [163]:
				xmin = 47.3154
				xmax = 47.3754
				text = "B"
			intervals [164]:
				xmin = 47.3754
				xmax = 47.4654
				text = "EY1"
			intervals [165]:
				xmin = 47.4654
				xmax = 47.5954
				text = "S"
			intervals [166]:
				xmin = 47.5954
				xmax = 47.6454
				text = "B"
			intervals [167]:
				xmin = 47.6454
				xmax = 47.7054
				text = "AO1"
			intervals [168]:
				xmin = 47.7054
				xmax = 47.8054
				text = "L"
			intervals [169]:
				xmin = 47.8054
				xmax = 47.8854
				text = "sp"
			intervals [170]:
				xmin = 47.8854
				xmax = 47.9554
				text = "G"
			intervals [171]:
				xmin = 47.9554
				xmax = 47.9954
				text = "EY1"
			intervals [172]:
				xmin = 47.9954
				xmax = 48.1754
				text = "M"
			intervals [173]:
				xmin = 48.1754
				xmax = 48.3154
				text = "Z"
			intervals [174]:
				xmin = 48.3154
				xmax = 49.2834
				text = "sp"
			intervals [175]:
				xmin = 49.2834
				xmax = 49.3334
				text = "HH"
			intervals [176]:
				xmin = 49.3334
				xmax = 49.4234
				text = "UW1"
			intervals [177]:
				xmin = 49.4234
				xmax = 49.4634
				text = "W"
			intervals [178]:
				xmin = 49.4634
				xmax = 49.5134
				text = "AH1"
			intervals [179]:
				xmin = 49.5134
				xmax = 49.6534
				text = "Z"
			intervals [180]:
				xmin = 49.6534
				xmax = 49.7534
				text = "AH1"
			intervals [181]:
				xmin = 49.7534
				xmax = 49.8134
				text = "P"
			intervals [182]:
				xmin = 49.8134
				xmax = 49.9561
				text = ""
			intervals [183]:
				xmin = 49.9561
				xmax = 50.0161
				text = "W"
			intervals [184]:
				xmin = 50.0161
				xmax = 50.0461
				text = "UH1"
			intervals [185]:
				xmin = 50.0461
				xmax = 50.0761
				text = "D"
			intervals [186]:
				xmin = 50.0761
				xmax = 50.1361
				text = "sp"
			intervals [187]:
				xmin = 50.1361
				xmax = 50.1961
				text = "B"
			intervals [188]:
				xmin = 50.1961
				xmax = 50.2661
				text = "IY0"
			intervals [189]:
				xmin = 50.2661
				xmax = 50.3161
				text = "DH"
			intervals [190]:
				xmin = 50.3161
				xmax = 50.3961
				text = "AH0"
			intervals [191]:
				xmin = 50.3961
				xmax = 50.4761
				text = "sp"
			intervals [192]:
				xmin = 50.4761
				xmax = 50.6501
				text = ""
			intervals [193]:
				xmin = 50.6501
				xmax = 50.7501
				text = "P"
			intervals [194]:
				xmin = 50.7501
				xmax = 50.8201
				text = "ER1"
			intervals [195]:
				xmin = 50.8201
				xmax = 50.9101
				text = "S"
			intervals [196]:
				xmin = 50.9101
				xmax = 50.9401
				text = "AH0"
			intervals [197]:
				xmin = 50.9401
				xmax = 50.9701
				text = "N"
			intervals [198]:
				xmin = 50.9701
				xmax = 51.0001
				text = "sp"
			intervals [199]:
				xmin = 51.0001
				xmax = 51.0501
				text = "HH"
			intervals [200]:
				xmin = 51.0501
				xmax = 51.1301
				text = "UW1"
			intervals [201]:
				xmin = 51.1301
				xmax = 51.3201
				text = "TH"
			intervals [202]:
				xmin = 51.3201
				xmax = 51.4101
				text = "AO1"
			intervals [203]:
				xmin = 51.4101
				xmax = 51.4901
				text = "T"
			intervals [204]:
				xmin = 51.4901
				xmax = 51.5201
				text = "AH0"
			intervals [205]:
				xmin = 51.5201
				xmax = 51.5501
				text = "V"
			intervals [206]:
				xmin = 51.5501
				xmax = 51.5901
				text = "DH"
			intervals [207]:
				xmin = 51.5901
				xmax = 51.6701
				text = "AH0"
			intervals [208]:
				xmin = 51.6701
				xmax = 51.7701
				text = "G"
			intervals [209]:
				xmin = 51.7701
				xmax = 51.9201
				text = "EY1"
			intervals [210]:
				xmin = 51.9201
				xmax = 52.0101
				text = "M"
			intervals [211]:
				xmin = 52.0101
				xmax = 52.1801
				text = "F"
			intervals [212]:
				xmin = 52.1801
				xmax = 52.3301
				text = "ER1"
			intervals [213]:
				xmin = 52.3301
				xmax = 52.4501
				text = "S"
			intervals [214]:
				xmin = 52.4501
				xmax = 52.5501
				text = "T"
			intervals [215]:
				xmin = 52.5501
				xmax = 52.5801
				text = "AH0"
			intervals [216]:
				xmin = 52.5801
				xmax = 52.6201
				text = "N"
			intervals [217]:
				xmin = 52.6201
				xmax = 52.6501
				text = "sp"
			intervals [218]:
				xmin = 52.6501
				xmax = 52.7301
				text = "Y"
			intervals [219]:
				xmin = 52.7301
				xmax = 52.8101
				text = "UW1"
			intervals [220]:
				xmin = 52.8101
				xmax = 52.8401
				text = "W"
			intervals [221]:
				xmin = 52.8401
				xmax = 52.8801
				text = "UH1"
			intervals [222]:
				xmin = 52.8801
				xmax = 52.9201
				text = "D"
			intervals [223]:
				xmin = 52.9201
				xmax = 52.9801
				text = "sp"
			intervals [224]:
				xmin = 52.9801
				xmax = 53.1301
				text = "K"
			intervals [225]:
				xmin = 53.1301
				xmax = 53.4001
				text = "AO1"
			intervals [226]:
				xmin = 53.4001
				xmax = 53.5301
				text = "L"
			intervals [227]:
				xmin = 53.5301
				xmax = 53.6401
				text = "AW1"
			intervals [228]:
				xmin = 53.6401
				xmax = 53.7001
				text = "T"
			intervals [229]:
				xmin = 53.7001
				xmax = 53.7401
				text = "sp"
			intervals [230]:
				xmin = 53.7401
				xmax = 53.8701
				text = "S"
			intervals [231]:
				xmin = 53.8701
				xmax = 53.9201
				text = "AH1"
			intervals [232]:
				xmin = 53.9201
				xmax = 54.0201
				text = "M"
			intervals [233]:
				xmin = 54.0201
				xmax = 54.0501
				text = "TH"
			intervals [234]:
				xmin = 54.0501
				xmax = 54.0901
				text = "IH0"
			intervals [235]:
				xmin = 54.0901
				xmax = 54.1501
				text = "N"
			intervals [236]:
				xmin = 54.1501
				xmax = 54.2201
				text = "L"
			intervals [237]:
				xmin = 54.2201
				xmax = 54.2801
				text = "AY1"
			intervals [238]:
				xmin = 54.2801
				xmax = 54.3201
				text = "K"
			intervals [239]:
				xmin = 54.3201
				xmax = 54.4101
				text = "sp"
			intervals [240]:
				xmin = 54.4101
				xmax = 54.5301
				text = "T"
			intervals [241]:
				xmin = 54.5301
				xmax = 54.6601
				text = "UW1"
			intervals [242]:
				xmin = 54.6601
				xmax = 54.7001
				text = "N"
			intervals [243]:
				xmin = 54.7001
				xmax = 54.8601
				text = "AA1"
			intervals [244]:
				xmin = 54.8601
				xmax = 54.9701
				text = "K"
			intervals [245]:
				xmin = 54.9701
				xmax = 55.1401
				text = "ER0"
			intervals [246]:
				xmin = 55.1401
				xmax = 56.1565
				text = ""
			intervals [247]:
				xmin = 56.1565
				xmax = 56.2565
				text = "sil"
			intervals [248]:
				xmin = 56.2565
				xmax = 56.3165
				text = "AH0"
			intervals [249]:
				xmin = 56.3165
				xmax = 56.3565
				text = "N"
			intervals [250]:
				xmin = 56.3565
				xmax = 56.4265
				text = "D"
			intervals [251]:
				xmin = 56.4265
				xmax = 56.5365
				text = "S"
			intervals [252]:
				xmin = 56.5365
				xmax = 56.5765
				text = "AH1"
			intervals [253]:
				xmin = 56.5765
				xmax = 56.8165
				text = "M"
			intervals [254]:
				xmin = 56.8165
				xmax = 57.0762
				text = "sp"
			intervals [255]:
				xmin = 57.0762
				xmax = 57.1062
				text = "AH0"
			intervals [256]:
				xmin = 57.1062
				xmax = 57.2162
				text = "N"
			intervals [257]:
				xmin = 57.2162
				xmax = 57.2462
				text = "sp"
			intervals [258]:
				xmin = 57.2462
				xmax = 57.2762
				text = "DH"
			intervals [259]:
				xmin = 57.2762
				xmax = 57.3062
				text = "AH0"
			intervals [260]:
				xmin = 57.3062
				xmax = 57.3862
				text = "N"
			intervals [261]:
				xmin = 57.3862
				xmax = 57.4462
				text = "EH1"
			intervals [262]:
				xmin = 57.4462
				xmax = 57.5062
				text = "K"
			intervals [263]:
				xmin = 57.5062
				xmax = 57.5662
				text = "S"
			intervals [264]:
				xmin = 57.5662
				xmax = 57.6962
				text = "P"
			intervals [265]:
				xmin = 57.6962
				xmax = 57.8062
				text = "ER1"
			intervals [266]:
				xmin = 57.8062
				xmax = 57.8962
				text = "S"
			intervals [267]:
				xmin = 57.8962
				xmax = 57.9262
				text = "AH0"
			intervals [268]:
				xmin = 57.9262
				xmax = 57.9862
				text = "N"
			intervals [269]:
				xmin = 57.9862
				xmax = 58.0162
				text = "sp"
			intervals [270]:
				xmin = 58.0162
				xmax = 58.0562
				text = "W"
			intervals [271]:
				xmin = 58.0562
				xmax = 58.0862
				text = "UH1"
			intervals [272]:
				xmin = 58.0862
				xmax = 58.1562
				text = "D"
			intervals [273]:
				xmin = 58.1562
				xmax = 58.3262
				text = "S"
			intervals [274]:
				xmin = 58.3262
				xmax = 58.5162
				text = "EY1"
			intervals [275]:
				xmin = 58.5162
				xmax = 58.6262
				text = "sp"
			intervals [276]:
				xmin = 58.6262
				xmax = 60.5241
				text = ""
			intervals [277]:
				xmin = 60.5241
				xmax = 60.7641
				text = "HH"
			intervals [278]:
				xmin = 60.7641
				xmax = 60.8441
				text = "IY1"
			intervals [279]:
				xmin = 60.8441
				xmax = 60.8741
				text = "W"
			intervals [280]:
				xmin = 60.8741
				xmax = 60.9041
				text = "UH1"
			intervals [281]:
				xmin = 60.9041
				xmax = 60.9641
				text = "D"
			intervals [282]:
				xmin = 60.9641
				xmax = 61.1741
				text = "S"
			intervals [283]:
				xmin = 61.1741
				xmax = 61.4241
				text = "EY1"
			intervals [284]:
				xmin = 61.4241
				xmax = 62.2262
				text = "sp"
			intervals [285]:
				xmin = 62.2262
				xmax = 62.3762
				text = "W"
			intervals [286]:
				xmin = 62.3762
				xmax = 62.4062
				text = "IH1"
			intervals [287]:
				xmin = 62.4062
				xmax = 62.4562
				text = "D"
			intervals [288]:
				xmin = 62.4562
				xmax = 62.6162
				text = "IY0"
			intervals [289]:
				xmin = 62.6162
				xmax = 62.6762
				text = "AH1"
			intervals [290]:
				xmin = 62.6762
				xmax = 62.8862
				text = "P"
			intervals [291]:
				xmin = 62.8862
				xmax = 63.1046
				text = ""
			intervals [292]:
				xmin = 63.1046
				xmax = 63.1546
				text = "sil"
			intervals [293]:
				xmin = 63.1546
				xmax = 63.1946
				text = "W"
			intervals [294]:
				xmin = 63.1946
				xmax = 63.2446
				text = "IH1"
			intervals [295]:
				xmin = 63.2446
				xmax = 63.3546
				text = "CH"
			intervals [296]:
				xmin = 63.3546
				xmax = 63.4346
				text = "AY1"
			intervals [297]:
				xmin = 63.4346
				xmax = 63.5946
				text = "Z"
			intervals [298]:
				xmin = 63.5946
				xmax = 63.7146
				text = "sp"
			intervals [299]:
				xmin = 63.7146
				xmax = 63.9257
				text = ""
			intervals [300]:
				xmin = 63.9257
				xmax = 64.1057
				text = "S"
			intervals [301]:
				xmin = 64.1057
				xmax = 64.1457
				text = "AH0"
			intervals [302]:
				xmin = 64.1457
				xmax = 64.2657
				text = "P"
			intervals [303]:
				xmin = 64.2657
				xmax = 64.3457
				text = "OW1"
			intervals [304]:
				xmin = 64.3457
				xmax = 64.4457
				text = "Z"
			intervals [305]:
				xmin = 64.4457
				xmax = 64.5357
				text = "W"
			intervals [306]:
				xmin = 64.5357
				xmax = 64.5957
				text = "AH0"
			intervals [307]:
				xmin = 64.5957
				xmax = 64.6657
				text = "Z"
			intervals [308]:
				xmin = 64.6657
				xmax = 64.7757
				text = "AH0"
			intervals [309]:
				xmin = 64.7757
				xmax = 65.1036
				text = "sp"
			intervals [310]:
				xmin = 65.1036
				xmax = 65.1936
				text = "T"
			intervals [311]:
				xmin = 65.1936
				xmax = 65.2436
				text = "ER1"
			intervals [312]:
				xmin = 65.2436
				xmax = 65.3136
				text = "N"
			intervals [313]:
				xmin = 65.3136
				xmax = 65.4736
				text = "ER0"
			intervals [314]:
				xmin = 65.4736
				xmax = 65.5436
				text = "AW1"
			intervals [315]:
				xmin = 65.5436
				xmax = 65.5736
				text = "N"
			intervals [316]:
				xmin = 65.5736
				xmax = 65.6036
				text = "D"
			intervals [317]:
				xmin = 65.6036
				xmax = 65.6336
				text = "AH0"
			intervals [318]:
				xmin = 65.6336
				xmax = 65.6936
				text = "V"
			intervals [319]:
				xmin = 65.6936
				xmax = 65.7736
				text = "AH1"
			intervals [320]:
				xmin = 65.7736
				xmax = 65.8736
				text = "P"
			intervals [321]:
				xmin = 65.8736
				xmax = 65.9436
				text = "W"
			intervals [322]:
				xmin = 65.9436
				xmax = 65.9936
				text = "IH1"
			intervals [323]:
				xmin = 65.9936
				xmax = 66.1336
				text = "TH"
			intervals [324]:
				xmin = 66.1336
				xmax = 66.2036
				text = "Y"
			intervals [325]:
				xmin = 66.2036
				xmax = 66.2436
				text = "UW1"
			intervals [326]:
				xmin = 66.2436
				xmax = 66.6349
				text = "sp"
			intervals [327]:
				xmin = 66.6349
				xmax = 66.7649
				text = "spn"
			intervals [328]:
				xmin = 66.7649
				xmax = 67.9719
				text = "sp"
			intervals [329]:
				xmin = 67.9719
				xmax = 68.2019
				text = "AH0"
			intervals [330]:
				xmin = 68.2019
				xmax = 68.2919
				text = "N"
			intervals [331]:
				xmin = 68.2919
				xmax = 68.3619
				text = "D"
			intervals [332]:
				xmin = 68.3619
				xmax = 68.6919
				text = "AH1"
			intervals [333]:
				xmin = 68.6919
				xmax = 68.7619
				text = "sp"
			intervals [334]:
				xmin = 68.7619
				xmax = 68.8358
				text = ""
			intervals [335]:
				xmin = 68.8358
				xmax = 68.9858
				text = "S"
			intervals [336]:
				xmin = 68.9858
				xmax = 69.0158
				text = "OW1"
			intervals [337]:
				xmin = 69.0158
				xmax = 69.0758
				text = "DH"
			intervals [338]:
				xmin = 69.0758
				xmax = 69.1358
				text = "AE1"
			intervals [339]:
				xmin = 69.1358
				xmax = 69.1858
				text = "T"
			intervals [340]:
				xmin = 69.1858
				xmax = 69.2458
				text = "Z"
			intervals [341]:
				xmin = 69.2458
				xmax = 69.2858
				text = "F"
			intervals [342]:
				xmin = 69.2858
				xmax = 69.3858
				text = "ER0"
			intervals [343]:
				xmin = 69.3858
				xmax = 69.4658
				text = "B"
			intervals [344]:
				xmin = 69.4658
				xmax = 69.5558
				text = "EY1"
			intervals [345]:
				xmin = 69.5558
				xmax = 69.6858
				text = "S"
			intervals [346]:
				xmin = 69.6858
				xmax = 69.7458
				text = "B"
			intervals [347]:
				xmin = 69.7458
				xmax = 69.7858
				text = "AO1"
			intervals [348]:
				xmin = 69.7858
				xmax = 69.8458
				text = "L"
			intervals [349]:
				xmin = 69.8458
				xmax = 69.9435
				text = ""
			intervals [350]:
				xmin = 69.9435
				xmax = 69.9835
				text = "F"
			intervals [351]:
				xmin = 69.9835
				xmax = 70.0235
				text = "R"
			intervals [352]:
				xmin = 70.0235
				xmax = 70.0735
				text = "ER0"
			intervals [353]:
				xmin = 70.0735
				xmax = 70.1135
				text = "AH1"
			intervals [354]:
				xmin = 70.1135
				xmax = 70.1635
				text = "DH"
			intervals [355]:
				xmin = 70.1635
				xmax = 70.2435
				text = "ER0"
			intervals [356]:
				xmin = 70.2435
				xmax = 70.3335
				text = "K"
			intervals [357]:
				xmin = 70.3335
				xmax = 70.4035
				text = "AY1"
			intervals [358]:
				xmin = 70.4035
				xmax = 70.4335
				text = "N"
			intervals [359]:
				xmin = 70.4335
				xmax = 70.4635
				text = "D"
			intervals [360]:
				xmin = 70.4635
				xmax = 70.5135
				text = "Z"
			intervals [361]:
				xmin = 70.5135
				xmax = 70.5535
				text = "AH0"
			intervals [362]:
				xmin = 70.5535
				xmax = 70.5835
				text = "V"
			intervals [363]:
				xmin = 70.5835
				xmax = 70.6235
				text = "sp"
			intervals [364]:
				xmin = 70.6235
				xmax = 70.7135
				text = "G"
			intervals [365]:
				xmin = 70.7135
				xmax = 70.8135
				text = "EY1"
			intervals [366]:
				xmin = 70.8135
				xmax = 70.9035
				text = "M"
			intervals [367]:
				xmin = 70.9035
				xmax = 71.0035
				text = "Z"
			intervals [368]:
				xmin = 71.0035
				xmax = 71.0835
				text = "AY1"
			intervals [369]:
				xmin = 71.0835
				xmax = 71.1335
				text = "D"
			intervals [370]:
				xmin = 71.1335
				xmax = 71.1635
				text = "OW1"
			intervals [371]:
				xmin = 71.1635
				xmax = 71.1935
				text = "N"
			intervals [372]:
				xmin = 71.1935
				xmax = 71.2435
				text = "sp"
			intervals [373]:
				xmin = 71.2435
				xmax = 71.3135
				text = "N"
			intervals [374]:
				xmin = 71.3135
				xmax = 71.4535
				text = "OW1"
			intervals [375]:
				xmin = 71.4535
				xmax = 71.5335
				text = "sp"
			intervals [376]:
				xmin = 71.5335
				xmax = 71.8154
				text = ""
			intervals [377]:
				xmin = 71.8154
				xmax = 72.5154
				text = "AH1"
			intervals [378]:
				xmin = 72.5154
				xmax = 72.6854
				text = "sp"
			intervals [379]:
				xmin = 72.6854
				xmax = 73.3256
				text = ""
			intervals [380]:
				xmin = 73.3256
				xmax = 73.4056
				text = "DH"
			intervals [381]:
				xmin = 73.4056
				xmax = 73.4356
				text = "EY1"
			intervals [382]:
				xmin = 73.4356
				xmax = 73.4956
				text = "JH"
			intervals [383]:
				xmin = 73.4956
				xmax = 73.5556
				text = "IH0"
			intervals [384]:
				xmin = 73.5556
				xmax = 73.6156
				text = "S"
			intervals [385]:
				xmin = 73.6156
				xmax = 73.8256
				text = "CH"
			intervals [386]:
				xmin = 73.8256
				xmax = 73.9256
				text = "UW1"
			intervals [387]:
				xmin = 73.9256
				xmax = 74.0156
				text = "Z"
			intervals [388]:
				xmin = 74.0156
				xmax = 74.0756
				text = "AH1"
			intervals [389]:
				xmin = 74.0756
				xmax = 74.2056
				text = "P"
			intervals [390]:
				xmin = 74.2056
				xmax = 74.2456
				text = "P"
			intervals [391]:
				xmin = 74.2456
				xmax = 74.3156
				text = "IY1"
			intervals [392]:
				xmin = 74.3156
				xmax = 74.3656
				text = "P"
			intervals [393]:
				xmin = 74.3656
				xmax = 74.3956
				text = "AH0"
			intervals [394]:
				xmin = 74.3956
				xmax = 74.4256
				text = "L"
			intervals [395]:
				xmin = 74.4256
				xmax = 74.4756
				text = "W"
			intervals [396]:
				xmin = 74.4756
				xmax = 74.5056
				text = "UH1"
			intervals [397]:
				xmin = 74.5056
				xmax = 74.5456
				text = "D"
			intervals [398]:
				xmin = 74.5456
				xmax = 74.5956
				text = "JH"
			intervals [399]:
				xmin = 74.5956
				xmax = 74.6456
				text = "AH1"
			intervals [400]:
				xmin = 74.6456
				xmax = 74.7556
				text = "S"
			intervals [401]:
				xmin = 74.7556
				xmax = 74.8156
				text = "T"
			intervals [402]:
				xmin = 74.8156
				xmax = 74.8556
				text = "sp"
			intervals [403]:
				xmin = 74.8556
				xmax = 74.9356
				text = "D"
			intervals [404]:
				xmin = 74.9356
				xmax = 74.9856
				text = "R"
			intervals [405]:
				xmin = 74.9856
				xmax = 75.0456
				text = "IH1"
			intervals [406]:
				xmin = 75.0456
				xmax = 75.2056
				text = "F"
			intervals [407]:
				xmin = 75.2056
				xmax = 75.2656
				text = "T"
			intervals [408]:
				xmin = 75.2656
				xmax = 75.4156
				text = "AW1"
			intervals [409]:
				xmin = 75.4156
				xmax = 75.4956
				text = "T"
			intervals [410]:
				xmin = 75.4956
				xmax = 75.5256
				text = "sp"
			intervals [411]:
				xmin = 75.5256
				xmax = 75.5756
				text = "AH0"
			intervals [412]:
				xmin = 75.5756
				xmax = 75.7456
				text = "N"
			intervals [413]:
				xmin = 75.7456
				xmax = 75.8456
				text = "sp"
			intervals [414]:
				xmin = 75.8456
				xmax = 76.0674
				text = ""
			intervals [415]:
				xmin = 76.0674
				xmax = 76.2874
				text = "AH1"
			intervals [416]:
				xmin = 76.2874
				xmax = 76.5974
				text = "sp"
			intervals [417]:
				xmin = 76.5974
				xmax = 77.2142
				text = ""
			intervals [418]:
				xmin = 77.2142
				xmax = 77.5342
				text = "N"
			intervals [419]:
				xmin = 77.5342
				xmax = 77.6242
				text = "AA1"
			intervals [420]:
				xmin = 77.6242
				xmax = 77.6742
				text = "M"
			intervals [421]:
				xmin = 77.6742
				xmax = 77.7042
				text = "AH0"
			intervals [422]:
				xmin = 77.7042
				xmax = 77.7542
				text = "N"
			intervals [423]:
				xmin = 77.7542
				xmax = 77.8242
				text = "EY2"
			intervals [424]:
				xmin = 77.8242
				xmax = 77.8942
				text = "T"
			intervals [425]:
				xmin = 77.8942
				xmax = 77.9442
				text = "DH"
			intervals [426]:
				xmin = 77.9442
				xmax = 77.9842
				text = "AH0"
			intervals [427]:
				xmin = 77.9842
				xmax = 78.0742
				text = "M"
			intervals [428]:
				xmin = 78.0742
				xmax = 78.2142
				text = "S"
			intervals [429]:
				xmin = 78.2142
				xmax = 78.2542
				text = "EH1"
			intervals [430]:
				xmin = 78.2542
				xmax = 78.4042
				text = "L"
			intervals [431]:
				xmin = 78.4042
				xmax = 78.4342
				text = "V"
			intervals [432]:
				xmin = 78.4342
				xmax = 78.5142
				text = "Z"
			intervals [433]:
				xmin = 78.5142
				xmax = 78.6042
				text = "EH1"
			intervals [434]:
				xmin = 78.6042
				xmax = 78.6742
				text = "Z"
			intervals [435]:
				xmin = 78.6742
				xmax = 78.7042
				text = "sp"
			intervals [436]:
				xmin = 78.7042
				xmax = 78.8042
				text = "L"
			intervals [437]:
				xmin = 78.8042
				xmax = 78.8742
				text = "IY1"
			intervals [438]:
				xmin = 78.8742
				xmax = 78.9342
				text = "D"
			intervals [439]:
				xmin = 78.9342
				xmax = 79.0042
				text = "ER0"
			intervals [440]:
				xmin = 79.0042
				xmax = 79.1742
				text = "Z"
			intervals [441]:
				xmin = 79.1742
				xmax = 82.1065
				text = ""
			intervals [442]:
				xmin = 82.1065
				xmax = 82.1565
				text = "sil"
			intervals [443]:
				xmin = 82.1565
				xmax = 82.3365
				text = "OW1"
			intervals [444]:
				xmin = 82.3365
				xmax = 82.3865
				text = "Y"
			intervals [445]:
				xmin = 82.3865
				xmax = 82.6565
				text = "AE1"
			intervals [446]:
				xmin = 82.6565
				xmax = 82.9409
				text = "sp"
			intervals [447]:
				xmin = 82.9409
				xmax = 83.2009
				text = "M"
			intervals [448]:
				xmin = 83.2009
				xmax = 83.2309
				text = "HH"
			intervals [449]:
				xmin = 83.2309
				xmax = 83.3209
				text = "M"
			intervals [450]:
				xmin = 83.3209
				xmax = 86.5004
				text = "sp"
			intervals [451]:
				xmin = 86.5004
				xmax = 86.5504
				text = "W"
			intervals [452]:
				xmin = 86.5504
				xmax = 86.6104
				text = "EH1"
			intervals [453]:
				xmin = 86.6104
				xmax = 86.6504
				text = "L"
			intervals [454]:
				xmin = 86.6504
				xmax = 86.7004
				text = "W"
			intervals [455]:
				xmin = 86.7004
				xmax = 86.7304
				text = "AH1"
			intervals [456]:
				xmin = 86.7304
				xmax = 86.7604
				text = "T"
			intervals [457]:
				xmin = 86.7604
				xmax = 86.7904
				text = "D"
			intervals [458]:
				xmin = 86.7904
				xmax = 86.8204
				text = "IH0"
			intervals [459]:
				xmin = 86.8204
				xmax = 86.8504
				text = "D"
			intervals [460]:
				xmin = 86.8504
				xmax = 86.8804
				text = "W"
			intervals [461]:
				xmin = 86.8804
				xmax = 86.9404
				text = "IY1"
			intervals [462]:
				xmin = 86.9404
				xmax = 87.0504
				text = "D"
			intervals [463]:
				xmin = 87.0504
				xmax = 87.2004
				text = "UW1"
			intervals [464]:
				xmin = 87.2004
				xmax = 87.2604
				text = "DH"
			intervals [465]:
				xmin = 87.2604
				xmax = 87.3404
				text = "AE1"
			intervals [466]:
				xmin = 87.3404
				xmax = 87.4504
				text = "T"
			intervals [467]:
				xmin = 87.4504
				xmax = 87.5404
				text = "S"
			intervals [468]:
				xmin = 87.5404
				xmax = 87.6104
				text = "AH0"
			intervals [469]:
				xmin = 87.6104
				xmax = 87.8004
				text = "CH"
			intervals [470]:
				xmin = 87.8004
				xmax = 87.9104
				text = "UW1"
			intervals [471]:
				xmin = 87.9104
				xmax = 88.0004
				text = "Z"
			intervals [472]:
				xmin = 88.0004
				xmax = 88.0904
				text = "AH1"
			intervals [473]:
				xmin = 88.0904
				xmax = 88.2104
				text = "P"
			intervals [474]:
				xmin = 88.2104
				xmax = 88.2904
				text = "G"
			intervals [475]:
				xmin = 88.2904
				xmax = 88.4104
				text = "EY1"
			intervals [476]:
				xmin = 88.4104
				xmax = 88.4804
				text = "M"
			intervals [477]:
				xmin = 88.4804
				xmax = 88.5304
				text = "sp"
			intervals [478]:
				xmin = 88.5304
				xmax = 88.7104
				text = "T"
			intervals [479]:
				xmin = 88.7104
				xmax = 88.9004
				text = "UW1"
			intervals [480]:
				xmin = 88.9004
				xmax = 89.1716
				text = "sp"
			intervals [481]:
				xmin = 89.1716
				xmax = 89.2516
				text = "W"
			intervals [482]:
				xmin = 89.2516
				xmax = 89.3416
				text = "EH1"
			intervals [483]:
				xmin = 89.3416
				xmax = 89.5116
				text = "L"
			intervals [484]:
				xmin = 89.5116
				xmax = 89.6216
				text = "sp"
			intervals [485]:
				xmin = 89.6216
				xmax = 89.7016
				text = "Y"
			intervals [486]:
				xmin = 89.7016
				xmax = 89.7516
				text = "UW1"
			intervals [487]:
				xmin = 89.7516
				xmax = 89.8416
				text = "P"
			intervals [488]:
				xmin = 89.8416
				xmax = 89.8816
				text = "UH1"
			intervals [489]:
				xmin = 89.8816
				xmax = 89.9116
				text = "T"
			intervals [490]:
				xmin = 89.9116
				xmax = 89.9816
				text = "AH0"
			intervals [491]:
				xmin = 89.9816
				xmax = 90.1016
				text = "K"
			intervals [492]:
				xmin = 90.1016
				xmax = 90.2216
				text = "AE1"
			intervals [493]:
				xmin = 90.2216
				xmax = 90.2616
				text = "N"
			intervals [494]:
				xmin = 90.2616
				xmax = 90.3716
				text = "AW1"
			intervals [495]:
				xmin = 90.3716
				xmax = 90.4116
				text = "T"
			intervals [496]:
				xmin = 90.4116
				xmax = 90.4416
				text = "IH0"
			intervals [497]:
				xmin = 90.4416
				xmax = 90.4816
				text = "N"
			intervals [498]:
				xmin = 90.4816
				xmax = 90.5316
				text = "DH"
			intervals [499]:
				xmin = 90.5316
				xmax = 90.5916
				text = "AH0"
			intervals [500]:
				xmin = 90.5916
				xmax = 90.7116
				text = "S"
			intervals [501]:
				xmin = 90.7116
				xmax = 90.7516
				text = "EH1"
			intervals [502]:
				xmin = 90.7516
				xmax = 90.8116
				text = "N"
			intervals [503]:
				xmin = 90.8116
				xmax = 90.8416
				text = "ER0"
			intervals [504]:
				xmin = 90.8416
				xmax = 90.9116
				text = "AH1"
			intervals [505]:
				xmin = 90.9116
				xmax = 91.0016
				text = "V"
			intervals [506]:
				xmin = 91.0016
				xmax = 91.1816
				text = "AH0"
			intervals [507]:
				xmin = 91.1816
				xmax = 91.2816
				text = "sp"
			intervals [508]:
				xmin = 91.2816
				xmax = 91.8876
				text = ""
			intervals [509]:
				xmin = 91.8876
				xmax = 92.1376
				text = "S"
			intervals [510]:
				xmin = 92.1376
				xmax = 92.2476
				text = "T"
			intervals [511]:
				xmin = 92.2476
				xmax = 92.3076
				text = "R"
			intervals [512]:
				xmin = 92.3076
				xmax = 92.3976
				text = "IY1"
			intervals [513]:
				xmin = 92.3976
				xmax = 92.4676
				text = "T"
			intervals [514]:
				xmin = 92.4676
				xmax = 92.4976
				text = "sp"
			intervals [515]:
				xmin = 92.4976
				xmax = 92.5576
				text = "IH0"
			intervals [516]:
				xmin = 92.5576
				xmax = 92.6276
				text = "N"
			intervals [517]:
				xmin = 92.6276
				xmax = 92.6776
				text = "DH"
			intervals [518]:
				xmin = 92.6776
				xmax = 92.7276
				text = "IH0"
			intervals [519]:
				xmin = 92.7276
				xmax = 92.8376
				text = "S"
			intervals [520]:
				xmin = 92.8376
				xmax = 92.9476
				text = "K"
			intervals [521]:
				xmin = 92.9476
				xmax = 93.1476
				text = "EY1"
			intervals [522]:
				xmin = 93.1476
				xmax = 93.2776
				text = "S"
			intervals [523]:
				xmin = 93.2776
				xmax = 93.6585
				text = "sp"
			intervals [524]:
				xmin = 93.6585
				xmax = 93.7685
				text = "AO1"
			intervals [525]:
				xmin = 93.7685
				xmax = 93.8285
				text = "N"
			intervals [526]:
				xmin = 93.8285
				xmax = 93.9485
				text = "AH0"
			intervals [527]:
				xmin = 93.9485
				xmax = 94.0685
				text = "sp"
			intervals [528]:
				xmin = 94.0685
				xmax = 94.2581
				text = ""
			intervals [529]:
				xmin = 94.2581
				xmax = 94.4081
				text = "S"
			intervals [530]:
				xmin = 94.4081
				xmax = 94.4481
				text = "AH1"
			intervals [531]:
				xmin = 94.4481
				xmax = 94.5481
				text = "M"
			intervals [532]:
				xmin = 94.5481
				xmax = 94.6181
				text = "S"
			intervals [533]:
				xmin = 94.6181
				xmax = 94.6481
				text = "AO1"
			intervals [534]:
				xmin = 94.6481
				xmax = 94.6781
				text = "R"
			intervals [535]:
				xmin = 94.6781
				xmax = 94.7081
				text = "T"
			intervals [536]:
				xmin = 94.7081
				xmax = 94.7381
				text = "AH0"
			intervals [537]:
				xmin = 94.7381
				xmax = 94.8381
				text = "V"
			intervals [538]:
				xmin = 94.8381
				xmax = 94.8881
				text = "L"
			intervals [539]:
				xmin = 94.8881
				xmax = 95.1781
				text = "AY1"
			intervals [540]:
				xmin = 95.1781
				xmax = 95.2281
				text = "N"
			intervals [541]:
				xmin = 95.2281
				xmax = 96.985
				text = "sp"
			intervals [542]:
				xmin = 96.985
				xmax = 97.275
				text = "AH0"
			intervals [543]:
				xmin = 97.275
				xmax = 97.395
				text = "N"
			intervals [544]:
				xmin = 97.395
				xmax = 97.455
				text = "D"
			intervals [545]:
				xmin = 97.455
				xmax = 97.785
				text = "AH1"
			intervals [546]:
				xmin = 97.785
				xmax = 97.915
				text = "sp"
			intervals [547]:
				xmin = 97.915
				xmax = 98.1565
				text = ""
			intervals [548]:
				xmin = 98.1565
				xmax = 98.2465
				text = "DH"
			intervals [549]:
				xmin = 98.2465
				xmax = 98.3265
				text = "EH1"
			intervals [550]:
				xmin = 98.3265
				xmax = 98.3965
				text = "N"
			intervals [551]:
				xmin = 98.3965
				xmax = 98.6365
				text = "HH"
			intervals [552]:
				xmin = 98.6365
				xmax = 98.6765
				text = "W"
			intervals [553]:
				xmin = 98.6765
				xmax = 98.7565
				text = "AH1"
			intervals [554]:
				xmin = 98.7565
				xmax = 98.8065
				text = "T"
			intervals [555]:
				xmin = 98.8065
				xmax = 98.8865
				text = "HH"
			intervals [556]:
				xmin = 98.8865
				xmax = 98.9265
				text = "W"
			intervals [557]:
				xmin = 98.9265
				xmax = 98.9765
				text = "AH1"
			intervals [558]:
				xmin = 98.9765
				xmax = 99.0665
				text = "N"
			intervals [559]:
				xmin = 99.0665
				xmax = 99.1765
				text = "S"
			intervals [560]:
				xmin = 99.1765
				xmax = 99.2965
				text = "AY1"
			intervals [561]:
				xmin = 99.2965
				xmax = 99.3765
				text = "D"
			intervals [562]:
				xmin = 99.3765
				xmax = 99.4565
				text = "R"
			intervals [563]:
				xmin = 99.4565
				xmax = 99.5965
				text = "AH1"
			intervals [564]:
				xmin = 99.5965
				xmax = 99.7065
				text = "N"
			intervals [565]:
				xmin = 99.7065
				xmax = 99.9765
				text = "Z"
			intervals [566]:
				xmin = 99.9765
				xmax = 100.0577
				text = ""
			intervals [567]:
				xmin = 100.0577
				xmax = 100.0877
				text = "sil"
			intervals [568]:
				xmin = 100.0877
				xmax = 100.3977
				text = "AH1"
			intervals [569]:
				xmin = 100.3977
				xmax = 100.5877
				text = "sp"
			intervals [570]:
				xmin = 100.5877
				xmax = 100.6577
				text = "AY1"
			intervals [571]:
				xmin = 100.6577
				xmax = 100.7577
				text = "sp"
			intervals [572]:
				xmin = 100.7577
				xmax = 100.8577
				text = "K"
			intervals [573]:
				xmin = 100.8577
				xmax = 100.8977
				text = "AE1"
			intervals [574]:
				xmin = 100.8977
				xmax = 100.9277
				text = "N"
			intervals [575]:
				xmin = 100.9277
				xmax = 100.9577
				text = "T"
			intervals [576]:
				xmin = 100.9577
				xmax = 101.0077
				text = "sp"
			intervals [577]:
				xmin = 101.0077
				xmax = 101.0377
				text = "T"
			intervals [578]:
				xmin = 101.0377
				xmax = 101.0677
				text = "AO1"
			intervals [579]:
				xmin = 101.0677
				xmax = 101.0977
				text = "K"
			intervals [580]:
				xmin = 101.0977
				xmax = 104.0619
				text = "sp"
			intervals [581]:
				xmin = 104.0619
				xmax = 104.0919
				text = "AE1"
			intervals [582]:
				xmin = 104.0919
				xmax = 104.1819
				text = "L"
			intervals [583]:
				xmin = 104.1819
				xmax = 104.4319
				text = "AO2"
			intervals [584]:
				xmin = 104.4319
				xmax = 104.4619
				text = "L"
			intervals [585]:
				xmin = 104.4619
				xmax = 104.5519
				text = "R"
			intervals [586]:
				xmin = 104.5519
				xmax = 104.5919
				text = "AY1"
			intervals [587]:
				xmin = 104.5919
				xmax = 104.6219
				text = "T"
			intervals [588]:
				xmin = 104.6219
				xmax = 105.1504
				text = "sp"
			intervals [589]:
				xmin = 105.1504
				xmax = 105.4304
				text = "AH1"
			intervals [590]:
				xmin = 105.4304
				xmax = 106.0268
				text = "sp"
			intervals [591]:
				xmin = 106.0268
				xmax = 106.0868
				text = "W"
			intervals [592]:
				xmin = 106.0868
				xmax = 106.1168
				text = "AH1"
			intervals [593]:
				xmin = 106.1168
				xmax = 106.3468
				text = "T"
			intervals [594]:
				xmin = 106.3468
				xmax = 107.2875
				text = ""
			intervals [595]:
				xmin = 107.2875
				xmax = 107.4675
				text = "sil"
			intervals [596]:
				xmin = 107.4675
				xmax = 107.5075
				text = "L"
			intervals [597]:
				xmin = 107.5075
				xmax = 107.5375
				text = "EH1"
			intervals [598]:
				xmin = 107.5375
				xmax = 107.5675
				text = "T"
			intervals [599]:
				xmin = 107.5675
				xmax = 107.6075
				text = "M"
			intervals [600]:
				xmin = 107.6075
				xmax = 107.6875
				text = "IY1"
			intervals [601]:
				xmin = 107.6875
				xmax = 107.8475
				text = "T"
			intervals [602]:
				xmin = 107.8475
				xmax = 107.8875
				text = "EH1"
			intervals [603]:
				xmin = 107.8875
				xmax = 107.9275
				text = "L"
			intervals [604]:
				xmin = 107.9275
				xmax = 107.9575
				text = "HH"
			intervals [605]:
				xmin = 107.9575
				xmax = 107.9875
				text = "ER0"
			intervals [606]:
				xmin = 107.9875
				xmax = 108.0875
				text = "AY1"
			intervals [607]:
				xmin = 108.0875
				xmax = 108.1175
				text = "M"
			intervals [608]:
				xmin = 108.1175
				xmax = 108.1475
				text = "sp"
			intervals [609]:
				xmin = 108.1475
				xmax = 108.1975
				text = "N"
			intervals [610]:
				xmin = 108.1975
				xmax = 108.2675
				text = "AA1"
			intervals [611]:
				xmin = 108.2675
				xmax = 108.3275
				text = "T"
			intervals [612]:
				xmin = 108.3275
				xmax = 108.3575
				text = "sp"
			intervals [613]:
				xmin = 108.3575
				xmax = 108.3875
				text = "G"
			intervals [614]:
				xmin = 108.3875
				xmax = 108.4175
				text = "AH1"
			intervals [615]:
				xmin = 108.4175
				xmax = 108.4475
				text = "N"
			intervals [616]:
				xmin = 108.4475
				xmax = 108.4875
				text = "AH0"
			intervals [617]:
				xmin = 108.4875
				xmax = 108.5775
				text = "sp"
			intervals [618]:
				xmin = 108.5775
				xmax = 108.9275
				text = "AH1"
			intervals [619]:
				xmin = 108.9275
				xmax = 109.1575
				text = "sp"
			intervals [620]:
				xmin = 109.1575
				xmax = 111.1437
				text = ""
			intervals [621]:
				xmin = 111.1437
				xmax = 111.2037
				text = "W"
			intervals [622]:
				xmin = 111.2037
				xmax = 111.2637
				text = "AH1"
			intervals [623]:
				xmin = 111.2637
				xmax = 111.3337
				text = "T"
			intervals [624]:
				xmin = 111.3337
				xmax = 111.3637
				text = "D"
			intervals [625]:
				xmin = 111.3637
				xmax = 111.3937
				text = "IH1"
			intervals [626]:
				xmin = 111.3937
				xmax = 111.4437
				text = "D"
			intervals [627]:
				xmin = 111.4437
				xmax = 111.4837
				text = "DH"
			intervals [628]:
				xmin = 111.4837
				xmax = 111.5137
				text = "EY1"
			intervals [629]:
				xmin = 111.5137
				xmax = 111.5437
				text = "D"
			intervals [630]:
				xmin = 111.5437
				xmax = 111.5937
				text = "UW1"
			intervals [631]:
				xmin = 111.5937
				xmax = 111.6437
				text = "sp"
			intervals [632]:
				xmin = 111.6437
				xmax = 111.7937
				text = "OW1"
			intervals [633]:
				xmin = 111.7937
				xmax = 111.8637
				text = "S"
			intervals [634]:
				xmin = 111.8637
				xmax = 111.8937
				text = "OW1"
			intervals [635]:
				xmin = 111.8937
				xmax = 111.9437
				text = "DH"
			intervals [636]:
				xmin = 111.9437
				xmax = 112.0137
				text = "IH0"
			intervals [637]:
				xmin = 112.0137
				xmax = 112.0737
				text = "S"
			intervals [638]:
				xmin = 112.0737
				xmax = 112.1637
				text = "K"
			intervals [639]:
				xmin = 112.1637
				xmax = 112.2837
				text = "AE1"
			intervals [640]:
				xmin = 112.2837
				xmax = 112.3237
				text = "N"
			intervals [641]:
				xmin = 112.3237
				xmax = 112.3537
				text = "IH0"
			intervals [642]:
				xmin = 112.3537
				xmax = 112.4237
				text = "Z"
			intervals [643]:
				xmin = 112.4237
				xmax = 112.4537
				text = "AW1"
			intervals [644]:
				xmin = 112.4537
				xmax = 112.4837
				text = "T"
			intervals [645]:
				xmin = 112.4837
				xmax = 112.5137
				text = "IH0"
			intervals [646]:
				xmin = 112.5137
				xmax = 112.5437
				text = "N"
			intervals [647]:
				xmin = 112.5437
				xmax = 112.5737
				text = "DH"
			intervals [648]:
				xmin = 112.5737
				xmax = 112.6537
				text = "AH0"
			intervals [649]:
				xmin = 112.6537
				xmax = 112.7537
				text = "S"
			intervals [650]:
				xmin = 112.7537
				xmax = 112.7937
				text = "EH1"
			intervals [651]:
				xmin = 112.7937
				xmax = 112.8537
				text = "N"
			intervals [652]:
				xmin = 112.8537
				xmax = 112.9837
				text = "ER0"
			intervals [653]:
				xmin = 112.9837
				xmax = 113.9042
				text = "sp"
			intervals [654]:
				xmin = 113.9042
				xmax = 113.9542
				text = "AH1"
			intervals [655]:
				xmin = 113.9542
				xmax = 114.0242
				text = "V"
			intervals [656]:
				xmin = 114.0242
				xmax = 114.0642
				text = "DH"
			intervals [657]:
				xmin = 114.0642
				xmax = 114.1342
				text = "AH0"
			intervals [658]:
				xmin = 114.1342
				xmax = 114.2042
				text = "S"
			intervals [659]:
				xmin = 114.2042
				xmax = 114.3242
				text = "T"
			intervals [660]:
				xmin = 114.3242
				xmax = 114.3742
				text = "R"
			intervals [661]:
				xmin = 114.3742
				xmax = 114.5142
				text = "IY1"
			intervals [662]:
				xmin = 114.5142
				xmax = 114.5642
				text = "T"
			intervals [663]:
				xmin = 114.5642
				xmax = 114.6942
				text = "sp"
			intervals [664]:
				xmin = 114.6942
				xmax = 114.7342
				text = "AH0"
			intervals [665]:
				xmin = 114.7342
				xmax = 114.7642
				text = "N"
			intervals [666]:
				xmin = 114.7642
				xmax = 114.7942
				text = "DH"
			intervals [667]:
				xmin = 114.7942
				xmax = 114.8242
				text = "EH1"
			intervals [668]:
				xmin = 114.8242
				xmax = 114.9042
				text = "N"
			intervals [669]:
				xmin = 114.9042
				xmax = 114.9542
				text = "W"
			intervals [670]:
				xmin = 114.9542
				xmax = 114.9942
				text = "AH1"
			intervals [671]:
				xmin = 114.9942
				xmax = 115.0842
				text = "N"
			intervals [672]:
				xmin = 115.0842
				xmax = 115.1142
				text = "G"
			intervals [673]:
				xmin = 115.1142
				xmax = 115.1542
				text = "R"
			intervals [674]:
				xmin = 115.1542
				xmax = 115.2242
				text = "UW1"
			intervals [675]:
				xmin = 115.2242
				xmax = 115.2942
				text = "P"
			intervals [676]:
				xmin = 115.2942
				xmax = 115.3442
				text = "G"
			intervals [677]:
				xmin = 115.3442
				xmax = 115.4442
				text = "OW1"
			intervals [678]:
				xmin = 115.4442
				xmax = 115.6742
				text = "Z"
			intervals [679]:
				xmin = 115.6742
				xmax = 117.3392
				text = ""
			intervals [680]:
				xmin = 117.3392
				xmax = 117.3892
				text = "sil"
			intervals [681]:
				xmin = 117.3892
				xmax = 117.5392
				text = "OW1"
			intervals [682]:
				xmin = 117.5392
				xmax = 117.5792
				text = "EH1"
			intervals [683]:
				xmin = 117.5792
				xmax = 117.6092
				text = "V"
			intervals [684]:
				xmin = 117.6092
				xmax = 117.6392
				text = "R"
			intervals [685]:
				xmin = 117.6392
				xmax = 117.6792
				text = "IY0"
			intervals [686]:
				xmin = 117.6792
				xmax = 117.7192
				text = "B"
			intervals [687]:
				xmin = 117.7192
				xmax = 117.7592
				text = "AA2"
			intervals [688]:
				xmin = 117.7592
				xmax = 117.8092
				text = "D"
			intervals [689]:
				xmin = 117.8092
				xmax = 117.8692
				text = "IY0"
			intervals [690]:
				xmin = 117.8692
				xmax = 117.9292
				text = "G"
			intervals [691]:
				xmin = 117.9292
				xmax = 117.9992
				text = "OW1"
			intervals [692]:
				xmin = 117.9992
				xmax = 118.0792
				text = "Z"
			intervals [693]:
				xmin = 118.0792
				xmax = 118.1292
				text = "T"
			intervals [694]:
				xmin = 118.1292
				xmax = 118.1792
				text = "AH0"
			intervals [695]:
				xmin = 118.1792
				xmax = 118.3092
				text = "HH"
			intervals [696]:
				xmin = 118.3092
				xmax = 118.6292
				text = "AY1"
			intervals [697]:
				xmin = 118.6292
				xmax = 118.7392
				text = "D"
			intervals [698]:
				xmin = 118.7392
				xmax = 118.9356
				text = ""
			intervals [699]:
				xmin = 118.9356
				xmax = 118.9956
				text = "sil"
			intervals [700]:
				xmin = 118.9956
				xmax = 119.0456
				text = "AH0"
			intervals [701]:
				xmin = 119.0456
				xmax = 119.0756
				text = "N"
			intervals [702]:
				xmin = 119.0756
				xmax = 119.1056
				text = "DH"
			intervals [703]:
				xmin = 119.1056
				xmax = 119.1456
				text = "AH0"
			intervals [704]:
				xmin = 119.1456
				xmax = 119.2056
				text = "W"
			intervals [705]:
				xmin = 119.2056
				xmax = 119.2556
				text = "AH1"
			intervals [706]:
				xmin = 119.2556
				xmax = 119.3256
				text = "N"
			intervals [707]:
				xmin = 119.3256
				xmax = 119.4256
				text = "P"
			intervals [708]:
				xmin = 119.4256
				xmax = 119.5156
				text = "ER1"
			intervals [709]:
				xmin = 119.5156
				xmax = 119.5756
				text = "S"
			intervals [710]:
				xmin = 119.5756
				xmax = 119.6056
				text = "AH0"
			intervals [711]:
				xmin = 119.6056
				xmax = 119.6356
				text = "N"
			intervals [712]:
				xmin = 119.6356
				xmax = 119.6656
				text = "IH0"
			intervals [713]:
				xmin = 119.6656
				xmax = 119.7156
				text = "Z"
			intervals [714]:
				xmin = 119.7156
				xmax = 119.8556
				text = "CH"
			intervals [715]:
				xmin = 119.8556
				xmax = 119.9656
				text = "OW1"
			intervals [716]:
				xmin = 119.9656
				xmax = 120.0156
				text = "Z"
			intervals [717]:
				xmin = 120.0156
				xmax = 120.0456
				text = "AH0"
			intervals [718]:
				xmin = 120.0456
				xmax = 120.1056
				text = "N"
			intervals [719]:
				xmin = 120.1056
				xmax = 120.1756
				text = "EH1"
			intervals [720]:
				xmin = 120.1756
				xmax = 120.2656
				text = "Z"
			intervals [721]:
				xmin = 120.2656
				xmax = 120.3956
				text = "sp"
			intervals [722]:
				xmin = 120.3956
				xmax = 120.5556
				text = "IH1"
			intervals [723]:
				xmin = 120.5556
				xmax = 120.6856
				text = "T"
			intervals [724]:
				xmin = 120.6856
				xmax = 120.8156
				text = "sp"
			intervals [725]:
				xmin = 120.8156
				xmax = 120.9356
				text = "AH0"
			intervals [726]:
				xmin = 120.9356
				xmax = 121.0056
				text = "N"
			intervals [727]:
				xmin = 121.0056
				xmax = 121.0656
				text = "IH1"
			intervals [728]:
				xmin = 121.0656
				xmax = 121.1056
				text = "F"
			intervals [729]:
				xmin = 121.1056
				xmax = 121.1456
				text = "sp"
			intervals [730]:
				xmin = 121.1456
				xmax = 121.1956
				text = "HH"
			intervals [731]:
				xmin = 121.1956
				xmax = 121.2756
				text = "IY1"
			intervals [732]:
				xmin = 121.2756
				xmax = 121.3656
				text = "K"
			intervals [733]:
				xmin = 121.3656
				xmax = 121.4056
				text = "AH0"
			intervals [734]:
				xmin = 121.4056
				xmax = 121.4956
				text = "N"
			intervals [735]:
				xmin = 121.4956
				xmax = 121.967
				text = "sp"
			intervals [736]:
				xmin = 121.967
				xmax = 122.047
				text = "R"
			intervals [737]:
				xmin = 122.047
				xmax = 122.097
				text = "AE1"
			intervals [738]:
				xmin = 122.097
				xmax = 122.177
				text = "P"
			intervals [739]:
				xmin = 122.177
				xmax = 122.227
				text = "DH"
			intervals [740]:
				xmin = 122.227
				xmax = 122.277
				text = "AH0"
			intervals [741]:
				xmin = 122.277
				xmax = 122.357
				text = "K"
			intervals [742]:
				xmin = 122.357
				xmax = 122.467
				text = "AE1"
			intervals [743]:
				xmin = 122.467
				xmax = 122.507
				text = "N"
			intervals [744]:
				xmin = 122.507
				xmax = 122.557
				text = "D"
			intervals [745]:
				xmin = 122.557
				xmax = 122.637
				text = "AW1"
			intervals [746]:
				xmin = 122.637
				xmax = 122.687
				text = "N"
			intervals [747]:
				xmin = 122.687
				xmax = 122.757
				text = "TH"
			intervals [748]:
				xmin = 122.757
				xmax = 122.787
				text = "R"
			intervals [749]:
				xmin = 122.787
				xmax = 122.877
				text = "IY1"
			intervals [750]:
				xmin = 122.877
				xmax = 122.977
				text = "T"
			intervals [751]:
				xmin = 122.977
				xmax = 123.067
				text = "AY1"
			intervals [752]:
				xmin = 123.067
				xmax = 123.097
				text = "M"
			intervals [753]:
				xmin = 123.097
				xmax = 123.157
				text = "Z"
			intervals [754]:
				xmin = 123.157
				xmax = 123.187
				text = "B"
			intervals [755]:
				xmin = 123.187
				xmax = 123.237
				text = "IH0"
			intervals [756]:
				xmin = 123.237
				xmax = 123.327
				text = "F"
			intervals [757]:
				xmin = 123.327
				xmax = 123.357
				text = "AO1"
			intervals [758]:
				xmin = 123.357
				xmax = 123.407
				text = "R"
			intervals [759]:
				xmin = 123.407
				xmax = 123.467
				text = "S"
			intervals [760]:
				xmin = 123.467
				xmax = 123.497
				text = "AH1"
			intervals [761]:
				xmin = 123.497
				xmax = 123.537
				text = "M"
			intervals [762]:
				xmin = 123.537
				xmax = 123.567
				text = "B"
			intervals [763]:
				xmin = 123.567
				xmax = 123.607
				text = "AH0"
			intervals [764]:
				xmin = 123.607
				xmax = 123.637
				text = "D"
			intervals [765]:
				xmin = 123.637
				xmax = 123.677
				text = "IY0"
			intervals [766]:
				xmin = 123.677
				xmax = 123.757
				text = "G"
			intervals [767]:
				xmin = 123.757
				xmax = 123.797
				text = "EH1"
			intervals [768]:
				xmin = 123.797
				xmax = 123.857
				text = "T"
			intervals [769]:
				xmin = 123.857
				xmax = 123.947
				text = "S"
			intervals [770]:
				xmin = 123.947
				xmax = 124.007
				text = "B"
			intervals [771]:
				xmin = 124.007
				xmax = 124.117
				text = "AE1"
			intervals [772]:
				xmin = 124.117
				xmax = 124.147
				text = "K"
			intervals [773]:
				xmin = 124.147
				xmax = 124.207
				text = "sp"
			intervals [774]:
				xmin = 124.207
				xmax = 124.267
				text = "AH0"
			intervals [775]:
				xmin = 124.267
				xmax = 124.377
				text = "N"
			intervals [776]:
				xmin = 124.377
				xmax = 124.457
				text = "sp"
			intervals [777]:
				xmin = 124.457
				xmax = 125.1311
				text = ""
			intervals [778]:
				xmin = 125.1311
				xmax = 125.4811
				text = "AH1"
			intervals [779]:
				xmin = 125.4811
				xmax = 125.5711
				text = "sp"
			intervals [780]:
				xmin = 125.5711
				xmax = 125.6711
				text = "K"
			intervals [781]:
				xmin = 125.6711
				xmax = 125.7511
				text = "IH1"
			intervals [782]:
				xmin = 125.7511
				xmax = 125.8311
				text = "K"
			intervals [783]:
				xmin = 125.8311
				xmax = 125.9111
				text = "S"
			intervals [784]:
				xmin = 125.9111
				xmax = 125.9511
				text = "DH"
			intervals [785]:
				xmin = 125.9511
				xmax = 125.9911
				text = "AH0"
			intervals [786]:
				xmin = 125.9911
				xmax = 126.1111
				text = "K"
			intervals [787]:
				xmin = 126.1111
				xmax = 126.2511
				text = "AE1"
			intervals [788]:
				xmin = 126.2511
				xmax = 126.3211
				text = "N"
			intervals [789]:
				xmin = 126.3211
				xmax = 126.3511
				text = "sp"
			intervals [790]:
				xmin = 126.3511
				xmax = 126.3811
				text = "DH"
			intervals [791]:
				xmin = 126.3811
				xmax = 126.4111
				text = "EH1"
			intervals [792]:
				xmin = 126.4111
				xmax = 126.5111
				text = "N"
			intervals [793]:
				xmin = 126.5111
				xmax = 126.5411
				text = "sp"
			intervals [794]:
				xmin = 126.5411
				xmax = 126.5811
				text = "DH"
			intervals [795]:
				xmin = 126.5811
				xmax = 126.6411
				text = "AE1"
			intervals [796]:
				xmin = 126.6411
				xmax = 126.7211
				text = "T"
			intervals [797]:
				xmin = 126.7211
				xmax = 126.7511
				text = "sp"
			intervals [798]:
				xmin = 126.7511
				xmax = 126.8311
				text = "P"
			intervals [799]:
				xmin = 126.8311
				xmax = 126.9111
				text = "ER1"
			intervals [800]:
				xmin = 126.9111
				xmax = 126.9811
				text = "S"
			intervals [801]:
				xmin = 126.9811
				xmax = 127.0111
				text = "AH0"
			intervals [802]:
				xmin = 127.0111
				xmax = 127.0511
				text = "N"
			intervals [803]:
				xmin = 127.0511
				xmax = 127.0811
				text = "sp"
			intervals [804]:
				xmin = 127.0811
				xmax = 127.1111
				text = "B"
			intervals [805]:
				xmin = 127.1111
				xmax = 127.1511
				text = "IH0"
			intervals [806]:
				xmin = 127.1511
				xmax = 127.2711
				text = "K"
			intervals [807]:
				xmin = 127.2711
				xmax = 127.3111
				text = "AH1"
			intervals [808]:
				xmin = 127.3111
				xmax = 127.4211
				text = "M"
			intervals [809]:
				xmin = 127.4211
				xmax = 127.5011
				text = "Z"
			intervals [810]:
				xmin = 127.5011
				xmax = 127.5711
				text = "IH0"
			intervals [811]:
				xmin = 127.5711
				xmax = 127.6611
				text = "T"
			intervals [812]:
				xmin = 127.6611
				xmax = 127.7911
				text = "sp"
			intervals [813]:
				xmin = 127.7911
				xmax = 127.8711
				text = "DH"
			intervals [814]:
				xmin = 127.8711
				xmax = 127.9411
				text = "AH0"
			intervals [815]:
				xmin = 127.9411
				xmax = 127.9711
				text = "T"
			intervals [816]:
				xmin = 127.9711
				xmax = 128.0111
				text = "sp"
			intervals [817]:
				xmin = 128.0111
				xmax = 128.0911
				text = "K"
			intervals [818]:
				xmin = 128.0911
				xmax = 128.1211
				text = "AY1"
			intervals [819]:
				xmin = 128.1211
				xmax = 128.1511
				text = "N"
			intervals [820]:
				xmin = 128.1511
				xmax = 128.1811
				text = "AH0"
			intervals [821]:
				xmin = 128.1811
				xmax = 128.2111
				text = "V"
			intervals [822]:
				xmin = 128.2111
				xmax = 128.2411
				text = "TH"
			intervals [823]:
				xmin = 128.2411
				xmax = 128.2711
				text = "IH1"
			intervals [824]:
				xmin = 128.2711
				xmax = 128.3011
				text = "NG"
			intervals [825]:
				xmin = 128.3011
				xmax = 128.3711
				text = "sp"
			intervals [826]:
				xmin = 128.3711
				xmax = 128.8847
				text = ""
			intervals [827]:
				xmin = 128.8847
				xmax = 128.9447
				text = "M"
			intervals [828]:
				xmin = 128.9447
				xmax = 128.9747
				text = "HH"
			intervals [829]:
				xmin = 128.9747
				xmax = 129.2347
				text = "M"
			intervals [830]:
				xmin = 129.2347
				xmax = 134.6763
				text = "sp"
			intervals [831]:
				xmin = 134.6763
				xmax = 134.7163
				text = "AY1"
			intervals [832]:
				xmin = 134.7163
				xmax = 134.7463
				text = "sp"
			intervals [833]:
				xmin = 134.7463
				xmax = 134.8263
				text = "AY1"
			intervals [834]:
				xmin = 134.8263
				xmax = 134.8963
				text = "D"
			intervals [835]:
				xmin = 134.8963
				xmax = 134.9863
				text = "OW1"
			intervals [836]:
				xmin = 134.9863
				xmax = 135.0363
				text = "N"
			intervals [837]:
				xmin = 135.0363
				xmax = 135.1463
				text = "HH"
			intervals [838]:
				xmin = 135.1463
				xmax = 135.2063
				text = "AE1"
			intervals [839]:
				xmin = 135.2063
				xmax = 135.2563
				text = "V"
			intervals [840]:
				xmin = 135.2563
				xmax = 135.3463
				text = "AH0"
			intervals [841]:
				xmin = 135.3463
				xmax = 135.4863
				text = "T"
			intervals [842]:
				xmin = 135.4863
				xmax = 135.5763
				text = "IY1"
			intervals [843]:
				xmin = 135.5763
				xmax = 135.7163
				text = "V"
			intervals [844]:
				xmin = 135.7163
				xmax = 135.8663
				text = "IY1"
			intervals [845]:
				xmin = 135.8663
				xmax = 135.9663
				text = "W"
			intervals [846]:
				xmin = 135.9663
				xmax = 136.0863
				text = "ER1"
			intervals [847]:
				xmin = 136.0863
				xmax = 136.1763
				text = "K"
			intervals [848]:
				xmin = 136.1763
				xmax = 136.2163
				text = "IH0"
			intervals [849]:
				xmin = 136.2163
				xmax = 136.3063
				text = "NG"
			intervals [850]:
				xmin = 136.3063
				xmax = 136.3363
				text = "R"
			intervals [851]:
				xmin = 136.3363
				xmax = 136.5663
				text = "AY1"
			intervals [852]:
				xmin = 136.5663
				xmax = 136.6263
				text = "T"
			intervals [853]:
				xmin = 136.6263
				xmax = 136.7163
				text = "N"
			intervals [854]:
				xmin = 136.7163
				xmax = 136.9063
				text = "AW1"
			intervals [855]:
				xmin = 136.9063
				xmax = 137.5279
				text = "sp"
			intervals [856]:
				xmin = 137.5279
				xmax = 137.7179
				text = "AY1"
			intervals [857]:
				xmin = 137.7179
				xmax = 137.7679
				text = "D"
			intervals [858]:
				xmin = 137.7679
				xmax = 137.8179
				text = "OW1"
			intervals [859]:
				xmin = 137.8179
				xmax = 137.8579
				text = "N"
			intervals [860]:
				xmin = 137.8579
				xmax = 137.8879
				text = "sp"
			intervals [861]:
				xmin = 137.8879
				xmax = 138.0079
				text = "N"
			intervals [862]:
				xmin = 138.0079
				xmax = 138.2279
				text = "OW1"
			intervals [863]:
				xmin = 138.2279
				xmax = 138.2579
				text = "sp"
			intervals [864]:
				xmin = 138.2579
				xmax = 138.3079
				text = "W"
			intervals [865]:
				xmin = 138.3079
				xmax = 138.3379
				text = "AH1"
			intervals [866]:
				xmin = 138.3379
				xmax = 138.3679
				text = "T"
			intervals [867]:
				xmin = 138.3679
				xmax = 138.4079
				text = "sp"
			intervals [868]:
				xmin = 138.4079
				xmax = 138.4679
				text = "M"
			intervals [869]:
				xmin = 138.4679
				xmax = 138.5079
				text = "AY1"
			intervals [870]:
				xmin = 138.5079
				xmax = 138.7979
				text = "F"
			intervals [871]:
				xmin = 138.7979
				xmax = 138.8279
				text = "EY1"
			intervals [872]:
				xmin = 138.8279
				xmax = 138.8879
				text = "V"
			intervals [873]:
				xmin = 138.8879
				xmax = 139.0179
				text = "R"
			intervals [874]:
				xmin = 139.0179
				xmax = 139.0479
				text = "AH0"
			intervals [875]:
				xmin = 139.0479
				xmax = 139.0779
				text = "T"
			intervals [876]:
				xmin = 139.0779
				xmax = 139.1579
				text = "sp"
			intervals [877]:
				xmin = 139.1579
				xmax = 139.3179
				text = "T"
			intervals [878]:
				xmin = 139.3179
				xmax = 139.4079
				text = "IY1"
			intervals [879]:
				xmin = 139.4079
				xmax = 139.5579
				text = "V"
			intervals [880]:
				xmin = 139.5579
				xmax = 139.6579
				text = "IY1"
			intervals [881]:
				xmin = 139.6579
				xmax = 139.7879
				text = "P"
			intervals [882]:
				xmin = 139.7879
				xmax = 139.8379
				text = "R"
			intervals [883]:
				xmin = 139.8379
				xmax = 139.9579
				text = "OW1"
			intervals [884]:
				xmin = 139.9579
				xmax = 140.0879
				text = "G"
			intervals [885]:
				xmin = 140.0879
				xmax = 140.1279
				text = "R"
			intervals [886]:
				xmin = 140.1279
				xmax = 140.2579
				text = "AE2"
			intervals [887]:
				xmin = 140.2579
				xmax = 140.3079
				text = "M"
			intervals [888]:
				xmin = 140.3079
				xmax = 140.5079
				text = "Z"
			intervals [889]:
				xmin = 140.5079
				xmax = 140.6479
				text = "AA1"
			intervals [890]:
				xmin = 140.6479
				xmax = 140.6879
				text = "R"
			intervals [891]:
				xmin = 140.6879
				xmax = 141.9962
				text = "sp"
			intervals [892]:
				xmin = 141.9962
				xmax = 142.2162
				text = "AY1"
			intervals [893]:
				xmin = 142.2162
				xmax = 142.2462
				text = "sp"
			intervals [894]:
				xmin = 142.2462
				xmax = 142.2962
				text = "AY1"
			intervals [895]:
				xmin = 142.2962
				xmax = 142.3362
				text = "D"
			intervals [896]:
				xmin = 142.3362
				xmax = 142.3662
				text = "OW1"
			intervals [897]:
				xmin = 142.3662
				xmax = 142.5362
				text = "N"
			intervals [898]:
				xmin = 142.5362
				xmax = 142.6062
				text = "sp"
			intervals [899]:
				xmin = 142.6062
				xmax = 142.6362
				text = "TH"
			intervals [900]:
				xmin = 142.6362
				xmax = 142.6662
				text = "IH1"
			intervals [901]:
				xmin = 142.6662
				xmax = 142.6962
				text = "NG"
			intervals [902]:
				xmin = 142.6962
				xmax = 142.7962
				text = "K"
			intervals [903]:
				xmin = 142.7962
				xmax = 142.8462
				text = "AY1"
			intervals [904]:
				xmin = 142.8462
				xmax = 142.9062
				text = "sp"
			intervals [905]:
				xmin = 142.9062
				xmax = 142.9662
				text = "HH"
			intervals [906]:
				xmin = 142.9662
				xmax = 143.0062
				text = "AE1"
			intervals [907]:
				xmin = 143.0062
				xmax = 143.0362
				text = "V"
			intervals [908]:
				xmin = 143.0362
				xmax = 143.0962
				text = "EH1"
			intervals [909]:
				xmin = 143.0962
				xmax = 143.1562
				text = "N"
			intervals [910]:
				xmin = 143.1562
				xmax = 143.2062
				text = "IY0"
			intervals [911]:
				xmin = 143.2062
				xmax = 143.2662
				text = "sp"
			intervals [912]:
				xmin = 143.2662
				xmax = 143.4262
				text = "F"
			intervals [913]:
				xmin = 143.4262
				xmax = 143.5162
				text = "EY1"
			intervals [914]:
				xmin = 143.5162
				xmax = 143.6362
				text = "V"
			intervals [915]:
				xmin = 143.6362
				xmax = 143.6762
				text = "R"
			intervals [916]:
				xmin = 143.6762
				xmax = 143.7062
				text = "AH0"
			intervals [917]:
				xmin = 143.7062
				xmax = 143.7362
				text = "T"
			intervals [918]:
				xmin = 143.7362
				xmax = 143.7962
				text = "sp"
			intervals [919]:
				xmin = 143.7962
				xmax = 143.8562
				text = "P"
			intervals [920]:
				xmin = 143.8562
				xmax = 143.8862
				text = "R"
			intervals [921]:
				xmin = 143.8862
				xmax = 143.9162
				text = "OW1"
			intervals [922]:
				xmin = 143.9162
				xmax = 143.9462
				text = "G"
			intervals [923]:
				xmin = 143.9462
				xmax = 143.9762
				text = "R"
			intervals [924]:
				xmin = 143.9762
				xmax = 144.0162
				text = "AE2"
			intervals [925]:
				xmin = 144.0162
				xmax = 144.0662
				text = "M"
			intervals [926]:
				xmin = 144.0662
				xmax = 144.1262
				text = "Z"
			intervals [927]:
				xmin = 144.1262
				xmax = 144.2162
				text = "AY1"
			intervals [928]:
				xmin = 144.2162
				xmax = 144.2662
				text = "L"
			intervals [929]:
				xmin = 144.2662
				xmax = 144.2962
				text = "UH1"
			intervals [930]:
				xmin = 144.2962
				xmax = 144.3562
				text = "K"
			intervals [931]:
				xmin = 144.3562
				xmax = 144.3862
				text = "AE1"
			intervals [932]:
				xmin = 144.3862
				xmax = 144.4462
				text = "T"
			intervals [933]:
				xmin = 144.4462
				xmax = 144.4862
				text = "DH"
			intervals [934]:
				xmin = 144.4862
				xmax = 144.5362
				text = "AH1"
			intervals [935]:
				xmin = 144.5362
				xmax = 144.6562
				text = "T"
			intervals [936]:
				xmin = 144.6562
				xmax = 144.7762
				text = "UW0"
			intervals [937]:
				xmin = 144.7762
				xmax = 144.8662
				text = "D"
			intervals [938]:
				xmin = 144.8662
				xmax = 145.0962
				text = "EY1"
			intervals [939]:
				xmin = 145.0962
				xmax = 145.4562
				text = "sp"
			intervals [940]:
				xmin = 145.4562
				xmax = 145.7801
				text = ""
			intervals [941]:
				xmin = 145.7801
				xmax = 146.0201
				text = "SH"
			intervals [942]:
				xmin = 146.0201
				xmax = 146.2101
				text = "OW1"
			intervals [943]:
				xmin = 146.2101
				xmax = 146.4301
				text = "sp"
			intervals [944]:
				xmin = 146.4301
				xmax = 146.5523
				text = ""
			intervals [945]:
				xmin = 146.5523
				xmax = 146.6123
				text = "HH"
			intervals [946]:
				xmin = 146.6123
				xmax = 146.6523
				text = "W"
			intervals [947]:
				xmin = 146.6523
				xmax = 146.6923
				text = "EH1"
			intervals [948]:
				xmin = 146.6923
				xmax = 146.7423
				text = "N"
			intervals [949]:
				xmin = 146.7423
				xmax = 146.8523
				text = "AY1"
			intervals [950]:
				xmin = 146.8523
				xmax = 146.9223
				text = "HH"
			intervals [951]:
				xmin = 146.9223
				xmax = 146.9923
				text = "AE1"
			intervals [952]:
				xmin = 146.9923
				xmax = 147.0623
				text = "V"
			intervals [953]:
				xmin = 147.0623
				xmax = 147.1423
				text = "AH0"
			intervals [954]:
				xmin = 147.1423
				xmax = 147.2723
				text = "T"
			intervals [955]:
				xmin = 147.2723
				xmax = 147.3923
				text = "IY1"
			intervals [956]:
				xmin = 147.3923
				xmax = 147.5123
				text = "V"
			intervals [957]:
				xmin = 147.5123
				xmax = 147.7623
				text = "IY1"
			intervals [958]:
				xmin = 147.7623
				xmax = 149.2582
				text = ""
			intervals [959]:
				xmin = 149.2582
				xmax = 149.8282
				text = "AH1"
			intervals [960]:
				xmin = 149.8282
				xmax = 149.9682
				text = "sp"
			intervals [961]:
				xmin = 149.9682
				xmax = 153.3588
				text = ""
			intervals [962]:
				xmin = 153.3588
				xmax = 153.4788
				text = "W"
			intervals [963]:
				xmin = 153.4788
				xmax = 153.5088
				text = "AH1"
			intervals [964]:
				xmin = 153.5088
				xmax = 153.5388
				text = "T"
			intervals [965]:
				xmin = 153.5388
				xmax = 153.5688
				text = "D"
			intervals [966]:
				xmin = 153.5688
				xmax = 153.5988
				text = "UW1"
			intervals [967]:
				xmin = 153.5988
				xmax = 153.6288
				text = "Y"
			intervals [968]:
				xmin = 153.6288
				xmax = 153.6588
				text = "UW1"
			intervals [969]:
				xmin = 153.6588
				xmax = 153.6888
				text = "M"
			intervals [970]:
				xmin = 153.6888
				xmax = 153.7188
				text = "IY1"
			intervals [971]:
				xmin = 153.7188
				xmax = 153.7788
				text = "N"
			intervals [972]:
				xmin = 153.7788
				xmax = 153.8188
				text = "M"
			intervals [973]:
				xmin = 153.8188
				xmax = 153.8888
				text = "AY1"
			intervals [974]:
				xmin = 153.8888
				xmax = 153.9488
				text = "sp"
			intervals [975]:
				xmin = 153.9488
				xmax = 154.0988
				text = "F"
			intervals [976]:
				xmin = 154.0988
				xmax = 154.2088
				text = "EY1"
			intervals [977]:
				xmin = 154.2088
				xmax = 154.2788
				text = "V"
			intervals [978]:
				xmin = 154.2788
				xmax = 154.3288
				text = "ER0"
			intervals [979]:
				xmin = 154.3288
				xmax = 154.3788
				text = "IH0"
			intervals [980]:
				xmin = 154.3788
				xmax = 154.4088
				text = "T"
			intervals [981]:
				xmin = 154.4088
				xmax = 154.5188
				text = "sp"
			intervals [982]:
				xmin = 154.5188
				xmax = 154.5788
				text = "TH"
			intervals [983]:
				xmin = 154.5788
				xmax = 154.6388
				text = "IY1"
			intervals [984]:
				xmin = 154.6388
				xmax = 154.6788
				text = "AH0"
			intervals [985]:
				xmin = 154.6788
				xmax = 154.7088
				text = "T"
			intervals [986]:
				xmin = 154.7088
				xmax = 154.7388
				text = "ER0"
			intervals [987]:
				xmin = 154.7388
				xmax = 154.7688
				text = "ER0"
			intervals [988]:
				xmin = 154.7688
				xmax = 154.9688
				text = "M"
			intervals [989]:
				xmin = 154.9688
				xmax = 155.1188
				text = "UW1"
			intervals [990]:
				xmin = 155.1188
				xmax = 155.1488
				text = "V"
			intervals [991]:
				xmin = 155.1488
				xmax = 155.2688
				text = "IY0"
			intervals [992]:
				xmin = 155.2688
				xmax = 157.8748
				text = "sp"
			intervals [993]:
				xmin = 157.8748
				xmax = 158.0248
				text = "Y"
			intervals [994]:
				xmin = 158.0248
				xmax = 158.2648
				text = "AE1"
			intervals [995]:
				xmin = 158.2648
				xmax = 158.3248
				text = "sp"
			intervals [996]:
				xmin = 158.3248
				xmax = 158.4048
				text = "IH0"
			intervals [997]:
				xmin = 158.4048
				xmax = 158.4648
				text = "T"
			intervals [998]:
				xmin = 158.4648
				xmax = 158.5548
				text = "W"
			intervals [999]:
				xmin = 158.5548
				xmax = 158.6448
				text = "AH1"
			intervals [1000]:
				xmin = 158.6448
				xmax = 158.6948
				text = "Z"
			intervals [1001]:
				xmin = 158.6948
				xmax = 158.7248
				text = "AH0"
			intervals [1002]:
				xmin = 158.7248
				xmax = 158.7548
				text = "N"
			intervals [1003]:
				xmin = 158.7548
				xmax = 158.7848
				text = "T"
			intervals [1004]:
				xmin = 158.7848
				xmax = 158.8548
				text = "M"
			intervals [1005]:
				xmin = 158.8548
				xmax = 158.9848
				text = "AY1"
			intervals [1006]:
				xmin = 158.9848
				xmax = 159.0648
				text = "sp"
			intervals [1007]:
				xmin = 159.0648
				xmax = 159.1648
				text = "F"
			intervals [1008]:
				xmin = 159.1648
				xmax = 159.2848
				text = "EY1"
			intervals [1009]:
				xmin = 159.2848
				xmax = 159.3948
				text = "V"
			intervals [1010]:
				xmin = 159.3948
				xmax = 159.4948
				text = "ER0"
			intervals [1011]:
				xmin = 159.4948
				xmax = 159.5248
				text = "IH0"
			intervals [1012]:
				xmin = 159.5248
				xmax = 159.5548
				text = "T"
			intervals [1013]:
				xmin = 159.5548
				xmax = 159.5948
				text = "sp"
			intervals [1014]:
				xmin = 159.5948
				xmax = 159.6348
				text = "AY1"
			intervals [1015]:
				xmin = 159.6348
				xmax = 159.7748
				text = "sp"
			intervals [1016]:
				xmin = 159.7748
				xmax = 159.9348
				text = "S"
			intervals [1017]:
				xmin = 159.9348
				xmax = 159.9948
				text = "AO1"
			intervals [1018]:
				xmin = 159.9948
				xmax = 160.0548
				text = "AH0"
			intervals [1019]:
				xmin = 160.0548
				xmax = 160.1348
				text = "sp"
			intervals [1020]:
				xmin = 160.1348
				xmax = 160.2548
				text = "P"
			intervals [1021]:
				xmin = 160.2548
				xmax = 160.2848
				text = "AY1"
			intervals [1022]:
				xmin = 160.2848
				xmax = 160.3448
				text = "N"
			intervals [1023]:
				xmin = 160.3448
				xmax = 160.3848
				text = "T"
			intervals [1024]:
				xmin = 160.3848
				xmax = 160.4648
				text = "ER0"
			intervals [1025]:
				xmin = 160.4648
				xmax = 160.5848
				text = "P"
			intervals [1026]:
				xmin = 160.5848
				xmax = 160.7348
				text = "L"
			intervals [1027]:
				xmin = 160.7348
				xmax = 160.8148
				text = "EY1"
			intervals [1028]:
				xmin = 160.8148
				xmax = 162.1055
				text = "sp"
			intervals [1029]:
				xmin = 162.1055
				xmax = 162.4455
				text = "AH1"
			intervals [1030]:
				xmin = 162.4455
				xmax = 164.0447
				text = "sp"
			intervals [1031]:
				xmin = 164.0447
				xmax = 164.2347
				text = "OW1"
			intervals [1032]:
				xmin = 164.2347
				xmax = 164.3047
				text = "AY1"
			intervals [1033]:
				xmin = 164.3047
				xmax = 164.3847
				text = "D"
			intervals [1034]:
				xmin = 164.3847
				xmax = 164.4147
				text = "OW1"
			intervals [1035]:
				xmin = 164.4147
				xmax = 164.5647
				text = "N"
			intervals [1036]:
				xmin = 164.5647
				xmax = 164.6047
				text = "N"
			intervals [1037]:
				xmin = 164.6047
				xmax = 164.7847
				text = "OW1"
			intervals [1038]:
				xmin = 164.7847
				xmax = 165.0033
				text = "sp"
			intervals [1039]:
				xmin = 165.0033
				xmax = 165.1433
				text = "AY1"
			intervals [1040]:
				xmin = 165.1433
				xmax = 165.2133
				text = "AY1"
			intervals [1041]:
				xmin = 165.2133
				xmax = 165.2833
				text = "M"
			intervals [1042]:
				xmin = 165.2833
				xmax = 165.3133
				text = "IY1"
			intervals [1043]:
				xmin = 165.3133
				xmax = 165.3633
				text = "N"
			intervals [1044]:
				xmin = 165.3633
				xmax = 165.4133
				text = "AY1"
			intervals [1045]:
				xmin = 165.4133
				xmax = 165.4533
				text = "D"
			intervals [1046]:
				xmin = 165.4533
				xmax = 165.5333
				text = "OW1"
			intervals [1047]:
				xmin = 165.5333
				xmax = 165.5733
				text = "N"
			intervals [1048]:
				xmin = 165.5733
				xmax = 165.6333
				text = "HH"
			intervals [1049]:
				xmin = 165.6333
				xmax = 165.6733
				text = "AE1"
			intervals [1050]:
				xmin = 165.6733
				xmax = 165.7133
				text = "V"
			intervals [1051]:
				xmin = 165.7133
				xmax = 165.7433
				text = "EH1"
			intervals [1052]:
				xmin = 165.7433
				xmax = 165.7833
				text = "N"
			intervals [1053]:
				xmin = 165.7833
				xmax = 165.8833
				text = "IY0"
			intervals [1054]:
				xmin = 165.8833
				xmax = 166.0033
				text = "sp"
			intervals [1055]:
				xmin = 166.0033
				xmax = 166.0733
				text = "F"
			intervals [1056]:
				xmin = 166.0733
				xmax = 166.1733
				text = "EY1"
			intervals [1057]:
				xmin = 166.1733
				xmax = 166.2533
				text = "V"
			intervals [1058]:
				xmin = 166.2533
				xmax = 166.3233
				text = "ER0"
			intervals [1059]:
				xmin = 166.3233
				xmax = 166.3533
				text = "IH0"
			intervals [1060]:
				xmin = 166.3533
				xmax = 166.3933
				text = "T"
			intervals [1061]:
				xmin = 166.3933
				xmax = 166.5133
				text = "AE1"
			intervals [1062]:
				xmin = 166.5133
				xmax = 166.6933
				text = "Z"
			intervals [1063]:
				xmin = 166.6933
				xmax = 166.7633
				text = "S"
			intervals [1064]:
				xmin = 166.7633
				xmax = 166.8833
				text = "AH1"
			intervals [1065]:
				xmin = 166.8833
				xmax = 167.0633
				text = "CH"
			intervals [1066]:
				xmin = 167.0633
				xmax = 167.1256
				text = ""
			intervals [1067]:
				xmin = 167.1256
				xmax = 167.1956
				text = "Y"
			intervals [1068]:
				xmin = 167.1956
				xmax = 167.2256
				text = "UW1"
			intervals [1069]:
				xmin = 167.2256
				xmax = 167.2556
				text = "N"
			intervals [1070]:
				xmin = 167.2556
				xmax = 167.2856
				text = "OW1"
			intervals [1071]:
				xmin = 167.2856
				xmax = 167.3156
				text = "IH1"
			intervals [1072]:
				xmin = 167.3156
				xmax = 167.3756
				text = "T"
			intervals [1073]:
				xmin = 167.3756
				xmax = 167.4056
				text = "D"
			intervals [1074]:
				xmin = 167.4056
				xmax = 167.4456
				text = "IH0"
			intervals [1075]:
				xmin = 167.4456
				xmax = 167.5756
				text = "P"
			intervals [1076]:
				xmin = 167.5756
				xmax = 167.6056
				text = "EH1"
			intervals [1077]:
				xmin = 167.6056
				xmax = 167.6756
				text = "N"
			intervals [1078]:
				xmin = 167.6756
				xmax = 167.7156
				text = "D"
			intervals [1079]:
				xmin = 167.7156
				xmax = 167.7756
				text = "Z"
			intervals [1080]:
				xmin = 167.7756
				xmax = 167.8156
				text = "AO1"
			intervals [1081]:
				xmin = 167.8156
				xmax = 167.9356
				text = "N"
			intervals [1082]:
				xmin = 167.9356
				xmax = 167.9756
				text = "W"
			intervals [1083]:
				xmin = 167.9756
				xmax = 168.0156
				text = "EH1"
			intervals [1084]:
				xmin = 168.0156
				xmax = 168.0556
				text = "DH"
			intervals [1085]:
				xmin = 168.0556
				xmax = 168.1356
				text = "ER0"
			intervals [1086]:
				xmin = 168.1356
				xmax = 168.1856
				text = "sp"
			intervals [1087]:
				xmin = 168.1856
				xmax = 168.2156
				text = "DH"
			intervals [1088]:
				xmin = 168.2156
				xmax = 168.2456
				text = "AH0"
			intervals [1089]:
				xmin = 168.2456
				xmax = 168.3156
				text = "sp"
			intervals [1090]:
				xmin = 168.3156
				xmax = 168.4156
				text = "P"
			intervals [1091]:
				xmin = 168.4156
				xmax = 168.4856
				text = "L"
			intervals [1092]:
				xmin = 168.4856
				xmax = 168.5156
				text = "EY1"
			intervals [1093]:
				xmin = 168.5156
				xmax = 168.5956
				text = "W"
			intervals [1094]:
				xmin = 168.5956
				xmax = 168.6256
				text = "AH0"
			intervals [1095]:
				xmin = 168.6256
				xmax = 168.6956
				text = "Z"
			intervals [1096]:
				xmin = 168.6956
				xmax = 168.8156
				text = "AO2"
			intervals [1097]:
				xmin = 168.8156
				xmax = 168.8456
				text = "L"
			intervals [1098]:
				xmin = 168.8456
				xmax = 168.9356
				text = "R"
			intervals [1099]:
				xmin = 168.9356
				xmax = 168.9856
				text = "AY1"
			intervals [1100]:
				xmin = 168.9856
				xmax = 169.0356
				text = "T"
			intervals [1101]:
				xmin = 169.0356
				xmax = 169.1056
				text = "ER0"
			intervals [1102]:
				xmin = 169.1056
				xmax = 169.2156
				text = "N"
			intervals [1103]:
				xmin = 169.2156
				xmax = 169.2656
				text = "AA1"
			intervals [1104]:
				xmin = 169.2656
				xmax = 169.3856
				text = "T"
			intervals [1105]:
				xmin = 169.3856
				xmax = 169.5856
				text = "sp"
			intervals [1106]:
				xmin = 169.5856
				xmax = 172.7646
				text = ""
			intervals [1107]:
				xmin = 172.7646
				xmax = 172.8846
				text = "HH"
			intervals [1108]:
				xmin = 172.8846
				xmax = 172.9946
				text = "OW1"
			intervals [1109]:
				xmin = 172.9946
				xmax = 173.1146
				text = "M"
			intervals [1110]:
				xmin = 173.1146
				xmax = 173.2446
				text = "K"
			intervals [1111]:
				xmin = 173.2446
				xmax = 173.2946
				text = "AH2"
			intervals [1112]:
				xmin = 173.2946
				xmax = 173.3946
				text = "M"
			intervals [1113]:
				xmin = 173.3946
				xmax = 173.4346
				text = "IH0"
			intervals [1114]:
				xmin = 173.4346
				xmax = 173.4646
				text = "N"
			intervals [1115]:
				xmin = 173.4646
				xmax = 174.0331
				text = "sp"
			intervals [1116]:
				xmin = 174.0331
				xmax = 174.1331
				text = "AY1"
			intervals [1117]:
				xmin = 174.1331
				xmax = 174.2031
				text = "W"
			intervals [1118]:
				xmin = 174.2031
				xmax = 174.2731
				text = "AH1"
			intervals [1119]:
				xmin = 174.2731
				xmax = 174.3231
				text = "Z"
			intervals [1120]:
				xmin = 174.3231
				xmax = 174.3631
				text = "AH0"
			intervals [1121]:
				xmin = 174.3631
				xmax = 174.3931
				text = "N"
			intervals [1122]:
				xmin = 174.3931
				xmax = 174.4231
				text = "T"
			intervals [1123]:
				xmin = 174.4231
				xmax = 174.5431
				text = "K"
			intervals [1124]:
				xmin = 174.5431
				xmax = 174.5931
				text = "R"
			intervals [1125]:
				xmin = 174.5931
				xmax = 174.6531
				text = "EY1"
			intervals [1126]:
				xmin = 174.6531
				xmax = 174.7831
				text = "Z"
			intervals [1127]:
				xmin = 174.7831
				xmax = 174.8131
				text = "IY0"
			intervals [1128]:
				xmin = 174.8131
				xmax = 174.9031
				text = "AH0"
			intervals [1129]:
				xmin = 174.9031
				xmax = 174.9531
				text = "B"
			intervals [1130]:
				xmin = 174.9531
				xmax = 175.0731
				text = "AW1"
			intervals [1131]:
				xmin = 175.0731
				xmax = 175.1131
				text = "T"
			intervals [1132]:
				xmin = 175.1131
				xmax = 175.1431
				text = "IH0"
			intervals [1133]:
				xmin = 175.1431
				xmax = 175.1731
				text = "T"
			intervals [1134]:
				xmin = 175.1731
				xmax = 175.5469
				text = "sp"
			intervals [1135]:
				xmin = 175.5469
				xmax = 175.5869
				text = "IH0"
			intervals [1136]:
				xmin = 175.5869
				xmax = 175.6369
				text = "T"
			intervals [1137]:
				xmin = 175.6369
				xmax = 175.6769
				text = "W"
			intervals [1138]:
				xmin = 175.6769
				xmax = 175.7269
				text = "AH0"
			intervals [1139]:
				xmin = 175.7269
				xmax = 175.8369
				text = "Z"
			intervals [1140]:
				xmin = 175.8369
				xmax = 175.8869
				text = "AO2"
			intervals [1141]:
				xmin = 175.8869
				xmax = 175.9169
				text = "L"
			intervals [1142]:
				xmin = 175.9169
				xmax = 176.0669
				text = "R"
			intervals [1143]:
				xmin = 176.0669
				xmax = 176.1269
				text = "AY1"
			intervals [1144]:
				xmin = 176.1269
				xmax = 176.1569
				text = "T"
			intervals [1145]:
				xmin = 176.1569
				xmax = 179.5977
				text = "sp"
			intervals [1146]:
				xmin = 179.5977
				xmax = 179.7077
				text = "OW1"
			intervals [1147]:
				xmin = 179.7077
				xmax = 179.7377
				text = "W"
			intervals [1148]:
				xmin = 179.7377
				xmax = 179.7877
				text = "EH1"
			intervals [1149]:
				xmin = 179.7877
				xmax = 179.8177
				text = "L"
			intervals [1150]:
				xmin = 179.8177
				xmax = 179.8477
				text = "DH"
			intervals [1151]:
				xmin = 179.8477
				xmax = 179.9077
				text = "AH0"
			intervals [1152]:
				xmin = 179.9077
				xmax = 179.9877
				text = "P"
			intervals [1153]:
				xmin = 179.9877
				xmax = 180.0677
				text = "L"
			intervals [1154]:
				xmin = 180.0677
				xmax = 180.1677
				text = "AA1"
			intervals [1155]:
				xmin = 180.1677
				xmax = 180.1977
				text = "T"
			intervals [1156]:
				xmin = 180.1977
				xmax = 180.2277
				text = "sp"
			intervals [1157]:
				xmin = 180.2277
				xmax = 180.3077
				text = "W"
			intervals [1158]:
				xmin = 180.3077
				xmax = 180.4877
				text = "AH1"
			intervals [1159]:
				xmin = 180.4877
				xmax = 180.7077
				text = "Z"
			intervals [1160]:
				xmin = 180.7077
				xmax = 180.7877
				text = "sp"
			intervals [1161]:
				xmin = 180.7877
				xmax = 180.8177
				text = "AH0"
			intervals [1162]:
				xmin = 180.8177
				xmax = 180.8677
				text = "B"
			intervals [1163]:
				xmin = 180.8677
				xmax = 181.0077
				text = "AW1"
			intervals [1164]:
				xmin = 181.0077
				xmax = 181.0577
				text = "T"
			intervals [1165]:
				xmin = 181.0577
				xmax = 181.2077
				text = "AH1"
			intervals [1166]:
				xmin = 181.2077
				xmax = 181.3377
				text = "sp"
			intervals [1167]:
				xmin = 181.3377
				xmax = 182.5817
				text = ""
			intervals [1168]:
				xmin = 182.5817
				xmax = 182.8117
				text = "AH0"
			intervals [1169]:
				xmin = 182.8117
				xmax = 182.8617
				text = "N"
			intervals [1170]:
				xmin = 182.8617
				xmax = 182.9117
				text = "IH1"
			intervals [1171]:
				xmin = 182.9117
				xmax = 183.0317
				text = "NG"
			intervals [1172]:
				xmin = 183.0317
				xmax = 183.0817
				text = "L"
			intervals [1173]:
				xmin = 183.0817
				xmax = 183.1717
				text = "IH0"
			intervals [1174]:
				xmin = 183.1717
				xmax = 183.9217
				text = "SH"
			intervals [1175]:
				xmin = 183.9217
				xmax = 184.3021
				text = ""
			intervals [1176]:
				xmin = 184.3021
				xmax = 184.3621
				text = "P"
			intervals [1177]:
				xmin = 184.3621
				xmax = 184.3921
				text = "R"
			intervals [1178]:
				xmin = 184.3921
				xmax = 184.4421
				text = "AH0"
			intervals [1179]:
				xmin = 184.4421
				xmax = 184.6021
				text = "F"
			intervals [1180]:
				xmin = 184.6021
				xmax = 184.6721
				text = "EH1"
			intervals [1181]:
				xmin = 184.6721
				xmax = 184.8221
				text = "S"
			intervals [1182]:
				xmin = 184.8221
				xmax = 184.9021
				text = "ER0"
			intervals [1183]:
				xmin = 184.9021
				xmax = 185.0521
				text = "sp"
			intervals [1184]:
				xmin = 185.0521
				xmax = 185.5906
				text = ""
			intervals [1185]:
				xmin = 185.5906
				xmax = 185.6706
				text = "HH"
			intervals [1186]:
				xmin = 185.6706
				xmax = 185.7006
				text = "UW1"
			intervals [1187]:
				xmin = 185.7006
				xmax = 185.7306
				text = "W"
			intervals [1188]:
				xmin = 185.7306
				xmax = 185.7606
				text = "AH0"
			intervals [1189]:
				xmin = 185.7606
				xmax = 185.8106
				text = "Z"
			intervals [1190]:
				xmin = 185.8106
				xmax = 185.8906
				text = "T"
			intervals [1191]:
				xmin = 185.8906
				xmax = 185.9406
				text = "IY1"
			intervals [1192]:
				xmin = 185.9406
				xmax = 186.0406
				text = "CH"
			intervals [1193]:
				xmin = 186.0406
				xmax = 186.0706
				text = "IH0"
			intervals [1194]:
				xmin = 186.0706
				xmax = 186.1006
				text = "NG"
			intervals [1195]:
				xmin = 186.1006
				xmax = 186.1406
				text = "IH0"
			intervals [1196]:
				xmin = 186.1406
				xmax = 186.1706
				text = "N"
			intervals [1197]:
				xmin = 186.1706
				xmax = 186.2106
				text = "DH"
			intervals [1198]:
				xmin = 186.2106
				xmax = 186.2806
				text = "AH0"
			intervals [1199]:
				xmin = 186.2806
				xmax = 186.3506
				text = "S"
			intervals [1200]:
				xmin = 186.3506
				xmax = 186.4206
				text = "T"
			intervals [1201]:
				xmin = 186.4206
				xmax = 186.4906
				text = "EY1"
			intervals [1202]:
				xmin = 186.4906
				xmax = 186.5406
				text = "T"
			intervals [1203]:
				xmin = 186.5406
				xmax = 186.6006
				text = "S"
			intervals [1204]:
				xmin = 186.6006
				xmax = 186.6306
				text = "AH0"
			intervals [1205]:
				xmin = 186.6306
				xmax = 186.6906
				text = "N"
			intervals [1206]:
				xmin = 186.6906
				xmax = 186.7306
				text = "sp"
			intervals [1207]:
				xmin = 186.7306
				xmax = 186.7606
				text = "B"
			intervals [1208]:
				xmin = 186.7606
				xmax = 186.7906
				text = "R"
			intervals [1209]:
				xmin = 186.7906
				xmax = 186.8206
				text = "IH1"
			intervals [1210]:
				xmin = 186.8206
				xmax = 186.8806
				text = "NG"
			intervals [1211]:
				xmin = 186.8806
				xmax = 186.9306
				text = "Z"
			intervals [1212]:
				xmin = 186.9306
				xmax = 186.9606
				text = "AH0"
			intervals [1213]:
				xmin = 186.9606
				xmax = 186.9906
				text = "N"
			intervals [1214]:
				xmin = 186.9906
				xmax = 187.0306
				text = "AH0"
			intervals [1215]:
				xmin = 187.0306
				xmax = 187.1006
				text = "M"
			intervals [1216]:
				xmin = 187.1006
				xmax = 187.1406
				text = "EH1"
			intervals [1217]:
				xmin = 187.1406
				xmax = 187.1706
				text = "R"
			intervals [1218]:
				xmin = 187.1706
				xmax = 187.2206
				text = "AH0"
			intervals [1219]:
				xmin = 187.2206
				xmax = 187.2506
				text = "K"
			intervals [1220]:
				xmin = 187.2506
				xmax = 187.2806
				text = "AH0"
			intervals [1221]:
				xmin = 187.2806
				xmax = 187.3506
				text = "N"
			intervals [1222]:
				xmin = 187.3506
				xmax = 187.4306
				text = "W"
			intervals [1223]:
				xmin = 187.4306
				xmax = 187.5006
				text = "AY1"
			intervals [1224]:
				xmin = 187.5006
				xmax = 187.5806
				text = "F"
			intervals [1225]:
				xmin = 187.5806
				xmax = 187.6506
				text = "sp"
			intervals [1226]:
				xmin = 187.6506
				xmax = 187.7106
				text = "B"
			intervals [1227]:
				xmin = 187.7106
				xmax = 187.8206
				text = "AE1"
			intervals [1228]:
				xmin = 187.8206
				xmax = 187.8506
				text = "K"
			intervals [1229]:
				xmin = 187.8506
				xmax = 187.9206
				text = "sp"
			intervals [1230]:
				xmin = 187.9206
				xmax = 188.0406
				text = "T"
			intervals [1231]:
				xmin = 188.0406
				xmax = 188.2306
				text = "UW1"
			intervals [1232]:
				xmin = 188.2306
				xmax = 189.5032
				text = "sp"
			intervals [1233]:
				xmin = 189.5032
				xmax = 189.5932
				text = "IH1"
			intervals [1234]:
				xmin = 189.5932
				xmax = 189.6832
				text = "NG"
			intervals [1235]:
				xmin = 189.6832
				xmax = 189.7132
				text = "G"
			intervals [1236]:
				xmin = 189.7132
				xmax = 189.7632
				text = "L"
			intervals [1237]:
				xmin = 189.7632
				xmax = 189.8032
				text = "AH0"
			intervals [1238]:
				xmin = 189.8032
				xmax = 189.8732
				text = "N"
			intervals [1239]:
				xmin = 189.8732
				xmax = 189.9432
				text = "D"
			intervals [1240]:
				xmin = 189.9432
				xmax = 190.0632
				text = "sp"
			intervals [1241]:
				xmin = 190.0632
				xmax = 190.8281
				text = ""
			intervals [1242]:
				xmin = 190.8281
				xmax = 191.1081
				text = "AH0"
			intervals [1243]:
				xmin = 191.1081
				xmax = 191.2081
				text = "N"
			intervals [1244]:
				xmin = 191.2081
				xmax = 191.2781
				text = "D"
			intervals [1245]:
				xmin = 191.2781
				xmax = 191.5081
				text = "AH1"
			intervals [1246]:
				xmin = 191.5081
				xmax = 192.4052
				text = "sp"
			intervals [1247]:
				xmin = 192.4052
				xmax = 192.4652
				text = "AH0"
			intervals [1248]:
				xmin = 192.4652
				xmax = 193.0852
				text = "N"
			intervals [1249]:
				xmin = 193.0852
				xmax = 193.1352
				text = "sp"
			intervals [1250]:
				xmin = 193.1352
				xmax = 193.2052
				text = "DH"
			intervals [1251]:
				xmin = 193.2052
				xmax = 193.2552
				text = "EH1"
			intervals [1252]:
				xmin = 193.2552
				xmax = 193.3252
				text = "N"
			intervals [1253]:
				xmin = 193.3252
				xmax = 193.3952
				text = "HH"
			intervals [1254]:
				xmin = 193.3952
				xmax = 193.5452
				text = "IY1"
			intervals [1255]:
				xmin = 193.5452
				xmax = 193.6252
				text = "S"
			intervals [1256]:
				xmin = 193.6252
				xmax = 193.6852
				text = "G"
			intervals [1257]:
				xmin = 193.6852
				xmax = 193.7152
				text = "IH1"
			intervals [1258]:
				xmin = 193.7152
				xmax = 193.7452
				text = "T"
			intervals [1259]:
				xmin = 193.7452
				xmax = 193.7752
				text = "IH0"
			intervals [1260]:
				xmin = 193.7752
				xmax = 193.8152
				text = "NG"
			intervals [1261]:
				xmin = 193.8152
				xmax = 193.8452
				text = "R"
			intervals [1262]:
				xmin = 193.8452
				xmax = 193.8852
				text = "EH1"
			intervals [1263]:
				xmin = 193.8852
				xmax = 193.9152
				text = "D"
			intervals [1264]:
				xmin = 193.9152
				xmax = 193.9552
				text = "IY0"
			intervals [1265]:
				xmin = 193.9552
				xmax = 194.0052
				text = "T"
			intervals [1266]:
				xmin = 194.0052
				xmax = 194.0752
				text = "AH0"
			intervals [1267]:
				xmin = 194.0752
				xmax = 194.1352
				text = "L"
			intervals [1268]:
				xmin = 194.1352
				xmax = 194.2152
				text = "IY1"
			intervals [1269]:
				xmin = 194.2152
				xmax = 194.2752
				text = "V"
			intervals [1270]:
				xmin = 194.2752
				xmax = 194.3252
				text = "T"
			intervals [1271]:
				xmin = 194.3252
				xmax = 194.3552
				text = "IH0"
			intervals [1272]:
				xmin = 194.3552
				xmax = 194.3852
				text = "sp"
			intervals [1273]:
				xmin = 194.3852
				xmax = 194.4752
				text = "K"
			intervals [1274]:
				xmin = 194.4752
				xmax = 194.5152
				text = "AH1"
			intervals [1275]:
				xmin = 194.5152
				xmax = 194.6152
				text = "M"
			intervals [1276]:
				xmin = 194.6152
				xmax = 194.6452
				text = "sp"
			intervals [1277]:
				xmin = 194.6452
				xmax = 194.7052
				text = "B"
			intervals [1278]:
				xmin = 194.7052
				xmax = 194.8352
				text = "AE1"
			intervals [1279]:
				xmin = 194.8352
				xmax = 194.9752
				text = "K"
			intervals [1280]:
				xmin = 194.9752
				xmax = 195.0552
				text = "T"
			intervals [1281]:
				xmin = 195.0552
				xmax = 195.0852
				text = "IH0"
			intervals [1282]:
				xmin = 195.0852
				xmax = 195.1152
				text = "DH"
			intervals [1283]:
				xmin = 195.1152
				xmax = 195.1952
				text = "AH0"
			intervals [1284]:
				xmin = 195.1952
				xmax = 195.3652
				text = "sp"
			intervals [1285]:
				xmin = 195.3652
				xmax = 196.3754
				text = ""
			intervals [1286]:
				xmin = 196.3754
				xmax = 196.4754
				text = "Y"
			intervals [1287]:
				xmin = 196.4754
				xmax = 196.5354
				text = "UW0"
			intervals [1288]:
				xmin = 196.5354
				xmax = 196.5654
				text = "N"
			intervals [1289]:
				xmin = 196.5654
				xmax = 196.5954
				text = "AY1"
			intervals [1290]:
				xmin = 196.5954
				xmax = 196.6254
				text = "T"
			intervals [1291]:
				xmin = 196.6254
				xmax = 196.7054
				text = "IH0"
			intervals [1292]:
				xmin = 196.7054
				xmax = 196.7754
				text = "D"
			intervals [1293]:
				xmin = 196.7754
				xmax = 196.9754
				text = "S"
			intervals [1294]:
				xmin = 196.9754
				xmax = 197.0554
				text = "T"
			intervals [1295]:
				xmin = 197.0554
				xmax = 197.2354
				text = "EY1"
			intervals [1296]:
				xmin = 197.2354
				xmax = 197.3454
				text = "T"
			intervals [1297]:
				xmin = 197.3454
				xmax = 197.5654
				text = "S"
			intervals [1298]:
				xmin = 197.5654
				xmax = 198.2113
				text = ""
			intervals [1299]:
				xmin = 198.2113
				xmax = 198.2713
				text = "sil"
			intervals [1300]:
				xmin = 198.2713
				xmax = 198.4813
				text = "AH0"
			intervals [1301]:
				xmin = 198.4813
				xmax = 198.5913
				text = "N"
			intervals [1302]:
				xmin = 198.5913
				xmax = 198.6513
				text = "D"
			intervals [1303]:
				xmin = 198.6513
				xmax = 198.9913
				text = "AH1"
			intervals [1304]:
				xmin = 198.9913
				xmax = 199.2213
				text = "sp"
			intervals [1305]:
				xmin = 199.2213
				xmax = 200.9678
				text = ""
			intervals [1306]:
				xmin = 200.9678
				xmax = 201.0878
				text = "DH"
			intervals [1307]:
				xmin = 201.0878
				xmax = 201.1378
				text = "AH0"
			intervals [1308]:
				xmin = 201.1378
				xmax = 201.2278
				text = "W"
			intervals [1309]:
				xmin = 201.2278
				xmax = 201.3278
				text = "AY1"
			intervals [1310]:
				xmin = 201.3278
				xmax = 201.4278
				text = "F"
			intervals [1311]:
				xmin = 201.4278
				xmax = 201.4578
				text = "IH0"
			intervals [1312]:
				xmin = 201.4578
				xmax = 201.5278
				text = "Z"
			intervals [1313]:
				xmin = 201.5278
				xmax = 201.5678
				text = "G"
			intervals [1314]:
				xmin = 201.5678
				xmax = 201.5978
				text = "OW1"
			intervals [1315]:
				xmin = 201.5978
				xmax = 201.6578
				text = "IH0"
			intervals [1316]:
				xmin = 201.6578
				xmax = 201.6978
				text = "N"
			intervals [1317]:
				xmin = 201.6978
				xmax = 201.7278
				text = "T"
			intervals [1318]:
				xmin = 201.7278
				xmax = 201.7878
				text = "AH0"
			intervals [1319]:
				xmin = 201.7878
				xmax = 201.9278
				text = "S"
			intervals [1320]:
				xmin = 201.9278
				xmax = 202.0078
				text = "T"
			intervals [1321]:
				xmin = 202.0078
				xmax = 202.2278
				text = "EY1"
			intervals [1322]:
				xmin = 202.2278
				xmax = 202.2878
				text = "W"
			intervals [1323]:
				xmin = 202.2878
				xmax = 202.3378
				text = "IH0"
			intervals [1324]:
				xmin = 202.3378
				xmax = 202.3678
				text = "TH"
			intervals [1325]:
				xmin = 202.3678
				xmax = 202.4078
				text = "HH"
			intervals [1326]:
				xmin = 202.4078
				xmax = 202.4478
				text = "IH0"
			intervals [1327]:
				xmin = 202.4478
				xmax = 202.5378
				text = "Z"
			intervals [1328]:
				xmin = 202.5378
				xmax = 202.6978
				text = "F"
			intervals [1329]:
				xmin = 202.6978
				xmax = 202.8978
				text = "AA1"
			intervals [1330]:
				xmin = 202.8978
				xmax = 202.9578
				text = "DH"
			intervals [1331]:
				xmin = 202.9578
				xmax = 203.2078
				text = "ER0"
			intervals [1332]:
				xmin = 203.2078
				xmax = 203.2378
				text = "AE1"
			intervals [1333]:
				xmin = 203.2378
				xmax = 203.3778
				text = "N"
			intervals [1334]:
				xmin = 203.3778
				xmax = 203.4078
				text = "sp"
			intervals [1335]:
				xmin = 203.4078
				xmax = 203.4478
				text = "B"
			intervals [1336]:
				xmin = 203.4478
				xmax = 203.5078
				text = "R"
			intervals [1337]:
				xmin = 203.5078
				xmax = 203.5878
				text = "AH1"
			intervals [1338]:
				xmin = 203.5878
				xmax = 203.6478
				text = "DH"
			intervals [1339]:
				xmin = 203.6478
				xmax = 203.7678
				text = "ER0"
			intervals [1340]:
				xmin = 203.7678
				xmax = 204.0278
				text = "Z"
			intervals [1341]:
				xmin = 204.0278
				xmax = 204.0578
				text = "sp"
			intervals [1342]:
				xmin = 204.0578
				xmax = 204.0878
				text = "AH0"
			intervals [1343]:
				xmin = 204.0878
				xmax = 204.2578
				text = "N"
			intervals [1344]:
				xmin = 204.2578
				xmax = 204.3078
				text = "sp"
			intervals [1345]:
				xmin = 204.3078
				xmax = 204.5925
				text = ""
			intervals [1346]:
				xmin = 204.5925
				xmax = 204.6625
				text = "IH0"
			intervals [1347]:
				xmin = 204.6625
				xmax = 204.7625
				text = "T"
			intervals [1348]:
				xmin = 204.7625
				xmax = 204.8325
				text = "S"
			intervals [1349]:
				xmin = 204.8325
				xmax = 204.9025
				text = "DH"
			intervals [1350]:
				xmin = 204.9025
				xmax = 204.9625
				text = "AE1"
			intervals [1351]:
				xmin = 204.9625
				xmax = 204.9925
				text = "T"
			intervals [1352]:
				xmin = 204.9925
				xmax = 205.1225
				text = "sp"
			intervals [1353]:
				xmin = 205.1225
				xmax = 205.1725
				text = "K"
			intervals [1354]:
				xmin = 205.1725
				xmax = 205.2325
				text = "AY1"
			intervals [1355]:
				xmin = 205.2325
				xmax = 205.2625
				text = "N"
			intervals [1356]:
				xmin = 205.2625
				xmax = 205.2925
				text = "AH0"
			intervals [1357]:
				xmin = 205.2925
				xmax = 205.3225
				text = "V"
			intervals [1358]:
				xmin = 205.3225
				xmax = 205.3525
				text = "AH0"
			intervals [1359]:
				xmin = 205.3525
				xmax = 205.6325
				text = "TH"
			intervals [1360]:
				xmin = 205.6325
				xmax = 205.7325
				text = "IH1"
			intervals [1361]:
				xmin = 205.7325
				xmax = 205.7625
				text = "NG"
			intervals [1362]:
				xmin = 205.7625
				xmax = 205.9425
				text = "sp"
			intervals [1363]:
				xmin = 205.9425
				xmax = 206.3129
				text = ""
			intervals [1364]:
				xmin = 206.3129
				xmax = 206.5329
				text = "Y"
			intervals [1365]:
				xmin = 206.5329
				xmax = 206.6629
				text = "AE1"
			intervals [1366]:
				xmin = 206.6629
				xmax = 206.8229
				text = "sp"
			intervals [1367]:
				xmin = 206.8229
				xmax = 207.1229
				text = "Y"
			intervals [1368]:
				xmin = 207.1229
				xmax = 207.1629
				text = "AE1"
			intervals [1369]:
				xmin = 207.1629
				xmax = 208.4782
				text = "sp"
			intervals [1370]:
				xmin = 208.4782
				xmax = 208.5482
				text = "IH1"
			intervals [1371]:
				xmin = 208.5482
				xmax = 208.5882
				text = "T"
			intervals [1372]:
				xmin = 208.5882
				xmax = 208.6182
				text = "sp"
			intervals [1373]:
				xmin = 208.6182
				xmax = 208.6782
				text = "W"
			intervals [1374]:
				xmin = 208.6782
				xmax = 208.7782
				text = "AO1"
			intervals [1375]:
				xmin = 208.7782
				xmax = 208.8882
				text = "Z"
			intervals [1376]:
				xmin = 208.8882
				xmax = 208.9182
				text = "sp"
			intervals [1377]:
				xmin = 208.9182
				xmax = 209.1282
				text = "AH1"
			intervals [1378]:
				xmin = 209.1282
				xmax = 211.161
				text = "sp"
			intervals [1379]:
				xmin = 211.161
				xmax = 211.191
				text = "W"
			intervals [1380]:
				xmin = 211.191
				xmax = 211.221
				text = "EH1"
			intervals [1381]:
				xmin = 211.221
				xmax = 211.261
				text = "L"
			intervals [1382]:
				xmin = 211.261
				xmax = 211.291
				text = "IH0"
			intervals [1383]:
				xmin = 211.291
				xmax = 211.321
				text = "T"
			intervals [1384]:
				xmin = 211.321
				xmax = 211.351
				text = "sp"
			intervals [1385]:
				xmin = 211.351
				xmax = 211.441
				text = "W"
			intervals [1386]:
				xmin = 211.441
				xmax = 211.481
				text = "AH0"
			intervals [1387]:
				xmin = 211.481
				xmax = 211.541
				text = "Z"
			intervals [1388]:
				xmin = 211.541
				xmax = 211.931
				text = "AO2"
			intervals [1389]:
				xmin = 211.931
				xmax = 211.961
				text = "L"
			intervals [1390]:
				xmin = 211.961
				xmax = 211.991
				text = "R"
			intervals [1391]:
				xmin = 211.991
				xmax = 212.051
				text = "AY1"
			intervals [1392]:
				xmin = 212.051
				xmax = 212.131
				text = "T"
			intervals [1393]:
				xmin = 212.131
				xmax = 212.161
				text = "sp"
			intervals [1394]:
				xmin = 212.161
				xmax = 212.331
				text = "AY1"
			intervals [1395]:
				xmin = 212.331
				xmax = 212.361
				text = "sp"
			intervals [1396]:
				xmin = 212.361
				xmax = 212.411
				text = "S"
			intervals [1397]:
				xmin = 212.411
				xmax = 212.481
				text = "AH0"
			intervals [1398]:
				xmin = 212.481
				xmax = 212.541
				text = "P"
			intervals [1399]:
				xmin = 212.541
				xmax = 212.661
				text = "OW1"
			intervals [1400]:
				xmin = 212.661
				xmax = 212.691
				text = "Z"
			intervals [1401]:
				xmin = 212.691
				xmax = 212.771
				text = "sp"
			intervals [1402]:
				xmin = 212.771
				xmax = 212.801
				text = "Y"
			intervals [1403]:
				xmin = 212.801
				xmax = 212.831
				text = "UW1"
			intervals [1404]:
				xmin = 212.831
				xmax = 212.911
				text = "sp"
			intervals [1405]:
				xmin = 212.911
				xmax = 212.941
				text = "N"
			intervals [1406]:
				xmin = 212.941
				xmax = 212.971
				text = "OW1"
			intervals [1407]:
				xmin = 212.971
				xmax = 213.211
				text = "sp"
			intervals [1408]:
				xmin = 213.211
				xmax = 213.4076
				text = ""
			intervals [1409]:
				xmin = 213.4076
				xmax = 213.7876
				text = "N"
			intervals [1410]:
				xmin = 213.7876
				xmax = 213.8376
				text = "AA1"
			intervals [1411]:
				xmin = 213.8376
				xmax = 213.9176
				text = "T"
			intervals [1412]:
				xmin = 213.9176
				xmax = 213.9576
				text = "sp"
			intervals [1413]:
				xmin = 213.9576
				xmax = 214.0276
				text = "T"
			intervals [1414]:
				xmin = 214.0276
				xmax = 214.0976
				text = "UW1"
			intervals [1415]:
				xmin = 214.0976
				xmax = 214.1876
				text = "sp"
			intervals [1416]:
				xmin = 214.1876
				xmax = 214.2376
				text = "G"
			intervals [1417]:
				xmin = 214.2376
				xmax = 214.2676
				text = "R"
			intervals [1418]:
				xmin = 214.2676
				xmax = 214.2976
				text = "EY1"
			intervals [1419]:
				xmin = 214.2976
				xmax = 214.3276
				text = "T"
			intervals [1420]:
				xmin = 214.3276
				xmax = 220.5049
				text = "sp"
			intervals [1421]:
				xmin = 220.5049
				xmax = 220.7449
				text = "N"
			intervals [1422]:
				xmin = 220.7449
				xmax = 221.1849
				text = "OW1"
			intervals [1423]:
				xmin = 221.1849
				xmax = 222.5107
				text = "sp"
			intervals [1424]:
				xmin = 222.5107
				xmax = 222.7407
				text = "N"
			intervals [1425]:
				xmin = 222.7407
				xmax = 223.0507
				text = "OW1"
			intervals [1426]:
				xmin = 223.0507
				xmax = 223.3225
				text = "sp"
			intervals [1427]:
				xmin = 223.3225
				xmax = 223.3725
				text = "W"
			intervals [1428]:
				xmin = 223.3725
				xmax = 223.4125
				text = "IY1"
			intervals [1429]:
				xmin = 223.4125
				xmax = 223.4925
				text = "N"
			intervals [1430]:
				xmin = 223.4925
				xmax = 223.5525
				text = "EH1"
			intervals [1431]:
				xmin = 223.5525
				xmax = 223.5925
				text = "V"
			intervals [1432]:
				xmin = 223.5925
				xmax = 223.6625
				text = "ER0"
			intervals [1433]:
				xmin = 223.6625
				xmax = 223.7225
				text = "sp"
			intervals [1434]:
				xmin = 223.7225
				xmax = 223.8225
				text = "F"
			intervals [1435]:
				xmin = 223.8225
				xmax = 223.8625
				text = "EH1"
			intervals [1436]:
				xmin = 223.8625
				xmax = 223.9625
				text = "L"
			intervals [1437]:
				xmin = 223.9625
				xmax = 223.9925
				text = "T"
			intervals [1438]:
				xmin = 223.9925
				xmax = 224.0325
				text = "DH"
			intervals [1439]:
				xmin = 224.0325
				xmax = 224.0625
				text = "AH0"
			intervals [1440]:
				xmin = 224.0625
				xmax = 224.1625
				text = "N"
			intervals [1441]:
				xmin = 224.1625
				xmax = 224.1925
				text = "IY1"
			intervals [1442]:
				xmin = 224.1925
				xmax = 224.2325
				text = "D"
			intervals [1443]:
				xmin = 224.2325
				xmax = 224.5825
				text = "F"
			intervals [1444]:
				xmin = 224.5825
				xmax = 224.6125
				text = "ER0"
			intervals [1445]:
				xmin = 224.6125
				xmax = 224.6925
				text = "P"
			intervals [1446]:
				xmin = 224.6925
				xmax = 224.7825
				text = "EH1"
			intervals [1447]:
				xmin = 224.7825
				xmax = 224.9125
				text = "T"
			intervals [1448]:
				xmin = 224.9125
				xmax = 225.0725
				text = "S"
			intervals [1449]:
				xmin = 225.0725
				xmax = 226.112
				text = "sp"
			intervals [1450]:
				xmin = 226.112
				xmax = 226.272
				text = "AY1"
			intervals [1451]:
				xmin = 226.272
				xmax = 226.342
				text = "sp"
			intervals [1452]:
				xmin = 226.342
				xmax = 226.442
				text = "G"
			intervals [1453]:
				xmin = 226.442
				xmax = 226.632
				text = "EH1"
			intervals [1454]:
				xmin = 226.632
				xmax = 226.762
				text = "S"
			intervals [1455]:
				xmin = 226.762
				xmax = 226.852
				text = "sp"
			intervals [1456]:
				xmin = 226.852
				xmax = 227.7665
				text = ""
			intervals [1457]:
				xmin = 227.7665
				xmax = 228.0465
				text = "N"
			intervals [1458]:
				xmin = 228.0465
				xmax = 228.2665
				text = "OW1"
			intervals [1459]:
				xmin = 228.2665
				xmax = 237.0973
				text = "sp"
			intervals [1460]:
				xmin = 237.0973
				xmax = 237.3273
				text = "Y"
			intervals [1461]:
				xmin = 237.3273
				xmax = 237.3773
				text = "EH1"
			intervals [1462]:
				xmin = 237.3773
				xmax = 237.5373
				text = "S"
			intervals [1463]:
				xmin = 237.5373
				xmax = 237.6873
				text = "AH1"
			intervals [1464]:
				xmin = 237.6873
				xmax = 237.9273
				text = "sp"
			intervals [1465]:
				xmin = 237.9273
				xmax = 238.3873
				text = "AY1"
			intervals [1466]:
				xmin = 238.3873
				xmax = 238.4473
				text = "sp"
			intervals [1467]:
				xmin = 238.4473
				xmax = 238.5273
				text = "M"
			intervals [1468]:
				xmin = 238.5273
				xmax = 238.5873
				text = "IY1"
			intervals [1469]:
				xmin = 238.5873
				xmax = 238.6673
				text = "N"
			intervals [1470]:
				xmin = 238.6673
				xmax = 238.6973
				text = "IH1"
			intervals [1471]:
				xmin = 238.6973
				xmax = 238.7573
				text = "T"
			intervals [1472]:
				xmin = 238.7573
				xmax = 238.7973
				text = "sp"
			intervals [1473]:
				xmin = 238.7973
				xmax = 238.9173
				text = "W"
			intervals [1474]:
				xmin = 238.9173
				xmax = 238.9673
				text = "AH0"
			intervals [1475]:
				xmin = 238.9673
				xmax = 239.2173
				text = "Z"
			intervals [1476]:
				xmin = 239.2173
				xmax = 239.4733
				text = ""
			intervals [1477]:
				xmin = 239.4733
				xmax = 239.5433
				text = "sil"
			intervals [1478]:
				xmin = 239.5433
				xmax = 239.5833
				text = "IH0"
			intervals [1479]:
				xmin = 239.5833
				xmax = 239.6433
				text = "N"
			intervals [1480]:
				xmin = 239.6433
				xmax = 239.6733
				text = "DH"
			intervals [1481]:
				xmin = 239.6733
				xmax = 239.7033
				text = "IY0"
			intervals [1482]:
				xmin = 239.7033
				xmax = 239.7633
				text = "N"
			intervals [1483]:
				xmin = 239.7633
				xmax = 239.8533
				text = "AO2"
			intervals [1484]:
				xmin = 239.8533
				xmax = 239.9533
				text = "R"
			intervals [1485]:
				xmin = 239.9533
				xmax = 240.0333
				text = "TH"
			intervals [1486]:
				xmin = 240.0333
				xmax = 240.2433
				text = "IY1"
			intervals [1487]:
				xmin = 240.2433
				xmax = 240.3433
				text = "S"
			intervals [1488]:
				xmin = 240.3433
				xmax = 240.4233
				text = "T"
			intervals [1489]:
				xmin = 240.4233
				xmax = 240.9199
				text = ""
			intervals [1490]:
				xmin = 240.9199
				xmax = 240.9899
				text = "sil"
			intervals [1491]:
				xmin = 240.9899
				xmax = 241.0799
				text = "W"
			intervals [1492]:
				xmin = 241.0799
				xmax = 241.2399
				text = "AA1"
			intervals [1493]:
				xmin = 241.2399
				xmax = 241.3499
				text = "SH"
			intervals [1494]:
				xmin = 241.3499
				xmax = 241.3799
				text = "IH0"
			intervals [1495]:
				xmin = 241.3799
				xmax = 241.4399
				text = "NG"
			intervals [1496]:
				xmin = 241.4399
				xmax = 241.5299
				text = "T"
			intervals [1497]:
				xmin = 241.5299
				xmax = 241.5599
				text = "AH0"
			intervals [1498]:
				xmin = 241.5599
				xmax = 241.7099
				text = "N"
			intervals [1499]:
				xmin = 241.7099
				xmax = 241.9072
				text = ""
			intervals [1500]:
				xmin = 241.9072
				xmax = 241.9872
				text = "sil"
			intervals [1501]:
				xmin = 241.9872
				xmax = 242.0572
				text = "AH0"
			intervals [1502]:
				xmin = 242.0572
				xmax = 242.1372
				text = "N"
			intervals [1503]:
				xmin = 242.1372
				xmax = 242.1772
				text = "IH0"
			intervals [1504]:
				xmin = 242.1772
				xmax = 242.2272
				text = "T"
			intervals [1505]:
				xmin = 242.2272
				xmax = 242.3372
				text = "S"
			intervals [1506]:
				xmin = 242.3372
				xmax = 242.4472
				text = "N"
			intervals [1507]:
				xmin = 242.4472
				xmax = 242.5872
				text = "EY1"
			intervals [1508]:
				xmin = 242.5872
				xmax = 242.6672
				text = "M"
			intervals [1509]:
				xmin = 242.6672
				xmax = 242.7072
				text = "W"
			intervals [1510]:
				xmin = 242.7072
				xmax = 242.7872
				text = "AO1"
			intervals [1511]:
				xmin = 242.7872
				xmax = 242.9472
				text = "Z"
			intervals [1512]:
				xmin = 242.9472
				xmax = 243.1172
				text = "CH"
			intervals [1513]:
				xmin = 243.1172
				xmax = 243.3072
				text = "AA1"
			intervals [1514]:
				xmin = 243.3072
				xmax = 243.3372
				text = "R"
			intervals [1515]:
				xmin = 243.3372
				xmax = 243.3972
				text = "L"
			intervals [1516]:
				xmin = 243.3972
				xmax = 243.4472
				text = "Z"
			intervals [1517]:
				xmin = 243.4472
				xmax = 243.5272
				text = "Y"
			intervals [1518]:
				xmin = 243.5272
				xmax = 243.6072
				text = "AH1"
			intervals [1519]:
				xmin = 243.6072
				xmax = 243.7472
				text = "NG"
			intervals [1520]:
				xmin = 243.7472
				xmax = 243.8172
				text = "sp"
			intervals [1521]:
				xmin = 243.8172
				xmax = 243.8672
				text = "P"
			intervals [1522]:
				xmin = 243.8672
				xmax = 243.9072
				text = "L"
			intervals [1523]:
				xmin = 243.9072
				xmax = 243.9772
				text = "AH0"
			intervals [1524]:
				xmin = 243.9772
				xmax = 244.0672
				text = "T"
			intervals [1525]:
				xmin = 244.0672
				xmax = 244.1972
				text = "UW1"
			intervals [1526]:
				xmin = 244.1972
				xmax = 244.2572
				text = "N"
			intervals [1527]:
				xmin = 244.2572
				xmax = 244.3872
				text = "S"
			intervals [1528]:
				xmin = 244.3872
				xmax = 244.4472
				text = "K"
			intervals [1529]:
				xmin = 244.4472
				xmax = 244.5872
				text = "UW1"
			intervals [1530]:
				xmin = 244.5872
				xmax = 244.6472
				text = "L"
			intervals [1531]:
				xmin = 244.6472
				xmax = 244.6972
				text = "AH0"
			intervals [1532]:
				xmin = 244.6972
				xmax = 244.7472
				text = "N"
			intervals [1533]:
				xmin = 244.7472
				xmax = 244.8372
				text = "AY1"
			intervals [1534]:
				xmin = 244.8372
				xmax = 244.9372
				text = "G"
			intervals [1535]:
				xmin = 244.9372
				xmax = 245.0072
				text = "EH1"
			intervals [1536]:
				xmin = 245.0072
				xmax = 245.0872
				text = "S"
			intervals [1537]:
				xmin = 245.0872
				xmax = 245.1172
				text = "IH0"
			intervals [1538]:
				xmin = 245.1172
				xmax = 245.1772
				text = "T"
			intervals [1539]:
				xmin = 245.1772
				xmax = 245.2872
				text = "S"
			intervals [1540]:
				xmin = 245.2872
				xmax = 245.3572
				text = "T"
			intervals [1541]:
				xmin = 245.3572
				xmax = 245.4172
				text = "IH1"
			intervals [1542]:
				xmin = 245.4172
				xmax = 245.5172
				text = "L"
			intervals [1543]:
				xmin = 245.5172
				xmax = 245.6872
				text = "IH0"
			intervals [1544]:
				xmin = 245.6872
				xmax = 245.8672
				text = "Z"
			intervals [1545]:
				xmin = 245.8672
				xmax = 246.8613
				text = ""
			intervals [1546]:
				xmin = 246.8613
				xmax = 247.4113
				text = "AH0"
			intervals [1547]:
				xmin = 247.4113
				xmax = 247.5013
				text = "N"
			intervals [1548]:
				xmin = 247.5013
				xmax = 247.5713
				text = "D"
			intervals [1549]:
				xmin = 247.5713
				xmax = 247.8113
				text = "AH1"
			intervals [1550]:
				xmin = 247.8113
				xmax = 248.8376
				text = "sp"
			intervals [1551]:
				xmin = 248.8376
				xmax = 248.8876
				text = "IH0"
			intervals [1552]:
				xmin = 248.8876
				xmax = 248.9376
				text = "T"
			intervals [1553]:
				xmin = 248.9376
				xmax = 248.9676
				text = "W"
			intervals [1554]:
				xmin = 248.9676
				xmax = 248.9976
				text = "AH0"
			intervals [1555]:
				xmin = 248.9976
				xmax = 249.0276
				text = "Z"
			intervals [1556]:
				xmin = 249.0276
				xmax = 249.0576
				text = "JH"
			intervals [1557]:
				xmin = 249.0576
				xmax = 249.1176
				text = "IH0"
			intervals [1558]:
				xmin = 249.1176
				xmax = 249.2776
				text = "S"
			intervals [1559]:
				xmin = 249.2776
				xmax = 249.3076
				text = "sp"
			intervals [1560]:
				xmin = 249.3076
				xmax = 249.3576
				text = "IH0"
			intervals [1561]:
				xmin = 249.3576
				xmax = 249.3976
				text = "T"
			intervals [1562]:
				xmin = 249.3976
				xmax = 249.4776
				text = "W"
			intervals [1563]:
				xmin = 249.4776
				xmax = 249.5176
				text = "AH0"
			intervals [1564]:
				xmin = 249.5176
				xmax = 249.5976
				text = "Z"
			intervals [1565]:
				xmin = 249.5976
				xmax = 249.6676
				text = "AH0"
			intervals [1566]:
				xmin = 249.6676
				xmax = 249.7776
				text = "P"
			intervals [1567]:
				xmin = 249.7776
				xmax = 249.8176
				text = "L"
			intervals [1568]:
				xmin = 249.8176
				xmax = 249.9176
				text = "AH0"
			intervals [1569]:
				xmin = 249.9176
				xmax = 250.0376
				text = "T"
			intervals [1570]:
				xmin = 250.0376
				xmax = 250.1976
				text = "UW1"
			intervals [1571]:
				xmin = 250.1976
				xmax = 250.2676
				text = "N"
			intervals [1572]:
				xmin = 250.2676
				xmax = 250.3976
				text = "S"
			intervals [1573]:
				xmin = 250.3976
				xmax = 250.4576
				text = "K"
			intervals [1574]:
				xmin = 250.4576
				xmax = 250.5876
				text = "UW1"
			intervals [1575]:
				xmin = 250.5876
				xmax = 250.6376
				text = "L"
			intervals [1576]:
				xmin = 250.6376
				xmax = 250.6676
				text = "sp"
			intervals [1577]:
				xmin = 250.6676
				xmax = 250.7076
				text = "W"
			intervals [1578]:
				xmin = 250.7076
				xmax = 250.7376
				text = "IH1"
			intervals [1579]:
				xmin = 250.7376
				xmax = 250.8076
				text = "CH"
			intervals [1580]:
				xmin = 250.8076
				xmax = 250.8476
				text = "AE1"
			intervals [1581]:
				xmin = 250.8476
				xmax = 250.8976
				text = "T"
			intervals [1582]:
				xmin = 250.8976
				xmax = 250.9576
				text = "DH"
			intervals [1583]:
				xmin = 250.9576
				xmax = 251.0176
				text = "AE1"
			intervals [1584]:
				xmin = 251.0176
				xmax = 251.1076
				text = "T"
			intervals [1585]:
				xmin = 251.1076
				xmax = 251.2276
				text = "T"
			intervals [1586]:
				xmin = 251.2276
				xmax = 251.3876
				text = "AY1"
			intervals [1587]:
				xmin = 251.3876
				xmax = 251.4676
				text = "M"
			intervals [1588]:
				xmin = 251.4676
				xmax = 251.4976
				text = "W"
			intervals [1589]:
				xmin = 251.4976
				xmax = 251.5776
				text = "AO1"
			intervals [1590]:
				xmin = 251.5776
				xmax = 251.7376
				text = "Z"
			intervals [1591]:
				xmin = 251.7376
				xmax = 252.3188
				text = ""
			intervals [1592]:
				xmin = 252.3188
				xmax = 252.4188
				text = "sil"
			intervals [1593]:
				xmin = 252.4188
				xmax = 252.4888
				text = "N"
			intervals [1594]:
				xmin = 252.4888
				xmax = 252.5388
				text = "AA1"
			intervals [1595]:
				xmin = 252.5388
				xmax = 252.6688
				text = "T"
			intervals [1596]:
				xmin = 252.6688
				xmax = 252.7388
				text = "sp"
			intervals [1597]:
				xmin = 252.7388
				xmax = 252.799
				text = ""
			intervals [1598]:
				xmin = 252.799
				xmax = 252.869
				text = "F"
			intervals [1599]:
				xmin = 252.869
				xmax = 252.939
				text = "EH1"
			intervals [1600]:
				xmin = 252.939
				xmax = 252.989
				text = "R"
			intervals [1601]:
				xmin = 252.989
				xmax = 253.029
				text = "L"
			intervals [1602]:
				xmin = 253.029
				xmax = 253.089
				text = "IY0"
			intervals [1603]:
				xmin = 253.089
				xmax = 253.229
				text = "Y"
			intervals [1604]:
				xmin = 253.229
				xmax = 253.359
				text = "UW1"
			intervals [1605]:
				xmin = 253.359
				xmax = 253.449
				text = "ZH"
			intervals [1606]:
				xmin = 253.449
				xmax = 253.549
				text = "UW0"
			intervals [1607]:
				xmin = 253.549
				xmax = 253.579
				text = "AH0"
			intervals [1608]:
				xmin = 253.579
				xmax = 253.609
				text = "L"
			intervals [1609]:
				xmin = 253.609
				xmax = 253.649
				text = "sp"
			intervals [1610]:
				xmin = 253.649
				xmax = 253.739
				text = "IH0"
			intervals [1611]:
				xmin = 253.739
				xmax = 253.839
				text = "N"
			intervals [1612]:
				xmin = 253.839
				xmax = 253.919
				text = "W"
			intervals [1613]:
				xmin = 253.919
				xmax = 254.079
				text = "AA1"
			intervals [1614]:
				xmin = 254.079
				xmax = 254.239
				text = "SH"
			intervals [1615]:
				xmin = 254.239
				xmax = 254.269
				text = "IH0"
			intervals [1616]:
				xmin = 254.269
				xmax = 254.299
				text = "NG"
			intervals [1617]:
				xmin = 254.299
				xmax = 254.409
				text = "T"
			intervals [1618]:
				xmin = 254.409
				xmax = 254.439
				text = "AH0"
			intervals [1619]:
				xmin = 254.439
				xmax = 254.599
				text = "N"
			intervals [1620]:
				xmin = 254.599
				xmax = 254.7918
				text = ""
			intervals [1621]:
				xmin = 254.7918
				xmax = 254.8418
				text = "sil"
			intervals [1622]:
				xmin = 254.8418
				xmax = 255.0618
				text = "S"
			intervals [1623]:
				xmin = 255.0618
				xmax = 255.4718
				text = "OW1"
			intervals [1624]:
				xmin = 255.4718
				xmax = 255.6018
				text = "AH1"
			intervals [1625]:
				xmin = 255.6018
				xmax = 258.1246
				text = "sp"
			intervals [1626]:
				xmin = 258.1246
				xmax = 258.1946
				text = "Y"
			intervals [1627]:
				xmin = 258.1946
				xmax = 258.3046
				text = "AE1"
			intervals [1628]:
				xmin = 258.3046
				xmax = 258.4846
				text = "W"
			intervals [1629]:
				xmin = 258.4846
				xmax = 258.5446
				text = "EH1"
			intervals [1630]:
				xmin = 258.5446
				xmax = 258.7846
				text = "L"
			intervals [1631]:
				xmin = 258.7846
				xmax = 259.8952
				text = "sp"
			intervals [1632]:
				xmin = 259.8952
				xmax = 259.9252
				text = "DH"
			intervals [1633]:
				xmin = 259.9252
				xmax = 259.9552
				text = "AH0"
			intervals [1634]:
				xmin = 259.9552
				xmax = 259.9952
				text = "T"
			intervals [1635]:
				xmin = 259.9952
				xmax = 260.0652
				text = "S"
			intervals [1636]:
				xmin = 260.0652
				xmax = 260.0952
				text = "W"
			intervals [1637]:
				xmin = 260.0952
				xmax = 260.1252
				text = "AH1"
			intervals [1638]:
				xmin = 260.1252
				xmax = 260.1852
				text = "T"
			intervals [1639]:
				xmin = 260.1852
				xmax = 260.2352
				text = "W"
			intervals [1640]:
				xmin = 260.2352
				xmax = 260.2952
				text = "IY1"
			intervals [1641]:
				xmin = 260.2952
				xmax = 260.3852
				text = "D"
			intervals [1642]:
				xmin = 260.3852
				xmax = 260.4852
				text = "IH1"
			intervals [1643]:
				xmin = 260.4852
				xmax = 260.5552
				text = "D"
			intervals [1644]:
				xmin = 260.5552
				xmax = 260.6052
				text = "sp"
			intervals [1645]:
				xmin = 260.6052
				xmax = 260.7252
				text = "P"
			intervals [1646]:
				xmin = 260.7252
				xmax = 260.8252
				text = "AE1"
			intervals [1647]:
				xmin = 260.8252
				xmax = 260.9552
				text = "S"
			intervals [1648]:
				xmin = 260.9552
				xmax = 261.1252
				text = "ER0"
			intervals [1649]:
				xmin = 261.1252
				xmax = 261.2152
				text = "AW1"
			intervals [1650]:
				xmin = 261.2152
				xmax = 261.2752
				text = "N"
			intervals [1651]:
				xmin = 261.2752
				xmax = 261.3152
				text = "D"
			intervals [1652]:
				xmin = 261.3152
				xmax = 261.4052
				text = "F"
			intervals [1653]:
				xmin = 261.4052
				xmax = 261.4852
				text = "ER0"
			intervals [1654]:
				xmin = 261.4852
				xmax = 261.6452
				text = "M"
			intervals [1655]:
				xmin = 261.6452
				xmax = 262.3705
				text = ""
			intervals [1656]:
				xmin = 262.3705
				xmax = 262.4305
				text = "sil"
			intervals [1657]:
				xmin = 262.4305
				xmax = 262.5005
				text = "T"
			intervals [1658]:
				xmin = 262.5005
				xmax = 262.5705
				text = "IY1"
			intervals [1659]:
				xmin = 262.5705
				xmax = 262.6605
				text = "CH"
			intervals [1660]:
				xmin = 262.6605
				xmax = 262.7105
				text = "ER0"
			intervals [1661]:
				xmin = 262.7105
				xmax = 262.7405
				text = "T"
			intervals [1662]:
				xmin = 262.7405
				xmax = 262.8405
				text = "IH0"
			intervals [1663]:
				xmin = 262.8405
				xmax = 262.9205
				text = "T"
			intervals [1664]:
				xmin = 262.9205
				xmax = 263.0205
				text = "IY1"
			intervals [1665]:
				xmin = 263.0205
				xmax = 263.1305
				text = "CH"
			intervals [1666]:
				xmin = 263.1305
				xmax = 263.2305
				text = "ER0"
			intervals [1667]:
				xmin = 263.2305
				xmax = 263.2705
				text = "sp"
			intervals [1668]:
				xmin = 263.2705
				xmax = 263.7274
				text = ""
			intervals [1669]:
				xmin = 263.7274
				xmax = 263.8574
				text = "F"
			intervals [1670]:
				xmin = 263.8574
				xmax = 263.8874
				text = "AO1"
			intervals [1671]:
				xmin = 263.8874
				xmax = 263.9574
				text = "R"
			intervals [1672]:
				xmin = 263.9574
				xmax = 264.0774
				text = "S"
			intervals [1673]:
				xmin = 264.0774
				xmax = 264.1174
				text = "AH1"
			intervals [1674]:
				xmin = 264.1174
				xmax = 264.1874
				text = "B"
			intervals [1675]:
				xmin = 264.1874
				xmax = 264.2474
				text = "JH"
			intervals [1676]:
				xmin = 264.2474
				xmax = 264.3074
				text = "IH0"
			intervals [1677]:
				xmin = 264.3074
				xmax = 264.3474
				text = "K"
			intervals [1678]:
				xmin = 264.3474
				xmax = 264.3774
				text = "T"
			intervals [1679]:
				xmin = 264.3774
				xmax = 264.4374
				text = "T"
			intervals [1680]:
				xmin = 264.4374
				xmax = 264.5174
				text = "IH0"
			intervals [1681]:
				xmin = 264.5174
				xmax = 264.6274
				text = "S"
			intervals [1682]:
				xmin = 264.6274
				xmax = 264.6974
				text = "AH1"
			intervals [1683]:
				xmin = 264.6974
				xmax = 264.7674
				text = "B"
			intervals [1684]:
				xmin = 264.7674
				xmax = 264.8574
				text = "JH"
			intervals [1685]:
				xmin = 264.8574
				xmax = 264.9074
				text = "IH0"
			intervals [1686]:
				xmin = 264.9074
				xmax = 264.9374
				text = "K"
			intervals [1687]:
				xmin = 264.9374
				xmax = 264.9674
				text = "T"
			intervals [1688]:
				xmin = 264.9674
				xmax = 265.1252
				text = ""
			intervals [1689]:
				xmin = 265.1252
				xmax = 265.2052
				text = "sil"
			intervals [1690]:
				xmin = 265.2052
				xmax = 265.2652
				text = "AH0"
			intervals [1691]:
				xmin = 265.2652
				xmax = 265.4752
				text = "N"
			intervals [1692]:
				xmin = 265.4752
				xmax = 267.8866
				text = ""
			intervals [1693]:
				xmin = 267.8866
				xmax = 267.9466
				text = "sil"
			intervals [1694]:
				xmin = 267.9466
				xmax = 268.0166
				text = "AY1"
			intervals [1695]:
				xmin = 268.0166
				xmax = 268.1066
				text = "S"
			intervals [1696]:
				xmin = 268.1066
				xmax = 268.1966
				text = "T"
			intervals [1697]:
				xmin = 268.1966
				xmax = 268.2666
				text = "EY1"
			intervals [1698]:
				xmin = 268.2666
				xmax = 268.3266
				text = "D"
			intervals [1699]:
				xmin = 268.3266
				xmax = 268.3566
				text = "DH"
			intervals [1700]:
				xmin = 268.3566
				xmax = 268.4166
				text = "EH1"
			intervals [1701]:
				xmin = 268.4166
				xmax = 268.4866
				text = "R"
			intervals [1702]:
				xmin = 268.4866
				xmax = 268.6466
				text = "S"
			intervals [1703]:
				xmin = 268.6466
				xmax = 268.7066
				text = "IH1"
			intervals [1704]:
				xmin = 268.7066
				xmax = 268.7666
				text = "K"
			intervals [1705]:
				xmin = 268.7666
				xmax = 268.8866
				text = "S"
			intervals [1706]:
				xmin = 268.8866
				xmax = 269.0066
				text = "Y"
			intervals [1707]:
				xmin = 269.0066
				xmax = 269.1766
				text = "IH1"
			intervals [1708]:
				xmin = 269.1766
				xmax = 269.2366
				text = "R"
			intervals [1709]:
				xmin = 269.2366
				xmax = 269.3766
				text = "Z"
			intervals [1710]:
				xmin = 269.3766
				xmax = 269.5514
				text = ""
			intervals [1711]:
				xmin = 269.5514
				xmax = 269.6614
				text = "sil"
			intervals [1712]:
				xmin = 269.6614
				xmax = 269.7914
				text = "Y"
			intervals [1713]:
				xmin = 269.7914
				xmax = 269.9314
				text = "AE1"
			intervals [1714]:
				xmin = 269.9314
				xmax = 270.3788
				text = "sp"
			intervals [1715]:
				xmin = 270.3788
				xmax = 270.5788
				text = "M"
			intervals [1716]:
				xmin = 270.5788
				xmax = 270.6288
				text = "HH"
			intervals [1717]:
				xmin = 270.6288
				xmax = 270.7588
				text = "M"
			intervals [1718]:
				xmin = 270.7588
				xmax = 273.2637
				text = "sp"
			intervals [1719]:
				xmin = 273.2637
				xmax = 273.3337
				text = "IH0"
			intervals [1720]:
				xmin = 273.3337
				xmax = 273.3837
				text = "T"
			intervals [1721]:
				xmin = 273.3837
				xmax = 273.4937
				text = "M"
			intervals [1722]:
				xmin = 273.4937
				xmax = 273.6537
				text = "UW1"
			intervals [1723]:
				xmin = 273.6537
				xmax = 273.7037
				text = "V"
			intervals [1724]:
				xmin = 273.7037
				xmax = 273.8937
				text = "Z"
			intervals [1725]:
				xmin = 273.8937
				xmax = 274.9014
				text = ""
			intervals [1726]:
				xmin = 274.9014
				xmax = 275.3414
				text = "AH1"
			intervals [1727]:
				xmin = 275.3414
				xmax = 275.4014
				text = "sp"
			intervals [1728]:
				xmin = 275.4014
				xmax = 275.4514
				text = "DH"
			intervals [1729]:
				xmin = 275.4514
				xmax = 275.4814
				text = "AH0"
			intervals [1730]:
				xmin = 275.4814
				xmax = 275.5214
				text = "sp"
			intervals [1731]:
				xmin = 275.5214
				xmax = 275.7014
				text = "K"
			intervals [1732]:
				xmin = 275.7014
				xmax = 275.7614
				text = "L"
			intervals [1733]:
				xmin = 275.7614
				xmax = 275.9314
				text = "AE1"
			intervals [1734]:
				xmin = 275.9314
				xmax = 275.9614
				text = "S"
			intervals [1735]:
				xmin = 275.9614
				xmax = 276.0514
				text = "DH"
			intervals [1736]:
				xmin = 276.0514
				xmax = 276.1214
				text = "AH0"
			intervals [1737]:
				xmin = 276.1214
				xmax = 276.2014
				text = "S"
			intervals [1738]:
				xmin = 276.2014
				xmax = 276.2614
				text = "sp"
			intervals [1739]:
				xmin = 276.2614
				xmax = 276.3314
				text = "DH"
			intervals [1740]:
				xmin = 276.3314
				xmax = 276.3814
				text = "AH0"
			intervals [1741]:
				xmin = 276.3814
				xmax = 276.4714
				text = "P"
			intervals [1742]:
				xmin = 276.4714
				xmax = 276.5014
				text = "Y"
			intervals [1743]:
				xmin = 276.5014
				xmax = 276.5814
				text = "UW1"
			intervals [1744]:
				xmin = 276.5814
				xmax = 276.6114
				text = "P"
			intervals [1745]:
				xmin = 276.6114
				xmax = 276.6514
				text = "AH0"
			intervals [1746]:
				xmin = 276.6514
				xmax = 276.6914
				text = "L"
			intervals [1747]:
				xmin = 276.6914
				xmax = 276.7414
				text = "Z"
			intervals [1748]:
				xmin = 276.7414
				xmax = 276.8314
				text = "M"
			intervals [1749]:
				xmin = 276.8314
				xmax = 277.0014
				text = "UW1"
			intervals [1750]:
				xmin = 277.0014
				xmax = 277.0314
				text = "V"
			intervals [1751]:
				xmin = 277.0314
				xmax = 277.0614
				text = "sp"
			intervals [1752]:
				xmin = 277.0614
				xmax = 277.2114
				text = "F"
			intervals [1753]:
				xmin = 277.2114
				xmax = 277.2414
				text = "R"
			intervals [1754]:
				xmin = 277.2414
				xmax = 277.2714
				text = "AH1"
			intervals [1755]:
				xmin = 277.2714
				xmax = 277.3714
				text = "M"
			intervals [1756]:
				xmin = 277.3714
				xmax = 277.4914
				text = "sp"
			intervals [1757]:
				xmin = 277.4914
				xmax = 277.5814
				text = "T"
			intervals [1758]:
				xmin = 277.5814
				xmax = 277.6714
				text = "IY1"
			intervals [1759]:
				xmin = 277.6714
				xmax = 277.7914
				text = "CH"
			intervals [1760]:
				xmin = 277.7914
				xmax = 277.9314
				text = "ER0"
			intervals [1761]:
				xmin = 277.9314
				xmax = 277.9814
				text = "sp"
			intervals [1762]:
				xmin = 277.9814
				xmax = 278.0614
				text = "T"
			intervals [1763]:
				xmin = 278.0614
				xmax = 278.1014
				text = "IH0"
			intervals [1764]:
				xmin = 278.1014
				xmax = 278.1314
				text = "sp"
			intervals [1765]:
				xmin = 278.1314
				xmax = 278.2214
				text = "T"
			intervals [1766]:
				xmin = 278.2214
				xmax = 278.3114
				text = "IY1"
			intervals [1767]:
				xmin = 278.3114
				xmax = 278.4114
				text = "CH"
			intervals [1768]:
				xmin = 278.4114
				xmax = 278.4514
				text = "ER0"
			intervals [1769]:
				xmin = 278.4514
				xmax = 278.4914
				text = "AH0"
			intervals [1770]:
				xmin = 278.4914
				xmax = 278.5714
				text = "N"
			intervals [1771]:
				xmin = 278.5714
				xmax = 278.6614
				text = "K"
			intervals [1772]:
				xmin = 278.6614
				xmax = 278.7114
				text = "L"
			intervals [1773]:
				xmin = 278.7114
				xmax = 278.8214
				text = "AE1"
			intervals [1774]:
				xmin = 278.8214
				xmax = 278.8814
				text = "S"
			intervals [1775]:
				xmin = 278.8814
				xmax = 278.9414
				text = "T"
			intervals [1776]:
				xmin = 278.9414
				xmax = 278.9914
				text = "IH0"
			intervals [1777]:
				xmin = 278.9914
				xmax = 279.0814
				text = "K"
			intervals [1778]:
				xmin = 279.0814
				xmax = 279.1314
				text = "L"
			intervals [1779]:
				xmin = 279.1314
				xmax = 279.2614
				text = "AE1"
			intervals [1780]:
				xmin = 279.2614
				xmax = 279.3314
				text = "S"
			intervals [1781]:
				xmin = 279.3314
				xmax = 279.3614
				text = "S"
			intervals [1782]:
				xmin = 279.3614
				xmax = 279.3914
				text = "OW1"
			intervals [1783]:
				xmin = 279.3914
				xmax = 279.4614
				text = "DH"
			intervals [1784]:
				xmin = 279.4614
				xmax = 279.5114
				text = "IH0"
			intervals [1785]:
				xmin = 279.5114
				xmax = 279.5514
				text = "S"
			intervals [1786]:
				xmin = 279.5514
				xmax = 279.5914
				text = "IH0"
			intervals [1787]:
				xmin = 279.5914
				xmax = 279.6414
				text = "Z"
			intervals [1788]:
				xmin = 279.6414
				xmax = 279.7114
				text = "N"
			intervals [1789]:
				xmin = 279.7114
				xmax = 279.7614
				text = "AA1"
			intervals [1790]:
				xmin = 279.7614
				xmax = 279.8114
				text = "T"
			intervals [1791]:
				xmin = 279.8114
				xmax = 279.8714
				text = "DH"
			intervals [1792]:
				xmin = 279.8714
				xmax = 279.9014
				text = "IY0"
			intervals [1793]:
				xmin = 279.9014
				xmax = 280.1014
				text = "Y"
			intervals [1794]:
				xmin = 280.1014
				xmax = 280.1314
				text = "UW1"
			intervals [1795]:
				xmin = 280.1314
				xmax = 280.2114
				text = "ZH"
			intervals [1796]:
				xmin = 280.2114
				xmax = 280.3314
				text = "UW0"
			intervals [1797]:
				xmin = 280.3314
				xmax = 280.3614
				text = "AH0"
			intervals [1798]:
				xmin = 280.3614
				xmax = 280.5214
				text = "L"
			intervals [1799]:
				xmin = 280.5214
				xmax = 281.4488
				text = ""
			intervals [1800]:
				xmin = 281.4488
				xmax = 281.7488
				text = "AH1"
			intervals [1801]:
				xmin = 281.7488
				xmax = 281.7888
				text = "sp"
			intervals [1802]:
				xmin = 281.7888
				xmax = 281.9088
				text = "M"
			intervals [1803]:
				xmin = 281.9088
				xmax = 281.9888
				text = "EH1"
			intervals [1804]:
				xmin = 281.9888
				xmax = 282.0788
				text = "TH"
			intervals [1805]:
				xmin = 282.0788
				xmax = 282.1088
				text = "AH0"
			intervals [1806]:
				xmin = 282.1088
				xmax = 282.1588
				text = "D"
			intervals [1807]:
				xmin = 282.1588
				xmax = 282.2488
				text = "IH1"
			intervals [1808]:
				xmin = 282.2488
				xmax = 282.3588
				text = "N"
			intervals [1809]:
				xmin = 282.3588
				xmax = 282.3888
				text = "DH"
			intervals [1810]:
				xmin = 282.3888
				xmax = 282.4288
				text = "AH0"
			intervals [1811]:
				xmin = 282.4288
				xmax = 282.4588
				text = "sp"
			intervals [1812]:
				xmin = 282.4588
				xmax = 282.5188
				text = "D"
			intervals [1813]:
				xmin = 282.5188
				xmax = 282.5888
				text = "IH1"
			intervals [1814]:
				xmin = 282.5888
				xmax = 282.6388
				text = "S"
			intervals [1815]:
				xmin = 282.6388
				xmax = 282.7288
				text = "T"
			intervals [1816]:
				xmin = 282.7288
				xmax = 282.7588
				text = "R"
			intervals [1817]:
				xmin = 282.7588
				xmax = 282.7888
				text = "IH0"
			intervals [1818]:
				xmin = 282.7888
				xmax = 282.8188
				text = "K"
			intervals [1819]:
				xmin = 282.8188
				xmax = 282.8488
				text = "T"
			intervals [1820]:
				xmin = 282.8488
				xmax = 282.9388
				text = "S"
			intervals [1821]:
				xmin = 282.9388
				xmax = 283.0088
				text = "K"
			intervals [1822]:
				xmin = 283.0088
				xmax = 283.0388
				text = "UW1"
			intervals [1823]:
				xmin = 283.0388
				xmax = 283.1688
				text = "L"
			intervals [1824]:
				xmin = 283.1688
				xmax = 283.2388
				text = "Z"
			intervals [1825]:
				xmin = 283.2388
				xmax = 283.2788
				text = "EH1"
			intervals [1826]:
				xmin = 283.2788
				xmax = 283.3488
				text = "N"
			intervals [1827]:
				xmin = 283.3488
				xmax = 283.4288
				text = "IY0"
			intervals [1828]:
				xmin = 283.4288
				xmax = 283.4688
				text = "HH"
			intervals [1829]:
				xmin = 283.4688
				xmax = 283.5388
				text = "AW2"
			intervals [1830]:
				xmin = 283.5388
				xmax = 287.2307
				text = "sp"
			intervals [1831]:
				xmin = 287.2307
				xmax = 287.3007
				text = "M"
			intervals [1832]:
				xmin = 287.3007
				xmax = 287.3307
				text = "HH"
			intervals [1833]:
				xmin = 287.3307
				xmax = 287.8207
				text = "M"
			intervals [1834]:
				xmin = 287.8207
				xmax = 289.0437
				text = "sp"
			intervals [1835]:
				xmin = 289.0437
				xmax = 289.1837
				text = "Y"
			intervals [1836]:
				xmin = 289.1837
				xmax = 289.3837
				text = "EH1"
			intervals [1837]:
				xmin = 289.3837
				xmax = 289.5537
				text = "S"
			intervals [1838]:
				xmin = 289.5537
				xmax = 290.4888
				text = ""
			intervals [1839]:
				xmin = 290.4888
				xmax = 290.9388
				text = "AH1"
			intervals [1840]:
				xmin = 290.9388
				xmax = 290.9688
				text = "sp"
			intervals [1841]:
				xmin = 290.9688
				xmax = 290.9988
				text = "HH"
			intervals [1842]:
				xmin = 290.9988
				xmax = 291.0388
				text = "W"
			intervals [1843]:
				xmin = 291.0388
				xmax = 291.1188
				text = "AH1"
			intervals [1844]:
				xmin = 291.1188
				xmax = 291.2488
				text = "T"
			intervals [1845]:
				xmin = 291.2488
				xmax = 292.2336
				text = ""
			intervals [1846]:
				xmin = 292.2336
				xmax = 292.3436
				text = "sil"
			intervals [1847]:
				xmin = 292.3436
				xmax = 292.4636
				text = "R"
			intervals [1848]:
				xmin = 292.4636
				xmax = 292.5336
				text = "IY1"
			intervals [1849]:
				xmin = 292.5336
				xmax = 292.5936
				text = "D"
			intervals [1850]:
				xmin = 292.5936
				xmax = 292.6436
				text = "IH0"
			intervals [1851]:
				xmin = 292.6436
				xmax = 292.7436
				text = "NG"
			intervals [1852]:
				xmin = 292.7436
				xmax = 292.7736
				text = "AH0"
			intervals [1853]:
				xmin = 292.7736
				xmax = 292.8436
				text = "N"
			intervals [1854]:
				xmin = 292.8436
				xmax = 292.9636
				text = "ER0"
			intervals [1855]:
				xmin = 292.9636
				xmax = 293.0136
				text = "IH1"
			intervals [1856]:
				xmin = 293.0136
				xmax = 293.0936
				text = "TH"
			intervals [1857]:
				xmin = 293.0936
				xmax = 293.1636
				text = "M"
			intervals [1858]:
				xmin = 293.1636
				xmax = 293.2536
				text = "AH0"
			intervals [1859]:
				xmin = 293.2536
				xmax = 293.3336
				text = "T"
			intervals [1860]:
				xmin = 293.3336
				xmax = 293.4236
				text = "IH2"
			intervals [1861]:
				xmin = 293.4236
				xmax = 293.5236
				text = "K"
			intervals [1862]:
				xmin = 293.5236
				xmax = 293.5536
				text = "AH0"
			intervals [1863]:
				xmin = 293.5536
				xmax = 293.5936
				text = "N"
			intervals [1864]:
				xmin = 293.5936
				xmax = 293.6636
				text = "D"
			intervals [1865]:
				xmin = 293.6636
				xmax = 293.7736
				text = "S"
			intervals [1866]:
				xmin = 293.7736
				xmax = 293.8836
				text = "OW1"
			intervals [1867]:
				xmin = 293.8836
				xmax = 293.9736
				text = "SH"
			intervals [1868]:
				xmin = 293.9736
				xmax = 294.0236
				text = "AH0"
			intervals [1869]:
				xmin = 294.0236
				xmax = 294.0736
				text = "L"
			intervals [1870]:
				xmin = 294.0736
				xmax = 294.2336
				text = "S"
			intervals [1871]:
				xmin = 294.2336
				xmax = 294.2936
				text = "T"
			intervals [1872]:
				xmin = 294.2936
				xmax = 294.3636
				text = "AH1"
			intervals [1873]:
				xmin = 294.3636
				xmax = 294.4336
				text = "D"
			intervals [1874]:
				xmin = 294.4336
				xmax = 294.5436
				text = "IY0"
			intervals [1875]:
				xmin = 294.5436
				xmax = 294.8036
				text = "Z"
			intervals [1876]:
				xmin = 294.8036
				xmax = 296.1076
				text = ""
			intervals [1877]:
				xmin = 296.1076
				xmax = 296.1476
				text = "sil"
			intervals [1878]:
				xmin = 296.1476
				xmax = 296.1976
				text = "AH0"
			intervals [1879]:
				xmin = 296.1976
				xmax = 296.2676
				text = "N"
			intervals [1880]:
				xmin = 296.2676
				xmax = 296.2976
				text = "DH"
			intervals [1881]:
				xmin = 296.2976
				xmax = 296.3476
				text = "EH1"
			intervals [1882]:
				xmin = 296.3476
				xmax = 296.5576
				text = "N"
			intervals [1883]:
				xmin = 296.5576
				xmax = 296.8876
				text = "sp"
			intervals [1884]:
				xmin = 296.8876
				xmax = 296.9976
				text = "AO1"
			intervals [1885]:
				xmin = 296.9976
				xmax = 297.0676
				text = "N"
			intervals [1886]:
				xmin = 297.0676
				xmax = 297.1376
				text = "AH0"
			intervals [1887]:
				xmin = 297.1376
				xmax = 297.2776
				text = "K"
			intervals [1888]:
				xmin = 297.2776
				xmax = 297.4176
				text = "EY1"
			intervals [1889]:
				xmin = 297.4176
				xmax = 297.4876
				text = "ZH"
			intervals [1890]:
				xmin = 297.4876
				xmax = 297.5476
				text = "AH0"
			intervals [1891]:
				xmin = 297.5476
				xmax = 297.6076
				text = "N"
			intervals [1892]:
				xmin = 297.6076
				xmax = 297.7076
				text = "AY1"
			intervals [1893]:
				xmin = 297.7076
				xmax = 297.7676
				text = "S"
			intervals [1894]:
				xmin = 297.7676
				xmax = 297.8176
				text = "AH0"
			intervals [1895]:
				xmin = 297.8176
				xmax = 297.8776
				text = "P"
			intervals [1896]:
				xmin = 297.8776
				xmax = 297.9376
				text = "OW1"
			intervals [1897]:
				xmin = 297.9376
				xmax = 298.0376
				text = "Z"
			intervals [1898]:
				xmin = 298.0376
				xmax = 298.0676
				text = "W"
			intervals [1899]:
				xmin = 298.0676
				xmax = 298.0976
				text = "IY1"
			intervals [1900]:
				xmin = 298.0976
				xmax = 298.1276
				text = "sp"
			intervals [1901]:
				xmin = 298.1276
				xmax = 298.2076
				text = "HH"
			intervals [1902]:
				xmin = 298.2076
				xmax = 298.2376
				text = "AE1"
			intervals [1903]:
				xmin = 298.2376
				xmax = 298.2776
				text = "D"
			intervals [1904]:
				xmin = 298.2776
				xmax = 298.4176
				text = "M"
			intervals [1905]:
				xmin = 298.4176
				xmax = 298.4676
				text = "Y"
			intervals [1906]:
				xmin = 298.4676
				xmax = 298.5776
				text = "UW1"
			intervals [1907]:
				xmin = 298.5776
				xmax = 298.6476
				text = "Z"
			intervals [1908]:
				xmin = 298.6476
				xmax = 298.7076
				text = "IH0"
			intervals [1909]:
				xmin = 298.7076
				xmax = 298.7676
				text = "K"
			intervals [1910]:
				xmin = 298.7676
				xmax = 298.7976
				text = "sp"
			intervals [1911]:
				xmin = 298.7976
				xmax = 298.9976
				text = "AH0"
			intervals [1912]:
				xmin = 298.9976
				xmax = 299.1276
				text = "N"
			intervals [1913]:
				xmin = 299.1276
				xmax = 299.1876
				text = "D"
			intervals [1914]:
				xmin = 299.1876
				xmax = 299.3576
				text = "AH1"
			intervals [1915]:
				xmin = 299.3576
				xmax = 300.5023
				text = "sp"
			intervals [1916]:
				xmin = 300.5023
				xmax = 300.7023
				text = "AA1"
			intervals [1917]:
				xmin = 300.7023
				xmax = 300.8123
				text = "R"
			intervals [1918]:
				xmin = 300.8123
				xmax = 300.9323
				text = "T"
			intervals [1919]:
				xmin = 300.9323
				xmax = 301.0372
				text = ""
			intervals [1920]:
				xmin = 301.0372
				xmax = 301.2272
				text = "AH0"
			intervals [1921]:
				xmin = 301.2272
				xmax = 301.2572
				text = "N"
			intervals [1922]:
				xmin = 301.2572
				xmax = 301.2972
				text = "D"
			intervals [1923]:
				xmin = 301.2972
				xmax = 301.3672
				text = "sp"
			intervals [1924]:
				xmin = 301.3672
				xmax = 301.4472
				text = "F"
			intervals [1925]:
				xmin = 301.4472
				xmax = 301.4772
				text = "IH1"
			intervals [1926]:
				xmin = 301.4772
				xmax = 301.5572
				text = "Z"
			intervals [1927]:
				xmin = 301.5572
				xmax = 301.6272
				text = "IH0"
			intervals [1928]:
				xmin = 301.6272
				xmax = 301.6572
				text = "K"
			intervals [1929]:
				xmin = 301.6572
				xmax = 301.7072
				text = "AH0"
			intervals [1930]:
				xmin = 301.7072
				xmax = 301.8072
				text = "L"
			intervals [1931]:
				xmin = 301.8072
				xmax = 301.9772
				text = "EH1"
			intervals [1932]:
				xmin = 301.9772
				xmax = 302.1472
				text = "D"
			intervals [1933]:
				xmin = 302.1472
				xmax = 308.2542
				text = ""
			intervals [1934]:
				xmin = 308.2542
				xmax = 308.3642
				text = "sil"
			intervals [1935]:
				xmin = 308.3642
				xmax = 308.7142
				text = "AH1"
			intervals [1936]:
				xmin = 308.7142
				xmax = 308.8542
				text = "sp"
			intervals [1937]:
				xmin = 308.8542
				xmax = 308.9642
				text = "W"
			intervals [1938]:
				xmin = 308.9642
				xmax = 308.9942
				text = "IY1"
			intervals [1939]:
				xmin = 308.9942
				xmax = 309.0942
				text = "sp"
			intervals [1940]:
				xmin = 309.0942
				xmax = 309.2757
				text = ""
			intervals [1941]:
				xmin = 309.2757
				xmax = 309.4357
				text = "P"
			intervals [1942]:
				xmin = 309.4357
				xmax = 309.5057
				text = "L"
			intervals [1943]:
				xmin = 309.5057
				xmax = 309.6157
				text = "EY1"
			intervals [1944]:
				xmin = 309.6157
				xmax = 309.6857
				text = "AW1"
			intervals [1945]:
				xmin = 309.6857
				xmax = 309.7157
				text = "T"
			intervals [1946]:
				xmin = 309.7157
				xmax = 309.7457
				text = "IH0"
			intervals [1947]:
				xmin = 309.7457
				xmax = 309.7757
				text = "N"
			intervals [1948]:
				xmin = 309.7757
				xmax = 309.8057
				text = "DH"
			intervals [1949]:
				xmin = 309.8057
				xmax = 309.8557
				text = "AH0"
			intervals [1950]:
				xmin = 309.8557
				xmax = 309.9657
				text = "S"
			intervals [1951]:
				xmin = 309.9657
				xmax = 310.0457
				text = "T"
			intervals [1952]:
				xmin = 310.0457
				xmax = 310.1057
				text = "R"
			intervals [1953]:
				xmin = 310.1057
				xmax = 310.1757
				text = "IY1"
			intervals [1954]:
				xmin = 310.1757
				xmax = 310.2057
				text = "T"
			intervals [1955]:
				xmin = 310.2057
				xmax = 310.2557
				text = "sp"
			intervals [1956]:
				xmin = 310.2557
				xmax = 310.4357
				text = "Y"
			intervals [1957]:
				xmin = 310.4357
				xmax = 310.4757
				text = "UW1"
			intervals [1958]:
				xmin = 310.4757
				xmax = 310.5057
				text = "ZH"
			intervals [1959]:
				xmin = 310.5057
				xmax = 310.5357
				text = "AH0"
			intervals [1960]:
				xmin = 310.5357
				xmax = 310.5657
				text = "L"
			intervals [1961]:
				xmin = 310.5657
				xmax = 310.6557
				text = "IY0"
			intervals [1962]:
				xmin = 310.6557
				xmax = 310.7457
				text = "P"
			intervals [1963]:
				xmin = 310.7457
				xmax = 310.7957
				text = "L"
			intervals [1964]:
				xmin = 310.7957
				xmax = 310.8657
				text = "EY1"
			intervals [1965]:
				xmin = 310.8657
				xmax = 311.0457
				text = "B"
			intervals [1966]:
				xmin = 311.0457
				xmax = 311.0757
				text = "AO1"
			intervals [1967]:
				xmin = 311.0757
				xmax = 311.3957
				text = "L"
			intervals [1968]:
				xmin = 311.3957
				xmax = 311.4857
				text = "sp"
			intervals [1969]:
				xmin = 311.4857
				xmax = 311.5357
				text = "IH0"
			intervals [1970]:
				xmin = 311.5357
				xmax = 311.5657
				text = "F"
			intervals [1971]:
				xmin = 311.5657
				xmax = 311.7257
				text = "sp"
			intervals [1972]:
				xmin = 311.7257
				xmax = 311.7757
				text = "DH"
			intervals [1973]:
				xmin = 311.7757
				xmax = 311.8057
				text = "AH0"
			intervals [1974]:
				xmin = 311.8057
				xmax = 311.8857
				text = "W"
			intervals [1975]:
				xmin = 311.8857
				xmax = 311.9457
				text = "EH1"
			intervals [1976]:
				xmin = 311.9457
				xmax = 311.9757
				text = "DH"
			intervals [1977]:
				xmin = 311.9757
				xmax = 312.0457
				text = "ER0"
			intervals [1978]:
				xmin = 312.0457
				xmax = 312.1257
				text = "W"
			intervals [1979]:
				xmin = 312.1257
				xmax = 312.1657
				text = "AH0"
			intervals [1980]:
				xmin = 312.1657
				xmax = 312.2257
				text = "Z"
			intervals [1981]:
				xmin = 312.2257
				xmax = 312.2557
				text = "AO2"
			intervals [1982]:
				xmin = 312.2557
				xmax = 312.2857
				text = "L"
			intervals [1983]:
				xmin = 312.2857
				xmax = 312.4357
				text = "R"
			intervals [1984]:
				xmin = 312.4357
				xmax = 312.4657
				text = "AY1"
			intervals [1985]:
				xmin = 312.4657
				xmax = 312.5057
				text = "T"
			intervals [1986]:
				xmin = 312.5057
				xmax = 312.8673
				text = "sp"
			intervals [1987]:
				xmin = 312.8673
				xmax = 312.9173
				text = "AE1"
			intervals [1988]:
				xmin = 312.9173
				xmax = 312.9473
				text = "T"
			intervals [1989]:
				xmin = 312.9473
				xmax = 312.9773
				text = "sp"
			intervals [1990]:
				xmin = 312.9773
				xmax = 313.0873
				text = "L"
			intervals [1991]:
				xmin = 313.0873
				xmax = 313.1973
				text = "IY1"
			intervals [1992]:
				xmin = 313.1973
				xmax = 313.2273
				text = "S"
			intervals [1993]:
				xmin = 313.2273
				xmax = 313.2573
				text = "T"
			intervals [1994]:
				xmin = 313.2573
				xmax = 313.3373
				text = "S"
			intervals [1995]:
				xmin = 313.3373
				xmax = 313.3673
				text = "AH1"
			intervals [1996]:
				xmin = 313.3673
				xmax = 313.4873
				text = "M"
			intervals [1997]:
				xmin = 313.4873
				xmax = 313.5573
				text = "K"
			intervals [1998]:
				xmin = 313.5573
				xmax = 313.6273
				text = "AY1"
			intervals [1999]:
				xmin = 313.6273
				xmax = 313.6973
				text = "N"
			intervals [2000]:
				xmin = 313.6973
				xmax = 313.7273
				text = "AH0"
			intervals [2001]:
				xmin = 313.7273
				xmax = 313.7573
				text = "V"
			intervals [2002]:
				xmin = 313.7573
				xmax = 313.8173
				text = "sp"
			intervals [2003]:
				xmin = 313.8173
				xmax = 313.8673
				text = "B"
			intervals [2004]:
				xmin = 313.8673
				xmax = 313.9273
				text = "AO1"
			intervals [2005]:
				xmin = 313.9273
				xmax = 314.1473
				text = "L"
			intervals [2006]:
				xmin = 314.1473
				xmax = 314.8469
				text = "sp"
			intervals [2007]:
				xmin = 314.8469
				xmax = 314.8869
				text = "EH1"
			intervals [2008]:
				xmin = 314.8869
				xmax = 314.9369
				text = "N"
			intervals [2009]:
				xmin = 314.9369
				xmax = 315.0469
				text = "IY0"
			intervals [2010]:
				xmin = 315.0469
				xmax = 315.0869
				text = "HH"
			intervals [2011]:
				xmin = 315.0869
				xmax = 315.2169
				text = "AW2"
			intervals [2012]:
				xmin = 315.2169
				xmax = 315.6858
				text = "sp"
			intervals [2013]:
				xmin = 315.6858
				xmax = 315.7158
				text = "Y"
			intervals [2014]:
				xmin = 315.7158
				xmax = 315.8658
				text = "AE1"
			intervals [2015]:
				xmin = 315.8658
				xmax = 319.6052
				text = "sp"
			intervals [2016]:
				xmin = 319.6052
				xmax = 319.6952
				text = "HH"
			intervals [2017]:
				xmin = 319.6952
				xmax = 319.7452
				text = "UW1"
			intervals [2018]:
				xmin = 319.7452
				xmax = 319.8052
				text = "D"
			intervals [2019]:
				xmin = 319.8052
				xmax = 319.8652
				text = "IH1"
			intervals [2020]:
				xmin = 319.8652
				xmax = 319.9152
				text = "D"
			intervals [2021]:
				xmin = 319.9152
				xmax = 319.9552
				text = "HH"
			intervals [2022]:
				xmin = 319.9552
				xmax = 320.0052
				text = "W"
			intervals [2023]:
				xmin = 320.0052
				xmax = 320.0852
				text = "AH1"
			intervals [2024]:
				xmin = 320.0852
				xmax = 320.2152
				text = "T"
			intervals [2025]:
				xmin = 320.2152
				xmax = 329.9469
				text = ""
			intervals [2026]:
				xmin = 329.9469
				xmax = 330.0369
				text = "sil"
			intervals [2027]:
				xmin = 330.0369
				xmax = 330.1169
				text = "N"
			intervals [2028]:
				xmin = 330.1169
				xmax = 330.1469
				text = "AA1"
			intervals [2029]:
				xmin = 330.1469
				xmax = 330.2269
				text = "T"
			intervals [2030]:
				xmin = 330.2269
				xmax = 330.2769
				text = "sp"
			intervals [2031]:
				xmin = 330.2769
				xmax = 330.5569
				text = "AH0"
			intervals [2032]:
				xmin = 330.5569
				xmax = 330.6069
				text = "L"
			intervals [2033]:
				xmin = 330.6069
				xmax = 330.7369
				text = "AA1"
			intervals [2034]:
				xmin = 330.7369
				xmax = 330.9069
				text = "T"
			intervals [2035]:
				xmin = 330.9069
				xmax = 330.9649
				text = ""
			intervals [2036]:
				xmin = 330.9649
				xmax = 331.0849
				text = "sil"
			intervals [2037]:
				xmin = 331.0849
				xmax = 331.1349
				text = "AH1"
			intervals [2038]:
				xmin = 331.1349
				xmax = 331.3049
				text = "AY1"
			intervals [2039]:
				xmin = 331.3049
				xmax = 331.3449
				text = "sp"
			intervals [2040]:
				xmin = 331.3449
				xmax = 331.4849
				text = "K"
			intervals [2041]:
				xmin = 331.4849
				xmax = 331.5749
				text = "AE1"
			intervals [2042]:
				xmin = 331.5749
				xmax = 331.6049
				text = "N"
			intervals [2043]:
				xmin = 331.6049
				xmax = 331.6349
				text = "T"
			intervals [2044]:
				xmin = 331.6349
				xmax = 331.7049
				text = "R"
			intervals [2045]:
				xmin = 331.7049
				xmax = 331.7549
				text = "IH0"
			intervals [2046]:
				xmin = 331.7549
				xmax = 331.8449
				text = "M"
			intervals [2047]:
				xmin = 331.8449
				xmax = 331.8949
				text = "EH1"
			intervals [2048]:
				xmin = 331.8949
				xmax = 331.9649
				text = "M"
			intervals [2049]:
				xmin = 331.9649
				xmax = 332.0149
				text = "B"
			intervals [2050]:
				xmin = 332.0149
				xmax = 332.1149
				text = "ER0"
			intervals [2051]:
				xmin = 332.1149
				xmax = 332.1949
				text = "EH1"
			intervals [2052]:
				xmin = 332.1949
				xmax = 332.3049
				text = "N"
			intervals [2053]:
				xmin = 332.3049
				xmax = 332.4449
				text = "IY0"
			intervals [2054]:
				xmin = 332.4449
				xmax = 333.3194
				text = "sp"
			intervals [2055]:
				xmin = 333.3194
				xmax = 333.3894
				text = "T"
			intervals [2056]:
				xmin = 333.3894
				xmax = 333.4594
				text = "IY1"
			intervals [2057]:
				xmin = 333.4594
				xmax = 333.5394
				text = "CH"
			intervals [2058]:
				xmin = 333.5394
				xmax = 333.5894
				text = "ER0"
			intervals [2059]:
				xmin = 333.5894
				xmax = 333.6394
				text = "Z"
			intervals [2060]:
				xmin = 333.6394
				xmax = 333.6794
				text = "HH"
			intervals [2061]:
				xmin = 333.6794
				xmax = 333.7694
				text = "UW1"
			intervals [2062]:
				xmin = 333.7694
				xmax = 333.7994
				text = "HH"
			intervals [2063]:
				xmin = 333.7994
				xmax = 333.8294
				text = "AE1"
			intervals [2064]:
				xmin = 333.8294
				xmax = 333.8894
				text = "D"
			intervals [2065]:
				xmin = 333.8894
				xmax = 333.9894
				text = "R"
			intervals [2066]:
				xmin = 333.9894
				xmax = 334.0294
				text = "EH2"
			intervals [2067]:
				xmin = 334.0294
				xmax = 334.1394
				text = "P"
			intervals [2068]:
				xmin = 334.1394
				xmax = 334.1694
				text = "Y"
			intervals [2069]:
				xmin = 334.1694
				xmax = 334.2294
				text = "AH0"
			intervals [2070]:
				xmin = 334.2294
				xmax = 334.3394
				text = "T"
			intervals [2071]:
				xmin = 334.3394
				xmax = 334.4694
				text = "EY1"
			intervals [2072]:
				xmin = 334.4694
				xmax = 334.6094
				text = "SH"
			intervals [2073]:
				xmin = 334.6094
				xmax = 334.6794
				text = "AH0"
			intervals [2074]:
				xmin = 334.6794
				xmax = 334.7094
				text = "N"
			intervals [2075]:
				xmin = 334.7094
				xmax = 334.7394
				text = "Z"
			intervals [2076]:
				xmin = 334.7394
				xmax = 334.7694
				text = "sp"
			intervals [2077]:
				xmin = 334.7694
				xmax = 334.8294
				text = "AE1"
			intervals [2078]:
				xmin = 334.8294
				xmax = 334.8694
				text = "Z"
			intervals [2079]:
				xmin = 334.8694
				xmax = 335.3489
				text = "sp"
			intervals [2080]:
				xmin = 335.3489
				xmax = 335.5489
				text = "K"
			intervals [2081]:
				xmin = 335.5489
				xmax = 335.6589
				text = "AA1"
			intervals [2082]:
				xmin = 335.6589
				xmax = 335.7389
				text = "N"
			intervals [2083]:
				xmin = 335.7389
				xmax = 335.8389
				text = "S"
			intervals [2084]:
				xmin = 335.8389
				xmax = 335.8889
				text = "T"
			intervals [2085]:
				xmin = 335.8889
				xmax = 335.9189
				text = "AH0"
			intervals [2086]:
				xmin = 335.9189
				xmax = 335.9689
				text = "N"
			intervals [2087]:
				xmin = 335.9689
				xmax = 336.0289
				text = "T"
			intervals [2088]:
				xmin = 336.0289
				xmax = 336.1489
				text = "S"
			intervals [2089]:
				xmin = 336.1489
				xmax = 336.2189
				text = "K"
			intervals [2090]:
				xmin = 336.2189
				xmax = 336.2789
				text = "R"
			intervals [2091]:
				xmin = 336.2789
				xmax = 336.3389
				text = "IY1"
			intervals [2092]:
				xmin = 336.3389
				xmax = 336.4489
				text = "M"
			intervals [2093]:
				xmin = 336.4489
				xmax = 336.5489
				text = "ER0"
			intervals [2094]:
				xmin = 336.5489
				xmax = 336.7189
				text = "Z"
			intervals [2095]:
				xmin = 336.7189
				xmax = 337.5274
				text = ""
			intervals [2096]:
				xmin = 337.5274
				xmax = 337.8274
				text = "sil"
			intervals [2097]:
				xmin = 337.8274
				xmax = 337.8674
				text = "N"
			intervals [2098]:
				xmin = 337.8674
				xmax = 338.2674
				text = "OW1"
			intervals [2099]:
				xmin = 338.2674
				xmax = 338.8169
				text = "sp"
			intervals [2100]:
				xmin = 338.8169
				xmax = 338.8869
				text = "N"
			intervals [2101]:
				xmin = 338.8869
				xmax = 338.9669
				text = "AA1"
			intervals [2102]:
				xmin = 338.9669
				xmax = 338.9969
				text = "T"
			intervals [2103]:
				xmin = 338.9969
				xmax = 339.0269
				text = "HH"
			intervals [2104]:
				xmin = 339.0269
				xmax = 339.0969
				text = "UW1"
			intervals [2105]:
				xmin = 339.0969
				xmax = 339.1469
				text = "sp"
			intervals [2106]:
				xmin = 339.1469
				xmax = 339.1969
				text = "HH"
			intervals [2107]:
				xmin = 339.1969
				xmax = 339.2969
				text = "AA1"
			intervals [2108]:
				xmin = 339.2969
				xmax = 339.3569
				text = "L"
			intervals [2109]:
				xmin = 339.3569
				xmax = 339.3869
				text = "ER0"
			intervals [2110]:
				xmin = 339.3869
				xmax = 339.4169
				text = "D"
			intervals [2111]:
				xmin = 339.4169
				xmax = 339.4469
				text = "sp"
			intervals [2112]:
				xmin = 339.4469
				xmax = 339.6369
				text = "AH0"
			intervals [2113]:
				xmin = 339.6369
				xmax = 339.6969
				text = "L"
			intervals [2114]:
				xmin = 339.6969
				xmax = 339.8369
				text = "AA1"
			intervals [2115]:
				xmin = 339.8369
				xmax = 339.9169
				text = "T"
			intervals [2116]:
				xmin = 339.9169
				xmax = 339.9669
				text = "sp"
			intervals [2117]:
				xmin = 339.9669
				xmax = 340.1408
				text = ""
			intervals [2118]:
				xmin = 340.1408
				xmax = 340.2608
				text = "S"
			intervals [2119]:
				xmin = 340.2608
				xmax = 340.2908
				text = "AH1"
			intervals [2120]:
				xmin = 340.2908
				xmax = 340.3908
				text = "M"
			intervals [2121]:
				xmin = 340.3908
				xmax = 340.4608
				text = "T"
			intervals [2122]:
				xmin = 340.4608
				xmax = 340.5308
				text = "IY1"
			intervals [2123]:
				xmin = 340.5308
				xmax = 340.5808
				text = "CH"
			intervals [2124]:
				xmin = 340.5808
				xmax = 340.6208
				text = "ER0"
			intervals [2125]:
				xmin = 340.6208
				xmax = 340.6708
				text = "Z"
			intervals [2126]:
				xmin = 340.6708
				xmax = 340.7108
				text = "HH"
			intervals [2127]:
				xmin = 340.7108
				xmax = 340.7408
				text = "UW1"
			intervals [2128]:
				xmin = 340.7408
				xmax = 340.8108
				text = "HH"
			intervals [2129]:
				xmin = 340.8108
				xmax = 340.8908
				text = "AA1"
			intervals [2130]:
				xmin = 340.8908
				xmax = 340.9508
				text = "L"
			intervals [2131]:
				xmin = 340.9508
				xmax = 340.9908
				text = "ER0"
			intervals [2132]:
				xmin = 340.9908
				xmax = 341.0208
				text = "D"
			intervals [2133]:
				xmin = 341.0208
				xmax = 341.0508
				text = "sp"
			intervals [2134]:
				xmin = 341.0508
				xmax = 341.1608
				text = "S"
			intervals [2135]:
				xmin = 341.1608
				xmax = 341.2108
				text = "AH1"
			intervals [2136]:
				xmin = 341.2108
				xmax = 341.3308
				text = "M"
			intervals [2137]:
				xmin = 341.3308
				xmax = 341.4508
				text = "T"
			intervals [2138]:
				xmin = 341.4508
				xmax = 341.5808
				text = "AY2"
			intervals [2139]:
				xmin = 341.5808
				xmax = 341.6108
				text = "M"
			intervals [2140]:
				xmin = 341.6108
				xmax = 341.6408
				text = "Z"
			intervals [2141]:
				xmin = 341.6408
				xmax = 341.8608
				text = "sp"
			intervals [2142]:
				xmin = 341.8608
				xmax = 345.1523
				text = ""
			intervals [2143]:
				xmin = 345.1523
				xmax = 345.2723
				text = "HH"
			intervals [2144]:
				xmin = 345.2723
				xmax = 345.5123
				text = "M"
			intervals [2145]:
				xmin = 345.5123
				xmax = 350.6428
				text = "sp"
			intervals [2146]:
				xmin = 350.6428
				xmax = 350.8028
				text = "AY1"
			intervals [2147]:
				xmin = 350.8028
				xmax = 350.9328
				text = "K"
			intervals [2148]:
				xmin = 350.9328
				xmax = 351.0028
				text = "AE1"
			intervals [2149]:
				xmin = 351.0028
				xmax = 351.0328
				text = "N"
			intervals [2150]:
				xmin = 351.0328
				xmax = 351.0628
				text = "T"
			intervals [2151]:
				xmin = 351.0628
				xmax = 351.0928
				text = "R"
			intervals [2152]:
				xmin = 351.0928
				xmax = 351.1828
				text = "IH0"
			intervals [2153]:
				xmin = 351.1828
				xmax = 351.2328
				text = "M"
			intervals [2154]:
				xmin = 351.2328
				xmax = 351.2728
				text = "EH1"
			intervals [2155]:
				xmin = 351.2728
				xmax = 351.3328
				text = "M"
			intervals [2156]:
				xmin = 351.3328
				xmax = 351.3728
				text = "B"
			intervals [2157]:
				xmin = 351.3728
				xmax = 351.4728
				text = "ER0"
			intervals [2158]:
				xmin = 351.4728
				xmax = 351.5428
				text = "EH1"
			intervals [2159]:
				xmin = 351.5428
				xmax = 351.5728
				text = "N"
			intervals [2160]:
				xmin = 351.5728
				xmax = 351.6528
				text = "IY0"
			intervals [2161]:
				xmin = 351.6528
				xmax = 351.7528
				text = "S"
			intervals [2162]:
				xmin = 351.7528
				xmax = 351.8228
				text = "P"
			intervals [2163]:
				xmin = 351.8228
				xmax = 351.9028
				text = "IH0"
			intervals [2164]:
				xmin = 351.9028
				xmax = 352.0328
				text = "S"
			intervals [2165]:
				xmin = 352.0328
				xmax = 352.0928
				text = "IH1"
			intervals [2166]:
				xmin = 352.0928
				xmax = 352.2128
				text = "F"
			intervals [2167]:
				xmin = 352.2128
				xmax = 352.3128
				text = "IH0"
			intervals [2168]:
				xmin = 352.3128
				xmax = 352.3428
				text = "K"
			intervals [2169]:
				xmin = 352.3428
				xmax = 352.4828
				text = "sp"
			intervals [2170]:
				xmin = 352.4828
				xmax = 352.8328
				text = "AH1"
			intervals [2171]:
				xmin = 352.8328
				xmax = 353.294
				text = "sp"
			intervals [2172]:
				xmin = 353.294
				xmax = 353.374
				text = "IH1"
			intervals [2173]:
				xmin = 353.374
				xmax = 353.464
				text = "N"
			intervals [2174]:
				xmin = 353.464
				xmax = 353.534
				text = "S"
			intervals [2175]:
				xmin = 353.534
				xmax = 353.574
				text = "AH0"
			intervals [2176]:
				xmin = 353.574
				xmax = 353.634
				text = "D"
			intervals [2177]:
				xmin = 353.634
				xmax = 353.704
				text = "AH0"
			intervals [2178]:
				xmin = 353.704
				xmax = 353.744
				text = "N"
			intervals [2179]:
				xmin = 353.744
				xmax = 353.854
				text = "T"
			intervals [2180]:
				xmin = 353.854
				xmax = 353.904
				text = "S"
			intervals [2181]:
				xmin = 353.904
				xmax = 354.2569
				text = "sp"
			intervals [2182]:
				xmin = 354.2569
				xmax = 354.4069
				text = "N"
			intervals [2183]:
				xmin = 354.4069
				xmax = 354.5769
				text = "OW1"
			intervals [2184]:
				xmin = 354.5769
				xmax = 354.6069
				text = "sp"
			intervals [2185]:
				xmin = 354.6069
				xmax = 354.6569
				text = "AY1"
			intervals [2186]:
				xmin = 354.6569
				xmax = 354.7769
				text = "sp"
			intervals [2187]:
				xmin = 354.7769
				xmax = 354.8269
				text = "K"
			intervals [2188]:
				xmin = 354.8269
				xmax = 354.9769
				text = "AE1"
			intervals [2189]:
				xmin = 354.9769
				xmax = 355.0669
				text = "N"
			intervals [2190]:
				xmin = 355.0669
				xmax = 359.8031
				text = "sp"
			intervals [2191]:
				xmin = 359.8031
				xmax = 359.8331
				text = "DH"
			intervals [2192]:
				xmin = 359.8331
				xmax = 359.9031
				text = "EY1"
			intervals [2193]:
				xmin = 359.9031
				xmax = 359.9931
				text = "W"
			intervals [2194]:
				xmin = 359.9931
				xmax = 360.0431
				text = "ER1"
			intervals [2195]:
				xmin = 360.0431
				xmax = 360.1631
				text = "AO1"
			intervals [2196]:
				xmin = 360.1631
				xmax = 360.2431
				text = "L"
			intervals [2197]:
				xmin = 360.2431
				xmax = 360.3031
				text = "IY1"
			intervals [2198]:
				xmin = 360.3031
				xmax = 360.4231
				text = "K"
			intervals [2199]:
				xmin = 360.4231
				xmax = 360.4631
				text = "W"
			intervals [2200]:
				xmin = 360.4631
				xmax = 360.4931
				text = "AH0"
			intervals [2201]:
				xmin = 360.4931
				xmax = 360.5431
				text = "L"
			intervals [2202]:
				xmin = 360.5431
				xmax = 360.6231
				text = "IY0"
			intervals [2203]:
				xmin = 360.6231
				xmax = 360.7031
				text = "sp"
			intervals [2204]:
				xmin = 360.7031
				xmax = 360.7731
				text = "B"
			intervals [2205]:
				xmin = 360.7731
				xmax = 361.0531
				text = "AE1"
			intervals [2206]:
				xmin = 361.0531
				xmax = 361.1031
				text = "D"
			intervals [2207]:
				xmin = 361.1031
				xmax = 361.3331
				text = "sp"
			intervals [2208]:
				xmin = 361.3331
				xmax = 361.4631
				text = "N"
			intervals [2209]:
				xmin = 361.4631
				xmax = 361.6131
				text = "OW1"
			intervals [2210]:
				xmin = 361.6131
				xmax = 361.8831
				text = "sp"
			intervals [2211]:
				xmin = 361.8831
				xmax = 362.1831
				text = "spn"
			intervals [2212]:
				xmin = 362.1831
				xmax = 362.3231
				text = "sp"
			intervals [2213]:
				xmin = 362.3231
				xmax = 362.9531
				text = "AY1"
			intervals [2214]:
				xmin = 362.9531
				xmax = 362.9831
				text = "AH1"
			intervals [2215]:
				xmin = 362.9831
				xmax = 364.6152
				text = "sp"
			intervals [2216]:
				xmin = 364.6152
				xmax = 364.6952
				text = "AY1"
			intervals [2217]:
				xmin = 364.6952
				xmax = 364.7852
				text = "D"
			intervals [2218]:
				xmin = 364.7852
				xmax = 364.8152
				text = "OW1"
			intervals [2219]:
				xmin = 364.8152
				xmax = 364.8652
				text = "N"
			intervals [2220]:
				xmin = 364.8652
				xmax = 364.9052
				text = "N"
			intervals [2221]:
				xmin = 364.9052
				xmax = 364.9852
				text = "OW1"
			intervals [2222]:
				xmin = 364.9852
				xmax = 365.0252
				text = "W"
			intervals [2223]:
				xmin = 365.0252
				xmax = 365.0752
				text = "AH1"
			intervals [2224]:
				xmin = 365.0752
				xmax = 365.1252
				text = "T"
			intervals [2225]:
				xmin = 365.1252
				xmax = 365.1652
				text = "DH"
			intervals [2226]:
				xmin = 365.1652
				xmax = 365.2252
				text = "AE1"
			intervals [2227]:
				xmin = 365.2252
				xmax = 365.3352
				text = "T"
			intervals [2228]:
				xmin = 365.3352
				xmax = 366.0952
				text = "sp"
			intervals [2229]:
				xmin = 366.0952
				xmax = 366.3352
				text = "N"
			intervals [2230]:
				xmin = 366.3352
				xmax = 366.3652
				text = "sp"
			intervals [2231]:
				xmin = 366.3652
				xmax = 366.8152
				text = "S"
			intervals [2232]:
				xmin = 366.8152
				xmax = 366.9052
				text = "IY1"
			intervals [2233]:
				xmin = 366.9052
				xmax = 367.0352
				text = "AY1"
			intervals [2234]:
				xmin = 367.0352
				xmax = 367.0652
				text = "sp"
			intervals [2235]:
				xmin = 367.0652
				xmax = 367.0952
				text = "S"
			intervals [2236]:
				xmin = 367.0952
				xmax = 367.1652
				text = "AH0"
			intervals [2237]:
				xmin = 367.1652
				xmax = 367.2952
				text = "P"
			intervals [2238]:
				xmin = 367.2952
				xmax = 367.3652
				text = "OW1"
			intervals [2239]:
				xmin = 367.3652
				xmax = 367.4352
				text = "Z"
			intervals [2240]:
				xmin = 367.4352
				xmax = 367.4752
				text = "DH"
			intervals [2241]:
				xmin = 367.4752
				xmax = 367.5252
				text = "AE1"
			intervals [2242]:
				xmin = 367.5252
				xmax = 367.6052
				text = "T"
			intervals [2243]:
				xmin = 367.6052
				xmax = 367.7352
				text = "K"
			intervals [2244]:
				xmin = 367.7352
				xmax = 367.8352
				text = "AA1"
			intervals [2245]:
				xmin = 367.8352
				xmax = 367.9252
				text = "N"
			intervals [2246]:
				xmin = 367.9252
				xmax = 368.0452
				text = "S"
			intervals [2247]:
				xmin = 368.0452
				xmax = 368.1352
				text = "EH0"
			intervals [2248]:
				xmin = 368.1352
				xmax = 368.1852
				text = "P"
			intervals [2249]:
				xmin = 368.1852
				xmax = 368.2352
				text = "T"
			intervals [2250]:
				xmin = 368.2352
				xmax = 369.339
				text = ""
			intervals [2251]:
				xmin = 369.339
				xmax = 369.419
				text = "sil"
			intervals [2252]:
				xmin = 369.419
				xmax = 369.449
				text = "W"
			intervals [2253]:
				xmin = 369.449
				xmax = 369.479
				text = "UH1"
			intervals [2254]:
				xmin = 369.479
				xmax = 369.509
				text = "D"
			intervals [2255]:
				xmin = 369.509
				xmax = 369.539
				text = "HH"
			intervals [2256]:
				xmin = 369.539
				xmax = 369.569
				text = "AE1"
			intervals [2257]:
				xmin = 369.569
				xmax = 369.609
				text = "V"
			intervals [2258]:
				xmin = 369.609
				xmax = 369.649
				text = "B"
			intervals [2259]:
				xmin = 369.649
				xmax = 369.689
				text = "AH0"
			intervals [2260]:
				xmin = 369.689
				xmax = 369.729
				text = "N"
			intervals [2261]:
				xmin = 369.729
				xmax = 369.869
				text = "AH0"
			intervals [2262]:
				xmin = 369.869
				xmax = 369.989
				text = "L"
			intervals [2263]:
				xmin = 369.989
				xmax = 370.179
				text = "AY1"
			intervals [2264]:
				xmin = 370.179
				xmax = 370.279
				text = "V"
			intervals [2265]:
				xmin = 370.279
				xmax = 370.349
				text = "S"
			intervals [2266]:
				xmin = 370.349
				xmax = 370.399
				text = "AH1"
			intervals [2267]:
				xmin = 370.399
				xmax = 370.499
				text = "M"
			intervals [2268]:
				xmin = 370.499
				xmax = 370.759
				text = "Y"
			intervals [2269]:
				xmin = 370.759
				xmax = 370.789
				text = "IH1"
			intervals [2270]:
				xmin = 370.789
				xmax = 370.819
				text = "R"
			intervals [2271]:
				xmin = 370.819
				xmax = 370.899
				text = "Z"
			intervals [2272]:
				xmin = 370.899
				xmax = 371.009
				text = "AH0"
			intervals [2273]:
				xmin = 371.009
				xmax = 371.079
				text = "G"
			intervals [2274]:
				xmin = 371.079
				xmax = 371.179
				text = "OW1"
			intervals [2275]:
				xmin = 371.179
				xmax = 371.259
				text = "W"
			intervals [2276]:
				xmin = 371.259
				xmax = 371.289
				text = "IH0"
			intervals [2277]:
				xmin = 371.289
				xmax = 371.319
				text = "DH"
			intervals [2278]:
				xmin = 371.319
				xmax = 371.349
				text = "sp"
			intervals [2279]:
				xmin = 371.349
				xmax = 371.469
				text = "M"
			intervals [2280]:
				xmin = 371.469
				xmax = 371.569
				text = "IY1"
			intervals [2281]:
				xmin = 371.569
				xmax = 371.599
				text = "sp"
			intervals [2282]:
				xmin = 371.599
				xmax = 371.649
				text = "B"
			intervals [2283]:
				xmin = 371.649
				xmax = 371.679
				text = "AH1"
			intervals [2284]:
				xmin = 371.679
				xmax = 371.729
				text = "T"
			intervals [2285]:
				xmin = 371.729
				xmax = 371.879
				text = "AY1"
			intervals [2286]:
				xmin = 371.879
				xmax = 371.929
				text = "sp"
			intervals [2287]:
				xmin = 371.929
				xmax = 372.069
				text = "AY1"
			intervals [2288]:
				xmin = 372.069
				xmax = 372.129
				text = "M"
			intervals [2289]:
				xmin = 372.129
				xmax = 372.169
				text = "N"
			intervals [2290]:
				xmin = 372.169
				xmax = 372.229
				text = "AA1"
			intervals [2291]:
				xmin = 372.229
				xmax = 372.259
				text = "T"
			intervals [2292]:
				xmin = 372.259
				xmax = 372.309
				text = "IY1"
			intervals [2293]:
				xmin = 372.309
				xmax = 372.379
				text = "V"
			intervals [2294]:
				xmin = 372.379
				xmax = 372.419
				text = "IH0"
			intervals [2295]:
				xmin = 372.419
				xmax = 372.489
				text = "N"
			intervals [2296]:
				xmin = 372.489
				xmax = 372.649
				text = "S"
			intervals [2297]:
				xmin = 372.649
				xmax = 372.729
				text = "ER1"
			intervals [2298]:
				xmin = 372.729
				xmax = 372.759
				text = "T"
			intervals [2299]:
				xmin = 372.759
				xmax = 372.789
				text = "AH0"
			intervals [2300]:
				xmin = 372.789
				xmax = 372.819
				text = "N"
			intervals [2301]:
				xmin = 372.819
				xmax = 372.889
				text = "AH0"
			intervals [2302]:
				xmin = 372.889
				xmax = 372.949
				text = "B"
			intervals [2303]:
				xmin = 372.949
				xmax = 373.029
				text = "AW1"
			intervals [2304]:
				xmin = 373.029
				xmax = 373.159
				text = "T"
			intervals [2305]:
				xmin = 373.159
				xmax = 373.219
				text = "DH"
			intervals [2306]:
				xmin = 373.219
				xmax = 373.469
				text = "AE1"
			intervals [2307]:
				xmin = 373.469
				xmax = 373.609
				text = "T"
			intervals [2308]:
				xmin = 373.609
				xmax = 374.8818
				text = ""
			intervals [2309]:
				xmin = 374.8818
				xmax = 374.9418
				text = "sil"
			intervals [2310]:
				xmin = 374.9418
				xmax = 375.1518
				text = "AY1"
			intervals [2311]:
				xmin = 375.1518
				xmax = 375.2518
				text = "AY1"
			intervals [2312]:
				xmin = 375.2518
				xmax = 375.3018
				text = "K"
			intervals [2313]:
				xmin = 375.3018
				xmax = 375.3418
				text = "AH0"
			intervals [2314]:
				xmin = 375.3418
				xmax = 375.3918
				text = "N"
			intervals [2315]:
				xmin = 375.3918
				xmax = 375.4418
				text = "T"
			intervals [2316]:
				xmin = 375.4418
				xmax = 375.4818
				text = "EH1"
			intervals [2317]:
				xmin = 375.4818
				xmax = 375.5618
				text = "L"
			intervals [2318]:
				xmin = 375.5618
				xmax = 375.5918
				text = "Y"
			intervals [2319]:
				xmin = 375.5918
				xmax = 375.6218
				text = "UW1"
			intervals [2320]:
				xmin = 375.6218
				xmax = 375.6618
				text = "AH0"
			intervals [2321]:
				xmin = 375.6618
				xmax = 375.7218
				text = "B"
			intervals [2322]:
				xmin = 375.7218
				xmax = 375.7518
				text = "AW1"
			intervals [2323]:
				xmin = 375.7518
				xmax = 375.7918
				text = "T"
			intervals [2324]:
				xmin = 375.7918
				xmax = 375.8218
				text = "DH"
			intervals [2325]:
				xmin = 375.8218
				xmax = 375.8818
				text = "AH0"
			intervals [2326]:
				xmin = 375.8818
				xmax = 375.9418
				text = "T"
			intervals [2327]:
				xmin = 375.9418
				xmax = 376.0218
				text = "IY1"
			intervals [2328]:
				xmin = 376.0218
				xmax = 376.0518
				text = "CH"
			intervals [2329]:
				xmin = 376.0518
				xmax = 376.1118
				text = "ER0"
			intervals [2330]:
				xmin = 376.1118
				xmax = 376.1918
				text = "Z"
			intervals [2331]:
				xmin = 376.1918
				xmax = 376.3218
				text = "AY1"
			intervals [2332]:
				xmin = 376.3218
				xmax = 376.6018
				text = "L"
			intervals [2333]:
				xmin = 376.6018
				xmax = 376.6618
				text = "AY1"
			intervals [2334]:
				xmin = 376.6618
				xmax = 376.6918
				text = "K"
			intervals [2335]:
				xmin = 376.6918
				xmax = 376.7218
				text = "T"
			intervals [2336]:
				xmin = 376.7218
				xmax = 376.9518
				text = "sp"
			intervals [2337]:
				xmin = 376.9518
				xmax = 377.0199
				text = ""
			intervals [2338]:
				xmin = 377.0199
				xmax = 377.0699
				text = "B"
			intervals [2339]:
				xmin = 377.0699
				xmax = 377.1099
				text = "AH1"
			intervals [2340]:
				xmin = 377.1099
				xmax = 377.1599
				text = "T"
			intervals [2341]:
				xmin = 377.1599
				xmax = 377.2399
				text = "AY1"
			intervals [2342]:
				xmin = 377.2399
				xmax = 377.3399
				text = "K"
			intervals [2343]:
				xmin = 377.3399
				xmax = 377.4099
				text = "AE1"
			intervals [2344]:
				xmin = 377.4099
				xmax = 377.4699
				text = "N"
			intervals [2345]:
				xmin = 377.4699
				xmax = 377.5899
				text = "AY1"
			intervals [2346]:
				xmin = 377.5899
				xmax = 377.6399
				text = "D"
			intervals [2347]:
				xmin = 377.6399
				xmax = 377.6899
				text = "OW1"
			intervals [2348]:
				xmin = 377.6899
				xmax = 377.7299
				text = "N"
			intervals [2349]:
				xmin = 377.7299
				xmax = 377.7599
				text = "N"
			intervals [2350]:
				xmin = 377.7599
				xmax = 377.7999
				text = "OW1"
			intervals [2351]:
				xmin = 377.7999
				xmax = 377.8399
				text = "W"
			intervals [2352]:
				xmin = 377.8399
				xmax = 377.8799
				text = "EH1"
			intervals [2353]:
				xmin = 377.8799
				xmax = 377.9299
				text = "DH"
			intervals [2354]:
				xmin = 377.9299
				xmax = 377.9599
				text = "ER0"
			intervals [2355]:
				xmin = 377.9599
				xmax = 377.9899
				text = "DH"
			intervals [2356]:
				xmin = 377.9899
				xmax = 378.0499
				text = "EY1"
			intervals [2357]:
				xmin = 378.0499
				xmax = 378.0999
				text = "W"
			intervals [2358]:
				xmin = 378.0999
				xmax = 378.1299
				text = "ER0"
			intervals [2359]:
				xmin = 378.1299
				xmax = 378.1899
				text = "DH"
			intervals [2360]:
				xmin = 378.1899
				xmax = 378.3199
				text = "AH0"
			intervals [2361]:
				xmin = 378.3199
				xmax = 378.3699
				text = "B"
			intervals [2362]:
				xmin = 378.3699
				xmax = 378.4799
				text = "EH1"
			intervals [2363]:
				xmin = 378.4799
				xmax = 378.5899
				text = "S"
			intervals [2364]:
				xmin = 378.5899
				xmax = 378.6599
				text = "T"
			intervals [2365]:
				xmin = 378.6599
				xmax = 378.6999
				text = "sp"
			intervals [2366]:
				xmin = 378.6999
				xmax = 378.8499
				text = "T"
			intervals [2367]:
				xmin = 378.8499
				xmax = 378.9299
				text = "IY1"
			intervals [2368]:
				xmin = 378.9299
				xmax = 379.0699
				text = "CH"
			intervals [2369]:
				xmin = 379.0699
				xmax = 379.1999
				text = "ER0"
			intervals [2370]:
				xmin = 379.1999
				xmax = 379.2999
				text = "Z"
			intervals [2371]:
				xmin = 379.2999
				xmax = 379.3699
				text = "AE1"
			intervals [2372]:
				xmin = 379.3699
				xmax = 379.4499
				text = "T"
			intervals [2373]:
				xmin = 379.4499
				xmax = 379.5099
				text = "AO1"
			intervals [2374]:
				xmin = 379.5099
				xmax = 379.7099
				text = "L"
			intervals [2375]:
				xmin = 379.7099
				xmax = 380.0966
				text = "sp"
			intervals [2376]:
				xmin = 380.0966
				xmax = 380.2266
				text = "M"
			intervals [2377]:
				xmin = 380.2266
				xmax = 384.0305
				text = "sp"
			intervals [2378]:
				xmin = 384.0305
				xmax = 384.1505
				text = "Y"
			intervals [2379]:
				xmin = 384.1505
				xmax = 384.2105
				text = "EH1"
			intervals [2380]:
				xmin = 384.2105
				xmax = 384.3305
				text = "S"
			intervals [2381]:
				xmin = 384.3305
				xmax = 384.4405
				text = "AY1"
			intervals [2382]:
				xmin = 384.4405
				xmax = 384.5105
				text = "L"
			intervals [2383]:
				xmin = 384.5105
				xmax = 384.5805
				text = "AY1"
			intervals [2384]:
				xmin = 384.5805
				xmax = 384.6505
				text = "K"
			intervals [2385]:
				xmin = 384.6505
				xmax = 384.7005
				text = "T"
			intervals [2386]:
				xmin = 384.7005
				xmax = 384.7705
				text = "AH0"
			intervals [2387]:
				xmin = 384.7705
				xmax = 384.8605
				text = "S"
			intervals [2388]:
				xmin = 384.8605
				xmax = 384.9005
				text = "EH1"
			intervals [2389]:
				xmin = 384.9005
				xmax = 385.0005
				text = "K"
			intervals [2390]:
				xmin = 385.0005
				xmax = 385.0305
				text = "AH0"
			intervals [2391]:
				xmin = 385.0305
				xmax = 385.0805
				text = "N"
			intervals [2392]:
				xmin = 385.0805
				xmax = 385.1105
				text = "D"
			intervals [2393]:
				xmin = 385.1105
				xmax = 385.1405
				text = "G"
			intervals [2394]:
				xmin = 385.1405
				xmax = 385.2005
				text = "R"
			intervals [2395]:
				xmin = 385.2005
				xmax = 385.2505
				text = "EY1"
			intervals [2396]:
				xmin = 385.2505
				xmax = 385.3205
				text = "D"
			intervals [2397]:
				xmin = 385.3205
				xmax = 385.3905
				text = "T"
			intervals [2398]:
				xmin = 385.3905
				xmax = 385.4505
				text = "IY1"
			intervals [2399]:
				xmin = 385.4505
				xmax = 385.5405
				text = "CH"
			intervals [2400]:
				xmin = 385.5405
				xmax = 385.6505
				text = "ER0"
			intervals [2401]:
				xmin = 385.6505
				xmax = 385.6905
				text = "HH"
			intervals [2402]:
				xmin = 385.6905
				xmax = 385.7205
				text = "ER0"
			intervals [2403]:
				xmin = 385.7205
				xmax = 385.7705
				text = "N"
			intervals [2404]:
				xmin = 385.7705
				xmax = 385.8505
				text = "EY1"
			intervals [2405]:
				xmin = 385.8505
				xmax = 385.9405
				text = "M"
			intervals [2406]:
				xmin = 385.9405
				xmax = 385.9705
				text = "W"
			intervals [2407]:
				xmin = 385.9705
				xmax = 386.0605
				text = "AO1"
			intervals [2408]:
				xmin = 386.0605
				xmax = 386.3505
				text = "Z"
			intervals [2409]:
				xmin = 386.3505
				xmax = 387.3048
				text = ""
			intervals [2410]:
				xmin = 387.3048
				xmax = 387.3748
				text = "sil"
			intervals [2411]:
				xmin = 387.3748
				xmax = 387.4348
				text = "M"
			intervals [2412]:
				xmin = 387.4348
				xmax = 387.5148
				text = "IH1"
			intervals [2413]:
				xmin = 387.5148
				xmax = 387.5848
				text = "S"
			intervals [2414]:
				xmin = 387.5848
				xmax = 387.6348
				text = "IH0"
			intervals [2415]:
				xmin = 387.6348
				xmax = 387.6648
				text = "Z"
			intervals [2416]:
				xmin = 387.6648
				xmax = 388.2648
				text = "TN"
			intervals [2417]:
				xmin = 388.2648
				xmax = 388.5172
				text = ""
			intervals [2418]:
				xmin = 388.5172
				xmax = 388.5972
				text = "sil"
			intervals [2419]:
				xmin = 388.5972
				xmax = 388.6272
				text = "AH1"
			intervals [2420]:
				xmin = 388.6272
				xmax = 388.7472
				text = "sp"
			intervals [2421]:
				xmin = 388.7472
				xmax = 388.7772
				text = "IH0"
			intervals [2422]:
				xmin = 388.7772
				xmax = 388.8872
				text = "N"
			intervals [2423]:
				xmin = 388.8872
				xmax = 389.2272
				text = "sp"
			intervals [2424]:
				xmin = 389.2272
				xmax = 389.2572
				text = "F"
			intervals [2425]:
				xmin = 389.2572
				xmax = 389.2872
				text = "AE1"
			intervals [2426]:
				xmin = 389.2872
				xmax = 389.3272
				text = "K"
			intervals [2427]:
				xmin = 389.3272
				xmax = 389.3572
				text = "T"
			intervals [2428]:
				xmin = 389.3572
				xmax = 389.3972
				text = "HH"
			intervals [2429]:
				xmin = 389.3972
				xmax = 389.4872
				text = "ER0"
			intervals [2430]:
				xmin = 389.4872
				xmax = 389.5172
				text = "sp"
			intervals [2431]:
				xmin = 389.5172
				xmax = 389.5472
				text = "N"
			intervals [2432]:
				xmin = 389.5472
				xmax = 389.6372
				text = "EY1"
			intervals [2433]:
				xmin = 389.6372
				xmax = 389.7072
				text = "M"
			intervals [2434]:
				xmin = 389.7072
				xmax = 389.8172
				text = "IH1"
			intervals [2435]:
				xmin = 389.8172
				xmax = 389.9172
				text = "Z"
			intervals [2436]:
				xmin = 389.9172
				xmax = 389.9872
				text = "M"
			intervals [2437]:
				xmin = 389.9872
				xmax = 390.0572
				text = "IH1"
			intervals [2438]:
				xmin = 390.0572
				xmax = 390.1072
				text = "S"
			intervals [2439]:
				xmin = 390.1072
				xmax = 390.1372
				text = "IH0"
			intervals [2440]:
				xmin = 390.1372
				xmax = 390.1672
				text = "Z"
			intervals [2441]:
				xmin = 390.1672
				xmax = 390.5572
				text = "TN"
			intervals [2442]:
				xmin = 390.5572
				xmax = 390.5872
				text = "AY1"
			intervals [2443]:
				xmin = 390.5872
				xmax = 390.6272
				text = "sp"
			intervals [2444]:
				xmin = 390.6272
				xmax = 390.6572
				text = "TH"
			intervals [2445]:
				xmin = 390.6572
				xmax = 390.6872
				text = "IH1"
			intervals [2446]:
				xmin = 390.6872
				xmax = 390.7172
				text = "NG"
			intervals [2447]:
				xmin = 390.7172
				xmax = 390.7572
				text = "K"
			intervals [2448]:
				xmin = 390.7572
				xmax = 390.8172
				text = "SH"
			intervals [2449]:
				xmin = 390.8172
				xmax = 390.9072
				text = "IY1"
			intervals [2450]:
				xmin = 390.9072
				xmax = 390.9372
				text = "S"
			intervals [2451]:
				xmin = 390.9372
				xmax = 390.9772
				text = "S"
[truncated: 561,065 more chars]
