# Supplementary material for: Considering Performance in the Automated and Manual Coding of Sociolinguistic Variables: Lessons From Variable (ING)
Source: Front Artif Intell. 2021 Apr 29;4:648543. doi: 10.3389/frai.2021.648543 (PMC8117961; doi:10.3389/frai.2021.648543)
Supplement: Supplementary file 5 [file Data_Sheet_5.ZIP › CORAAL_VARAligned_as_TextGrids_p1/DCA_se1_ag1_f_01_1.TextGrid]

File type = "ooTextFile"
Object class = "TextGrid"

xmin = 0.0
xmax = 1137.750022675737
tiers? <exists>
size = 4
item []:
	item [1]:
		class = "IntervalTier"
		name = "DCA_se1_ag1_f_01 - words"
		xmin = 0.0
		xmax = 1137.750022675737
		intervals: size = 1832
			intervals [1]:
				xmin = 0.0
				xmax = 5.0112
				text = ""
			intervals [2]:
				xmin = 5.0112
				xmax = 5.2212
				text = "my"
			intervals [3]:
				xmin = 5.2212
				xmax = 7.017
				text = ""
			intervals [4]:
				xmin = 7.017
				xmax = 7.177
				text = "my"
			intervals [5]:
				xmin = 7.177
				xmax = 7.397
				text = "name"
			intervals [6]:
				xmin = 7.397
				xmax = 7.457
				text = "is"
			intervals [7]:
				xmin = 7.457
				xmax = 7.537
				text = ""
			intervals [8]:
				xmin = 7.537
				xmax = 9.147
				text = "rdx"
			intervals [9]:
				xmin = 9.147
				xmax = 14.8695
				text = ""
			intervals [10]:
				xmin = 14.8695
				xmax = 15.3595
				text = "one"
			intervals [11]:
				xmin = 15.3595
				xmax = 15.8354
				text = ""
			intervals [12]:
				xmin = 15.8354
				xmax = 16.4654
				text = "two"
			intervals [13]:
				xmin = 16.4654
				xmax = 16.9545
				text = ""
			intervals [14]:
				xmin = 16.9545
				xmax = 17.5645
				text = "three"
			intervals [15]:
				xmin = 17.5645
				xmax = 18.0491
				text = ""
			intervals [16]:
				xmin = 18.0491
				xmax = 18.7491
				text = "four"
			intervals [17]:
				xmin = 18.7491
				xmax = 19.2135
				text = ""
			intervals [18]:
				xmin = 19.2135
				xmax = 19.9135
				text = "five"
			intervals [19]:
				xmin = 19.9135
				xmax = 20.2753
				text = ""
			intervals [20]:
				xmin = 20.2753
				xmax = 20.9953
				text = "six"
			intervals [21]:
				xmin = 20.9953
				xmax = 21.4064
				text = ""
			intervals [22]:
				xmin = 21.4064
				xmax = 22.1064
				text = "seven"
			intervals [23]:
				xmin = 22.1064
				xmax = 22.5661
				text = ""
			intervals [24]:
				xmin = 22.5661
				xmax = 22.9261
				text = "eight"
			intervals [25]:
				xmin = 22.9261
				xmax = 23.4321
				text = ""
			intervals [26]:
				xmin = 23.4321
				xmax = 24.0321
				text = "nine"
			intervals [27]:
				xmin = 24.0321
				xmax = 24.3327
				text = ""
			intervals [28]:
				xmin = 24.3327
				xmax = 24.7727
				text = "ten"
			intervals [29]:
				xmin = 24.7727
				xmax = 32.8322
				text = ""
			intervals [30]:
				xmin = 32.8322
				xmax = 32.9822
				text = "at"
			intervals [31]:
				xmin = 32.9822
				xmax = 33.3922
				text = "home"
			intervals [32]:
				xmin = 33.3922
				xmax = 34.8865
				text = ""
			intervals [33]:
				xmin = 34.8865
				xmax = 34.9865
				text = "i"
			intervals [34]:
				xmin = 34.9865
				xmax = 35.5165
				text = "play"
			intervals [35]:
				xmin = 35.5165
				xmax = 35.9765
				text = "uh"
			intervals [36]:
				xmin = 35.9765
				xmax = 37.0097
				text = ""
			intervals [37]:
				xmin = 37.0097
				xmax = 38.0397
				text = "football"
			intervals [38]:
				xmin = 38.0397
				xmax = 39.9473
				text = ""
			intervals [39]:
				xmin = 39.9473
				xmax = 40.3773
				text = "jump"
			intervals [40]:
				xmin = 40.3773
				xmax = 40.7873
				text = "rope"
			intervals [41]:
				xmin = 40.7873
				xmax = 44.300
				text = ""
			intervals [42]:
				xmin = 44.300
				xmax = 44.390
				text = "<unk>"
			intervals [43]:
				xmin = 44.390
				xmax = 44.5018
				text = ""
			intervals [44]:
				xmin = 44.5018
				xmax = 44.7318
				text = "that"
			intervals [45]:
				xmin = 44.7318
				xmax = 44.8418
				text = "s"
			intervals [46]:
				xmin = 44.8418
				xmax = 45.1418
				text = "all"
			intervals [47]:
				xmin = 45.1418
				xmax = 48.7642
				text = ""
			intervals [48]:
				xmin = 48.7642
				xmax = 48.8442
				text = "<unk>"
			intervals [49]:
				xmin = 48.8442
				xmax = 49.7584
				text = ""
			intervals [50]:
				xmin = 49.7584
				xmax = 49.8384
				text = "we"
			intervals [51]:
				xmin = 49.8384
				xmax = 49.9284
				text = ""
			intervals [52]:
				xmin = 49.9284
				xmax = 50.1584
				text = "play"
			intervals [53]:
				xmin = 50.1584
				xmax = 50.2284
				text = ""
			intervals [54]:
				xmin = 50.2284
				xmax = 50.4884
				text = "double"
			intervals [55]:
				xmin = 50.4884
				xmax = 50.5484
				text = ""
			intervals [56]:
				xmin = 50.5484
				xmax = 51.1484
				text = "dutch"
			intervals [57]:
				xmin = 51.1484
				xmax = 53.5487
				text = ""
			intervals [58]:
				xmin = 53.5487
				xmax = 53.7187
				text = "s"
			intervals [59]:
				xmin = 53.7187
				xmax = 53.7845
				text = ""
			intervals [60]:
				xmin = 53.7845
				xmax = 53.9745
				text = "you"
			intervals [61]:
				xmin = 53.9745
				xmax = 54.2545
				text = "have"
			intervals [62]:
				xmin = 54.2545
				xmax = 54.3245
				text = ""
			intervals [63]:
				xmin = 54.3245
				xmax = 54.4445
				text = "to"
			intervals [64]:
				xmin = 54.4445
				xmax = 54.7745
				text = "uh"
			intervals [65]:
				xmin = 54.7745
				xmax = 55.0936
				text = ""
			intervals [66]:
				xmin = 55.0936
				xmax = 55.3236
				text = "two"
			intervals [67]:
				xmin = 55.3236
				xmax = 55.7436
				text = "people"
			intervals [68]:
				xmin = 55.7436
				xmax = 56.0736
				text = "have"
			intervals [69]:
				xmin = 56.0736
				xmax = 56.4492
				text = ""
			intervals [70]:
				xmin = 56.4492
				xmax = 56.6092
				text = "two"
			intervals [71]:
				xmin = 56.6092
				xmax = 56.8692
				text = "people"
			intervals [72]:
				xmin = 56.8692
				xmax = 57.0792
				text = "have"
			intervals [73]:
				xmin = 57.0792
				xmax = 57.1792
				text = "to"
			intervals [74]:
				xmin = 57.1792
				xmax = 57.2392
				text = ""
			intervals [75]:
				xmin = 57.2392
				xmax = 57.6492
				text = "turn"
			intervals [76]:
				xmin = 57.6492
				xmax = 57.7792
				text = "the"
			intervals [77]:
				xmin = 57.7792
				xmax = 57.8092
				text = ""
			intervals [78]:
				xmin = 57.8092
				xmax = 58.2192
				text = "rope"
			intervals [79]:
				xmin = 58.2192
				xmax = 62.4672
				text = ""
			intervals [80]:
				xmin = 62.4672
				xmax = 62.5472
				text = "and"
			intervals [81]:
				xmin = 62.5472
				xmax = 62.6872
				text = "you"
			intervals [82]:
				xmin = 62.6872
				xmax = 62.7772
				text = ""
			intervals [83]:
				xmin = 62.7772
				xmax = 63.1072
				text = "jump"
			intervals [84]:
				xmin = 63.1072
				xmax = 63.1672
				text = "in"
			intervals [85]:
				xmin = 63.1672
				xmax = 63.2772
				text = "the"
			intervals [86]:
				xmin = 63.2772
				xmax = 63.3072
				text = ""
			intervals [87]:
				xmin = 63.3072
				xmax = 63.5172
				text = "rope"
			intervals [88]:
				xmin = 63.5172
				xmax = 63.5472
				text = ""
			intervals [89]:
				xmin = 63.5472
				xmax = 63.7172
				text = "and"
			intervals [90]:
				xmin = 63.7172
				xmax = 64.0672
				text = "start"
			intervals [91]:
				xmin = 64.0672
				xmax = 64.1672
				text = "to"
			intervals [92]:
				xmin = 64.1672
				xmax = 64.2272
				text = ""
			intervals [93]:
				xmin = 64.2272
				xmax = 64.7672
				text = "jumping"
			intervals [94]:
				xmin = 64.7672
				xmax = 71.0238
				text = ""
			intervals [95]:
				xmin = 71.0238
				xmax = 71.1238
				text = "<unk>"
			intervals [96]:
				xmin = 71.1238
				xmax = 71.2796
				text = ""
			intervals [97]:
				xmin = 71.2796
				xmax = 71.6496
				text = "no"
			intervals [98]:
				xmin = 71.6496
				xmax = 77.1537
				text = ""
			intervals [99]:
				xmin = 77.1537
				xmax = 77.6537
				text = "yes"
			intervals [100]:
				xmin = 77.6537
				xmax = 78.4874
				text = ""
			intervals [101]:
				xmin = 78.4874
				xmax = 78.8274
				text = "hide"
			intervals [102]:
				xmin = 78.8274
				xmax = 78.9674
				text = "and"
			intervals [103]:
				xmin = 78.9674
				xmax = 79.3174
				text = "seek"
			intervals [104]:
				xmin = 79.3174
				xmax = 81.439
				text = ""
			intervals [105]:
				xmin = 81.439
				xmax = 81.959
				text = "person"
			intervals [106]:
				xmin = 81.959
				xmax = 82.319
				text = "gotta"
			intervals [107]:
				xmin = 82.319
				xmax = 82.599
				text = "uh"
			intervals [108]:
				xmin = 82.599
				xmax = 82.9991
				text = ""
			intervals [109]:
				xmin = 82.9991
				xmax = 83.2791
				text = "count"
			intervals [110]:
				xmin = 83.2791
				xmax = 83.3291
				text = ""
			intervals [111]:
				xmin = 83.3291
				xmax = 83.4591
				text = "to"
			intervals [112]:
				xmin = 83.4591
				xmax = 83.4991
				text = ""
			intervals [113]:
				xmin = 83.4991
				xmax = 84.0691
				text = "twenty"
			intervals [114]:
				xmin = 84.0691
				xmax = 84.5134
				text = ""
			intervals [115]:
				xmin = 84.5134
				xmax = 84.6334
				text = "and"
			intervals [116]:
				xmin = 84.6334
				xmax = 84.8634
				text = "while"
			intervals [117]:
				xmin = 84.8634
				xmax = 84.9934
				text = "the"
			intervals [118]:
				xmin = 84.9934
				xmax = 85.0734
				text = ""
			intervals [119]:
				xmin = 85.0734
				xmax = 85.4034
				text = "um"
			intervals [120]:
				xmin = 85.4034
				xmax = 85.6134
				text = "some"
			intervals [121]:
				xmin = 85.6134
				xmax = 85.8734
				text = "more"
			intervals [122]:
				xmin = 85.8734
				xmax = 86.4434
				text = "children"
			intervals [123]:
				xmin = 86.4434
				xmax = 87.0234
				text = "hide"
			intervals [124]:
				xmin = 87.0234
				xmax = 87.1271
				text = ""
			intervals [125]:
				xmin = 87.1271
				xmax = 87.2771
				text = "you"
			intervals [126]:
				xmin = 87.2771
				xmax = 87.5071
				text = "got"
			intervals [127]:
				xmin = 87.5071
				xmax = 87.8171
				text = "try"
			intervals [128]:
				xmin = 87.8171
				xmax = 87.8771
				text = "to"
			intervals [129]:
				xmin = 87.8771
				xmax = 88.0071
				text = ""
			intervals [130]:
				xmin = 88.0071
				xmax = 88.4671
				text = "find"
			intervals [131]:
				xmin = 88.4671
				xmax = 88.5371
				text = "'em"
			intervals [132]:
				xmin = 88.5371
				xmax = 94.682
				text = ""
			intervals [133]:
				xmin = 94.682
				xmax = 94.762
				text = "i"
			intervals [134]:
				xmin = 94.762
				xmax = 95.072
				text = "don't"
			intervals [135]:
				xmin = 95.072
				xmax = 95.422
				text = "know"
			intervals [136]:
				xmin = 95.422
				xmax = 96.6551
				text = ""
			intervals [137]:
				xmin = 96.6551
				xmax = 96.8651
				text = "you"
			intervals [138]:
				xmin = 96.8651
				xmax = 96.9051
				text = ""
			intervals [139]:
				xmin = 96.9051
				xmax = 97.3351
				text = "sposta"
			intervals [140]:
				xmin = 97.3351
				xmax = 97.6351
				text = "uh"
			intervals [141]:
				xmin = 97.6351
				xmax = 98.1894
				text = ""
			intervals [142]:
				xmin = 98.1894
				xmax = 98.6094
				text = "say"
			intervals [143]:
				xmin = 98.6094
				xmax = 99.0494
				text = "something"
			intervals [144]:
				xmin = 99.0494
				xmax = 99.3894
				text = "like"
			intervals [145]:
				xmin = 99.3894
				xmax = 99.5536
				text = ""
			intervals [146]:
				xmin = 99.5536
				xmax = 99.6936
				text = "i"
			intervals [147]:
				xmin = 99.6936
				xmax = 99.8447
				text = ""
			intervals [148]:
				xmin = 99.8447
				xmax = 100.2647
				text = "uh"
			intervals [149]:
				xmin = 100.2647
				xmax = 101.2742
				text = ""
			intervals [150]:
				xmin = 101.2742
				xmax = 101.6742
				text = "everybody"
			intervals [151]:
				xmin = 101.6742
				xmax = 101.7342
				text = ""
			intervals [152]:
				xmin = 101.7342
				xmax = 101.9642
				text = "put"
			intervals [153]:
				xmin = 101.9642
				xmax = 102.0542
				text = "your"
			intervals [154]:
				xmin = 102.0542
				xmax = 102.3642
				text = "feet"
			intervals [155]:
				xmin = 102.3642
				xmax = 102.6942
				text = "in"
			intervals [156]:
				xmin = 102.6942
				xmax = 103.059
				text = ""
			intervals [157]:
				xmin = 103.059
				xmax = 103.329
				text = "and"
			intervals [158]:
				xmin = 103.329
				xmax = 103.919
				text = "somebody"
			intervals [159]:
				xmin = 103.919
				xmax = 104.329
				text = "say"
			intervals [160]:
				xmin = 104.329
				xmax = 105.509
				text = ""
			intervals [161]:
				xmin = 105.509
				xmax = 105.809
				text = "they"
			intervals [162]:
				xmin = 105.809
				xmax = 105.979
				text = ""
			intervals [163]:
				xmin = 105.979
				xmax = 106.159
				text = "they"
			intervals [164]:
				xmin = 106.159
				xmax = 106.419
				text = "gonna"
			intervals [165]:
				xmin = 106.419
				xmax = 106.589
				text = "be"
			intervals [166]:
				xmin = 106.589
				xmax = 106.739
				text = "the"
			intervals [167]:
				xmin = 106.739
				xmax = 107.229
				text = "namer"
			intervals [168]:
				xmin = 107.229
				xmax = 107.6419
				text = ""
			intervals [169]:
				xmin = 107.6419
				xmax = 107.7619
				text = "and"
			intervals [170]:
				xmin = 107.7619
				xmax = 108.0219
				text = "then"
			intervals [171]:
				xmin = 108.0219
				xmax = 108.0919
				text = "you"
			intervals [172]:
				xmin = 108.0919
				xmax = 108.5819
				text = "say"
			intervals [173]:
				xmin = 108.5819
				xmax = 108.7019
				text = "b"
			intervals [174]:
				xmin = 108.7019
				xmax = 108.8419
				text = ""
			intervals [175]:
				xmin = 108.8419
				xmax = 109.2219
				text = "something"
			intervals [176]:
				xmin = 109.2219
				xmax = 109.4319
				text = "like"
			intervals [177]:
				xmin = 109.4319
				xmax = 109.4619
				text = ""
			intervals [178]:
				xmin = 109.4619
				xmax = 109.8719
				text = "uh"
			intervals [179]:
				xmin = 109.8719
				xmax = 111.3272
				text = ""
			intervals [180]:
				xmin = 111.3272
				xmax = 112.0672
				text = "<unk>"
			intervals [181]:
				xmin = 112.0672
				xmax = 113.5187
				text = ""
			intervals [182]:
				xmin = 113.5187
				xmax = 113.8787
				text = "uh"
			intervals [183]:
				xmin = 113.8787
				xmax = 117.0194
				text = ""
			intervals [184]:
				xmin = 117.0194
				xmax = 117.2794
				text = "say"
			intervals [185]:
				xmin = 117.2794
				xmax = 117.3094
				text = "i"
			intervals [186]:
				xmin = 117.3094
				xmax = 117.4394
				text = ""
			intervals [187]:
				xmin = 117.4394
				xmax = 118.0794
				text = "forgot"
			intervals [188]:
				xmin = 118.0794
				xmax = 120.356
				text = ""
			intervals [189]:
				xmin = 120.356
				xmax = 120.706
				text = "mm-hm"
			intervals [190]:
				xmin = 120.706
				xmax = 127.390
				text = ""
			intervals [191]:
				xmin = 127.390
				xmax = 127.500
				text = "i"
			intervals [192]:
				xmin = 127.500
				xmax = 127.750
				text = "play"
			intervals [193]:
				xmin = 127.750
				xmax = 127.820
				text = ""
			intervals [194]:
				xmin = 127.820
				xmax = 127.980
				text = "d"
			intervals [195]:
				xmin = 127.980
				xmax = 128.030
				text = ""
			intervals [196]:
				xmin = 128.030
				xmax = 128.180
				text = "i"
			intervals [197]:
				xmin = 128.180
				xmax = 128.540
				text = "have"
			intervals [198]:
				xmin = 128.540
				xmax = 129.3298
				text = ""
			intervals [199]:
				xmin = 129.3298
				xmax = 129.5198
				text = "i"
			intervals [200]:
				xmin = 129.5198
				xmax = 129.7098
				text = "have"
			intervals [201]:
				xmin = 129.7098
				xmax = 129.8998
				text = "some"
			intervals [202]:
				xmin = 129.8998
				xmax = 130.3998
				text = "boxes"
			intervals [203]:
				xmin = 130.3998
				xmax = 130.4298
				text = ""
			intervals [204]:
				xmin = 130.4298
				xmax = 130.9098
				text = "games"
			intervals [205]:
				xmin = 130.9098
				xmax = 130.9998
				text = "at"
			intervals [206]:
				xmin = 130.9998
				xmax = 131.4798
				text = "home"
			intervals [207]:
				xmin = 131.4798
				xmax = 134.2173
				text = ""
			intervals [208]:
				xmin = 134.2173
				xmax = 134.4973
				text = "don't"
			intervals [209]:
				xmin = 134.4973
				xmax = 134.8773
				text = "spill"
			intervals [210]:
				xmin = 134.8773
				xmax = 134.9773
				text = "the"
			intervals [211]:
				xmin = 134.9773
				xmax = 135.5773
				text = "bean"
			intervals [212]:
				xmin = 135.5773
				xmax = 136.8519
				text = ""
			intervals [213]:
				xmin = 136.8519
				xmax = 137.0319
				text = "and"
			intervals [214]:
				xmin = 137.0319
				xmax = 137.1019
				text = "i"
			intervals [215]:
				xmin = 137.1019
				xmax = 137.4019
				text = "have"
			intervals [216]:
				xmin = 137.4019
				xmax = 137.4519
				text = "a"
			intervals [217]:
				xmin = 137.4519
				xmax = 137.5519
				text = ""
			intervals [218]:
				xmin = 137.5519
				xmax = 138.1119
				text = "puzzle"
			intervals [219]:
				xmin = 138.1119
				xmax = 139.1802
				text = ""
			intervals [220]:
				xmin = 139.1802
				xmax = 139.2702
				text = "and"
			intervals [221]:
				xmin = 139.2702
				xmax = 139.3202
				text = "i"
			intervals [222]:
				xmin = 139.3202
				xmax = 139.5702
				text = "have"
			intervals [223]:
				xmin = 139.5702
				xmax = 139.6402
				text = "a"
			intervals [224]:
				xmin = 139.6402
				xmax = 139.6802
				text = ""
			intervals [225]:
				xmin = 139.6802
				xmax = 140.0202
				text = "game"
			intervals [226]:
				xmin = 140.0202
				xmax = 140.3802
				text = "called"
			intervals [227]:
				xmin = 140.3802
				xmax = 140.4202
				text = ""
			intervals [228]:
				xmin = 140.4202
				xmax = 140.9702
				text = "ergonaut"
			intervals [229]:
				xmin = 140.9702
				xmax = 143.0524
				text = ""
			intervals [230]:
				xmin = 143.0524
				xmax = 143.2424
				text = "it"
			intervals [231]:
				xmin = 143.2424
				xmax = 143.4724
				text = "got"
			intervals [232]:
				xmin = 143.4724
				xmax = 143.6624
				text = "some"
			intervals [233]:
				xmin = 143.6624
				xmax = 144.3024
				text = "marbles"
			intervals [234]:
				xmin = 144.3024
				xmax = 144.5524
				text = "with"
			intervals [235]:
				xmin = 144.5524
				xmax = 144.6724
				text = "it"
			intervals [236]:
				xmin = 144.6724
				xmax = 145.1056
				text = ""
			intervals [237]:
				xmin = 145.1056
				xmax = 145.4156
				text = "and"
			intervals [238]:
				xmin = 145.4156
				xmax = 145.7556
				text = "four"
			intervals [239]:
				xmin = 145.7556
				xmax = 146.5756
				text = "dices"
			intervals [240]:
				xmin = 146.5756
				xmax = 147.102
				text = ""
			intervals [241]:
				xmin = 147.102
				xmax = 147.552
				text = "and"
			intervals [242]:
				xmin = 147.552
				xmax = 148.6587
				text = ""
			intervals [243]:
				xmin = 148.6587
				xmax = 148.7487
				text = "you"
			intervals [244]:
				xmin = 148.7487
				xmax = 148.7887
				text = ""
			intervals [245]:
				xmin = 148.7887
				xmax = 149.2787
				text = "sposta"
			intervals [246]:
				xmin = 149.2787
				xmax = 149.6587
				text = "roll"
			intervals [247]:
				xmin = 149.6587
				xmax = 149.7987
				text = "u"
			intervals [248]:
				xmin = 149.7987
				xmax = 150.0942
				text = ""
			intervals [249]:
				xmin = 150.0942
				xmax = 150.4742
				text = "roll"
			intervals [250]:
				xmin = 150.4742
				xmax = 150.6342
				text = "the"
			intervals [251]:
				xmin = 150.6342
				xmax = 151.1842
				text = "dice"
			intervals [252]:
				xmin = 151.1842
				xmax = 151.6159
				text = ""
			intervals [253]:
				xmin = 151.6159
				xmax = 151.9859
				text = "and"
			intervals [254]:
				xmin = 151.9859
				xmax = 152.0559
				text = ""
			intervals [255]:
				xmin = 152.0559
				xmax = 152.3659
				text = "have"
			intervals [256]:
				xmin = 152.3659
				xmax = 152.5959
				text = "some"
			intervals [257]:
				xmin = 152.5959
				xmax = 153.0159
				text = "holes"
			intervals [258]:
				xmin = 153.0159
				xmax = 153.1359
				text = "in"
			intervals [259]:
				xmin = 153.1359
				xmax = 153.2659
				text = "it"
			intervals [260]:
				xmin = 153.2659
				xmax = 153.6229
				text = ""
			intervals [261]:
				xmin = 153.6229
				xmax = 153.8029
				text = "and"
			intervals [262]:
				xmin = 153.8029
				xmax = 153.9029
				text = "you"
			intervals [263]:
				xmin = 153.9029
				xmax = 153.9629
				text = ""
			intervals [264]:
				xmin = 153.9629
				xmax = 154.4429
				text = "wherever"
			intervals [265]:
				xmin = 154.4429
				xmax = 154.7229
				text = "you"
			intervals [266]:
				xmin = 154.7229
				xmax = 154.7529
				text = ""
			intervals [267]:
				xmin = 154.7529
				xmax = 154.9429
				text = "where"
			intervals [268]:
				xmin = 154.9429
				xmax = 155.0229
				text = "the"
			intervals [269]:
				xmin = 155.0229
				xmax = 155.0629
				text = ""
			intervals [270]:
				xmin = 155.0629
				xmax = 155.4029
				text = "dice"
			intervals [271]:
				xmin = 155.4029
				xmax = 155.8529
				text = "stop"
			intervals [272]:
				xmin = 155.8529
				xmax = 156.0429
				text = "at"
			intervals [273]:
				xmin = 156.0429
				xmax = 156.1029
				text = "you"
			intervals [274]:
				xmin = 156.1029
				xmax = 156.5329
				text = "sposta"
			intervals [275]:
				xmin = 156.5329
				xmax = 156.6029
				text = ""
			intervals [276]:
				xmin = 156.6029
				xmax = 156.8929
				text = "put"
			intervals [277]:
				xmin = 156.8929
				xmax = 157.364
				text = ""
			intervals [278]:
				xmin = 157.364
				xmax = 157.514
				text = "the"
			intervals [279]:
				xmin = 157.514
				xmax = 158.004
				text = "uh"
			intervals [280]:
				xmin = 158.004
				xmax = 158.3359
				text = ""
			intervals [281]:
				xmin = 158.3359
				xmax = 159.0359
				text = "marbles"
			intervals [282]:
				xmin = 159.0359
				xmax = 159.0659
				text = ""
			intervals [283]:
				xmin = 159.0659
				xmax = 159.3159
				text = "in"
			intervals [284]:
				xmin = 159.3159
				xmax = 159.4259
				text = "the"
			intervals [285]:
				xmin = 159.4259
				xmax = 159.8459
				text = "hole"
			intervals [286]:
				xmin = 159.8459
				xmax = 163.1449
				text = ""
			intervals [287]:
				xmin = 163.1449
				xmax = 163.3549
				text = "you"
			intervals [288]:
				xmin = 163.3549
				xmax = 163.5599
				text = ""
			intervals [289]:
				xmin = 163.5599
				xmax = 163.6799
				text = "it"
			intervals [290]:
				xmin = 163.6799
				xmax = 163.9999
				text = "have"
			intervals [291]:
				xmin = 163.9999
				xmax = 164.4999
				text = "four"
			intervals [292]:
				xmin = 164.4999
				xmax = 164.8748
				text = ""
			intervals [293]:
				xmin = 164.8748
				xmax = 165.2848
				text = "things"
			intervals [294]:
				xmin = 165.2848
				xmax = 165.3448
				text = ""
			intervals [295]:
				xmin = 165.3448
				xmax = 165.6448
				text = "down"
			intervals [296]:
				xmin = 165.6448
				xmax = 165.7348
				text = "the"
			intervals [297]:
				xmin = 165.7348
				xmax = 166.0148
				text = "row"
			intervals [298]:
				xmin = 166.0148
				xmax = 166.1948
				text = "and"
			intervals [299]:
				xmin = 166.1948
				xmax = 166.4948
				text = "then"
			intervals [300]:
				xmin = 166.4948
				xmax = 166.7913
				text = ""
			intervals [301]:
				xmin = 166.7913
				xmax = 166.9613
				text = "you"
			intervals [302]:
				xmin = 166.9613
				xmax = 167.2213
				text = "get"
			intervals [303]:
				xmin = 167.2213
				xmax = 167.5613
				text = "all"
			intervals [304]:
				xmin = 167.5613
				xmax = 167.8613
				text = "four"
			intervals [305]:
				xmin = 167.8613
				xmax = 167.9213
				text = "of"
			intervals [306]:
				xmin = 167.9213
				xmax = 168.0213
				text = "your"
			intervals [307]:
				xmin = 168.0213
				xmax = 168.4713
				text = "marbles"
			intervals [308]:
				xmin = 168.4713
				xmax = 168.7213
				text = "down"
			intervals [309]:
				xmin = 168.7213
				xmax = 168.8613
				text = "there"
			intervals [310]:
				xmin = 168.8613
				xmax = 169.0813
				text = "you"
			intervals [311]:
				xmin = 169.0813
				xmax = 169.3713
				text = "won"
			intervals [312]:
				xmin = 169.3713
				xmax = 173.3828
				text = ""
			intervals [313]:
				xmin = 173.3828
				xmax = 173.7928
				text = "no"
			intervals [314]:
				xmin = 173.7928
				xmax = 176.1981
				text = ""
			intervals [315]:
				xmin = 176.1981
				xmax = 176.6381
				text = "yes"
			intervals [316]:
				xmin = 176.6381
				xmax = 183.088
				text = ""
			intervals [317]:
				xmin = 183.088
				xmax = 183.398
				text = "no"
			intervals [318]:
				xmin = 183.398
				xmax = 185.3322
				text = ""
			intervals [319]:
				xmin = 185.3322
				xmax = 185.7622
				text = "some"
			intervals [320]:
				xmin = 185.7622
				xmax = 185.8022
				text = ""
			intervals [321]:
				xmin = 185.8022
				xmax = 186.2622
				text = "friends"
			intervals [322]:
				xmin = 186.2622
				xmax = 186.3222
				text = "of"
			intervals [323]:
				xmin = 186.3222
				xmax = 186.7322
				text = "mines"
			intervals [324]:
				xmin = 186.7322
				xmax = 186.8422
				text = ""
			intervals [325]:
				xmin = 186.8422
				xmax = 187.0822
				text = "live"
			intervals [326]:
				xmin = 187.0822
				xmax = 187.2422
				text = "on"
			intervals [327]:
				xmin = 187.2422
				xmax = 187.3322
				text = ""
			intervals [328]:
				xmin = 187.3322
				xmax = 187.5522
				text = "over"
			intervals [329]:
				xmin = 187.5522
				xmax = 187.6922
				text = ""
			intervals [330]:
				xmin = 187.6922
				xmax = 188.0422
				text = "top"
			intervals [331]:
				xmin = 188.0422
				xmax = 188.0722
				text = ""
			intervals [332]:
				xmin = 188.0722
				xmax = 188.1822
				text = "of"
			intervals [333]:
				xmin = 188.1822
				xmax = 188.2522
				text = "me"
			intervals [334]:
				xmin = 188.2522
				xmax = 195.1407
				text = ""
			intervals [335]:
				xmin = 195.1407
				xmax = 195.3307
				text = "have"
			intervals [336]:
				xmin = 195.3307
				xmax = 195.4707
				text = "to"
			intervals [337]:
				xmin = 195.4707
				xmax = 195.8007
				text = "get"
			intervals [338]:
				xmin = 195.8007
				xmax = 195.8307
				text = "a"
			intervals [339]:
				xmin = 195.8307
				xmax = 196.2907
				text = "ball"
			intervals [340]:
				xmin = 196.2907
				xmax = 196.6207
				text = ""
			intervals [341]:
				xmin = 196.6207
				xmax = 197.0307
				text = "and"
			intervals [342]:
				xmin = 197.0307
				xmax = 197.3907
				text = "then"
			intervals [343]:
				xmin = 197.3907
				xmax = 197.8284
				text = ""
			intervals [344]:
				xmin = 197.8284
				xmax = 198.2884
				text = "some"
			intervals [345]:
				xmin = 198.2884
				xmax = 198.5384
				text = "some"
			intervals [346]:
				xmin = 198.5384
				xmax = 198.9084
				text = "children"
			intervals [347]:
				xmin = 198.9084
				xmax = 199.0384
				text = "be"
			intervals [348]:
				xmin = 199.0384
				xmax = 199.2484
				text = "on"
			intervals [349]:
				xmin = 199.2484
				xmax = 199.4284
				text = "one"
			intervals [350]:
				xmin = 199.4284
				xmax = 199.5384
				text = ""
			intervals [351]:
				xmin = 199.5384
				xmax = 199.9784
				text = "team"
			intervals [352]:
				xmin = 199.9784
				xmax = 200.3186
				text = ""
			intervals [353]:
				xmin = 200.3186
				xmax = 200.4086
				text = "and"
			intervals [354]:
				xmin = 200.4086
				xmax = 200.7286
				text = "some"
			intervals [355]:
				xmin = 200.7286
				xmax = 200.8686
				text = "be"
			intervals [356]:
				xmin = 200.8686
				xmax = 201.0486
				text = "on"
			intervals [357]:
				xmin = 201.0486
				xmax = 201.4986
				text = "another"
			intervals [358]:
				xmin = 201.4986
				xmax = 201.870
				text = ""
			intervals [359]:
				xmin = 201.870
				xmax = 202.030
				text = "on"
			intervals [360]:
				xmin = 202.030
				xmax = 202.440
				text = "another"
			intervals [361]:
				xmin = 202.440
				xmax = 202.520
				text = ""
			intervals [362]:
				xmin = 202.520
				xmax = 202.960
				text = "team"
			intervals [363]:
				xmin = 202.960
				xmax = 203.3648
				text = ""
			intervals [364]:
				xmin = 203.3648
				xmax = 203.5748
				text = "and"
			intervals [365]:
				xmin = 203.5748
				xmax = 203.9448
				text = "then"
			intervals [366]:
				xmin = 203.9448
				xmax = 204.4548
				text = "somebody"
			intervals [367]:
				xmin = 204.4548
				xmax = 204.7548
				text = "roll"
			intervals [368]:
				xmin = 204.7548
				xmax = 204.8548
				text = "the"
			intervals [369]:
				xmin = 204.8548
				xmax = 205.4148
				text = "ball"
			intervals [370]:
				xmin = 205.4148
				xmax = 205.4448
				text = ""
			intervals [371]:
				xmin = 205.4448
				xmax = 205.6248
				text = "and"
			intervals [372]:
				xmin = 205.6248
				xmax = 205.8048
				text = "then"
			intervals [373]:
				xmin = 205.8048
				xmax = 205.9148
				text = "you"
			intervals [374]:
				xmin = 205.9148
				xmax = 205.9848
				text = ""
			intervals [375]:
				xmin = 205.9848
				xmax = 206.3948
				text = "sposta"
			intervals [376]:
				xmin = 206.3948
				xmax = 206.7148
				text = "kick"
			intervals [377]:
				xmin = 206.7148
				xmax = 206.7948
				text = "it"
			intervals [378]:
				xmin = 206.7948
				xmax = 206.9648
				text = "and"
			intervals [379]:
				xmin = 206.9648
				xmax = 207.1848
				text = "run"
			intervals [380]:
				xmin = 207.1848
				xmax = 207.2448
				text = ""
			intervals [381]:
				xmin = 207.2448
				xmax = 207.3748
				text = "to"
			intervals [382]:
				xmin = 207.3748
				xmax = 207.4148
				text = "a"
			intervals [383]:
				xmin = 207.4148
				xmax = 207.4748
				text = ""
			intervals [384]:
				xmin = 207.4748
				xmax = 208.0348
				text = "base"
			intervals [385]:
				xmin = 208.0348
				xmax = 213.102
				text = ""
			intervals [386]:
				xmin = 213.102
				xmax = 213.552
				text = "whoev-"
			intervals [387]:
				xmin = 213.552
				xmax = 214.0759
				text = ""
			intervals [388]:
				xmin = 214.0759
				xmax = 214.2059
				text = "you"
			intervals [389]:
				xmin = 214.2059
				xmax = 214.3483
				text = ""
			intervals [390]:
				xmin = 214.3483
				xmax = 214.5483
				text = "if"
			intervals [391]:
				xmin = 214.5483
				xmax = 214.5883
				text = ""
			intervals [392]:
				xmin = 214.5883
				xmax = 214.8883
				text = "if"
			intervals [393]:
				xmin = 214.8883
				xmax = 215.1083
				text = "you"
			intervals [394]:
				xmin = 215.1083
				xmax = 215.3383
				text = "uh"
			intervals [395]:
				xmin = 215.3383
				xmax = 215.5283
				text = "hit"
			intervals [396]:
				xmin = 215.5283
				xmax = 215.6083
				text = ""
			intervals [397]:
				xmin = 215.6083
				xmax = 215.6983
				text = "the"
			intervals [398]:
				xmin = 215.6983
				xmax = 216.0283
				text = "person"
			intervals [399]:
				xmin = 216.0283
				xmax = 216.4283
				text = "before"
			intervals [400]:
				xmin = 216.4283
				xmax = 216.5583
				text = "they"
			intervals [401]:
				xmin = 216.5583
				xmax = 216.7283
				text = "get"
			intervals [402]:
				xmin = 216.7283
				xmax = 216.9183
				text = "on"
			intervals [403]:
				xmin = 216.9183
				xmax = 217.2883
				text = "base"
			intervals [404]:
				xmin = 217.2883
				xmax = 217.3383
				text = ""
			intervals [405]:
				xmin = 217.3383
				xmax = 217.5383
				text = "they"
			intervals [406]:
				xmin = 217.5383
				xmax = 217.5683
				text = ""
			intervals [407]:
				xmin = 217.5683
				xmax = 217.8583
				text = "out"
			intervals [408]:
				xmin = 217.8583
				xmax = 217.8883
				text = ""
			intervals [409]:
				xmin = 217.8883
				xmax = 218.0383
				text = "and"
			intervals [410]:
				xmin = 218.0383
				xmax = 218.1183
				text = "the"
			intervals [411]:
				xmin = 218.1183
				xmax = 218.3583
				text = "one"
			intervals [412]:
				xmin = 218.3583
				xmax = 218.4683
				text = "who"
			intervals [413]:
				xmin = 218.4683
				xmax = 218.5383
				text = ""
			intervals [414]:
				xmin = 218.5383
				xmax = 218.6483
				text = "get"
			intervals [415]:
				xmin = 218.6483
				xmax = 218.7783
				text = ""
			intervals [416]:
				xmin = 218.7783
				xmax = 218.9283
				text = "the"
			intervals [417]:
				xmin = 218.9283
				xmax = 219.3083
				text = "most"
			intervals [418]:
				xmin = 219.3083
				xmax = 219.3583
				text = ""
			intervals [419]:
				xmin = 219.3583
				xmax = 219.7983
				text = "points"
			intervals [420]:
				xmin = 219.7983
				xmax = 219.8283
				text = ""
			intervals [421]:
				xmin = 219.8283
				xmax = 220.2183
				text = "win"
			intervals [422]:
				xmin = 220.2183
				xmax = 227.6986
				text = ""
			intervals [423]:
				xmin = 227.6986
				xmax = 227.8686
				text = "<unk>"
			intervals [424]:
				xmin = 227.8686
				xmax = 227.9783
				text = ""
			intervals [425]:
				xmin = 227.9783
				xmax = 228.3783
				text = "no"
			intervals [426]:
				xmin = 228.3783
				xmax = 231.4224
				text = ""
			intervals [427]:
				xmin = 231.4224
				xmax = 231.4724
				text = "<unk>"
			intervals [428]:
				xmin = 231.4724
				xmax = 231.6116
				text = ""
			intervals [429]:
				xmin = 231.6116
				xmax = 232.0916
				text = "no"
			intervals [430]:
				xmin = 232.0916
				xmax = 232.2777
				text = ""
			intervals [431]:
				xmin = 232.2777
				xmax = 232.4377
				text = "i"
			intervals [432]:
				xmin = 232.4377
				xmax = 234.0569
				text = ""
			intervals [433]:
				xmin = 234.0569
				xmax = 234.5869
				text = "nobody"
			intervals [434]:
				xmin = 234.5869
				xmax = 236.8355
				text = ""
			intervals [435]:
				xmin = 236.8355
				xmax = 237.0755
				text = "no"
			intervals [436]:
				xmin = 237.0755
				xmax = 240.7393
				text = ""
			intervals [437]:
				xmin = 240.7393
				xmax = 241.2593
				text = "yes"
			intervals [438]:
				xmin = 241.2593
				xmax = 242.649
				text = ""
			intervals [439]:
				xmin = 242.649
				xmax = 242.779
				text = "<unk>"
			intervals [440]:
				xmin = 242.779
				xmax = 243.1379
				text = ""
			intervals [441]:
				xmin = 243.1379
				xmax = 243.2579
				text = "i"
			intervals [442]:
				xmin = 243.2579
				xmax = 243.6579
				text = "watch"
			intervals [443]:
				xmin = 243.6579
				xmax = 243.6979
				text = ""
			intervals [444]:
				xmin = 243.6979
				xmax = 243.8579
				text = "in"
			intervals [445]:
				xmin = 243.8579
				xmax = 243.9279
				text = "the"
			intervals [446]:
				xmin = 243.9279
				xmax = 244.3879
				text = "morning"
			intervals [447]:
				xmin = 244.3879
				xmax = 244.4879
				text = "i"
			intervals [448]:
				xmin = 244.4879
				xmax = 244.5579
				text = ""
			intervals [449]:
				xmin = 244.5579
				xmax = 244.7179
				text = "get"
			intervals [450]:
				xmin = 244.7179
				xmax = 244.8979
				text = "up"
			intervals [451]:
				xmin = 244.8979
				xmax = 245.0079
				text = "i"
			intervals [452]:
				xmin = 245.0079
				xmax = 245.3479
				text = "watch"
			intervals [453]:
				xmin = 245.3479
				xmax = 245.4179
				text = ""
			intervals [454]:
				xmin = 245.4179
				xmax = 245.7979
				text = "baby"
			intervals [455]:
				xmin = 245.7979
				xmax = 245.8779
				text = ""
			intervals [456]:
				xmin = 245.8779
				xmax = 246.7979
				text = "daphne"
			intervals [457]:
				xmin = 246.7979
				xmax = 247.1216
				text = ""
			intervals [458]:
				xmin = 247.1216
				xmax = 247.7816
				text = "cartoon"
			intervals [459]:
				xmin = 247.7816
				xmax = 247.8516
				text = ""
			intervals [460]:
				xmin = 247.8516
				xmax = 248.5516
				text = "castle"
			intervals [461]:
				xmin = 248.5516
				xmax = 250.3669
				text = ""
			intervals [462]:
				xmin = 250.3669
				xmax = 250.7769
				text = "and"
			intervals [463]:
				xmin = 250.7769
				xmax = 252.0083
				text = ""
			intervals [464]:
				xmin = 252.0083
				xmax = 252.1983
				text = "i"
			intervals [465]:
				xmin = 252.1983
				xmax = 252.6183
				text = "watch"
			intervals [466]:
				xmin = 252.6183
				xmax = 252.6483
				text = ""
			intervals [467]:
				xmin = 252.6483
				xmax = 253.1583
				text = "uh"
			intervals [468]:
				xmin = 253.1583
				xmax = 254.0988
				text = ""
			intervals [469]:
				xmin = 254.0988
				xmax = 254.5788
				text = "mister"
			intervals [470]:
				xmin = 254.5788
				xmax = 254.6388
				text = ""
			intervals [471]:
				xmin = 254.6388
				xmax = 255.2188
				text = "ed"
			intervals [472]:
				xmin = 255.2188
				xmax = 256.1431
				text = ""
			intervals [473]:
				xmin = 256.1431
				xmax = 256.2731
				text = "the"
			intervals [474]:
				xmin = 256.2731
				xmax = 257.2631
				text = "flintstone"
			intervals [475]:
				xmin = 257.2631
				xmax = 258.5106
				text = ""
			intervals [476]:
				xmin = 258.5106
				xmax = 259.2706
				text = "and"
			intervals [477]:
				xmin = 259.2706
				xmax = 260.8509
				text = ""
			intervals [478]:
				xmin = 260.8509
				xmax = 261.3309
				text = "<unk>"
			intervals [479]:
				xmin = 261.3309
				xmax = 261.4309
				text = "s"
			intervals [480]:
				xmin = 261.4309
				xmax = 261.6709
				text = ""
			intervals [481]:
				xmin = 261.6709
				xmax = 262.2109
				text = "mchale"
			intervals [482]:
				xmin = 262.2109
				xmax = 262.2409
				text = "s"
			intervals [483]:
				xmin = 262.2409
				xmax = 262.2709
				text = ""
			intervals [484]:
				xmin = 262.2709
				xmax = 262.9009
				text = "navy"
			intervals [485]:
				xmin = 262.9009
				xmax = 264.2914
				text = ""
			intervals [486]:
				xmin = 264.2914
				xmax = 264.4214
				text = "and"
			intervals [487]:
				xmin = 264.4214
				xmax = 264.6414
				text = "my"
			intervals [488]:
				xmin = 264.6414
				xmax = 265.0814
				text = "favorite"
			intervals [489]:
				xmin = 265.0814
				xmax = 265.9314
				text = "martian"
			intervals [490]:
				xmin = 265.9314
				xmax = 279.7555
				text = ""
			intervals [491]:
				xmin = 279.7555
				xmax = 279.7855
				text = "<unk>"
			intervals [492]:
				xmin = 279.7855
				xmax = 279.924
				text = ""
			intervals [493]:
				xmin = 279.924
				xmax = 280.504
				text = "mm-mm"
			intervals [494]:
				xmin = 280.504
				xmax = 284.7649
				text = ""
			intervals [495]:
				xmin = 284.7649
				xmax = 285.3249
				text = "yes"
			intervals [496]:
				xmin = 285.3249
				xmax = 286.2904
				text = ""
			intervals [497]:
				xmin = 286.2904
				xmax = 286.3704
				text = "it"
			intervals [498]:
				xmin = 286.3704
				xmax = 286.4304
				text = "s"
			intervals [499]:
				xmin = 286.4304
				xmax = 286.4804
				text = ""
			intervals [500]:
				xmin = 286.4804
				xmax = 286.7404
				text = "about"
			intervals [501]:
				xmin = 286.7404
				xmax = 286.7704
				text = ""
			intervals [502]:
				xmin = 286.7704
				xmax = 287.0504
				text = "all"
			intervals [503]:
				xmin = 287.0504
				xmax = 287.2804
				text = ""
			intervals [504]:
				xmin = 287.2804
				xmax = 287.3404
				text = "c"
			intervals [505]:
				xmin = 287.3404
				xmax = 287.5304
				text = "she"
			intervals [506]:
				xmin = 287.5304
				xmax = 287.9204
				text = "showed"
			intervals [507]:
				xmin = 287.9204
				xmax = 287.9604
				text = ""
			intervals [508]:
				xmin = 287.9604
				xmax = 289.1404
				text = "cartoons"
			intervals [509]:
				xmin = 289.1404
				xmax = 293.6746
				text = ""
			intervals [510]:
				xmin = 293.6746
				xmax = 294.0646
				text = "uh"
			intervals [511]:
				xmin = 294.0646
				xmax = 294.7019
				text = ""
			intervals [512]:
				xmin = 294.7019
				xmax = 294.9619
				text = "one"
			intervals [513]:
				xmin = 294.9619
				xmax = 295.0719
				text = "of"
			intervals [514]:
				xmin = 295.0719
				xmax = 295.2519
				text = "'em"
			intervals [515]:
				xmin = 295.2519
				xmax = 295.5219
				text = "was"
			intervals [516]:
				xmin = 295.5219
				xmax = 295.5519
				text = ""
			intervals [517]:
				xmin = 295.5519
				xmax = 296.0319
				text = "uh"
			intervals [518]:
				xmin = 296.0319
				xmax = 298.3949
				text = ""
			intervals [519]:
				xmin = 298.3949
				xmax = 299.1249
				text = "popeye"
			intervals [520]:
				xmin = 299.1249
				xmax = 303.7561
				text = ""
			intervals [521]:
				xmin = 303.7561
				xmax = 304.1561
				text = "uh"
			intervals [522]:
				xmin = 304.1561
				xmax = 304.4275
				text = ""
			intervals [523]:
				xmin = 304.4275
				xmax = 304.5975
				text = "so"
			intervals [524]:
				xmin = 304.5975
				xmax = 304.8975
				text = "this"
			intervals [525]:
				xmin = 304.8975
				xmax = 305.2575
				text = "uh"
			intervals [526]:
				xmin = 305.2575
				xmax = 306.1575
				text = "submarine"
			intervals [527]:
				xmin = 306.1575
				xmax = 306.2275
				text = ""
			intervals [528]:
				xmin = 306.2275
				xmax = 306.6875
				text = "came"
			intervals [529]:
				xmin = 306.6875
				xmax = 307.0469
				text = ""
			intervals [530]:
				xmin = 307.0469
				xmax = 307.2169
				text = "he"
			intervals [531]:
				xmin = 307.2169
				xmax = 307.4369
				text = "was"
			intervals [532]:
				xmin = 307.4369
				xmax = 307.5869
				text = "in"
			intervals [533]:
				xmin = 307.5869
				xmax = 307.6969
				text = "the"
			intervals [534]:
				xmin = 307.6969
				xmax = 308.4069
				text = "navy"
			intervals [535]:
				xmin = 308.4069
				xmax = 308.8675
				text = ""
			intervals [536]:
				xmin = 308.8675
				xmax = 309.2975
				text = "and"
			intervals [537]:
				xmin = 309.2975
				xmax = 310.0432
				text = ""
			intervals [538]:
				xmin = 310.0432
				xmax = 310.2632
				text = "they"
			intervals [539]:
				xmin = 310.2632
				xmax = 310.6032
				text = "saw"
			intervals [540]:
				xmin = 310.6032
				xmax = 310.6532
				text = "a"
			intervals [541]:
				xmin = 310.6532
				xmax = 311.2832
				text = "submarine"
			intervals [542]:
				xmin = 311.2832
				xmax = 311.4432
				text = "they"
			intervals [543]:
				xmin = 311.4432
				xmax = 311.7932
				text = "start"
			intervals [544]:
				xmin = 311.7932
				xmax = 312.4232
				text = "fighting"
			intervals [545]:
				xmin = 312.4232
				xmax = 312.5632
				text = "and"
			intervals [546]:
				xmin = 312.5632
				xmax = 313.2032
				text = "popeye"
			intervals [547]:
				xmin = 313.2032
				xmax = 313.6578
				text = ""
			intervals [548]:
				xmin = 313.6578
				xmax = 313.8178
				text = "he"
			intervals [549]:
				xmin = 313.8178
				xmax = 313.8778
				text = ""
			intervals [550]:
				xmin = 313.8778
				xmax = 314.1078
				text = "ate"
			intervals [551]:
				xmin = 314.1078
				xmax = 314.2878
				text = "some"
			intervals [552]:
				xmin = 314.2878
				xmax = 314.9478
				text = "spinach"
			intervals [553]:
				xmin = 314.9478
				xmax = 315.3078
				text = "and"
			intervals [554]:
				xmin = 315.3078
				xmax = 315.854
				text = ""
			intervals [555]:
				xmin = 315.854
				xmax = 315.944
				text = "he"
			intervals [556]:
				xmin = 315.944
				xmax = 316.074
				text = ""
			intervals [557]:
				xmin = 316.074
				xmax = 316.374
				text = "took"
			intervals [558]:
				xmin = 316.374
				xmax = 316.474
				text = "and"
			intervals [559]:
				xmin = 316.474
				xmax = 316.764
				text = "went"
			intervals [560]:
				xmin = 316.764
				xmax = 316.914
				text = "to"
			intervals [561]:
				xmin = 316.914
				xmax = 317.044
				text = "the"
			intervals [562]:
				xmin = 317.044
				xmax = 317.374
				text = "water"
			intervals [563]:
				xmin = 317.374
				xmax = 317.444
				text = "and"
			intervals [564]:
				xmin = 317.444
				xmax = 317.844
				text = "fight"
			intervals [565]:
				xmin = 317.844
				xmax = 317.954
				text = "the"
			intervals [566]:
				xmin = 317.954
				xmax = 318.164
				text = "su-"
			intervals [567]:
				xmin = 318.164
				xmax = 318.4586
				text = ""
			intervals [568]:
				xmin = 318.4586
				xmax = 319.2386
				text = "submarine"
			intervals [569]:
				xmin = 319.2386
				xmax = 319.3386
				text = "with"
			intervals [570]:
				xmin = 319.3386
				xmax = 319.5686
				text = "some"
			intervals [571]:
				xmin = 319.5686
				xmax = 319.8303
				text = ""
			intervals [572]:
				xmin = 319.8303
				xmax = 319.9903
				text = "a"
			intervals [573]:
				xmin = 319.9903
				xmax = 320.1503
				text = "j-"
			intervals [574]:
				xmin = 320.1503
				xmax = 320.2003
				text = ""
			intervals [575]:
				xmin = 320.2003
				xmax = 320.6303
				text = "jap"
			intervals [576]:
				xmin = 320.6303
				xmax = 320.6603
				text = ""
			intervals [577]:
				xmin = 320.6603
				xmax = 320.9703
				text = "was"
			intervals [578]:
				xmin = 320.9703
				xmax = 321.1803
				text = "in"
			intervals [579]:
				xmin = 321.1803
				xmax = 321.2603
				text = "it"
			intervals [580]:
				xmin = 321.2603
				xmax = 325.3241
				text = ""
			intervals [581]:
				xmin = 325.3241
				xmax = 325.4441
				text = "th-"
			intervals [582]:
				xmin = 325.4441
				xmax = 325.917
				text = ""
			intervals [583]:
				xmin = 325.917
				xmax = 326.287
				text = "uh-huh"
			intervals [584]:
				xmin = 326.287
				xmax = 330.6973
				text = ""
			intervals [585]:
				xmin = 330.6973
				xmax = 331.2173
				text = "yes"
			intervals [586]:
				xmin = 331.2173
				xmax = 332.8409
				text = ""
			intervals [587]:
				xmin = 332.8409
				xmax = 333.1609
				text = "read"
			intervals [588]:
				xmin = 333.1609
				xmax = 333.3998
				text = ""
			intervals [589]:
				xmin = 333.3998
				xmax = 333.8398
				text = "uh"
			intervals [590]:
				xmin = 333.8398
				xmax = 334.6315
				text = ""
			intervals [591]:
				xmin = 334.6315
				xmax = 334.7315
				text = "i"
			intervals [592]:
				xmin = 334.7315
				xmax = 335.0115
				text = "have"
			intervals [593]:
				xmin = 335.0115
				xmax = 335.1715
				text = "a"
			intervals [594]:
				xmin = 335.1715
				xmax = 335.3015
				text = ""
			intervals [595]:
				xmin = 335.3015
				xmax = 335.6315
				text = "book"
			intervals [596]:
				xmin = 335.6315
				xmax = 335.7415
				text = "at"
			intervals [597]:
				xmin = 335.7415
				xmax = 336.2315
				text = "school"
			intervals [598]:
				xmin = 336.2315
				xmax = 336.2715
				text = ""
			intervals [599]:
				xmin = 336.2715
				xmax = 336.7715
				text = "called"
			intervals [600]:
				xmin = 336.7715
				xmax = 336.8015
				text = ""
			intervals [601]:
				xmin = 336.8015
				xmax = 337.2415
				text = "uh"
			intervals [602]:
				xmin = 337.2415
				xmax = 337.7504
				text = ""
			intervals [603]:
				xmin = 337.7504
				xmax = 337.8504
				text = "<unk>"
			intervals [604]:
				xmin = 337.8504
				xmax = 338.6437
				text = ""
			intervals [605]:
				xmin = 338.6437
				xmax = 339.1037
				text = "above"
			intervals [606]:
				xmin = 339.1037
				xmax = 339.1437
				text = ""
			intervals [607]:
				xmin = 339.1437
				xmax = 339.2637
				text = "the"
			intervals [608]:
				xmin = 339.2637
				xmax = 340.2837
				text = "clouds"
			intervals [609]:
				xmin = 340.2837
				xmax = 340.8772
				text = ""
			intervals [610]:
				xmin = 340.8772
				xmax = 341.0272
				text = "and"
			intervals [611]:
				xmin = 341.0272
				xmax = 341.1672
				text = "i"
			intervals [612]:
				xmin = 341.1672
				xmax = 341.1972
				text = "r-"
			intervals [613]:
				xmin = 341.1972
				xmax = 341.2372
				text = ""
			intervals [614]:
				xmin = 341.2372
				xmax = 341.8172
				text = "read"
			intervals [615]:
				xmin = 341.8172
				xmax = 341.9872
				text = ""
			intervals [616]:
				xmin = 341.9872
				xmax = 342.4972
				text = "uh"
			intervals [617]:
				xmin = 342.4972
				xmax = 345.9947
				text = ""
			intervals [618]:
				xmin = 345.9947
				xmax = 346.0247
				text = "m-"
			intervals [619]:
				xmin = 346.0247
				xmax = 350.3753
				text = ""
			intervals [620]:
				xmin = 350.3753
				xmax = 350.8453
				text = "along"
			intervals [621]:
				xmin = 350.8453
				xmax = 351.2653
				text = "friendly"
			intervals [622]:
				xmin = 351.2653
				xmax = 352.1053
				text = "roads"
			intervals [623]:
				xmin = 352.1053
				xmax = 355.8017
				text = ""
			intervals [624]:
				xmin = 355.8017
				xmax = 355.9317
				text = "<unk>"
			intervals [625]:
				xmin = 355.9317
				xmax = 356.0086
				text = ""
			intervals [626]:
				xmin = 356.0086
				xmax = 356.9086
				text = "adventures"
			intervals [627]:
				xmin = 356.9086
				xmax = 360.8931
				text = ""
			intervals [628]:
				xmin = 360.8931
				xmax = 361.0831
				text = "i"
			intervals [629]:
				xmin = 361.0831
				xmax = 361.1431
				text = "r-"
			intervals [630]:
				xmin = 361.1431
				xmax = 361.3527
				text = ""
			intervals [631]:
				xmin = 361.3527
				xmax = 361.6627
				text = "uh"
			intervals [632]:
				xmin = 361.6627
				xmax = 362.4392
				text = ""
			intervals [633]:
				xmin = 362.4392
				xmax = 362.8092
				text = "one"
			intervals [634]:
				xmin = 362.8092
				xmax = 362.9792
				text = "of"
			intervals [635]:
				xmin = 362.9792
				xmax = 363.2092
				text = "'em-"
			intervals [636]:
				xmin = 363.2092
				xmax = 363.6322
				text = ""
			intervals [637]:
				xmin = 363.6322
				xmax = 363.7322
				text = "in"
			intervals [638]:
				xmin = 363.7322
				xmax = 363.9922
				text = "one"
			intervals [639]:
				xmin = 363.9922
				xmax = 364.0522
				text = "of"
			intervals [640]:
				xmin = 364.0522
				xmax = 364.1422
				text = "the"
			intervals [641]:
				xmin = 364.1422
				xmax = 364.5222
				text = "books"
			intervals [642]:
				xmin = 364.5222
				xmax = 364.6022
				text = "it"
			intervals [643]:
				xmin = 364.6022
				xmax = 364.7222
				text = "s"
			intervals [644]:
				xmin = 364.7222
				xmax = 365.1822
				text = "about"
			intervals [645]:
				xmin = 365.1822
				xmax = 365.4822
				text = "uh"
			intervals [646]:
				xmin = 365.4822
				xmax = 366.823
				text = ""
			intervals [647]:
				xmin = 366.823
				xmax = 367.143
				text = "this"
			intervals [648]:
				xmin = 367.143
				xmax = 367.573
				text = "uh"
			intervals [649]:
				xmin = 367.573
				xmax = 368.2194
				text = ""
			intervals [650]:
				xmin = 368.2194
				xmax = 368.4594
				text = "this"
			intervals [651]:
				xmin = 368.4594
				xmax = 369.0894
				text = "lady"
			intervals [652]:
				xmin = 369.0894
				xmax = 369.4224
				text = ""
			intervals [653]:
				xmin = 369.4224
				xmax = 369.6524
				text = "she"
			intervals [654]:
				xmin = 369.6524
				xmax = 369.9024
				text = "went"
			intervals [655]:
				xmin = 369.9024
				xmax = 370.0924
				text = "to"
			intervals [656]:
				xmin = 370.0924
				xmax = 370.1824
				text = "the"
			intervals [657]:
				xmin = 370.1824
				xmax = 370.6724
				text = "railroad"
			intervals [658]:
				xmin = 370.6724
				xmax = 371.1724
				text = "station"
			intervals [659]:
				xmin = 371.1724
				xmax = 371.3124
				text = "and"
			intervals [660]:
				xmin = 371.3124
				xmax = 371.5524
				text = "got"
			intervals [661]:
				xmin = 371.5524
				xmax = 371.6024
				text = ""
			intervals [662]:
				xmin = 371.6024
				xmax = 371.9024
				text = "this"
			intervals [663]:
				xmin = 371.9024
				xmax = 371.9524
				text = ""
			intervals [664]:
				xmin = 371.9524
				xmax = 372.6424
				text = "austrian"
			intervals [665]:
				xmin = 372.6424
				xmax = 373.1403
				text = ""
			intervals [666]:
				xmin = 373.1403
				xmax = 373.2303
				text = "well"
			intervals [667]:
				xmin = 373.2303
				xmax = 373.4703
				text = "he"
			intervals [668]:
				xmin = 373.4703
				xmax = 373.5903
				text = ""
			intervals [669]:
				xmin = 373.5903
				xmax = 373.7703
				text = "he"
			intervals [670]:
				xmin = 373.7703
				xmax = 374.0103
				text = "was"
			intervals [671]:
				xmin = 374.0103
				xmax = 374.1303
				text = "in"
			intervals [672]:
				xmin = 374.1303
				xmax = 374.2603
				text = "the"
			intervals [673]:
				xmin = 374.2603
				xmax = 374.9203
				text = "circus"
			intervals [674]:
				xmin = 374.9203
				xmax = 375.2572
				text = ""
			intervals [675]:
				xmin = 375.2572
				xmax = 375.4372
				text = "but"
			intervals [676]:
				xmin = 375.4372
				xmax = 375.7572
				text = "this"
			intervals [677]:
				xmin = 375.7572
				xmax = 375.8172
				text = ""
			intervals [678]:
				xmin = 375.8172
				xmax = 376.1672
				text = "was"
			intervals [679]:
				xmin = 376.1672
				xmax = 376.3072
				text = "no"
			intervals [680]:
				xmin = 376.3072
				xmax = 376.5372
				text = "more"
			intervals [681]:
				xmin = 376.5372
				xmax = 377.0272
				text = "circus"
			intervals [682]:
				xmin = 377.0272
				xmax = 377.5072
				text = "so"
			intervals [683]:
				xmin = 377.5072
				xmax = 377.8311
				text = ""
			intervals [684]:
				xmin = 377.8311
				xmax = 377.8911
				text = "the"
			intervals [685]:
				xmin = 377.8911
				xmax = 378.2711
				text = "lady"
			intervals [686]:
				xmin = 378.2711
				xmax = 378.3611
				text = ""
			intervals [687]:
				xmin = 378.3611
				xmax = 378.6511
				text = "took"
			intervals [688]:
				xmin = 378.6511
				xmax = 378.8511
				text = "him"
			intervals [689]:
				xmin = 378.8511
				xmax = 379.1635
				text = ""
			intervals [690]:
				xmin = 379.1635
				xmax = 379.3935
				text = "and"
			intervals [691]:
				xmin = 379.3935
				xmax = 379.6235
				text = "she"
			intervals [692]:
				xmin = 379.6235
				xmax = 379.8835
				text = "took"
			intervals [693]:
				xmin = 379.8835
				xmax = 379.9735
				text = "him"
			intervals [694]:
				xmin = 379.9735
				xmax = 380.0235
				text = ""
			intervals [695]:
				xmin = 380.0235
				xmax = 380.2335
				text = "to"
			intervals [696]:
				xmin = 380.2335
				xmax = 380.3935
				text = "the"
			intervals [697]:
				xmin = 380.3935
				xmax = 380.9735
				text = "store"
			intervals [698]:
				xmin = 380.9735
				xmax = 381.3178
				text = ""
			intervals [699]:
				xmin = 381.3178
				xmax = 381.4478
				text = "and"
			intervals [700]:
				xmin = 381.4478
				xmax = 381.5878
				text = "he"
			intervals [701]:
				xmin = 381.5878
				xmax = 381.8878
				text = "took"
			intervals [702]:
				xmin = 381.8878
				xmax = 381.9478
				text = "and"
			intervals [703]:
				xmin = 381.9478
				xmax = 381.9778
				text = ""
			intervals [704]:
				xmin = 381.9778
				xmax = 382.2778
				text = "ate"
			intervals [705]:
				xmin = 382.2778
				xmax = 382.3678
				text = "the"
			intervals [706]:
				xmin = 382.3678
				xmax = 382.8178
				text = "man"
			intervals [707]:
				xmin = 382.8178
				xmax = 383.2178
				text = "uh"
			intervals [708]:
				xmin = 383.2178
				xmax = 384.003
				text = ""
			intervals [709]:
				xmin = 384.003
				xmax = 384.743
				text = "watch"
			intervals [710]:
				xmin = 384.743
				xmax = 388.1664
				text = ""
			intervals [711]:
				xmin = 388.1664
				xmax = 388.3564
				text = "they"
			intervals [712]:
				xmin = 388.3564
				xmax = 388.6464
				text = "try"
			intervals [713]:
				xmin = 388.6464
				xmax = 388.8064
				text = "to"
			intervals [714]:
				xmin = 388.8064
				xmax = 388.9864
				text = "get"
			intervals [715]:
				xmin = 388.9864
				xmax = 389.1364
				text = "it"
			intervals [716]:
				xmin = 389.1364
				xmax = 389.2964
				text = "out"
			intervals [717]:
				xmin = 389.2964
				xmax = 389.5264
				text = "his"
			intervals [718]:
				xmin = 389.5264
				xmax = 390.1664
				text = "mouth"
			intervals [719]:
				xmin = 390.1664
				xmax = 393.3285
				text = ""
			intervals [720]:
				xmin = 393.3285
				xmax = 393.4585
				text = "and"
			intervals [721]:
				xmin = 393.4585
				xmax = 393.6085
				text = "then"
			intervals [722]:
				xmin = 393.6085
				xmax = 393.7585
				text = "they"
			intervals [723]:
				xmin = 393.7585
				xmax = 393.9385
				text = "went"
			intervals [724]:
				xmin = 393.9385
				xmax = 394.3385
				text = "home"
			intervals [725]:
				xmin = 394.3385
				xmax = 394.3685
				text = ""
			intervals [726]:
				xmin = 394.3685
				xmax = 394.4885
				text = "that"
			intervals [727]:
				xmin = 394.4885
				xmax = 394.5185
				text = ""
			intervals [728]:
				xmin = 394.5185
				xmax = 394.6285
				text = "s"
			intervals [729]:
				xmin = 394.6285
				xmax = 395.0085
				text = "all"
			intervals [730]:
				xmin = 395.0085
				xmax = 400.4463
				text = ""
			intervals [731]:
				xmin = 400.4463
				xmax = 401.0963
				text = "yes"
			intervals [732]:
				xmin = 401.0963
				xmax = 402.5305
				text = ""
			intervals [733]:
				xmin = 402.5305
				xmax = 402.7105
				text = "i"
			intervals [734]:
				xmin = 402.7105
				xmax = 402.9805
				text = "had"
			intervals [735]:
				xmin = 402.9805
				xmax = 403.0105
				text = "a"
			intervals [736]:
				xmin = 403.0105
				xmax = 403.4005
				text = "uh"
			intervals [737]:
				xmin = 403.4005
				xmax = 403.5005
				text = ""
			intervals [738]:
				xmin = 403.5005
				xmax = 404.0905
				text = "dog"
			intervals [739]:
				xmin = 404.0905
				xmax = 404.4352
				text = ""
			intervals [740]:
				xmin = 404.4352
				xmax = 405.1352
				text = "before"
			intervals [741]:
				xmin = 405.1352
				xmax = 405.469
				text = ""
			intervals [742]:
				xmin = 405.469
				xmax = 405.609
				text = "no"
			intervals [743]:
				xmin = 405.609
				xmax = 405.679
				text = "a"
			intervals [744]:
				xmin = 405.679
				xmax = 405.739
				text = ""
			intervals [745]:
				xmin = 405.739
				xmax = 406.099
				text = "cat"
			intervals [746]:
				xmin = 406.099
				xmax = 406.709
				text = "before"
			intervals [747]:
				xmin = 406.709
				xmax = 407.7425
				text = ""
			intervals [748]:
				xmin = 407.7425
				xmax = 407.9925
				text = "he"
			intervals [749]:
				xmin = 407.9925
				xmax = 408.2125
				text = "got"
			intervals [750]:
				xmin = 408.2125
				xmax = 408.2925
				text = ""
			intervals [751]:
				xmin = 408.2925
				xmax = 408.4925
				text = "caught"
			intervals [752]:
				xmin = 408.4925
				xmax = 408.5225
				text = ""
			intervals [753]:
				xmin = 408.5225
				xmax = 408.7025
				text = "he"
			intervals [754]:
				xmin = 408.7025
				xmax = 408.9325
				text = "got"
			intervals [755]:
				xmin = 408.9325
				xmax = 409.0125
				text = ""
			intervals [756]:
				xmin = 409.0125
				xmax = 409.3225
				text = "caught"
			intervals [757]:
				xmin = 409.3225
				xmax = 409.5325
				text = "up"
			intervals [758]:
				xmin = 409.5325
				xmax = 409.7025
				text = "in"
			intervals [759]:
				xmin = 409.7025
				xmax = 409.8025
				text = "a"
			intervals [760]:
				xmin = 409.8025
				xmax = 410.1125
				text = "uh"
			intervals [761]:
				xmin = 410.1125
				xmax = 410.5411
				text = ""
			intervals [762]:
				xmin = 410.5411
				xmax = 410.6411
				text = "we"
			intervals [763]:
				xmin = 410.6411
				xmax = 410.8611
				text = "went"
			intervals [764]:
				xmin = 410.8611
				xmax = 410.9611
				text = "to"
			intervals [765]:
				xmin = 410.9611
				xmax = 411.6411
				text = "playground"
			intervals [766]:
				xmin = 411.6411
				xmax = 411.8311
				text = "he"
			intervals [767]:
				xmin = 411.8311
				xmax = 412.4111
				text = "followed"
			intervals [768]:
				xmin = 412.4111
				xmax = 412.7811
				text = "us"
			intervals [769]:
				xmin = 412.7811
				xmax = 413.1037
				text = ""
			intervals [770]:
				xmin = 413.1037
				xmax = 413.1937
				text = "he"
			intervals [771]:
				xmin = 413.1937
				xmax = 413.3637
				text = "got"
			intervals [772]:
				xmin = 413.3637
				xmax = 413.4137
				text = ""
			intervals [773]:
				xmin = 413.4137
				xmax = 413.6437
				text = "caught"
			intervals [774]:
				xmin = 413.6437
				xmax = 413.8437
				text = "up"
			intervals [775]:
				xmin = 413.8437
				xmax = 413.9637
				text = "in"
			intervals [776]:
				xmin = 413.9637
				xmax = 414.0637
				text = "a"
			intervals [777]:
				xmin = 414.0637
				xmax = 414.8037
				text = "fence"
			intervals [778]:
				xmin = 414.8037
				xmax = 415.5066
				text = ""
			intervals [779]:
				xmin = 415.5066
				xmax = 415.6366
				text = "and"
			intervals [780]:
				xmin = 415.6366
				xmax = 415.8366
				text = "then"
			intervals [781]:
				xmin = 415.8366
				xmax = 415.9566
				text = "i"
			intervals [782]:
				xmin = 415.9566
				xmax = 416.2166
				text = "had"
			intervals [783]:
				xmin = 416.2166
				xmax = 416.2866
				text = "a"
			intervals [784]:
				xmin = 416.2866
				xmax = 416.3566
				text = ""
			intervals [785]:
				xmin = 416.3566
				xmax = 416.7666
				text = "dog"
			intervals [786]:
				xmin = 416.7666
				xmax = 417.2766
				text = "before"
			intervals [787]:
				xmin = 417.2766
				xmax = 418.684
				text = ""
			intervals [788]:
				xmin = 418.684
				xmax = 418.934
				text = "his"
			intervals [789]:
				xmin = 418.934
				xmax = 419.284
				text = "name"
			intervals [790]:
				xmin = 419.284
				xmax = 419.494
				text = "was"
			intervals [791]:
				xmin = 419.494
				xmax = 420.254
				text = "blackie"
			intervals [792]:
				xmin = 420.254
				xmax = 421.0776
				text = ""
			intervals [793]:
				xmin = 421.0776
				xmax = 421.1676
				text = "and"
			intervals [794]:
				xmin = 421.1676
				xmax = 421.3276
				text = "he"
			intervals [795]:
				xmin = 421.3276
				xmax = 421.4776
				text = "was"
			intervals [796]:
				xmin = 421.4776
				xmax = 421.7976
				text = "scared"
			intervals [797]:
				xmin = 421.7976
				xmax = 421.9776
				text = "to"
			intervals [798]:
				xmin = 421.9776
				xmax = 422.0676
				text = "go"
			intervals [799]:
				xmin = 422.0676
				xmax = 422.3376
				text = "out"
			intervals [800]:
				xmin = 422.3376
				xmax = 422.4876
				text = "in"
			intervals [801]:
				xmin = 422.4876
				xmax = 422.5876
				text = "the"
			intervals [802]:
				xmin = 422.5876
				xmax = 422.9376
				text = "front"
			intervals [803]:
				xmin = 422.9376
				xmax = 423.0376
				text = "so"
			intervals [804]:
				xmin = 423.0376
				xmax = 423.2376
				text = "my"
			intervals [805]:
				xmin = 423.2376
				xmax = 423.6876
				text = "father"
			intervals [806]:
				xmin = 423.6876
				xmax = 423.7176
				text = ""
			intervals [807]:
				xmin = 423.7176
				xmax = 423.9776
				text = "took"
			intervals [808]:
				xmin = 423.9776
				xmax = 424.0376
				text = "him"
			intervals [809]:
				xmin = 424.0376
				xmax = 424.0876
				text = ""
			intervals [810]:
				xmin = 424.0876
				xmax = 424.2576
				text = "to"
			intervals [811]:
				xmin = 424.2576
				xmax = 424.3576
				text = "the"
			intervals [812]:
				xmin = 424.3576
				xmax = 424.4176
				text = ""
			intervals [813]:
				xmin = 424.4176
				xmax = 424.7676
				text = "dog"
			intervals [814]:
				xmin = 424.7676
				xmax = 424.8276
				text = ""
			intervals [815]:
				xmin = 424.8276
				xmax = 425.2076
				text = "pound"
			intervals [816]:
				xmin = 425.2076
				xmax = 428.1834
				text = ""
			intervals [817]:
				xmin = 428.1834
				xmax = 428.7634
				text = "nothing"
			intervals [818]:
				xmin = 428.7634
				xmax = 429.2634
				text = "somebody"
			intervals [819]:
				xmin = 429.2634
				xmax = 429.3034
				text = ""
			intervals [820]:
				xmin = 429.3034
				xmax = 429.5834
				text = "came"
			intervals [821]:
				xmin = 429.5834
				xmax = 429.6434
				text = "and"
			intervals [822]:
				xmin = 429.6434
				xmax = 429.9634
				text = "got"
			intervals [823]:
				xmin = 429.9634
				xmax = 430.0834
				text = "him"
			intervals [824]:
				xmin = 430.0834
				xmax = 432.6544
				text = ""
			intervals [825]:
				xmin = 432.6544
				xmax = 432.8944
				text = "every"
			intervals [826]:
				xmin = 432.8944
				xmax = 433.3244
				text = "time"
			intervals [827]:
				xmin = 433.3244
				xmax = 433.6298
				text = ""
			intervals [828]:
				xmin = 433.6298
				xmax = 433.8398
				text = "we"
			intervals [829]:
				xmin = 433.8398
				xmax = 434.1098
				text = "try"
			intervals [830]:
				xmin = 434.1098
				xmax = 434.2698
				text = "to"
			intervals [831]:
				xmin = 434.2698
				xmax = 434.5798
				text = "take"
			intervals [832]:
				xmin = 434.5798
				xmax = 434.6998
				text = "him"
			intervals [833]:
				xmin = 434.6998
				xmax = 434.8698
				text = "out"
			intervals [834]:
				xmin = 434.8698
				xmax = 435.2198
				text = "front"
			intervals [835]:
				xmin = 435.2198
				xmax = 435.3598
				text = "he"
			intervals [836]:
				xmin = 435.3598
				xmax = 435.6398
				text = "wouldn't"
			intervals [837]:
				xmin = 435.6398
				xmax = 435.8998
				text = "come"
			intervals [838]:
				xmin = 435.8998
				xmax = 436.0398
				text = "out"
			intervals [839]:
				xmin = 436.0398
				xmax = 436.4598
				text = "front"
			intervals [840]:
				xmin = 436.4598
				xmax = 445.8816
				text = ""
			intervals [841]:
				xmin = 445.8816
				xmax = 446.6816
				text = "rdx"
			intervals [842]:
				xmin = 446.6816
				xmax = 450.2088
				text = ""
			intervals [843]:
				xmin = 450.2088
				xmax = 450.3988
				text = "<unk>"
			intervals [844]:
				xmin = 450.3988
				xmax = 450.7159
				text = ""
			intervals [845]:
				xmin = 450.7159
				xmax = 450.8259
				text = "it"
			intervals [846]:
				xmin = 450.8259
				xmax = 451.2459
				text = "has"
			intervals [847]:
				xmin = 451.2459
				xmax = 451.6459
				text = "another"
			intervals [848]:
				xmin = 451.6459
				xmax = 451.7259
				text = ""
			intervals [849]:
				xmin = 451.7259
				xmax = 451.9459
				text = "pre"
			intervals [850]:
				xmin = 451.9459
				xmax = 452.6059
				text = "school"
			intervals [851]:
				xmin = 452.6059
				xmax = 452.7059
				text = "on"
			intervals [852]:
				xmin = 452.7059
				xmax = 452.8359
				text = "the"
			intervals [853]:
				xmin = 452.8359
				xmax = 453.0959
				text = "other"
			intervals [854]:
				xmin = 453.0959
				xmax = 453.6559
				text = "side"
			intervals [855]:
				xmin = 453.6559
				xmax = 453.8859
				text = "of"
			intervals [856]:
				xmin = 453.8859
				xmax = 453.9159
				text = ""
			intervals [857]:
				xmin = 453.9159
				xmax = 454.0059
				text = "it"
			intervals [858]:
				xmin = 454.0059
				xmax = 458.7423
				text = ""
			intervals [859]:
				xmin = 458.7423
				xmax = 458.9023
				text = "<unk>"
			intervals [860]:
				xmin = 458.9023
				xmax = 460.1612
				text = ""
			intervals [861]:
				xmin = 460.1612
				xmax = 460.2912
				text = "v"
			intervals [862]:
				xmin = 460.2912
				xmax = 460.3412
				text = ""
			intervals [863]:
				xmin = 460.3412
				xmax = 461.3212
				text = "math"
			intervals [864]:
				xmin = 461.3212
				xmax = 461.9383
				text = ""
			intervals [865]:
				xmin = 461.9383
				xmax = 462.9183
				text = "history"
			intervals [866]:
				xmin = 462.9183
				xmax = 464.691
				text = ""
			intervals [867]:
				xmin = 464.691
				xmax = 465.331
				text = "um"
			intervals [868]:
				xmin = 465.331
				xmax = 465.671
				text = ""
			intervals [869]:
				xmin = 465.671
				xmax = 467.051
				text = "reading"
			intervals [870]:
				xmin = 467.051
				xmax = 468.8796
				text = ""
			intervals [871]:
				xmin = 468.8796
				xmax = 469.0796
				text = "um"
			intervals [872]:
				xmin = 469.0796
				xmax = 470.9474
				text = ""
			intervals [873]:
				xmin = 470.9474
				xmax = 472.1574
				text = "science"
			intervals [874]:
				xmin = 472.1574
				xmax = 474.8405
				text = ""
			intervals [875]:
				xmin = 474.8405
				xmax = 475.9705
				text = "spelling"
			intervals [876]:
				xmin = 475.9705
				xmax = 478.0353
				text = ""
			intervals [877]:
				xmin = 478.0353
				xmax = 478.1153
				text = "<unk>"
			intervals [878]:
				xmin = 478.1153
				xmax = 479.7505
				text = ""
			intervals [879]:
				xmin = 479.7505
				xmax = 479.8705
				text = "we"
			intervals [880]:
				xmin = 479.8705
				xmax = 480.4195
				text = ""
			intervals [881]:
				xmin = 480.4195
				xmax = 480.4695
				text = "i"
			intervals [882]:
				xmin = 480.4695
				xmax = 480.8695
				text = "study"
			intervals [883]:
				xmin = 480.8695
				xmax = 480.9795
				text = "a"
			intervals [884]:
				xmin = 480.9795
				xmax = 481.0095
				text = ""
			intervals [885]:
				xmin = 481.0095
				xmax = 481.3595
				text = "lot"
			intervals [886]:
				xmin = 481.3595
				xmax = 484.6727
				text = ""
			intervals [887]:
				xmin = 484.6727
				xmax = 485.1827
				text = "<unk>"
			intervals [888]:
				xmin = 485.1827
				xmax = 486.0127
				text = "reading"
			intervals [889]:
				xmin = 486.0127
				xmax = 486.7586
				text = ""
			intervals [890]:
				xmin = 486.7586
				xmax = 487.1686
				text = "and"
			intervals [891]:
				xmin = 487.1686
				xmax = 487.3086
				text = ""
			intervals [892]:
				xmin = 487.3086
				xmax = 487.7786
				text = "math"
			intervals [893]:
				xmin = 487.7786
				xmax = 494.0389
				text = ""
			intervals [894]:
				xmin = 494.0389
				xmax = 494.6589
				text = "yes"
			intervals [895]:
				xmin = 494.6589
				xmax = 496.9552
				text = ""
			intervals [896]:
				xmin = 496.9552
				xmax = 497.0552
				text = "her"
			intervals [897]:
				xmin = 497.0552
				xmax = 497.4552
				text = "name"
			intervals [898]:
				xmin = 497.4552
				xmax = 497.5952
				text = "is"
			intervals [899]:
				xmin = 497.5952
				xmax = 497.6252
				text = ""
			intervals [900]:
				xmin = 497.6252
				xmax = 497.9952
				text = "uh"
			intervals [901]:
				xmin = 497.9952
				xmax = 499.4427
				text = ""
			intervals [902]:
				xmin = 499.4427
				xmax = 499.7627
				text = "miss"
			intervals [903]:
				xmin = 499.7627
				xmax = 499.7927
				text = ""
			intervals [904]:
				xmin = 499.7927
				xmax = 500.7627
				text = "rdx"
			intervals [905]:
				xmin = 500.7627
				xmax = 502.1845
				text = ""
			intervals [906]:
				xmin = 502.1845
				xmax = 502.5045
				text = "she"
			intervals [907]:
				xmin = 502.5045
				xmax = 502.6521
				text = ""
			intervals [908]:
				xmin = 502.6521
				xmax = 502.9521
				text = "every"
			intervals [909]:
				xmin = 502.9521
				xmax = 503.4021
				text = "time"
			intervals [910]:
				xmin = 503.4021
				xmax = 503.5321
				text = "you"
			intervals [911]:
				xmin = 503.5321
				xmax = 503.5621
				text = ""
			intervals [912]:
				xmin = 503.5621
				xmax = 503.7221
				text = "be"
			intervals [913]:
				xmin = 503.7221
				xmax = 503.8021
				text = ""
			intervals [914]:
				xmin = 503.8021
				xmax = 504.1321
				text = "bad"
			intervals [915]:
				xmin = 504.1321
				xmax = 504.3821
				text = "she"
			intervals [916]:
				xmin = 504.3821
				xmax = 504.4121
				text = "<unk>"
			intervals [917]:
				xmin = 504.4121
				xmax = 504.4421
				text = ""
			intervals [918]:
				xmin = 504.4421
				xmax = 504.8221
				text = "holler"
			intervals [919]:
				xmin = 504.8221
				xmax = 505.0621
				text = "at"
			intervals [920]:
				xmin = 505.0621
				xmax = 505.1421
				text = "you"
			intervals [921]:
				xmin = 505.1421
				xmax = 505.5027
				text = ""
			intervals [922]:
				xmin = 505.5027
				xmax = 505.6227
				text = "if"
			intervals [923]:
				xmin = 505.6227
				xmax = 505.7027
				text = "you"
			intervals [924]:
				xmin = 505.7027
				xmax = 505.9227
				text = "don't"
			intervals [925]:
				xmin = 505.9227
				xmax = 506.0727
				text = ""
			intervals [926]:
				xmin = 506.0727
				xmax = 506.4727
				text = "quiet"
			intervals [927]:
				xmin = 506.4727
				xmax = 506.6927
				text = "she"
			intervals [928]:
				xmin = 506.6927
				xmax = 506.9527
				text = "have"
			intervals [929]:
				xmin = 506.9527
				xmax = 507.0627
				text = "a"
			intervals [930]:
				xmin = 507.0627
				xmax = 507.2527
				text = "big"
			intervals [931]:
				xmin = 507.2527
				xmax = 507.7127
				text = "stick"
			intervals [932]:
				xmin = 507.7127
				xmax = 508.1065
				text = ""
			intervals [933]:
				xmin = 508.1065
				xmax = 508.2265
				text = "and"
			intervals [934]:
				xmin = 508.2265
				xmax = 508.5465
				text = "she"
			intervals [935]:
				xmin = 508.5465
				xmax = 508.5765
				text = "<unk>"
			intervals [936]:
				xmin = 508.5765
				xmax = 508.9465
				text = "hit"
			intervals [937]:
				xmin = 508.9465
				xmax = 509.0965
				text = "you"
			intervals [938]:
				xmin = 509.0965
				xmax = 509.1265
				text = ""
			intervals [939]:
				xmin = 509.1265
				xmax = 509.2265
				text = "with"
			intervals [940]:
				xmin = 509.2265
				xmax = 509.5365
				text = "it"
			intervals [941]:
				xmin = 509.5365
				xmax = 513.3639
				text = ""
			intervals [942]:
				xmin = 513.3639
				xmax = 513.6739
				text = "no"
			intervals [943]:
				xmin = 513.6739
				xmax = 519.2519
				text = ""
			intervals [944]:
				xmin = 519.2519
				xmax = 519.9519
				text = "sometime"
			intervals [945]:
				xmin = 519.9519
				xmax = 520.2744
				text = ""
			intervals [946]:
				xmin = 520.2744
				xmax = 520.6244
				text = "some"
			intervals [947]:
				xmin = 520.6244
				xmax = 520.8244
				text = "of"
			intervals [948]:
				xmin = 520.8244
				xmax = 521.0444
				text = "'em"
			intervals [949]:
				xmin = 521.0444
				xmax = 521.1044
				text = ""
			intervals [950]:
				xmin = 521.1044
				xmax = 521.5444
				text = "stay"
			intervals [951]:
				xmin = 521.5444
				xmax = 521.6744
				text = "at"
			intervals [952]:
				xmin = 521.6744
				xmax = 522.0944
				text = "school"
			intervals [953]:
				xmin = 522.0944
				xmax = 522.2044
				text = "and"
			intervals [954]:
				xmin = 522.2044
				xmax = 522.5244
				text = "play"
			intervals [955]:
				xmin = 522.5244
				xmax = 522.6644
				text = "on"
			intervals [956]:
				xmin = 522.6644
				xmax = 522.7244
				text = "the"
			intervals [957]:
				xmin = 522.7244
				xmax = 523.5144
				text = "merry-go-round"
			intervals [958]:
				xmin = 523.5144
				xmax = 523.8744
				text = "some"
			intervals [959]:
				xmin = 523.8744
				xmax = 524.1244
				text = "of"
			intervals [960]:
				xmin = 524.1244
				xmax = 524.3544
				text = "us"
			intervals [961]:
				xmin = 524.3544
				xmax = 524.5244
				text = "go"
			intervals [962]:
				xmin = 524.5244
				xmax = 524.9944
				text = "home"
			intervals [963]:
				xmin = 524.9944
				xmax = 527.884
				text = ""
			intervals [964]:
				xmin = 527.884
				xmax = 528.004
				text = "<unk>"
			intervals [965]:
				xmin = 528.004
				xmax = 528.1273
				text = ""
			intervals [966]:
				xmin = 528.1273
				xmax = 528.2673
				text = "go"
			intervals [967]:
				xmin = 528.2673
				xmax = 528.7673
				text = "home"
			intervals [968]:
				xmin = 528.7673
				xmax = 532.6735
				text = ""
			intervals [969]:
				xmin = 532.6735
				xmax = 533.0235
				text = "no"
			intervals [970]:
				xmin = 533.0235
				xmax = 535.7378
				text = ""
			intervals [971]:
				xmin = 535.7378
				xmax = 536.2078
				text = "stay"
			intervals [972]:
				xmin = 536.2078
				xmax = 536.2978
				text = "in"
			intervals [973]:
				xmin = 536.2978
				xmax = 536.3678
				text = "the"
			intervals [974]:
				xmin = 536.3678
				xmax = 536.7578
				text = "house"
			intervals [975]:
				xmin = 536.7578
				xmax = 536.8178
				text = "and"
			intervals [976]:
				xmin = 536.8178
				xmax = 536.9178
				text = ""
			intervals [977]:
				xmin = 536.9178
				xmax = 537.3178
				text = "cook"
			intervals [978]:
				xmin = 537.3178
				xmax = 546.7013
				text = ""
			intervals [979]:
				xmin = 546.7013
				xmax = 546.9913
				text = "she"
			intervals [980]:
				xmin = 546.9913
				xmax = 547.8813
				text = "nice"
			intervals [981]:
				xmin = 547.8813
				xmax = 549.9534
				text = ""
			intervals [982]:
				xmin = 549.9534
				xmax = 550.0134
				text = "her"
			intervals [983]:
				xmin = 550.0134
				xmax = 550.3134
				text = "name"
			intervals [984]:
				xmin = 550.3134
				xmax = 550.6734
				text = "mrs"
			intervals [985]:
				xmin = 550.6734
				xmax = 550.7734
				text = ""
			intervals [986]:
				xmin = 550.7734
				xmax = 551.3134
				text = "rdx"
			intervals [987]:
				xmin = 551.3134
				xmax = 558.3782
				text = ""
			intervals [988]:
				xmin = 558.3782
				xmax = 558.8682
				text = "uh"
			intervals [989]:
				xmin = 558.8682
				xmax = 559.4187
				text = ""
			intervals [990]:
				xmin = 559.4187
				xmax = 559.6487
				text = "she"
			intervals [991]:
				xmin = 559.6487
				xmax = 559.8587
				text = "don't"
			intervals [992]:
				xmin = 559.8587
				xmax = 560.3287
				text = "holler"
			intervals [993]:
				xmin = 560.3287
				xmax = 560.3787
				text = ""
			intervals [994]:
				xmin = 560.3787
				xmax = 560.6887
				text = "at"
			intervals [995]:
				xmin = 560.6887
				xmax = 560.8187
				text = "you"
			intervals [996]:
				xmin = 560.8187
				xmax = 562.8173
				text = ""
			intervals [997]:
				xmin = 562.8173
				xmax = 563.1473
				text = "she"
			intervals [998]:
				xmin = 563.1473
				xmax = 563.3873
				text = "give"
			intervals [999]:
				xmin = 563.3873
				xmax = 563.5173
				text = "you"
			intervals [1000]:
				xmin = 563.5173
				xmax = 563.7394
				text = ""
			intervals [1001]:
				xmin = 563.7394
				xmax = 563.9394
				text = "she"
			intervals [1002]:
				xmin = 563.9394
				xmax = 564.1394
				text = "don't"
			intervals [1003]:
				xmin = 564.1394
				xmax = 564.3094
				text = "give"
			intervals [1004]:
				xmin = 564.3094
				xmax = 564.3694
				text = "you"
			intervals [1005]:
				xmin = 564.3694
				xmax = 564.4694
				text = ""
			intervals [1006]:
				xmin = 564.4694
				xmax = 564.6394
				text = "too"
			intervals [1007]:
				xmin = 564.6394
				xmax = 564.9794
				text = "much"
			intervals [1008]:
				xmin = 564.9794
				xmax = 565.0794
				text = ""
			intervals [1009]:
				xmin = 565.0794
				xmax = 565.2894
				text = "work"
			intervals [1010]:
				xmin = 565.2894
				xmax = 565.3994
				text = ""
			intervals [1011]:
				xmin = 565.3994
				xmax = 565.5194
				text = "to"
			intervals [1012]:
				xmin = 565.5194
				xmax = 565.5694
				text = ""
			intervals [1013]:
				xmin = 565.5694
				xmax = 565.8494
				text = "do"
			intervals [1014]:
				xmin = 565.8494
				xmax = 566.7443
				text = ""
			intervals [1015]:
				xmin = 566.7443
				xmax = 566.9143
				text = "she"
			intervals [1016]:
				xmin = 566.9143
				xmax = 566.9443
				text = ""
			intervals [1017]:
				xmin = 566.9443
				xmax = 567.1143
				text = "let"
			intervals [1018]:
				xmin = 567.1143
				xmax = 567.2943
				text = ""
			intervals [1019]:
				xmin = 567.2943
				xmax = 567.3943
				text = "you"
			intervals [1020]:
				xmin = 567.3943
				xmax = 567.5243
				text = ""
			intervals [1021]:
				xmin = 567.5243
				xmax = 568.1243
				text = "draw"
			intervals [1022]:
				xmin = 568.1243
				xmax = 570.5001
				text = ""
			intervals [1023]:
				xmin = 570.5001
				xmax = 570.8201
				text = "and"
			intervals [1024]:
				xmin = 570.8201
				xmax = 571.0301
				text = "some"
			intervals [1025]:
				xmin = 571.0301
				xmax = 572.0449
				text = ""
			intervals [1026]:
				xmin = 572.0449
				xmax = 572.2349
				text = "if"
			intervals [1027]:
				xmin = 572.2349
				xmax = 572.2949
				text = "you"
			intervals [1028]:
				xmin = 572.2949
				xmax = 572.5249
				text = "had"
			intervals [1029]:
				xmin = 572.5249
				xmax = 572.5549
				text = ""
			intervals [1030]:
				xmin = 572.5549
				xmax = 572.7349
				text = "go"
			intervals [1031]:
				xmin = 572.7349
				xmax = 573.3649
				text = "bathroom"
			intervals [1032]:
				xmin = 573.3649
				xmax = 573.4849
				text = "you"
			intervals [1033]:
				xmin = 573.4849
				xmax = 573.5349
				text = ""
			intervals [1034]:
				xmin = 573.5349
				xmax = 573.8749
				text = "ask"
			intervals [1035]:
				xmin = 573.8749
				xmax = 573.9549
				text = "and"
			intervals [1036]:
				xmin = 573.9549
				xmax = 574.2149
				text = "she"
			intervals [1037]:
				xmin = 574.2149
				xmax = 574.2449
				text = "<unk>"
			intervals [1038]:
				xmin = 574.2449
				xmax = 574.2749
				text = ""
			intervals [1039]:
				xmin = 574.2749
				xmax = 574.5149
				text = "let"
			intervals [1040]:
				xmin = 574.5149
				xmax = 574.5849
				text = "you"
			intervals [1041]:
				xmin = 574.5849
				xmax = 574.6749
				text = ""
			intervals [1042]:
				xmin = 574.6749
				xmax = 574.9649
				text = "go"
			intervals [1043]:
				xmin = 574.9649
				xmax = 580.7854
				text = ""
			intervals [1044]:
				xmin = 580.7854
				xmax = 581.0654
				text = "no"
			intervals [1045]:
				xmin = 581.0654
				xmax = 584.9262
				text = ""
			intervals [1046]:
				xmin = 584.9262
				xmax = 585.1262
				text = "no"
			intervals [1047]:
				xmin = 585.1262
				xmax = 592.1205
				text = ""
			intervals [1048]:
				xmin = 592.1205
				xmax = 592.4905
				text = "no"
			intervals [1049]:
				xmin = 592.4905
				xmax = 592.6805
				text = ""
			intervals [1050]:
				xmin = 592.6805
				xmax = 592.8205
				text = "they"
			intervals [1051]:
				xmin = 592.8205
				xmax = 593.1205
				text = "play"
			intervals [1052]:
				xmin = 593.1205
				xmax = 593.4205
				text = "some"
			intervals [1053]:
				xmin = 593.4205
				xmax = 593.5405
				text = "on"
			intervals [1054]:
				xmin = 593.5405
				xmax = 593.6405
				text = "the"
			intervals [1055]:
				xmin = 593.6405
				xmax = 594.0405
				text = "children"
			intervals [1056]:
				xmin = 594.0405
				xmax = 596.2627
				text = ""
			intervals [1057]:
				xmin = 596.2627
				xmax = 596.8427
				text = "<unk>"
			intervals [1058]:
				xmin = 596.8427
				xmax = 597.3745
				text = ""
			intervals [1059]:
				xmin = 597.3745
				xmax = 597.5145
				text = "they"
			intervals [1060]:
				xmin = 597.5145
				xmax = 597.5845
				text = ""
			intervals [1061]:
				xmin = 597.5845
				xmax = 597.9345
				text = "take"
			intervals [1062]:
				xmin = 597.9345
				xmax = 598.0845
				text = "a"
			intervals [1063]:
				xmin = 598.0845
				xmax = 598.3745
				text = "uh"
			intervals [1064]:
				xmin = 598.3745
				xmax = 599.0138
				text = ""
			intervals [1065]:
				xmin = 599.0138
				xmax = 599.1438
				text = "a"
			intervals [1066]:
				xmin = 599.1438
				xmax = 599.7138
				text = "pin"
			intervals [1067]:
				xmin = 599.7138
				xmax = 599.9832
				text = ""
			intervals [1068]:
				xmin = 599.9832
				xmax = 600.0832
				text = "a"
			intervals [1069]:
				xmin = 600.0832
				xmax = 600.5632
				text = "safety"
			intervals [1070]:
				xmin = 600.5632
				xmax = 601.0332
				text = "pin"
			intervals [1071]:
				xmin = 601.0332
				xmax = 601.528
				text = ""
			intervals [1072]:
				xmin = 601.528
				xmax = 601.738
				text = "and"
			intervals [1073]:
				xmin = 601.738
				xmax = 601.978
				text = "put"
			intervals [1074]:
				xmin = 601.978
				xmax = 602.198
				text = "some"
			intervals [1075]:
				xmin = 602.198
				xmax = 602.618
				text = "paper"
			intervals [1076]:
				xmin = 602.618
				xmax = 602.958
				text = "over"
			intervals [1077]:
				xmin = 602.958
				xmax = 603.048
				text = "and"
			intervals [1078]:
				xmin = 603.048
				xmax = 603.508
				text = "stick"
			intervals [1079]:
				xmin = 603.508
				xmax = 603.628
				text = "it"
			intervals [1080]:
				xmin = 603.628
				xmax = 603.828
				text = "in"
			intervals [1081]:
				xmin = 603.828
				xmax = 604.4876
				text = ""
			intervals [1082]:
				xmin = 604.4876
				xmax = 605.0376
				text = "stick"
			intervals [1083]:
				xmin = 605.0376
				xmax = 605.1276
				text = "it"
			intervals [1084]:
				xmin = 605.1276
				xmax = 605.2676
				text = "in"
			intervals [1085]:
				xmin = 605.2676
				xmax = 605.8176
				text = "somebody"
			intervals [1086]:
				xmin = 605.8176
				xmax = 605.8976
				text = ""
			intervals [1087]:
				xmin = 605.8976
				xmax = 606.2076
				text = "chair"
			intervals [1088]:
				xmin = 606.2076
				xmax = 606.3676
				text = "when"
			intervals [1089]:
				xmin = 606.3676
				xmax = 606.4976
				text = "they"
			intervals [1090]:
				xmin = 606.4976
				xmax = 606.7676
				text = "sit"
			intervals [1091]:
				xmin = 606.7676
				xmax = 606.8476
				text = ""
			intervals [1092]:
				xmin = 606.8476
				xmax = 607.2676
				text = "down"
			intervals [1093]:
				xmin = 607.2676
				xmax = 607.6818
				text = ""
			intervals [1094]:
				xmin = 607.6818
				xmax = 607.8618
				text = "they"
			intervals [1095]:
				xmin = 607.8618
				xmax = 608.2218
				text = "start"
			intervals [1096]:
				xmin = 608.2218
				xmax = 608.2518
				text = ""
			intervals [1097]:
				xmin = 608.2518
				xmax = 608.3918
				text = "to"
			intervals [1098]:
				xmin = 608.3918
				xmax = 609.1118
				text = "hollering"
			intervals [1099]:
				xmin = 609.1118
				xmax = 613.4114
				text = ""
			intervals [1100]:
				xmin = 613.4114
				xmax = 613.8514
				text = "yes"
			intervals [1101]:
				xmin = 613.8514
				xmax = 618.1205
				text = ""
			intervals [1102]:
				xmin = 618.1205
				xmax = 618.2305
				text = "<unk>"
			intervals [1103]:
				xmin = 618.2305
				xmax = 618.6121
				text = ""
			intervals [1104]:
				xmin = 618.6121
				xmax = 618.9521
				text = "no"
			intervals [1105]:
				xmin = 618.9521
				xmax = 622.1239
				text = ""
			intervals [1106]:
				xmin = 622.1239
				xmax = 622.6539
				text = "yes"
			intervals [1107]:
				xmin = 622.6539
				xmax = 625.1723
				text = ""
			intervals [1108]:
				xmin = 625.1723
				xmax = 625.3723
				text = "one"
			intervals [1109]:
				xmin = 625.3723
				xmax = 625.4323
				text = "of"
			intervals [1110]:
				xmin = 625.4323
				xmax = 625.5923
				text = "'em"
			intervals [1111]:
				xmin = 625.5923
				xmax = 626.0223
				text = "name"
			intervals [1112]:
				xmin = 626.0223
				xmax = 626.1123
				text = ""
			intervals [1113]:
				xmin = 626.1123
				xmax = 626.5023
				text = "uh"
			intervals [1114]:
				xmin = 626.5023
				xmax = 628.5495
				text = ""
			intervals [1115]:
				xmin = 628.5495
				xmax = 629.5795
				text = "rdx"
			intervals [1116]:
				xmin = 629.5795
				xmax = 631.1876
				text = ""
			intervals [1117]:
				xmin = 631.1876
				xmax = 631.9676
				text = "rdx"
			intervals [1118]:
				xmin = 631.9676
				xmax = 633.9621
				text = ""
			intervals [1119]:
				xmin = 633.9621
				xmax = 634.4021
				text = "um"
			intervals [1120]:
				xmin = 634.4021
				xmax = 634.5775
				text = ""
			intervals [1121]:
				xmin = 634.5775
				xmax = 635.6375
				text = "rdx"
			intervals [1122]:
				xmin = 635.6375
				xmax = 637.6712
				text = ""
			intervals [1123]:
				xmin = 637.6712
				xmax = 637.9412
				text = "and"
			intervals [1124]:
				xmin = 637.9412
				xmax = 638.0212
				text = ""
			intervals [1125]:
				xmin = 638.0212
				xmax = 638.3412
				text = "um"
			intervals [1126]:
				xmin = 638.3412
				xmax = 638.3712
				text = ""
			intervals [1127]:
				xmin = 638.3712
				xmax = 638.5112
				text = "the"
			intervals [1128]:
				xmin = 638.5112
				xmax = 638.6612
				text = ""
			intervals [1129]:
				xmin = 638.6612
				xmax = 638.8812
				text = "a"
			intervals [1130]:
				xmin = 638.8812
				xmax = 639.1712
				text = "girl"
			intervals [1131]:
				xmin = 639.1712
				xmax = 639.3812
				text = "her"
			intervals [1132]:
				xmin = 639.3812
				xmax = 639.7612
				text = "mother"
			intervals [1133]:
				xmin = 639.7612
				xmax = 640.0812
				text = "named"
			intervals [1134]:
				xmin = 640.0812
				xmax = 640.1512
				text = "her"
			intervals [1135]:
				xmin = 640.1512
				xmax = 640.2412
				text = ""
			intervals [1136]:
				xmin = 640.2412
				xmax = 640.9512
				text = "rdx"
			intervals [1137]:
				xmin = 640.9512
				xmax = 643.7831
				text = ""
			intervals [1138]:
				xmin = 643.7831
				xmax = 643.8631
				text = "<unk>"
			intervals [1139]:
				xmin = 643.8631
				xmax = 644.2254
				text = ""
			intervals [1140]:
				xmin = 644.2254
				xmax = 644.4354
				text = "all"
			intervals [1141]:
				xmin = 644.4354
				xmax = 644.5154
				text = "we"
			intervals [1142]:
				xmin = 644.5154
				xmax = 644.7454
				text = "do"
			intervals [1143]:
				xmin = 644.7454
				xmax = 644.8954
				text = "is"
			intervals [1144]:
				xmin = 644.8954
				xmax = 645.1654
				text = "play"
			intervals [1145]:
				xmin = 645.1654
				xmax = 645.2354
				text = ""
			intervals [1146]:
				xmin = 645.2354
				xmax = 645.5254
				text = "jump"
			intervals [1147]:
				xmin = 645.5254
				xmax = 645.8354
				text = "rope"
			intervals [1148]:
				xmin = 645.8354
				xmax = 650.8642
				text = ""
			intervals [1149]:
				xmin = 650.8642
				xmax = 651.1842
				text = "no"
			intervals [1150]:
				xmin = 651.1842
				xmax = 651.3642
				text = "oh"
			intervals [1151]:
				xmin = 651.3642
				xmax = 651.5042
				text = "we"
			intervals [1152]:
				xmin = 651.5042
				xmax = 651.8842
				text = "play"
			intervals [1153]:
				xmin = 651.8842
				xmax = 651.9842
				text = ""
			intervals [1154]:
				xmin = 651.9842
				xmax = 652.5742
				text = "tag"
			intervals [1155]:
				xmin = 652.5742
				xmax = 658.8526
				text = ""
			intervals [1156]:
				xmin = 658.8526
				xmax = 659.1526
				text = "some"
			intervals [1157]:
				xmin = 659.1526
				xmax = 659.4124
				text = ""
			intervals [1158]:
				xmin = 659.4124
				xmax = 659.8824
				text = "somebody"
			intervals [1159]:
				xmin = 659.8824
				xmax = 660.1224
				text = "have"
			intervals [1160]:
				xmin = 660.1224
				xmax = 660.3424
				text = "to"
			intervals [1161]:
				xmin = 660.3424
				xmax = 660.5208
				text = ""
			intervals [1162]:
				xmin = 660.5208
				xmax = 660.8408
				text = "like"
			intervals [1163]:
				xmin = 660.8408
				xmax = 660.8708
				text = ""
			intervals [1164]:
				xmin = 660.8708
				xmax = 660.9908
				text = "we"
			intervals [1165]:
				xmin = 660.9908
				xmax = 661.3008
				text = "play"
			intervals [1166]:
				xmin = 661.3008
				xmax = 661.7308
				text = "tag"
			intervals [1167]:
				xmin = 661.7308
				xmax = 661.8608
				text = "and"
			intervals [1168]:
				xmin = 661.8608
				xmax = 662.3308
				text = "somebody"
			intervals [1169]:
				xmin = 662.3308
				xmax = 662.6637
				text = ""
			intervals [1170]:
				xmin = 662.6637
				xmax = 663.0637
				text = "last"
			intervals [1171]:
				xmin = 663.0637
				xmax = 663.2537
				text = "one"
			intervals [1172]:
				xmin = 663.2537
				xmax = 663.3837
				text = "who"
			intervals [1173]:
				xmin = 663.3837
				xmax = 663.6537
				text = "run"
			intervals [1174]:
				xmin = 663.6537
				xmax = 663.7237
				text = ""
			intervals [1175]:
				xmin = 663.7237
				xmax = 663.9337
				text = "to"
			intervals [1176]:
				xmin = 663.9337
				xmax = 664.0937
				text = "a"
			intervals [1177]:
				xmin = 664.0937
				xmax = 664.4337
				text = "tree"
			intervals [1178]:
				xmin = 664.4337
				xmax = 664.6137
				text = "is"
			intervals [1179]:
				xmin = 664.6137
				xmax = 664.6437
				text = ""
			intervals [1180]:
				xmin = 664.6437
				xmax = 664.9637
				text = "it"
			intervals [1181]:
				xmin = 664.9637
				xmax = 666.4202
				text = ""
			intervals [1182]:
				xmin = 666.4202
				xmax = 666.5502
				text = "and"
			intervals [1183]:
				xmin = 666.5502
				xmax = 666.9502
				text = "then"
			intervals [1184]:
				xmin = 666.9502
				xmax = 667.5406
				text = ""
			intervals [1185]:
				xmin = 667.5406
				xmax = 668.0206
				text = "somebody"
			intervals [1186]:
				xmin = 668.0206
				xmax = 668.0506
				text = ""
			intervals [1187]:
				xmin = 668.0506
				xmax = 668.6606
				text = "everybody"
			intervals [1188]:
				xmin = 668.6606
				xmax = 668.6906
				text = "<unk>"
			intervals [1189]:
				xmin = 668.6906
				xmax = 668.7206
				text = ""
			intervals [1190]:
				xmin = 668.7206
				xmax = 668.9106
				text = "get"
			intervals [1191]:
				xmin = 668.9106
				xmax = 669.0906
				text = "off"
			intervals [1192]:
				xmin = 669.0906
				xmax = 669.1506
				text = ""
			intervals [1193]:
				xmin = 669.1506
				xmax = 669.5006
				text = "base"
			intervals [1194]:
				xmin = 669.5006
				xmax = 669.6406
				text = "and"
			intervals [1195]:
				xmin = 669.6406
				xmax = 670.1006
				text = "whoever"
			intervals [1196]:
				xmin = 670.1006
				xmax = 670.2606
				text = "they"
			intervals [1197]:
				xmin = 670.2606
				xmax = 670.3306
				text = ""
			intervals [1198]:
				xmin = 670.3306
				xmax = 670.8906
				text = "touch"
			intervals [1199]:
				xmin = 670.8906
				xmax = 671.3422
				text = ""
			intervals [1200]:
				xmin = 671.3422
				xmax = 671.6522
				text = "whoever"
			intervals [1201]:
				xmin = 671.6522
				xmax = 671.7322
				text = "the"
			intervals [1202]:
				xmin = 671.7322
				xmax = 672.3122
				text = "p-"
			intervals [1203]:
				xmin = 672.3122
				xmax = 672.3522
				text = "p-"
			intervals [1204]:
				xmin = 672.3522
				xmax = 672.5861
				text = ""
			intervals [1205]:
				xmin = 672.5861
				xmax = 673.0861
				text = "person"
			intervals [1206]:
				xmin = 673.0861
				xmax = 673.3361
				text = "that"
			intervals [1207]:
				xmin = 673.3361
				xmax = 673.3661
				text = ""
			intervals [1208]:
				xmin = 673.3661
				xmax = 673.6161
				text = "it"
			intervals [1209]:
				xmin = 673.6161
				xmax = 673.7704
				text = ""
			intervals [1210]:
				xmin = 673.7704
				xmax = 674.0404
				text = "touch"
			intervals [1211]:
				xmin = 674.0404
				xmax = 674.6604
				text = "somebody"
			intervals [1212]:
				xmin = 674.6604
				xmax = 675.0304
				text = "else"
			intervals [1213]:
				xmin = 675.0304
				xmax = 675.4118
				text = ""
			intervals [1214]:
				xmin = 675.4118
				xmax = 675.6518
				text = "that"
			intervals [1215]:
				xmin = 675.6518
				xmax = 675.9618
				text = "person"
			intervals [1216]:
				xmin = 675.9618
				xmax = 676.0818
				text = "that"
			intervals [1217]:
				xmin = 676.0818
				xmax = 676.2718
				text = "they"
			intervals [1218]:
				xmin = 676.2718
				xmax = 676.3218
				text = ""
			intervals [1219]:
				xmin = 676.3218
				xmax = 676.6918
				text = "touch"
			intervals [1220]:
				xmin = 676.6918
				xmax = 676.8718
				text = "is"
			intervals [1221]:
				xmin = 676.8718
				xmax = 676.9018
				text = ""
			intervals [1222]:
				xmin = 676.9018
				xmax = 677.1718
				text = "it"
			intervals [1223]:
				xmin = 677.1718
				xmax = 687.9973
				text = ""
			intervals [1224]:
				xmin = 687.9973
				xmax = 688.3973
				text = "no"
			intervals [1225]:
				xmin = 688.3973
				xmax = 690.291
				text = ""
			intervals [1226]:
				xmin = 690.291
				xmax = 691.521
				text = "<unk>"
			intervals [1227]:
				xmin = 691.521
				xmax = 696.227
				text = ""
			intervals [1228]:
				xmin = 696.227
				xmax = 696.567
				text = "no"
			intervals [1229]:
				xmin = 696.567
				xmax = 702.0504
				text = ""
			intervals [1230]:
				xmin = 702.0504
				xmax = 702.0804
				text = "i"
			intervals [1231]:
				xmin = 702.0804
				xmax = 702.2804
				text = "don't"
			intervals [1232]:
				xmin = 702.2804
				xmax = 702.3904
				text = ""
			intervals [1233]:
				xmin = 702.3904
				xmax = 702.4604
				text = "know"
			intervals [1234]:
				xmin = 702.4604
				xmax = 710.6285
				text = ""
			intervals [1235]:
				xmin = 710.6285
				xmax = 710.7985
				text = "we"
			intervals [1236]:
				xmin = 710.7985
				xmax = 711.1285
				text = "ask"
			intervals [1237]:
				xmin = 711.1285
				xmax = 711.2085
				text = "if"
			intervals [1238]:
				xmin = 711.2085
				xmax = 711.4285
				text = "she"
			intervals [1239]:
				xmin = 711.4285
				xmax = 711.7185
				text = "wanna"
			intervals [1240]:
				xmin = 711.7185
				xmax = 711.7885
				text = ""
			intervals [1241]:
				xmin = 711.7885
				xmax = 712.1685
				text = "play"
			intervals [1242]:
				xmin = 712.1685
				xmax = 712.4536
				text = ""
			intervals [1243]:
				xmin = 712.4536
				xmax = 712.6636
				text = "she"
			intervals [1244]:
				xmin = 712.6636
				xmax = 713.1436
				text = "say"
			intervals [1245]:
				xmin = 713.1436
				xmax = 713.1736
				text = ""
			intervals [1246]:
				xmin = 713.1736
				xmax = 713.7136
				text = "yes"
			intervals [1247]:
				xmin = 713.7136
				xmax = 715.5313
				text = ""
			intervals [1248]:
				xmin = 715.5313
				xmax = 716.0913
				text = "yes"
			intervals [1249]:
				xmin = 716.0913
				xmax = 721.6426
				text = ""
			intervals [1250]:
				xmin = 721.6426
				xmax = 721.6926
				text = "i"
			intervals [1251]:
				xmin = 721.6926
				xmax = 721.9126
				text = "don't"
			intervals [1252]:
				xmin = 721.9126
				xmax = 722.0826
				text = "know"
			intervals [1253]:
				xmin = 722.0826
				xmax = 722.3226
				text = "what"
			intervals [1254]:
				xmin = 722.3226
				xmax = 722.4626
				text = "i"
			intervals [1255]:
				xmin = 722.4626
				xmax = 722.8026
				text = "wanna"
			intervals [1256]:
				xmin = 722.8026
				xmax = 722.9726
				text = ""
			intervals [1257]:
				xmin = 722.9726
				xmax = 723.1626
				text = "be"
			intervals [1258]:
				xmin = 723.1626
				xmax = 725.4774
				text = ""
			intervals [1259]:
				xmin = 725.4774
				xmax = 725.9974
				text = "no"
			intervals [1260]:
				xmin = 725.9974
				xmax = 726.8039
				text = ""
			intervals [1261]:
				xmin = 726.8039
				xmax = 726.9239
				text = "i"
			intervals [1262]:
				xmin = 726.9239
				xmax = 727.1739
				text = "keep"
			intervals [1263]:
				xmin = 727.1739
				xmax = 727.2139
				text = ""
			intervals [1264]:
				xmin = 727.2139
				xmax = 727.5139
				text = "thinking"
			intervals [1265]:
				xmin = 727.5139
				xmax = 727.5939
				text = "i"
			intervals [1266]:
				xmin = 727.5939
				xmax = 727.9239
				text = "wanna"
			intervals [1267]:
				xmin = 727.9239
				xmax = 728.0739
				text = "be"
			intervals [1268]:
				xmin = 728.0739
				xmax = 728.2439
				text = "a"
			intervals [1269]:
				xmin = 728.2439
				xmax = 728.5039
				text = "lot"
			intervals [1270]:
				xmin = 728.5039
				xmax = 728.5739
				text = "of"
			intervals [1271]:
				xmin = 728.5739
				xmax = 728.7039
				text = ""
			intervals [1272]:
				xmin = 728.7039
				xmax = 729.4439
				text = "things"
			intervals [1273]:
				xmin = 729.4439
				xmax = 733.518
				text = ""
			intervals [1274]:
				xmin = 733.518
				xmax = 733.808
				text = "work"
			intervals [1275]:
				xmin = 733.808
				xmax = 733.958
				text = "in"
			intervals [1276]:
				xmin = 733.958
				xmax = 734.018
				text = "a"
			intervals [1277]:
				xmin = 734.018
				xmax = 734.218
				text = "s"
			intervals [1278]:
				xmin = 734.218
				xmax = 734.6271
				text = ""
			intervals [1279]:
				xmin = 734.6271
				xmax = 734.9071
				text = "work"
			intervals [1280]:
				xmin = 734.9071
				xmax = 735.0371
				text = "in"
			intervals [1281]:
				xmin = 735.0371
				xmax = 735.1271
				text = "a"
			intervals [1282]:
				xmin = 735.1271
				xmax = 735.8671
				text = "safeway"
			intervals [1283]:
				xmin = 735.8671
				xmax = 737.5414
				text = ""
			intervals [1284]:
				xmin = 737.5414
				xmax = 738.0714
				text = "uh"
			intervals [1285]:
				xmin = 738.0714
				xmax = 739.7885
				text = ""
			intervals [1286]:
				xmin = 739.7885
				xmax = 739.9985
				text = "be"
			intervals [1287]:
				xmin = 739.9985
				xmax = 740.0785
				text = "a"
			intervals [1288]:
				xmin = 740.0785
				xmax = 740.8985
				text = "nurse"
			intervals [1289]:
				xmin = 740.8985
				xmax = 742.7034
				text = ""
			intervals [1290]:
				xmin = 742.7034
				xmax = 743.3334
				text = "mm"
			intervals [1291]:
				xmin = 743.3334
				xmax = 746.5426
				text = ""
			intervals [1292]:
				xmin = 746.5426
				xmax = 746.8326
				text = "work"
			intervals [1293]:
				xmin = 746.8326
				xmax = 746.9726
				text = "in"
			intervals [1294]:
				xmin = 746.9726
				xmax = 747.1126
				text = "a"
			intervals [1295]:
				xmin = 747.1126
				xmax = 747.2626
				text = "uh"
			intervals [1296]:
				xmin = 747.2626
				xmax = 747.5226
				text = "be"
			intervals [1297]:
				xmin = 747.5226
				xmax = 747.6026
				text = "a"
			intervals [1298]:
				xmin = 747.6026
				xmax = 748.4226
				text = "secretary"
			intervals [1299]:
				xmin = 748.4226
				xmax = 750.1291
				text = ""
			intervals [1300]:
				xmin = 750.1291
				xmax = 750.3191
				text = "that"
			intervals [1301]:
				xmin = 750.3191
				xmax = 750.4491
				text = "s"
			intervals [1302]:
				xmin = 750.4491
				xmax = 750.8191
				text = "all"
			intervals [1303]:
				xmin = 750.8191
				xmax = 757.1091
				text = ""
			intervals [1304]:
				xmin = 757.1091
				xmax = 757.1991
				text = "<unk>"
			intervals [1305]:
				xmin = 757.1991
				xmax = 757.3914
				text = ""
			intervals [1306]:
				xmin = 757.3914
				xmax = 757.5114
				text = "go"
			intervals [1307]:
				xmin = 757.5114
				xmax = 757.5814
				text = ""
			intervals [1308]:
				xmin = 757.5814
				xmax = 757.7114
				text = "through"
			intervals [1309]:
				xmin = 757.7114
				xmax = 757.7914
				text = ""
			intervals [1310]:
				xmin = 757.7914
				xmax = 758.6014
				text = "college"
			intervals [1311]:
				xmin = 758.6014
				xmax = 768.2264
				text = ""
			intervals [1312]:
				xmin = 768.2264
				xmax = 768.3364
				text = "<unk>"
			intervals [1313]:
				xmin = 768.3364
				xmax = 768.6793
				text = ""
			intervals [1314]:
				xmin = 768.6793
				xmax = 768.9093
				text = "i"
			intervals [1315]:
				xmin = 768.9093
				xmax = 768.9393
				text = ""
			intervals [1316]:
				xmin = 768.9393
				xmax = 769.2193
				text = "i"
			intervals [1317]:
				xmin = 769.2193
				xmax = 769.3093
				text = "would"
			intervals [1318]:
				xmin = 769.3093
				xmax = 769.3693
				text = ""
			intervals [1319]:
				xmin = 769.3693
				xmax = 769.7793
				text = "take"
			intervals [1320]:
				xmin = 769.7793
				xmax = 770.3333
				text = ""
			intervals [1321]:
				xmin = 770.3333
				xmax = 770.5033
				text = "i"
			intervals [1322]:
				xmin = 770.5033
				xmax = 770.6133
				text = "would"
			intervals [1323]:
				xmin = 770.6133
				xmax = 770.7133
				text = "go"
			intervals [1324]:
				xmin = 770.7133
				xmax = 771.6233
				text = "downtown"
			intervals [1325]:
				xmin = 771.6233
				xmax = 772.0273
				text = ""
			intervals [1326]:
				xmin = 772.0273
				xmax = 772.1973
				text = "and"
			intervals [1327]:
				xmin = 772.1973
				xmax = 772.4573
				text = "buy"
			intervals [1328]:
				xmin = 772.4573
				xmax = 772.8373
				text = "me"
			intervals [1329]:
				xmin = 772.8373
				xmax = 773.3142
				text = ""
			intervals [1330]:
				xmin = 773.3142
				xmax = 773.5842
				text = "some"
			intervals [1331]:
				xmin = 773.5842
				xmax = 774.0942
				text = "shoes"
			intervals [1332]:
				xmin = 774.0942
				xmax = 774.2142
				text = "and"
			intervals [1333]:
				xmin = 774.2142
				xmax = 774.4642
				text = "some"
			intervals [1334]:
				xmin = 774.4642
				xmax = 774.5342
				text = ""
			intervals [1335]:
				xmin = 774.5342
				xmax = 775.0742
				text = "clothes"
			intervals [1336]:
				xmin = 775.0742
				xmax = 775.1042
				text = ""
			intervals [1337]:
				xmin = 775.1042
				xmax = 775.2042
				text = "to"
			intervals [1338]:
				xmin = 775.2042
				xmax = 775.4342
				text = "wear"
			intervals [1339]:
				xmin = 775.4342
				xmax = 779.6507
				text = ""
			intervals [1340]:
				xmin = 779.6507
				xmax = 779.6907
				text = "<unk>"
			intervals [1341]:
				xmin = 779.6907
				xmax = 779.7507
				text = ""
			intervals [1342]:
				xmin = 779.7507
				xmax = 779.8407
				text = "i"
			intervals [1343]:
				xmin = 779.8407
				xmax = 779.8907
				text = ""
			intervals [1344]:
				xmin = 779.8907
				xmax = 779.9207
				text = "d"
			intervals [1345]:
				xmin = 779.9207
				xmax = 779.9507
				text = ""
			intervals [1346]:
				xmin = 779.9507
				xmax = 780.1107
				text = "go"
			intervals [1347]:
				xmin = 780.1107
				xmax = 780.1807
				text = "to"
			intervals [1348]:
				xmin = 780.1807
				xmax = 780.2407
				text = "the"
			intervals [1349]:
				xmin = 780.2407
				xmax = 780.4907
				text = "store"
			intervals [1350]:
				xmin = 780.4907
				xmax = 780.5507
				text = "and"
			intervals [1351]:
				xmin = 780.5507
				xmax = 780.6007
				text = ""
			intervals [1352]:
				xmin = 780.6007
				xmax = 780.8107
				text = "buy"
			intervals [1353]:
				xmin = 780.8107
				xmax = 780.9807
				text = "some"
			intervals [1354]:
				xmin = 780.9807
				xmax = 781.5807
				text = "food"
			intervals [1355]:
				xmin = 781.5807
				xmax = 788.1668
				text = ""
			intervals [1356]:
				xmin = 788.1668
				xmax = 788.3568
				text = "huh"
			intervals [1357]:
				xmin = 788.3568
				xmax = 793.6165
				text = ""
			intervals [1358]:
				xmin = 793.6165
				xmax = 794.4865
				text = "bread"
			intervals [1359]:
				xmin = 794.4865
				xmax = 795.076
				text = ""
			intervals [1360]:
				xmin = 795.076
				xmax = 796.166
				text = "meatloaf"
			intervals [1361]:
				xmin = 796.166
				xmax = 796.2744
				text = ""
			intervals [1362]:
				xmin = 796.2744
				xmax = 797.2644
				text = "chicken"
			intervals [1363]:
				xmin = 797.2644
				xmax = 798.0565
				text = ""
			intervals [1364]:
				xmin = 798.0565
				xmax = 799.0865
				text = "ham"
			intervals [1365]:
				xmin = 799.0865
				xmax = 800.1855
				text = ""
			intervals [1366]:
				xmin = 800.1855
				xmax = 800.2555
				text = "<unk>"
			intervals [1367]:
				xmin = 800.2555
				xmax = 800.9335
				text = ""
			intervals [1368]:
				xmin = 800.9335
				xmax = 801.3935
				text = "uh"
			intervals [1369]:
				xmin = 801.3935
				xmax = 801.6135
				text = ""
			intervals [1370]:
				xmin = 801.6135
				xmax = 801.9635
				text = "cup"
			intervals [1371]:
				xmin = 801.9635
				xmax = 802.2511
				text = ""
			intervals [1372]:
				xmin = 802.2511
				xmax = 802.5011
				text = "uh"
			intervals [1373]:
				xmin = 802.5011
				xmax = 803.193
				text = ""
			intervals [1374]:
				xmin = 803.193
				xmax = 804.263
				text = "popcorn"
			intervals [1375]:
				xmin = 804.263
				xmax = 805.3994
				text = ""
			intervals [1376]:
				xmin = 805.3994
				xmax = 806.2694
				text = "sausage"
			intervals [1377]:
				xmin = 806.2694
				xmax = 807.6436
				text = ""
			intervals [1378]:
				xmin = 807.6436
				xmax = 808.0336
				text = "and"
			intervals [1379]:
				xmin = 808.0336
				xmax = 808.9346
				text = ""
			intervals [1380]:
				xmin = 808.9346
				xmax = 809.6246
				text = "bacon"
			intervals [1381]:
				xmin = 809.6246
				xmax = 810.9458
				text = ""
			intervals [1382]:
				xmin = 810.9458
				xmax = 811.4958
				text = "liver"
			intervals [1383]:
				xmin = 811.4958
				xmax = 813.8128
				text = ""
			intervals [1384]:
				xmin = 813.8128
				xmax = 814.3928
				text = "uh"
			intervals [1385]:
				xmin = 814.3928
				xmax = 815.1111
				text = ""
			intervals [1386]:
				xmin = 815.1111
				xmax = 815.3311
				text = "hot"
			intervals [1387]:
				xmin = 815.3311
				xmax = 815.3811
				text = ""
			intervals [1388]:
				xmin = 815.3811
				xmax = 815.9211
				text = "dog"
			intervals [1389]:
				xmin = 815.9211
				xmax = 817.5693
				text = ""
			intervals [1390]:
				xmin = 817.5693
				xmax = 817.6693
				text = "<unk>"
			intervals [1391]:
				xmin = 817.6693
				xmax = 817.8379
				text = ""
			intervals [1392]:
				xmin = 817.8379
				xmax = 818.0679
				text = "ha"
			intervals [1393]:
				xmin = 818.0679
				xmax = 820.7201
				text = ""
			intervals [1394]:
				xmin = 820.7201
				xmax = 821.0301
				text = "sweet"
			intervals [1395]:
				xmin = 821.0301
				xmax = 821.1301
				text = ""
			intervals [1396]:
				xmin = 821.1301
				xmax = 822.1901
				text = "peas"
			intervals [1397]:
				xmin = 822.1901
				xmax = 824.4019
				text = ""
			intervals [1398]:
				xmin = 824.4019
				xmax = 825.1719
				text = "uh"
			intervals [1399]:
				xmin = 825.1719
				xmax = 826.9925
				text = ""
			intervals [1400]:
				xmin = 826.9925
				xmax = 827.8425
				text = "cabbage"
			intervals [1401]:
				xmin = 827.8425
				xmax = 829.7178
				text = ""
			intervals [1402]:
				xmin = 829.7178
				xmax = 830.4178
				text = "carrot"
			intervals [1403]:
				xmin = 830.4178
				xmax = 833.3023
				text = ""
			intervals [1404]:
				xmin = 833.3023
				xmax = 833.4323
				text = "<unk>"
			intervals [1405]:
				xmin = 833.4323
				xmax = 838.0113
				text = ""
			intervals [1406]:
				xmin = 838.0113
				xmax = 838.3413
				text = "yeah"
			intervals [1407]:
				xmin = 838.3413
				xmax = 840.8751
				text = ""
			intervals [1408]:
				xmin = 840.8751
				xmax = 841.8351
				text = "sometimes"
			intervals [1409]:
				xmin = 841.8351
				xmax = 842.1751
				text = "i"
			intervals [1410]:
				xmin = 842.1751
				xmax = 842.9781
				text = ""
			intervals [1411]:
				xmin = 842.9781
				xmax = 843.6081
				text = "sometime"
			intervals [1412]:
				xmin = 843.6081
				xmax = 843.6581
				text = "i"
			intervals [1413]:
				xmin = 843.6581
				xmax = 843.8781
				text = "help"
			intervals [1414]:
				xmin = 843.8781
				xmax = 844.0281
				text = "my"
			intervals [1415]:
				xmin = 844.0281
				xmax = 844.3881
				text = "mama"
			intervals [1416]:
				xmin = 844.3881
				xmax = 844.5081
				text = ""
			intervals [1417]:
				xmin = 844.5081
				xmax = 844.9981
				text = "cook"
			intervals [1418]:
				xmin = 844.9981
				xmax = 846.8192
				text = ""
			intervals [1419]:
				xmin = 846.8192
				xmax = 847.0092
				text = "s"
			intervals [1420]:
				xmin = 847.0092
				xmax = 847.1916
				text = ""
			intervals [1421]:
				xmin = 847.1916
				xmax = 847.6816
				text = "and"
			intervals [1422]:
				xmin = 847.6816
				xmax = 848.6118
				text = ""
			intervals [1423]:
				xmin = 848.6118
				xmax = 849.3418
				text = "sometime"
			intervals [1424]:
				xmin = 849.3418
				xmax = 849.4418
				text = "i"
			intervals [1425]:
				xmin = 849.4418
				xmax = 849.6918
				text = "uh"
			intervals [1426]:
				xmin = 849.6918
				xmax = 849.7918
				text = ""
			intervals [1427]:
				xmin = 849.7918
				xmax = 849.8818
				text = "cl-"
			intervals [1428]:
				xmin = 849.8818
				xmax = 850.421
				text = ""
			intervals [1429]:
				xmin = 850.421
				xmax = 850.791
				text = "clean"
			intervals [1430]:
				xmin = 850.791
				xmax = 851.4868
				text = ""
			intervals [1431]:
				xmin = 851.4868
				xmax = 851.8168
				text = "uh"
			intervals [1432]:
				xmin = 851.8168
				xmax = 852.1268
				text = "sweep"
			intervals [1433]:
				xmin = 852.1268
				xmax = 852.2568
				text = ""
			intervals [1434]:
				xmin = 852.2568
				xmax = 852.3768
				text = "the"
			intervals [1435]:
				xmin = 852.3768
				xmax = 852.7768
				text = "floor"
			intervals [1436]:
				xmin = 852.7768
				xmax = 855.6516
				text = ""
			intervals [1437]:
				xmin = 855.6516
				xmax = 856.0216
				text = "wash"
			intervals [1438]:
				xmin = 856.0216
				xmax = 856.1116
				text = "the"
			intervals [1439]:
				xmin = 856.1116
				xmax = 856.2116
				text = ""
			intervals [1440]:
				xmin = 856.2116
				xmax = 857.0916
				text = "dishes"
			intervals [1441]:
				xmin = 857.0916
				xmax = 862.0866
				text = ""
			intervals [1442]:
				xmin = 862.0866
				xmax = 862.6766
				text = "mop"
			intervals [1443]:
				xmin = 862.6766
				xmax = 862.7366
				text = "the"
			intervals [1444]:
				xmin = 862.7366
				xmax = 863.1566
				text = "floor"
			intervals [1445]:
				xmin = 863.1566
				xmax = 870.6687
				text = ""
			intervals [1446]:
				xmin = 870.6687
				xmax = 871.0587
				text = "no"
			intervals [1447]:
				xmin = 871.0587
				xmax = 873.6963
				text = ""
			intervals [1448]:
				xmin = 873.6963
				xmax = 874.0463
				text = "no"
			intervals [1449]:
				xmin = 874.0463
				xmax = 881.3962
				text = ""
			intervals [1450]:
				xmin = 881.3962
				xmax = 881.5262
				text = "<unk>"
			intervals [1451]:
				xmin = 881.5262
				xmax = 882.1031
				text = ""
			intervals [1452]:
				xmin = 882.1031
				xmax = 882.1731
				text = "go"
			intervals [1453]:
				xmin = 882.1731
				xmax = 882.8631
				text = "downtown"
			intervals [1454]:
				xmin = 882.8631
				xmax = 882.9231
				text = "and"
			intervals [1455]:
				xmin = 882.9231
				xmax = 883.1331
				text = "buy"
			intervals [1456]:
				xmin = 883.1331
				xmax = 883.2931
				text = "some"
			intervals [1457]:
				xmin = 883.2931
				xmax = 883.3731
				text = ""
			intervals [1458]:
				xmin = 883.3731
				xmax = 884.3031
				text = "fireworks"
			intervals [1459]:
				xmin = 884.3031
				xmax = 890.5632
				text = ""
			intervals [1460]:
				xmin = 890.5632
				xmax = 890.8132
				text = "go"
			intervals [1461]:
				xmin = 890.8132
				xmax = 890.9132
				text = "and"
			intervals [1462]:
				xmin = 890.9132
				xmax = 891.3232
				text = "visit"
			intervals [1463]:
				xmin = 891.3232
				xmax = 891.3532
				text = ""
			intervals [1464]:
				xmin = 891.3532
				xmax = 892.5332
				text = "peoples"
			intervals [1465]:
				xmin = 892.5332
				xmax = 893.4049
				text = ""
			intervals [1466]:
				xmin = 893.4049
				xmax = 893.7149
				text = "um"
			intervals [1467]:
				xmin = 893.7149
				xmax = 894.6114
				text = ""
			intervals [1468]:
				xmin = 894.6114
				xmax = 894.8214
				text = "go"
			intervals [1469]:
				xmin = 894.8214
				xmax = 895.3914
				text = "far"
			intervals [1470]:
				xmin = 895.3914
				xmax = 900.0672
				text = ""
			intervals [1471]:
				xmin = 900.0672
				xmax = 900.2072
				text = "go"
			intervals [1472]:
				xmin = 900.2072
				xmax = 900.3072
				text = "and"
			intervals [1473]:
				xmin = 900.3072
				xmax = 900.4972
				text = "see"
			intervals [1474]:
				xmin = 900.4972
				xmax = 900.7172
				text = "my"
			intervals [1475]:
				xmin = 900.7172
				xmax = 901.4272
				text = "sister"
			intervals [1476]:
				xmin = 901.4272
				xmax = 905.1584
				text = ""
			intervals [1477]:
				xmin = 905.1584
				xmax = 905.5584
				text = "no"
			intervals [1478]:
				xmin = 905.5584
				xmax = 910.7494
				text = ""
			intervals [1479]:
				xmin = 910.7494
				xmax = 910.8394
				text = "<unk>"
			intervals [1480]:
				xmin = 910.8394
				xmax = 911.0705
				text = ""
			intervals [1481]:
				xmin = 911.0705
				xmax = 911.6205
				text = "yes"
			intervals [1482]:
				xmin = 911.6205
				xmax = 914.5665
				text = ""
			intervals [1483]:
				xmin = 914.5665
				xmax = 914.8765
				text = "no"
			intervals [1484]:
				xmin = 914.8765
				xmax = 916.9738
				text = ""
			intervals [1485]:
				xmin = 916.9738
				xmax = 917.1738
				text = "all"
			intervals [1486]:
				xmin = 917.1738
				xmax = 917.2638
				text = "we"
			intervals [1487]:
				xmin = 917.2638
				xmax = 917.6038
				text = "do"
			intervals [1488]:
				xmin = 917.6038
				xmax = 917.7138
				text = "is"
			intervals [1489]:
				xmin = 917.7138
				xmax = 917.7738
				text = ""
			intervals [1490]:
				xmin = 917.7738
				xmax = 918.2238
				text = "dress"
			intervals [1491]:
				xmin = 918.2238
				xmax = 918.4138
				text = "up"
			intervals [1492]:
				xmin = 918.4138
				xmax = 918.5638
				text = "and"
			intervals [1493]:
				xmin = 918.5638
				xmax = 918.6038
				text = ""
			intervals [1494]:
				xmin = 918.6038
				xmax = 918.8738
				text = "go"
			intervals [1495]:
				xmin = 918.8738
				xmax = 919.1138
				text = "out"
			intervals [1496]:
				xmin = 919.1138
				xmax = 919.1438
				text = ""
			intervals [1497]:
				xmin = 919.1438
				xmax = 919.3338
				text = "for"
			intervals [1498]:
				xmin = 919.3338
				xmax = 919.4138
				text = ""
			intervals [1499]:
				xmin = 919.4138
				xmax = 919.6138
				text = "trick"
			intervals [1500]:
				xmin = 919.6138
				xmax = 919.6938
				text = ""
			intervals [1501]:
				xmin = 919.6938
				xmax = 919.8138
				text = "or"
			intervals [1502]:
				xmin = 919.8138
				xmax = 920.1138
				text = "treat"
			intervals [1503]:
				xmin = 920.1138
				xmax = 927.3399
				text = ""
			intervals [1504]:
				xmin = 927.3399
				xmax = 928.2099
				text = "gypsy"
			intervals [1505]:
				xmin = 928.2099
				xmax = 930.3782
				text = ""
			intervals [1506]:
				xmin = 930.3782
				xmax = 930.7282
				text = "old"
			intervals [1507]:
				xmin = 930.7282
				xmax = 931.2582
				text = "woman"
			intervals [1508]:
				xmin = 931.2582
				xmax = 933.1433
				text = ""
			intervals [1509]:
				xmin = 933.1433
				xmax = 933.8133
				text = "hobo"
			intervals [1510]:
				xmin = 933.8133
				xmax = 936.8412
				text = ""
			intervals [1511]:
				xmin = 936.8412
				xmax = 937.0312
				text = "i"
			intervals [1512]:
				xmin = 937.0312
				xmax = 937.0812
				text = ""
			intervals [1513]:
				xmin = 937.0812
				xmax = 937.1912
				text = "was"
			intervals [1514]:
				xmin = 937.1912
				xmax = 937.5812
				text = "dressed"
			intervals [1515]:
				xmin = 937.5812
				xmax = 937.7112
				text = "up"
			intervals [1516]:
				xmin = 937.7112
				xmax = 937.7512
				text = ""
			intervals [1517]:
				xmin = 937.7512
				xmax = 938.0612
				text = "as"
			intervals [1518]:
				xmin = 938.0612
				xmax = 938.0912
				text = "<unk>"
			intervals [1519]:
				xmin = 938.0912
				xmax = 938.8112
				text = "hippie"
			intervals [1520]:
				xmin = 938.8112
				xmax = 939.5843
				text = ""
			intervals [1521]:
				xmin = 939.5843
				xmax = 940.2143
				text = "gypsy"
			intervals [1522]:
				xmin = 940.2143
				xmax = 944.5532
				text = ""
			intervals [1523]:
				xmin = 944.5532
				xmax = 944.7432
				text = "<unk>"
			intervals [1524]:
				xmin = 944.7432
				xmax = 944.8832
				text = "i"
			intervals [1525]:
				xmin = 944.8832
				xmax = 945.0732
				text = "went"
			intervals [1526]:
				xmin = 945.0732
				xmax = 945.1332
				text = ""
			intervals [1527]:
				xmin = 945.1332
				xmax = 945.4232
				text = "to"
			intervals [1528]:
				xmin = 945.4232
				xmax = 945.4732
				text = "a"
			intervals [1529]:
				xmin = 945.4732
				xmax = 946.2232
				text = "party"
			intervals [1530]:
				xmin = 946.2232
				xmax = 951.190
				text = ""
			intervals [1531]:
				xmin = 951.190
				xmax = 951.260
				text = "it"
			intervals [1532]:
				xmin = 951.260
				xmax = 951.430
				text = "ain't"
			intervals [1533]:
				xmin = 951.430
				xmax = 951.660
				text = "nothing"
			intervals [1534]:
				xmin = 951.660
				xmax = 951.730
				text = "to"
			intervals [1535]:
				xmin = 951.730
				xmax = 951.770
				text = ""
			intervals [1536]:
				xmin = 951.770
				xmax = 952.060
				text = "tell"
			intervals [1537]:
				xmin = 952.060
				xmax = 952.440
				text = "about"
			intervals [1538]:
				xmin = 952.440
				xmax = 953.6535
				text = ""
			intervals [1539]:
				xmin = 953.6535
				xmax = 954.0435
				text = "no"
			intervals [1540]:
				xmin = 954.0435
				xmax = 957.7822
				text = ""
			intervals [1541]:
				xmin = 957.7822
				xmax = 957.9822
				text = "oh"
			intervals [1542]:
				xmin = 957.9822
				xmax = 958.1622
				text = "it"
			intervals [1543]:
				xmin = 958.1622
				xmax = 958.3822
				text = "was"
			intervals [1544]:
				xmin = 958.3822
				xmax = 958.9822
				text = "dancing"
			intervals [1545]:
				xmin = 958.9822
				xmax = 959.4681
				text = ""
			intervals [1546]:
				xmin = 959.4681
				xmax = 959.5581
				text = "a"
			intervals [1547]:
				xmin = 959.5581
				xmax = 959.8681
				text = "lady"
			intervals [1548]:
				xmin = 959.8681
				xmax = 960.1781
				text = "brought"
			intervals [1549]:
				xmin = 960.1781
				xmax = 960.4581
				text = "some"
			intervals [1550]:
				xmin = 960.4581
				xmax = 960.5481
				text = "of"
			intervals [1551]:
				xmin = 960.5481
				xmax = 960.6881
				text = "her"
			intervals [1552]:
				xmin = 960.6881
				xmax = 961.1381
				text = "make"
			intervals [1553]:
				xmin = 961.1381
				xmax = 961.3381
				text = "up"
			intervals [1554]:
				xmin = 961.3381
				xmax = 961.5981
				text = "there"
			intervals [1555]:
				xmin = 961.5981
				xmax = 962.2154
				text = ""
			intervals [1556]:
				xmin = 962.2154
				xmax = 962.6754
				text = "case"
			intervals [1557]:
				xmin = 962.6754
				xmax = 962.7554
				text = "if"
			intervals [1558]:
				xmin = 962.7554
				xmax = 963.1154
				text = "we"
			intervals [1559]:
				xmin = 963.1154
				xmax = 963.2054
				text = "ain't"
			intervals [1560]:
				xmin = 963.2054
				xmax = 963.3754
				text = "had"
			intervals [1561]:
				xmin = 963.3754
				xmax = 963.6754
				text = "none"
			intervals [1562]:
				xmin = 963.6754
				xmax = 963.9354
				text = "on"
			intervals [1563]:
				xmin = 963.9354
				xmax = 964.1654
				text = "us"
			intervals [1564]:
				xmin = 964.1654
				xmax = 964.2654
				text = "we"
			intervals [1565]:
				xmin = 964.2654
				xmax = 964.4454
				text = "could"
			intervals [1566]:
				xmin = 964.4454
				xmax = 964.6954
				text = "put"
			intervals [1567]:
				xmin = 964.6954
				xmax = 965.0754
				text = "some"
			intervals [1568]:
				xmin = 965.0754
				xmax = 965.3454
				text = "on"
			intervals [1569]:
				xmin = 965.3454
				xmax = 965.7554
				text = "us"
			intervals [1570]:
				xmin = 965.7554
				xmax = 967.4374
				text = ""
			intervals [1571]:
				xmin = 967.4374
				xmax = 967.6474
				text = "we"
			intervals [1572]:
				xmin = 967.6474
				xmax = 967.8474
				text = "went"
			intervals [1573]:
				xmin = 967.8474
				xmax = 968.1174
				text = "up"
			intervals [1574]:
				xmin = 968.1174
				xmax = 968.3474
				text = "on"
			intervals [1575]:
				xmin = 968.3474
				xmax = 968.5074
				text = "up"
			intervals [1576]:
				xmin = 968.5074
				xmax = 968.6797
				text = ""
			intervals [1577]:
				xmin = 968.6797
				xmax = 968.8897
				text = "on"
			intervals [1578]:
				xmin = 968.8897
				xmax = 968.9897
				text = "the"
			intervals [1579]:
				xmin = 968.9897
				xmax = 969.6697
				text = "stage"
			intervals [1580]:
				xmin = 969.6697
				xmax = 969.9833
				text = ""
			intervals [1581]:
				xmin = 969.9833
				xmax = 970.0833
				text = "and"
			intervals [1582]:
				xmin = 970.0833
				xmax = 970.4333
				text = "show"
			intervals [1583]:
				xmin = 970.4333
				xmax = 970.8333
				text = "people"
			intervals [1584]:
				xmin = 970.8333
				xmax = 971.0933
				text = "our"
			intervals [1585]:
				xmin = 971.0933
				xmax = 971.1333
				text = ""
			intervals [1586]:
				xmin = 971.1333
				xmax = 971.8233
				text = "costumes"
			intervals [1587]:
				xmin = 971.8233
				xmax = 972.0333
				text = "sh-"
			intervals [1588]:
				xmin = 972.0333
				xmax = 972.4016
				text = ""
			intervals [1589]:
				xmin = 972.4016
				xmax = 972.8316
				text = "see"
			intervals [1590]:
				xmin = 972.8316
				xmax = 972.9816
				text = "who"
			intervals [1591]:
				xmin = 972.9816
				xmax = 973.3216
				text = "had"
			intervals [1592]:
				xmin = 973.3216
				xmax = 973.4216
				text = "the"
			intervals [1593]:
				xmin = 973.4216
				xmax = 973.4516
				text = ""
			intervals [1594]:
				xmin = 973.4516
				xmax = 973.7916
				text = "best"
			intervals [1595]:
				xmin = 973.7916
				xmax = 974.6716
				text = "costume"
			intervals [1596]:
				xmin = 974.6716
				xmax = 978.3849
				text = ""
			intervals [1597]:
				xmin = 978.3849
				xmax = 978.5449
				text = "<unk>"
			intervals [1598]:
				xmin = 978.5449
				xmax = 978.7813
				text = ""
			intervals [1599]:
				xmin = 978.7813
				xmax = 978.8113
				text = "i"
			intervals [1600]:
				xmin = 978.8113
				xmax = 979.0913
				text = "don't"
			intervals [1601]:
				xmin = 979.0913
				xmax = 979.2413
				text = "know"
			intervals [1602]:
				xmin = 979.2413
				xmax = 983.3262
				text = ""
			intervals [1603]:
				xmin = 983.3262
				xmax = 983.8162
				text = "no"
			intervals [1604]:
				xmin = 983.8162
				xmax = 988.0027
				text = ""
			intervals [1605]:
				xmin = 988.0027
				xmax = 988.6527
				text = "yes"
			intervals [1606]:
				xmin = 988.6527
				xmax = 989.9286
				text = ""
			intervals [1607]:
				xmin = 989.9286
				xmax = 990.8186
				text = "cupcake"
			intervals [1608]:
				xmin = 990.8186
				xmax = 993.0128
				text = ""
			intervals [1609]:
				xmin = 993.0128
				xmax = 994.0128
				text = "um"
			intervals [1610]:
				xmin = 994.0128
				xmax = 994.5202
				text = ""
			intervals [1611]:
				xmin = 994.5202
				xmax = 994.6302
				text = "<unk>"
			intervals [1612]:
				xmin = 994.6302
				xmax = 994.9802
				text = "apple"
			intervals [1613]:
				xmin = 994.9802
				xmax = 995.0402
				text = ""
			intervals [1614]:
				xmin = 995.0402
				xmax = 995.3702
				text = "juice"
			intervals [1615]:
				xmin = 995.3702
				xmax = 997.2182
				text = ""
			intervals [1616]:
				xmin = 997.2182
				xmax = 997.3482
				text = "<unk>"
			intervals [1617]:
				xmin = 997.3482
				xmax = 998.3579
				text = ""
			intervals [1618]:
				xmin = 998.3579
				xmax = 998.9279
				text = "and"
			intervals [1619]:
				xmin = 998.9279
				xmax = 999.1926
				text = ""
			intervals [1620]:
				xmin = 999.1926
				xmax = 999.4726
				text = "some"
			intervals [1621]:
				xmin = 999.4726
				xmax = 1000.3226
				text = "candy"
			intervals [1622]:
				xmin = 1000.3226
				xmax = 1001.4981
				text = ""
			intervals [1623]:
				xmin = 1001.4981
				xmax = 1001.6481
				text = "and"
			intervals [1624]:
				xmin = 1001.6481
				xmax = 1001.6881
				text = ""
			intervals [1625]:
				xmin = 1001.6881
				xmax = 1002.4781
				text = "apples"
			intervals [1626]:
				xmin = 1002.4781
				xmax = 1009.7945
				text = ""
			intervals [1627]:
				xmin = 1009.7945
				xmax = 1010.3045
				text = "no"
			intervals [1628]:
				xmin = 1010.3045
				xmax = 1012.2278
				text = ""
			intervals [1629]:
				xmin = 1012.2278
				xmax = 1012.7578
				text = "yes"
			intervals [1630]:
				xmin = 1012.7578
				xmax = 1015.8284
				text = ""
			intervals [1631]:
				xmin = 1015.8284
				xmax = 1016.3384
				text = "camel"
			intervals [1632]:
				xmin = 1016.3384
				xmax = 1016.8584
				text = "walk"
			intervals [1633]:
				xmin = 1016.8584
				xmax = 1019.6546
				text = ""
			intervals [1634]:
				xmin = 1019.6546
				xmax = 1020.3946
				text = "boogaloo"
			intervals [1635]:
				xmin = 1020.3946
				xmax = 1023.505
				text = ""
			intervals [1636]:
				xmin = 1023.505
				xmax = 1024.115
				text = "uh"
			intervals [1637]:
				xmin = 1024.115
				xmax = 1029.8501
				text = ""
			intervals [1638]:
				xmin = 1029.8501
				xmax = 1029.9901
				text = "uh"
			intervals [1639]:
				xmin = 1029.9901
				xmax = 1032.5208
				text = ""
			intervals [1640]:
				xmin = 1032.5208
				xmax = 1033.5108
				text = "popcorn"
			intervals [1641]:
				xmin = 1033.5108
				xmax = 1037.8592
				text = ""
			intervals [1642]:
				xmin = 1037.8592
				xmax = 1037.9192
				text = "at"
			intervals [1643]:
				xmin = 1037.9192
				xmax = 1038.5192
				text = "home"
			intervals [1644]:
				xmin = 1038.5192
				xmax = 1044.8425
				text = ""
			intervals [1645]:
				xmin = 1044.8425
				xmax = 1045.4625
				text = "sometime"
			intervals [1646]:
				xmin = 1045.4625
				xmax = 1045.5425
				text = "i"
			intervals [1647]:
				xmin = 1045.5425
				xmax = 1045.8625
				text = "be"
			intervals [1648]:
				xmin = 1045.8625
				xmax = 1045.8925
				text = ""
			intervals [1649]:
				xmin = 1045.8925
				xmax = 1046.1225
				text = "with"
			intervals [1650]:
				xmin = 1046.1225
				xmax = 1046.4425
				text = "uh"
			intervals [1651]:
				xmin = 1046.4425
				xmax = 1046.745
				text = ""
			intervals [1652]:
				xmin = 1046.745
				xmax = 1046.845
				text = "a"
			intervals [1653]:
				xmin = 1046.845
				xmax = 1047.195
				text = "little"
			intervals [1654]:
				xmin = 1047.195
				xmax = 1047.395
				text = "girl"
			intervals [1655]:
				xmin = 1047.395
				xmax = 1047.735
				text = "live"
			intervals [1656]:
				xmin = 1047.735
				xmax = 1048.315
				text = "upstairs"
			intervals [1657]:
				xmin = 1048.315
				xmax = 1048.475
				text = "from"
			intervals [1658]:
				xmin = 1048.475
				xmax = 1048.645
				text = "me"
			intervals [1659]:
				xmin = 1048.645
				xmax = 1048.955
				text = "name"
			intervals [1660]:
				xmin = 1048.955
				xmax = 1049.3702
				text = ""
			intervals [1661]:
				xmin = 1049.3702
				xmax = 1050.6502
				text = "rdx"
			intervals [1662]:
				xmin = 1050.6502
				xmax = 1058.4446
				text = ""
			intervals [1663]:
				xmin = 1058.4446
				xmax = 1058.8846
				text = "no"
			intervals [1664]:
				xmin = 1058.8846
				xmax = 1061.3556
				text = ""
			intervals [1665]:
				xmin = 1061.3556
				xmax = 1061.4956
				text = "<unk>"
			intervals [1666]:
				xmin = 1061.4956
				xmax = 1061.616
				text = ""
			intervals [1667]:
				xmin = 1061.616
				xmax = 1062.246
				text = "yes"
			intervals [1668]:
				xmin = 1062.246
				xmax = 1064.4466
				text = ""
			intervals [1669]:
				xmin = 1064.4466
				xmax = 1064.5566
				text = "i"
			intervals [1670]:
				xmin = 1064.5566
				xmax = 1064.9466
				text = "dreamed"
			intervals [1671]:
				xmin = 1064.9466
				xmax = 1065.3366
				text = "about"
			intervals [1672]:
				xmin = 1065.3366
				xmax = 1065.7082
				text = ""
			intervals [1673]:
				xmin = 1065.7082
				xmax = 1065.8482
				text = "we"
			intervals [1674]:
				xmin = 1065.8482
				xmax = 1066.1182
				text = "was"
			intervals [1675]:
				xmin = 1066.1182
				xmax = 1066.3182
				text = "over"
			intervals [1676]:
				xmin = 1066.3182
				xmax = 1066.5182
				text = "my"
			intervals [1677]:
				xmin = 1066.5182
				xmax = 1066.8482
				text = "uh"
			intervals [1678]:
				xmin = 1066.8482
				xmax = 1067.2723
				text = ""
			intervals [1679]:
				xmin = 1067.2723
				xmax = 1067.7523
				text = "father"
			intervals [1680]:
				xmin = 1067.7523
				xmax = 1068.1223
				text = "mother"
			intervals [1681]:
				xmin = 1068.1223
				xmax = 1068.6623
				text = "house"
			intervals [1682]:
				xmin = 1068.6623
				xmax = 1069.0184
				text = ""
			intervals [1683]:
				xmin = 1069.0184
				xmax = 1069.1484
				text = "and"
			intervals [1684]:
				xmin = 1069.1484
				xmax = 1069.3984
				text = "then"
			intervals [1685]:
				xmin = 1069.3984
				xmax = 1069.5584
				text = "we"
			intervals [1686]:
				xmin = 1069.5584
				xmax = 1069.8484
				text = "was"
			intervals [1687]:
				xmin = 1069.8484
				xmax = 1070.6084
				text = "moving"
			intervals [1688]:
				xmin = 1070.6084
				xmax = 1071.3791
				text = ""
			intervals [1689]:
				xmin = 1071.3791
				xmax = 1071.5391
				text = "and"
			intervals [1690]:
				xmin = 1071.5391
				xmax = 1071.9391
				text = "then"
			intervals [1691]:
				xmin = 1071.9391
				xmax = 1072.4217
				text = ""
			intervals [1692]:
				xmin = 1072.4217
				xmax = 1072.6417
				text = "we"
			intervals [1693]:
				xmin = 1072.6417
				xmax = 1073.1464
				text = ""
			intervals [1694]:
				xmin = 1073.1464
				xmax = 1073.3364
				text = "we"
			intervals [1695]:
				xmin = 1073.3364
				xmax = 1073.5864
				text = "went"
			intervals [1696]:
				xmin = 1073.5864
				xmax = 1074.0564
				text = "past"
			intervals [1697]:
				xmin = 1074.0564
				xmax = 1074.2764
				text = "this"
			intervals [1698]:
				xmin = 1074.2764
				xmax = 1074.3364
				text = ""
			intervals [1699]:
				xmin = 1074.3364
				xmax = 1074.7264
				text = "ghost"
			intervals [1700]:
				xmin = 1074.7264
				xmax = 1074.7564
				text = ""
			intervals [1701]:
				xmin = 1074.7564
				xmax = 1075.2764
				text = "town"
			intervals [1702]:
				xmin = 1075.2764
				xmax = 1075.5932
				text = ""
			intervals [1703]:
				xmin = 1075.5932
				xmax = 1075.7832
				text = "and"
			intervals [1704]:
				xmin = 1075.7832
				xmax = 1075.9032
				text = "i"
			intervals [1705]:
				xmin = 1075.9032
				xmax = 1076.4132
				text = "fell"
			intervals [1706]:
				xmin = 1076.4132
				xmax = 1076.7823
				text = ""
			intervals [1707]:
				xmin = 1076.7823
				xmax = 1076.9423
				text = "i"
			intervals [1708]:
				xmin = 1076.9423
				xmax = 1077.1223
				text = "was"
			intervals [1709]:
				xmin = 1077.1223
				xmax = 1077.2623
				text = "on"
			intervals [1710]:
				xmin = 1077.2623
				xmax = 1077.3323
				text = "the"
			intervals [1711]:
				xmin = 1077.3323
				xmax = 1077.6123
				text = "back"
			intervals [1712]:
				xmin = 1077.6123
				xmax = 1077.6823
				text = "of"
			intervals [1713]:
				xmin = 1077.6823
				xmax = 1077.7623
				text = "the"
			intervals [1714]:
				xmin = 1077.7623
				xmax = 1078.0723
				text = "truck"
			intervals [1715]:
				xmin = 1078.0723
				xmax = 1078.2023
				text = "and"
			intervals [1716]:
				xmin = 1078.2023
				xmax = 1078.3223
				text = "i"
			intervals [1717]:
				xmin = 1078.3223
				xmax = 1078.8323
				text = "felled"
			intervals [1718]:
				xmin = 1078.8323
				xmax = 1079.1923
				text = "off"
			intervals [1719]:
				xmin = 1079.1923
				xmax = 1079.2523
				text = "it"
			intervals [1720]:
				xmin = 1079.2523
				xmax = 1079.6468
				text = ""
			intervals [1721]:
				xmin = 1079.6468
				xmax = 1080.1068
				text = "into"
			intervals [1722]:
				xmin = 1080.1068
				xmax = 1080.4568
				text = "this"
			intervals [1723]:
				xmin = 1080.4568
				xmax = 1080.8268
				text = "ghost"
			intervals [1724]:
				xmin = 1080.8268
				xmax = 1081.1268
				text = "house"
			intervals [1725]:
				xmin = 1081.1268
				xmax = 1081.5267
				text = ""
			intervals [1726]:
				xmin = 1081.5267
				xmax = 1081.6367
				text = "and"
			intervals [1727]:
				xmin = 1081.6367
				xmax = 1081.7567
				text = "the"
			intervals [1728]:
				xmin = 1081.7567
				xmax = 1081.8267
				text = ""
			intervals [1729]:
				xmin = 1081.8267
				xmax = 1082.0967
				text = "ghost"
			intervals [1730]:
				xmin = 1082.0967
				xmax = 1082.1667
				text = "<unk>"
			intervals [1731]:
				xmin = 1082.1667
				xmax = 1082.2467
				text = ""
			intervals [1732]:
				xmin = 1082.2467
				xmax = 1082.4867
				text = "come"
			intervals [1733]:
				xmin = 1082.4867
				xmax = 1082.5467
				text = "up"
			intervals [1734]:
				xmin = 1082.5467
				xmax = 1082.6267
				text = "the"
			intervals [1735]:
				xmin = 1082.6267
				xmax = 1082.6667
				text = ""
			intervals [1736]:
				xmin = 1082.6667
				xmax = 1083.2067
				text = "steps"
			intervals [1737]:
				xmin = 1083.2067
				xmax = 1083.3067
				text = "and"
			intervals [1738]:
				xmin = 1083.3067
				xmax = 1083.3867
				text = "i"
			intervals [1739]:
				xmin = 1083.3867
				xmax = 1083.4967
				text = "was"
			intervals [1740]:
				xmin = 1083.4967
				xmax = 1083.5767
				text = ""
			intervals [1741]:
				xmin = 1083.5767
				xmax = 1083.9767
				text = "tryna"
			intervals [1742]:
				xmin = 1083.9767
				xmax = 1084.2667
				text = "walk"
			intervals [1743]:
				xmin = 1084.2667
				xmax = 1084.3467
				text = "i"
			intervals [1744]:
				xmin = 1084.3467
				xmax = 1084.3767
				text = ""
			intervals [1745]:
				xmin = 1084.3767
				xmax = 1084.6667
				text = "couldn't"
			intervals [1746]:
				xmin = 1084.6667
				xmax = 1085.0567
				text = "hardly"
			intervals [1747]:
				xmin = 1085.0567
				xmax = 1085.0867
				text = ""
			intervals [1748]:
				xmin = 1085.0867
				xmax = 1085.3367
				text = "walk"
			intervals [1749]:
				xmin = 1085.3367
				xmax = 1085.7534
				text = ""
			intervals [1750]:
				xmin = 1085.7534
				xmax = 1085.8834
				text = "and"
			intervals [1751]:
				xmin = 1085.8834
				xmax = 1085.9834
				text = "i"
			intervals [1752]:
				xmin = 1085.9834
				xmax = 1086.2534
				text = "got"
			intervals [1753]:
				xmin = 1086.2534
				xmax = 1086.9334
				text = "scared"
			intervals [1754]:
				xmin = 1086.9334
				xmax = 1091.3795
				text = ""
			intervals [1755]:
				xmin = 1091.3795
				xmax = 1091.6195
				text = "i"
			intervals [1756]:
				xmin = 1091.6195
				xmax = 1091.7495
				text = "was"
			intervals [1757]:
				xmin = 1091.7495
				xmax = 1091.8195
				text = ""
			intervals [1758]:
				xmin = 1091.8195
				xmax = 1092.4995
				text = "glad"
			intervals [1759]:
				xmin = 1092.4995
				xmax = 1095.7089
				text = ""
			intervals [1760]:
				xmin = 1095.7089
				xmax = 1096.1089
				text = "yeah"
			intervals [1761]:
				xmin = 1096.1089
				xmax = 1102.4729
				text = ""
			intervals [1762]:
				xmin = 1102.4729
				xmax = 1102.8629
				text = "no"
			intervals [1763]:
				xmin = 1102.8629
				xmax = 1105.7924
				text = ""
			intervals [1764]:
				xmin = 1105.7924
				xmax = 1105.9324
				text = "i"
			intervals [1765]:
				xmin = 1105.9324
				xmax = 1106.0124
				text = ""
			intervals [1766]:
				xmin = 1106.0124
				xmax = 1106.2324
				text = "think"
			intervals [1767]:
				xmin = 1106.2324
				xmax = 1106.3624
				text = ""
			intervals [1768]:
				xmin = 1106.3624
				xmax = 1106.6224
				text = "just"
			intervals [1769]:
				xmin = 1106.6224
				xmax = 1107.5324
				text = "superstition"
			intervals [1770]:
				xmin = 1107.5324
				xmax = 1110.0486
				text = ""
			intervals [1771]:
				xmin = 1110.0486
				xmax = 1110.2186
				text = "mm-hm"
			intervals [1772]:
				xmin = 1110.2186
				xmax = 1112.0242
				text = ""
			intervals [1773]:
				xmin = 1112.0242
				xmax = 1112.2842
				text = "like"
			intervals [1774]:
				xmin = 1112.2842
				xmax = 1112.4242
				text = "they"
			intervals [1775]:
				xmin = 1112.4242
				xmax = 1112.8242
				text = "say"
			intervals [1776]:
				xmin = 1112.8242
				xmax = 1113.3212
				text = ""
			intervals [1777]:
				xmin = 1113.3212
				xmax = 1113.5312
				text = "you"
			intervals [1778]:
				xmin = 1113.5312
				xmax = 1113.8612
				text = "break"
			intervals [1779]:
				xmin = 1113.8612
				xmax = 1113.8912
				text = "a"
			intervals [1780]:
				xmin = 1113.8912
				xmax = 1114.2512
				text = "mirror"
			intervals [1781]:
				xmin = 1114.2512
				xmax = 1114.4612
				text = "you"
			intervals [1782]:
				xmin = 1114.4612
				xmax = 1114.8712
				text = "have"
			intervals [1783]:
				xmin = 1114.8712
				xmax = 1114.9112
				text = ""
			intervals [1784]:
				xmin = 1114.9112
				xmax = 1115.2612
				text = "bad"
			intervals [1785]:
				xmin = 1115.2612
				xmax = 1115.6112
				text = "luck"
			intervals [1786]:
				xmin = 1115.6112
				xmax = 1116.9485
				text = ""
			intervals [1787]:
				xmin = 1116.9485
				xmax = 1117.0385
				text = "and"
			intervals [1788]:
				xmin = 1117.0385
				xmax = 1117.2085
				text = "the"
			intervals [1789]:
				xmin = 1117.2085
				xmax = 1117.5385
				text = "say"
			intervals [1790]:
				xmin = 1117.5385
				xmax = 1117.5785
				text = ""
			intervals [1791]:
				xmin = 1117.5785
				xmax = 1117.6385
				text = "if"
			intervals [1792]:
				xmin = 1117.6385
				xmax = 1117.8585
				text = "you"
			intervals [1793]:
				xmin = 1117.8585
				xmax = 1118.2085
				text = "walk"
			intervals [1794]:
				xmin = 1118.2085
				xmax = 1118.719
				text = ""
			intervals [1795]:
				xmin = 1118.719
				xmax = 1119.019
				text = "on"
			intervals [1796]:
				xmin = 1119.019
				xmax = 1119.4491
				text = ""
			intervals [1797]:
				xmin = 1119.4491
				xmax = 1120.3391
				text = "around"
			intervals [1798]:
				xmin = 1120.3391
				xmax = 1120.4091
				text = ""
			intervals [1799]:
				xmin = 1120.4091
				xmax = 1120.5991
				text = "a"
			intervals [1800]:
				xmin = 1120.5991
				xmax = 1121.2191
				text = "pole"
			intervals [1801]:
				xmin = 1121.2191
				xmax = 1121.8567
				text = ""
			intervals [1802]:
				xmin = 1121.8567
				xmax = 1121.9867
				text = "you"
			intervals [1803]:
				xmin = 1121.9867
				xmax = 1122.0167
				text = "<unk>"
			intervals [1804]:
				xmin = 1122.0167
				xmax = 1122.4267
				text = "have"
			intervals [1805]:
				xmin = 1122.4267
				xmax = 1122.4567
				text = ""
			intervals [1806]:
				xmin = 1122.4567
				xmax = 1122.8167
				text = "baddy"
			intervals [1807]:
				xmin = 1122.8167
				xmax = 1123.0367
				text = "luck"
			intervals [1808]:
				xmin = 1123.0367
				xmax = 1123.1067
				text = ""
			intervals [1809]:
				xmin = 1123.1067
				xmax = 1123.4867
				text = "and"
			intervals [1810]:
				xmin = 1123.4867
				xmax = 1123.5167
				text = ""
			intervals [1811]:
				xmin = 1123.5167
				xmax = 1123.5767
				text = "if"
			intervals [1812]:
				xmin = 1123.5767
				xmax = 1123.7367
				text = "you"
			intervals [1813]:
				xmin = 1123.7367
				xmax = 1124.1167
				text = "walk"
			intervals [1814]:
				xmin = 1124.1167
				xmax = 1124.3867
				text = "under"
			intervals [1815]:
				xmin = 1124.3867
				xmax = 1124.4567
				text = "a"
			intervals [1816]:
				xmin = 1124.4567
				xmax = 1124.9067
				text = "ladder"
			intervals [1817]:
				xmin = 1124.9067
				xmax = 1125.0967
				text = "you"
			intervals [1818]:
				xmin = 1125.0967
				xmax = 1125.1267
				text = "<unk>"
			intervals [1819]:
				xmin = 1125.1267
				xmax = 1125.4167
				text = "have"
			intervals [1820]:
				xmin = 1125.4167
				xmax = 1125.5067
				text = ""
			intervals [1821]:
				xmin = 1125.5067
				xmax = 1125.7867
				text = "bad"
			intervals [1822]:
				xmin = 1125.7867
				xmax = 1125.8167
				text = ""
			intervals [1823]:
				xmin = 1125.8167
				xmax = 1126.1367
				text = "luck"
			intervals [1824]:
				xmin = 1126.1367
				xmax = 1132.7121
				text = ""
			intervals [1825]:
				xmin = 1132.7121
				xmax = 1132.8921
				text = "not"
			intervals [1826]:
				xmin = 1132.8921
				xmax = 1133.0421
				text = "that"
			intervals [1827]:
				xmin = 1133.0421
				xmax = 1133.1821
				text = "i"
			intervals [1828]:
				xmin = 1133.1821
				xmax = 1133.2121
				text = ""
			intervals [1829]:
				xmin = 1133.2121
				xmax = 1133.6521
				text = "know"
			intervals [1830]:
				xmin = 1133.6521
				xmax = 1133.6821
				text = ""
			intervals [1831]:
				xmin = 1133.6821
				xmax = 1133.9421
				text = "of"
			intervals [1832]:
				xmin = 1133.9421
				xmax = 1137.750022675737
				text = ""
	item [2]:
		class = "IntervalTier"
		name = "DCA_se1_ag1_f_01 - phones"
		xmin = 0.0
		xmax = 1137.750022675737
		intervals: size = 4223
			intervals [1]:
				xmin = 0.0
				xmax = 4.8612
				text = ""
			intervals [2]:
				xmin = 4.8612
				xmax = 5.0112
				text = "sil"
			intervals [3]:
				xmin = 5.0112
				xmax = 5.0712
				text = "M"
			intervals [4]:
				xmin = 5.0712
				xmax = 5.2212
				text = "AY1"
			intervals [5]:
				xmin = 5.2212
				xmax = 6.977
				text = ""
			intervals [6]:
				xmin = 6.977
				xmax = 7.017
				text = "sil"
			intervals [7]:
				xmin = 7.017
				xmax = 7.077
				text = "M"
			intervals [8]:
				xmin = 7.077
				xmax = 7.177
				text = "AY1"
			intervals [9]:
				xmin = 7.177
				xmax = 7.277
				text = "N"
			intervals [10]:
				xmin = 7.277
				xmax = 7.367
				text = "EY1"
			intervals [11]:
				xmin = 7.367
				xmax = 7.397
				text = "M"
			intervals [12]:
				xmin = 7.397
				xmax = 7.427
				text = "IH0"
			intervals [13]:
				xmin = 7.427
				xmax = 7.457
				text = "Z"
			intervals [14]:
				xmin = 7.457
				xmax = 7.537
				text = "sp"
			intervals [15]:
				xmin = 7.537
				xmax = 9.147
				text = "TN"
			intervals [16]:
				xmin = 9.147
				xmax = 14.8695
				text = "sp"
			intervals [17]:
				xmin = 14.8695
				xmax = 14.9995
				text = "W"
			intervals [18]:
				xmin = 14.9995
				xmax = 15.1295
				text = "AH1"
			intervals [19]:
				xmin = 15.1295
				xmax = 15.3595
				text = "N"
			intervals [20]:
				xmin = 15.3595
				xmax = 15.4195
				text = "sp"
			intervals [21]:
				xmin = 15.4195
				xmax = 15.8354
				text = ""
			intervals [22]:
				xmin = 15.8354
				xmax = 15.9854
				text = "T"
			intervals [23]:
				xmin = 15.9854
				xmax = 16.4654
				text = "UW1"
			intervals [24]:
				xmin = 16.4654
				xmax = 16.9545
				text = ""
			intervals [25]:
				xmin = 16.9545
				xmax = 17.0245
				text = "TH"
			intervals [26]:
				xmin = 17.0245
				xmax = 17.1645
				text = "R"
			intervals [27]:
				xmin = 17.1645
				xmax = 17.5645
				text = "IY1"
			intervals [28]:
				xmin = 17.5645
				xmax = 18.0491
				text = ""
			intervals [29]:
				xmin = 18.0491
				xmax = 18.2491
				text = "F"
			intervals [30]:
				xmin = 18.2491
				xmax = 18.5491
				text = "AO1"
			intervals [31]:
				xmin = 18.5491
				xmax = 18.7491
				text = "R"
			intervals [32]:
				xmin = 18.7491
				xmax = 19.1635
				text = ""
			intervals [33]:
				xmin = 19.1635
				xmax = 19.2135
				text = "sil"
			intervals [34]:
				xmin = 19.2135
				xmax = 19.3835
				text = "F"
			intervals [35]:
				xmin = 19.3835
				xmax = 19.8635
				text = "AY1"
			intervals [36]:
				xmin = 19.8635
				xmax = 19.9135
				text = "V"
			intervals [37]:
				xmin = 19.9135
				xmax = 20.2453
				text = ""
			intervals [38]:
				xmin = 20.2453
				xmax = 20.2753
				text = "sil"
			intervals [39]:
				xmin = 20.2753
				xmax = 20.4953
				text = "S"
			intervals [40]:
				xmin = 20.4953
				xmax = 20.7153
				text = "IH1"
			intervals [41]:
				xmin = 20.7153
				xmax = 20.8153
				text = "K"
			intervals [42]:
				xmin = 20.8153
				xmax = 20.9953
				text = "S"
			intervals [43]:
				xmin = 20.9953
				xmax = 21.4064
				text = ""
			intervals [44]:
				xmin = 21.4064
				xmax = 21.5664
				text = "S"
			intervals [45]:
				xmin = 21.5664
				xmax = 21.7864
				text = "EH1"
			intervals [46]:
				xmin = 21.7864
				xmax = 21.8464
				text = "V"
			intervals [47]:
				xmin = 21.8464
				xmax = 21.9664
				text = "AH0"
			intervals [48]:
				xmin = 21.9664
				xmax = 22.1064
				text = "N"
			intervals [49]:
				xmin = 22.1064
				xmax = 22.5161
				text = ""
			intervals [50]:
				xmin = 22.5161
				xmax = 22.5661
				text = "sil"
			intervals [51]:
				xmin = 22.5661
				xmax = 22.8761
				text = "EY1"
			intervals [52]:
				xmin = 22.8761
				xmax = 22.9261
				text = "T"
			intervals [53]:
				xmin = 22.9261
				xmax = 23.4021
				text = ""
			intervals [54]:
				xmin = 23.4021
				xmax = 23.4321
				text = "sil"
			intervals [55]:
				xmin = 23.4321
				xmax = 23.5721
				text = "N"
			intervals [56]:
				xmin = 23.5721
				xmax = 23.9521
				text = "AY1"
			intervals [57]:
				xmin = 23.9521
				xmax = 24.0321
				text = "N"
			intervals [58]:
				xmin = 24.0321
				xmax = 24.2927
				text = ""
			intervals [59]:
				xmin = 24.2927
				xmax = 24.3327
				text = "sil"
			intervals [60]:
				xmin = 24.3327
				xmax = 24.4627
				text = "T"
			intervals [61]:
				xmin = 24.4627
				xmax = 24.6027
				text = "EH1"
			intervals [62]:
				xmin = 24.6027
				xmax = 24.7727
				text = "N"
			intervals [63]:
				xmin = 24.7727
				xmax = 32.7722
				text = ""
			intervals [64]:
				xmin = 32.7722
				xmax = 32.8322
				text = "sil"
			intervals [65]:
				xmin = 32.8322
				xmax = 32.9322
				text = "AE1"
			intervals [66]:
				xmin = 32.9322
				xmax = 32.9822
				text = "T"
			intervals [67]:
				xmin = 32.9822
				xmax = 33.0622
				text = "HH"
			intervals [68]:
				xmin = 33.0622
				xmax = 33.3022
				text = "OW1"
			intervals [69]:
				xmin = 33.3022
				xmax = 33.3922
				text = "M"
			intervals [70]:
				xmin = 33.3922
				xmax = 34.8865
				text = "sp"
			intervals [71]:
				xmin = 34.8865
				xmax = 34.9865
				text = "AY1"
			intervals [72]:
				xmin = 34.9865
				xmax = 35.1365
				text = "P"
			intervals [73]:
				xmin = 35.1365
				xmax = 35.2265
				text = "L"
			intervals [74]:
				xmin = 35.2265
				xmax = 35.5165
				text = "EY1"
			intervals [75]:
				xmin = 35.5165
				xmax = 35.9765
				text = "AH1"
			intervals [76]:
				xmin = 35.9765
				xmax = 37.0097
				text = ""
			intervals [77]:
				xmin = 37.0097
				xmax = 37.2597
				text = "F"
			intervals [78]:
				xmin = 37.2597
				xmax = 37.3597
				text = "UH1"
			intervals [79]:
				xmin = 37.3597
				xmax = 37.4497
				text = "T"
			intervals [80]:
				xmin = 37.4497
				xmax = 37.5197
				text = "B"
			intervals [81]:
				xmin = 37.5197
				xmax = 37.6997
				text = "AO2"
			intervals [82]:
				xmin = 37.6997
				xmax = 38.0397
				text = "L"
			intervals [83]:
				xmin = 38.0397
				xmax = 39.9473
				text = ""
			intervals [84]:
				xmin = 39.9473
				xmax = 40.1173
				text = "JH"
			intervals [85]:
				xmin = 40.1173
				xmax = 40.2073
				text = "AH1"
			intervals [86]:
				xmin = 40.2073
				xmax = 40.3473
				text = "M"
			intervals [87]:
				xmin = 40.3473
				xmax = 40.3773
				text = "P"
			intervals [88]:
				xmin = 40.3773
				xmax = 40.4773
				text = "R"
			intervals [89]:
				xmin = 40.4773
				xmax = 40.6773
				text = "OW1"
			intervals [90]:
				xmin = 40.6773
				xmax = 40.7873
				text = "P"
			intervals [91]:
				xmin = 40.7873
				xmax = 44.250
				text = ""
			intervals [92]:
				xmin = 44.250
				xmax = 44.300
				text = "sil"
			intervals [93]:
				xmin = 44.300
				xmax = 44.390
				text = "spn"
			intervals [94]:
				xmin = 44.390
				xmax = 44.420
				text = "sp"
			intervals [95]:
				xmin = 44.420
				xmax = 44.5018
				text = ""
			intervals [96]:
				xmin = 44.5018
				xmax = 44.6118
				text = "DH"
			intervals [97]:
				xmin = 44.6118
				xmax = 44.6718
				text = "AE1"
			intervals [98]:
				xmin = 44.6718
				xmax = 44.7318
				text = "T"
			intervals [99]:
				xmin = 44.7318
				xmax = 44.8418
				text = "S"
			intervals [100]:
				xmin = 44.8418
				xmax = 45.0318
				text = "AO1"
			intervals [101]:
				xmin = 45.0318
				xmax = 45.1418
				text = "L"
			intervals [102]:
				xmin = 45.1418
				xmax = 48.7142
				text = ""
			intervals [103]:
				xmin = 48.7142
				xmax = 48.7642
				text = "sil"
			intervals [104]:
				xmin = 48.7642
				xmax = 48.8442
				text = "spn"
			intervals [105]:
				xmin = 48.8442
				xmax = 49.7184
				text = ""
			intervals [106]:
				xmin = 49.7184
				xmax = 49.7584
				text = "sil"
			intervals [107]:
				xmin = 49.7584
				xmax = 49.7884
				text = "W"
			intervals [108]:
				xmin = 49.7884
				xmax = 49.8384
				text = "IY1"
			intervals [109]:
				xmin = 49.8384
				xmax = 49.9284
				text = "sp"
			intervals [110]:
				xmin = 49.9284
				xmax = 49.9684
				text = "P"
			intervals [111]:
				xmin = 49.9684
				xmax = 50.0284
				text = "L"
			intervals [112]:
				xmin = 50.0284
				xmax = 50.1584
				text = "EY1"
			intervals [113]:
				xmin = 50.1584
				xmax = 50.2284
				text = "sp"
			intervals [114]:
				xmin = 50.2284
				xmax = 50.3084
				text = "D"
			intervals [115]:
				xmin = 50.3084
				xmax = 50.3884
				text = "AH1"
			intervals [116]:
				xmin = 50.3884
				xmax = 50.4284
				text = "B"
			intervals [117]:
				xmin = 50.4284
				xmax = 50.4584
				text = "AH0"
			intervals [118]:
				xmin = 50.4584
				xmax = 50.4884
				text = "L"
			intervals [119]:
				xmin = 50.4884
				xmax = 50.5484
				text = "sp"
			intervals [120]:
				xmin = 50.5484
				xmax = 50.6384
				text = "D"
			intervals [121]:
				xmin = 50.6384
				xmax = 50.7884
				text = "AH1"
			intervals [122]:
				xmin = 50.7884
				xmax = 51.1484
				text = "CH"
			intervals [123]:
				xmin = 51.1484
				xmax = 53.5187
				text = ""
			intervals [124]:
				xmin = 53.5187
				xmax = 53.5487
				text = "sil"
			intervals [125]:
				xmin = 53.5487
				xmax = 53.7187
				text = "S"
			intervals [126]:
				xmin = 53.7187
				xmax = 53.7845
				text = ""
			intervals [127]:
				xmin = 53.7845
				xmax = 53.9145
				text = "Y"
			intervals [128]:
				xmin = 53.9145
				xmax = 53.9745
				text = "UW1"
			intervals [129]:
				xmin = 53.9745
				xmax = 54.1045
				text = "HH"
			intervals [130]:
				xmin = 54.1045
				xmax = 54.1945
				text = "AE1"
			intervals [131]:
				xmin = 54.1945
				xmax = 54.2545
				text = "V"
			intervals [132]:
				xmin = 54.2545
				xmax = 54.3245
				text = "sp"
			intervals [133]:
				xmin = 54.3245
				xmax = 54.3845
				text = "T"
			intervals [134]:
				xmin = 54.3845
				xmax = 54.4445
				text = "AH0"
			intervals [135]:
				xmin = 54.4445
				xmax = 54.7745
				text = "AH1"
			intervals [136]:
				xmin = 54.7745
				xmax = 55.0936
				text = ""
			intervals [137]:
				xmin = 55.0936
				xmax = 55.2136
				text = "T"
			intervals [138]:
				xmin = 55.2136
				xmax = 55.3236
				text = "UW1"
			intervals [139]:
				xmin = 55.3236
				xmax = 55.4436
				text = "P"
			intervals [140]:
				xmin = 55.4436
				xmax = 55.5736
				text = "IY1"
			intervals [141]:
				xmin = 55.5736
				xmax = 55.6836
				text = "P"
			intervals [142]:
				xmin = 55.6836
				xmax = 55.7136
				text = "AH0"
			intervals [143]:
				xmin = 55.7136
				xmax = 55.7436
				text = "L"
			intervals [144]:
				xmin = 55.7436
				xmax = 55.8336
				text = "HH"
			intervals [145]:
				xmin = 55.8336
				xmax = 55.9836
				text = "AE1"
			intervals [146]:
				xmin = 55.9836
				xmax = 56.0736
				text = "V"
			intervals [147]:
				xmin = 56.0736
				xmax = 56.3992
				text = ""
			intervals [148]:
				xmin = 56.3992
				xmax = 56.4492
				text = "sil"
			intervals [149]:
				xmin = 56.4492
				xmax = 56.5292
				text = "T"
			intervals [150]:
				xmin = 56.5292
				xmax = 56.6092
				text = "UW1"
			intervals [151]:
				xmin = 56.6092
				xmax = 56.6792
				text = "P"
			intervals [152]:
				xmin = 56.6792
				xmax = 56.7792
				text = "IY1"
			intervals [153]:
				xmin = 56.7792
				xmax = 56.8092
				text = "P"
			intervals [154]:
				xmin = 56.8092
				xmax = 56.8392
				text = "AH0"
			intervals [155]:
				xmin = 56.8392
				xmax = 56.8692
				text = "L"
			intervals [156]:
				xmin = 56.8692
				xmax = 56.9392
				text = "HH"
			intervals [157]:
				xmin = 56.9392
				xmax = 56.9992
				text = "AE1"
			intervals [158]:
				xmin = 56.9992
				xmax = 57.0792
				text = "V"
			intervals [159]:
				xmin = 57.0792
				xmax = 57.1492
				text = "T"
			intervals [160]:
				xmin = 57.1492
				xmax = 57.1792
				text = "IH0"
			intervals [161]:
				xmin = 57.1792
				xmax = 57.2392
				text = "sp"
			intervals [162]:
				xmin = 57.2392
				xmax = 57.3892
				text = "T"
			intervals [163]:
				xmin = 57.3892
				xmax = 57.5892
				text = "ER1"
			intervals [164]:
				xmin = 57.5892
				xmax = 57.6492
				text = "N"
			intervals [165]:
				xmin = 57.6492
				xmax = 57.6792
				text = "DH"
			intervals [166]:
				xmin = 57.6792
				xmax = 57.7792
				text = "AH0"
			intervals [167]:
				xmin = 57.7792
				xmax = 57.8092
				text = "sp"
			intervals [168]:
				xmin = 57.8092
				xmax = 57.8992
				text = "R"
			intervals [169]:
				xmin = 57.8992
				xmax = 58.0792
				text = "OW1"
			intervals [170]:
				xmin = 58.0792
				xmax = 58.2192
				text = "P"
			intervals [171]:
				xmin = 58.2192
				xmax = 62.4272
				text = ""
			intervals [172]:
				xmin = 62.4272
				xmax = 62.4672
				text = "sil"
			intervals [173]:
				xmin = 62.4672
				xmax = 62.4972
				text = "AH0"
			intervals [174]:
				xmin = 62.4972
				xmax = 62.5472
				text = "N"
			intervals [175]:
				xmin = 62.5472
				xmax = 62.5972
				text = "Y"
			intervals [176]:
				xmin = 62.5972
				xmax = 62.6872
				text = "UW1"
			intervals [177]:
				xmin = 62.6872
				xmax = 62.7772
				text = "sp"
			intervals [178]:
				xmin = 62.7772
				xmax = 62.8872
				text = "JH"
			intervals [179]:
				xmin = 62.8872
				xmax = 62.9672
				text = "AH1"
			intervals [180]:
				xmin = 62.9672
				xmax = 63.0272
				text = "M"
			intervals [181]:
				xmin = 63.0272
				xmax = 63.1072
				text = "P"
			intervals [182]:
				xmin = 63.1072
				xmax = 63.1372
				text = "IH0"
			intervals [183]:
				xmin = 63.1372
				xmax = 63.1672
				text = "N"
			intervals [184]:
				xmin = 63.1672
				xmax = 63.2072
				text = "DH"
			intervals [185]:
				xmin = 63.2072
				xmax = 63.2772
				text = "AH0"
			intervals [186]:
				xmin = 63.2772
				xmax = 63.3072
				text = "sp"
			intervals [187]:
				xmin = 63.3072
				xmax = 63.3872
				text = "R"
			intervals [188]:
				xmin = 63.3872
				xmax = 63.4772
				text = "OW1"
			intervals [189]:
				xmin = 63.4772
				xmax = 63.5172
				text = "P"
			intervals [190]:
				xmin = 63.5172
				xmax = 63.5472
				text = "sp"
			intervals [191]:
				xmin = 63.5472
				xmax = 63.6372
				text = "AH0"
			intervals [192]:
				xmin = 63.6372
				xmax = 63.7172
				text = "N"
			intervals [193]:
				xmin = 63.7172
				xmax = 63.8072
				text = "S"
			intervals [194]:
				xmin = 63.8072
				xmax = 63.8672
				text = "T"
			intervals [195]:
				xmin = 63.8672
				xmax = 63.9572
				text = "AA1"
			intervals [196]:
				xmin = 63.9572
				xmax = 64.0372
				text = "R"
			intervals [197]:
				xmin = 64.0372
				xmax = 64.0672
				text = "T"
			intervals [198]:
				xmin = 64.0672
				xmax = 64.1172
				text = "T"
			intervals [199]:
				xmin = 64.1172
				xmax = 64.1672
				text = "IH0"
			intervals [200]:
				xmin = 64.1672
				xmax = 64.2272
				text = "sp"
			intervals [201]:
				xmin = 64.2272
				xmax = 64.3172
				text = "JH"
			intervals [202]:
				xmin = 64.3172
				xmax = 64.3572
				text = "AH1"
			intervals [203]:
				xmin = 64.3572
				xmax = 64.3872
				text = "M"
			intervals [204]:
				xmin = 64.3872
				xmax = 64.4572
				text = "P"
			intervals [205]:
				xmin = 64.4572
				xmax = 64.4872
				text = "IH0"
			intervals [206]:
				xmin = 64.4872
				xmax = 64.7672
				text = "N"
			intervals [207]:
				xmin = 64.7672
				xmax = 70.9638
				text = ""
			intervals [208]:
				xmin = 70.9638
				xmax = 71.0238
				text = "sil"
			intervals [209]:
				xmin = 71.0238
				xmax = 71.1238
				text = "spn"
			intervals [210]:
				xmin = 71.1238
				xmax = 71.2296
				text = ""
			intervals [211]:
				xmin = 71.2296
				xmax = 71.2796
				text = "sil"
			intervals [212]:
				xmin = 71.2796
				xmax = 71.3896
				text = "N"
			intervals [213]:
				xmin = 71.3896
				xmax = 71.6496
				text = "OW1"
			intervals [214]:
				xmin = 71.6496
				xmax = 77.1537
				text = "sp"
			intervals [215]:
				xmin = 77.1537
				xmax = 77.2337
				text = "Y"
			intervals [216]:
				xmin = 77.2337
				xmax = 77.4637
				text = "EH1"
			intervals [217]:
				xmin = 77.4637
				xmax = 77.6537
				text = "S"
			intervals [218]:
				xmin = 77.6537
				xmax = 78.4874
				text = ""
			intervals [219]:
				xmin = 78.4874
				xmax = 78.5974
				text = "HH"
			intervals [220]:
				xmin = 78.5974
				xmax = 78.7974
				text = "AY1"
			intervals [221]:
				xmin = 78.7974
				xmax = 78.8274
				text = "D"
			intervals [222]:
				xmin = 78.8274
				xmax = 78.8574
				text = "AH0"
			intervals [223]:
				xmin = 78.8574
				xmax = 78.9074
				text = "N"
			intervals [224]:
				xmin = 78.9074
				xmax = 78.9674
				text = "D"
			intervals [225]:
				xmin = 78.9674
				xmax = 79.1474
				text = "S"
			intervals [226]:
				xmin = 79.1474
				xmax = 79.2674
				text = "IY1"
			intervals [227]:
				xmin = 79.2674
				xmax = 79.3174
				text = "K"
			intervals [228]:
				xmin = 79.3174
				xmax = 81.439
				text = ""
			intervals [229]:
				xmin = 81.439
				xmax = 81.569
				text = "P"
			intervals [230]:
				xmin = 81.569
				xmax = 81.709
				text = "ER1"
			intervals [231]:
				xmin = 81.709
				xmax = 81.809
				text = "S"
			intervals [232]:
				xmin = 81.809
				xmax = 81.839
				text = "AH0"
			intervals [233]:
				xmin = 81.839
				xmax = 81.959
				text = "N"
			intervals [234]:
				xmin = 81.959
				xmax = 82.019
				text = "G"
			intervals [235]:
				xmin = 82.019
				xmax = 82.209
				text = "AA1"
			intervals [236]:
				xmin = 82.209
				xmax = 82.249
				text = "T"
			intervals [237]:
				xmin = 82.249
				xmax = 82.319
				text = "AH0"
			intervals [238]:
				xmin = 82.319
				xmax = 82.599
				text = "AH1"
			intervals [239]:
				xmin = 82.599
				xmax = 82.9991
				text = "sp"
			intervals [240]:
				xmin = 82.9991
				xmax = 83.0991
				text = "K"
			intervals [241]:
				xmin = 83.0991
				xmax = 83.2191
				text = "AW1"
			intervals [242]:
				xmin = 83.2191
				xmax = 83.2491
				text = "N"
			intervals [243]:
				xmin = 83.2491
				xmax = 83.2791
				text = "T"
			intervals [244]:
				xmin = 83.2791
				xmax = 83.3291
				text = "sp"
			intervals [245]:
				xmin = 83.3291
				xmax = 83.4191
				text = "T"
			intervals [246]:
				xmin = 83.4191
				xmax = 83.4591
				text = "IH0"
			intervals [247]:
				xmin = 83.4591
				xmax = 83.4991
				text = "sp"
			intervals [248]:
				xmin = 83.4991
				xmax = 83.6391
				text = "T"
			intervals [249]:
				xmin = 83.6391
				xmax = 83.6991
				text = "W"
			intervals [250]:
				xmin = 83.6991
				xmax = 83.8391
				text = "EH1"
			intervals [251]:
				xmin = 83.8391
				xmax = 83.8991
				text = "N"
			intervals [252]:
				xmin = 83.8991
				xmax = 84.0691
				text = "IY0"
			intervals [253]:
				xmin = 84.0691
				xmax = 84.4734
				text = ""
			intervals [254]:
				xmin = 84.4734
				xmax = 84.5134
				text = "sil"
			intervals [255]:
				xmin = 84.5134
				xmax = 84.5434
				text = "AH0"
			intervals [256]:
				xmin = 84.5434
				xmax = 84.6334
				text = "N"
			intervals [257]:
				xmin = 84.6334
				xmax = 84.7134
				text = "W"
			intervals [258]:
				xmin = 84.7134
				xmax = 84.8334
				text = "AY1"
			intervals [259]:
				xmin = 84.8334
				xmax = 84.8634
				text = "L"
			intervals [260]:
				xmin = 84.8634
				xmax = 84.8934
				text = "DH"
			intervals [261]:
				xmin = 84.8934
				xmax = 84.9934
				text = "AH1"
			intervals [262]:
				xmin = 84.9934
				xmax = 85.0734
				text = "sp"
			intervals [263]:
				xmin = 85.0734
				xmax = 85.3434
				text = "AH1"
			intervals [264]:
				xmin = 85.3434
				xmax = 85.4034
				text = "M"
			intervals [265]:
				xmin = 85.4034
				xmax = 85.5134
				text = "S"
			intervals [266]:
				xmin = 85.5134
				xmax = 85.5434
				text = "AH1"
			intervals [267]:
				xmin = 85.5434
				xmax = 85.6134
				text = "M"
			intervals [268]:
				xmin = 85.6134
				xmax = 85.6734
				text = "M"
			intervals [269]:
				xmin = 85.6734
				xmax = 85.8134
				text = "AO1"
			intervals [270]:
				xmin = 85.8134
				xmax = 85.8734
				text = "R"
			intervals [271]:
				xmin = 85.8734
				xmax = 86.0634
				text = "CH"
			intervals [272]:
				xmin = 86.0634
				xmax = 86.1534
				text = "IH1"
			intervals [273]:
				xmin = 86.1534
				xmax = 86.2334
				text = "L"
			intervals [274]:
				xmin = 86.2334
				xmax = 86.3234
				text = "D"
			intervals [275]:
				xmin = 86.3234
				xmax = 86.3634
				text = "R"
			intervals [276]:
				xmin = 86.3634
				xmax = 86.3934
				text = "AH0"
			intervals [277]:
				xmin = 86.3934
				xmax = 86.4434
				text = "N"
			intervals [278]:
				xmin = 86.4434
				xmax = 86.5934
				text = "HH"
			intervals [279]:
				xmin = 86.5934
				xmax = 86.9534
				text = "AY1"
			intervals [280]:
				xmin = 86.9534
				xmax = 87.0234
				text = "D"
			intervals [281]:
				xmin = 87.0234
				xmax = 87.0871
				text = ""
			intervals [282]:
				xmin = 87.0871
				xmax = 87.1271
				text = "sil"
			intervals [283]:
				xmin = 87.1271
				xmax = 87.2171
				text = "Y"
			intervals [284]:
				xmin = 87.2171
				xmax = 87.2771
				text = "UW1"
			intervals [285]:
				xmin = 87.2771
				xmax = 87.3571
				text = "G"
			intervals [286]:
				xmin = 87.3571
				xmax = 87.4371
				text = "AA1"
			intervals [287]:
				xmin = 87.4371
				xmax = 87.5071
				text = "T"
			intervals [288]:
				xmin = 87.5071
				xmax = 87.6071
				text = "T"
			intervals [289]:
				xmin = 87.6071
				xmax = 87.6571
				text = "R"
			intervals [290]:
				xmin = 87.6571
				xmax = 87.8171
				text = "AY1"
			intervals [291]:
				xmin = 87.8171
				xmax = 87.8471
				text = "T"
			intervals [292]:
				xmin = 87.8471
				xmax = 87.8771
				text = "AH0"
			intervals [293]:
				xmin = 87.8771
				xmax = 88.0071
				text = "sp"
			intervals [294]:
				xmin = 88.0071
				xmax = 88.0771
				text = "F"
			intervals [295]:
				xmin = 88.0771
				xmax = 88.3871
				text = "AY1"
			intervals [296]:
				xmin = 88.3871
				xmax = 88.4371
				text = "N"
			intervals [297]:
				xmin = 88.4371
				xmax = 88.4671
				text = "D"
			intervals [298]:
				xmin = 88.4671
				xmax = 88.5071
				text = "AH0"
			intervals [299]:
				xmin = 88.5071
				xmax = 88.5371
				text = "M"
			intervals [300]:
				xmin = 88.5371
				xmax = 94.682
				text = "sp"
			intervals [301]:
				xmin = 94.682
				xmax = 94.762
				text = "AY1"
			intervals [302]:
				xmin = 94.762
				xmax = 94.862
				text = "D"
			intervals [303]:
				xmin = 94.862
				xmax = 94.992
				text = "OW1"
			intervals [304]:
				xmin = 94.992
				xmax = 95.072
				text = "N"
			intervals [305]:
				xmin = 95.072
				xmax = 95.122
				text = "N"
			intervals [306]:
				xmin = 95.122
				xmax = 95.422
				text = "OW1"
			intervals [307]:
				xmin = 95.422
				xmax = 96.6051
				text = ""
			intervals [308]:
				xmin = 96.6051
				xmax = 96.6551
				text = "sil"
			intervals [309]:
				xmin = 96.6551
				xmax = 96.8051
				text = "Y"
			intervals [310]:
				xmin = 96.8051
				xmax = 96.8651
				text = "UW1"
			intervals [311]:
				xmin = 96.8651
				xmax = 96.9051
				text = "sp"
			intervals [312]:
				xmin = 96.9051
				xmax = 96.9351
				text = "S"
			intervals [313]:
				xmin = 96.9351
				xmax = 97.0051
				text = "P"
			intervals [314]:
				xmin = 97.0051
				xmax = 97.1251
				text = "OW1"
			intervals [315]:
				xmin = 97.1251
				xmax = 97.1951
				text = "S"
			intervals [316]:
				xmin = 97.1951
				xmax = 97.2451
				text = "T"
			intervals [317]:
				xmin = 97.2451
				xmax = 97.3351
				text = "AH0"
			intervals [318]:
				xmin = 97.3351
				xmax = 97.6351
				text = "AH1"
			intervals [319]:
				xmin = 97.6351
				xmax = 98.1894
				text = ""
			intervals [320]:
				xmin = 98.1894
				xmax = 98.4694
				text = "S"
			intervals [321]:
				xmin = 98.4694
				xmax = 98.6094
				text = "EY1"
			intervals [322]:
				xmin = 98.6094
				xmax = 98.7594
				text = "S"
			intervals [323]:
				xmin = 98.7594
				xmax = 98.8494
				text = "AH1"
			intervals [324]:
				xmin = 98.8494
				xmax = 98.8894
				text = "M"
			intervals [325]:
				xmin = 98.8894
				xmax = 98.9194
				text = "TH"
			intervals [326]:
				xmin = 98.9194
				xmax = 98.9494
				text = "IH0"
			intervals [327]:
				xmin = 98.9494
				xmax = 99.0494
				text = "N"
			intervals [328]:
				xmin = 99.0494
				xmax = 99.1094
				text = "L"
			intervals [329]:
				xmin = 99.1094
				xmax = 99.2994
				text = "AY1"
			intervals [330]:
				xmin = 99.2994
				xmax = 99.3894
				text = "K"
			intervals [331]:
				xmin = 99.3894
				xmax = 99.5136
				text = ""
			intervals [332]:
				xmin = 99.5136
				xmax = 99.5536
				text = "sil"
			intervals [333]:
				xmin = 99.5536
				xmax = 99.6936
				text = "AY1"
			intervals [334]:
				xmin = 99.6936
				xmax = 99.8447
				text = ""
			intervals [335]:
				xmin = 99.8447
				xmax = 100.2647
				text = "AH1"
			intervals [336]:
				xmin = 100.2647
				xmax = 101.2342
				text = ""
			intervals [337]:
				xmin = 101.2342
				xmax = 101.2742
				text = "sil"
			intervals [338]:
				xmin = 101.2742
				xmax = 101.3142
				text = "EH1"
			intervals [339]:
				xmin = 101.3142
				xmax = 101.3742
				text = "V"
			intervals [340]:
				xmin = 101.3742
				xmax = 101.4042
				text = "R"
			intervals [341]:
				xmin = 101.4042
				xmax = 101.4742
				text = "IY0"
			intervals [342]:
				xmin = 101.4742
				xmax = 101.5342
				text = "B"
			intervals [343]:
				xmin = 101.5342
				xmax = 101.6142
				text = "AA2"
			intervals [344]:
				xmin = 101.6142
				xmax = 101.6442
				text = "D"
			intervals [345]:
				xmin = 101.6442
				xmax = 101.6742
				text = "IY0"
			intervals [346]:
				xmin = 101.6742
				xmax = 101.7342
				text = "sp"
			intervals [347]:
				xmin = 101.7342
				xmax = 101.8142
				text = "P"
			intervals [348]:
				xmin = 101.8142
				xmax = 101.8442
				text = "UH1"
			intervals [349]:
				xmin = 101.8442
				xmax = 101.9642
				text = "T"
			intervals [350]:
				xmin = 101.9642
				xmax = 101.9942
				text = "Y"
			intervals [351]:
				xmin = 101.9942
				xmax = 102.0242
				text = "UH1"
			intervals [352]:
				xmin = 102.0242
				xmax = 102.0542
				text = "R"
			intervals [353]:
				xmin = 102.0542
				xmax = 102.2042
				text = "F"
			intervals [354]:
				xmin = 102.2042
				xmax = 102.3342
				text = "IY1"
			intervals [355]:
				xmin = 102.3342
				xmax = 102.3642
				text = "T"
			intervals [356]:
				xmin = 102.3642
				xmax = 102.5942
				text = "IH1"
			intervals [357]:
				xmin = 102.5942
				xmax = 102.6942
				text = "N"
			intervals [358]:
				xmin = 102.6942
				xmax = 103.019
				text = ""
			intervals [359]:
				xmin = 103.019
				xmax = 103.059
				text = "sil"
			intervals [360]:
				xmin = 103.059
				xmax = 103.179
				text = "AE1"
			intervals [361]:
				xmin = 103.179
				xmax = 103.279
				text = "N"
			intervals [362]:
				xmin = 103.279
				xmax = 103.329
				text = "D"
			intervals [363]:
				xmin = 103.329
				xmax = 103.439
				text = "S"
			intervals [364]:
				xmin = 103.439
				xmax = 103.489
				text = "AH1"
			intervals [365]:
				xmin = 103.489
				xmax = 103.579
				text = "M"
			intervals [366]:
				xmin = 103.579
				xmax = 103.649
				text = "B"
			intervals [367]:
				xmin = 103.649
				xmax = 103.799
				text = "AA2"
			intervals [368]:
				xmin = 103.799
				xmax = 103.859
				text = "D"
			intervals [369]:
				xmin = 103.859
				xmax = 103.919
				text = "IY0"
			intervals [370]:
				xmin = 103.919
				xmax = 104.089
				text = "S"
			intervals [371]:
				xmin = 104.089
				xmax = 104.329
				text = "EY1"
			intervals [372]:
				xmin = 104.329
				xmax = 104.359
				text = "sp"
			intervals [373]:
				xmin = 104.359
				xmax = 105.509
				text = ""
			intervals [374]:
				xmin = 105.509
				xmax = 105.609
				text = "DH"
			intervals [375]:
				xmin = 105.609
				xmax = 105.809
				text = "EY1"
			intervals [376]:
				xmin = 105.809
				xmax = 105.979
				text = "sp"
			intervals [377]:
				xmin = 105.979
				xmax = 106.059
				text = "DH"
			intervals [378]:
				xmin = 106.059
				xmax = 106.159
				text = "EY1"
			intervals [379]:
				xmin = 106.159
				xmax = 106.249
				text = "G"
			intervals [380]:
				xmin = 106.249
				xmax = 106.319
				text = "AH1"
			intervals [381]:
				xmin = 106.319
				xmax = 106.349
				text = "N"
			intervals [382]:
				xmin = 106.349
				xmax = 106.419
				text = "AH0"
			intervals [383]:
				xmin = 106.419
				xmax = 106.479
				text = "B"
			intervals [384]:
				xmin = 106.479
				xmax = 106.589
				text = "IY1"
			intervals [385]:
				xmin = 106.589
				xmax = 106.659
				text = "DH"
			intervals [386]:
				xmin = 106.659
				xmax = 106.739
				text = "IY0"
			intervals [387]:
				xmin = 106.739
				xmax = 106.859
				text = "N"
			intervals [388]:
				xmin = 106.859
				xmax = 107.059
				text = "EY1"
			intervals [389]:
				xmin = 107.059
				xmax = 107.199
				text = "M"
			intervals [390]:
				xmin = 107.199
				xmax = 107.229
				text = "ER0"
			intervals [391]:
				xmin = 107.229
				xmax = 107.6419
				text = "sp"
			intervals [392]:
				xmin = 107.6419
				xmax = 107.6819
				text = "AH0"
			intervals [393]:
				xmin = 107.6819
				xmax = 107.7119
				text = "N"
			intervals [394]:
				xmin = 107.7119
				xmax = 107.7619
				text = "D"
			intervals [395]:
				xmin = 107.7619
				xmax = 107.8419
				text = "DH"
			intervals [396]:
				xmin = 107.8419
				xmax = 107.8919
				text = "EH1"
			intervals [397]:
				xmin = 107.8919
				xmax = 108.0219
				text = "N"
			intervals [398]:
				xmin = 108.0219
				xmax = 108.0519
				text = "Y"
			intervals [399]:
				xmin = 108.0519
				xmax = 108.0919
				text = "UW1"
			intervals [400]:
				xmin = 108.0919
				xmax = 108.3919
				text = "S"
			intervals [401]:
				xmin = 108.3919
				xmax = 108.5819
				text = "EY1"
			intervals [402]:
				xmin = 108.5819
				xmax = 108.6719
				text = "B"
			intervals [403]:
				xmin = 108.6719
				xmax = 108.7019
				text = "IY1"
			intervals [404]:
				xmin = 108.7019
				xmax = 108.8419
				text = "sp"
			intervals [405]:
				xmin = 108.8419
				xmax = 109.0019
				text = "S"
			intervals [406]:
				xmin = 109.0019
				xmax = 109.1019
				text = "AH1"
			intervals [407]:
				xmin = 109.1019
				xmax = 109.1319
				text = "M"
			intervals [408]:
				xmin = 109.1319
				xmax = 109.1619
				text = "TH"
			intervals [409]:
				xmin = 109.1619
				xmax = 109.1919
				text = "IH0"
			intervals [410]:
				xmin = 109.1919
				xmax = 109.2219
				text = "N"
			intervals [411]:
				xmin = 109.2219
				xmax = 109.2719
				text = "L"
			intervals [412]:
				xmin = 109.2719
				xmax = 109.4019
				text = "AY1"
			intervals [413]:
				xmin = 109.4019
				xmax = 109.4319
				text = "K"
			intervals [414]:
				xmin = 109.4319
				xmax = 109.4619
				text = "sp"
			intervals [415]:
				xmin = 109.4619
				xmax = 109.8719
				text = "AH1"
			intervals [416]:
				xmin = 109.8719
				xmax = 111.2572
				text = ""
			intervals [417]:
				xmin = 111.2572
				xmax = 111.3272
				text = "sil"
			intervals [418]:
				xmin = 111.3272
				xmax = 112.0672
				text = "spn"
			intervals [419]:
				xmin = 112.0672
				xmax = 112.1472
				text = "sp"
			intervals [420]:
				xmin = 112.1472
				xmax = 113.5187
				text = ""
			intervals [421]:
				xmin = 113.5187
				xmax = 113.8787
				text = "AH1"
			intervals [422]:
				xmin = 113.8787
				xmax = 117.0194
				text = ""
			intervals [423]:
				xmin = 117.0194
				xmax = 117.2494
				text = "S"
			intervals [424]:
				xmin = 117.2494
				xmax = 117.2794
				text = "EY1"
			intervals [425]:
				xmin = 117.2794
				xmax = 117.3094
				text = "AY1"
			intervals [426]:
				xmin = 117.3094
				xmax = 117.4394
				text = "sp"
			intervals [427]:
				xmin = 117.4394
				xmax = 117.5394
				text = "F"
			intervals [428]:
				xmin = 117.5394
				xmax = 117.6794
				text = "ER0"
			intervals [429]:
				xmin = 117.6794
				xmax = 117.7694
				text = "G"
			intervals [430]:
				xmin = 117.7694
				xmax = 117.9094
				text = "AA1"
			intervals [431]:
				xmin = 117.9094
				xmax = 118.0794
				text = "T"
			intervals [432]:
				xmin = 118.0794
				xmax = 120.316
				text = ""
			intervals [433]:
				xmin = 120.316
				xmax = 120.356
				text = "sil"
			intervals [434]:
				xmin = 120.356
				xmax = 120.516
				text = "M"
			intervals [435]:
				xmin = 120.516
				xmax = 120.586
				text = "HH"
			intervals [436]:
				xmin = 120.586
				xmax = 120.706
				text = "M"
			intervals [437]:
				xmin = 120.706
				xmax = 127.390
				text = "sp"
			intervals [438]:
				xmin = 127.390
				xmax = 127.500
				text = "AY1"
			intervals [439]:
				xmin = 127.500
				xmax = 127.630
				text = "P"
			intervals [440]:
				xmin = 127.630
				xmax = 127.660
				text = "L"
			intervals [441]:
				xmin = 127.660
				xmax = 127.750
				text = "EY1"
			intervals [442]:
				xmin = 127.750
				xmax = 127.820
				text = "sp"
			intervals [443]:
				xmin = 127.820
				xmax = 127.950
				text = "IH0"
			intervals [444]:
				xmin = 127.950
				xmax = 127.980
				text = "D"
			intervals [445]:
				xmin = 127.980
				xmax = 128.030
				text = "sp"
			intervals [446]:
				xmin = 128.030
				xmax = 128.180
				text = "AY1"
			intervals [447]:
				xmin = 128.180
				xmax = 128.270
				text = "HH"
			intervals [448]:
				xmin = 128.270
				xmax = 128.380
				text = "AE1"
			intervals [449]:
				xmin = 128.380
				xmax = 128.540
				text = "V"
			intervals [450]:
				xmin = 128.540
				xmax = 129.3298
				text = "sp"
			intervals [451]:
				xmin = 129.3298
				xmax = 129.5198
				text = "AY1"
			intervals [452]:
				xmin = 129.5198
				xmax = 129.5698
				text = "HH"
			intervals [453]:
				xmin = 129.5698
				xmax = 129.6398
				text = "AE1"
			intervals [454]:
				xmin = 129.6398
				xmax = 129.7098
				text = "V"
			intervals [455]:
				xmin = 129.7098
				xmax = 129.7798
				text = "S"
			intervals [456]:
				xmin = 129.7798
				xmax = 129.8198
				text = "AH1"
			intervals [457]:
				xmin = 129.8198
				xmax = 129.8998
				text = "M"
			intervals [458]:
				xmin = 129.8998
				xmax = 130.0098
				text = "B"
			intervals [459]:
				xmin = 130.0098
				xmax = 130.1498
				text = "AA1"
			intervals [460]:
				xmin = 130.1498
				xmax = 130.2198
				text = "K"
			intervals [461]:
				xmin = 130.2198
				xmax = 130.2898
				text = "S"
			intervals [462]:
				xmin = 130.2898
				xmax = 130.3198
				text = "IH0"
			intervals [463]:
				xmin = 130.3198
				xmax = 130.3998
				text = "Z"
			intervals [464]:
				xmin = 130.3998
				xmax = 130.4298
				text = "sp"
			intervals [465]:
				xmin = 130.4298
				xmax = 130.5398
				text = "G"
			intervals [466]:
				xmin = 130.5398
				xmax = 130.6998
				text = "EY1"
			intervals [467]:
				xmin = 130.6998
				xmax = 130.7998
				text = "M"
			intervals [468]:
				xmin = 130.7998
				xmax = 130.9098
				text = "Z"
			intervals [469]:
				xmin = 130.9098
				xmax = 130.9698
				text = "AE1"
			intervals [470]:
				xmin = 130.9698
				xmax = 130.9998
				text = "T"
			intervals [471]:
				xmin = 130.9998
				xmax = 131.1498
				text = "HH"
			intervals [472]:
				xmin = 131.1498
				xmax = 131.4198
				text = "OW1"
			intervals [473]:
				xmin = 131.4198
				xmax = 131.4798
				text = "M"
			intervals [474]:
				xmin = 131.4798
				xmax = 131.5398
				text = "sp"
			intervals [475]:
				xmin = 131.5398
				xmax = 134.2173
				text = ""
			intervals [476]:
				xmin = 134.2173
				xmax = 134.3273
				text = "D"
			intervals [477]:
				xmin = 134.3273
				xmax = 134.4273
				text = "OW1"
			intervals [478]:
				xmin = 134.4273
				xmax = 134.4973
				text = "N"
			intervals [479]:
				xmin = 134.4973
				xmax = 134.5773
				text = "S"
			intervals [480]:
				xmin = 134.5773
				xmax = 134.7173
				text = "P"
			intervals [481]:
				xmin = 134.7173
				xmax = 134.7973
				text = "IH1"
			intervals [482]:
				xmin = 134.7973
				xmax = 134.8773
				text = "L"
			intervals [483]:
				xmin = 134.8773
				xmax = 134.9073
				text = "DH"
			intervals [484]:
				xmin = 134.9073
				xmax = 134.9773
				text = "AH0"
			intervals [485]:
				xmin = 134.9773
				xmax = 135.1173
				text = "B"
			intervals [486]:
				xmin = 135.1173
				xmax = 135.1873
				text = "IY1"
			intervals [487]:
				xmin = 135.1873
				xmax = 135.5773
				text = "N"
			intervals [488]:
				xmin = 135.5773
				xmax = 135.6473
				text = "sp"
			intervals [489]:
				xmin = 135.6473
				xmax = 136.8519
				text = ""
			intervals [490]:
				xmin = 136.8519
				xmax = 136.9419
				text = "AE1"
			intervals [491]:
				xmin = 136.9419
				xmax = 137.0319
				text = "N"
			intervals [492]:
				xmin = 137.0319
				xmax = 137.1019
				text = "AY1"
			intervals [493]:
				xmin = 137.1019
				xmax = 137.1919
				text = "HH"
			intervals [494]:
				xmin = 137.1919
				xmax = 137.2919
				text = "AE1"
			intervals [495]:
				xmin = 137.2919
				xmax = 137.4019
				text = "V"
			intervals [496]:
				xmin = 137.4019
				xmax = 137.4519
				text = "AH0"
			intervals [497]:
				xmin = 137.4519
				xmax = 137.5519
				text = "sp"
			intervals [498]:
				xmin = 137.5519
				xmax = 137.6419
				text = "P"
			intervals [499]:
				xmin = 137.6419
				xmax = 137.8419
				text = "AH1"
			intervals [500]:
				xmin = 137.8419
				xmax = 137.9619
				text = "Z"
			intervals [501]:
				xmin = 137.9619
				xmax = 138.0019
				text = "AH0"
			intervals [502]:
				xmin = 138.0019
				xmax = 138.1119
				text = "L"
			intervals [503]:
				xmin = 138.1119
				xmax = 139.1802
				text = "sp"
			intervals [504]:
				xmin = 139.1802
				xmax = 139.2102
				text = "AH0"
			intervals [505]:
				xmin = 139.2102
				xmax = 139.2702
				text = "N"
			intervals [506]:
				xmin = 139.2702
				xmax = 139.3202
				text = "AY1"
			intervals [507]:
				xmin = 139.3202
				xmax = 139.3602
				text = "HH"
			intervals [508]:
				xmin = 139.3602
				xmax = 139.5002
				text = "AE1"
			intervals [509]:
				xmin = 139.5002
				xmax = 139.5702
				text = "V"
			intervals [510]:
				xmin = 139.5702
				xmax = 139.6402
				text = "AH0"
			intervals [511]:
				xmin = 139.6402
				xmax = 139.6802
				text = "sp"
			intervals [512]:
				xmin = 139.6802
				xmax = 139.7702
				text = "G"
			intervals [513]:
				xmin = 139.7702
				xmax = 139.9702
				text = "EY1"
			intervals [514]:
				xmin = 139.9702
				xmax = 140.0202
				text = "M"
			intervals [515]:
				xmin = 140.0202
				xmax = 140.1602
				text = "K"
			intervals [516]:
				xmin = 140.1602
				xmax = 140.2802
				text = "AO1"
			intervals [517]:
				xmin = 140.2802
				xmax = 140.3502
				text = "L"
			intervals [518]:
				xmin = 140.3502
				xmax = 140.3802
				text = "D"
			intervals [519]:
				xmin = 140.3802
				xmax = 140.4202
				text = "sp"
			intervals [520]:
				xmin = 140.4202
				xmax = 140.5702
				text = "EH0"
			intervals [521]:
				xmin = 140.5702
				xmax = 140.6002
				text = "R"
			intervals [522]:
				xmin = 140.6002
				xmax = 140.6902
				text = "G"
			intervals [523]:
				xmin = 140.6902
				xmax = 140.7202
				text = "OW1"
			intervals [524]:
				xmin = 140.7202
				xmax = 140.8402
				text = "N"
			intervals [525]:
				xmin = 140.8402
				xmax = 140.9402
				text = "AO2"
			intervals [526]:
				xmin = 140.9402
				xmax = 140.9702
				text = "T"
			intervals [527]:
				xmin = 140.9702
				xmax = 141.1602
				text = "sp"
			intervals [528]:
				xmin = 141.1602
				xmax = 143.0524
				text = ""
			intervals [529]:
				xmin = 143.0524
				xmax = 143.1624
				text = "IH1"
			intervals [530]:
				xmin = 143.1624
				xmax = 143.2424
				text = "T"
			intervals [531]:
				xmin = 143.2424
				xmax = 143.3124
				text = "G"
			intervals [532]:
				xmin = 143.3124
				xmax = 143.4124
				text = "AA1"
			intervals [533]:
				xmin = 143.4124
				xmax = 143.4724
				text = "T"
			intervals [534]:
				xmin = 143.4724
				xmax = 143.5924
				text = "S"
			intervals [535]:
				xmin = 143.5924
				xmax = 143.6224
				text = "AH1"
			intervals [536]:
				xmin = 143.6224
				xmax = 143.6624
				text = "M"
			intervals [537]:
				xmin = 143.6624
				xmax = 143.8024
				text = "M"
			intervals [538]:
				xmin = 143.8024
				xmax = 143.9624
				text = "AA1"
			intervals [539]:
				xmin = 143.9624
				xmax = 144.0424
				text = "R"
			intervals [540]:
				xmin = 144.0424
				xmax = 144.0824
				text = "B"
			intervals [541]:
				xmin = 144.0824
				xmax = 144.1124
				text = "AH0"
			intervals [542]:
				xmin = 144.1124
				xmax = 144.1524
				text = "L"
			intervals [543]:
				xmin = 144.1524
				xmax = 144.3024
				text = "Z"
			intervals [544]:
				xmin = 144.3024
				xmax = 144.3824
				text = "W"
			intervals [545]:
				xmin = 144.3824
				xmax = 144.5024
				text = "IH1"
			intervals [546]:
				xmin = 144.5024
				xmax = 144.5524
				text = "DH"
			intervals [547]:
				xmin = 144.5524
				xmax = 144.5824
				text = "IH1"
			intervals [548]:
				xmin = 144.5824
				xmax = 144.6724
				text = "T"
			intervals [549]:
				xmin = 144.6724
				xmax = 145.0656
				text = ""
			intervals [550]:
				xmin = 145.0656
				xmax = 145.1056
				text = "sil"
			intervals [551]:
				xmin = 145.1056
				xmax = 145.3356
				text = "AE1"
			intervals [552]:
				xmin = 145.3356
				xmax = 145.4156
				text = "N"
			intervals [553]:
				xmin = 145.4156
				xmax = 145.6056
				text = "F"
			intervals [554]:
				xmin = 145.6056
				xmax = 145.6856
				text = "AO1"
			intervals [555]:
				xmin = 145.6856
				xmax = 145.7556
				text = "R"
			intervals [556]:
				xmin = 145.7556
				xmax = 145.8856
				text = "D"
			intervals [557]:
				xmin = 145.8856
				xmax = 146.1356
				text = "AY1"
			intervals [558]:
				xmin = 146.1356
				xmax = 146.2856
				text = "S"
			intervals [559]:
				xmin = 146.2856
				xmax = 146.3856
				text = "EH0"
			intervals [560]:
				xmin = 146.3856
				xmax = 146.5756
				text = "S"
			intervals [561]:
				xmin = 146.5756
				xmax = 147.052
				text = ""
			intervals [562]:
				xmin = 147.052
				xmax = 147.102
				text = "sil"
			intervals [563]:
				xmin = 147.102
				xmax = 147.192
				text = "AE1"
			intervals [564]:
				xmin = 147.192
				xmax = 147.552
				text = "N"
			intervals [565]:
				xmin = 147.552
				xmax = 148.6587
				text = "sp"
			intervals [566]:
				xmin = 148.6587
				xmax = 148.6987
				text = "Y"
			intervals [567]:
				xmin = 148.6987
				xmax = 148.7487
				text = "UW1"
			intervals [568]:
				xmin = 148.7487
				xmax = 148.7887
				text = "sp"
			intervals [569]:
				xmin = 148.7887
				xmax = 148.8187
				text = "S"
			intervals [570]:
				xmin = 148.8187
				xmax = 148.8687
				text = "P"
			intervals [571]:
				xmin = 148.8687
				xmax = 148.9887
				text = "OW1"
			intervals [572]:
				xmin = 148.9887
				xmax = 149.0787
				text = "S"
			intervals [573]:
				xmin = 149.0787
				xmax = 149.1787
				text = "T"
			intervals [574]:
				xmin = 149.1787
				xmax = 149.2787
				text = "AH0"
			intervals [575]:
				xmin = 149.2787
				xmax = 149.3787
				text = "R"
			intervals [576]:
				xmin = 149.3787
				xmax = 149.5787
				text = "OW1"
			intervals [577]:
				xmin = 149.5787
				xmax = 149.6587
				text = "L"
			intervals [578]:
				xmin = 149.6587
				xmax = 149.6887
				text = "Y"
			intervals [579]:
				xmin = 149.6887
				xmax = 149.7987
				text = "UW1"
			intervals [580]:
				xmin = 149.7987
				xmax = 150.0642
				text = ""
			intervals [581]:
				xmin = 150.0642
				xmax = 150.0942
				text = "sil"
			intervals [582]:
				xmin = 150.0942
				xmax = 150.2242
				text = "R"
			intervals [583]:
				xmin = 150.2242
				xmax = 150.3742
				text = "OW1"
			intervals [584]:
				xmin = 150.3742
				xmax = 150.4742
				text = "L"
			intervals [585]:
				xmin = 150.4742
				xmax = 150.5242
				text = "DH"
			intervals [586]:
				xmin = 150.5242
				xmax = 150.6342
				text = "AH0"
			intervals [587]:
				xmin = 150.6342
				xmax = 150.7242
				text = "D"
			intervals [588]:
				xmin = 150.7242
				xmax = 150.9842
				text = "AY1"
			intervals [589]:
				xmin = 150.9842
				xmax = 151.1842
				text = "S"
			intervals [590]:
				xmin = 151.1842
				xmax = 151.5459
				text = ""
			intervals [591]:
				xmin = 151.5459
				xmax = 151.6159
				text = "sil"
			intervals [592]:
				xmin = 151.6159
				xmax = 151.7059
				text = "AE1"
			intervals [593]:
				xmin = 151.7059
				xmax = 151.9859
				text = "N"
			intervals [594]:
				xmin = 151.9859
				xmax = 152.0559
				text = "sp"
			intervals [595]:
				xmin = 152.0559
				xmax = 152.2059
				text = "HH"
			intervals [596]:
				xmin = 152.2059
				xmax = 152.2959
				text = "AE1"
			intervals [597]:
				xmin = 152.2959
				xmax = 152.3659
				text = "V"
			intervals [598]:
				xmin = 152.3659
				xmax = 152.4459
				text = "S"
			intervals [599]:
				xmin = 152.4459
				xmax = 152.4759
				text = "AH1"
			intervals [600]:
				xmin = 152.4759
				xmax = 152.5959
				text = "M"
			intervals [601]:
				xmin = 152.5959
				xmax = 152.6559
				text = "HH"
			intervals [602]:
				xmin = 152.6559
				xmax = 152.7959
				text = "OW1"
			intervals [603]:
				xmin = 152.7959
				xmax = 152.9059
				text = "L"
			intervals [604]:
				xmin = 152.9059
				xmax = 153.0159
				text = "Z"
			intervals [605]:
				xmin = 153.0159
				xmax = 153.0859
				text = "IH1"
			intervals [606]:
				xmin = 153.0859
				xmax = 153.1359
				text = "N"
			intervals [607]:
				xmin = 153.1359
				xmax = 153.2359
				text = "IH0"
			intervals [608]:
				xmin = 153.2359
				xmax = 153.2659
				text = "T"
			intervals [609]:
				xmin = 153.2659
				xmax = 153.6229
				text = "sp"
			intervals [610]:
				xmin = 153.6229
				xmax = 153.6829
				text = "AH0"
			intervals [611]:
				xmin = 153.6829
				xmax = 153.8029
				text = "N"
			intervals [612]:
				xmin = 153.8029
				xmax = 153.8529
				text = "Y"
			intervals [613]:
				xmin = 153.8529
				xmax = 153.9029
				text = "UW1"
			intervals [614]:
				xmin = 153.9029
				xmax = 153.9629
				text = "sp"
			intervals [615]:
				xmin = 153.9629
				xmax = 154.1329
				text = "W"
			intervals [616]:
				xmin = 154.1329
				xmax = 154.1629
				text = "EH0"
			intervals [617]:
				xmin = 154.1629
				xmax = 154.2129
				text = "R"
			intervals [618]:
				xmin = 154.2129
				xmax = 154.3329
				text = "EH1"
			intervals [619]:
				xmin = 154.3329
				xmax = 154.3829
				text = "V"
			intervals [620]:
				xmin = 154.3829
				xmax = 154.4429
				text = "ER0"
			intervals [621]:
				xmin = 154.4429
				xmax = 154.5429
				text = "Y"
			intervals [622]:
				xmin = 154.5429
				xmax = 154.7229
				text = "UW1"
			intervals [623]:
				xmin = 154.7229
				xmax = 154.7529
				text = "sp"
			intervals [624]:
				xmin = 154.7529
				xmax = 154.8429
				text = "W"
			intervals [625]:
				xmin = 154.8429
				xmax = 154.9029
				text = "EH1"
			intervals [626]:
				xmin = 154.9029
				xmax = 154.9429
				text = "R"
			intervals [627]:
				xmin = 154.9429
				xmax = 154.9729
				text = "DH"
			intervals [628]:
				xmin = 154.9729
				xmax = 155.0229
				text = "AH0"
			intervals [629]:
				xmin = 155.0229
				xmax = 155.0629
				text = "sp"
			intervals [630]:
				xmin = 155.0629
				xmax = 155.1529
				text = "D"
			intervals [631]:
				xmin = 155.1529
				xmax = 155.3129
				text = "AY1"
			intervals [632]:
				xmin = 155.3129
				xmax = 155.4029
				text = "S"
			intervals [633]:
				xmin = 155.4029
				xmax = 155.5229
				text = "S"
			intervals [634]:
				xmin = 155.5229
				xmax = 155.5829
				text = "T"
			intervals [635]:
				xmin = 155.5829
				xmax = 155.7129
				text = "AA1"
			intervals [636]:
				xmin = 155.7129
				xmax = 155.8529
				text = "P"
			intervals [637]:
				xmin = 155.8529
				xmax = 155.9429
				text = "AE1"
			intervals [638]:
				xmin = 155.9429
				xmax = 156.0429
				text = "T"
			intervals [639]:
				xmin = 156.0429
				xmax = 156.0729
				text = "Y"
			intervals [640]:
				xmin = 156.0729
				xmax = 156.1029
				text = "UW1"
			intervals [641]:
				xmin = 156.1029
				xmax = 156.1329
				text = "S"
			intervals [642]:
				xmin = 156.1329
				xmax = 156.2029
				text = "P"
			intervals [643]:
				xmin = 156.2029
				xmax = 156.3229
				text = "OW1"
			intervals [644]:
				xmin = 156.3229
				xmax = 156.4329
				text = "S"
			intervals [645]:
				xmin = 156.4329
				xmax = 156.5029
				text = "T"
			intervals [646]:
				xmin = 156.5029
				xmax = 156.5329
				text = "AH0"
			intervals [647]:
				xmin = 156.5329
				xmax = 156.6029
				text = "sp"
			intervals [648]:
				xmin = 156.6029
				xmax = 156.6929
				text = "P"
			intervals [649]:
				xmin = 156.6929
				xmax = 156.8129
				text = "UH1"
			intervals [650]:
				xmin = 156.8129
				xmax = 156.8929
				text = "T"
			intervals [651]:
				xmin = 156.8929
				xmax = 157.364
				text = ""
			intervals [652]:
				xmin = 157.364
				xmax = 157.464
				text = "DH"
			intervals [653]:
				xmin = 157.464
				xmax = 157.514
				text = "AH1"
			intervals [654]:
				xmin = 157.514
				xmax = 158.004
				text = "AH1"
			intervals [655]:
				xmin = 158.004
				xmax = 158.3359
				text = "sp"
			intervals [656]:
				xmin = 158.3359
				xmax = 158.4359
				text = "M"
			intervals [657]:
				xmin = 158.4359
				xmax = 158.6259
				text = "AA1"
			intervals [658]:
				xmin = 158.6259
				xmax = 158.6959
				text = "R"
			intervals [659]:
				xmin = 158.6959
				xmax = 158.7459
				text = "B"
			intervals [660]:
				xmin = 158.7459
				xmax = 158.8259
				text = "AH0"
			intervals [661]:
				xmin = 158.8259
				xmax = 158.9059
				text = "L"
			intervals [662]:
				xmin = 158.9059
				xmax = 159.0359
				text = "Z"
			intervals [663]:
				xmin = 159.0359
				xmax = 159.0659
				text = "sp"
			intervals [664]:
				xmin = 159.0659
				xmax = 159.2059
				text = "IH1"
			intervals [665]:
				xmin = 159.2059
				xmax = 159.3159
				text = "N"
			intervals [666]:
				xmin = 159.3159
				xmax = 159.3559
				text = "DH"
			intervals [667]:
				xmin = 159.3559
				xmax = 159.4259
				text = "AH1"
			intervals [668]:
				xmin = 159.4259
				xmax = 159.5159
				text = "HH"
			intervals [669]:
				xmin = 159.5159
				xmax = 159.5859
				text = "OW1"
			intervals [670]:
				xmin = 159.5859
				xmax = 159.8459
				text = "L"
			intervals [671]:
				xmin = 159.8459
				xmax = 159.9459
				text = "sp"
			intervals [672]:
				xmin = 159.9459
				xmax = 163.1449
				text = ""
			intervals [673]:
				xmin = 163.1449
				xmax = 163.3049
				text = "Y"
			intervals [674]:
				xmin = 163.3049
				xmax = 163.3549
				text = "UW1"
			intervals [675]:
				xmin = 163.3549
				xmax = 163.3849
				text = "sp"
			intervals [676]:
				xmin = 163.3849
				xmax = 163.5599
				text = ""
			intervals [677]:
				xmin = 163.5599
				xmax = 163.6499
				text = "IH1"
			intervals [678]:
				xmin = 163.6499
				xmax = 163.6799
				text = "T"
			intervals [679]:
				xmin = 163.6799
				xmax = 163.7099
				text = "HH"
			intervals [680]:
				xmin = 163.7099
				xmax = 163.9299
				text = "AE1"
			intervals [681]:
				xmin = 163.9299
				xmax = 163.9999
				text = "V"
			intervals [682]:
				xmin = 163.9999
				xmax = 164.2199
				text = "F"
			intervals [683]:
				xmin = 164.2199
				xmax = 164.4199
				text = "AO1"
			intervals [684]:
				xmin = 164.4199
				xmax = 164.4999
				text = "R"
			intervals [685]:
				xmin = 164.4999
				xmax = 164.8748
				text = ""
			intervals [686]:
				xmin = 164.8748
				xmax = 164.9348
				text = "TH"
			intervals [687]:
				xmin = 164.9348
				xmax = 164.9948
				text = "IH1"
			intervals [688]:
				xmin = 164.9948
				xmax = 165.1948
				text = "NG"
			intervals [689]:
				xmin = 165.1948
				xmax = 165.2848
				text = "Z"
			intervals [690]:
				xmin = 165.2848
				xmax = 165.3448
				text = "sp"
			intervals [691]:
				xmin = 165.3448
				xmax = 165.4248
				text = "D"
			intervals [692]:
				xmin = 165.4248
				xmax = 165.5948
				text = "AW1"
			intervals [693]:
				xmin = 165.5948
				xmax = 165.6448
				text = "N"
			intervals [694]:
				xmin = 165.6448
				xmax = 165.6748
				text = "DH"
			intervals [695]:
				xmin = 165.6748
				xmax = 165.7348
				text = "AH0"
			intervals [696]:
				xmin = 165.7348
				xmax = 165.8548
				text = "R"
			intervals [697]:
				xmin = 165.8548
				xmax = 166.0148
				text = "OW1"
			intervals [698]:
				xmin = 166.0148
				xmax = 166.0648
				text = "AH0"
			intervals [699]:
				xmin = 166.0648
				xmax = 166.0948
				text = "N"
			intervals [700]:
				xmin = 166.0948
				xmax = 166.1948
				text = "D"
			intervals [701]:
				xmin = 166.1948
				xmax = 166.2648
				text = "DH"
			intervals [702]:
				xmin = 166.2648
				xmax = 166.3848
				text = "EH1"
			intervals [703]:
				xmin = 166.3848
				xmax = 166.4948
				text = "N"
			intervals [704]:
				xmin = 166.4948
				xmax = 166.7913
				text = ""
			intervals [705]:
				xmin = 166.7913
				xmax = 166.9013
				text = "Y"
			intervals [706]:
				xmin = 166.9013
				xmax = 166.9613
				text = "UW1"
			intervals [707]:
				xmin = 166.9613
				xmax = 167.0613
				text = "G"
			intervals [708]:
				xmin = 167.0613
				xmax = 167.1513
				text = "EH1"
			intervals [709]:
				xmin = 167.1513
				xmax = 167.2213
				text = "T"
			intervals [710]:
				xmin = 167.2213
				xmax = 167.5013
				text = "AO1"
			intervals [711]:
				xmin = 167.5013
				xmax = 167.5613
				text = "L"
			intervals [712]:
				xmin = 167.5613
				xmax = 167.7313
				text = "F"
			intervals [713]:
				xmin = 167.7313
				xmax = 167.8313
				text = "AO1"
			intervals [714]:
				xmin = 167.8313
				xmax = 167.8613
				text = "R"
			intervals [715]:
				xmin = 167.8613
				xmax = 167.8913
				text = "AH0"
			intervals [716]:
				xmin = 167.8913
				xmax = 167.9213
				text = "V"
			intervals [717]:
				xmin = 167.9213
				xmax = 167.9513
				text = "Y"
			intervals [718]:
				xmin = 167.9513
				xmax = 167.9913
				text = "UH1"
			intervals [719]:
				xmin = 167.9913
				xmax = 168.0213
				text = "R"
			intervals [720]:
				xmin = 168.0213
				xmax = 168.1313
				text = "M"
			intervals [721]:
				xmin = 168.1313
				xmax = 168.2913
				text = "AA1"
			intervals [722]:
				xmin = 168.2913
				xmax = 168.3213
				text = "R"
			intervals [723]:
				xmin = 168.3213
				xmax = 168.3513
				text = "B"
			intervals [724]:
				xmin = 168.3513
				xmax = 168.3813
				text = "AH0"
			intervals [725]:
				xmin = 168.3813
				xmax = 168.4113
				text = "L"
			intervals [726]:
				xmin = 168.4113
				xmax = 168.4713
				text = "Z"
			intervals [727]:
				xmin = 168.4713
				xmax = 168.5613
				text = "D"
			intervals [728]:
				xmin = 168.5613
				xmax = 168.6513
				text = "AW1"
			intervals [729]:
				xmin = 168.6513
				xmax = 168.7213
				text = "N"
			intervals [730]:
				xmin = 168.7213
				xmax = 168.7713
				text = "DH"
			intervals [731]:
				xmin = 168.7713
				xmax = 168.8113
				text = "EH1"
			intervals [732]:
				xmin = 168.8113
				xmax = 168.8613
				text = "R"
			intervals [733]:
				xmin = 168.8613
				xmax = 168.9413
				text = "Y"
			intervals [734]:
				xmin = 168.9413
				xmax = 169.0813
				text = "UW1"
			intervals [735]:
				xmin = 169.0813
				xmax = 169.1813
				text = "W"
			intervals [736]:
				xmin = 169.1813
				xmax = 169.2113
				text = "AH1"
			intervals [737]:
				xmin = 169.2113
				xmax = 169.3713
				text = "N"
			intervals [738]:
				xmin = 169.3713
				xmax = 173.3828
				text = "sp"
			intervals [739]:
				xmin = 173.3828
				xmax = 173.4828
				text = "N"
			intervals [740]:
				xmin = 173.4828
				xmax = 173.7928
				text = "OW1"
			intervals [741]:
				xmin = 173.7928
				xmax = 176.1981
				text = "sp"
			intervals [742]:
				xmin = 176.1981
				xmax = 176.2581
				text = "Y"
			intervals [743]:
				xmin = 176.2581
				xmax = 176.3981
				text = "EH1"
			intervals [744]:
				xmin = 176.3981
				xmax = 176.6381
				text = "S"
			intervals [745]:
				xmin = 176.6381
				xmax = 183.038
				text = ""
			intervals [746]:
				xmin = 183.038
				xmax = 183.088
				text = "sil"
			intervals [747]:
				xmin = 183.088
				xmax = 183.188
				text = "N"
			intervals [748]:
				xmin = 183.188
				xmax = 183.398
				text = "OW1"
			intervals [749]:
				xmin = 183.398
				xmax = 183.488
				text = "sp"
			intervals [750]:
				xmin = 183.488
				xmax = 185.3322
				text = ""
			intervals [751]:
				xmin = 185.3322
				xmax = 185.5122
				text = "S"
			intervals [752]:
				xmin = 185.5122
				xmax = 185.5722
				text = "AH1"
			intervals [753]:
				xmin = 185.5722
				xmax = 185.7622
				text = "M"
			intervals [754]:
				xmin = 185.7622
				xmax = 185.8022
				text = "sp"
			intervals [755]:
				xmin = 185.8022
				xmax = 185.9622
				text = "F"
			intervals [756]:
				xmin = 185.9622
				xmax = 186.0022
				text = "R"
			intervals [757]:
				xmin = 186.0022
				xmax = 186.0722
				text = "EH1"
			intervals [758]:
				xmin = 186.0722
				xmax = 186.1322
				text = "N"
			intervals [759]:
				xmin = 186.1322
				xmax = 186.2022
				text = "D"
			intervals [760]:
				xmin = 186.2022
				xmax = 186.2622
				text = "Z"
			intervals [761]:
				xmin = 186.2622
				xmax = 186.2922
				text = "AH0"
			intervals [762]:
				xmin = 186.2922
				xmax = 186.3222
				text = "V"
			intervals [763]:
				xmin = 186.3222
				xmax = 186.4022
				text = "M"
			intervals [764]:
				xmin = 186.4022
				xmax = 186.6622
				text = "AY1"
			intervals [765]:
				xmin = 186.6622
				xmax = 186.6922
				text = "N"
			intervals [766]:
				xmin = 186.6922
				xmax = 186.7322
				text = "Z"
			intervals [767]:
				xmin = 186.7322
				xmax = 186.8422
				text = "sp"
			intervals [768]:
				xmin = 186.8422
				xmax = 186.8722
				text = "L"
			intervals [769]:
				xmin = 186.8722
				xmax = 186.9422
				text = "IH1"
			intervals [770]:
				xmin = 186.9422
				xmax = 187.0822
				text = "V"
			intervals [771]:
				xmin = 187.0822
				xmax = 187.1322
				text = "AO1"
			intervals [772]:
				xmin = 187.1322
				xmax = 187.2422
				text = "N"
			intervals [773]:
				xmin = 187.2422
				xmax = 187.3322
				text = "sp"
			intervals [774]:
				xmin = 187.3322
				xmax = 187.4622
				text = "OW1"
			intervals [775]:
				xmin = 187.4622
				xmax = 187.5222
				text = "V"
			intervals [776]:
				xmin = 187.5222
				xmax = 187.5522
				text = "ER0"
			intervals [777]:
				xmin = 187.5522
				xmax = 187.6922
				text = "sp"
			intervals [778]:
				xmin = 187.6922
				xmax = 187.8022
				text = "T"
			intervals [779]:
				xmin = 187.8022
				xmax = 187.9422
				text = "AA1"
			intervals [780]:
				xmin = 187.9422
				xmax = 188.0422
				text = "P"
			intervals [781]:
				xmin = 188.0422
				xmax = 188.0722
				text = "sp"
			intervals [782]:
				xmin = 188.0722
				xmax = 188.1522
				text = "AH0"
			intervals [783]:
				xmin = 188.1522
				xmax = 188.1822
				text = "V"
			intervals [784]:
				xmin = 188.1822
				xmax = 188.2222
				text = "M"
			intervals [785]:
				xmin = 188.2222
				xmax = 188.2522
				text = "IY1"
			intervals [786]:
				xmin = 188.2522
				xmax = 195.1407
				text = "sp"
			intervals [787]:
				xmin = 195.1407
				xmax = 195.1907
				text = "HH"
			intervals [788]:
				xmin = 195.1907
				xmax = 195.2207
				text = "AE1"
			intervals [789]:
				xmin = 195.2207
				xmax = 195.3307
				text = "V"
			intervals [790]:
				xmin = 195.3307
				xmax = 195.4407
				text = "T"
			intervals [791]:
				xmin = 195.4407
				xmax = 195.4707
				text = "UW1"
			intervals [792]:
				xmin = 195.4707
				xmax = 195.6007
				text = "G"
			intervals [793]:
				xmin = 195.6007
				xmax = 195.7707
				text = "EH1"
			intervals [794]:
				xmin = 195.7707
				xmax = 195.8007
				text = "T"
			intervals [795]:
				xmin = 195.8007
				xmax = 195.8307
				text = "AH0"
			intervals [796]:
				xmin = 195.8307
				xmax = 195.9107
				text = "B"
			intervals [797]:
				xmin = 195.9107
				xmax = 196.2507
				text = "AO1"
			intervals [798]:
				xmin = 196.2507
				xmax = 196.2907
				text = "L"
			intervals [799]:
				xmin = 196.2907
				xmax = 196.6207
				text = "sp"
			intervals [800]:
				xmin = 196.6207
				xmax = 196.9007
				text = "AE1"
			intervals [801]:
				xmin = 196.9007
				xmax = 196.9707
				text = "N"
			intervals [802]:
				xmin = 196.9707
				xmax = 197.0307
				text = "D"
			intervals [803]:
				xmin = 197.0307
				xmax = 197.1007
				text = "DH"
			intervals [804]:
				xmin = 197.1007
				xmax = 197.2907
				text = "EH1"
			intervals [805]:
				xmin = 197.2907
				xmax = 197.3907
				text = "N"
			intervals [806]:
				xmin = 197.3907
				xmax = 197.7984
				text = ""
			intervals [807]:
				xmin = 197.7984
				xmax = 197.8284
				text = "sil"
			intervals [808]:
				xmin = 197.8284
				xmax = 197.9884
				text = "S"
			intervals [809]:
				xmin = 197.9884
				xmax = 198.0784
				text = "AH1"
			intervals [810]:
				xmin = 198.0784
				xmax = 198.2884
				text = "M"
			intervals [811]:
				xmin = 198.2884
				xmax = 198.3884
				text = "S"
			intervals [812]:
				xmin = 198.3884
				xmax = 198.4384
				text = "AH1"
			intervals [813]:
				xmin = 198.4384
				xmax = 198.5384
				text = "M"
			intervals [814]:
				xmin = 198.5384
				xmax = 198.6784
				text = "CH"
			intervals [815]:
				xmin = 198.6784
				xmax = 198.7284
				text = "IH1"
			intervals [816]:
				xmin = 198.7284
				xmax = 198.7584
				text = "L"
			intervals [817]:
				xmin = 198.7584
				xmax = 198.7884
				text = "D"
			intervals [818]:
				xmin = 198.7884
				xmax = 198.8184
				text = "R"
			intervals [819]:
				xmin = 198.8184
				xmax = 198.8484
				text = "AH0"
			intervals [820]:
				xmin = 198.8484
				xmax = 198.9084
				text = "N"
			intervals [821]:
				xmin = 198.9084
				xmax = 198.9784
				text = "B"
			intervals [822]:
				xmin = 198.9784
				xmax = 199.0384
				text = "IY0"
			intervals [823]:
				xmin = 199.0384
				xmax = 199.2084
				text = "AO1"
			intervals [824]:
				xmin = 199.2084
				xmax = 199.2484
				text = "N"
			intervals [825]:
				xmin = 199.2484
				xmax = 199.3284
				text = "W"
			intervals [826]:
				xmin = 199.3284
				xmax = 199.3984
				text = "AH1"
			intervals [827]:
				xmin = 199.3984
				xmax = 199.4284
				text = "N"
			intervals [828]:
				xmin = 199.4284
				xmax = 199.5384
				text = "sp"
			intervals [829]:
				xmin = 199.5384
				xmax = 199.6684
				text = "T"
			intervals [830]:
				xmin = 199.6684
				xmax = 199.8884
				text = "IY1"
			intervals [831]:
				xmin = 199.8884
				xmax = 199.9784
				text = "M"
			intervals [832]:
				xmin = 199.9784
				xmax = 200.3186
				text = "sp"
			intervals [833]:
				xmin = 200.3186
				xmax = 200.3586
				text = "AH0"
			intervals [834]:
				xmin = 200.3586
				xmax = 200.4086
				text = "N"
			intervals [835]:
				xmin = 200.4086
				xmax = 200.5586
				text = "S"
			intervals [836]:
				xmin = 200.5586
				xmax = 200.6586
				text = "AH1"
			intervals [837]:
				xmin = 200.6586
				xmax = 200.7286
				text = "M"
			intervals [838]:
				xmin = 200.7286
				xmax = 200.8086
				text = "B"
			intervals [839]:
				xmin = 200.8086
				xmax = 200.8686
				text = "IY1"
			intervals [840]:
				xmin = 200.8686
				xmax = 200.9786
				text = "AO1"
			intervals [841]:
				xmin = 200.9786
				xmax = 201.0486
				text = "N"
			intervals [842]:
				xmin = 201.0486
				xmax = 201.0786
				text = "AH0"
			intervals [843]:
				xmin = 201.0786
				xmax = 201.1986
				text = "N"
			intervals [844]:
				xmin = 201.1986
				xmax = 201.3086
				text = "AH1"
			intervals [845]:
				xmin = 201.3086
				xmax = 201.4086
				text = "DH"
			intervals [846]:
				xmin = 201.4086
				xmax = 201.4986
				text = "ER0"
			intervals [847]:
				xmin = 201.4986
				xmax = 201.870
				text = "sp"
			intervals [848]:
				xmin = 201.870
				xmax = 201.970
				text = "AO1"
			intervals [849]:
				xmin = 201.970
				xmax = 202.030
				text = "N"
			intervals [850]:
				xmin = 202.030
				xmax = 202.080
				text = "AH0"
			intervals [851]:
				xmin = 202.080
				xmax = 202.240
				text = "N"
			intervals [852]:
				xmin = 202.240
				xmax = 202.330
				text = "AH1"
			intervals [853]:
				xmin = 202.330
				xmax = 202.410
				text = "DH"
			intervals [854]:
				xmin = 202.410
				xmax = 202.440
				text = "ER0"
			intervals [855]:
				xmin = 202.440
				xmax = 202.520
				text = "sp"
			intervals [856]:
				xmin = 202.520
				xmax = 202.640
				text = "T"
			intervals [857]:
				xmin = 202.640
				xmax = 202.920
				text = "IY1"
			intervals [858]:
				xmin = 202.920
				xmax = 202.960
				text = "M"
			intervals [859]:
				xmin = 202.960
				xmax = 203.010
				text = "sp"
			intervals [860]:
				xmin = 203.010
				xmax = 203.3648
				text = ""
			intervals [861]:
				xmin = 203.3648
				xmax = 203.4548
				text = "AE1"
			intervals [862]:
				xmin = 203.4548
				xmax = 203.4948
				text = "N"
			intervals [863]:
				xmin = 203.4948
				xmax = 203.5748
				text = "D"
			intervals [864]:
				xmin = 203.5748
				xmax = 203.6448
				text = "DH"
			intervals [865]:
				xmin = 203.6448
				xmax = 203.8048
				text = "EH1"
			intervals [866]:
				xmin = 203.8048
				xmax = 203.9448
				text = "N"
			intervals [867]:
				xmin = 203.9448
				xmax = 204.0748
				text = "S"
			intervals [868]:
				xmin = 204.0748
				xmax = 204.1148
				text = "AH1"
			intervals [869]:
				xmin = 204.1148
				xmax = 204.2048
				text = "M"
			intervals [870]:
				xmin = 204.2048
				xmax = 204.2448
				text = "B"
			intervals [871]:
				xmin = 204.2448
				xmax = 204.3348
				text = "AA2"
			intervals [872]:
				xmin = 204.3348
				xmax = 204.4048
				text = "D"
			intervals [873]:
				xmin = 204.4048
				xmax = 204.4548
				text = "IY0"
			intervals [874]:
				xmin = 204.4548
				xmax = 204.5648
				text = "R"
			intervals [875]:
				xmin = 204.5648
				xmax = 204.6548
				text = "OW1"
			intervals [876]:
				xmin = 204.6548
				xmax = 204.7548
				text = "L"
			intervals [877]:
				xmin = 204.7548
				xmax = 204.8048
				text = "DH"
			intervals [878]:
				xmin = 204.8048
				xmax = 204.8548
				text = "AH0"
			intervals [879]:
				xmin = 204.8548
				xmax = 204.9848
				text = "B"
			intervals [880]:
				xmin = 204.9848
				xmax = 205.3348
				text = "AO1"
			intervals [881]:
				xmin = 205.3348
				xmax = 205.4148
				text = "L"
			intervals [882]:
				xmin = 205.4148
				xmax = 205.4448
				text = "sp"
			intervals [883]:
				xmin = 205.4448
				xmax = 205.4848
				text = "AH0"
			intervals [884]:
				xmin = 205.4848
				xmax = 205.5448
				text = "N"
			intervals [885]:
				xmin = 205.5448
				xmax = 205.6248
				text = "D"
			intervals [886]:
				xmin = 205.6248
				xmax = 205.6848
				text = "DH"
			intervals [887]:
				xmin = 205.6848
				xmax = 205.7648
				text = "EH1"
			intervals [888]:
				xmin = 205.7648
				xmax = 205.8048
				text = "N"
			intervals [889]:
				xmin = 205.8048
				xmax = 205.8348
				text = "Y"
			intervals [890]:
				xmin = 205.8348
				xmax = 205.9148
				text = "UW1"
			intervals [891]:
				xmin = 205.9148
				xmax = 205.9848
				text = "sp"
			intervals [892]:
				xmin = 205.9848
				xmax = 206.0148
				text = "S"
			intervals [893]:
				xmin = 206.0148
				xmax = 206.0648
				text = "P"
			intervals [894]:
				xmin = 206.0648
				xmax = 206.1448
				text = "OW1"
			intervals [895]:
				xmin = 206.1448
				xmax = 206.2248
				text = "S"
			intervals [896]:
				xmin = 206.2248
				xmax = 206.3648
				text = "T"
			intervals [897]:
				xmin = 206.3648
				xmax = 206.3948
				text = "AH0"
			intervals [898]:
				xmin = 206.3948
				xmax = 206.5148
				text = "K"
			intervals [899]:
				xmin = 206.5148
				xmax = 206.6248
				text = "IH1"
			intervals [900]:
				xmin = 206.6248
				xmax = 206.7148
				text = "K"
			intervals [901]:
				xmin = 206.7148
				xmax = 206.7548
				text = "IH0"
			intervals [902]:
				xmin = 206.7548
				xmax = 206.7948
				text = "T"
			intervals [903]:
				xmin = 206.7948
				xmax = 206.8348
				text = "AE1"
			intervals [904]:
				xmin = 206.8348
				xmax = 206.9148
				text = "N"
			intervals [905]:
				xmin = 206.9148
				xmax = 206.9648
				text = "D"
			intervals [906]:
				xmin = 206.9648
				xmax = 207.0048
				text = "R"
			intervals [907]:
				xmin = 207.0048
				xmax = 207.0948
				text = "AH1"
			intervals [908]:
				xmin = 207.0948
				xmax = 207.1848
				text = "N"
			intervals [909]:
				xmin = 207.1848
				xmax = 207.2448
				text = "sp"
			intervals [910]:
				xmin = 207.2448
				xmax = 207.3348
				text = "T"
			intervals [911]:
				xmin = 207.3348
				xmax = 207.3748
				text = "UW1"
			intervals [912]:
				xmin = 207.3748
				xmax = 207.4148
				text = "AH0"
			intervals [913]:
				xmin = 207.4148
				xmax = 207.4748
				text = "sp"
			intervals [914]:
				xmin = 207.4748
				xmax = 207.5448
				text = "B"
			intervals [915]:
				xmin = 207.5448
				xmax = 207.7948
				text = "EY1"
			intervals [916]:
				xmin = 207.7948
				xmax = 208.0348
				text = "S"
			intervals [917]:
				xmin = 208.0348
				xmax = 213.052
				text = ""
			intervals [918]:
				xmin = 213.052
				xmax = 213.102
				text = "sil"
			intervals [919]:
				xmin = 213.102
				xmax = 213.212
				text = "HH"
			intervals [920]:
				xmin = 213.212
				xmax = 213.372
				text = "UW0"
			intervals [921]:
				xmin = 213.372
				xmax = 213.502
				text = "EH1"
			intervals [922]:
				xmin = 213.502
				xmax = 213.552
				text = "V"
			intervals [923]:
				xmin = 213.552
				xmax = 214.0759
				text = "sp"
			intervals [924]:
				xmin = 214.0759
				xmax = 214.1259
				text = "Y"
			intervals [925]:
				xmin = 214.1259
				xmax = 214.2059
				text = "UW1"
			intervals [926]:
				xmin = 214.2059
				xmax = 214.2559
				text = "sp"
			intervals [927]:
				xmin = 214.2559
				xmax = 214.3483
				text = ""
			intervals [928]:
				xmin = 214.3483
				xmax = 214.4983
				text = "IH1"
			intervals [929]:
				xmin = 214.4983
				xmax = 214.5483
				text = "F"
			intervals [930]:
				xmin = 214.5483
				xmax = 214.5883
				text = "sp"
			intervals [931]:
				xmin = 214.5883
				xmax = 214.7683
				text = "IH1"
			intervals [932]:
				xmin = 214.7683
				xmax = 214.8883
				text = "F"
			intervals [933]:
				xmin = 214.8883
				xmax = 214.9383
				text = "Y"
			intervals [934]:
				xmin = 214.9383
				xmax = 215.1083
				text = "UW1"
			intervals [935]:
				xmin = 215.1083
				xmax = 215.3383
				text = "AH1"
			intervals [936]:
				xmin = 215.3383
				xmax = 215.4383
				text = "HH"
			intervals [937]:
				xmin = 215.4383
				xmax = 215.4883
				text = "IH1"
			intervals [938]:
				xmin = 215.4883
				xmax = 215.5283
				text = "T"
			intervals [939]:
				xmin = 215.5283
				xmax = 215.6083
				text = "sp"
			intervals [940]:
				xmin = 215.6083
				xmax = 215.6583
				text = "DH"
			intervals [941]:
				xmin = 215.6583
				xmax = 215.6983
				text = "AH0"
			intervals [942]:
				xmin = 215.6983
				xmax = 215.8483
				text = "P"
			intervals [943]:
				xmin = 215.8483
				xmax = 215.9383
				text = "ER1"
			intervals [944]:
				xmin = 215.9383
				xmax = 215.9683
				text = "S"
			intervals [945]:
				xmin = 215.9683
				xmax = 215.9983
				text = "AH0"
			intervals [946]:
				xmin = 215.9983
				xmax = 216.0283
				text = "N"
			intervals [947]:
				xmin = 216.0283
				xmax = 216.0983
				text = "B"
			intervals [948]:
				xmin = 216.0983
				xmax = 216.1583
				text = "IY2"
			intervals [949]:
				xmin = 216.1583
				xmax = 216.3083
				text = "F"
			intervals [950]:
				xmin = 216.3083
				xmax = 216.3583
				text = "AO1"
			intervals [951]:
				xmin = 216.3583
				xmax = 216.4283
				text = "R"
			intervals [952]:
				xmin = 216.4283
				xmax = 216.4683
				text = "DH"
			intervals [953]:
				xmin = 216.4683
				xmax = 216.5583
				text = "EY1"
			intervals [954]:
				xmin = 216.5583
				xmax = 216.6383
				text = "G"
			intervals [955]:
				xmin = 216.6383
				xmax = 216.6783
				text = "IH1"
			intervals [956]:
				xmin = 216.6783
				xmax = 216.7283
				text = "T"
			intervals [957]:
				xmin = 216.7283
				xmax = 216.8383
				text = "AO1"
			intervals [958]:
				xmin = 216.8383
				xmax = 216.9183
				text = "N"
			intervals [959]:
				xmin = 216.9183
				xmax = 217.0483
				text = "B"
			intervals [960]:
				xmin = 217.0483
				xmax = 217.1883
				text = "EY1"
			intervals [961]:
				xmin = 217.1883
				xmax = 217.2883
				text = "S"
			intervals [962]:
				xmin = 217.2883
				xmax = 217.3383
				text = "sp"
			intervals [963]:
				xmin = 217.3383
				xmax = 217.4083
				text = "DH"
			intervals [964]:
				xmin = 217.4083
				xmax = 217.5383
				text = "EY1"
			intervals [965]:
				xmin = 217.5383
				xmax = 217.5683
				text = "sp"
			intervals [966]:
				xmin = 217.5683
				xmax = 217.7983
				text = "AW1"
			intervals [967]:
				xmin = 217.7983
				xmax = 217.8583
				text = "T"
			intervals [968]:
				xmin = 217.8583
				xmax = 217.8883
				text = "sp"
			intervals [969]:
				xmin = 217.8883
				xmax = 218.0083
				text = "AE1"
			intervals [970]:
				xmin = 218.0083
				xmax = 218.0383
				text = "N"
			intervals [971]:
				xmin = 218.0383
				xmax = 218.0683
				text = "DH"
			intervals [972]:
				xmin = 218.0683
				xmax = 218.1183
				text = "AH0"
			intervals [973]:
				xmin = 218.1183
				xmax = 218.2483
				text = "W"
			intervals [974]:
				xmin = 218.2483
				xmax = 218.3083
				text = "AH1"
			intervals [975]:
				xmin = 218.3083
				xmax = 218.3583
				text = "N"
			intervals [976]:
				xmin = 218.3583
				xmax = 218.3983
				text = "HH"
			intervals [977]:
				xmin = 218.3983
				xmax = 218.4683
				text = "UW1"
			intervals [978]:
				xmin = 218.4683
				xmax = 218.5383
				text = "sp"
			intervals [979]:
				xmin = 218.5383
				xmax = 218.5883
				text = "G"
			intervals [980]:
				xmin = 218.5883
				xmax = 218.6183
				text = "IH1"
			intervals [981]:
				xmin = 218.6183
				xmax = 218.6483
				text = "T"
			intervals [982]:
				xmin = 218.6483
				xmax = 218.7783
				text = "sp"
			intervals [983]:
				xmin = 218.7783
				xmax = 218.8483
				text = "DH"
			intervals [984]:
				xmin = 218.8483
				xmax = 218.9283
				text = "AH0"
			intervals [985]:
				xmin = 218.9283
				xmax = 219.0983
				text = "M"
			intervals [986]:
				xmin = 219.0983
				xmax = 219.2183
				text = "OW1"
			intervals [987]:
				xmin = 219.2183
				xmax = 219.2783
				text = "S"
			intervals [988]:
				xmin = 219.2783
				xmax = 219.3083
				text = "T"
			intervals [989]:
				xmin = 219.3083
				xmax = 219.3583
				text = "sp"
			intervals [990]:
				xmin = 219.3583
				xmax = 219.4883
				text = "P"
			intervals [991]:
				xmin = 219.4883
				xmax = 219.6183
				text = "OY1"
			intervals [992]:
				xmin = 219.6183
				xmax = 219.6483
				text = "N"
			intervals [993]:
				xmin = 219.6483
				xmax = 219.6783
				text = "T"
			intervals [994]:
				xmin = 219.6783
				xmax = 219.7983
				text = "S"
			intervals [995]:
				xmin = 219.7983
				xmax = 219.8283
				text = "sp"
			intervals [996]:
				xmin = 219.8283
				xmax = 219.9383
				text = "W"
			intervals [997]:
				xmin = 219.9383
				xmax = 220.0083
				text = "IH1"
			intervals [998]:
				xmin = 220.0083
				xmax = 220.2183
				text = "N"
			intervals [999]:
				xmin = 220.2183
				xmax = 227.6586
				text = ""
			intervals [1000]:
				xmin = 227.6586
				xmax = 227.6986
				text = "sil"
			intervals [1001]:
				xmin = 227.6986
				xmax = 227.8686
				text = "spn"
			intervals [1002]:
				xmin = 227.8686
				xmax = 227.9383
				text = ""
			intervals [1003]:
				xmin = 227.9383
				xmax = 227.9783
				text = "sil"
			intervals [1004]:
				xmin = 227.9783
				xmax = 228.0783
				text = "N"
			intervals [1005]:
				xmin = 228.0783
				xmax = 228.3783
				text = "OW1"
			intervals [1006]:
				xmin = 228.3783
				xmax = 231.3224
				text = ""
			intervals [1007]:
				xmin = 231.3224
				xmax = 231.4224
				text = "sil"
			intervals [1008]:
				xmin = 231.4224
				xmax = 231.4724
				text = "spn"
			intervals [1009]:
				xmin = 231.4724
				xmax = 231.5624
				text = "sp"
			intervals [1010]:
				xmin = 231.5624
				xmax = 231.6116
				text = ""
			intervals [1011]:
				xmin = 231.6116
				xmax = 231.7216
				text = "N"
			intervals [1012]:
				xmin = 231.7216
				xmax = 232.0916
				text = "OW1"
			intervals [1013]:
				xmin = 232.0916
				xmax = 232.2777
				text = "sp"
			intervals [1014]:
				xmin = 232.2777
				xmax = 232.4377
				text = "AY1"
			intervals [1015]:
				xmin = 232.4377
				xmax = 234.0569
				text = "sp"
			intervals [1016]:
				xmin = 234.0569
				xmax = 234.1169
				text = "N"
			intervals [1017]:
				xmin = 234.1169
				xmax = 234.2069
				text = "OW1"
			intervals [1018]:
				xmin = 234.2069
				xmax = 234.3369
				text = "B"
			intervals [1019]:
				xmin = 234.3369
				xmax = 234.5269
				text = "AA2"
			intervals [1020]:
				xmin = 234.5269
				xmax = 234.5569
				text = "D"
			intervals [1021]:
				xmin = 234.5569
				xmax = 234.5869
				text = "IY2"
			intervals [1022]:
				xmin = 234.5869
				xmax = 236.8355
				text = "sp"
			intervals [1023]:
				xmin = 236.8355
				xmax = 236.8855
				text = "N"
			intervals [1024]:
				xmin = 236.8855
				xmax = 237.0755
				text = "OW1"
			intervals [1025]:
				xmin = 237.0755
				xmax = 240.7393
				text = "sp"
			intervals [1026]:
				xmin = 240.7393
				xmax = 240.8493
				text = "Y"
			intervals [1027]:
				xmin = 240.8493
				xmax = 241.0393
				text = "EH1"
			intervals [1028]:
				xmin = 241.0393
				xmax = 241.2593
				text = "S"
			intervals [1029]:
				xmin = 241.2593
				xmax = 242.649
				text = "sp"
			intervals [1030]:
				xmin = 242.649
				xmax = 242.779
				text = "spn"
			intervals [1031]:
				xmin = 242.779
				xmax = 243.1079
				text = ""
			intervals [1032]:
				xmin = 243.1079
				xmax = 243.1379
				text = "sil"
			intervals [1033]:
				xmin = 243.1379
				xmax = 243.2579
				text = "AY1"
			intervals [1034]:
				xmin = 243.2579
				xmax = 243.3879
				text = "W"
			intervals [1035]:
				xmin = 243.3879
				xmax = 243.5579
				text = "AA1"
			intervals [1036]:
				xmin = 243.5579
				xmax = 243.6579
				text = "CH"
			intervals [1037]:
				xmin = 243.6579
				xmax = 243.6979
				text = "sp"
			intervals [1038]:
				xmin = 243.6979
				xmax = 243.8079
				text = "IH1"
			intervals [1039]:
				xmin = 243.8079
				xmax = 243.8579
				text = "N"
			intervals [1040]:
				xmin = 243.8579
				xmax = 243.8979
				text = "DH"
			intervals [1041]:
				xmin = 243.8979
				xmax = 243.9279
				text = "AH0"
			intervals [1042]:
				xmin = 243.9279
				xmax = 244.0579
				text = "M"
			intervals [1043]:
				xmin = 244.0579
				xmax = 244.2079
				text = "AO1"
			intervals [1044]:
				xmin = 244.2079
				xmax = 244.2579
				text = "R"
			intervals [1045]:
				xmin = 244.2579
				xmax = 244.2879
				text = "N"
			intervals [1046]:
				xmin = 244.2879
				xmax = 244.3179
				text = "IH0"
			intervals [1047]:
				xmin = 244.3179
				xmax = 244.3879
				text = "N"
			intervals [1048]:
				xmin = 244.3879
				xmax = 244.4879
				text = "AY1"
			intervals [1049]:
				xmin = 244.4879
				xmax = 244.5579
				text = "sp"
			intervals [1050]:
				xmin = 244.5579
				xmax = 244.6179
				text = "G"
			intervals [1051]:
				xmin = 244.6179
				xmax = 244.6479
				text = "IH1"
			intervals [1052]:
				xmin = 244.6479
				xmax = 244.7179
				text = "T"
			intervals [1053]:
				xmin = 244.7179
				xmax = 244.8079
				text = "AH1"
			intervals [1054]:
				xmin = 244.8079
				xmax = 244.8979
				text = "P"
			intervals [1055]:
				xmin = 244.8979
				xmax = 245.0079
				text = "AY1"
			intervals [1056]:
				xmin = 245.0079
				xmax = 245.1379
				text = "W"
			intervals [1057]:
				xmin = 245.1379
				xmax = 245.2679
				text = "AA1"
			intervals [1058]:
				xmin = 245.2679
				xmax = 245.3479
				text = "CH"
			intervals [1059]:
				xmin = 245.3479
				xmax = 245.4179
				text = "sp"
			intervals [1060]:
				xmin = 245.4179
				xmax = 245.4779
				text = "B"
			intervals [1061]:
				xmin = 245.4779
				xmax = 245.6279
				text = "EY1"
			intervals [1062]:
				xmin = 245.6279
				xmax = 245.7179
				text = "B"
			intervals [1063]:
				xmin = 245.7179
				xmax = 245.7979
				text = "IY0"
			intervals [1064]:
				xmin = 245.7979
				xmax = 245.8779
				text = "sp"
			intervals [1065]:
				xmin = 245.8779
				xmax = 245.9579
				text = "D"
			intervals [1066]:
				xmin = 245.9579
				xmax = 246.2779
				text = "AE1"
			intervals [1067]:
				xmin = 246.2779
				xmax = 246.5579
				text = "F"
			intervals [1068]:
				xmin = 246.5579
				xmax = 246.6179
				text = "N"
			intervals [1069]:
				xmin = 246.6179
				xmax = 246.7979
				text = "IY0"
			intervals [1070]:
				xmin = 246.7979
				xmax = 247.1216
				text = ""
			intervals [1071]:
				xmin = 247.1216
				xmax = 247.2616
				text = "K"
			intervals [1072]:
				xmin = 247.2616
				xmax = 247.3716
				text = "AA0"
			intervals [1073]:
				xmin = 247.3716
				xmax = 247.4716
				text = "R"
			intervals [1074]:
				xmin = 247.4716
				xmax = 247.6016
				text = "T"
			intervals [1075]:
				xmin = 247.6016
				xmax = 247.6816
				text = "UW1"
			intervals [1076]:
				xmin = 247.6816
				xmax = 247.7816
				text = "N"
			intervals [1077]:
				xmin = 247.7816
				xmax = 247.8516
				text = "sp"
			intervals [1078]:
				xmin = 247.8516
				xmax = 247.9816
				text = "K"
			intervals [1079]:
				xmin = 247.9816
				xmax = 248.2116
				text = "AE1"
			intervals [1080]:
				xmin = 248.2116
				xmax = 248.3916
				text = "S"
			intervals [1081]:
				xmin = 248.3916
				xmax = 248.4316
				text = "AH0"
			intervals [1082]:
				xmin = 248.4316
				xmax = 248.5516
				text = "L"
			intervals [1083]:
				xmin = 248.5516
				xmax = 250.3669
				text = ""
			intervals [1084]:
				xmin = 250.3669
				xmax = 250.4369
				text = "AE1"
			intervals [1085]:
				xmin = 250.4369
				xmax = 250.7769
				text = "N"
			intervals [1086]:
				xmin = 250.7769
				xmax = 250.8169
				text = "sp"
			intervals [1087]:
				xmin = 250.8169
				xmax = 252.0083
				text = ""
			intervals [1088]:
				xmin = 252.0083
				xmax = 252.1983
				text = "AY1"
			intervals [1089]:
				xmin = 252.1983
				xmax = 252.3183
				text = "W"
			intervals [1090]:
				xmin = 252.3183
				xmax = 252.4783
				text = "AA1"
			intervals [1091]:
				xmin = 252.4783
				xmax = 252.6183
				text = "CH"
			intervals [1092]:
				xmin = 252.6183
				xmax = 252.6483
				text = "sp"
			intervals [1093]:
				xmin = 252.6483
				xmax = 253.1583
				text = "AH1"
			intervals [1094]:
				xmin = 253.1583
				xmax = 254.0588
				text = ""
			intervals [1095]:
				xmin = 254.0588
				xmax = 254.0988
				text = "sil"
			intervals [1096]:
				xmin = 254.0988
				xmax = 254.1888
				text = "M"
			intervals [1097]:
				xmin = 254.1888
				xmax = 254.2688
				text = "IH1"
			intervals [1098]:
				xmin = 254.2688
				xmax = 254.4288
				text = "S"
			intervals [1099]:
				xmin = 254.4288
				xmax = 254.5188
				text = "T"
			intervals [1100]:
				xmin = 254.5188
				xmax = 254.5788
				text = "ER0"
			intervals [1101]:
				xmin = 254.5788
				xmax = 254.6388
				text = "sp"
			intervals [1102]:
				xmin = 254.6388
				xmax = 255.0988
				text = "EH1"
			intervals [1103]:
				xmin = 255.0988
				xmax = 255.2188
				text = "D"
			intervals [1104]:
				xmin = 255.2188
				xmax = 256.1431
				text = ""
			intervals [1105]:
				xmin = 256.1431
				xmax = 256.1931
				text = "DH"
			intervals [1106]:
				xmin = 256.1931
				xmax = 256.2731
				text = "AH0"
			intervals [1107]:
				xmin = 256.2731
				xmax = 256.4331
				text = "F"
			intervals [1108]:
				xmin = 256.4331
				xmax = 256.4631
				text = "L"
			intervals [1109]:
				xmin = 256.4631
				xmax = 256.5531
				text = "IH1"
			intervals [1110]:
				xmin = 256.5531
				xmax = 256.5931
				text = "N"
			intervals [1111]:
				xmin = 256.5931
				xmax = 256.6231
				text = "T"
			intervals [1112]:
				xmin = 256.6231
				xmax = 256.7731
				text = "S"
			intervals [1113]:
				xmin = 256.7731
				xmax = 256.8631
				text = "T"
			intervals [1114]:
				xmin = 256.8631
				xmax = 257.1631
				text = "OW1"
			intervals [1115]:
				xmin = 257.1631
				xmax = 257.2631
				text = "N"
			intervals [1116]:
				xmin = 257.2631
				xmax = 258.5106
				text = "sp"
			intervals [1117]:
				xmin = 258.5106
				xmax = 258.9206
				text = "AE1"
			intervals [1118]:
				xmin = 258.9206
				xmax = 259.2706
				text = "N"
			intervals [1119]:
				xmin = 259.2706
				xmax = 260.7909
				text = ""
			intervals [1120]:
				xmin = 260.7909
				xmax = 260.8509
				text = "sil"
			intervals [1121]:
				xmin = 260.8509
				xmax = 261.3309
				text = "spn"
			intervals [1122]:
				xmin = 261.3309
				xmax = 261.4309
				text = "Z"
			intervals [1123]:
				xmin = 261.4309
				xmax = 261.6709
				text = "sp"
			intervals [1124]:
				xmin = 261.6709
				xmax = 261.7209
				text = "M"
			intervals [1125]:
				xmin = 261.7209
				xmax = 261.8109
				text = "AH0"
			intervals [1126]:
				xmin = 261.8109
				xmax = 261.9609
				text = "K"
			intervals [1127]:
				xmin = 261.9609
				xmax = 262.0809
				text = "EY1"
			intervals [1128]:
				xmin = 262.0809
				xmax = 262.2109
				text = "L"
			intervals [1129]:
				xmin = 262.2109
				xmax = 262.2409
				text = "Z"
			intervals [1130]:
				xmin = 262.2409
				xmax = 262.2709
				text = "sp"
			intervals [1131]:
				xmin = 262.2709
				xmax = 262.3809
				text = "N"
			intervals [1132]:
				xmin = 262.3809
				xmax = 262.6309
				text = "EY1"
			intervals [1133]:
				xmin = 262.6309
				xmax = 262.7809
				text = "V"
			intervals [1134]:
				xmin = 262.7809
				xmax = 262.9009
				text = "IY0"
			intervals [1135]:
				xmin = 262.9009
				xmax = 264.2414
				text = ""
			intervals [1136]:
				xmin = 264.2414
				xmax = 264.2914
				text = "sil"
			intervals [1137]:
				xmin = 264.2914
				xmax = 264.3314
				text = "AH0"
			intervals [1138]:
				xmin = 264.3314
				xmax = 264.4214
				text = "N"
			intervals [1139]:
				xmin = 264.4214
				xmax = 264.4914
				text = "M"
			intervals [1140]:
				xmin = 264.4914
				xmax = 264.6414
				text = "AY1"
			intervals [1141]:
				xmin = 264.6414
				xmax = 264.7814
				text = "F"
			intervals [1142]:
				xmin = 264.7814
				xmax = 264.9214
				text = "EY1"
			intervals [1143]:
				xmin = 264.9214
				xmax = 264.9814
				text = "V"
			intervals [1144]:
				xmin = 264.9814
				xmax = 265.0114
				text = "R"
			intervals [1145]:
				xmin = 265.0114
				xmax = 265.0514
				text = "AH0"
			intervals [1146]:
				xmin = 265.0514
				xmax = 265.0814
				text = "T"
			intervals [1147]:
				xmin = 265.0814
				xmax = 265.2214
				text = "M"
			intervals [1148]:
				xmin = 265.2214
				xmax = 265.4314
				text = "AA1"
			intervals [1149]:
				xmin = 265.4314
				xmax = 265.4914
				text = "R"
			intervals [1150]:
				xmin = 265.4914
				xmax = 265.6714
				text = "SH"
			intervals [1151]:
				xmin = 265.6714
				xmax = 265.7114
				text = "AH0"
			intervals [1152]:
				xmin = 265.7114
				xmax = 265.9314
				text = "N"
			intervals [1153]:
				xmin = 265.9314
				xmax = 279.6255
				text = ""
			intervals [1154]:
				xmin = 279.6255
				xmax = 279.7555
				text = "sil"
			intervals [1155]:
				xmin = 279.7555
				xmax = 279.7855
				text = "spn"
			intervals [1156]:
				xmin = 279.7855
				xmax = 279.8555
				text = "sp"
			intervals [1157]:
				xmin = 279.8555
				xmax = 279.924
				text = ""
			intervals [1158]:
				xmin = 279.924
				xmax = 280.334
				text = "M"
			intervals [1159]:
				xmin = 280.334
				xmax = 280.504
				text = "M"
			intervals [1160]:
				xmin = 280.504
				xmax = 284.7349
				text = ""
			intervals [1161]:
				xmin = 284.7349
				xmax = 284.7649
				text = "sil"
			intervals [1162]:
				xmin = 284.7649
				xmax = 284.8449
				text = "Y"
			intervals [1163]:
				xmin = 284.8449
				xmax = 285.0949
				text = "EH1"
			intervals [1164]:
				xmin = 285.0949
				xmax = 285.3249
				text = "S"
			intervals [1165]:
				xmin = 285.3249
				xmax = 286.2504
				text = ""
			intervals [1166]:
				xmin = 286.2504
				xmax = 286.2904
				text = "sil"
			intervals [1167]:
				xmin = 286.2904
				xmax = 286.3304
				text = "IH0"
			intervals [1168]:
				xmin = 286.3304
				xmax = 286.3704
				text = "T"
			intervals [1169]:
				xmin = 286.3704
				xmax = 286.4304
				text = "Z"
			intervals [1170]:
				xmin = 286.4304
				xmax = 286.4804
				text = "sp"
			intervals [1171]:
				xmin = 286.4804
				xmax = 286.5104
				text = "AH0"
			intervals [1172]:
				xmin = 286.5104
				xmax = 286.5604
				text = "B"
			intervals [1173]:
				xmin = 286.5604
				xmax = 286.6804
				text = "AW1"
			intervals [1174]:
				xmin = 286.6804
				xmax = 286.7404
				text = "T"
			intervals [1175]:
				xmin = 286.7404
				xmax = 286.7704
				text = "sp"
			intervals [1176]:
				xmin = 286.7704
				xmax = 286.9704
				text = "AO1"
			intervals [1177]:
				xmin = 286.9704
				xmax = 287.0504
				text = "L"
			intervals [1178]:
				xmin = 287.0504
				xmax = 287.2804
				text = "sp"
			intervals [1179]:
				xmin = 287.2804
				xmax = 287.3104
				text = "S"
			intervals [1180]:
				xmin = 287.3104
				xmax = 287.3404
				text = "IY1"
			intervals [1181]:
				xmin = 287.3404
				xmax = 287.4804
				text = "SH"
			intervals [1182]:
				xmin = 287.4804
				xmax = 287.5304
				text = "IY1"
			intervals [1183]:
				xmin = 287.5304
				xmax = 287.7004
				text = "SH"
			intervals [1184]:
				xmin = 287.7004
				xmax = 287.8804
				text = "OW1"
			intervals [1185]:
				xmin = 287.8804
				xmax = 287.9204
				text = "D"
			intervals [1186]:
				xmin = 287.9204
				xmax = 287.9604
				text = "sp"
			intervals [1187]:
				xmin = 287.9604
				xmax = 288.0804
				text = "K"
			intervals [1188]:
				xmin = 288.0804
				xmax = 288.1804
				text = "AA0"
			intervals [1189]:
				xmin = 288.1804
				xmax = 288.3004
				text = "R"
			intervals [1190]:
				xmin = 288.3004
				xmax = 288.4304
				text = "T"
			intervals [1191]:
				xmin = 288.4304
				xmax = 288.8204
				text = "UW1"
			intervals [1192]:
				xmin = 288.8204
				xmax = 288.9004
				text = "N"
			intervals [1193]:
				xmin = 288.9004
				xmax = 289.1404
				text = "Z"
			intervals [1194]:
				xmin = 289.1404
				xmax = 293.6446
				text = ""
			intervals [1195]:
				xmin = 293.6446
				xmax = 293.6746
				text = "sil"
			intervals [1196]:
				xmin = 293.6746
				xmax = 294.0646
				text = "AH1"
			intervals [1197]:
				xmin = 294.0646
				xmax = 294.2046
				text = "sp"
			intervals [1198]:
				xmin = 294.2046
				xmax = 294.7019
				text = ""
			intervals [1199]:
				xmin = 294.7019
				xmax = 294.7819
				text = "HH"
			intervals [1200]:
				xmin = 294.7819
				xmax = 294.8219
				text = "W"
			intervals [1201]:
				xmin = 294.8219
				xmax = 294.9019
				text = "AH1"
			intervals [1202]:
				xmin = 294.9019
				xmax = 294.9619
				text = "N"
			intervals [1203]:
				xmin = 294.9619
				xmax = 295.0319
				text = "AH1"
			intervals [1204]:
				xmin = 295.0319
				xmax = 295.0719
				text = "V"
			intervals [1205]:
				xmin = 295.0719
				xmax = 295.1019
				text = "AH0"
			intervals [1206]:
				xmin = 295.1019
				xmax = 295.2519
				text = "M"
			intervals [1207]:
				xmin = 295.2519
				xmax = 295.2919
				text = "W"
			intervals [1208]:
				xmin = 295.2919
				xmax = 295.3819
				text = "AO1"
			intervals [1209]:
				xmin = 295.3819
				xmax = 295.5219
				text = "Z"
			intervals [1210]:
				xmin = 295.5219
				xmax = 295.5519
				text = "sp"
			intervals [1211]:
				xmin = 295.5519
				xmax = 296.0319
				text = "AH1"
			intervals [1212]:
				xmin = 296.0319
				xmax = 298.3949
				text = ""
			intervals [1213]:
				xmin = 298.3949
				xmax = 298.5349
				text = "P"
			intervals [1214]:
				xmin = 298.5349
				xmax = 298.6749
				text = "AA1"
			intervals [1215]:
				xmin = 298.6749
				xmax = 298.8549
				text = "P"
			intervals [1216]:
				xmin = 298.8549
				xmax = 299.1249
				text = "AY2"
			intervals [1217]:
				xmin = 299.1249
				xmax = 299.3249
				text = "sp"
			intervals [1218]:
				xmin = 299.3249
				xmax = 303.7561
				text = ""
			intervals [1219]:
				xmin = 303.7561
				xmax = 304.1561
				text = "AH1"
			intervals [1220]:
				xmin = 304.1561
				xmax = 304.4275
				text = ""
			intervals [1221]:
				xmin = 304.4275
				xmax = 304.5675
				text = "S"
			intervals [1222]:
				xmin = 304.5675
				xmax = 304.5975
				text = "OW1"
			intervals [1223]:
				xmin = 304.5975
				xmax = 304.6275
				text = "DH"
			intervals [1224]:
				xmin = 304.6275
				xmax = 304.6575
				text = "IH0"
			intervals [1225]:
				xmin = 304.6575
				xmax = 304.8975
				text = "S"
			intervals [1226]:
				xmin = 304.8975
				xmax = 305.2575
				text = "AH1"
			intervals [1227]:
				xmin = 305.2575
				xmax = 305.4975
				text = "S"
			intervals [1228]:
				xmin = 305.4975
				xmax = 305.5575
				text = "AH2"
			intervals [1229]:
				xmin = 305.5575
				xmax = 305.6075
				text = "B"
			intervals [1230]:
				xmin = 305.6075
				xmax = 305.6775
				text = "M"
			intervals [1231]:
				xmin = 305.6775
				xmax = 305.8575
				text = "ER0"
			intervals [1232]:
				xmin = 305.8575
				xmax = 306.0475
				text = "IY1"
			intervals [1233]:
				xmin = 306.0475
				xmax = 306.1575
				text = "N"
			intervals [1234]:
				xmin = 306.1575
				xmax = 306.2275
				text = "sp"
			intervals [1235]:
				xmin = 306.2275
				xmax = 306.3575
				text = "K"
			intervals [1236]:
				xmin = 306.3575
				xmax = 306.5875
				text = "EY1"
			intervals [1237]:
				xmin = 306.5875
				xmax = 306.6875
				text = "M"
			intervals [1238]:
				xmin = 306.6875
				xmax = 306.7575
				text = "sp"
			intervals [1239]:
				xmin = 306.7575
				xmax = 307.0469
				text = ""
			intervals [1240]:
				xmin = 307.0469
				xmax = 307.1069
				text = "HH"
			intervals [1241]:
				xmin = 307.1069
				xmax = 307.2169
				text = "IY1"
			intervals [1242]:
				xmin = 307.2169
				xmax = 307.3069
				text = "W"
			intervals [1243]:
				xmin = 307.3069
				xmax = 307.3369
				text = "AH0"
			intervals [1244]:
				xmin = 307.3369
				xmax = 307.4369
				text = "Z"
			intervals [1245]:
				xmin = 307.4369
				xmax = 307.4969
				text = "IH1"
			intervals [1246]:
				xmin = 307.4969
				xmax = 307.5869
				text = "N"
			intervals [1247]:
				xmin = 307.5869
				xmax = 307.6269
				text = "DH"
			intervals [1248]:
				xmin = 307.6269
				xmax = 307.6969
				text = "AH0"
			intervals [1249]:
				xmin = 307.6969
				xmax = 307.8769
				text = "N"
			intervals [1250]:
				xmin = 307.8769
				xmax = 308.1369
				text = "EY1"
			intervals [1251]:
				xmin = 308.1369
				xmax = 308.2069
				text = "V"
			intervals [1252]:
				xmin = 308.2069
				xmax = 308.4069
				text = "IY0"
			intervals [1253]:
				xmin = 308.4069
				xmax = 308.8375
				text = ""
			intervals [1254]:
				xmin = 308.8375
				xmax = 308.8675
				text = "sil"
			intervals [1255]:
				xmin = 308.8675
				xmax = 309.1775
				text = "AE1"
			intervals [1256]:
				xmin = 309.1775
				xmax = 309.2275
				text = "N"
			intervals [1257]:
				xmin = 309.2275
				xmax = 309.2975
				text = "D"
			intervals [1258]:
				xmin = 309.2975
				xmax = 310.0032
				text = ""
			intervals [1259]:
				xmin = 310.0032
				xmax = 310.0432
				text = "sil"
			intervals [1260]:
				xmin = 310.0432
				xmax = 310.1432
				text = "DH"
			intervals [1261]:
				xmin = 310.1432
				xmax = 310.2632
				text = "EY1"
			intervals [1262]:
				xmin = 310.2632
				xmax = 310.4032
				text = "S"
			intervals [1263]:
				xmin = 310.4032
				xmax = 310.6032
				text = "AO1"
			intervals [1264]:
				xmin = 310.6032
				xmax = 310.6532
				text = "AH0"
			intervals [1265]:
				xmin = 310.6532
				xmax = 310.7932
				text = "S"
			intervals [1266]:
				xmin = 310.7932
				xmax = 310.8632
				text = "AH2"
			intervals [1267]:
				xmin = 310.8632
				xmax = 310.8932
				text = "B"
			intervals [1268]:
				xmin = 310.8932
				xmax = 310.9232
				text = "M"
			intervals [1269]:
				xmin = 310.9232
				xmax = 311.1232
				text = "ER0"
			intervals [1270]:
				xmin = 311.1232
				xmax = 311.2132
				text = "IY1"
			intervals [1271]:
				xmin = 311.2132
				xmax = 311.2832
				text = "N"
			intervals [1272]:
				xmin = 311.2832
				xmax = 311.3332
				text = "DH"
			intervals [1273]:
				xmin = 311.3332
				xmax = 311.4432
				text = "EY1"
			intervals [1274]:
				xmin = 311.4432
				xmax = 311.5332
				text = "S"
			intervals [1275]:
				xmin = 311.5332
				xmax = 311.6232
				text = "T"
			intervals [1276]:
				xmin = 311.6232
				xmax = 311.7232
				text = "AA1"
			intervals [1277]:
				xmin = 311.7232
				xmax = 311.7632
				text = "R"
			intervals [1278]:
				xmin = 311.7632
				xmax = 311.7932
				text = "T"
			intervals [1279]:
				xmin = 311.7932
				xmax = 312.0032
				text = "F"
			intervals [1280]:
				xmin = 312.0032
				xmax = 312.1732
				text = "AY1"
			intervals [1281]:
				xmin = 312.1732
				xmax = 312.2532
				text = "T"
			intervals [1282]:
				xmin = 312.2532
				xmax = 312.3732
				text = "IH0"
			intervals [1283]:
				xmin = 312.3732
				xmax = 312.4232
				text = "N"
			intervals [1284]:
				xmin = 312.4232
				xmax = 312.4832
				text = "AE1"
			intervals [1285]:
				xmin = 312.4832
				xmax = 312.5632
				text = "N"
			intervals [1286]:
				xmin = 312.5632
				xmax = 312.6932
				text = "P"
			intervals [1287]:
				xmin = 312.6932
				xmax = 312.8332
				text = "AA1"
			intervals [1288]:
				xmin = 312.8332
				xmax = 312.9832
				text = "P"
			intervals [1289]:
				xmin = 312.9832
				xmax = 313.2032
				text = "AY2"
			intervals [1290]:
				xmin = 313.2032
				xmax = 313.6578
				text = ""
			intervals [1291]:
				xmin = 313.6578
				xmax = 313.7078
				text = "HH"
			intervals [1292]:
				xmin = 313.7078
				xmax = 313.8178
				text = "IY1"
			intervals [1293]:
				xmin = 313.8178
				xmax = 313.8778
				text = "sp"
			intervals [1294]:
				xmin = 313.8778
				xmax = 314.0378
				text = "EY1"
			intervals [1295]:
				xmin = 314.0378
				xmax = 314.1078
				text = "T"
			intervals [1296]:
				xmin = 314.1078
				xmax = 314.2178
				text = "S"
			intervals [1297]:
				xmin = 314.2178
				xmax = 314.2478
				text = "AH1"
			intervals [1298]:
				xmin = 314.2478
				xmax = 314.2878
				text = "M"
			intervals [1299]:
				xmin = 314.2878
				xmax = 314.4478
				text = "S"
			intervals [1300]:
				xmin = 314.4478
				xmax = 314.5378
				text = "P"
			intervals [1301]:
				xmin = 314.5378
				xmax = 314.6978
				text = "IH1"
			intervals [1302]:
				xmin = 314.6978
				xmax = 314.7278
				text = "N"
			intervals [1303]:
				xmin = 314.7278
				xmax = 314.7978
				text = "AH0"
			intervals [1304]:
				xmin = 314.7978
				xmax = 314.9478
				text = "CH"
			intervals [1305]:
				xmin = 314.9478
				xmax = 315.1878
				text = "AE1"
			intervals [1306]:
				xmin = 315.1878
				xmax = 315.3078
				text = "N"
			intervals [1307]:
				xmin = 315.3078
				xmax = 315.854
				text = ""
			intervals [1308]:
				xmin = 315.854
				xmax = 315.914
				text = "HH"
			intervals [1309]:
				xmin = 315.914
				xmax = 315.944
				text = "IY1"
			intervals [1310]:
				xmin = 315.944
				xmax = 316.074
				text = "sp"
			intervals [1311]:
				xmin = 316.074
				xmax = 316.184
				text = "T"
			intervals [1312]:
				xmin = 316.184
				xmax = 316.264
				text = "UH1"
			intervals [1313]:
				xmin = 316.264
				xmax = 316.374
				text = "K"
			intervals [1314]:
				xmin = 316.374
				xmax = 316.404
				text = "AH0"
			intervals [1315]:
				xmin = 316.404
				xmax = 316.474
				text = "N"
			intervals [1316]:
				xmin = 316.474
				xmax = 316.534
				text = "W"
			intervals [1317]:
				xmin = 316.534
				xmax = 316.604
				text = "EH1"
			intervals [1318]:
				xmin = 316.604
				xmax = 316.694
				text = "N"
			intervals [1319]:
				xmin = 316.694
				xmax = 316.764
				text = "T"
			intervals [1320]:
				xmin = 316.764
				xmax = 316.864
				text = "T"
			intervals [1321]:
				xmin = 316.864
				xmax = 316.914
				text = "UW1"
			intervals [1322]:
				xmin = 316.914
				xmax = 316.994
				text = "DH"
			intervals [1323]:
				xmin = 316.994
				xmax = 317.044
				text = "AH0"
			intervals [1324]:
				xmin = 317.044
				xmax = 317.194
				text = "W"
			intervals [1325]:
				xmin = 317.194
				xmax = 317.284
				text = "AO1"
			intervals [1326]:
				xmin = 317.284
				xmax = 317.344
				text = "T"
			intervals [1327]:
				xmin = 317.344
				xmax = 317.374
				text = "ER0"
			intervals [1328]:
				xmin = 317.374
				xmax = 317.404
				text = "AH0"
			intervals [1329]:
				xmin = 317.404
				xmax = 317.444
				text = "N"
			intervals [1330]:
				xmin = 317.444
				xmax = 317.624
				text = "F"
			intervals [1331]:
				xmin = 317.624
				xmax = 317.754
				text = "AY1"
			intervals [1332]:
				xmin = 317.754
				xmax = 317.844
				text = "T"
			intervals [1333]:
				xmin = 317.844
				xmax = 317.894
				text = "DH"
			intervals [1334]:
				xmin = 317.894
				xmax = 317.954
				text = "AH0"
			intervals [1335]:
				xmin = 317.954
				xmax = 318.134
				text = "S"
			intervals [1336]:
				xmin = 318.134
				xmax = 318.164
				text = "AH1"
			intervals [1337]:
				xmin = 318.164
				xmax = 318.4186
				text = ""
			intervals [1338]:
				xmin = 318.4186
				xmax = 318.4586
				text = "sil"
			intervals [1339]:
				xmin = 318.4586
				xmax = 318.6286
				text = "S"
			intervals [1340]:
				xmin = 318.6286
				xmax = 318.6986
				text = "AH1"
			intervals [1341]:
				xmin = 318.6986
				xmax = 318.7286
				text = "B"
			intervals [1342]:
				xmin = 318.7286
				xmax = 318.7586
				text = "M"
			intervals [1343]:
				xmin = 318.7586
				xmax = 318.9086
				text = "ER0"
			intervals [1344]:
				xmin = 318.9086
				xmax = 319.1586
				text = "IY2"
			intervals [1345]:
				xmin = 319.1586
				xmax = 319.2386
				text = "N"
			intervals [1346]:
				xmin = 319.2386
				xmax = 319.2686
				text = "W"
			intervals [1347]:
				xmin = 319.2686
				xmax = 319.2986
				text = "IH0"
			intervals [1348]:
				xmin = 319.2986
				xmax = 319.3386
				text = "TH"
			intervals [1349]:
				xmin = 319.3386
				xmax = 319.4686
				text = "S"
			intervals [1350]:
				xmin = 319.4686
				xmax = 319.5186
				text = "AH1"
			intervals [1351]:
				xmin = 319.5186
				xmax = 319.5686
				text = "M"
			intervals [1352]:
				xmin = 319.5686
				xmax = 319.6486
				text = "sp"
			intervals [1353]:
				xmin = 319.6486
				xmax = 319.8303
				text = ""
			intervals [1354]:
				xmin = 319.8303
				xmax = 319.9903
				text = "AH0"
			intervals [1355]:
				xmin = 319.9903
				xmax = 320.1503
				text = "JH"
			intervals [1356]:
				xmin = 320.1503
				xmax = 320.2003
				text = "sp"
			intervals [1357]:
				xmin = 320.2003
				xmax = 320.3903
				text = "JH"
			intervals [1358]:
				xmin = 320.3903
				xmax = 320.5803
				text = "AE1"
			intervals [1359]:
				xmin = 320.5803
				xmax = 320.6303
				text = "P"
			intervals [1360]:
				xmin = 320.6303
				xmax = 320.6603
				text = "sp"
			intervals [1361]:
				xmin = 320.6603
				xmax = 320.7703
				text = "W"
			intervals [1362]:
				xmin = 320.7703
				xmax = 320.8203
				text = "AH1"
			intervals [1363]:
				xmin = 320.8203
				xmax = 320.9703
				text = "Z"
			intervals [1364]:
				xmin = 320.9703
				xmax = 321.1203
				text = "IH1"
			intervals [1365]:
				xmin = 321.1203
				xmax = 321.1803
				text = "N"
			intervals [1366]:
				xmin = 321.1803
				xmax = 321.2103
				text = "IH0"
			intervals [1367]:
				xmin = 321.2103
				xmax = 321.2603
				text = "T"
			intervals [1368]:
				xmin = 321.2603
				xmax = 325.2941
				text = ""
			intervals [1369]:
				xmin = 325.2941
				xmax = 325.3241
				text = "sil"
			intervals [1370]:
				xmin = 325.3241
				xmax = 325.4441
				text = "TH"
			intervals [1371]:
				xmin = 325.4441
				xmax = 325.917
				text = "sp"
			intervals [1372]:
				xmin = 325.917
				xmax = 326.087
				text = "AH1"
			intervals [1373]:
				xmin = 326.087
				xmax = 326.177
				text = "HH"
			intervals [1374]:
				xmin = 326.177
				xmax = 326.287
				text = "AH1"
			intervals [1375]:
				xmin = 326.287
				xmax = 330.6973
				text = "sp"
			intervals [1376]:
				xmin = 330.6973
				xmax = 330.7873
				text = "Y"
			intervals [1377]:
				xmin = 330.7873
				xmax = 330.9873
				text = "EH1"
			intervals [1378]:
				xmin = 330.9873
				xmax = 331.2173
				text = "S"
			intervals [1379]:
				xmin = 331.2173
				xmax = 332.8409
				text = "sp"
			intervals [1380]:
				xmin = 332.8409
				xmax = 332.9109
				text = "R"
			intervals [1381]:
				xmin = 332.9109
				xmax = 333.0809
				text = "IY1"
			intervals [1382]:
				xmin = 333.0809
				xmax = 333.1609
				text = "D"
			intervals [1383]:
				xmin = 333.1609
				xmax = 333.3598
				text = ""
			intervals [1384]:
				xmin = 333.3598
				xmax = 333.3998
				text = "sil"
			intervals [1385]:
				xmin = 333.3998
				xmax = 333.8398
				text = "AH1"
			intervals [1386]:
				xmin = 333.8398
				xmax = 334.6315
				text = "sp"
			intervals [1387]:
				xmin = 334.6315
				xmax = 334.7315
				text = "AY1"
			intervals [1388]:
				xmin = 334.7315
				xmax = 334.8515
				text = "HH"
			intervals [1389]:
				xmin = 334.8515
				xmax = 334.9215
				text = "AE1"
			intervals [1390]:
				xmin = 334.9215
				xmax = 335.0115
				text = "V"
			intervals [1391]:
				xmin = 335.0115
				xmax = 335.1715
				text = "AH0"
			intervals [1392]:
				xmin = 335.1715
				xmax = 335.3015
				text = "sp"
			intervals [1393]:
				xmin = 335.3015
				xmax = 335.4015
				text = "B"
			intervals [1394]:
				xmin = 335.4015
				xmax = 335.4915
				text = "UH1"
			intervals [1395]:
				xmin = 335.4915
				xmax = 335.6315
				text = "K"
			intervals [1396]:
				xmin = 335.6315
				xmax = 335.6815
				text = "AE1"
			intervals [1397]:
				xmin = 335.6815
				xmax = 335.7415
				text = "T"
			intervals [1398]:
				xmin = 335.7415
				xmax = 335.9215
				text = "S"
			intervals [1399]:
				xmin = 335.9215
				xmax = 336.0015
				text = "K"
			intervals [1400]:
				xmin = 336.0015
				xmax = 336.0615
				text = "UW1"
			intervals [1401]:
				xmin = 336.0615
				xmax = 336.2315
				text = "L"
			intervals [1402]:
				xmin = 336.2315
				xmax = 336.2715
				text = "sp"
			intervals [1403]:
				xmin = 336.2715
				xmax = 336.4215
				text = "K"
			intervals [1404]:
				xmin = 336.4215
				xmax = 336.7015
				text = "AO1"
			intervals [1405]:
				xmin = 336.7015
				xmax = 336.7415
				text = "L"
			intervals [1406]:
				xmin = 336.7415
				xmax = 336.7715
				text = "D"
			intervals [1407]:
				xmin = 336.7715
				xmax = 336.8015
				text = "sp"
			intervals [1408]:
				xmin = 336.8015
				xmax = 337.2415
				text = "AH1"
			intervals [1409]:
				xmin = 337.2415
				xmax = 337.6904
				text = ""
			intervals [1410]:
				xmin = 337.6904
				xmax = 337.7504
				text = "sil"
			intervals [1411]:
				xmin = 337.7504
				xmax = 337.8504
				text = "spn"
			intervals [1412]:
				xmin = 337.8504
				xmax = 338.6437
				text = "sp"
			intervals [1413]:
				xmin = 338.6437
				xmax = 338.8037
				text = "AH0"
			intervals [1414]:
				xmin = 338.8037
				xmax = 338.8837
				text = "B"
			intervals [1415]:
				xmin = 338.8837
				xmax = 339.0337
				text = "AH1"
			intervals [1416]:
				xmin = 339.0337
				xmax = 339.1037
				text = "V"
			intervals [1417]:
				xmin = 339.1037
				xmax = 339.1437
				text = "sp"
			intervals [1418]:
				xmin = 339.1437
				xmax = 339.1937
				text = "DH"
			intervals [1419]:
				xmin = 339.1937
				xmax = 339.2637
				text = "AH0"
			intervals [1420]:
				xmin = 339.2637
				xmax = 339.4137
				text = "K"
			intervals [1421]:
				xmin = 339.4137
				xmax = 339.4937
				text = "L"
			intervals [1422]:
				xmin = 339.4937
				xmax = 339.9037
				text = "AW1"
			intervals [1423]:
				xmin = 339.9037
				xmax = 339.9537
				text = "D"
			intervals [1424]:
				xmin = 339.9537
				xmax = 340.2837
				text = "Z"
			intervals [1425]:
				xmin = 340.2837
				xmax = 340.8472
				text = ""
			intervals [1426]:
				xmin = 340.8472
				xmax = 340.8772
				text = "sil"
			intervals [1427]:
				xmin = 340.8772
				xmax = 340.9472
				text = "AH0"
			intervals [1428]:
				xmin = 340.9472
				xmax = 341.0272
				text = "N"
			intervals [1429]:
				xmin = 341.0272
				xmax = 341.1672
				text = "AY1"
			intervals [1430]:
				xmin = 341.1672
				xmax = 341.1972
				text = "R"
			intervals [1431]:
				xmin = 341.1972
				xmax = 341.2372
				text = "sp"
			intervals [1432]:
				xmin = 341.2372
				xmax = 341.2972
				text = "R"
			intervals [1433]:
				xmin = 341.2972
				xmax = 341.5172
				text = "IY1"
			intervals [1434]:
				xmin = 341.5172
				xmax = 341.8172
				text = "D"
			intervals [1435]:
				xmin = 341.8172
				xmax = 341.9872
				text = "sp"
			intervals [1436]:
				xmin = 341.9872
				xmax = 342.4972
				text = "AH1"
			intervals [1437]:
				xmin = 342.4972
				xmax = 345.8447
				text = ""
			intervals [1438]:
				xmin = 345.8447
				xmax = 345.9947
				text = "sil"
			intervals [1439]:
				xmin = 345.9947
				xmax = 346.0247
				text = "M"
			intervals [1440]:
				xmin = 346.0247
				xmax = 350.3753
				text = "sp"
			intervals [1441]:
				xmin = 350.3753
				xmax = 350.4753
				text = "AH0"
			intervals [1442]:
				xmin = 350.4753
				xmax = 350.5553
				text = "L"
			intervals [1443]:
				xmin = 350.5553
				xmax = 350.7753
				text = "AO1"
			intervals [1444]:
				xmin = 350.7753
				xmax = 350.8453
				text = "NG"
			intervals [1445]:
				xmin = 350.8453
				xmax = 350.9653
				text = "F"
			intervals [1446]:
				xmin = 350.9653
				xmax = 351.0053
				text = "R"
			intervals [1447]:
				xmin = 351.0053
				xmax = 351.0653
				text = "EH1"
			intervals [1448]:
				xmin = 351.0653
				xmax = 351.1353
				text = "N"
			intervals [1449]:
				xmin = 351.1353
				xmax = 351.1653
				text = "D"
			intervals [1450]:
				xmin = 351.1653
				xmax = 351.2053
				text = "L"
			intervals [1451]:
				xmin = 351.2053
				xmax = 351.2653
				text = "IY0"
			intervals [1452]:
				xmin = 351.2653
				xmax = 351.4053
				text = "R"
			intervals [1453]:
				xmin = 351.4053
				xmax = 351.8153
				text = "OW1"
			intervals [1454]:
				xmin = 351.8153
				xmax = 351.8553
				text = "D"
			intervals [1455]:
				xmin = 351.8553
				xmax = 352.1053
				text = "Z"
			intervals [1456]:
				xmin = 352.1053
				xmax = 355.7417
				text = ""
			intervals [1457]:
				xmin = 355.7417
				xmax = 355.8017
				text = "sil"
			intervals [1458]:
				xmin = 355.8017
				xmax = 355.9317
				text = "spn"
			intervals [1459]:
				xmin = 355.9317
				xmax = 355.9786
				text = ""
			intervals [1460]:
				xmin = 355.9786
				xmax = 356.0086
				text = "sil"
			intervals [1461]:
				xmin = 356.0086
				xmax = 356.1386
				text = "AH0"
			intervals [1462]:
				xmin = 356.1386
				xmax = 356.1686
				text = "D"
			intervals [1463]:
				xmin = 356.1686
				xmax = 356.2286
				text = "V"
			intervals [1464]:
				xmin = 356.2286
				xmax = 356.3086
				text = "EH1"
			intervals [1465]:
				xmin = 356.3086
				xmax = 356.3786
				text = "N"
			intervals [1466]:
				xmin = 356.3786
				xmax = 356.5686
				text = "CH"
			intervals [1467]:
				xmin = 356.5686
				xmax = 356.6186
				text = "ER0"
			intervals [1468]:
				xmin = 356.6186
				xmax = 356.9086
				text = "Z"
			intervals [1469]:
				xmin = 356.9086
				xmax = 360.8931
				text = ""
			intervals [1470]:
				xmin = 360.8931
				xmax = 361.0831
				text = "AY1"
			intervals [1471]:
				xmin = 361.0831
				xmax = 361.1431
				text = "R"
			intervals [1472]:
				xmin = 361.1431
				xmax = 361.3527
				text = "sp"
			intervals [1473]:
				xmin = 361.3527
				xmax = 361.6627
				text = "AH1"
			intervals [1474]:
				xmin = 361.6627
				xmax = 362.4392
				text = "sp"
			intervals [1475]:
				xmin = 362.4392
				xmax = 362.5392
				text = "HH"
			intervals [1476]:
				xmin = 362.5392
				xmax = 362.5792
				text = "W"
			intervals [1477]:
				xmin = 362.5792
				xmax = 362.7092
				text = "AH1"
			intervals [1478]:
				xmin = 362.7092
				xmax = 362.8092
				text = "N"
			intervals [1479]:
				xmin = 362.8092
				xmax = 362.9492
				text = "AH1"
			intervals [1480]:
				xmin = 362.9492
				xmax = 362.9792
				text = "V"
			intervals [1481]:
				xmin = 362.9792
				xmax = 363.0592
				text = "AH0"
			intervals [1482]:
				xmin = 363.0592
				xmax = 363.2092
				text = "M"
			intervals [1483]:
				xmin = 363.2092
				xmax = 363.6022
				text = ""
			intervals [1484]:
				xmin = 363.6022
				xmax = 363.6322
				text = "sil"
			intervals [1485]:
				xmin = 363.6322
				xmax = 363.7022
				text = "IH0"
			intervals [1486]:
				xmin = 363.7022
				xmax = 363.7322
				text = "N"
			intervals [1487]:
				xmin = 363.7322
				xmax = 363.8022
				text = "HH"
			intervals [1488]:
				xmin = 363.8022
				xmax = 363.8522
				text = "W"
			intervals [1489]:
				xmin = 363.8522
				xmax = 363.9522
				text = "AH1"
			intervals [1490]:
				xmin = 363.9522
				xmax = 363.9922
				text = "N"
			intervals [1491]:
				xmin = 363.9922
				xmax = 364.0222
				text = "AH0"
			intervals [1492]:
				xmin = 364.0222
				xmax = 364.0522
				text = "V"
			intervals [1493]:
				xmin = 364.0522
				xmax = 364.0822
				text = "DH"
			intervals [1494]:
				xmin = 364.0822
				xmax = 364.1422
				text = "AH0"
			intervals [1495]:
				xmin = 364.1422
				xmax = 364.2822
				text = "B"
			intervals [1496]:
				xmin = 364.2822
				xmax = 364.3622
				text = "UH1"
			intervals [1497]:
				xmin = 364.3622
				xmax = 364.4222
				text = "K"
			intervals [1498]:
				xmin = 364.4222
				xmax = 364.5222
				text = "S"
			intervals [1499]:
				xmin = 364.5222
				xmax = 364.5622
				text = "IH0"
			intervals [1500]:
				xmin = 364.5622
				xmax = 364.6022
				text = "T"
			intervals [1501]:
				xmin = 364.6022
				xmax = 364.7222
				text = "S"
			intervals [1502]:
				xmin = 364.7222
				xmax = 364.8322
				text = "AH0"
			intervals [1503]:
				xmin = 364.8322
				xmax = 364.8922
				text = "B"
			intervals [1504]:
				xmin = 364.8922
				xmax = 365.0922
				text = "AW1"
			intervals [1505]:
				xmin = 365.0922
				xmax = 365.1822
				text = "T"
			intervals [1506]:
				xmin = 365.1822
				xmax = 365.4822
				text = "AH1"
			intervals [1507]:
				xmin = 365.4822
				xmax = 366.823
				text = "sp"
			intervals [1508]:
				xmin = 366.823
				xmax = 366.883
				text = "DH"
			intervals [1509]:
				xmin = 366.883
				xmax = 366.983
				text = "IH1"
			intervals [1510]:
				xmin = 366.983
				xmax = 367.143
				text = "S"
			intervals [1511]:
				xmin = 367.143
				xmax = 367.573
				text = "AH1"
			intervals [1512]:
				xmin = 367.573
				xmax = 368.1894
				text = ""
			intervals [1513]:
				xmin = 368.1894
				xmax = 368.2194
				text = "sil"
			intervals [1514]:
				xmin = 368.2194
				xmax = 368.2694
				text = "DH"
			intervals [1515]:
				xmin = 368.2694
				xmax = 368.3394
				text = "IH0"
			intervals [1516]:
				xmin = 368.3394
				xmax = 368.4594
				text = "S"
			intervals [1517]:
				xmin = 368.4594
				xmax = 368.5794
				text = "L"
			intervals [1518]:
				xmin = 368.5794
				xmax = 368.7994
				text = "EY1"
			intervals [1519]:
				xmin = 368.7994
				xmax = 368.8594
				text = "D"
			intervals [1520]:
				xmin = 368.8594
				xmax = 369.0894
				text = "IY0"
			intervals [1521]:
				xmin = 369.0894
				xmax = 369.3924
				text = ""
			intervals [1522]:
				xmin = 369.3924
				xmax = 369.4224
				text = "sil"
			intervals [1523]:
				xmin = 369.4224
				xmax = 369.5724
				text = "SH"
			intervals [1524]:
				xmin = 369.5724
				xmax = 369.6524
				text = "IY1"
			intervals [1525]:
				xmin = 369.6524
				xmax = 369.7324
				text = "W"
			intervals [1526]:
				xmin = 369.7324
				xmax = 369.8024
				text = "EH1"
			intervals [1527]:
				xmin = 369.8024
				xmax = 369.8324
				text = "N"
			intervals [1528]:
				xmin = 369.8324
				xmax = 369.9024
				text = "T"
			intervals [1529]:
				xmin = 369.9024
				xmax = 370.0224
				text = "T"
			intervals [1530]:
				xmin = 370.0224
				xmax = 370.0924
				text = "UW1"
			intervals [1531]:
				xmin = 370.0924
				xmax = 370.1324
				text = "DH"
			intervals [1532]:
				xmin = 370.1324
				xmax = 370.1824
				text = "IY0"
			intervals [1533]:
				xmin = 370.1824
				xmax = 370.3224
				text = "R"
			intervals [1534]:
				xmin = 370.3224
				xmax = 370.4524
				text = "EY1"
			intervals [1535]:
				xmin = 370.4524
				xmax = 370.5324
				text = "L"
			intervals [1536]:
				xmin = 370.5324
				xmax = 370.5724
				text = "R"
			intervals [1537]:
				xmin = 370.5724
				xmax = 370.6224
				text = "OW2"
			intervals [1538]:
				xmin = 370.6224
				xmax = 370.6724
				text = "D"
			intervals [1539]:
				xmin = 370.6724
				xmax = 370.8124
				text = "S"
			intervals [1540]:
				xmin = 370.8124
				xmax = 370.8824
				text = "T"
			intervals [1541]:
				xmin = 370.8824
				xmax = 370.9924
				text = "EY1"
			intervals [1542]:
				xmin = 370.9924
				xmax = 371.0924
				text = "SH"
			intervals [1543]:
				xmin = 371.0924
				xmax = 371.1324
				text = "AH0"
			intervals [1544]:
				xmin = 371.1324
				xmax = 371.1724
				text = "N"
			intervals [1545]:
				xmin = 371.1724
				xmax = 371.2224
				text = "AE1"
			intervals [1546]:
				xmin = 371.2224
				xmax = 371.3124
				text = "N"
			intervals [1547]:
				xmin = 371.3124
				xmax = 371.4024
				text = "G"
			intervals [1548]:
				xmin = 371.4024
				xmax = 371.5024
				text = "AA1"
			intervals [1549]:
				xmin = 371.5024
				xmax = 371.5524
				text = "T"
			intervals [1550]:
				xmin = 371.5524
				xmax = 371.6024
				text = "sp"
			intervals [1551]:
				xmin = 371.6024
				xmax = 371.6824
				text = "DH"
			intervals [1552]:
				xmin = 371.6824
				xmax = 371.7524
				text = "IH1"
			intervals [1553]:
				xmin = 371.7524
				xmax = 371.9024
				text = "S"
			intervals [1554]:
				xmin = 371.9024
				xmax = 371.9524
				text = "sp"
			intervals [1555]:
				xmin = 371.9524
				xmax = 372.2324
				text = "AO1"
			intervals [1556]:
				xmin = 372.2324
				xmax = 372.3124
				text = "S"
			intervals [1557]:
				xmin = 372.3124
				xmax = 372.4724
				text = "T"
			intervals [1558]:
				xmin = 372.4724
				xmax = 372.5024
				text = "R"
			intervals [1559]:
				xmin = 372.5024
				xmax = 372.5324
				text = "IY0"
			intervals [1560]:
				xmin = 372.5324
				xmax = 372.5624
				text = "AH0"
			intervals [1561]:
				xmin = 372.5624
				xmax = 372.6424
				text = "N"
			intervals [1562]:
				xmin = 372.6424
				xmax = 373.0703
				text = ""
			intervals [1563]:
				xmin = 373.0703
				xmax = 373.1403
				text = "sil"
			intervals [1564]:
				xmin = 373.1403
				xmax = 373.1703
				text = "W"
			intervals [1565]:
				xmin = 373.1703
				xmax = 373.2003
				text = "EH1"
			intervals [1566]:
				xmin = 373.2003
				xmax = 373.2303
				text = "L"
			intervals [1567]:
				xmin = 373.2303
				xmax = 373.2603
				text = "HH"
			intervals [1568]:
				xmin = 373.2603
				xmax = 373.4703
				text = "IY1"
			intervals [1569]:
				xmin = 373.4703
				xmax = 373.5903
				text = "sp"
			intervals [1570]:
				xmin = 373.5903
				xmax = 373.6403
				text = "HH"
			intervals [1571]:
				xmin = 373.6403
				xmax = 373.7703
				text = "IY1"
			intervals [1572]:
				xmin = 373.7703
				xmax = 373.8703
				text = "W"
			intervals [1573]:
				xmin = 373.8703
				xmax = 373.9103
				text = "AH0"
			intervals [1574]:
				xmin = 373.9103
				xmax = 374.0103
				text = "Z"
			intervals [1575]:
				xmin = 374.0103
				xmax = 374.0703
				text = "IH1"
			intervals [1576]:
				xmin = 374.0703
				xmax = 374.1303
				text = "N"
			intervals [1577]:
				xmin = 374.1303
				xmax = 374.1703
				text = "DH"
			intervals [1578]:
				xmin = 374.1703
				xmax = 374.2603
				text = "AH0"
			intervals [1579]:
				xmin = 374.2603
				xmax = 374.4203
				text = "S"
			intervals [1580]:
				xmin = 374.4203
				xmax = 374.5803
				text = "ER1"
			intervals [1581]:
				xmin = 374.5803
				xmax = 374.7003
				text = "K"
			intervals [1582]:
				xmin = 374.7003
				xmax = 374.7703
				text = "AH0"
			intervals [1583]:
				xmin = 374.7703
				xmax = 374.9203
				text = "S"
			intervals [1584]:
				xmin = 374.9203
				xmax = 375.2572
				text = ""
			intervals [1585]:
				xmin = 375.2572
				xmax = 375.3172
				text = "B"
			intervals [1586]:
				xmin = 375.3172
				xmax = 375.3672
				text = "AH1"
			intervals [1587]:
				xmin = 375.3672
				xmax = 375.4372
				text = "T"
			intervals [1588]:
				xmin = 375.4372
				xmax = 375.5172
				text = "DH"
			intervals [1589]:
				xmin = 375.5172
				xmax = 375.5572
				text = "IH0"
			intervals [1590]:
				xmin = 375.5572
				xmax = 375.7572
				text = "S"
			intervals [1591]:
				xmin = 375.7572
				xmax = 375.8172
				text = "sp"
			intervals [1592]:
				xmin = 375.8172
				xmax = 375.9772
				text = "W"
			intervals [1593]:
				xmin = 375.9772
				xmax = 376.0672
				text = "AH1"
			intervals [1594]:
				xmin = 376.0672
				xmax = 376.1672
				text = "Z"
			intervals [1595]:
				xmin = 376.1672
				xmax = 376.2472
				text = "N"
			intervals [1596]:
				xmin = 376.2472
				xmax = 376.3072
				text = "OW1"
			intervals [1597]:
				xmin = 376.3072
				xmax = 376.4072
				text = "M"
			intervals [1598]:
				xmin = 376.4072
				xmax = 376.4772
				text = "AO1"
			intervals [1599]:
				xmin = 376.4772
				xmax = 376.5372
				text = "R"
			intervals [1600]:
				xmin = 376.5372
				xmax = 376.7272
				text = "S"
			intervals [1601]:
				xmin = 376.7272
				xmax = 376.7972
				text = "ER1"
			intervals [1602]:
				xmin = 376.7972
				xmax = 376.9172
				text = "K"
			intervals [1603]:
				xmin = 376.9172
				xmax = 376.9872
				text = "AH0"
			intervals [1604]:
				xmin = 376.9872
				xmax = 377.0272
				text = "S"
			intervals [1605]:
				xmin = 377.0272
				xmax = 377.1472
				text = "S"
			intervals [1606]:
				xmin = 377.1472
				xmax = 377.5072
				text = "OW1"
			intervals [1607]:
				xmin = 377.5072
				xmax = 377.7611
				text = ""
			intervals [1608]:
				xmin = 377.7611
				xmax = 377.8311
				text = "sil"
			intervals [1609]:
				xmin = 377.8311
				xmax = 377.8611
				text = "DH"
			intervals [1610]:
				xmin = 377.8611
				xmax = 377.8911
				text = "IY0"
			intervals [1611]:
				xmin = 377.8911
				xmax = 378.0311
				text = "L"
			intervals [1612]:
				xmin = 378.0311
				xmax = 378.1711
				text = "EY1"
			intervals [1613]:
				xmin = 378.1711
				xmax = 378.2011
				text = "D"
			intervals [1614]:
				xmin = 378.2011
				xmax = 378.2711
				text = "IY0"
			intervals [1615]:
				xmin = 378.2711
				xmax = 378.3611
				text = "sp"
			intervals [1616]:
				xmin = 378.3611
				xmax = 378.4611
				text = "T"
			intervals [1617]:
				xmin = 378.4611
				xmax = 378.5711
				text = "UH1"
			intervals [1618]:
				xmin = 378.5711
				xmax = 378.6511
				text = "K"
			intervals [1619]:
				xmin = 378.6511
				xmax = 378.6911
				text = "IH0"
			intervals [1620]:
				xmin = 378.6911
				xmax = 378.8511
				text = "M"
			intervals [1621]:
				xmin = 378.8511
				xmax = 379.1635
				text = ""
			intervals [1622]:
				xmin = 379.1635
				xmax = 379.3435
				text = "AE1"
			intervals [1623]:
				xmin = 379.3435
				xmax = 379.3935
				text = "N"
			intervals [1624]:
				xmin = 379.3935
				xmax = 379.5035
				text = "SH"
			intervals [1625]:
				xmin = 379.5035
				xmax = 379.6235
				text = "IY1"
			intervals [1626]:
				xmin = 379.6235
				xmax = 379.7235
				text = "T"
			intervals [1627]:
				xmin = 379.7235
				xmax = 379.8035
				text = "UH1"
			intervals [1628]:
				xmin = 379.8035
				xmax = 379.8835
				text = "K"
			intervals [1629]:
				xmin = 379.8835
				xmax = 379.9235
				text = "IH0"
			intervals [1630]:
				xmin = 379.9235
				xmax = 379.9735
				text = "M"
			intervals [1631]:
				xmin = 379.9735
				xmax = 380.0235
				text = "sp"
			intervals [1632]:
				xmin = 380.0235
				xmax = 380.1335
				text = "T"
			intervals [1633]:
				xmin = 380.1335
				xmax = 380.2335
				text = "UW1"
			intervals [1634]:
				xmin = 380.2335
				xmax = 380.3235
				text = "DH"
			intervals [1635]:
				xmin = 380.3235
				xmax = 380.3935
				text = "AH0"
			intervals [1636]:
				xmin = 380.3935
				xmax = 380.5935
				text = "S"
			intervals [1637]:
				xmin = 380.5935
				xmax = 380.6735
				text = "T"
			intervals [1638]:
				xmin = 380.6735
				xmax = 380.8935
				text = "AO1"
			intervals [1639]:
				xmin = 380.8935
				xmax = 380.9735
				text = "R"
			intervals [1640]:
				xmin = 380.9735
				xmax = 381.0235
				text = "sp"
			intervals [1641]:
				xmin = 381.0235
				xmax = 381.3178
				text = ""
			intervals [1642]:
				xmin = 381.3178
				xmax = 381.4178
				text = "AE1"
			intervals [1643]:
				xmin = 381.4178
				xmax = 381.4478
				text = "N"
			intervals [1644]:
				xmin = 381.4478
				xmax = 381.5078
				text = "HH"
			intervals [1645]:
				xmin = 381.5078
				xmax = 381.5878
				text = "IY1"
			intervals [1646]:
				xmin = 381.5878
				xmax = 381.6978
				text = "T"
			intervals [1647]:
				xmin = 381.6978
				xmax = 381.7978
				text = "UH1"
			intervals [1648]:
				xmin = 381.7978
				xmax = 381.8878
				text = "K"
			intervals [1649]:
				xmin = 381.8878
				xmax = 381.9178
				text = "AH0"
			intervals [1650]:
				xmin = 381.9178
				xmax = 381.9478
				text = "N"
			intervals [1651]:
				xmin = 381.9478
				xmax = 381.9778
				text = "sp"
			intervals [1652]:
				xmin = 381.9778
				xmax = 382.1578
				text = "EY1"
			intervals [1653]:
				xmin = 382.1578
				xmax = 382.2778
				text = "T"
			intervals [1654]:
				xmin = 382.2778
				xmax = 382.3378
				text = "DH"
			intervals [1655]:
				xmin = 382.3378
				xmax = 382.3678
				text = "AH0"
			intervals [1656]:
				xmin = 382.3678
				xmax = 382.5078
				text = "M"
			intervals [1657]:
				xmin = 382.5078
				xmax = 382.7378
				text = "AE1"
			intervals [1658]:
				xmin = 382.7378
				xmax = 382.8178
				text = "N"
			intervals [1659]:
				xmin = 382.8178
				xmax = 383.2178
				text = "AH1"
			intervals [1660]:
				xmin = 383.2178
				xmax = 384.003
				text = "sp"
			intervals [1661]:
				xmin = 384.003
				xmax = 384.163
				text = "W"
			intervals [1662]:
				xmin = 384.163
				xmax = 384.383
				text = "AA1"
			intervals [1663]:
				xmin = 384.383
				xmax = 384.743
				text = "CH"
			intervals [1664]:
				xmin = 384.743
				xmax = 384.773
				text = "sp"
			intervals [1665]:
				xmin = 384.773
				xmax = 388.1664
				text = ""
			intervals [1666]:
				xmin = 388.1664
				xmax = 388.2364
				text = "DH"
			intervals [1667]:
				xmin = 388.2364
				xmax = 388.3564
				text = "EY1"
			intervals [1668]:
				xmin = 388.3564
				xmax = 388.4664
				text = "T"
			intervals [1669]:
				xmin = 388.4664
				xmax = 388.5064
				text = "R"
			intervals [1670]:
				xmin = 388.5064
				xmax = 388.6464
				text = "AY1"
			intervals [1671]:
				xmin = 388.6464
				xmax = 388.6964
				text = "T"
			intervals [1672]:
				xmin = 388.6964
				xmax = 388.8064
				text = "IH0"
			intervals [1673]:
				xmin = 388.8064
				xmax = 388.8964
				text = "G"
			intervals [1674]:
				xmin = 388.8964
				xmax = 388.9564
				text = "IH1"
			intervals [1675]:
				xmin = 388.9564
				xmax = 388.9864
				text = "T"
			intervals [1676]:
				xmin = 388.9864
				xmax = 389.0564
				text = "IH1"
			intervals [1677]:
				xmin = 389.0564
				xmax = 389.1364
				text = "T"
			intervals [1678]:
				xmin = 389.1364
				xmax = 389.2664
				text = "AW1"
			intervals [1679]:
				xmin = 389.2664
				xmax = 389.2964
				text = "T"
			intervals [1680]:
				xmin = 389.2964
				xmax = 389.3264
				text = "HH"
			intervals [1681]:
				xmin = 389.3264
				xmax = 389.3564
				text = "IH0"
			intervals [1682]:
				xmin = 389.3564
				xmax = 389.5264
				text = "Z"
			intervals [1683]:
				xmin = 389.5264
				xmax = 389.6064
				text = "M"
			intervals [1684]:
				xmin = 389.6064
				xmax = 389.8264
				text = "AW1"
			intervals [1685]:
				xmin = 389.8264
				xmax = 390.1664
				text = "TH"
			intervals [1686]:
				xmin = 390.1664
				xmax = 393.2385
				text = ""
			intervals [1687]:
				xmin = 393.2385
				xmax = 393.3285
				text = "sil"
			intervals [1688]:
				xmin = 393.3285
				xmax = 393.3785
				text = "AH0"
			intervals [1689]:
				xmin = 393.3785
				xmax = 393.4285
				text = "N"
			intervals [1690]:
				xmin = 393.4285
				xmax = 393.4585
				text = "D"
			intervals [1691]:
				xmin = 393.4585
				xmax = 393.4985
				text = "DH"
			intervals [1692]:
				xmin = 393.4985
				xmax = 393.5485
				text = "EH1"
			intervals [1693]:
				xmin = 393.5485
				xmax = 393.6085
				text = "N"
			intervals [1694]:
				xmin = 393.6085
				xmax = 393.6485
				text = "DH"
			intervals [1695]:
				xmin = 393.6485
				xmax = 393.7585
				text = "EY1"
			intervals [1696]:
				xmin = 393.7585
				xmax = 393.8485
				text = "W"
			intervals [1697]:
				xmin = 393.8485
				xmax = 393.8785
				text = "EH1"
			intervals [1698]:
				xmin = 393.8785
				xmax = 393.9085
				text = "N"
			intervals [1699]:
				xmin = 393.9085
				xmax = 393.9385
				text = "T"
			intervals [1700]:
				xmin = 393.9385
				xmax = 394.0385
				text = "HH"
			intervals [1701]:
				xmin = 394.0385
				xmax = 394.2185
				text = "OW1"
			intervals [1702]:
				xmin = 394.2185
				xmax = 394.3385
				text = "M"
			intervals [1703]:
				xmin = 394.3385
				xmax = 394.3685
				text = "sp"
			intervals [1704]:
				xmin = 394.3685
				xmax = 394.3985
				text = "DH"
			intervals [1705]:
				xmin = 394.3985
				xmax = 394.4585
				text = "AH0"
			intervals [1706]:
				xmin = 394.4585
				xmax = 394.4885
				text = "T"
			intervals [1707]:
				xmin = 394.4885
				xmax = 394.5185
				text = "sp"
			intervals [1708]:
				xmin = 394.5185
				xmax = 394.6285
				text = "S"
			intervals [1709]:
				xmin = 394.6285
				xmax = 394.6785
				text = "AO1"
			intervals [1710]:
				xmin = 394.6785
				xmax = 395.0085
				text = "L"
			intervals [1711]:
				xmin = 395.0085
				xmax = 400.3763
				text = ""
			intervals [1712]:
				xmin = 400.3763
				xmax = 400.4463
				text = "sil"
			intervals [1713]:
				xmin = 400.4463
				xmax = 400.5563
				text = "Y"
			intervals [1714]:
				xmin = 400.5563
				xmax = 400.7963
				text = "EH1"
			intervals [1715]:
				xmin = 400.7963
				xmax = 401.0963
				text = "S"
			intervals [1716]:
				xmin = 401.0963
				xmax = 402.5305
				text = ""
			intervals [1717]:
				xmin = 402.5305
				xmax = 402.7105
				text = "AY1"
			intervals [1718]:
				xmin = 402.7105
				xmax = 402.7805
				text = "HH"
			intervals [1719]:
				xmin = 402.7805
				xmax = 402.9305
				text = "AE1"
			intervals [1720]:
				xmin = 402.9305
				xmax = 402.9805
				text = "D"
			intervals [1721]:
				xmin = 402.9805
				xmax = 403.0105
				text = "AH0"
			intervals [1722]:
				xmin = 403.0105
				xmax = 403.4005
				text = "AH1"
			intervals [1723]:
				xmin = 403.4005
				xmax = 403.5005
				text = "sp"
			intervals [1724]:
				xmin = 403.5005
				xmax = 403.5905
				text = "D"
			intervals [1725]:
				xmin = 403.5905
				xmax = 404.0605
				text = "AO1"
			intervals [1726]:
				xmin = 404.0605
				xmax = 404.0905
				text = "G"
			intervals [1727]:
				xmin = 404.0905
				xmax = 404.4352
				text = "sp"
			intervals [1728]:
				xmin = 404.4352
				xmax = 404.4652
				text = "B"
			intervals [1729]:
				xmin = 404.4652
				xmax = 404.5552
				text = "IY2"
			intervals [1730]:
				xmin = 404.5552
				xmax = 404.8652
				text = "F"
			intervals [1731]:
				xmin = 404.8652
				xmax = 405.0552
				text = "AO1"
			intervals [1732]:
				xmin = 405.0552
				xmax = 405.1352
				text = "R"
			intervals [1733]:
				xmin = 405.1352
				xmax = 405.469
				text = "sp"
			intervals [1734]:
				xmin = 405.469
				xmax = 405.539
				text = "N"
			intervals [1735]:
				xmin = 405.539
				xmax = 405.609
				text = "OW1"
			intervals [1736]:
				xmin = 405.609
				xmax = 405.679
				text = "AH0"
			intervals [1737]:
				xmin = 405.679
				xmax = 405.739
				text = "sp"
			intervals [1738]:
				xmin = 405.739
				xmax = 405.869
				text = "K"
			intervals [1739]:
				xmin = 405.869
				xmax = 406.009
				text = "AE1"
			intervals [1740]:
				xmin = 406.009
				xmax = 406.099
				text = "T"
			intervals [1741]:
				xmin = 406.099
				xmax = 406.169
				text = "B"
			intervals [1742]:
				xmin = 406.169
				xmax = 406.209
				text = "IY2"
			intervals [1743]:
				xmin = 406.209
				xmax = 406.379
				text = "F"
			intervals [1744]:
				xmin = 406.379
				xmax = 406.579
				text = "AO1"
			intervals [1745]:
				xmin = 406.579
				xmax = 406.709
				text = "R"
			intervals [1746]:
				xmin = 406.709
				xmax = 407.7425
				text = ""
			intervals [1747]:
				xmin = 407.7425
				xmax = 407.9225
				text = "HH"
			intervals [1748]:
				xmin = 407.9225
				xmax = 407.9925
				text = "IY1"
			intervals [1749]:
				xmin = 407.9925
				xmax = 408.0825
				text = "G"
			intervals [1750]:
				xmin = 408.0825
				xmax = 408.1725
				text = "AA1"
			intervals [1751]:
				xmin = 408.1725
				xmax = 408.2125
				text = "T"
			intervals [1752]:
				xmin = 408.2125
				xmax = 408.2925
				text = "sp"
			intervals [1753]:
				xmin = 408.2925
				xmax = 408.4325
				text = "K"
			intervals [1754]:
				xmin = 408.4325
				xmax = 408.4625
				text = "AO1"
			intervals [1755]:
				xmin = 408.4625
				xmax = 408.4925
				text = "T"
			intervals [1756]:
				xmin = 408.4925
				xmax = 408.5225
				text = "sp"
			intervals [1757]:
				xmin = 408.5225
				xmax = 408.6225
				text = "HH"
			intervals [1758]:
				xmin = 408.6225
				xmax = 408.7025
				text = "IY1"
			intervals [1759]:
				xmin = 408.7025
				xmax = 408.7825
				text = "G"
			intervals [1760]:
				xmin = 408.7825
				xmax = 408.8825
				text = "AA1"
			intervals [1761]:
				xmin = 408.8825
				xmax = 408.9325
				text = "T"
			intervals [1762]:
				xmin = 408.9325
				xmax = 409.0125
				text = "sp"
			intervals [1763]:
				xmin = 409.0125
				xmax = 409.1425
				text = "K"
			intervals [1764]:
				xmin = 409.1425
				xmax = 409.2625
				text = "AO1"
			intervals [1765]:
				xmin = 409.2625
				xmax = 409.3225
				text = "T"
			intervals [1766]:
				xmin = 409.3225
				xmax = 409.3825
				text = "AH1"
			intervals [1767]:
				xmin = 409.3825
				xmax = 409.5325
				text = "P"
			intervals [1768]:
				xmin = 409.5325
				xmax = 409.6125
				text = "IH1"
			intervals [1769]:
				xmin = 409.6125
				xmax = 409.7025
				text = "N"
			intervals [1770]:
				xmin = 409.7025
				xmax = 409.8025
				text = "AH0"
			intervals [1771]:
				xmin = 409.8025
				xmax = 410.1125
				text = "AH1"
			intervals [1772]:
				xmin = 410.1125
				xmax = 410.5411
				text = "sp"
			intervals [1773]:
				xmin = 410.5411
				xmax = 410.5711
				text = "W"
			intervals [1774]:
				xmin = 410.5711
				xmax = 410.6411
				text = "IY1"
			intervals [1775]:
				xmin = 410.6411
				xmax = 410.7211
				text = "W"
			intervals [1776]:
				xmin = 410.7211
				xmax = 410.7711
				text = "EH1"
			intervals [1777]:
				xmin = 410.7711
				xmax = 410.8111
				text = "N"
			intervals [1778]:
				xmin = 410.8111
				xmax = 410.8611
				text = "T"
			intervals [1779]:
				xmin = 410.8611
				xmax = 410.9011
				text = "T"
			intervals [1780]:
				xmin = 410.9011
				xmax = 410.9611
				text = "AH0"
			intervals [1781]:
				xmin = 410.9611
				xmax = 411.0811
				text = "P"
			intervals [1782]:
				xmin = 411.0811
				xmax = 411.1511
				text = "L"
			intervals [1783]:
				xmin = 411.1511
				xmax = 411.3011
				text = "EY1"
			intervals [1784]:
				xmin = 411.3011
				xmax = 411.3811
				text = "G"
			intervals [1785]:
				xmin = 411.3811
				xmax = 411.4711
				text = "R"
			intervals [1786]:
				xmin = 411.4711
				xmax = 411.5811
				text = "AW2"
			intervals [1787]:
				xmin = 411.5811
				xmax = 411.6111
				text = "N"
			intervals [1788]:
				xmin = 411.6111
				xmax = 411.6411
				text = "D"
			intervals [1789]:
				xmin = 411.6411
				xmax = 411.7611
				text = "HH"
			intervals [1790]:
				xmin = 411.7611
				xmax = 411.8311
				text = "IY1"
			intervals [1791]:
				xmin = 411.8311
				xmax = 412.0111
				text = "F"
			intervals [1792]:
				xmin = 412.0111
				xmax = 412.1811
				text = "AA1"
			intervals [1793]:
				xmin = 412.1811
				xmax = 412.2411
				text = "L"
			intervals [1794]:
				xmin = 412.2411
				xmax = 412.2711
				text = "OW0"
			intervals [1795]:
				xmin = 412.2711
				xmax = 412.4111
				text = "D"
			intervals [1796]:
				xmin = 412.4111
				xmax = 412.6411
				text = "AH1"
			intervals [1797]:
				xmin = 412.6411
				xmax = 412.7811
				text = "S"
			intervals [1798]:
				xmin = 412.7811
				xmax = 413.1037
				text = ""
			intervals [1799]:
				xmin = 413.1037
				xmax = 413.1437
				text = "HH"
			intervals [1800]:
				xmin = 413.1437
				xmax = 413.1937
				text = "IY1"
			intervals [1801]:
				xmin = 413.1937
				xmax = 413.2537
				text = "G"
			intervals [1802]:
				xmin = 413.2537
				xmax = 413.3137
				text = "AA1"
			intervals [1803]:
				xmin = 413.3137
				xmax = 413.3637
				text = "T"
			intervals [1804]:
				xmin = 413.3637
				xmax = 413.4137
				text = "sp"
			intervals [1805]:
				xmin = 413.4137
				xmax = 413.5237
				text = "K"
			intervals [1806]:
				xmin = 413.5237
				xmax = 413.6037
				text = "AO1"
			intervals [1807]:
				xmin = 413.6037
				xmax = 413.6437
				text = "T"
			intervals [1808]:
				xmin = 413.6437
				xmax = 413.7037
				text = "AH1"
			intervals [1809]:
				xmin = 413.7037
				xmax = 413.8437
				text = "P"
			intervals [1810]:
				xmin = 413.8437
				xmax = 413.9037
				text = "IH0"
			intervals [1811]:
				xmin = 413.9037
				xmax = 413.9637
				text = "N"
			intervals [1812]:
				xmin = 413.9637
				xmax = 414.0637
				text = "AH0"
			intervals [1813]:
				xmin = 414.0637
				xmax = 414.2637
				text = "F"
			intervals [1814]:
				xmin = 414.2637
				xmax = 414.4537
				text = "EH1"
			intervals [1815]:
				xmin = 414.4537
				xmax = 414.5037
				text = "N"
			intervals [1816]:
				xmin = 414.5037
				xmax = 414.8037
				text = "S"
			intervals [1817]:
				xmin = 414.8037
				xmax = 415.4666
				text = ""
			intervals [1818]:
				xmin = 415.4666
				xmax = 415.5066
				text = "sil"
			intervals [1819]:
				xmin = 415.5066
				xmax = 415.5466
				text = "AH0"
			intervals [1820]:
				xmin = 415.5466
				xmax = 415.5866
				text = "N"
			intervals [1821]:
				xmin = 415.5866
				xmax = 415.6366
				text = "D"
			intervals [1822]:
				xmin = 415.6366
				xmax = 415.6966
				text = "DH"
			intervals [1823]:
				xmin = 415.6966
				xmax = 415.7666
				text = "EH1"
			intervals [1824]:
				xmin = 415.7666
				xmax = 415.8366
				text = "N"
			intervals [1825]:
				xmin = 415.8366
				xmax = 415.9566
				text = "AY1"
			intervals [1826]:
				xmin = 415.9566
				xmax = 416.0766
				text = "HH"
			intervals [1827]:
				xmin = 416.0766
				xmax = 416.1666
				text = "AE1"
			intervals [1828]:
				xmin = 416.1666
				xmax = 416.2166
				text = "D"
			intervals [1829]:
				xmin = 416.2166
				xmax = 416.2866
				text = "AH0"
			intervals [1830]:
				xmin = 416.2866
				xmax = 416.3566
				text = "sp"
			intervals [1831]:
				xmin = 416.3566
				xmax = 416.4366
				text = "D"
			intervals [1832]:
				xmin = 416.4366
				xmax = 416.6766
				text = "AO1"
			intervals [1833]:
				xmin = 416.6766
				xmax = 416.7666
				text = "G"
			intervals [1834]:
				xmin = 416.7666
				xmax = 416.7966
				text = "B"
			intervals [1835]:
				xmin = 416.7966
				xmax = 416.8666
				text = "IH0"
			intervals [1836]:
				xmin = 416.8666
				xmax = 417.0366
				text = "F"
			intervals [1837]:
				xmin = 417.0366
				xmax = 417.1866
				text = "AO1"
			intervals [1838]:
				xmin = 417.1866
				xmax = 417.2766
				text = "R"
			intervals [1839]:
				xmin = 417.2766
				xmax = 417.3366
				text = "sp"
			intervals [1840]:
				xmin = 417.3366
				xmax = 418.684
				text = ""
			intervals [1841]:
				xmin = 418.684
				xmax = 418.774
				text = "HH"
			intervals [1842]:
				xmin = 418.774
				xmax = 418.804
				text = "IH1"
			intervals [1843]:
				xmin = 418.804
				xmax = 418.934
				text = "Z"
			intervals [1844]:
				xmin = 418.934
				xmax = 419.024
				text = "N"
			intervals [1845]:
				xmin = 419.024
				xmax = 419.194
				text = "EY1"
			intervals [1846]:
				xmin = 419.194
				xmax = 419.284
				text = "M"
			intervals [1847]:
				xmin = 419.284
				xmax = 419.334
				text = "W"
			intervals [1848]:
				xmin = 419.334
				xmax = 419.364
				text = "AH0"
			intervals [1849]:
				xmin = 419.364
				xmax = 419.494
				text = "Z"
			intervals [1850]:
				xmin = 419.494
				xmax = 419.564
				text = "B"
			intervals [1851]:
				xmin = 419.564
				xmax = 419.644
				text = "L"
			intervals [1852]:
				xmin = 419.644
				xmax = 419.814
				text = "AE1"
			intervals [1853]:
				xmin = 419.814
				xmax = 420.024
				text = "K"
			intervals [1854]:
				xmin = 420.024
				xmax = 420.254
				text = "IY0"
			intervals [1855]:
				xmin = 420.254
				xmax = 421.0376
				text = ""
			intervals [1856]:
				xmin = 421.0376
				xmax = 421.0776
				text = "sil"
			intervals [1857]:
				xmin = 421.0776
				xmax = 421.1376
				text = "AH0"
			intervals [1858]:
				xmin = 421.1376
				xmax = 421.1676
				text = "N"
			intervals [1859]:
				xmin = 421.1676
				xmax = 421.2376
				text = "HH"
			intervals [1860]:
				xmin = 421.2376
				xmax = 421.3276
				text = "IY1"
			intervals [1861]:
				xmin = 421.3276
				xmax = 421.3976
				text = "W"
			intervals [1862]:
				xmin = 421.3976
				xmax = 421.4376
				text = "AH0"
			intervals [1863]:
				xmin = 421.4376
				xmax = 421.4776
				text = "Z"
			intervals [1864]:
				xmin = 421.4776
				xmax = 421.5476
				text = "S"
			intervals [1865]:
				xmin = 421.5476
				xmax = 421.6476
				text = "K"
			intervals [1866]:
				xmin = 421.6476
				xmax = 421.7076
				text = "EH1"
			intervals [1867]:
				xmin = 421.7076
				xmax = 421.7676
				text = "R"
			intervals [1868]:
				xmin = 421.7676
				xmax = 421.7976
				text = "D"
			intervals [1869]:
				xmin = 421.7976
				xmax = 421.8476
				text = "T"
			intervals [1870]:
				xmin = 421.8476
				xmax = 421.9776
				text = "IH0"
			intervals [1871]:
				xmin = 421.9776
				xmax = 422.0176
				text = "G"
			intervals [1872]:
				xmin = 422.0176
				xmax = 422.0676
				text = "OW1"
			intervals [1873]:
				xmin = 422.0676
				xmax = 422.2676
				text = "AW1"
			intervals [1874]:
				xmin = 422.2676
				xmax = 422.3376
				text = "T"
			intervals [1875]:
				xmin = 422.3376
				xmax = 422.4176
				text = "IH1"
			intervals [1876]:
				xmin = 422.4176
				xmax = 422.4876
				text = "N"
			intervals [1877]:
				xmin = 422.4876
				xmax = 422.5176
				text = "DH"
			intervals [1878]:
				xmin = 422.5176
				xmax = 422.5876
				text = "AH0"
			intervals [1879]:
				xmin = 422.5876
				xmax = 422.7376
				text = "F"
			intervals [1880]:
				xmin = 422.7376
				xmax = 422.7676
				text = "R"
			intervals [1881]:
				xmin = 422.7676
				xmax = 422.8576
				text = "AH1"
			intervals [1882]:
				xmin = 422.8576
				xmax = 422.8876
				text = "N"
			intervals [1883]:
				xmin = 422.8876
				xmax = 422.9376
				text = "T"
			intervals [1884]:
				xmin = 422.9376
				xmax = 423.0076
				text = "S"
			intervals [1885]:
				xmin = 423.0076
				xmax = 423.0376
				text = "OW1"
			intervals [1886]:
				xmin = 423.0376
				xmax = 423.1276
				text = "M"
			intervals [1887]:
				xmin = 423.1276
				xmax = 423.2376
				text = "AY1"
			intervals [1888]:
				xmin = 423.2376
				xmax = 423.4176
				text = "F"
			intervals [1889]:
				xmin = 423.4176
				xmax = 423.6076
				text = "AA1"
			intervals [1890]:
				xmin = 423.6076
				xmax = 423.6576
				text = "DH"
			intervals [1891]:
				xmin = 423.6576
				xmax = 423.6876
				text = "ER0"
			intervals [1892]:
				xmin = 423.6876
				xmax = 423.7176
				text = "sp"
			intervals [1893]:
				xmin = 423.7176
				xmax = 423.8276
				text = "T"
			intervals [1894]:
				xmin = 423.8276
				xmax = 423.8876
				text = "UH1"
			intervals [1895]:
				xmin = 423.8876
				xmax = 423.9776
				text = "K"
			intervals [1896]:
				xmin = 423.9776
				xmax = 424.0076
				text = "IH0"
			intervals [1897]:
				xmin = 424.0076
				xmax = 424.0376
				text = "M"
			intervals [1898]:
				xmin = 424.0376
				xmax = 424.0876
				text = "sp"
			intervals [1899]:
				xmin = 424.0876
				xmax = 424.1876
				text = "T"
			intervals [1900]:
				xmin = 424.1876
				xmax = 424.2576
				text = "UW1"
			intervals [1901]:
				xmin = 424.2576
				xmax = 424.2976
				text = "DH"
			intervals [1902]:
				xmin = 424.2976
				xmax = 424.3576
				text = "AH0"
			intervals [1903]:
				xmin = 424.3576
				xmax = 424.4176
				text = "sp"
			intervals [1904]:
				xmin = 424.4176
				xmax = 424.4876
				text = "D"
			intervals [1905]:
				xmin = 424.4876
				xmax = 424.7376
				text = "AO1"
			intervals [1906]:
				xmin = 424.7376
				xmax = 424.7676
				text = "G"
			intervals [1907]:
				xmin = 424.7676
				xmax = 424.8276
				text = "sp"
			intervals [1908]:
				xmin = 424.8276
				xmax = 424.9276
				text = "P"
			intervals [1909]:
				xmin = 424.9276
				xmax = 425.1476
				text = "AW1"
			intervals [1910]:
				xmin = 425.1476
				xmax = 425.1776
				text = "N"
			intervals [1911]:
				xmin = 425.1776
				xmax = 425.2076
				text = "D"
			intervals [1912]:
				xmin = 425.2076
				xmax = 428.1834
				text = "sp"
			intervals [1913]:
				xmin = 428.1834
				xmax = 428.3034
				text = "N"
			intervals [1914]:
				xmin = 428.3034
				xmax = 428.4634
				text = "AH1"
			intervals [1915]:
				xmin = 428.4634
				xmax = 428.5934
				text = "TH"
			intervals [1916]:
				xmin = 428.5934
				xmax = 428.6934
				text = "IH0"
			intervals [1917]:
				xmin = 428.6934
				xmax = 428.7634
				text = "N"
			intervals [1918]:
				xmin = 428.7634
				xmax = 428.8834
				text = "S"
			intervals [1919]:
				xmin = 428.8834
				xmax = 428.9234
				text = "AH1"
			intervals [1920]:
				xmin = 428.9234
				xmax = 428.9634
				text = "M"
			intervals [1921]:
				xmin = 428.9634
				xmax = 429.0534
				text = "B"
			intervals [1922]:
				xmin = 429.0534
				xmax = 429.1634
				text = "AA2"
			intervals [1923]:
				xmin = 429.1634
				xmax = 429.2234
				text = "D"
			intervals [1924]:
				xmin = 429.2234
				xmax = 429.2634
				text = "IY0"
			intervals [1925]:
				xmin = 429.2634
				xmax = 429.3034
				text = "sp"
			intervals [1926]:
				xmin = 429.3034
				xmax = 429.4334
				text = "K"
			intervals [1927]:
				xmin = 429.4334
				xmax = 429.5134
				text = "EY1"
			intervals [1928]:
				xmin = 429.5134
				xmax = 429.5834
				text = "M"
			intervals [1929]:
				xmin = 429.5834
				xmax = 429.6134
				text = "AH0"
			intervals [1930]:
				xmin = 429.6134
				xmax = 429.6434
				text = "N"
			intervals [1931]:
				xmin = 429.6434
				xmax = 429.7434
				text = "G"
			intervals [1932]:
				xmin = 429.7434
				xmax = 429.9134
				text = "AA1"
			intervals [1933]:
				xmin = 429.9134
				xmax = 429.9634
				text = "T"
			intervals [1934]:
				xmin = 429.9634
				xmax = 429.9934
				text = "IH0"
			intervals [1935]:
				xmin = 429.9934
				xmax = 430.0834
				text = "M"
			intervals [1936]:
				xmin = 430.0834
				xmax = 432.6144
				text = ""
			intervals [1937]:
				xmin = 432.6144
				xmax = 432.6544
				text = "sil"
			intervals [1938]:
				xmin = 432.6544
				xmax = 432.7044
				text = "EH1"
			intervals [1939]:
				xmin = 432.7044
				xmax = 432.7444
				text = "V"
			intervals [1940]:
				xmin = 432.7444
				xmax = 432.7944
				text = "R"
			intervals [1941]:
				xmin = 432.7944
				xmax = 432.8944
				text = "IY0"
			intervals [1942]:
				xmin = 432.8944
				xmax = 433.0144
				text = "T"
			intervals [1943]:
				xmin = 433.0144
				xmax = 433.1844
				text = "AY1"
			intervals [1944]:
				xmin = 433.1844
				xmax = 433.3244
				text = "M"
			intervals [1945]:
				xmin = 433.3244
				xmax = 433.6298
				text = ""
			intervals [1946]:
				xmin = 433.6298
				xmax = 433.7598
				text = "W"
			intervals [1947]:
				xmin = 433.7598
				xmax = 433.8398
				text = "IY1"
			intervals [1948]:
				xmin = 433.8398
				xmax = 433.9298
				text = "T"
			intervals [1949]:
				xmin = 433.9298
				xmax = 433.9798
				text = "R"
			intervals [1950]:
				xmin = 433.9798
				xmax = 434.1098
				text = "AY1"
			intervals [1951]:
				xmin = 434.1098
				xmax = 434.1598
				text = "T"
			intervals [1952]:
				xmin = 434.1598
				xmax = 434.2698
				text = "AH0"
			intervals [1953]:
				xmin = 434.2698
				xmax = 434.3898
				text = "T"
			intervals [1954]:
				xmin = 434.3898
				xmax = 434.4998
				text = "EY1"
			intervals [1955]:
				xmin = 434.4998
				xmax = 434.5798
				text = "K"
			intervals [1956]:
				xmin = 434.5798
				xmax = 434.6198
				text = "IH0"
			intervals [1957]:
				xmin = 434.6198
				xmax = 434.6998
				text = "M"
			intervals [1958]:
				xmin = 434.6998
				xmax = 434.8098
				text = "AW1"
			intervals [1959]:
				xmin = 434.8098
				xmax = 434.8698
				text = "T"
			intervals [1960]:
				xmin = 434.8698
				xmax = 435.0598
				text = "F"
			intervals [1961]:
				xmin = 435.0598
				xmax = 435.0898
				text = "R"
			intervals [1962]:
				xmin = 435.0898
				xmax = 435.1598
				text = "AH1"
			intervals [1963]:
				xmin = 435.1598
				xmax = 435.1898
				text = "N"
			intervals [1964]:
				xmin = 435.1898
				xmax = 435.2198
				text = "T"
			intervals [1965]:
				xmin = 435.2198
				xmax = 435.2698
				text = "HH"
			intervals [1966]:
				xmin = 435.2698
				xmax = 435.3598
				text = "IY1"
			intervals [1967]:
				xmin = 435.3598
				xmax = 435.4598
				text = "W"
			intervals [1968]:
				xmin = 435.4598
				xmax = 435.5198
				text = "UH1"
			intervals [1969]:
				xmin = 435.5198
				xmax = 435.5498
				text = "D"
			intervals [1970]:
				xmin = 435.5498
				xmax = 435.5798
				text = "AH0"
			intervals [1971]:
				xmin = 435.5798
				xmax = 435.6098
				text = "N"
			intervals [1972]:
				xmin = 435.6098
				xmax = 435.6398
				text = "T"
			intervals [1973]:
				xmin = 435.6398
				xmax = 435.7598
				text = "K"
			intervals [1974]:
				xmin = 435.7598
				xmax = 435.7998
				text = "AH1"
			intervals [1975]:
				xmin = 435.7998
				xmax = 435.8998
				text = "M"
			intervals [1976]:
				xmin = 435.8998
				xmax = 435.9898
				text = "AW1"
			intervals [1977]:
				xmin = 435.9898
				xmax = 436.0398
				text = "T"
			intervals [1978]:
				xmin = 436.0398
				xmax = 436.2398
				text = "F"
			intervals [1979]:
				xmin = 436.2398
				xmax = 436.2798
				text = "R"
			intervals [1980]:
				xmin = 436.2798
				xmax = 436.3798
				text = "AH1"
			intervals [1981]:
				xmin = 436.3798
				xmax = 436.4198
				text = "N"
			intervals [1982]:
				xmin = 436.4198
				xmax = 436.4598
				text = "T"
			intervals [1983]:
				xmin = 436.4598
				xmax = 445.8816
				text = ""
			intervals [1984]:
				xmin = 445.8816
				xmax = 446.6816
				text = "TN"
			intervals [1985]:
				xmin = 446.6816
				xmax = 446.7116
				text = "sp"
			intervals [1986]:
				xmin = 446.7116
				xmax = 450.2088
				text = ""
			intervals [1987]:
				xmin = 450.2088
				xmax = 450.3988
				text = "spn"
			intervals [1988]:
				xmin = 450.3988
				xmax = 450.7159
				text = ""
			intervals [1989]:
				xmin = 450.7159
				xmax = 450.7959
				text = "IH1"
			intervals [1990]:
				xmin = 450.7959
				xmax = 450.8259
				text = "T"
			intervals [1991]:
				xmin = 450.8259
				xmax = 450.9859
				text = "HH"
			intervals [1992]:
				xmin = 450.9859
				xmax = 451.1159
				text = "AE1"
			intervals [1993]:
				xmin = 451.1159
				xmax = 451.2459
				text = "Z"
			intervals [1994]:
				xmin = 451.2459
				xmax = 451.2959
				text = "AH0"
			intervals [1995]:
				xmin = 451.2959
				xmax = 451.4259
				text = "N"
			intervals [1996]:
				xmin = 451.4259
				xmax = 451.5459
				text = "AH1"
			intervals [1997]:
				xmin = 451.5459
				xmax = 451.6059
				text = "DH"
			intervals [1998]:
				xmin = 451.6059
				xmax = 451.6459
				text = "ER0"
			intervals [1999]:
				xmin = 451.6459
				xmax = 451.7259
				text = "sp"
			intervals [2000]:
				xmin = 451.7259
				xmax = 451.8259
				text = "P"
			intervals [2001]:
				xmin = 451.8259
				xmax = 451.8659
				text = "R"
			intervals [2002]:
				xmin = 451.8659
				xmax = 451.9459
				text = "IY1"
			intervals [2003]:
				xmin = 451.9459
				xmax = 452.2159
				text = "S"
			intervals [2004]:
				xmin = 452.2159
				xmax = 452.2859
				text = "K"
			intervals [2005]:
				xmin = 452.2859
				xmax = 452.5559
				text = "UW1"
			intervals [2006]:
				xmin = 452.5559
				xmax = 452.6059
				text = "L"
			intervals [2007]:
				xmin = 452.6059
				xmax = 452.6659
				text = "AO1"
			intervals [2008]:
				xmin = 452.6659
				xmax = 452.7059
				text = "N"
			intervals [2009]:
				xmin = 452.7059
				xmax = 452.7459
				text = "DH"
			intervals [2010]:
				xmin = 452.7459
				xmax = 452.8359
				text = "AH0"
			intervals [2011]:
				xmin = 452.8359
				xmax = 452.9759
				text = "AH1"
			intervals [2012]:
				xmin = 452.9759
				xmax = 453.0259
				text = "DH"
			intervals [2013]:
				xmin = 453.0259
				xmax = 453.0959
				text = "ER0"
			intervals [2014]:
				xmin = 453.0959
				xmax = 453.3159
				text = "S"
			intervals [2015]:
				xmin = 453.3159
				xmax = 453.5859
				text = "AY1"
			intervals [2016]:
				xmin = 453.5859
				xmax = 453.6559
				text = "D"
			intervals [2017]:
				xmin = 453.6559
				xmax = 453.8159
				text = "AH1"
			intervals [2018]:
				xmin = 453.8159
				xmax = 453.8859
				text = "V"
			intervals [2019]:
				xmin = 453.8859
				xmax = 453.9159
				text = "sp"
			intervals [2020]:
				xmin = 453.9159
				xmax = 453.9659
				text = "IH0"
			intervals [2021]:
				xmin = 453.9659
				xmax = 454.0059
				text = "T"
			intervals [2022]:
				xmin = 454.0059
				xmax = 458.7423
				text = "sp"
			intervals [2023]:
				xmin = 458.7423
				xmax = 458.9023
				text = "spn"
			intervals [2024]:
				xmin = 458.9023
				xmax = 460.1012
				text = ""
			intervals [2025]:
				xmin = 460.1012
				xmax = 460.1612
				text = "sil"
			intervals [2026]:
				xmin = 460.1612
				xmax = 460.1912
				text = "V"
			intervals [2027]:
				xmin = 460.1912
				xmax = 460.2912
				text = "IY1"
			intervals [2028]:
				xmin = 460.2912
				xmax = 460.3412
				text = "sp"
			intervals [2029]:
				xmin = 460.3412
				xmax = 460.5112
				text = "M"
			intervals [2030]:
				xmin = 460.5112
				xmax = 460.8612
				text = "AE1"
			intervals [2031]:
				xmin = 460.8612
				xmax = 461.3212
				text = "TH"
			intervals [2032]:
				xmin = 461.3212
				xmax = 461.3712
				text = "sp"
			intervals [2033]:
				xmin = 461.3712
				xmax = 461.9383
				text = ""
			intervals [2034]:
				xmin = 461.9383
				xmax = 461.9783
				text = "HH"
			intervals [2035]:
				xmin = 461.9783
				xmax = 462.0883
				text = "IH1"
			intervals [2036]:
				xmin = 462.0883
				xmax = 462.2483
				text = "S"
			intervals [2037]:
				xmin = 462.2483
				xmax = 462.3383
				text = "T"
			intervals [2038]:
				xmin = 462.3383
				xmax = 462.4883
				text = "R"
			intervals [2039]:
				xmin = 462.4883
				xmax = 462.9183
				text = "IY0"
			intervals [2040]:
				xmin = 462.9183
				xmax = 464.651
				text = ""
			intervals [2041]:
				xmin = 464.651
				xmax = 464.691
				text = "sil"
			intervals [2042]:
				xmin = 464.691
				xmax = 465.251
				text = "AH1"
			intervals [2043]:
				xmin = 465.251
				xmax = 465.331
				text = "M"
			intervals [2044]:
				xmin = 465.331
				xmax = 465.671
				text = "sp"
			intervals [2045]:
				xmin = 465.671
				xmax = 466.021
				text = "R"
			intervals [2046]:
				xmin = 466.021
				xmax = 466.241
				text = "IY1"
			intervals [2047]:
				xmin = 466.241
				xmax = 466.341
				text = "D"
			intervals [2048]:
				xmin = 466.341
				xmax = 466.381
				text = "IH0"
			intervals [2049]:
				xmin = 466.381
				xmax = 467.051
				text = "N"
			intervals [2050]:
				xmin = 467.051
				xmax = 468.8796
				text = "sp"
			intervals [2051]:
				xmin = 468.8796
				xmax = 468.9496
				text = "AH1"
			intervals [2052]:
				xmin = 468.9496
				xmax = 469.0796
				text = "M"
			intervals [2053]:
				xmin = 469.0796
				xmax = 470.9474
				text = "sp"
			intervals [2054]:
				xmin = 470.9474
				xmax = 471.2074
				text = "S"
			intervals [2055]:
				xmin = 471.2074
				xmax = 471.6974
				text = "AY1"
			intervals [2056]:
				xmin = 471.6974
				xmax = 471.7274
				text = "AH0"
			intervals [2057]:
				xmin = 471.7274
				xmax = 471.7774
				text = "N"
			intervals [2058]:
				xmin = 471.7774
				xmax = 472.1574
				text = "S"
			intervals [2059]:
				xmin = 472.1574
				xmax = 474.7905
				text = ""
			intervals [2060]:
				xmin = 474.7905
				xmax = 474.8405
				text = "sil"
			intervals [2061]:
				xmin = 474.8405
				xmax = 475.0205
				text = "S"
			intervals [2062]:
				xmin = 475.0205
				xmax = 475.2305
				text = "P"
			intervals [2063]:
				xmin = 475.2305
				xmax = 475.4305
				text = "EH1"
			intervals [2064]:
				xmin = 475.4305
				xmax = 475.6005
				text = "L"
			intervals [2065]:
				xmin = 475.6005
				xmax = 475.6305
				text = "IH0"
			intervals [2066]:
				xmin = 475.6305
				xmax = 475.9705
				text = "N"
			intervals [2067]:
				xmin = 475.9705
				xmax = 477.9753
				text = ""
			intervals [2068]:
				xmin = 477.9753
				xmax = 478.0353
				text = "sil"
			intervals [2069]:
				xmin = 478.0353
				xmax = 478.1153
				text = "spn"
			intervals [2070]:
				xmin = 478.1153
				xmax = 479.7505
				text = "sp"
			intervals [2071]:
				xmin = 479.7505
				xmax = 479.7905
				text = "W"
			intervals [2072]:
				xmin = 479.7905
				xmax = 479.8705
				text = "IY1"
			intervals [2073]:
				xmin = 479.8705
				xmax = 480.4195
				text = "sp"
			intervals [2074]:
				xmin = 480.4195
				xmax = 480.4695
				text = "AY1"
			intervals [2075]:
				xmin = 480.4695
				xmax = 480.6395
				text = "S"
			intervals [2076]:
				xmin = 480.6395
				xmax = 480.7095
				text = "T"
			intervals [2077]:
				xmin = 480.7095
				xmax = 480.7695
				text = "AH1"
			intervals [2078]:
				xmin = 480.7695
				xmax = 480.8295
				text = "D"
			intervals [2079]:
				xmin = 480.8295
				xmax = 480.8695
				text = "IY0"
			intervals [2080]:
				xmin = 480.8695
				xmax = 480.9795
				text = "EY1"
			intervals [2081]:
				xmin = 480.9795
				xmax = 481.0095
				text = "sp"
			intervals [2082]:
				xmin = 481.0095
				xmax = 481.0695
				text = "L"
			intervals [2083]:
				xmin = 481.0695
				xmax = 481.1995
				text = "AA1"
			intervals [2084]:
				xmin = 481.1995
				xmax = 481.3595
				text = "T"
			intervals [2085]:
				xmin = 481.3595
				xmax = 484.6327
				text = ""
			intervals [2086]:
				xmin = 484.6327
				xmax = 484.6727
				text = "sil"
			intervals [2087]:
				xmin = 484.6727
				xmax = 485.1827
				text = "spn"
			intervals [2088]:
				xmin = 485.1827
				xmax = 485.2827
				text = "R"
			intervals [2089]:
				xmin = 485.2827
				xmax = 485.4927
				text = "IY1"
			intervals [2090]:
				xmin = 485.4927
				xmax = 485.5727
				text = "D"
			intervals [2091]:
				xmin = 485.5727
				xmax = 485.6027
				text = "IH0"
			intervals [2092]:
				xmin = 485.6027
				xmax = 486.0127
				text = "N"
			intervals [2093]:
				xmin = 486.0127
				xmax = 486.7586
				text = ""
			intervals [2094]:
				xmin = 486.7586
				xmax = 486.9486
				text = "AE1"
			intervals [2095]:
				xmin = 486.9486
				xmax = 487.0286
				text = "N"
			intervals [2096]:
				xmin = 487.0286
				xmax = 487.1686
				text = "D"
			intervals [2097]:
				xmin = 487.1686
				xmax = 487.3086
				text = "sp"
			intervals [2098]:
				xmin = 487.3086
				xmax = 487.4486
				text = "M"
			intervals [2099]:
				xmin = 487.4486
				xmax = 487.6486
				text = "AE1"
			intervals [2100]:
				xmin = 487.6486
				xmax = 487.7786
				text = "TH"
			intervals [2101]:
				xmin = 487.7786
				xmax = 493.9989
				text = ""
			intervals [2102]:
				xmin = 493.9989
				xmax = 494.0389
				text = "sil"
			intervals [2103]:
				xmin = 494.0389
				xmax = 494.1589
				text = "Y"
			intervals [2104]:
				xmin = 494.1589
				xmax = 494.3689
				text = "EH1"
			intervals [2105]:
				xmin = 494.3689
				xmax = 494.6589
				text = "S"
			intervals [2106]:
				xmin = 494.6589
				xmax = 494.6989
				text = "sp"
			intervals [2107]:
				xmin = 494.6989
				xmax = 496.9552
				text = ""
			intervals [2108]:
				xmin = 496.9552
				xmax = 497.0252
				text = "HH"
			intervals [2109]:
				xmin = 497.0252
				xmax = 497.0552
				text = "ER0"
			intervals [2110]:
				xmin = 497.0552
				xmax = 497.3252
				text = "N"
			intervals [2111]:
				xmin = 497.3252
				xmax = 497.4052
				text = "EY1"
			intervals [2112]:
				xmin = 497.4052
				xmax = 497.4552
				text = "M"
			intervals [2113]:
				xmin = 497.4552
				xmax = 497.4952
				text = "IH1"
			intervals [2114]:
				xmin = 497.4952
				xmax = 497.5952
				text = "Z"
			intervals [2115]:
				xmin = 497.5952
				xmax = 497.6252
				text = "sp"
			intervals [2116]:
				xmin = 497.6252
				xmax = 497.9952
				text = "AH1"
			intervals [2117]:
				xmin = 497.9952
				xmax = 499.3927
				text = ""
			intervals [2118]:
				xmin = 499.3927
				xmax = 499.4427
				text = "sil"
			intervals [2119]:
				xmin = 499.4427
				xmax = 499.5727
				text = "M"
			intervals [2120]:
				xmin = 499.5727
				xmax = 499.6527
				text = "IH1"
			intervals [2121]:
				xmin = 499.6527
				xmax = 499.7627
				text = "S"
			intervals [2122]:
				xmin = 499.7627
				xmax = 499.7927
				text = "sp"
			intervals [2123]:
				xmin = 499.7927
				xmax = 500.7627
				text = "TN"
			intervals [2124]:
				xmin = 500.7627
				xmax = 502.1345
				text = ""
			intervals [2125]:
				xmin = 502.1345
				xmax = 502.1845
				text = "sil"
			intervals [2126]:
				xmin = 502.1845
				xmax = 502.3245
				text = "SH"
			intervals [2127]:
				xmin = 502.3245
				xmax = 502.5045
				text = "IY1"
			intervals [2128]:
				xmin = 502.5045
				xmax = 502.5345
				text = "sp"
			intervals [2129]:
				xmin = 502.5345
				xmax = 502.6521
				text = ""
			intervals [2130]:
				xmin = 502.6521
				xmax = 502.7121
				text = "EH1"
			intervals [2131]:
				xmin = 502.7121
				xmax = 502.8221
				text = "V"
			intervals [2132]:
				xmin = 502.8221
				xmax = 502.8921
				text = "R"
			intervals [2133]:
				xmin = 502.8921
				xmax = 502.9521
				text = "IY0"
			intervals [2134]:
				xmin = 502.9521
				xmax = 503.1021
				text = "T"
			intervals [2135]:
				xmin = 503.1021
				xmax = 503.3121
				text = "AY1"
			intervals [2136]:
				xmin = 503.3121
				xmax = 503.4021
				text = "M"
			intervals [2137]:
				xmin = 503.4021
				xmax = 503.4621
				text = "Y"
			intervals [2138]:
				xmin = 503.4621
				xmax = 503.5321
				text = "UW1"
			intervals [2139]:
				xmin = 503.5321
				xmax = 503.5621
				text = "sp"
			intervals [2140]:
				xmin = 503.5621
				xmax = 503.6021
				text = "B"
			intervals [2141]:
				xmin = 503.6021
				xmax = 503.7221
				text = "IY0"
			intervals [2142]:
				xmin = 503.7221
				xmax = 503.8021
				text = "sp"
			intervals [2143]:
				xmin = 503.8021
				xmax = 503.8521
				text = "B"
			intervals [2144]:
				xmin = 503.8521
				xmax = 504.0621
				text = "AE1"
			intervals [2145]:
				xmin = 504.0621
				xmax = 504.1321
				text = "D"
			intervals [2146]:
				xmin = 504.1321
				xmax = 504.2521
				text = "SH"
			intervals [2147]:
				xmin = 504.2521
				xmax = 504.3821
				text = "IY1"
			intervals [2148]:
				xmin = 504.3821
				xmax = 504.4121
				text = "spn"
			intervals [2149]:
				xmin = 504.4121
				xmax = 504.4421
				text = "sp"
			intervals [2150]:
				xmin = 504.4421
				xmax = 504.5221
				text = "HH"
			intervals [2151]:
				xmin = 504.5221
				xmax = 504.7121
				text = "AA1"
			intervals [2152]:
				xmin = 504.7121
				xmax = 504.7921
				text = "L"
			intervals [2153]:
				xmin = 504.7921
				xmax = 504.8221
				text = "ER0"
			intervals [2154]:
				xmin = 504.8221
				xmax = 504.8921
				text = "AE1"
			intervals [2155]:
				xmin = 504.8921
				xmax = 505.0621
				text = "T"
			intervals [2156]:
				xmin = 505.0621
				xmax = 505.1121
				text = "Y"
			intervals [2157]:
				xmin = 505.1121
				xmax = 505.1421
				text = "UW1"
			intervals [2158]:
				xmin = 505.1421
				xmax = 505.5027
				text = "sp"
			intervals [2159]:
				xmin = 505.5027
				xmax = 505.5727
				text = "IH1"
			intervals [2160]:
				xmin = 505.5727
				xmax = 505.6227
				text = "F"
			intervals [2161]:
				xmin = 505.6227
				xmax = 505.6627
				text = "Y"
			intervals [2162]:
				xmin = 505.6627
				xmax = 505.7027
				text = "UW1"
			intervals [2163]:
				xmin = 505.7027
				xmax = 505.7527
				text = "D"
			intervals [2164]:
				xmin = 505.7527
				xmax = 505.8127
				text = "OW1"
			intervals [2165]:
				xmin = 505.8127
				xmax = 505.8927
				text = "N"
			intervals [2166]:
				xmin = 505.8927
				xmax = 505.9227
				text = "T"
			intervals [2167]:
				xmin = 505.9227
				xmax = 506.0727
				text = "sp"
			intervals [2168]:
				xmin = 506.0727
				xmax = 506.1727
				text = "K"
			intervals [2169]:
				xmin = 506.1727
				xmax = 506.2527
				text = "W"
			intervals [2170]:
				xmin = 506.2527
				xmax = 506.4127
				text = "AY1"
			intervals [2171]:
				xmin = 506.4127
				xmax = 506.4427
				text = "AH0"
			intervals [2172]:
				xmin = 506.4427
				xmax = 506.4727
				text = "T"
			intervals [2173]:
				xmin = 506.4727
				xmax = 506.5727
				text = "SH"
			intervals [2174]:
				xmin = 506.5727
				xmax = 506.6927
				text = "IY1"
			intervals [2175]:
				xmin = 506.6927
				xmax = 506.7727
				text = "HH"
			intervals [2176]:
				xmin = 506.7727
				xmax = 506.8327
				text = "AE1"
			intervals [2177]:
				xmin = 506.8327
				xmax = 506.9527
				text = "V"
			intervals [2178]:
				xmin = 506.9527
				xmax = 507.0627
				text = "AH0"
			intervals [2179]:
				xmin = 507.0627
				xmax = 507.1527
				text = "B"
			intervals [2180]:
				xmin = 507.1527
				xmax = 507.1927
				text = "IH1"
			intervals [2181]:
				xmin = 507.1927
				xmax = 507.2527
				text = "G"
			intervals [2182]:
				xmin = 507.2527
				xmax = 507.4727
				text = "S"
			intervals [2183]:
				xmin = 507.4727
				xmax = 507.5427
				text = "T"
			intervals [2184]:
				xmin = 507.5427
				xmax = 507.6827
				text = "IH1"
			intervals [2185]:
				xmin = 507.6827
				xmax = 507.7127
				text = "K"
			intervals [2186]:
				xmin = 507.7127
				xmax = 508.1065
				text = ""
			intervals [2187]:
				xmin = 508.1065
				xmax = 508.1765
				text = "AE1"
			intervals [2188]:
				xmin = 508.1765
				xmax = 508.2265
				text = "N"
			intervals [2189]:
				xmin = 508.2265
				xmax = 508.3965
				text = "SH"
			intervals [2190]:
				xmin = 508.3965
				xmax = 508.5465
				text = "IY1"
			intervals [2191]:
				xmin = 508.5465
				xmax = 508.5765
				text = "spn"
			intervals [2192]:
				xmin = 508.5765
				xmax = 508.7165
				text = "HH"
			intervals [2193]:
				xmin = 508.7165
				xmax = 508.7865
				text = "IH1"
			intervals [2194]:
				xmin = 508.7865
				xmax = 508.9465
				text = "T"
			intervals [2195]:
				xmin = 508.9465
				xmax = 509.0165
				text = "Y"
			intervals [2196]:
				xmin = 509.0165
				xmax = 509.0965
				text = "UW1"
			intervals [2197]:
				xmin = 509.0965
				xmax = 509.1265
				text = "sp"
			intervals [2198]:
				xmin = 509.1265
				xmax = 509.1565
				text = "W"
			intervals [2199]:
				xmin = 509.1565
				xmax = 509.1865
				text = "IH0"
			intervals [2200]:
				xmin = 509.1865
				xmax = 509.2265
				text = "DH"
			intervals [2201]:
				xmin = 509.2265
				xmax = 509.2765
				text = "IH1"
			intervals [2202]:
				xmin = 509.2765
				xmax = 509.5365
				text = "T"
			intervals [2203]:
				xmin = 509.5365
				xmax = 513.3139
				text = ""
			intervals [2204]:
				xmin = 513.3139
				xmax = 513.3639
				text = "sil"
			intervals [2205]:
				xmin = 513.3639
				xmax = 513.4239
				text = "N"
			intervals [2206]:
				xmin = 513.4239
				xmax = 513.6739
				text = "OW1"
			intervals [2207]:
				xmin = 513.6739
				xmax = 519.2519
				text = "sp"
			intervals [2208]:
				xmin = 519.2519
				xmax = 519.3419
				text = "S"
			intervals [2209]:
				xmin = 519.3419
				xmax = 519.4219
				text = "AH1"
			intervals [2210]:
				xmin = 519.4219
				xmax = 519.5019
				text = "M"
			intervals [2211]:
				xmin = 519.5019
				xmax = 519.6619
				text = "T"
			intervals [2212]:
				xmin = 519.6619
				xmax = 519.8719
				text = "AY2"
			intervals [2213]:
				xmin = 519.8719
				xmax = 519.9519
				text = "M"
			intervals [2214]:
				xmin = 519.9519
				xmax = 520.2744
				text = ""
			intervals [2215]:
				xmin = 520.2744
				xmax = 520.4444
				text = "S"
			intervals [2216]:
				xmin = 520.4444
				xmax = 520.5044
				text = "AH1"
			intervals [2217]:
				xmin = 520.5044
				xmax = 520.6244
				text = "M"
			intervals [2218]:
				xmin = 520.6244
				xmax = 520.7944
				text = "AH1"
			intervals [2219]:
				xmin = 520.7944
				xmax = 520.8244
				text = "V"
			intervals [2220]:
				xmin = 520.8244
				xmax = 520.8544
				text = "AH0"
			intervals [2221]:
				xmin = 520.8544
				xmax = 521.0444
				text = "M"
			intervals [2222]:
				xmin = 521.0444
				xmax = 521.1044
				text = "sp"
			intervals [2223]:
				xmin = 521.1044
				xmax = 521.3244
				text = "S"
			intervals [2224]:
				xmin = 521.3244
				xmax = 521.4044
				text = "T"
			intervals [2225]:
				xmin = 521.4044
				xmax = 521.5444
				text = "EY1"
			intervals [2226]:
				xmin = 521.5444
				xmax = 521.6144
				text = "AE1"
			intervals [2227]:
				xmin = 521.6144
				xmax = 521.6744
				text = "T"
			intervals [2228]:
				xmin = 521.6744
				xmax = 521.8544
				text = "S"
			intervals [2229]:
				xmin = 521.8544
				xmax = 521.9244
				text = "K"
			intervals [2230]:
				xmin = 521.9244
				xmax = 522.0244
				text = "UW1"
			intervals [2231]:
				xmin = 522.0244
				xmax = 522.0944
				text = "L"
			intervals [2232]:
				xmin = 522.0944
				xmax = 522.1444
				text = "AH0"
			intervals [2233]:
				xmin = 522.1444
				xmax = 522.2044
				text = "N"
			intervals [2234]:
				xmin = 522.2044
				xmax = 522.3444
				text = "P"
			intervals [2235]:
				xmin = 522.3444
				xmax = 522.4244
				text = "L"
			intervals [2236]:
				xmin = 522.4244
				xmax = 522.5244
				text = "EY1"
			intervals [2237]:
				xmin = 522.5244
				xmax = 522.6244
				text = "AO1"
			intervals [2238]:
				xmin = 522.6244
				xmax = 522.6644
				text = "N"
			intervals [2239]:
				xmin = 522.6644
				xmax = 522.6944
				text = "DH"
			intervals [2240]:
				xmin = 522.6944
				xmax = 522.7244
				text = "AH0"
			intervals [2241]:
				xmin = 522.7244
				xmax = 522.8744
				text = "M"
			intervals [2242]:
				xmin = 522.8744
				xmax = 522.9044
				text = "EH1"
			intervals [2243]:
				xmin = 522.9044
				xmax = 523.0344
				text = "R"
			intervals [2244]:
				xmin = 523.0344
				xmax = 523.0844
				text = "IY0"
			intervals [2245]:
				xmin = 523.0844
				xmax = 523.1644
				text = "G"
			intervals [2246]:
				xmin = 523.1644
				xmax = 523.2344
				text = "OW0"
			intervals [2247]:
				xmin = 523.2344
				xmax = 523.2744
				text = "R"
			intervals [2248]:
				xmin = 523.2744
				xmax = 523.4144
				text = "AW2"
			intervals [2249]:
				xmin = 523.4144
				xmax = 523.4644
				text = "N"
			intervals [2250]:
				xmin = 523.4644
				xmax = 523.5144
				text = "D"
			intervals [2251]:
				xmin = 523.5144
				xmax = 523.6744
				text = "S"
			intervals [2252]:
				xmin = 523.6744
				xmax = 523.7444
				text = "AH1"
			intervals [2253]:
				xmin = 523.7444
				xmax = 523.8744
				text = "M"
			intervals [2254]:
				xmin = 523.8744
				xmax = 523.9944
				text = "AH1"
			intervals [2255]:
				xmin = 523.9944
				xmax = 524.1244
				text = "V"
			intervals [2256]:
				xmin = 524.1244
				xmax = 524.1744
				text = "AH1"
			intervals [2257]:
				xmin = 524.1744
				xmax = 524.3544
				text = "S"
			intervals [2258]:
				xmin = 524.3544
				xmax = 524.4244
				text = "G"
			intervals [2259]:
				xmin = 524.4244
				xmax = 524.5244
				text = "OW1"
			intervals [2260]:
				xmin = 524.5244
				xmax = 524.7044
				text = "HH"
			intervals [2261]:
				xmin = 524.7044
				xmax = 524.8544
				text = "OW1"
			intervals [2262]:
				xmin = 524.8544
				xmax = 524.9944
				text = "M"
			intervals [2263]:
				xmin = 524.9944
				xmax = 527.884
				text = "sp"
			intervals [2264]:
				xmin = 527.884
				xmax = 528.004
				text = "spn"
			intervals [2265]:
				xmin = 528.004
				xmax = 528.0573
				text = ""
			intervals [2266]:
				xmin = 528.0573
				xmax = 528.1273
				text = "sil"
			intervals [2267]:
				xmin = 528.1273
				xmax = 528.1873
				text = "G"
			intervals [2268]:
				xmin = 528.1873
				xmax = 528.2673
				text = "OW1"
			intervals [2269]:
				xmin = 528.2673
				xmax = 528.3573
				text = "HH"
			intervals [2270]:
				xmin = 528.3573
				xmax = 528.6173
				text = "OW1"
			intervals [2271]:
				xmin = 528.6173
				xmax = 528.7673
				text = "M"
			intervals [2272]:
				xmin = 528.7673
				xmax = 532.6335
				text = ""
			intervals [2273]:
				xmin = 532.6335
				xmax = 532.6735
				text = "sil"
			intervals [2274]:
				xmin = 532.6735
				xmax = 532.8035
				text = "N"
			intervals [2275]:
				xmin = 532.8035
				xmax = 533.0235
				text = "OW1"
			intervals [2276]:
				xmin = 533.0235
				xmax = 533.0935
				text = "sp"
			intervals [2277]:
				xmin = 533.0935
				xmax = 535.7378
				text = ""
			intervals [2278]:
				xmin = 535.7378
				xmax = 535.9578
				text = "S"
			intervals [2279]:
				xmin = 535.9578
				xmax = 536.0378
				text = "T"
			intervals [2280]:
				xmin = 536.0378
				xmax = 536.2078
				text = "EY1"
			intervals [2281]:
				xmin = 536.2078
				xmax = 536.2678
				text = "IH0"
			intervals [2282]:
				xmin = 536.2678
				xmax = 536.2978
				text = "N"
			intervals [2283]:
				xmin = 536.2978
				xmax = 536.3278
				text = "DH"
			intervals [2284]:
				xmin = 536.3278
				xmax = 536.3678
				text = "AH0"
			intervals [2285]:
				xmin = 536.3678
				xmax = 536.4578
				text = "HH"
			intervals [2286]:
				xmin = 536.4578
				xmax = 536.5978
				text = "AW1"
			intervals [2287]:
				xmin = 536.5978
				xmax = 536.7578
				text = "S"
			intervals [2288]:
				xmin = 536.7578
				xmax = 536.7878
				text = "AH0"
			intervals [2289]:
				xmin = 536.7878
				xmax = 536.8178
				text = "N"
			intervals [2290]:
				xmin = 536.8178
				xmax = 536.9178
				text = "sp"
			intervals [2291]:
				xmin = 536.9178
				xmax = 537.0478
				text = "K"
			intervals [2292]:
				xmin = 537.0478
				xmax = 537.1678
				text = "UH1"
			intervals [2293]:
				xmin = 537.1678
				xmax = 537.3178
				text = "K"
			intervals [2294]:
				xmin = 537.3178
				xmax = 546.6513
				text = ""
			intervals [2295]:
				xmin = 546.6513
				xmax = 546.7013
				text = "sil"
			intervals [2296]:
				xmin = 546.7013
				xmax = 546.9413
				text = "SH"
			intervals [2297]:
				xmin = 546.9413
				xmax = 546.9913
				text = "IY1"
			intervals [2298]:
				xmin = 546.9913
				xmax = 547.1613
				text = "N"
			intervals [2299]:
				xmin = 547.1613
				xmax = 547.4613
				text = "AY1"
			intervals [2300]:
				xmin = 547.4613
				xmax = 547.8813
				text = "S"
			intervals [2301]:
				xmin = 547.8813
				xmax = 549.8734
				text = ""
			intervals [2302]:
				xmin = 549.8734
				xmax = 549.9534
				text = "sil"
			intervals [2303]:
				xmin = 549.9534
				xmax = 549.9834
				text = "HH"
			intervals [2304]:
				xmin = 549.9834
				xmax = 550.0134
				text = "ER0"
			intervals [2305]:
				xmin = 550.0134
				xmax = 550.1234
				text = "N"
			intervals [2306]:
				xmin = 550.1234
				xmax = 550.2334
				text = "EY1"
			intervals [2307]:
				xmin = 550.2334
				xmax = 550.3134
				text = "M"
			intervals [2308]:
				xmin = 550.3134
				xmax = 550.3634
				text = "M"
			intervals [2309]:
				xmin = 550.3634
				xmax = 550.4234
				text = "IH1"
			intervals [2310]:
				xmin = 550.4234
				xmax = 550.5634
				text = "S"
			intervals [2311]:
				xmin = 550.5634
				xmax = 550.6034
				text = "IH0"
			intervals [2312]:
				xmin = 550.6034
				xmax = 550.6734
				text = "Z"
			intervals [2313]:
				xmin = 550.6734
				xmax = 550.7734
				text = "sp"
			intervals [2314]:
				xmin = 550.7734
				xmax = 551.3134
				text = "TN"
			intervals [2315]:
				xmin = 551.3134
				xmax = 558.3782
				text = "sp"
			intervals [2316]:
				xmin = 558.3782
				xmax = 558.8682
				text = "AH1"
			intervals [2317]:
				xmin = 558.8682
				xmax = 559.4187
				text = "sp"
			intervals [2318]:
				xmin = 559.4187
				xmax = 559.5987
				text = "SH"
			intervals [2319]:
				xmin = 559.5987
				xmax = 559.6487
				text = "IY1"
			intervals [2320]:
				xmin = 559.6487
				xmax = 559.6987
				text = "D"
			intervals [2321]:
				xmin = 559.6987
				xmax = 559.8287
				text = "OW1"
			intervals [2322]:
				xmin = 559.8287
				xmax = 559.8587
				text = "N"
			intervals [2323]:
				xmin = 559.8587
				xmax = 559.8887
				text = "HH"
			intervals [2324]:
				xmin = 559.8887
				xmax = 560.1987
				text = "AA1"
			intervals [2325]:
				xmin = 560.1987
				xmax = 560.2787
				text = "L"
			intervals [2326]:
				xmin = 560.2787
				xmax = 560.3287
				text = "ER0"
			intervals [2327]:
				xmin = 560.3287
				xmax = 560.3787
				text = "sp"
			intervals [2328]:
				xmin = 560.3787
				xmax = 560.4987
				text = "AE1"
			intervals [2329]:
				xmin = 560.4987
				xmax = 560.6887
				text = "T"
			intervals [2330]:
				xmin = 560.6887
				xmax = 560.7787
				text = "Y"
			intervals [2331]:
				xmin = 560.7787
				xmax = 560.8187
				text = "UW1"
			intervals [2332]:
				xmin = 560.8187
				xmax = 562.8173
				text = "sp"
			intervals [2333]:
				xmin = 562.8173
				xmax = 562.9673
				text = "SH"
			intervals [2334]:
				xmin = 562.9673
				xmax = 563.1473
				text = "IY1"
			intervals [2335]:
				xmin = 563.1473
				xmax = 563.2173
				text = "G"
			intervals [2336]:
				xmin = 563.2173
				xmax = 563.3573
				text = "IH1"
			intervals [2337]:
				xmin = 563.3573
				xmax = 563.3873
				text = "V"
			intervals [2338]:
				xmin = 563.3873
				xmax = 563.4173
				text = "Y"
			intervals [2339]:
				xmin = 563.4173
				xmax = 563.5173
				text = "UW1"
			intervals [2340]:
				xmin = 563.5173
				xmax = 563.7394
				text = "sp"
			intervals [2341]:
				xmin = 563.7394
				xmax = 563.8594
				text = "SH"
			intervals [2342]:
				xmin = 563.8594
				xmax = 563.9394
				text = "IY1"
			intervals [2343]:
				xmin = 563.9394
				xmax = 563.9794
				text = "D"
			intervals [2344]:
				xmin = 563.9794
				xmax = 564.0394
				text = "OW1"
			intervals [2345]:
				xmin = 564.0394
				xmax = 564.0894
				text = "N"
			intervals [2346]:
				xmin = 564.0894
				xmax = 564.1394
				text = "T"
			intervals [2347]:
				xmin = 564.1394
				xmax = 564.2294
				text = "G"
			intervals [2348]:
				xmin = 564.2294
				xmax = 564.2794
				text = "IH1"
			intervals [2349]:
				xmin = 564.2794
				xmax = 564.3094
				text = "V"
			intervals [2350]:
				xmin = 564.3094
				xmax = 564.3394
				text = "Y"
			intervals [2351]:
				xmin = 564.3394
				xmax = 564.3694
				text = "UW1"
			intervals [2352]:
				xmin = 564.3694
				xmax = 564.4694
				text = "sp"
			intervals [2353]:
				xmin = 564.4694
				xmax = 564.5894
				text = "T"
			intervals [2354]:
				xmin = 564.5894
				xmax = 564.6394
				text = "UW1"
			intervals [2355]:
				xmin = 564.6394
				xmax = 564.7094
				text = "M"
			intervals [2356]:
				xmin = 564.7094
				xmax = 564.7994
				text = "AH1"
			intervals [2357]:
				xmin = 564.7994
				xmax = 564.9794
				text = "CH"
			intervals [2358]:
				xmin = 564.9794
				xmax = 565.0794
				text = "sp"
			intervals [2359]:
				xmin = 565.0794
				xmax = 565.1994
				text = "W"
			intervals [2360]:
				xmin = 565.1994
				xmax = 565.2394
				text = "ER1"
			intervals [2361]:
				xmin = 565.2394
				xmax = 565.2894
				text = "K"
			intervals [2362]:
				xmin = 565.2894
				xmax = 565.3994
				text = "sp"
			intervals [2363]:
				xmin = 565.3994
				xmax = 565.4394
				text = "T"
			intervals [2364]:
				xmin = 565.4394
				xmax = 565.5194
				text = "IH0"
			intervals [2365]:
				xmin = 565.5194
				xmax = 565.5694
				text = "sp"
			intervals [2366]:
				xmin = 565.5694
				xmax = 565.6394
				text = "D"
			intervals [2367]:
				xmin = 565.6394
				xmax = 565.8494
				text = "UW1"
			intervals [2368]:
				xmin = 565.8494
				xmax = 566.7443
				text = "sp"
			intervals [2369]:
				xmin = 566.7443
				xmax = 566.8643
				text = "SH"
			intervals [2370]:
				xmin = 566.8643
				xmax = 566.9143
				text = "IY1"
			intervals [2371]:
				xmin = 566.9143
				xmax = 566.9443
				text = "sp"
			intervals [2372]:
				xmin = 566.9443
				xmax = 567.0343
				text = "L"
			intervals [2373]:
				xmin = 567.0343
				xmax = 567.0843
				text = "EH1"
			intervals [2374]:
				xmin = 567.0843
				xmax = 567.1143
				text = "T"
			intervals [2375]:
				xmin = 567.1143
				xmax = 567.2943
				text = "sp"
			intervals [2376]:
				xmin = 567.2943
				xmax = 567.3443
				text = "Y"
			intervals [2377]:
				xmin = 567.3443
				xmax = 567.3943
				text = "UW1"
			intervals [2378]:
				xmin = 567.3943
				xmax = 567.5243
				text = "sp"
			intervals [2379]:
				xmin = 567.5243
				xmax = 567.6043
				text = "D"
			intervals [2380]:
				xmin = 567.6043
				xmax = 567.6943
				text = "R"
			intervals [2381]:
				xmin = 567.6943
				xmax = 568.1243
				text = "AO1"
			intervals [2382]:
				xmin = 568.1243
				xmax = 570.5001
				text = "sp"
			intervals [2383]:
				xmin = 570.5001
				xmax = 570.7401
				text = "AE1"
			intervals [2384]:
				xmin = 570.7401
				xmax = 570.8201
				text = "N"
			intervals [2385]:
				xmin = 570.8201
				xmax = 570.9301
				text = "S"
			intervals [2386]:
				xmin = 570.9301
				xmax = 570.9901
				text = "AH1"
			intervals [2387]:
				xmin = 570.9901
				xmax = 571.0301
				text = "M"
			intervals [2388]:
				xmin = 571.0301
				xmax = 572.0449
				text = "sp"
			intervals [2389]:
				xmin = 572.0449
				xmax = 572.1749
				text = "IH1"
			intervals [2390]:
				xmin = 572.1749
				xmax = 572.2349
				text = "F"
			intervals [2391]:
				xmin = 572.2349
				xmax = 572.2649
				text = "Y"
			intervals [2392]:
				xmin = 572.2649
				xmax = 572.2949
				text = "UW1"
			intervals [2393]:
				xmin = 572.2949
				xmax = 572.3849
				text = "HH"
			intervals [2394]:
				xmin = 572.3849
				xmax = 572.4549
				text = "AE1"
			intervals [2395]:
				xmin = 572.4549
				xmax = 572.5249
				text = "D"
			intervals [2396]:
				xmin = 572.5249
				xmax = 572.5549
				text = "sp"
			intervals [2397]:
				xmin = 572.5549
				xmax = 572.6549
				text = "G"
			intervals [2398]:
				xmin = 572.6549
				xmax = 572.7349
				text = "OW1"
			intervals [2399]:
				xmin = 572.7349
				xmax = 572.8749
				text = "B"
			intervals [2400]:
				xmin = 572.8749
				xmax = 573.0849
				text = "AE1"
			intervals [2401]:
				xmin = 573.0849
				xmax = 573.2149
				text = "TH"
			intervals [2402]:
				xmin = 573.2149
				xmax = 573.2449
				text = "R"
			intervals [2403]:
				xmin = 573.2449
				xmax = 573.2949
				text = "UW2"
			intervals [2404]:
				xmin = 573.2949
				xmax = 573.3649
				text = "M"
			intervals [2405]:
				xmin = 573.3649
				xmax = 573.4349
				text = "Y"
			intervals [2406]:
				xmin = 573.4349
				xmax = 573.4849
				text = "UW1"
			intervals [2407]:
				xmin = 573.4849
				xmax = 573.5349
				text = "sp"
			intervals [2408]:
				xmin = 573.5349
				xmax = 573.7349
				text = "AE1"
			intervals [2409]:
				xmin = 573.7349
				xmax = 573.8449
				text = "S"
			intervals [2410]:
				xmin = 573.8449
				xmax = 573.8749
				text = "K"
			intervals [2411]:
				xmin = 573.8749
				xmax = 573.9049
				text = "AH0"
			intervals [2412]:
				xmin = 573.9049
				xmax = 573.9549
				text = "N"
			intervals [2413]:
				xmin = 573.9549
				xmax = 574.1149
				text = "SH"
			intervals [2414]:
				xmin = 574.1149
				xmax = 574.2149
				text = "IY1"
			intervals [2415]:
				xmin = 574.2149
				xmax = 574.2449
				text = "spn"
			intervals [2416]:
				xmin = 574.2449
				xmax = 574.2749
				text = "sp"
			intervals [2417]:
				xmin = 574.2749
				xmax = 574.3149
				text = "L"
			intervals [2418]:
				xmin = 574.3149
				xmax = 574.3449
				text = "EH1"
			intervals [2419]:
				xmin = 574.3449
				xmax = 574.5149
				text = "T"
			intervals [2420]:
				xmin = 574.5149
				xmax = 574.5549
				text = "Y"
			intervals [2421]:
				xmin = 574.5549
				xmax = 574.5849
				text = "UW1"
			intervals [2422]:
				xmin = 574.5849
				xmax = 574.6749
				text = "sp"
			intervals [2423]:
				xmin = 574.6749
				xmax = 574.7649
				text = "G"
			intervals [2424]:
				xmin = 574.7649
				xmax = 574.9649
				text = "OW1"
			intervals [2425]:
				xmin = 574.9649
				xmax = 580.7854
				text = "sp"
			intervals [2426]:
				xmin = 580.7854
				xmax = 580.8854
				text = "N"
			intervals [2427]:
				xmin = 580.8854
				xmax = 581.0654
				text = "OW1"
			intervals [2428]:
				xmin = 581.0654
				xmax = 584.9262
				text = "sp"
			intervals [2429]:
				xmin = 584.9262
				xmax = 584.9562
				text = "N"
			intervals [2430]:
				xmin = 584.9562
				xmax = 585.1262
				text = "OW1"
			intervals [2431]:
				xmin = 585.1262
				xmax = 585.2362
				text = "sp"
			intervals [2432]:
				xmin = 585.2362
				xmax = 592.1205
				text = ""
			intervals [2433]:
				xmin = 592.1205
				xmax = 592.3005
				text = "N"
			intervals [2434]:
				xmin = 592.3005
				xmax = 592.4905
				text = "OW1"
			intervals [2435]:
				xmin = 592.4905
				xmax = 592.6805
				text = "sp"
			intervals [2436]:
				xmin = 592.6805
				xmax = 592.7505
				text = "DH"
			intervals [2437]:
				xmin = 592.7505
				xmax = 592.8205
				text = "EY1"
			intervals [2438]:
				xmin = 592.8205
				xmax = 592.9805
				text = "P"
			intervals [2439]:
				xmin = 592.9805
				xmax = 593.0105
				text = "L"
			intervals [2440]:
				xmin = 593.0105
				xmax = 593.1205
				text = "EY1"
			intervals [2441]:
				xmin = 593.1205
				xmax = 593.2505
				text = "S"
			intervals [2442]:
				xmin = 593.2505
				xmax = 593.2805
				text = "AH1"
			intervals [2443]:
				xmin = 593.2805
				xmax = 593.4205
				text = "M"
			intervals [2444]:
				xmin = 593.4205
				xmax = 593.5005
				text = "AO1"
			intervals [2445]:
				xmin = 593.5005
				xmax = 593.5405
				text = "N"
			intervals [2446]:
				xmin = 593.5405
				xmax = 593.5705
				text = "DH"
			intervals [2447]:
				xmin = 593.5705
				xmax = 593.6405
				text = "AH0"
			intervals [2448]:
				xmin = 593.6405
				xmax = 593.8305
				text = "CH"
			intervals [2449]:
				xmin = 593.8305
				xmax = 593.8805
				text = "IH1"
			intervals [2450]:
				xmin = 593.8805
				xmax = 593.9205
				text = "L"
			intervals [2451]:
				xmin = 593.9205
				xmax = 593.9505
				text = "D"
			intervals [2452]:
				xmin = 593.9505
				xmax = 593.9805
				text = "R"
			intervals [2453]:
				xmin = 593.9805
				xmax = 594.0105
				text = "AH0"
			intervals [2454]:
				xmin = 594.0105
				xmax = 594.0405
				text = "N"
			intervals [2455]:
				xmin = 594.0405
				xmax = 596.2627
				text = "sp"
			intervals [2456]:
				xmin = 596.2627
				xmax = 596.8427
				text = "spn"
			intervals [2457]:
				xmin = 596.8427
				xmax = 597.3745
				text = ""
			intervals [2458]:
				xmin = 597.3745
				xmax = 597.4445
				text = "DH"
			intervals [2459]:
				xmin = 597.4445
				xmax = 597.5145
				text = "EY1"
			intervals [2460]:
				xmin = 597.5145
				xmax = 597.5845
				text = "sp"
			intervals [2461]:
				xmin = 597.5845
				xmax = 597.6945
				text = "T"
			intervals [2462]:
				xmin = 597.6945
				xmax = 597.8445
				text = "EY1"
			intervals [2463]:
				xmin = 597.8445
				xmax = 597.9345
				text = "K"
			intervals [2464]:
				xmin = 597.9345
				xmax = 598.0845
				text = "AH0"
			intervals [2465]:
				xmin = 598.0845
				xmax = 598.3745
				text = "AH1"
			intervals [2466]:
				xmin = 598.3745
				xmax = 599.0138
				text = "sp"
			intervals [2467]:
				xmin = 599.0138
				xmax = 599.1438
				text = "AH0"
			intervals [2468]:
				xmin = 599.1438
				xmax = 599.3438
				text = "P"
			intervals [2469]:
				xmin = 599.3438
				xmax = 599.5538
				text = "IH1"
			intervals [2470]:
				xmin = 599.5538
				xmax = 599.7138
				text = "N"
			intervals [2471]:
				xmin = 599.7138
				xmax = 599.9332
				text = ""
			intervals [2472]:
				xmin = 599.9332
				xmax = 599.9832
				text = "sil"
			intervals [2473]:
				xmin = 599.9832
				xmax = 600.0832
				text = "AH0"
			intervals [2474]:
				xmin = 600.0832
				xmax = 600.2332
				text = "S"
			intervals [2475]:
				xmin = 600.2332
				xmax = 600.3632
				text = "EY1"
			intervals [2476]:
				xmin = 600.3632
				xmax = 600.4532
				text = "F"
			intervals [2477]:
				xmin = 600.4532
				xmax = 600.5132
				text = "T"
			intervals [2478]:
				xmin = 600.5132
				xmax = 600.5632
				text = "IY0"
			intervals [2479]:
				xmin = 600.5632
				xmax = 600.7032
				text = "P"
			intervals [2480]:
				xmin = 600.7032
				xmax = 600.8332
				text = "IH1"
			intervals [2481]:
				xmin = 600.8332
				xmax = 601.0332
				text = "N"
			intervals [2482]:
				xmin = 601.0332
				xmax = 601.528
				text = ""
			intervals [2483]:
				xmin = 601.528
				xmax = 601.668
				text = "AH0"
			intervals [2484]:
				xmin = 601.668
				xmax = 601.738
				text = "N"
			intervals [2485]:
				xmin = 601.738
				xmax = 601.868
				text = "P"
			intervals [2486]:
				xmin = 601.868
				xmax = 601.918
				text = "UH1"
			intervals [2487]:
				xmin = 601.918
				xmax = 601.978
				text = "T"
			intervals [2488]:
				xmin = 601.978
				xmax = 602.088
				text = "S"
			intervals [2489]:
				xmin = 602.088
				xmax = 602.128
				text = "AH1"
			intervals [2490]:
				xmin = 602.128
				xmax = 602.198
				text = "M"
			intervals [2491]:
				xmin = 602.198
				xmax = 602.358
				text = "P"
			intervals [2492]:
				xmin = 602.358
				xmax = 602.488
				text = "EY1"
			intervals [2493]:
				xmin = 602.488
				xmax = 602.578
				text = "P"
			intervals [2494]:
				xmin = 602.578
				xmax = 602.618
				text = "ER0"
			intervals [2495]:
				xmin = 602.618
				xmax = 602.758
				text = "OW1"
			intervals [2496]:
				xmin = 602.758
				xmax = 602.858
				text = "V"
			intervals [2497]:
				xmin = 602.858
				xmax = 602.958
				text = "ER0"
			intervals [2498]:
				xmin = 602.958
				xmax = 602.988
				text = "AH0"
			intervals [2499]:
				xmin = 602.988
				xmax = 603.048
				text = "N"
			intervals [2500]:
				xmin = 603.048
				xmax = 603.238
				text = "S"
			intervals [2501]:
				xmin = 603.238
				xmax = 603.318
				text = "T"
			intervals [2502]:
				xmin = 603.318
				xmax = 603.398
				text = "IH1"
			intervals [2503]:
				xmin = 603.398
				xmax = 603.508
				text = "K"
			intervals [2504]:
				xmin = 603.508
				xmax = 603.558
				text = "IH1"
			intervals [2505]:
				xmin = 603.558
				xmax = 603.628
				text = "T"
			intervals [2506]:
				xmin = 603.628
				xmax = 603.698
				text = "IH1"
			intervals [2507]:
				xmin = 603.698
				xmax = 603.828
				text = "N"
			intervals [2508]:
				xmin = 603.828
				xmax = 604.4876
				text = "sp"
			intervals [2509]:
				xmin = 604.4876
				xmax = 604.8076
				text = "S"
			intervals [2510]:
				xmin = 604.8076
				xmax = 604.8876
				text = "T"
			intervals [2511]:
				xmin = 604.8876
				xmax = 604.9476
				text = "IH1"
			intervals [2512]:
				xmin = 604.9476
				xmax = 605.0376
				text = "K"
			intervals [2513]:
				xmin = 605.0376
				xmax = 605.0776
				text = "IH1"
			intervals [2514]:
				xmin = 605.0776
				xmax = 605.1276
				text = "T"
			intervals [2515]:
				xmin = 605.1276
				xmax = 605.2076
				text = "IH0"
			intervals [2516]:
				xmin = 605.2076
				xmax = 605.2676
				text = "N"
			intervals [2517]:
				xmin = 605.2676
				xmax = 605.3876
				text = "S"
			intervals [2518]:
				xmin = 605.3876
				xmax = 605.4276
				text = "AH1"
			intervals [2519]:
				xmin = 605.4276
				xmax = 605.5176
				text = "M"
			intervals [2520]:
				xmin = 605.5176
				xmax = 605.5876
				text = "B"
			intervals [2521]:
				xmin = 605.5876
				xmax = 605.6876
				text = "AA2"
			intervals [2522]:
				xmin = 605.6876
				xmax = 605.7576
				text = "D"
			intervals [2523]:
				xmin = 605.7576
				xmax = 605.8176
				text = "IY0"
			intervals [2524]:
				xmin = 605.8176
				xmax = 605.8976
				text = "sp"
			intervals [2525]:
				xmin = 605.8976
				xmax = 606.0276
				text = "CH"
			intervals [2526]:
				xmin = 606.0276
				xmax = 606.0976
				text = "EH1"
			intervals [2527]:
				xmin = 606.0976
				xmax = 606.2076
				text = "R"
			intervals [2528]:
				xmin = 606.2076
				xmax = 606.2876
				text = "W"
			intervals [2529]:
				xmin = 606.2876
				xmax = 606.3176
				text = "EH1"
			intervals [2530]:
				xmin = 606.3176
				xmax = 606.3676
				text = "N"
			intervals [2531]:
				xmin = 606.3676
				xmax = 606.4076
				text = "DH"
			intervals [2532]:
				xmin = 606.4076
				xmax = 606.4976
				text = "EY1"
			intervals [2533]:
				xmin = 606.4976
				xmax = 606.6876
				text = "S"
			intervals [2534]:
				xmin = 606.6876
				xmax = 606.7176
				text = "IH1"
			intervals [2535]:
				xmin = 606.7176
				xmax = 606.7676
				text = "T"
			intervals [2536]:
				xmin = 606.7676
				xmax = 606.8476
				text = "sp"
			intervals [2537]:
				xmin = 606.8476
				xmax = 606.9476
				text = "D"
			intervals [2538]:
				xmin = 606.9476
				xmax = 607.2276
				text = "AW1"
			intervals [2539]:
				xmin = 607.2276
				xmax = 607.2676
				text = "N"
			intervals [2540]:
				xmin = 607.2676
				xmax = 607.3076
				text = "sp"
			intervals [2541]:
				xmin = 607.3076
				xmax = 607.6818
				text = ""
			intervals [2542]:
				xmin = 607.6818
				xmax = 607.7718
				text = "DH"
			intervals [2543]:
				xmin = 607.7718
				xmax = 607.8618
				text = "EY1"
			intervals [2544]:
				xmin = 607.8618
				xmax = 607.9718
				text = "S"
			intervals [2545]:
				xmin = 607.9718
				xmax = 608.0318
				text = "T"
			intervals [2546]:
				xmin = 608.0318
				xmax = 608.1518
				text = "AA1"
			intervals [2547]:
				xmin = 608.1518
				xmax = 608.1918
				text = "R"
			intervals [2548]:
				xmin = 608.1918
				xmax = 608.2218
				text = "T"
			intervals [2549]:
				xmin = 608.2218
				xmax = 608.2518
				text = "sp"
			intervals [2550]:
				xmin = 608.2518
				xmax = 608.3118
				text = "T"
			intervals [2551]:
				xmin = 608.3118
				xmax = 608.3918
				text = "AH0"
			intervals [2552]:
				xmin = 608.3918
				xmax = 608.5218
				text = "HH"
			intervals [2553]:
				xmin = 608.5218
				xmax = 608.8118
				text = "AA1"
			intervals [2554]:
				xmin = 608.8118
				xmax = 608.8818
				text = "L"
			intervals [2555]:
				xmin = 608.8818
				xmax = 608.9118
				text = "ER0"
			intervals [2556]:
				xmin = 608.9118
				xmax = 608.9418
				text = "IH0"
			intervals [2557]:
				xmin = 608.9418
				xmax = 609.1118
				text = "N"
			intervals [2558]:
				xmin = 609.1118
				xmax = 613.3414
				text = ""
			intervals [2559]:
				xmin = 613.3414
				xmax = 613.4114
				text = "sil"
			intervals [2560]:
				xmin = 613.4114
				xmax = 613.4414
				text = "Y"
			intervals [2561]:
				xmin = 613.4414
				xmax = 613.6014
				text = "EH1"
			intervals [2562]:
				xmin = 613.6014
				xmax = 613.8514
				text = "S"
			intervals [2563]:
				xmin = 613.8514
				xmax = 618.0405
				text = ""
			intervals [2564]:
				xmin = 618.0405
				xmax = 618.1205
				text = "sil"
			intervals [2565]:
				xmin = 618.1205
				xmax = 618.2305
				text = "spn"
			intervals [2566]:
				xmin = 618.2305
				xmax = 618.6121
				text = "sp"
			intervals [2567]:
				xmin = 618.6121
				xmax = 618.6821
				text = "N"
			intervals [2568]:
				xmin = 618.6821
				xmax = 618.9521
				text = "OW1"
			intervals [2569]:
				xmin = 618.9521
				xmax = 622.1239
				text = "sp"
			intervals [2570]:
				xmin = 622.1239
				xmax = 622.2339
				text = "Y"
			intervals [2571]:
				xmin = 622.2339
				xmax = 622.4439
				text = "EH1"
			intervals [2572]:
				xmin = 622.4439
				xmax = 622.6539
				text = "S"
			intervals [2573]:
				xmin = 622.6539
				xmax = 625.1223
				text = ""
			intervals [2574]:
				xmin = 625.1223
				xmax = 625.1723
				text = "sil"
			intervals [2575]:
				xmin = 625.1723
				xmax = 625.2323
				text = "HH"
			intervals [2576]:
				xmin = 625.2323
				xmax = 625.2723
				text = "W"
			intervals [2577]:
				xmin = 625.2723
				xmax = 625.3423
				text = "AH1"
			intervals [2578]:
				xmin = 625.3423
				xmax = 625.3723
				text = "N"
			intervals [2579]:
				xmin = 625.3723
				xmax = 625.4023
				text = "AH0"
			intervals [2580]:
				xmin = 625.4023
				xmax = 625.4323
				text = "V"
			intervals [2581]:
				xmin = 625.4323
				xmax = 625.4723
				text = "AH0"
			intervals [2582]:
				xmin = 625.4723
				xmax = 625.5923
				text = "M"
			intervals [2583]:
				xmin = 625.5923
				xmax = 625.6523
				text = "N"
			intervals [2584]:
				xmin = 625.6523
				xmax = 625.9823
				text = "EY1"
			intervals [2585]:
				xmin = 625.9823
				xmax = 626.0223
				text = "M"
			intervals [2586]:
				xmin = 626.0223
				xmax = 626.1123
				text = "sp"
			intervals [2587]:
				xmin = 626.1123
				xmax = 626.5023
				text = "AH1"
			intervals [2588]:
				xmin = 626.5023
				xmax = 626.6723
				text = "sp"
			intervals [2589]:
				xmin = 626.6723
				xmax = 628.5495
				text = ""
			intervals [2590]:
				xmin = 628.5495
				xmax = 629.5795
				text = "TN"
			intervals [2591]:
				xmin = 629.5795
				xmax = 629.6095
				text = "sp"
			intervals [2592]:
				xmin = 629.6095
				xmax = 631.1876
				text = ""
			intervals [2593]:
				xmin = 631.1876
				xmax = 631.9676
				text = "TN"
			intervals [2594]:
				xmin = 631.9676
				xmax = 633.9621
				text = "sp"
			intervals [2595]:
				xmin = 633.9621
				xmax = 634.0221
				text = "AH1"
			intervals [2596]:
				xmin = 634.0221
				xmax = 634.4021
				text = "M"
			intervals [2597]:
				xmin = 634.4021
				xmax = 634.5775
				text = ""
			intervals [2598]:
				xmin = 634.5775
				xmax = 635.6375
				text = "TN"
			intervals [2599]:
				xmin = 635.6375
				xmax = 637.6712
				text = "sp"
			intervals [2600]:
				xmin = 637.6712
				xmax = 637.7412
				text = "AE1"
			intervals [2601]:
				xmin = 637.7412
				xmax = 637.9412
				text = "N"
			intervals [2602]:
				xmin = 637.9412
				xmax = 638.0212
				text = "sp"
			intervals [2603]:
				xmin = 638.0212
				xmax = 638.2712
				text = "AH1"
			intervals [2604]:
				xmin = 638.2712
				xmax = 638.3412
				text = "M"
			intervals [2605]:
				xmin = 638.3412
				xmax = 638.3712
				text = "sp"
			intervals [2606]:
				xmin = 638.3712
				xmax = 638.4412
				text = "DH"
			intervals [2607]:
				xmin = 638.4412
				xmax = 638.5112
				text = "AH0"
			intervals [2608]:
				xmin = 638.5112
				xmax = 638.6612
				text = "sp"
			intervals [2609]:
				xmin = 638.6612
				xmax = 638.8812
				text = "AH0"
			intervals [2610]:
				xmin = 638.8812
				xmax = 638.9512
				text = "G"
			intervals [2611]:
				xmin = 638.9512
				xmax = 639.0312
				text = "ER1"
			intervals [2612]:
				xmin = 639.0312
				xmax = 639.1712
				text = "L"
			intervals [2613]:
				xmin = 639.1712
				xmax = 639.2412
				text = "HH"
			intervals [2614]:
				xmin = 639.2412
				xmax = 639.3812
				text = "ER1"
			intervals [2615]:
				xmin = 639.3812
				xmax = 639.4912
				text = "M"
			intervals [2616]:
				xmin = 639.4912
				xmax = 639.5612
				text = "AH1"
			intervals [2617]:
				xmin = 639.5612
				xmax = 639.6612
				text = "DH"
			intervals [2618]:
				xmin = 639.6612
				xmax = 639.7612
				text = "ER0"
			intervals [2619]:
				xmin = 639.7612
				xmax = 639.8712
				text = "N"
			intervals [2620]:
				xmin = 639.8712
				xmax = 639.9812
				text = "EY1"
			intervals [2621]:
				xmin = 639.9812
				xmax = 640.0512
				text = "M"
			intervals [2622]:
				xmin = 640.0512
				xmax = 640.0812
				text = "D"
			intervals [2623]:
				xmin = 640.0812
				xmax = 640.1112
				text = "HH"
			intervals [2624]:
				xmin = 640.1112
				xmax = 640.1512
				text = "ER0"
			intervals [2625]:
				xmin = 640.1512
				xmax = 640.2412
				text = "sp"
			intervals [2626]:
				xmin = 640.2412
				xmax = 640.9512
				text = "TN"
			intervals [2627]:
				xmin = 640.9512
				xmax = 643.7831
				text = "sp"
			intervals [2628]:
				xmin = 643.7831
				xmax = 643.8631
				text = "spn"
			intervals [2629]:
				xmin = 643.8631
				xmax = 644.2254
				text = "sp"
			intervals [2630]:
				xmin = 644.2254
				xmax = 644.3954
				text = "AO1"
			intervals [2631]:
				xmin = 644.3954
				xmax = 644.4354
				text = "L"
			intervals [2632]:
				xmin = 644.4354
				xmax = 644.4654
				text = "W"
			intervals [2633]:
				xmin = 644.4654
				xmax = 644.5154
				text = "IY1"
			intervals [2634]:
				xmin = 644.5154
				xmax = 644.6154
				text = "D"
			intervals [2635]:
				xmin = 644.6154
				xmax = 644.7454
				text = "UW1"
			intervals [2636]:
				xmin = 644.7454
				xmax = 644.7854
				text = "IH0"
			intervals [2637]:
				xmin = 644.7854
				xmax = 644.8954
				text = "Z"
			intervals [2638]:
				xmin = 644.8954
				xmax = 645.0354
				text = "P"
			intervals [2639]:
				xmin = 645.0354
				xmax = 645.0754
				text = "L"
			intervals [2640]:
				xmin = 645.0754
				xmax = 645.1654
				text = "EY1"
			intervals [2641]:
				xmin = 645.1654
				xmax = 645.2354
				text = "sp"
			intervals [2642]:
				xmin = 645.2354
				xmax = 645.3654
				text = "JH"
			intervals [2643]:
				xmin = 645.3654
				xmax = 645.4154
				text = "AH1"
			intervals [2644]:
				xmin = 645.4154
				xmax = 645.4754
				text = "M"
			intervals [2645]:
				xmin = 645.4754
				xmax = 645.5254
				text = "P"
			intervals [2646]:
				xmin = 645.5254
				xmax = 645.6354
				text = "R"
			intervals [2647]:
				xmin = 645.6354
				xmax = 645.7254
				text = "OW1"
			intervals [2648]:
				xmin = 645.7254
				xmax = 645.8354
				text = "P"
			intervals [2649]:
				xmin = 645.8354
				xmax = 650.8242
				text = ""
			intervals [2650]:
				xmin = 650.8242
				xmax = 650.8642
				text = "sil"
			intervals [2651]:
				xmin = 650.8642
				xmax = 650.9442
				text = "N"
			intervals [2652]:
				xmin = 650.9442
				xmax = 651.1842
				text = "OW1"
			intervals [2653]:
				xmin = 651.1842
				xmax = 651.3642
				text = "OW1"
			intervals [2654]:
				xmin = 651.3642
				xmax = 651.4442
				text = "W"
			intervals [2655]:
				xmin = 651.4442
				xmax = 651.5042
				text = "IY1"
			intervals [2656]:
				xmin = 651.5042
				xmax = 651.6742
				text = "P"
			intervals [2657]:
				xmin = 651.6742
				xmax = 651.7342
				text = "L"
			intervals [2658]:
				xmin = 651.7342
				xmax = 651.8842
				text = "EY1"
			intervals [2659]:
				xmin = 651.8842
				xmax = 651.9842
				text = "sp"
			intervals [2660]:
				xmin = 651.9842
				xmax = 652.1242
				text = "T"
			intervals [2661]:
				xmin = 652.1242
				xmax = 652.4842
				text = "AE1"
			intervals [2662]:
				xmin = 652.4842
				xmax = 652.5742
				text = "G"
			intervals [2663]:
				xmin = 652.5742
				xmax = 658.8526
				text = ""
			intervals [2664]:
				xmin = 658.8526
				xmax = 659.0626
				text = "S"
			intervals [2665]:
				xmin = 659.0626
				xmax = 659.1026
				text = "AH1"
			intervals [2666]:
				xmin = 659.1026
				xmax = 659.1526
				text = "M"
			intervals [2667]:
				xmin = 659.1526
				xmax = 659.4124
				text = "sp"
			intervals [2668]:
				xmin = 659.4124
				xmax = 659.4724
				text = "S"
			intervals [2669]:
				xmin = 659.4724
				xmax = 659.5124
				text = "AH1"
			intervals [2670]:
				xmin = 659.5124
				xmax = 659.6124
				text = "M"
			intervals [2671]:
				xmin = 659.6124
				xmax = 659.6724
				text = "B"
			intervals [2672]:
				xmin = 659.6724
				xmax = 659.7724
				text = "AA2"
			intervals [2673]:
				xmin = 659.7724
				xmax = 659.8424
				text = "D"
			intervals [2674]:
				xmin = 659.8424
				xmax = 659.8824
				text = "IY0"
			intervals [2675]:
				xmin = 659.8824
				xmax = 659.9524
				text = "HH"
			intervals [2676]:
				xmin = 659.9524
				xmax = 659.9924
				text = "AE1"
			intervals [2677]:
				xmin = 659.9924
				xmax = 660.1224
				text = "V"
			intervals [2678]:
				xmin = 660.1224
				xmax = 660.2124
				text = "T"
			intervals [2679]:
				xmin = 660.2124
				xmax = 660.3424
				text = "AH0"
			intervals [2680]:
				xmin = 660.3424
				xmax = 660.3824
				text = "sp"
			intervals [2681]:
				xmin = 660.3824
				xmax = 660.5208
				text = ""
			intervals [2682]:
				xmin = 660.5208
				xmax = 660.6908
				text = "L"
			intervals [2683]:
				xmin = 660.6908
				xmax = 660.7908
				text = "AY1"
			intervals [2684]:
				xmin = 660.7908
				xmax = 660.8408
				text = "K"
			intervals [2685]:
				xmin = 660.8408
				xmax = 660.8708
				text = "sp"
			intervals [2686]:
				xmin = 660.8708
				xmax = 660.9408
				text = "W"
			intervals [2687]:
				xmin = 660.9408
				xmax = 660.9908
				text = "IY1"
			intervals [2688]:
				xmin = 660.9908
				xmax = 661.1108
				text = "P"
			intervals [2689]:
				xmin = 661.1108
				xmax = 661.1608
				text = "L"
			intervals [2690]:
				xmin = 661.1608
				xmax = 661.3008
				text = "EY1"
			intervals [2691]:
				xmin = 661.3008
				xmax = 661.4508
				text = "T"
			intervals [2692]:
				xmin = 661.4508
				xmax = 661.6308
				text = "AE1"
			intervals [2693]:
				xmin = 661.6308
				xmax = 661.7308
				text = "G"
			intervals [2694]:
				xmin = 661.7308
				xmax = 661.8008
				text = "AH0"
			intervals [2695]:
				xmin = 661.8008
				xmax = 661.8608
				text = "N"
			intervals [2696]:
				xmin = 661.8608
				xmax = 661.9408
				text = "S"
			intervals [2697]:
				xmin = 661.9408
				xmax = 661.9908
				text = "AH1"
			intervals [2698]:
				xmin = 661.9908
				xmax = 662.0908
				text = "M"
			intervals [2699]:
				xmin = 662.0908
				xmax = 662.1508
				text = "B"
			intervals [2700]:
				xmin = 662.1508
				xmax = 662.2708
				text = "AA2"
			intervals [2701]:
				xmin = 662.2708
				xmax = 662.3008
				text = "D"
			intervals [2702]:
				xmin = 662.3008
				xmax = 662.3308
				text = "IY0"
			intervals [2703]:
				xmin = 662.3308
				xmax = 662.6637
				text = "sp"
			intervals [2704]:
				xmin = 662.6637
				xmax = 662.7637
				text = "L"
			intervals [2705]:
				xmin = 662.7637
				xmax = 662.9337
				text = "AE1"
			intervals [2706]:
				xmin = 662.9337
				xmax = 663.0637
				text = "S"
			intervals [2707]:
				xmin = 663.0637
				xmax = 663.1137
				text = "W"
			intervals [2708]:
				xmin = 663.1137
				xmax = 663.1937
				text = "AH1"
			intervals [2709]:
				xmin = 663.1937
				xmax = 663.2537
				text = "N"
			intervals [2710]:
				xmin = 663.2537
				xmax = 663.3037
				text = "HH"
			intervals [2711]:
				xmin = 663.3037
				xmax = 663.3837
				text = "UW1"
			intervals [2712]:
				xmin = 663.3837
				xmax = 663.5237
				text = "R"
			intervals [2713]:
				xmin = 663.5237
				xmax = 663.6037
				text = "AH1"
			intervals [2714]:
				xmin = 663.6037
				xmax = 663.6537
				text = "N"
			intervals [2715]:
				xmin = 663.6537
				xmax = 663.7237
				text = "sp"
			intervals [2716]:
				xmin = 663.7237
				xmax = 663.8437
				text = "T"
			intervals [2717]:
				xmin = 663.8437
				xmax = 663.9337
				text = "UW1"
			intervals [2718]:
				xmin = 663.9337
				xmax = 664.0937
				text = "AH0"
			intervals [2719]:
				xmin = 664.0937
				xmax = 664.2237
				text = "T"
			intervals [2720]:
				xmin = 664.2237
				xmax = 664.2637
				text = "R"
			intervals [2721]:
				xmin = 664.2637
				xmax = 664.4337
				text = "IY1"
			intervals [2722]:
				xmin = 664.4337
				xmax = 664.5037
				text = "IH0"
			intervals [2723]:
				xmin = 664.5037
				xmax = 664.6137
				text = "Z"
			intervals [2724]:
				xmin = 664.6137
				xmax = 664.6437
				text = "sp"
			intervals [2725]:
				xmin = 664.6437
				xmax = 664.8237
				text = "IH1"
			intervals [2726]:
				xmin = 664.8237
				xmax = 664.9637
				text = "T"
			intervals [2727]:
				xmin = 664.9637
				xmax = 666.3902
				text = ""
			intervals [2728]:
				xmin = 666.3902
				xmax = 666.4202
				text = "sil"
			intervals [2729]:
				xmin = 666.4202
				xmax = 666.4602
				text = "AH0"
			intervals [2730]:
				xmin = 666.4602
				xmax = 666.5102
				text = "N"
			intervals [2731]:
				xmin = 666.5102
				xmax = 666.5502
				text = "D"
			intervals [2732]:
				xmin = 666.5502
				xmax = 666.6402
				text = "DH"
			intervals [2733]:
				xmin = 666.6402
				xmax = 666.8502
				text = "EH1"
			intervals [2734]:
				xmin = 666.8502
				xmax = 666.9502
				text = "N"
			intervals [2735]:
				xmin = 666.9502
				xmax = 667.5406
				text = "sp"
			intervals [2736]:
				xmin = 667.5406
				xmax = 667.6606
				text = "S"
			intervals [2737]:
				xmin = 667.6606
				xmax = 667.7006
				text = "AH1"
			intervals [2738]:
				xmin = 667.7006
				xmax = 667.8006
				text = "M"
			intervals [2739]:
				xmin = 667.8006
				xmax = 667.8306
				text = "B"
			intervals [2740]:
				xmin = 667.8306
				xmax = 667.9506
				text = "AA2"
			intervals [2741]:
				xmin = 667.9506
				xmax = 667.9906
				text = "D"
			intervals [2742]:
				xmin = 667.9906
				xmax = 668.0206
				text = "IY0"
			intervals [2743]:
				xmin = 668.0206
				xmax = 668.0506
				text = "sp"
			intervals [2744]:
				xmin = 668.0506
				xmax = 668.1406
				text = "EH1"
			intervals [2745]:
				xmin = 668.1406
				xmax = 668.2006
				text = "V"
			intervals [2746]:
				xmin = 668.2006
				xmax = 668.2606
				text = "R"
			intervals [2747]:
				xmin = 668.2606
				xmax = 668.3406
				text = "IY0"
			intervals [2748]:
				xmin = 668.3406
				xmax = 668.3906
				text = "B"
			intervals [2749]:
				xmin = 668.3906
				xmax = 668.4806
				text = "AA2"
			intervals [2750]:
				xmin = 668.4806
				xmax = 668.5506
				text = "D"
			intervals [2751]:
				xmin = 668.5506
				xmax = 668.6606
				text = "IY0"
			intervals [2752]:
				xmin = 668.6606
				xmax = 668.6906
				text = "spn"
			intervals [2753]:
				xmin = 668.6906
				xmax = 668.7206
				text = "sp"
			intervals [2754]:
				xmin = 668.7206
				xmax = 668.7906
				text = "G"
			intervals [2755]:
				xmin = 668.7906
				xmax = 668.8406
				text = "IH1"
			intervals [2756]:
				xmin = 668.8406
				xmax = 668.9106
				text = "T"
			intervals [2757]:
				xmin = 668.9106
				xmax = 668.9806
				text = "AO1"
			intervals [2758]:
				xmin = 668.9806
				xmax = 669.0906
				text = "F"
			intervals [2759]:
				xmin = 669.0906
				xmax = 669.1506
				text = "sp"
			intervals [2760]:
				xmin = 669.1506
				xmax = 669.2306
				text = "B"
			intervals [2761]:
				xmin = 669.2306
				xmax = 669.3506
				text = "EY1"
			intervals [2762]:
				xmin = 669.3506
				xmax = 669.5006
				text = "S"
			intervals [2763]:
				xmin = 669.5006
				xmax = 669.6106
				text = "AE1"
			intervals [2764]:
				xmin = 669.6106
				xmax = 669.6406
				text = "N"
			intervals [2765]:
				xmin = 669.6406
				xmax = 669.7606
				text = "HH"
			intervals [2766]:
				xmin = 669.7606
				xmax = 669.8706
				text = "UW0"
			intervals [2767]:
				xmin = 669.8706
				xmax = 670.0006
				text = "EH1"
			intervals [2768]:
				xmin = 670.0006
				xmax = 670.0606
				text = "V"
			intervals [2769]:
				xmin = 670.0606
				xmax = 670.1006
				text = "ER0"
			intervals [2770]:
				xmin = 670.1006
				xmax = 670.1706
				text = "DH"
			intervals [2771]:
				xmin = 670.1706
				xmax = 670.2606
				text = "EY1"
			intervals [2772]:
				xmin = 670.2606
				xmax = 670.3306
				text = "sp"
			intervals [2773]:
				xmin = 670.3306
				xmax = 670.4606
				text = "T"
			intervals [2774]:
				xmin = 670.4606
				xmax = 670.6306
				text = "AH1"
			intervals [2775]:
				xmin = 670.6306
				xmax = 670.8906
				text = "CH"
			intervals [2776]:
				xmin = 670.8906
				xmax = 671.3422
				text = ""
			intervals [2777]:
				xmin = 671.3422
				xmax = 671.4322
				text = "HH"
			intervals [2778]:
				xmin = 671.4322
				xmax = 671.5222
				text = "UW0"
			intervals [2779]:
				xmin = 671.5222
				xmax = 671.5922
				text = "EH1"
			intervals [2780]:
				xmin = 671.5922
				xmax = 671.6222
				text = "V"
			intervals [2781]:
				xmin = 671.6222
				xmax = 671.6522
				text = "ER0"
			intervals [2782]:
				xmin = 671.6522
				xmax = 671.6922
				text = "DH"
			intervals [2783]:
				xmin = 671.6922
				xmax = 671.7322
				text = "AH0"
			intervals [2784]:
				xmin = 671.7322
				xmax = 672.3122
				text = "P"
			intervals [2785]:
				xmin = 672.3122
				xmax = 672.3522
				text = "P"
			intervals [2786]:
				xmin = 672.3522
				xmax = 672.5861
				text = ""
			intervals [2787]:
				xmin = 672.5861
				xmax = 672.7161
				text = "P"
			intervals [2788]:
				xmin = 672.7161
				xmax = 672.8461
				text = "ER1"
			intervals [2789]:
				xmin = 672.8461
				xmax = 672.9861
				text = "S"
			intervals [2790]:
				xmin = 672.9861
				xmax = 673.0261
				text = "AH0"
			intervals [2791]:
				xmin = 673.0261
				xmax = 673.0861
				text = "N"
			intervals [2792]:
				xmin = 673.0861
				xmax = 673.1361
				text = "DH"
			intervals [2793]:
				xmin = 673.1361
				xmax = 673.2461
				text = "AE1"
			intervals [2794]:
				xmin = 673.2461
				xmax = 673.3361
				text = "T"
			intervals [2795]:
				xmin = 673.3361
				xmax = 673.3661
				text = "sp"
			intervals [2796]:
				xmin = 673.3661
				xmax = 673.4961
				text = "IH1"
			intervals [2797]:
				xmin = 673.4961
				xmax = 673.6161
				text = "T"
			intervals [2798]:
				xmin = 673.6161
				xmax = 673.7704
				text = ""
			intervals [2799]:
				xmin = 673.7704
				xmax = 673.8704
				text = "T"
			intervals [2800]:
				xmin = 673.8704
				xmax = 673.9604
				text = "AH1"
			intervals [2801]:
				xmin = 673.9604
				xmax = 674.0404
				text = "CH"
			intervals [2802]:
				xmin = 674.0404
				xmax = 674.1704
				text = "S"
			intervals [2803]:
				xmin = 674.1704
				xmax = 674.2204
				text = "AH1"
			intervals [2804]:
				xmin = 674.2204
				xmax = 674.3104
				text = "M"
			intervals [2805]:
				xmin = 674.3104
				xmax = 674.3804
				text = "B"
			intervals [2806]:
				xmin = 674.3804
				xmax = 674.5004
				text = "AA2"
			intervals [2807]:
				xmin = 674.5004
				xmax = 674.5604
				text = "D"
			intervals [2808]:
				xmin = 674.5604
				xmax = 674.6604
				text = "IY0"
			intervals [2809]:
				xmin = 674.6604
				xmax = 674.7704
				text = "EH1"
			intervals [2810]:
				xmin = 674.7704
				xmax = 674.8804
				text = "L"
			intervals [2811]:
				xmin = 674.8804
				xmax = 675.0304
				text = "S"
			intervals [2812]:
				xmin = 675.0304
				xmax = 675.4118
				text = ""
			intervals [2813]:
				xmin = 675.4118
				xmax = 675.5018
				text = "DH"
			intervals [2814]:
				xmin = 675.5018
				xmax = 675.5518
				text = "AE1"
			intervals [2815]:
				xmin = 675.5518
				xmax = 675.6518
				text = "T"
			intervals [2816]:
				xmin = 675.6518
				xmax = 675.7518
				text = "P"
			intervals [2817]:
				xmin = 675.7518
				xmax = 675.8718
				text = "ER1"
			intervals [2818]:
				xmin = 675.8718
				xmax = 675.9018
				text = "S"
			intervals [2819]:
				xmin = 675.9018
				xmax = 675.9318
				text = "AH0"
			intervals [2820]:
				xmin = 675.9318
				xmax = 675.9618
				text = "N"
			intervals [2821]:
				xmin = 675.9618
				xmax = 675.9918
				text = "DH"
			intervals [2822]:
				xmin = 675.9918
				xmax = 676.0218
				text = "AH0"
			intervals [2823]:
				xmin = 676.0218
				xmax = 676.0818
				text = "T"
			intervals [2824]:
				xmin = 676.0818
				xmax = 676.1518
				text = "DH"
			intervals [2825]:
				xmin = 676.1518
				xmax = 676.2718
				text = "EY1"
			intervals [2826]:
				xmin = 676.2718
				xmax = 676.3218
				text = "sp"
			intervals [2827]:
				xmin = 676.3218
				xmax = 676.4418
				text = "T"
			intervals [2828]:
				xmin = 676.4418
				xmax = 676.5218
				text = "AH1"
			intervals [2829]:
				xmin = 676.5218
				xmax = 676.6918
				text = "CH"
			intervals [2830]:
				xmin = 676.6918
				xmax = 676.7418
				text = "IH0"
			intervals [2831]:
				xmin = 676.7418
				xmax = 676.8718
				text = "Z"
			intervals [2832]:
				xmin = 676.8718
				xmax = 676.9018
				text = "sp"
			intervals [2833]:
				xmin = 676.9018
				xmax = 677.0418
				text = "IH1"
			intervals [2834]:
				xmin = 677.0418
				xmax = 677.1718
				text = "T"
			intervals [2835]:
				xmin = 677.1718
				xmax = 687.9573
				text = ""
			intervals [2836]:
				xmin = 687.9573
				xmax = 687.9973
				text = "sil"
			intervals [2837]:
				xmin = 687.9973
				xmax = 688.1073
				text = "N"
			intervals [2838]:
				xmin = 688.1073
				xmax = 688.3973
				text = "OW1"
			intervals [2839]:
				xmin = 688.3973
				xmax = 690.241
				text = ""
			intervals [2840]:
				xmin = 690.241
				xmax = 690.291
				text = "sil"
			intervals [2841]:
				xmin = 690.291
				xmax = 691.521
				text = "spn"
			intervals [2842]:
				xmin = 691.521
				xmax = 696.227
				text = ""
			intervals [2843]:
				xmin = 696.227
				xmax = 696.367
				text = "N"
			intervals [2844]:
				xmin = 696.367
				xmax = 696.567
				text = "OW1"
			intervals [2845]:
				xmin = 696.567
				xmax = 702.0504
				text = "sp"
			intervals [2846]:
				xmin = 702.0504
				xmax = 702.0804
				text = "AY1"
			intervals [2847]:
				xmin = 702.0804
				xmax = 702.1104
				text = "D"
			intervals [2848]:
				xmin = 702.1104
				xmax = 702.1404
				text = "OW1"
			intervals [2849]:
				xmin = 702.1404
				xmax = 702.2304
				text = "N"
			intervals [2850]:
				xmin = 702.2304
				xmax = 702.2804
				text = "T"
			intervals [2851]:
				xmin = 702.2804
				xmax = 702.3904
				text = "sp"
			intervals [2852]:
				xmin = 702.3904
				xmax = 702.4304
				text = "N"
			intervals [2853]:
				xmin = 702.4304
				xmax = 702.4604
				text = "OW1"
			intervals [2854]:
				xmin = 702.4604
				xmax = 710.6285
				text = "sp"
			intervals [2855]:
				xmin = 710.6285
				xmax = 710.6985
				text = "W"
			intervals [2856]:
				xmin = 710.6985
				xmax = 710.7985
				text = "IY1"
			intervals [2857]:
				xmin = 710.7985
				xmax = 710.9485
				text = "AE1"
			intervals [2858]:
				xmin = 710.9485
				xmax = 711.0985
				text = "S"
			intervals [2859]:
				xmin = 711.0985
				xmax = 711.1285
				text = "K"
			intervals [2860]:
				xmin = 711.1285
				xmax = 711.1785
				text = "IH0"
			intervals [2861]:
				xmin = 711.1785
				xmax = 711.2085
				text = "F"
			intervals [2862]:
				xmin = 711.2085
				xmax = 711.3785
				text = "SH"
			intervals [2863]:
				xmin = 711.3785
				xmax = 711.4285
				text = "IY1"
			intervals [2864]:
				xmin = 711.4285
				xmax = 711.6085
				text = "W"
			intervals [2865]:
				xmin = 711.6085
				xmax = 711.6585
				text = "AA1"
			intervals [2866]:
				xmin = 711.6585
				xmax = 711.6885
				text = "N"
			intervals [2867]:
				xmin = 711.6885
				xmax = 711.7185
				text = "AH0"
			intervals [2868]:
				xmin = 711.7185
				xmax = 711.7885
				text = "sp"
			intervals [2869]:
				xmin = 711.7885
				xmax = 711.8985
				text = "P"
			intervals [2870]:
				xmin = 711.8985
				xmax = 711.9885
				text = "L"
			intervals [2871]:
				xmin = 711.9885
				xmax = 712.1685
				text = "EY1"
			intervals [2872]:
				xmin = 712.1685
				xmax = 712.4536
				text = "sp"
			intervals [2873]:
				xmin = 712.4536
				xmax = 712.6036
				text = "SH"
			intervals [2874]:
				xmin = 712.6036
				xmax = 712.6636
				text = "IY1"
			intervals [2875]:
				xmin = 712.6636
				xmax = 712.8636
				text = "S"
			intervals [2876]:
				xmin = 712.8636
				xmax = 713.1436
				text = "EY1"
			intervals [2877]:
				xmin = 713.1436
				xmax = 713.1736
				text = "sp"
			intervals [2878]:
				xmin = 713.1736
				xmax = 713.2836
				text = "Y"
			intervals [2879]:
				xmin = 713.2836
				xmax = 713.4436
				text = "EH1"
			intervals [2880]:
				xmin = 713.4436
				xmax = 713.7136
				text = "S"
			intervals [2881]:
				xmin = 713.7136
				xmax = 715.4813
				text = ""
			intervals [2882]:
				xmin = 715.4813
				xmax = 715.5313
				text = "sil"
			intervals [2883]:
				xmin = 715.5313
				xmax = 715.6413
				text = "Y"
			intervals [2884]:
				xmin = 715.6413
				xmax = 715.7913
				text = "EH1"
			intervals [2885]:
				xmin = 715.7913
				xmax = 716.0913
				text = "S"
			intervals [2886]:
				xmin = 716.0913
				xmax = 721.6026
				text = ""
			intervals [2887]:
				xmin = 721.6026
				xmax = 721.6426
				text = "sil"
			intervals [2888]:
				xmin = 721.6426
				xmax = 721.6926
				text = "AY1"
			intervals [2889]:
				xmin = 721.6926
				xmax = 721.7326
				text = "D"
			intervals [2890]:
				xmin = 721.7326
				xmax = 721.8826
				text = "OW1"
			intervals [2891]:
				xmin = 721.8826
				xmax = 721.9126
				text = "N"
			intervals [2892]:
				xmin = 721.9126
				xmax = 721.9826
				text = "N"
			intervals [2893]:
				xmin = 721.9826
				xmax = 722.0826
				text = "OW1"
			intervals [2894]:
				xmin = 722.0826
				xmax = 722.2226
				text = "W"
			intervals [2895]:
				xmin = 722.2226
				xmax = 722.2526
				text = "AH1"
			intervals [2896]:
				xmin = 722.2526
				xmax = 722.3226
				text = "T"
			intervals [2897]:
				xmin = 722.3226
				xmax = 722.4626
				text = "AY1"
			intervals [2898]:
				xmin = 722.4626
				xmax = 722.6226
				text = "W"
			intervals [2899]:
				xmin = 722.6226
				xmax = 722.6926
				text = "AA1"
			intervals [2900]:
				xmin = 722.6926
				xmax = 722.7326
				text = "N"
			intervals [2901]:
				xmin = 722.7326
				xmax = 722.8026
				text = "AH0"
			intervals [2902]:
				xmin = 722.8026
				xmax = 722.9726
				text = "sp"
			intervals [2903]:
				xmin = 722.9726
				xmax = 723.0026
				text = "B"
			intervals [2904]:
				xmin = 723.0026
				xmax = 723.1626
				text = "IY0"
			intervals [2905]:
				xmin = 723.1626
				xmax = 723.3226
				text = "sp"
			intervals [2906]:
				xmin = 723.3226
				xmax = 725.4774
				text = ""
			intervals [2907]:
				xmin = 725.4774
				xmax = 725.6874
				text = "N"
			intervals [2908]:
				xmin = 725.6874
				xmax = 725.9974
				text = "OW1"
			intervals [2909]:
				xmin = 725.9974
				xmax = 726.8039
				text = "sp"
			intervals [2910]:
				xmin = 726.8039
				xmax = 726.9239
				text = "AY1"
			intervals [2911]:
				xmin = 726.9239
				xmax = 727.0339
				text = "K"
			intervals [2912]:
				xmin = 727.0339
				xmax = 727.1239
				text = "IY1"
			intervals [2913]:
				xmin = 727.1239
				xmax = 727.1739
				text = "P"
			intervals [2914]:
				xmin = 727.1739
				xmax = 727.2139
				text = "sp"
			intervals [2915]:
				xmin = 727.2139
				xmax = 727.2739
				text = "TH"
			intervals [2916]:
				xmin = 727.2739
				xmax = 727.3339
				text = "IH1"
			intervals [2917]:
				xmin = 727.3339
				xmax = 727.3839
				text = "NG"
			intervals [2918]:
				xmin = 727.3839
				xmax = 727.4139
				text = "K"
			intervals [2919]:
				xmin = 727.4139
				xmax = 727.4539
				text = "IH0"
			intervals [2920]:
				xmin = 727.4539
				xmax = 727.5139
				text = "N"
			intervals [2921]:
				xmin = 727.5139
				xmax = 727.5939
				text = "AY1"
			intervals [2922]:
				xmin = 727.5939
				xmax = 727.7239
				text = "W"
			intervals [2923]:
				xmin = 727.7239
				xmax = 727.7839
				text = "AA1"
			intervals [2924]:
				xmin = 727.7839
				xmax = 727.8339
				text = "N"
			intervals [2925]:
				xmin = 727.8339
				xmax = 727.9239
				text = "AH0"
			intervals [2926]:
				xmin = 727.9239
				xmax = 727.9939
				text = "B"
			intervals [2927]:
				xmin = 727.9939
				xmax = 728.0739
				text = "IY0"
			intervals [2928]:
				xmin = 728.0739
				xmax = 728.2439
				text = "AH0"
			intervals [2929]:
				xmin = 728.2439
				xmax = 728.2939
				text = "L"
			intervals [2930]:
				xmin = 728.2939
				xmax = 728.4239
				text = "AA1"
			intervals [2931]:
				xmin = 728.4239
				xmax = 728.5039
				text = "T"
			intervals [2932]:
				xmin = 728.5039
				xmax = 728.5439
				text = "AH0"
			intervals [2933]:
				xmin = 728.5439
				xmax = 728.5739
				text = "V"
			intervals [2934]:
				xmin = 728.5739
				xmax = 728.7039
				text = "sp"
			intervals [2935]:
				xmin = 728.7039
				xmax = 728.7739
				text = "TH"
			intervals [2936]:
				xmin = 728.7739
				xmax = 728.8039
				text = "IH1"
			intervals [2937]:
				xmin = 728.8039
				xmax = 729.0439
				text = "NG"
			intervals [2938]:
				xmin = 729.0439
				xmax = 729.4439
				text = "Z"
			intervals [2939]:
				xmin = 729.4439
				xmax = 733.458
				text = ""
			intervals [2940]:
				xmin = 733.458
				xmax = 733.518
				text = "sil"
			intervals [2941]:
				xmin = 733.518
				xmax = 733.588
				text = "W"
			intervals [2942]:
				xmin = 733.588
				xmax = 733.668
				text = "ER1"
			intervals [2943]:
				xmin = 733.668
				xmax = 733.808
				text = "K"
			intervals [2944]:
				xmin = 733.808
				xmax = 733.868
				text = "IH0"
			intervals [2945]:
				xmin = 733.868
				xmax = 733.958
				text = "N"
			intervals [2946]:
				xmin = 733.958
				xmax = 734.018
				text = "AH0"
			intervals [2947]:
				xmin = 734.018
				xmax = 734.218
				text = "S"
			intervals [2948]:
				xmin = 734.218
				xmax = 734.5771
				text = ""
			intervals [2949]:
				xmin = 734.5771
				xmax = 734.6271
				text = "sil"
			intervals [2950]:
				xmin = 734.6271
				xmax = 734.7271
				text = "W"
			intervals [2951]:
				xmin = 734.7271
				xmax = 734.7871
				text = "ER1"
			intervals [2952]:
				xmin = 734.7871
				xmax = 734.9071
				text = "K"
			intervals [2953]:
				xmin = 734.9071
				xmax = 734.9671
				text = "IH0"
			intervals [2954]:
				xmin = 734.9671
				xmax = 735.0371
				text = "N"
			intervals [2955]:
				xmin = 735.0371
				xmax = 735.1271
				text = "AH0"
			intervals [2956]:
				xmin = 735.1271
				xmax = 735.2871
				text = "S"
			intervals [2957]:
				xmin = 735.2871
				xmax = 735.4571
				text = "EY1"
			intervals [2958]:
				xmin = 735.4571
				xmax = 735.5871
				text = "F"
			intervals [2959]:
				xmin = 735.5871
				xmax = 735.6871
				text = "W"
			intervals [2960]:
				xmin = 735.6871
				xmax = 735.8671
				text = "EY2"
			intervals [2961]:
				xmin = 735.8671
				xmax = 737.5414
				text = "sp"
			intervals [2962]:
				xmin = 737.5414
				xmax = 738.0714
				text = "AH1"
			intervals [2963]:
				xmin = 738.0714
				xmax = 739.7885
				text = "sp"
			intervals [2964]:
				xmin = 739.7885
				xmax = 739.8685
				text = "B"
			intervals [2965]:
				xmin = 739.8685
				xmax = 739.9985
				text = "IY0"
			intervals [2966]:
				xmin = 739.9985
				xmax = 740.0785
				text = "AH0"
			intervals [2967]:
				xmin = 740.0785
				xmax = 740.2785
				text = "N"
			intervals [2968]:
				xmin = 740.2785
				xmax = 740.5385
				text = "ER1"
			intervals [2969]:
				xmin = 740.5385
				xmax = 740.8985
				text = "S"
			intervals [2970]:
				xmin = 740.8985
				xmax = 742.7034
				text = ""
			intervals [2971]:
				xmin = 742.7034
				xmax = 743.3334
				text = "M"
			intervals [2972]:
				xmin = 743.3334
				xmax = 746.5426
				text = "sp"
			intervals [2973]:
				xmin = 746.5426
				xmax = 746.6026
				text = "W"
			intervals [2974]:
				xmin = 746.6026
				xmax = 746.6726
				text = "ER1"
			intervals [2975]:
				xmin = 746.6726
				xmax = 746.8326
				text = "K"
			intervals [2976]:
				xmin = 746.8326
				xmax = 746.9126
				text = "IH0"
			intervals [2977]:
				xmin = 746.9126
				xmax = 746.9726
				text = "N"
			intervals [2978]:
				xmin = 746.9726
				xmax = 747.1126
				text = "AH0"
			intervals [2979]:
				xmin = 747.1126
				xmax = 747.2626
				text = "AH1"
			intervals [2980]:
				xmin = 747.2626
				xmax = 747.4126
				text = "B"
			intervals [2981]:
				xmin = 747.4126
				xmax = 747.5226
				text = "IY1"
			intervals [2982]:
				xmin = 747.5226
				xmax = 747.6026
				text = "AH0"
			intervals [2983]:
				xmin = 747.6026
				xmax = 747.7426
				text = "S"
			intervals [2984]:
				xmin = 747.7426
				xmax = 747.7926
				text = "EH1"
			intervals [2985]:
				xmin = 747.7926
				xmax = 747.8926
				text = "K"
			intervals [2986]:
				xmin = 747.8926
				xmax = 747.9226
				text = "R"
			intervals [2987]:
				xmin = 747.9226
				xmax = 748.0026
				text = "AH0"
			intervals [2988]:
				xmin = 748.0026
				xmax = 748.1226
				text = "T"
			intervals [2989]:
				xmin = 748.1226
				xmax = 748.1526
				text = "EH2"
			intervals [2990]:
				xmin = 748.1526
				xmax = 748.2726
				text = "R"
			intervals [2991]:
				xmin = 748.2726
				xmax = 748.4226
				text = "IY0"
			intervals [2992]:
				xmin = 748.4226
				xmax = 750.1291
				text = ""
			intervals [2993]:
				xmin = 750.1291
				xmax = 750.2591
				text = "DH"
			intervals [2994]:
				xmin = 750.2591
				xmax = 750.2891
				text = "AH0"
			intervals [2995]:
				xmin = 750.2891
				xmax = 750.3191
				text = "T"
			intervals [2996]:
				xmin = 750.3191
				xmax = 750.4491
				text = "S"
			intervals [2997]:
				xmin = 750.4491
				xmax = 750.6191
				text = "AO1"
			intervals [2998]:
				xmin = 750.6191
				xmax = 750.8191
				text = "L"
			intervals [2999]:
				xmin = 750.8191
				xmax = 756.9591
				text = ""
			intervals [3000]:
				xmin = 756.9591
				xmax = 757.1091
				text = "sil"
			intervals [3001]:
				xmin = 757.1091
				xmax = 757.1991
				text = "spn"
			intervals [3002]:
				xmin = 757.1991
				xmax = 757.3414
				text = ""
			intervals [3003]:
				xmin = 757.3414
				xmax = 757.3914
				text = "sil"
			intervals [3004]:
				xmin = 757.3914
				xmax = 757.4214
				text = "G"
			intervals [3005]:
				xmin = 757.4214
				xmax = 757.5114
				text = "OW1"
			intervals [3006]:
				xmin = 757.5114
				xmax = 757.5814
				text = "sp"
			intervals [3007]:
				xmin = 757.5814
				xmax = 757.6514
				text = "TH"
			intervals [3008]:
				xmin = 757.6514
				xmax = 757.6814
				text = "R"
			intervals [3009]:
				xmin = 757.6814
				xmax = 757.7114
				text = "UW1"
			intervals [3010]:
				xmin = 757.7114
				xmax = 757.7914
				text = "sp"
			intervals [3011]:
				xmin = 757.7914
				xmax = 757.9014
				text = "K"
			intervals [3012]:
				xmin = 757.9014
				xmax = 758.1214
				text = "AA1"
			intervals [3013]:
				xmin = 758.1214
				xmax = 758.1914
				text = "L"
			intervals [3014]:
				xmin = 758.1914
				xmax = 758.2414
				text = "IH0"
			intervals [3015]:
				xmin = 758.2414
				xmax = 758.6014
				text = "JH"
			intervals [3016]:
				xmin = 758.6014
				xmax = 768.1664
				text = ""
			intervals [3017]:
				xmin = 768.1664
				xmax = 768.2264
				text = "sil"
			intervals [3018]:
				xmin = 768.2264
				xmax = 768.3364
				text = "spn"
			intervals [3019]:
				xmin = 768.3364
				xmax = 768.3964
				text = "sp"
			intervals [3020]:
				xmin = 768.3964
				xmax = 768.6793
				text = ""
			intervals [3021]:
				xmin = 768.6793
				xmax = 768.9093
				text = "AY1"
			intervals [3022]:
				xmin = 768.9093
				xmax = 768.9393
				text = "sp"
			intervals [3023]:
				xmin = 768.9393
				xmax = 769.2193
				text = "AY1"
			intervals [3024]:
				xmin = 769.2193
				xmax = 769.2493
				text = "W"
			intervals [3025]:
				xmin = 769.2493
				xmax = 769.2793
				text = "UH1"
			intervals [3026]:
				xmin = 769.2793
				xmax = 769.3093
				text = "D"
			intervals [3027]:
				xmin = 769.3093
				xmax = 769.3693
				text = "sp"
			intervals [3028]:
				xmin = 769.3693
				xmax = 769.4793
				text = "T"
			intervals [3029]:
				xmin = 769.4793
				xmax = 769.5793
				text = "EY1"
			intervals [3030]:
				xmin = 769.5793
				xmax = 769.7793
				text = "K"
			intervals [3031]:
				xmin = 769.7793
				xmax = 770.2833
				text = ""
			intervals [3032]:
				xmin = 770.2833
				xmax = 770.3333
				text = "sil"
			intervals [3033]:
				xmin = 770.3333
				xmax = 770.5033
				text = "AY1"
			intervals [3034]:
				xmin = 770.5033
				xmax = 770.5333
				text = "W"
			intervals [3035]:
				xmin = 770.5333
				xmax = 770.5633
				text = "UH1"
			intervals [3036]:
				xmin = 770.5633
				xmax = 770.6133
				text = "D"
			intervals [3037]:
				xmin = 770.6133
				xmax = 770.6833
				text = "G"
			intervals [3038]:
				xmin = 770.6833
				xmax = 770.7133
				text = "OW1"
			intervals [3039]:
				xmin = 770.7133
				xmax = 770.8833
				text = "D"
			intervals [3040]:
				xmin = 770.8833
				xmax = 771.0033
				text = "AW1"
			intervals [3041]:
				xmin = 771.0033
				xmax = 771.1233
				text = "N"
			intervals [3042]:
				xmin = 771.1233
				xmax = 771.2333
				text = "T"
			intervals [3043]:
				xmin = 771.2333
				xmax = 771.5333
				text = "AW1"
			intervals [3044]:
				xmin = 771.5333
				xmax = 771.6233
				text = "N"
			intervals [3045]:
				xmin = 771.6233
				xmax = 772.0273
				text = ""
			intervals [3046]:
				xmin = 772.0273
				xmax = 772.1273
				text = "AH0"
			intervals [3047]:
				xmin = 772.1273
				xmax = 772.1973
				text = "N"
			intervals [3048]:
				xmin = 772.1973
				xmax = 772.2773
				text = "B"
			intervals [3049]:
				xmin = 772.2773
				xmax = 772.4573
				text = "AY1"
			intervals [3050]:
				xmin = 772.4573
				xmax = 772.6273
				text = "M"
			intervals [3051]:
				xmin = 772.6273
				xmax = 772.8373
				text = "IY1"
			intervals [3052]:
				xmin = 772.8373
				xmax = 773.0373
				text = "sp"
			intervals [3053]:
				xmin = 773.0373
				xmax = 773.3142
				text = ""
			intervals [3054]:
				xmin = 773.3142
				xmax = 773.4442
				text = "S"
			intervals [3055]:
				xmin = 773.4442
				xmax = 773.4942
				text = "AH1"
			intervals [3056]:
				xmin = 773.4942
				xmax = 773.5842
				text = "M"
			intervals [3057]:
				xmin = 773.5842
				xmax = 773.8042
				text = "SH"
			intervals [3058]:
				xmin = 773.8042
				xmax = 773.9842
				text = "UW1"
			intervals [3059]:
				xmin = 773.9842
				xmax = 774.0942
				text = "Z"
			intervals [3060]:
				xmin = 774.0942
				xmax = 774.1542
				text = "AE1"
			intervals [3061]:
				xmin = 774.1542
				xmax = 774.2142
				text = "N"
			intervals [3062]:
				xmin = 774.2142
				xmax = 774.3442
				text = "S"
			intervals [3063]:
				xmin = 774.3442
				xmax = 774.3842
				text = "AH1"
			intervals [3064]:
				xmin = 774.3842
				xmax = 774.4642
				text = "M"
			intervals [3065]:
				xmin = 774.4642
				xmax = 774.5342
				text = "sp"
			intervals [3066]:
				xmin = 774.5342
				xmax = 774.6742
				text = "K"
			intervals [3067]:
				xmin = 774.6742
				xmax = 774.7242
				text = "L"
			intervals [3068]:
				xmin = 774.7242
				xmax = 774.8642
				text = "OW1"
			intervals [3069]:
				xmin = 774.8642
				xmax = 775.0742
				text = "Z"
			intervals [3070]:
				xmin = 775.0742
				xmax = 775.1042
				text = "sp"
			intervals [3071]:
				xmin = 775.1042
				xmax = 775.1542
				text = "T"
			intervals [3072]:
				xmin = 775.1542
				xmax = 775.2042
				text = "AH0"
			intervals [3073]:
				xmin = 775.2042
				xmax = 775.3242
				text = "W"
			intervals [3074]:
				xmin = 775.3242
				xmax = 775.3842
				text = "EH1"
			intervals [3075]:
				xmin = 775.3842
				xmax = 775.4342
				text = "R"
			intervals [3076]:
				xmin = 775.4342
				xmax = 779.6507
				text = "sp"
			intervals [3077]:
				xmin = 779.6507
				xmax = 779.6907
				text = "spn"
			intervals [3078]:
				xmin = 779.6907
				xmax = 779.7507
				text = "sp"
			intervals [3079]:
				xmin = 779.7507
				xmax = 779.8407
				text = "AY1"
			intervals [3080]:
				xmin = 779.8407
				xmax = 779.8907
				text = "sp"
			intervals [3081]:
				xmin = 779.8907
				xmax = 779.9207
				text = "D"
			intervals [3082]:
				xmin = 779.9207
				xmax = 779.9507
				text = "sp"
			intervals [3083]:
				xmin = 779.9507
				xmax = 780.0407
				text = "G"
			intervals [3084]:
				xmin = 780.0407
				xmax = 780.1107
				text = "OW1"
			intervals [3085]:
				xmin = 780.1107
				xmax = 780.1507
				text = "T"
			intervals [3086]:
				xmin = 780.1507
				xmax = 780.1807
				text = "AH0"
			intervals [3087]:
				xmin = 780.1807
				xmax = 780.2107
				text = "DH"
			intervals [3088]:
				xmin = 780.2107
				xmax = 780.2407
				text = "AH0"
			intervals [3089]:
				xmin = 780.2407
				xmax = 780.3307
				text = "S"
			intervals [3090]:
				xmin = 780.3307
				xmax = 780.3907
				text = "T"
			intervals [3091]:
				xmin = 780.3907
				xmax = 780.4307
				text = "AO1"
			intervals [3092]:
				xmin = 780.4307
				xmax = 780.4907
				text = "R"
			intervals [3093]:
				xmin = 780.4907
				xmax = 780.5207
				text = "AH0"
			intervals [3094]:
				xmin = 780.5207
				xmax = 780.5507
				text = "N"
			intervals [3095]:
				xmin = 780.5507
				xmax = 780.6007
				text = "sp"
			intervals [3096]:
				xmin = 780.6007
				xmax = 780.6607
				text = "B"
			intervals [3097]:
				xmin = 780.6607
				xmax = 780.8107
				text = "AY1"
			intervals [3098]:
				xmin = 780.8107
				xmax = 780.9207
				text = "S"
			intervals [3099]:
				xmin = 780.9207
				xmax = 780.9507
				text = "AH1"
			intervals [3100]:
				xmin = 780.9507
				xmax = 780.9807
				text = "M"
			intervals [3101]:
				xmin = 780.9807
				xmax = 781.1907
				text = "F"
			intervals [3102]:
				xmin = 781.1907
				xmax = 781.5007
				text = "UW1"
			intervals [3103]:
				xmin = 781.5007
				xmax = 781.5807
				text = "D"
			intervals [3104]:
				xmin = 781.5807
				xmax = 788.0968
				text = ""
			intervals [3105]:
				xmin = 788.0968
				xmax = 788.1668
				text = "sil"
			intervals [3106]:
				xmin = 788.1668
				xmax = 788.2468
				text = "HH"
			intervals [3107]:
				xmin = 788.2468
				xmax = 788.3568
				text = "AH1"
			intervals [3108]:
				xmin = 788.3568
				xmax = 788.5268
				text = "sp"
			intervals [3109]:
				xmin = 788.5268
				xmax = 793.6165
				text = ""
			intervals [3110]:
				xmin = 793.6165
				xmax = 793.6665
				text = "B"
			intervals [3111]:
				xmin = 793.6665
				xmax = 793.7265
				text = "R"
			intervals [3112]:
				xmin = 793.7265
				xmax = 794.1765
				text = "EH1"
			intervals [3113]:
				xmin = 794.1765
				xmax = 794.4865
				text = "D"
			intervals [3114]:
				xmin = 794.4865
				xmax = 795.076
				text = ""
			intervals [3115]:
				xmin = 795.076
				xmax = 795.286
				text = "M"
			intervals [3116]:
				xmin = 795.286
				xmax = 795.446
				text = "IY1"
			intervals [3117]:
				xmin = 795.446
				xmax = 795.606
				text = "T"
			intervals [3118]:
				xmin = 795.606
				xmax = 795.656
				text = "L"
			intervals [3119]:
				xmin = 795.656
				xmax = 795.866
				text = "OW0"
			intervals [3120]:
				xmin = 795.866
				xmax = 796.166
				text = "F"
			intervals [3121]:
				xmin = 796.166
				xmax = 796.2744
				text = ""
			intervals [3122]:
				xmin = 796.2744
				xmax = 796.5144
				text = "CH"
			intervals [3123]:
				xmin = 796.5144
				xmax = 796.6044
				text = "IH1"
			intervals [3124]:
				xmin = 796.6044
				xmax = 796.7944
				text = "K"
			intervals [3125]:
				xmin = 796.7944
				xmax = 796.9044
				text = "AH0"
			intervals [3126]:
				xmin = 796.9044
				xmax = 797.2644
				text = "N"
			intervals [3127]:
				xmin = 797.2644
				xmax = 798.0265
				text = ""
			intervals [3128]:
				xmin = 798.0265
				xmax = 798.0565
				text = "sil"
			intervals [3129]:
				xmin = 798.0565
				xmax = 798.2765
				text = "HH"
			intervals [3130]:
				xmin = 798.2765
				xmax = 798.5965
				text = "AE1"
			intervals [3131]:
				xmin = 798.5965
				xmax = 799.0865
				text = "M"
			intervals [3132]:
				xmin = 799.0865
				xmax = 800.1855
				text = "sp"
			intervals [3133]:
				xmin = 800.1855
				xmax = 800.2555
				text = "spn"
			intervals [3134]:
				xmin = 800.2555
				xmax = 800.9335
				text = "sp"
			intervals [3135]:
				xmin = 800.9335
				xmax = 801.3935
				text = "AH1"
			intervals [3136]:
				xmin = 801.3935
				xmax = 801.6135
				text = "sp"
			intervals [3137]:
				xmin = 801.6135
				xmax = 801.7535
				text = "K"
			intervals [3138]:
				xmin = 801.7535
				xmax = 801.8435
				text = "AH1"
			intervals [3139]:
				xmin = 801.8435
				xmax = 801.9635
				text = "P"
			intervals [3140]:
				xmin = 801.9635
				xmax = 802.2511
				text = ""
			intervals [3141]:
				xmin = 802.2511
				xmax = 802.5011
				text = "AH1"
			intervals [3142]:
				xmin = 802.5011
				xmax = 802.5711
				text = "sp"
			intervals [3143]:
				xmin = 802.5711
				xmax = 803.193
				text = ""
			intervals [3144]:
				xmin = 803.193
				xmax = 803.313
				text = "P"
			intervals [3145]:
				xmin = 803.313
				xmax = 803.443
				text = "AA1"
			intervals [3146]:
				xmin = 803.443
				xmax = 803.563
				text = "P"
			intervals [3147]:
				xmin = 803.563
				xmax = 803.693
				text = "K"
			intervals [3148]:
				xmin = 803.693
				xmax = 804.063
				text = "AO2"
			intervals [3149]:
				xmin = 804.063
				xmax = 804.123
				text = "R"
			intervals [3150]:
				xmin = 804.123
				xmax = 804.263
				text = "N"
			intervals [3151]:
				xmin = 804.263
				xmax = 805.3694
				text = ""
			intervals [3152]:
				xmin = 805.3694
				xmax = 805.3994
				text = "sil"
			intervals [3153]:
				xmin = 805.3994
				xmax = 805.6294
				text = "S"
			intervals [3154]:
				xmin = 805.6294
				xmax = 806.0494
				text = "AO1"
			intervals [3155]:
				xmin = 806.0494
				xmax = 806.1694
				text = "S"
			intervals [3156]:
				xmin = 806.1694
				xmax = 806.2294
				text = "AH0"
			intervals [3157]:
				xmin = 806.2294
				xmax = 806.2694
				text = "JH"
			intervals [3158]:
				xmin = 806.2694
				xmax = 807.6436
				text = "sp"
			intervals [3159]:
				xmin = 807.6436
				xmax = 807.6836
				text = "AE1"
			intervals [3160]:
				xmin = 807.6836
				xmax = 808.0336
				text = "N"
			intervals [3161]:
				xmin = 808.0336
				xmax = 808.9346
				text = "sp"
			intervals [3162]:
				xmin = 808.9346
				xmax = 809.0846
				text = "B"
			intervals [3163]:
				xmin = 809.0846
				xmax = 809.3046
				text = "EY1"
			intervals [3164]:
				xmin = 809.3046
				xmax = 809.4646
				text = "K"
			intervals [3165]:
				xmin = 809.4646
				xmax = 809.5446
				text = "AH0"
			intervals [3166]:
				xmin = 809.5446
				xmax = 809.6246
				text = "N"
			intervals [3167]:
				xmin = 809.6246
				xmax = 810.8658
				text = ""
			intervals [3168]:
				xmin = 810.8658
				xmax = 810.9458
				text = "sil"
			intervals [3169]:
				xmin = 810.9458
				xmax = 811.0758
				text = "L"
			intervals [3170]:
				xmin = 811.0758
				xmax = 811.2258
				text = "IH1"
			intervals [3171]:
				xmin = 811.2258
				xmax = 811.3958
				text = "V"
			intervals [3172]:
				xmin = 811.3958
				xmax = 811.4958
				text = "ER0"
			intervals [3173]:
				xmin = 811.4958
				xmax = 811.6558
				text = "sp"
			intervals [3174]:
				xmin = 811.6558
				xmax = 813.8128
				text = ""
			intervals [3175]:
				xmin = 813.8128
				xmax = 814.3928
				text = "AH1"
			intervals [3176]:
				xmin = 814.3928
				xmax = 815.1111
				text = "sp"
			intervals [3177]:
				xmin = 815.1111
				xmax = 815.2111
				text = "HH"
			intervals [3178]:
				xmin = 815.2111
				xmax = 815.2811
				text = "AA1"
			intervals [3179]:
				xmin = 815.2811
				xmax = 815.3311
				text = "T"
			intervals [3180]:
				xmin = 815.3311
				xmax = 815.3811
				text = "sp"
			intervals [3181]:
				xmin = 815.3811
				xmax = 815.4511
				text = "D"
			intervals [3182]:
				xmin = 815.4511
				xmax = 815.8911
				text = "AO1"
			intervals [3183]:
				xmin = 815.8911
				xmax = 815.9211
				text = "G"
			intervals [3184]:
				xmin = 815.9211
				xmax = 817.5693
				text = "sp"
			intervals [3185]:
				xmin = 817.5693
				xmax = 817.6693
				text = "spn"
			intervals [3186]:
				xmin = 817.6693
				xmax = 817.8379
				text = "sp"
			intervals [3187]:
				xmin = 817.8379
				xmax = 817.8679
				text = "EY1"
			intervals [3188]:
				xmin = 817.8679
				xmax = 817.8979
				text = "CH"
			intervals [3189]:
				xmin = 817.8979
				xmax = 818.0679
				text = "EY1"
			intervals [3190]:
				xmin = 818.0679
				xmax = 820.7201
				text = "sp"
			intervals [3191]:
				xmin = 820.7201
				xmax = 820.9001
				text = "S"
			intervals [3192]:
				xmin = 820.9001
				xmax = 820.9301
				text = "W"
			intervals [3193]:
				xmin = 820.9301
				xmax = 821.0001
				text = "IY1"
			intervals [3194]:
				xmin = 821.0001
				xmax = 821.0301
				text = "T"
			intervals [3195]:
				xmin = 821.0301
				xmax = 821.1301
				text = "sp"
			intervals [3196]:
				xmin = 821.1301
				xmax = 821.2301
				text = "P"
			intervals [3197]:
				xmin = 821.2301
				xmax = 821.7601
				text = "IY1"
			intervals [3198]:
				xmin = 821.7601
				xmax = 822.1901
				text = "Z"
			intervals [3199]:
				xmin = 822.1901
				xmax = 824.3719
				text = ""
			intervals [3200]:
				xmin = 824.3719
				xmax = 824.4019
				text = "sil"
			intervals [3201]:
				xmin = 824.4019
				xmax = 825.1719
				text = "AH1"
			intervals [3202]:
				xmin = 825.1719
				xmax = 826.9925
				text = ""
			intervals [3203]:
				xmin = 826.9925
				xmax = 827.1125
				text = "K"
			intervals [3204]:
				xmin = 827.1125
				xmax = 827.3325
				text = "AE1"
			intervals [3205]:
				xmin = 827.3325
				xmax = 827.4225
				text = "B"
			intervals [3206]:
				xmin = 827.4225
				xmax = 827.5025
				text = "IH0"
			intervals [3207]:
				xmin = 827.5025
				xmax = 827.8425
				text = "JH"
			intervals [3208]:
				xmin = 827.8425
				xmax = 829.6678
				text = ""
			intervals [3209]:
				xmin = 829.6678
				xmax = 829.7178
				text = "sil"
			intervals [3210]:
				xmin = 829.7178
				xmax = 829.8378
				text = "K"
			intervals [3211]:
				xmin = 829.8378
				xmax = 829.8678
				text = "EH1"
			intervals [3212]:
				xmin = 829.8678
				xmax = 830.2678
				text = "R"
			intervals [3213]:
				xmin = 830.2678
				xmax = 830.2978
				text = "AH0"
			intervals [3214]:
				xmin = 830.2978
				xmax = 830.4178
				text = "T"
			intervals [3215]:
				xmin = 830.4178
				xmax = 833.2723
				text = ""
			intervals [3216]:
				xmin = 833.2723
				xmax = 833.3023
				text = "sil"
			intervals [3217]:
				xmin = 833.3023
				xmax = 833.4323
				text = "spn"
			intervals [3218]:
				xmin = 833.4323
				xmax = 838.0113
				text = "sp"
			intervals [3219]:
				xmin = 838.0113
				xmax = 838.1013
				text = "Y"
			intervals [3220]:
				xmin = 838.1013
				xmax = 838.3413
				text = "AE1"
			intervals [3221]:
				xmin = 838.3413
				xmax = 838.4513
				text = "sp"
			intervals [3222]:
				xmin = 838.4513
				xmax = 840.8751
				text = ""
			intervals [3223]:
				xmin = 840.8751
				xmax = 841.0351
				text = "S"
			intervals [3224]:
				xmin = 841.0351
				xmax = 841.0851
				text = "AH1"
			intervals [3225]:
				xmin = 841.0851
				xmax = 841.2051
				text = "M"
			intervals [3226]:
				xmin = 841.2051
				xmax = 841.3451
				text = "T"
			intervals [3227]:
				xmin = 841.3451
				xmax = 841.6551
				text = "AY2"
			intervals [3228]:
				xmin = 841.6551
				xmax = 841.6951
				text = "M"
			intervals [3229]:
				xmin = 841.6951
				xmax = 841.8351
				text = "Z"
			intervals [3230]:
				xmin = 841.8351
				xmax = 842.1751
				text = "AY1"
			intervals [3231]:
				xmin = 842.1751
				xmax = 842.9781
				text = ""
			intervals [3232]:
				xmin = 842.9781
				xmax = 843.1381
				text = "S"
			intervals [3233]:
				xmin = 843.1381
				xmax = 843.1681
				text = "AH1"
			intervals [3234]:
				xmin = 843.1681
				xmax = 843.2681
				text = "M"
			intervals [3235]:
				xmin = 843.2681
				xmax = 843.3881
				text = "T"
			intervals [3236]:
				xmin = 843.3881
				xmax = 843.5781
				text = "AY2"
			intervals [3237]:
				xmin = 843.5781
				xmax = 843.6081
				text = "M"
			intervals [3238]:
				xmin = 843.6081
				xmax = 843.6581
				text = "AY1"
			intervals [3239]:
				xmin = 843.6581
				xmax = 843.7481
				text = "HH"
			intervals [3240]:
				xmin = 843.7481
				xmax = 843.7981
				text = "EH1"
			intervals [3241]:
				xmin = 843.7981
				xmax = 843.8381
				text = "L"
			intervals [3242]:
				xmin = 843.8381
				xmax = 843.8781
				text = "P"
			intervals [3243]:
				xmin = 843.8781
				xmax = 843.9481
				text = "M"
			intervals [3244]:
				xmin = 843.9481
				xmax = 844.0281
				text = "AY1"
			intervals [3245]:
				xmin = 844.0281
				xmax = 844.1581
				text = "M"
			intervals [3246]:
				xmin = 844.1581
				xmax = 844.2581
				text = "AA1"
			intervals [3247]:
				xmin = 844.2581
				xmax = 844.3581
				text = "M"
			intervals [3248]:
				xmin = 844.3581
				xmax = 844.3881
				text = "AH0"
			intervals [3249]:
				xmin = 844.3881
				xmax = 844.5081
				text = "sp"
			intervals [3250]:
				xmin = 844.5081
				xmax = 844.6181
				text = "K"
			intervals [3251]:
				xmin = 844.6181
				xmax = 844.7981
				text = "UH1"
			intervals [3252]:
				xmin = 844.7981
				xmax = 844.9981
				text = "K"
			intervals [3253]:
				xmin = 844.9981
				xmax = 846.8192
				text = ""
			intervals [3254]:
				xmin = 846.8192
				xmax = 846.8592
				text = "EH1"
			intervals [3255]:
				xmin = 846.8592
				xmax = 847.0092
				text = "S"
			intervals [3256]:
				xmin = 847.0092
				xmax = 847.1916
				text = "sp"
			intervals [3257]:
				xmin = 847.1916
				xmax = 847.5316
				text = "AE1"
			intervals [3258]:
				xmin = 847.5316
				xmax = 847.6816
				text = "N"
			intervals [3259]:
				xmin = 847.6816
				xmax = 848.5818
				text = ""
			intervals [3260]:
				xmin = 848.5818
				xmax = 848.6118
				text = "sil"
			intervals [3261]:
				xmin = 848.6118
				xmax = 848.8218
				text = "S"
			intervals [3262]:
				xmin = 848.8218
				xmax = 848.8518
				text = "AH1"
			intervals [3263]:
				xmin = 848.8518
				xmax = 848.9618
				text = "M"
			intervals [3264]:
				xmin = 848.9618
				xmax = 849.1118
				text = "T"
			intervals [3265]:
				xmin = 849.1118
				xmax = 849.2418
				text = "AY2"
			intervals [3266]:
				xmin = 849.2418
				xmax = 849.3418
				text = "M"
			intervals [3267]:
				xmin = 849.3418
				xmax = 849.4418
				text = "AY1"
			intervals [3268]:
				xmin = 849.4418
				xmax = 849.6918
				text = "AH1"
			intervals [3269]:
				xmin = 849.6918
				xmax = 849.7918
				text = "sp"
			intervals [3270]:
				xmin = 849.7918
				xmax = 849.8518
				text = "K"
			intervals [3271]:
				xmin = 849.8518
				xmax = 849.8818
				text = "L"
			intervals [3272]:
				xmin = 849.8818
				xmax = 850.421
				text = "sp"
			intervals [3273]:
				xmin = 850.421
				xmax = 850.571
				text = "K"
			intervals [3274]:
				xmin = 850.571
				xmax = 850.601
				text = "L"
			intervals [3275]:
				xmin = 850.601
				xmax = 850.631
				text = "IY1"
			intervals [3276]:
				xmin = 850.631
				xmax = 850.791
				text = "N"
			intervals [3277]:
				xmin = 850.791
				xmax = 851.4868
				text = ""
			intervals [3278]:
				xmin = 851.4868
				xmax = 851.8168
				text = "AH1"
			intervals [3279]:
				xmin = 851.8168
				xmax = 852.0168
				text = "S"
			intervals [3280]:
				xmin = 852.0168
				xmax = 852.0668
				text = "W"
			intervals [3281]:
				xmin = 852.0668
				xmax = 852.0968
				text = "IY1"
			intervals [3282]:
				xmin = 852.0968
				xmax = 852.1268
				text = "P"
			intervals [3283]:
				xmin = 852.1268
				xmax = 852.2568
				text = "sp"
			intervals [3284]:
				xmin = 852.2568
				xmax = 852.2868
				text = "DH"
			intervals [3285]:
				xmin = 852.2868
				xmax = 852.3768
				text = "AH0"
			intervals [3286]:
				xmin = 852.3768
				xmax = 852.5068
				text = "F"
			intervals [3287]:
				xmin = 852.5068
				xmax = 852.7168
				text = "L"
			intervals [3288]:
				xmin = 852.7168
				xmax = 852.7468
				text = "AO1"
			intervals [3289]:
				xmin = 852.7468
				xmax = 852.7768
				text = "R"
			intervals [3290]:
				xmin = 852.7768
				xmax = 855.6516
				text = "sp"
			intervals [3291]:
				xmin = 855.6516
				xmax = 855.7216
				text = "W"
			intervals [3292]:
				xmin = 855.7216
				xmax = 855.8616
				text = "AA1"
			intervals [3293]:
				xmin = 855.8616
				xmax = 856.0216
				text = "SH"
			intervals [3294]:
				xmin = 856.0216
				xmax = 856.0816
				text = "DH"
			intervals [3295]:
				xmin = 856.0816
				xmax = 856.1116
				text = "AH0"
			intervals [3296]:
				xmin = 856.1116
				xmax = 856.2116
				text = "sp"
			intervals [3297]:
				xmin = 856.2116
				xmax = 856.3116
				text = "D"
			intervals [3298]:
				xmin = 856.3116
				xmax = 856.4916
				text = "IH1"
			intervals [3299]:
				xmin = 856.4916
				xmax = 856.6816
				text = "SH"
			intervals [3300]:
				xmin = 856.6816
				xmax = 856.7416
				text = "IH0"
			intervals [3301]:
				xmin = 856.7416
				xmax = 857.0916
				text = "Z"
			intervals [3302]:
				xmin = 857.0916
				xmax = 862.0366
				text = ""
			intervals [3303]:
				xmin = 862.0366
				xmax = 862.0866
				text = "sil"
			intervals [3304]:
				xmin = 862.0866
				xmax = 862.2566
				text = "M"
			intervals [3305]:
				xmin = 862.2566
				xmax = 862.5366
				text = "AA1"
			intervals [3306]:
				xmin = 862.5366
				xmax = 862.6766
				text = "P"
			intervals [3307]:
				xmin = 862.6766
				xmax = 862.7066
				text = "DH"
			intervals [3308]:
				xmin = 862.7066
				xmax = 862.7366
				text = "AH0"
			intervals [3309]:
				xmin = 862.7366
				xmax = 862.8966
				text = "F"
			intervals [3310]:
				xmin = 862.8966
				xmax = 863.0366
				text = "L"
			intervals [3311]:
				xmin = 863.0366
				xmax = 863.0766
				text = "AO1"
			intervals [3312]:
				xmin = 863.0766
				xmax = 863.1566
				text = "R"
			intervals [3313]:
				xmin = 863.1566
				xmax = 870.6687
				text = "sp"
			intervals [3314]:
				xmin = 870.6687
				xmax = 870.7987
				text = "N"
			intervals [3315]:
				xmin = 870.7987
				xmax = 871.0587
				text = "OW1"
			intervals [3316]:
				xmin = 871.0587
				xmax = 873.6963
				text = "sp"
			intervals [3317]:
				xmin = 873.6963
				xmax = 873.7963
				text = "N"
			intervals [3318]:
				xmin = 873.7963
				xmax = 874.0463
				text = "OW1"
			intervals [3319]:
				xmin = 874.0463
				xmax = 881.3962
				text = "sp"
			intervals [3320]:
				xmin = 881.3962
				xmax = 881.5262
				text = "spn"
			intervals [3321]:
				xmin = 881.5262
				xmax = 882.1031
				text = "sp"
			intervals [3322]:
				xmin = 882.1031
				xmax = 882.1431
				text = "G"
			intervals [3323]:
				xmin = 882.1431
				xmax = 882.1731
				text = "OW1"
			intervals [3324]:
				xmin = 882.1731
				xmax = 882.3531
				text = "D"
			intervals [3325]:
				xmin = 882.3531
				xmax = 882.4331
				text = "AW1"
			intervals [3326]:
				xmin = 882.4331
				xmax = 882.4831
				text = "N"
			intervals [3327]:
				xmin = 882.4831
				xmax = 882.6831
				text = "T"
			intervals [3328]:
				xmin = 882.6831
				xmax = 882.8331
				text = "AW1"
			intervals [3329]:
				xmin = 882.8331
				xmax = 882.8631
				text = "N"
			intervals [3330]:
				xmin = 882.8631
				xmax = 882.8931
				text = "AH0"
			intervals [3331]:
				xmin = 882.8931
				xmax = 882.9231
				text = "N"
			intervals [3332]:
				xmin = 882.9231
				xmax = 882.9831
				text = "B"
			intervals [3333]:
				xmin = 882.9831
				xmax = 883.1331
				text = "AY1"
			intervals [3334]:
				xmin = 883.1331
				xmax = 883.2331
				text = "S"
			intervals [3335]:
				xmin = 883.2331
				xmax = 883.2631
				text = "AH1"
			intervals [3336]:
				xmin = 883.2631
				xmax = 883.2931
				text = "M"
			intervals [3337]:
				xmin = 883.2931
				xmax = 883.3731
				text = "sp"
			intervals [3338]:
				xmin = 883.3731
				xmax = 883.4431
				text = "F"
			intervals [3339]:
				xmin = 883.4431
				xmax = 883.6631
				text = "AY1"
			intervals [3340]:
				xmin = 883.6631
				xmax = 883.7031
				text = "R"
			intervals [3341]:
				xmin = 883.7031
				xmax = 883.8231
				text = "W"
			intervals [3342]:
				xmin = 883.8231
				xmax = 883.8931
				text = "ER2"
			intervals [3343]:
				xmin = 883.8931
				xmax = 884.1231
				text = "K"
			intervals [3344]:
				xmin = 884.1231
				xmax = 884.3031
				text = "S"
			intervals [3345]:
				xmin = 884.3031
				xmax = 890.4932
				text = ""
			intervals [3346]:
				xmin = 890.4932
				xmax = 890.5632
				text = "sil"
			intervals [3347]:
				xmin = 890.5632
				xmax = 890.6332
				text = "G"
			intervals [3348]:
				xmin = 890.6332
				xmax = 890.8132
				text = "OW1"
			intervals [3349]:
				xmin = 890.8132
				xmax = 890.8632
				text = "AH0"
			intervals [3350]:
				xmin = 890.8632
				xmax = 890.9132
				text = "N"
			intervals [3351]:
				xmin = 890.9132
				xmax = 891.0132
				text = "V"
			intervals [3352]:
				xmin = 891.0132
				xmax = 891.0732
				text = "IH1"
			intervals [3353]:
				xmin = 891.0732
				xmax = 891.2632
				text = "Z"
			intervals [3354]:
				xmin = 891.2632
				xmax = 891.2932
				text = "AH0"
			intervals [3355]:
				xmin = 891.2932
				xmax = 891.3232
				text = "T"
			intervals [3356]:
				xmin = 891.3232
				xmax = 891.3532
				text = "sp"
			intervals [3357]:
				xmin = 891.3532
				xmax = 891.4732
				text = "P"
			intervals [3358]:
				xmin = 891.4732
				xmax = 891.6332
				text = "IY1"
			intervals [3359]:
				xmin = 891.6332
				xmax = 891.7632
				text = "P"
			intervals [3360]:
				xmin = 891.7632
				xmax = 891.8032
				text = "AH0"
			intervals [3361]:
				xmin = 891.8032
				xmax = 891.9032
				text = "L"
			intervals [3362]:
				xmin = 891.9032
				xmax = 892.5332
				text = "Z"
			intervals [3363]:
				xmin = 892.5332
				xmax = 893.3749
				text = ""
			intervals [3364]:
				xmin = 893.3749
				xmax = 893.4049
				text = "sil"
			intervals [3365]:
				xmin = 893.4049
				xmax = 893.6049
				text = "AH1"
			intervals [3366]:
				xmin = 893.6049
				xmax = 893.7149
				text = "M"
			intervals [3367]:
				xmin = 893.7149
				xmax = 894.6114
				text = "sp"
			intervals [3368]:
				xmin = 894.6114
				xmax = 894.6714
				text = "G"
			intervals [3369]:
				xmin = 894.6714
				xmax = 894.8214
				text = "OW1"
			intervals [3370]:
				xmin = 894.8214
				xmax = 895.0714
				text = "F"
			intervals [3371]:
				xmin = 895.0714
				xmax = 895.3514
				text = "AA1"
			intervals [3372]:
				xmin = 895.3514
				xmax = 895.3914
				text = "R"
			intervals [3373]:
				xmin = 895.3914
				xmax = 900.0672
				text = "sp"
			intervals [3374]:
				xmin = 900.0672
				xmax = 900.1272
				text = "G"
			intervals [3375]:
				xmin = 900.1272
				xmax = 900.2072
				text = "OW1"
			intervals [3376]:
				xmin = 900.2072
				xmax = 900.2672
				text = "AH0"
			intervals [3377]:
				xmin = 900.2672
				xmax = 900.3072
				text = "N"
			intervals [3378]:
				xmin = 900.3072
				xmax = 900.4672
				text = "S"
			intervals [3379]:
				xmin = 900.4672
				xmax = 900.4972
				text = "IY1"
			intervals [3380]:
				xmin = 900.4972
				xmax = 900.5872
				text = "M"
			intervals [3381]:
				xmin = 900.5872
				xmax = 900.7172
				text = "AY1"
			intervals [3382]:
				xmin = 900.7172
				xmax = 900.9472
				text = "S"
			intervals [3383]:
				xmin = 900.9472
				xmax = 901.0772
				text = "IH1"
			intervals [3384]:
				xmin = 901.0772
				xmax = 901.2872
				text = "S"
			intervals [3385]:
				xmin = 901.2872
				xmax = 901.3972
				text = "T"
			intervals [3386]:
				xmin = 901.3972
				xmax = 901.4272
				text = "ER0"
			intervals [3387]:
				xmin = 901.4272
				xmax = 905.1584
				text = "sp"
			intervals [3388]:
				xmin = 905.1584
				xmax = 905.2084
				text = "N"
			intervals [3389]:
				xmin = 905.2084
				xmax = 905.5584
				text = "OW1"
			intervals [3390]:
				xmin = 905.5584
				xmax = 910.6894
				text = ""
			intervals [3391]:
				xmin = 910.6894
				xmax = 910.7494
				text = "sil"
			intervals [3392]:
				xmin = 910.7494
				xmax = 910.8394
				text = "spn"
			intervals [3393]:
				xmin = 910.8394
				xmax = 911.0705
				text = "sp"
			intervals [3394]:
				xmin = 911.0705
				xmax = 911.1605
				text = "Y"
			intervals [3395]:
				xmin = 911.1605
				xmax = 911.3205
				text = "EH1"
			intervals [3396]:
				xmin = 911.3205
				xmax = 911.6205
				text = "S"
			intervals [3397]:
				xmin = 911.6205
				xmax = 914.5665
				text = "sp"
			intervals [3398]:
				xmin = 914.5665
				xmax = 914.6465
				text = "N"
			intervals [3399]:
				xmin = 914.6465
				xmax = 914.8765
				text = "OW1"
			intervals [3400]:
				xmin = 914.8765
				xmax = 914.9465
				text = "sp"
			intervals [3401]:
				xmin = 914.9465
[truncated: 510,166 more chars]
