# Supplementary material for: Considering Performance in the Automated and Manual Coding of Sociolinguistic Variables: Lessons From Variable (ING)
Source: Front Artif Intell. 2021 Apr 29;4:648543. doi: 10.3389/frai.2021.648543 (PMC8117961; doi:10.3389/frai.2021.648543)
Supplement: Supplementary file 5 [file Data_Sheet_5.ZIP › CORAAL_VARAligned_as_TextGrids_p1/DCA_se1_ag1_m_05_1.TextGrid]

File type = "ooTextFile"
Object class = "TextGrid"

xmin = 0.0
xmax = 1801.0
tiers? <exists>
size = 4
item []:
	item [1]:
		class = "IntervalTier"
		name = "DCA_se1_ag1_m_05 - words"
		xmin = 0.0
		xmax = 1801.0
		intervals: size = 3103
			intervals [1]:
				xmin = 0.0
				xmax = 5.585
				text = ""
			intervals [2]:
				xmin = 5.585
				xmax = 6.825
				text = "basketball"
			intervals [3]:
				xmin = 6.825
				xmax = 8.5211
				text = ""
			intervals [4]:
				xmin = 8.5211
				xmax = 9.4411
				text = "um"
			intervals [5]:
				xmin = 9.4411
				xmax = 10.5917
				text = ""
			intervals [6]:
				xmin = 10.5917
				xmax = 11.5717
				text = "football"
			intervals [7]:
				xmin = 11.5717
				xmax = 12.5112
				text = ""
			intervals [8]:
				xmin = 12.5112
				xmax = 13.5112
				text = "baseball"
			intervals [9]:
				xmin = 13.5112
				xmax = 22.1516
				text = ""
			intervals [10]:
				xmin = 22.1516
				xmax = 22.3116
				text = "<unk>"
			intervals [11]:
				xmin = 22.3116
				xmax = 22.5016
				text = ""
			intervals [12]:
				xmin = 22.5016
				xmax = 23.2916
				text = "play"
			intervals [13]:
				xmin = 23.2916
				xmax = 25.2704
				text = ""
			intervals [14]:
				xmin = 25.2704
				xmax = 25.5204
				text = "hide"
			intervals [15]:
				xmin = 25.5204
				xmax = 25.6904
				text = "and"
			intervals [16]:
				xmin = 25.6904
				xmax = 25.8804
				text = "go"
			intervals [17]:
				xmin = 25.8804
				xmax = 26.2904
				text = "seek"
			intervals [18]:
				xmin = 26.2904
				xmax = 32.1144
				text = ""
			intervals [19]:
				xmin = 32.1144
				xmax = 32.5044
				text = "and"
			intervals [20]:
				xmin = 32.5044
				xmax = 32.6944
				text = "what"
			intervals [21]:
				xmin = 32.6944
				xmax = 33.0544
				text = "time"
			intervals [22]:
				xmin = 33.0544
				xmax = 33.1344
				text = "is"
			intervals [23]:
				xmin = 33.1344
				xmax = 33.1844
				text = ""
			intervals [24]:
				xmin = 33.1844
				xmax = 33.2444
				text = "it"
			intervals [25]:
				xmin = 33.2444
				xmax = 33.2744
				text = ""
			intervals [26]:
				xmin = 33.2744
				xmax = 33.5344
				text = "old"
			intervals [27]:
				xmin = 33.5344
				xmax = 33.7844
				text = "lady"
			intervals [28]:
				xmin = 33.7844
				xmax = 33.8444
				text = ""
			intervals [29]:
				xmin = 33.8444
				xmax = 34.3344
				text = "witch"
			intervals [30]:
				xmin = 34.3344
				xmax = 36.728
				text = ""
			intervals [31]:
				xmin = 36.728
				xmax = 36.958
				text = "what"
			intervals [32]:
				xmin = 36.958
				xmax = 37.358
				text = "time"
			intervals [33]:
				xmin = 37.358
				xmax = 37.528
				text = "is"
			intervals [34]:
				xmin = 37.528
				xmax = 37.618
				text = "it"
			intervals [35]:
				xmin = 37.618
				xmax = 37.828
				text = "old"
			intervals [36]:
				xmin = 37.828
				xmax = 38.108
				text = "lady"
			intervals [37]:
				xmin = 38.108
				xmax = 38.138
				text = ""
			intervals [38]:
				xmin = 38.138
				xmax = 38.598
				text = "witch"
			intervals [39]:
				xmin = 38.598
				xmax = 48.2909
				text = ""
			intervals [40]:
				xmin = 48.2909
				xmax = 48.5109
				text = "that"
			intervals [41]:
				xmin = 48.5109
				xmax = 48.6309
				text = "s"
			intervals [42]:
				xmin = 48.6309
				xmax = 48.9009
				text = "all"
			intervals [43]:
				xmin = 48.9009
				xmax = 61.6777
				text = ""
			intervals [44]:
				xmin = 61.6777
				xmax = 61.7777
				text = "you"
			intervals [45]:
				xmin = 61.7777
				xmax = 61.9977
				text = "s"
			intervals [46]:
				xmin = 61.9977
				xmax = 62.211
				text = ""
			intervals [47]:
				xmin = 62.211
				xmax = 62.691
				text = "see"
			intervals [48]:
				xmin = 62.691
				xmax = 62.841
				text = "it"
			intervals [49]:
				xmin = 62.841
				xmax = 62.911
				text = ""
			intervals [50]:
				xmin = 62.911
				xmax = 63.351
				text = "be"
			intervals [51]:
				xmin = 63.351
				xmax = 64.0613
				text = ""
			intervals [52]:
				xmin = 64.0613
				xmax = 64.4113
				text = "other"
			intervals [53]:
				xmin = 64.4113
				xmax = 64.8313
				text = "children"
			intervals [54]:
				xmin = 64.8313
				xmax = 64.9213
				text = "you"
			intervals [55]:
				xmin = 64.9213
				xmax = 65.1613
				text = "say"
			intervals [56]:
				xmin = 65.1613
				xmax = 65.3313
				text = "what"
			intervals [57]:
				xmin = 65.3313
				xmax = 65.3613
				text = ""
			intervals [58]:
				xmin = 65.3613
				xmax = 65.8413
				text = "time"
			intervals [59]:
				xmin = 65.8413
				xmax = 65.9813
				text = "is"
			intervals [60]:
				xmin = 65.9813
				xmax = 66.0513
				text = ""
			intervals [61]:
				xmin = 66.0513
				xmax = 66.1113
				text = "it"
			intervals [62]:
				xmin = 66.1113
				xmax = 66.1413
				text = ""
			intervals [63]:
				xmin = 66.1413
				xmax = 66.4213
				text = "old"
			intervals [64]:
				xmin = 66.4213
				xmax = 66.7113
				text = "lady"
			intervals [65]:
				xmin = 66.7113
				xmax = 67.1513
				text = "witch"
			intervals [66]:
				xmin = 67.1513
				xmax = 67.7641
				text = ""
			intervals [67]:
				xmin = 67.7641
				xmax = 67.9941
				text = "and"
			intervals [68]:
				xmin = 67.9941
				xmax = 68.1641
				text = "she"
			intervals [69]:
				xmin = 68.1641
				xmax = 68.6741
				text = "supposed"
			intervals [70]:
				xmin = 68.6741
				xmax = 68.7541
				text = "to"
			intervals [71]:
				xmin = 68.7541
				xmax = 69.3241
				text = "say"
			intervals [72]:
				xmin = 69.3241
				xmax = 69.6319
				text = ""
			intervals [73]:
				xmin = 69.6319
				xmax = 69.9119
				text = "one"
			intervals [74]:
				xmin = 69.9119
				xmax = 70.3519
				text = "o'clock"
			intervals [75]:
				xmin = 70.3519
				xmax = 70.6719
				text = "until"
			intervals [76]:
				xmin = 70.6719
				xmax = 70.8419
				text = "she"
			intervals [77]:
				xmin = 70.8419
				xmax = 71.0819
				text = "count"
			intervals [78]:
				xmin = 71.0819
				xmax = 71.1219
				text = ""
			intervals [79]:
				xmin = 71.1219
				xmax = 71.1919
				text = "to"
			intervals [80]:
				xmin = 71.1919
				xmax = 71.3519
				text = ""
			intervals [81]:
				xmin = 71.3519
				xmax = 71.4719
				text = "ten"
			intervals [82]:
				xmin = 71.4719
				xmax = 71.8819
				text = "o'clock"
			intervals [83]:
				xmin = 71.8819
				xmax = 72.2159
				text = ""
			intervals [84]:
				xmin = 72.2159
				xmax = 72.3959
				text = "she"
			intervals [85]:
				xmin = 72.3959
				xmax = 72.4359
				text = "s"
			intervals [86]:
				xmin = 72.4359
				xmax = 72.8559
				text = "supposed"
			intervals [87]:
				xmin = 72.8559
				xmax = 72.9359
				text = "to"
			intervals [88]:
				xmin = 72.9359
				xmax = 73.1659
				text = "say"
			intervals [89]:
				xmin = 73.1659
				xmax = 73.9059
				text = "midnight"
			intervals [90]:
				xmin = 73.9059
				xmax = 73.9359
				text = ""
			intervals [91]:
				xmin = 73.9359
				xmax = 74.0459
				text = "and"
			intervals [92]:
				xmin = 74.0459
				xmax = 74.1759
				text = "when"
			intervals [93]:
				xmin = 74.1759
				xmax = 74.3159
				text = "she"
			intervals [94]:
				xmin = 74.3159
				xmax = 74.5159
				text = "say"
			intervals [95]:
				xmin = 74.5159
				xmax = 75.1259
				text = "midnight"
			intervals [96]:
				xmin = 75.1259
				xmax = 75.5194
				text = ""
			intervals [97]:
				xmin = 75.5194
				xmax = 75.7694
				text = "she"
			intervals [98]:
				xmin = 75.7694
				xmax = 76.0194
				text = "run"
			intervals [99]:
				xmin = 76.0194
				xmax = 76.1694
				text = "and"
			intervals [100]:
				xmin = 76.1694
				xmax = 76.5594
				text = "chase"
			intervals [101]:
				xmin = 76.5594
				xmax = 76.6794
				text = "you"
			intervals [102]:
				xmin = 76.6794
				xmax = 76.8894
				text = "and"
			intervals [103]:
				xmin = 76.8894
				xmax = 76.9494
				text = "if"
			intervals [104]:
				xmin = 76.9494
				xmax = 77.1694
				text = "she"
			intervals [105]:
				xmin = 77.1694
				xmax = 77.6294
				text = "catches"
			intervals [106]:
				xmin = 77.6294
				xmax = 77.7294
				text = "you"
			intervals [107]:
				xmin = 77.7294
				xmax = 77.8794
				text = "on"
			intervals [108]:
				xmin = 77.8794
				xmax = 78.0394
				text = "her"
			intervals [109]:
				xmin = 78.0394
				xmax = 78.5794
				text = "side"
			intervals [110]:
				xmin = 78.5794
				xmax = 79.981
				text = ""
			intervals [111]:
				xmin = 79.981
				xmax = 80.251
				text = "and"
			intervals [112]:
				xmin = 80.251
				xmax = 80.691
				text = "then"
			intervals [113]:
				xmin = 80.691
				xmax = 80.811
				text = ""
			intervals [114]:
				xmin = 80.811
				xmax = 81.091
				text = "and"
			intervals [115]:
				xmin = 81.091
				xmax = 81.491
				text = "then"
			intervals [116]:
				xmin = 81.491
				xmax = 82.0895
				text = ""
			intervals [117]:
				xmin = 82.0895
				xmax = 82.2495
				text = "you"
			intervals [118]:
				xmin = 82.2495
				xmax = 82.5095
				text = "keep"
			intervals [119]:
				xmin = 82.5095
				xmax = 82.6795
				text = "on"
			intervals [120]:
				xmin = 82.6795
				xmax = 83.0195
				text = "playing"
			intervals [121]:
				xmin = 83.0195
				xmax = 83.2495
				text = "til"
			intervals [122]:
				xmin = 83.2495
				xmax = 83.3095
				text = "the"
			intervals [123]:
				xmin = 83.3095
				xmax = 83.6195
				text = "last"
			intervals [124]:
				xmin = 83.6195
				xmax = 83.8295
				text = "one"
			intervals [125]:
				xmin = 83.8295
				xmax = 83.9995
				text = "is"
			intervals [126]:
				xmin = 83.9995
				xmax = 84.6095
				text = "caught"
			intervals [127]:
				xmin = 84.6095
				xmax = 88.8289
				text = ""
			intervals [128]:
				xmin = 88.8289
				xmax = 89.2489
				text = "um"
			intervals [129]:
				xmin = 89.2489
				xmax = 89.2789
				text = ""
			intervals [130]:
				xmin = 89.2789
				xmax = 89.5889
				text = "around"
			intervals [131]:
				xmin = 89.5889
				xmax = 89.9389
				text = "about"
			intervals [132]:
				xmin = 89.9389
				xmax = 90.6021
				text = ""
			intervals [133]:
				xmin = 90.6021
				xmax = 91.0821
				text = "five"
			intervals [134]:
				xmin = 91.0821
				xmax = 91.1521
				text = "or"
			intervals [135]:
				xmin = 91.1521
				xmax = 91.2321
				text = ""
			intervals [136]:
				xmin = 91.2321
				xmax = 91.6421
				text = "ten"
			intervals [137]:
				xmin = 91.6421
				xmax = 91.8962
				text = ""
			intervals [138]:
				xmin = 91.8962
				xmax = 92.2562
				text = "any"
			intervals [139]:
				xmin = 92.2562
				xmax = 92.7262
				text = "amount"
			intervals [140]:
				xmin = 92.7262
				xmax = 96.0555
				text = ""
			intervals [141]:
				xmin = 96.0555
				xmax = 96.4555
				text = "no"
			intervals [142]:
				xmin = 96.4555
				xmax = 98.5611
				text = ""
			intervals [143]:
				xmin = 98.5611
				xmax = 98.7311
				text = "yes"
			intervals [144]:
				xmin = 98.7311
				xmax = 99.0711
				text = "sir"
			intervals [145]:
				xmin = 99.0711
				xmax = 105.4383
				text = ""
			intervals [146]:
				xmin = 105.4383
				xmax = 105.8783
				text = "she"
			intervals [147]:
				xmin = 105.8783
				xmax = 106.493
				text = ""
			intervals [148]:
				xmin = 106.493
				xmax = 106.573
				text = "the"
			intervals [149]:
				xmin = 106.573
				xmax = 106.603
				text = ""
			intervals [150]:
				xmin = 106.603
				xmax = 106.923
				text = "other"
			intervals [151]:
				xmin = 106.923
				xmax = 107.3174
				text = ""
			intervals [152]:
				xmin = 107.3174
				xmax = 107.4174
				text = "the"
			intervals [153]:
				xmin = 107.4174
				xmax = 107.7774
				text = "other"
			intervals [154]:
				xmin = 107.7774
				xmax = 108.1174
				text = "um"
			intervals [155]:
				xmin = 108.1174
				xmax = 108.5174
				text = "children"
			intervals [156]:
				xmin = 108.5174
				xmax = 108.6874
				text = "they"
			intervals [157]:
				xmin = 108.6874
				xmax = 108.8474
				text = "be"
			intervals [158]:
				xmin = 108.8474
				xmax = 109.4774
				text = "behind"
			intervals [159]:
				xmin = 109.4774
				xmax = 109.6574
				text = "she"
			intervals [160]:
				xmin = 109.6574
				xmax = 109.8374
				text = "be"
			intervals [161]:
				xmin = 109.8374
				xmax = 109.9874
				text = "in"
			intervals [162]:
				xmin = 109.9874
				xmax = 110.3474
				text = "front"
			intervals [163]:
				xmin = 110.3474
				xmax = 110.4174
				text = "of"
			intervals [164]:
				xmin = 110.4174
				xmax = 110.5074
				text = "'em"
			intervals [165]:
				xmin = 110.5074
				xmax = 116.5451
				text = ""
			intervals [166]:
				xmin = 116.5451
				xmax = 116.9551
				text = "we"
			intervals [167]:
				xmin = 116.9551
				xmax = 117.542
				text = ""
			intervals [168]:
				xmin = 117.542
				xmax = 117.882
				text = "we"
			intervals [169]:
				xmin = 117.882
				xmax = 117.912
				text = ""
			intervals [170]:
				xmin = 117.912
				xmax = 118.502
				text = "um"
			intervals [171]:
				xmin = 118.502
				xmax = 119.3476
				text = ""
			intervals [172]:
				xmin = 119.3476
				xmax = 119.6076
				text = "put"
			intervals [173]:
				xmin = 119.6076
				xmax = 119.7676
				text = "our"
			intervals [174]:
				xmin = 119.7676
				xmax = 120.1376
				text = "feets"
			intervals [175]:
				xmin = 120.1376
				xmax = 120.4376
				text = "in"
			intervals [176]:
				xmin = 120.4376
				xmax = 120.5476
				text = "and"
			intervals [177]:
				xmin = 120.5476
				xmax = 120.7176
				text = "see"
			intervals [178]:
				xmin = 120.7176
				xmax = 120.9276
				text = "which"
			intervals [179]:
				xmin = 120.9276
				xmax = 121.2276
				text = "one"
			intervals [180]:
				xmin = 121.2276
				xmax = 121.4476
				text = "is"
			intervals [181]:
				xmin = 121.4476
				xmax = 121.7376
				text = "out"
			intervals [182]:
				xmin = 121.7376
				xmax = 121.7676
				text = ""
			intervals [183]:
				xmin = 121.7676
				xmax = 122.2076
				text = "last"
			intervals [184]:
				xmin = 122.2076
				xmax = 122.4376
				text = "out"
			intervals [185]:
				xmin = 122.4376
				xmax = 122.9769
				text = ""
			intervals [186]:
				xmin = 122.9769
				xmax = 123.0769
				text = "and"
			intervals [187]:
				xmin = 123.0769
				xmax = 123.1869
				text = "the"
			intervals [188]:
				xmin = 123.1869
				xmax = 123.6069
				text = "last"
			intervals [189]:
				xmin = 123.6069
				xmax = 123.7169
				text = "one"
			intervals [190]:
				xmin = 123.7169
				xmax = 123.9569
				text = "is"
			intervals [191]:
				xmin = 123.9569
				xmax = 124.2769
				text = "out"
			intervals [192]:
				xmin = 124.2769
				xmax = 125.0954
				text = ""
			intervals [193]:
				xmin = 125.0954
				xmax = 125.2754
				text = "they"
			intervals [194]:
				xmin = 125.2754
				xmax = 125.3954
				text = "s"
			intervals [195]:
				xmin = 125.3954
				xmax = 125.6554
				text = "it"
			intervals [196]:
				xmin = 125.6554
				xmax = 128.0992
				text = ""
			intervals [197]:
				xmin = 128.0992
				xmax = 128.5792
				text = "um"
			intervals [198]:
				xmin = 128.5792
				xmax = 128.8371
				text = ""
			intervals [199]:
				xmin = 128.8371
				xmax = 128.9671
				text = "let"
			intervals [200]:
				xmin = 128.9671
				xmax = 129.0171
				text = "s"
			intervals [201]:
				xmin = 129.0171
				xmax = 129.2471
				text = "put"
			intervals [202]:
				xmin = 129.2471
				xmax = 129.3471
				text = "your"
			intervals [203]:
				xmin = 129.3471
				xmax = 129.5671
				text = "feet"
			intervals [204]:
				xmin = 129.5671
				xmax = 129.7971
				text = "in"
			intervals [205]:
				xmin = 129.7971
				xmax = 136.8115
				text = ""
			intervals [206]:
				xmin = 136.8115
				xmax = 136.9015
				text = "toss"
			intervals [207]:
				xmin = 136.9015
				xmax = 136.9715
				text = "on"
			intervals [208]:
				xmin = 136.9715
				xmax = 137.1715
				text = ""
			intervals [209]:
				xmin = 137.1715
				xmax = 137.4115
				text = "in"
			intervals [210]:
				xmin = 137.4115
				xmax = 137.6115
				text = ""
			intervals [211]:
				xmin = 137.6115
				xmax = 137.6915
				text = "a"
			intervals [212]:
				xmin = 137.6915
				xmax = 137.7415
				text = ""
			intervals [213]:
				xmin = 137.7415
				xmax = 138.0715
				text = "tree"
			intervals [214]:
				xmin = 138.0715
				xmax = 138.4515
				text = ""
			intervals [215]:
				xmin = 138.4515
				xmax = 138.5115
				text = "and"
			intervals [216]:
				xmin = 138.5115
				xmax = 138.7715
				text = "he"
			intervals [217]:
				xmin = 138.7715
				xmax = 139.0615
				text = "fell"
			intervals [218]:
				xmin = 139.0615
				xmax = 139.2415
				text = ""
			intervals [219]:
				xmin = 139.2415
				xmax = 139.4015
				text = "out"
			intervals [220]:
				xmin = 139.4015
				xmax = 139.4815
				text = ""
			intervals [221]:
				xmin = 139.4815
				xmax = 139.8015
				text = "what"
			intervals [222]:
				xmin = 139.8015
				xmax = 140.1815
				text = "color"
			intervals [223]:
				xmin = 140.1815
				xmax = 140.5015
				text = "was"
			intervals [224]:
				xmin = 140.5015
				xmax = 140.6115
				text = ""
			intervals [225]:
				xmin = 140.6115
				xmax = 140.8215
				text = "his"
			intervals [226]:
				xmin = 140.8215
				xmax = 140.9115
				text = ""
			intervals [227]:
				xmin = 140.9115
				xmax = 141.3315
				text = "blood"
			intervals [228]:
				xmin = 141.3315
				xmax = 142.1593
				text = ""
			intervals [229]:
				xmin = 142.1593
				xmax = 142.2593
				text = "not"
			intervals [230]:
				xmin = 142.2593
				xmax = 142.3693
				text = ""
			intervals [231]:
				xmin = 142.3693
				xmax = 142.7593
				text = "supposed"
			intervals [232]:
				xmin = 142.7593
				xmax = 142.8293
				text = "to"
			intervals [233]:
				xmin = 142.8293
				xmax = 143.0593
				text = "tell"
			intervals [234]:
				xmin = 143.0593
				xmax = 143.1493
				text = "you"
			intervals [235]:
				xmin = 143.1493
				xmax = 143.1893
				text = ""
			intervals [236]:
				xmin = 143.1893
				xmax = 143.3693
				text = "what"
			intervals [237]:
				xmin = 143.3693
				xmax = 143.6793
				text = "color"
			intervals [238]:
				xmin = 143.6793
				xmax = 143.8293
				text = "his"
			intervals [239]:
				xmin = 143.8293
				xmax = 143.9193
				text = ""
			intervals [240]:
				xmin = 143.9193
				xmax = 144.2093
				text = "blood"
			intervals [241]:
				xmin = 144.2093
				xmax = 144.3093
				text = ""
			intervals [242]:
				xmin = 144.3093
				xmax = 144.5393
				text = "was"
			intervals [243]:
				xmin = 144.5393
				xmax = 145.2259
				text = ""
			intervals [244]:
				xmin = 145.2259
				xmax = 145.3159
				text = "and"
			intervals [245]:
				xmin = 145.3159
				xmax = 145.6759
				text = "if"
			intervals [246]:
				xmin = 145.6759
				xmax = 146.1798
				text = ""
			intervals [247]:
				xmin = 146.1798
				xmax = 146.3698
				text = "and"
			intervals [248]:
				xmin = 146.3698
				xmax = 146.7998
				text = "then"
			intervals [249]:
				xmin = 146.7998
				xmax = 147.7664
				text = ""
			intervals [250]:
				xmin = 147.7664
				xmax = 147.9864
				text = "then"
			intervals [251]:
				xmin = 147.9864
				xmax = 148.0964
				text = "i"
			intervals [252]:
				xmin = 148.0964
				xmax = 148.7664
				text = "supposed"
			intervals [253]:
				xmin = 148.7664
				xmax = 148.972
				text = ""
			intervals [254]:
				xmin = 148.972
				xmax = 149.182
				text = "s"
			intervals [255]:
				xmin = 149.182
				xmax = 149.602
				text = ""
			intervals [256]:
				xmin = 149.602
				xmax = 149.802
				text = "then"
			intervals [257]:
				xmin = 149.802
				xmax = 149.882
				text = "i"
			intervals [258]:
				xmin = 149.882
				xmax = 150.402
				text = "supposed"
			intervals [259]:
				xmin = 150.402
				xmax = 150.532
				text = "to"
			intervals [260]:
				xmin = 150.532
				xmax = 150.892
				text = "say"
			intervals [261]:
				xmin = 150.892
				xmax = 150.922
				text = ""
			intervals [262]:
				xmin = 150.922
				xmax = 151.122
				text = "his"
			intervals [263]:
				xmin = 151.122
				xmax = 151.8678
				text = ""
			intervals [264]:
				xmin = 151.8678
				xmax = 152.0178
				text = "then"
			intervals [265]:
				xmin = 152.0178
				xmax = 152.1278
				text = "i"
			intervals [266]:
				xmin = 152.1278
				xmax = 152.5878
				text = "supposed"
			intervals [267]:
				xmin = 152.5878
				xmax = 152.7278
				text = "to"
			intervals [268]:
				xmin = 152.7278
				xmax = 153.2778
				text = "um"
			intervals [269]:
				xmin = 153.2778
				xmax = 155.0706
				text = ""
			intervals [270]:
				xmin = 155.0706
				xmax = 155.2706
				text = "then"
			intervals [271]:
				xmin = 155.2706
				xmax = 155.3306
				text = "i"
			intervals [272]:
				xmin = 155.3306
				xmax = 155.8406
				text = "supposed"
			intervals [273]:
				xmin = 155.8406
				xmax = 155.9206
				text = "to"
			intervals [274]:
				xmin = 155.9206
				xmax = 156.2106
				text = "um"
			intervals [275]:
				xmin = 156.2106
				xmax = 157.2435
				text = ""
			intervals [276]:
				xmin = 157.2435
				xmax = 157.6935
				text = "spell"
			intervals [277]:
				xmin = 157.6935
				xmax = 157.9735
				text = "like"
			intervals [278]:
				xmin = 157.9735
				xmax = 158.1235
				text = "the"
			intervals [279]:
				xmin = 158.1235
				xmax = 158.4035
				text = "what"
			intervals [280]:
				xmin = 158.4035
				xmax = 158.7135
				text = "color"
			intervals [281]:
				xmin = 158.7135
				xmax = 158.8335
				text = "i"
			intervals [282]:
				xmin = 158.8335
				xmax = 159.3935
				text = "said"
			intervals [283]:
				xmin = 159.3935
				xmax = 159.4335
				text = ""
			intervals [284]:
				xmin = 159.4335
				xmax = 159.8035
				text = "and"
			intervals [285]:
				xmin = 159.8035
				xmax = 162.7513
				text = ""
			intervals [286]:
				xmin = 162.7513
				xmax = 162.8113
				text = "g-"
			intervals [287]:
				xmin = 162.8113
				xmax = 162.8513
				text = ""
			intervals [288]:
				xmin = 162.8513
				xmax = 162.8813
				text = "r-"
			intervals [289]:
				xmin = 162.8813
				xmax = 163.3313
				text = ""
			intervals [290]:
				xmin = 163.3313
				xmax = 163.5213
				text = "e"
			intervals [291]:
				xmin = 163.5213
				xmax = 163.6713
				text = ""
			intervals [292]:
				xmin = 163.6713
				xmax = 163.9613
				text = "e"
			intervals [293]:
				xmin = 163.9613
				xmax = 163.9913
				text = ""
			intervals [294]:
				xmin = 163.9913
				xmax = 164.3613
				text = "n"
			intervals [295]:
				xmin = 164.3613
				xmax = 164.8013
				text = "spells"
			intervals [296]:
				xmin = 164.8013
				xmax = 165.0413
				text = "the"
			intervals [297]:
				xmin = 165.0413
				xmax = 165.3913
				text = "word"
			intervals [298]:
				xmin = 165.3913
				xmax = 165.4213
				text = ""
			intervals [299]:
				xmin = 165.4213
				xmax = 165.7213
				text = "green"
			intervals [300]:
				xmin = 165.7213
				xmax = 165.7713
				text = ""
			intervals [301]:
				xmin = 165.7713
				xmax = 166.1413
				text = "and"
			intervals [302]:
				xmin = 166.1413
				xmax = 166.2113
				text = "you"
			intervals [303]:
				xmin = 166.2113
				xmax = 166.5113
				text = ""
			intervals [304]:
				xmin = 166.5113
				xmax = 166.6813
				text = "are"
			intervals [305]:
				xmin = 166.6813
				xmax = 166.7513
				text = ""
			intervals [306]:
				xmin = 166.7513
				xmax = 167.0413
				text = "not"
			intervals [307]:
				xmin = 167.0413
				xmax = 167.1313
				text = ""
			intervals [308]:
				xmin = 167.1313
				xmax = 167.4113
				text = "it"
			intervals [309]:
				xmin = 167.4113
				xmax = 169.9193
				text = ""
			intervals [310]:
				xmin = 169.9193
				xmax = 170.2893
				text = "no"
			intervals [311]:
				xmin = 170.2893
				xmax = 170.4262
				text = ""
			intervals [312]:
				xmin = 170.4262
				xmax = 170.6962
				text = "i'm"
			intervals [313]:
				xmin = 170.6962
				xmax = 170.8962
				text = "not"
			intervals [314]:
				xmin = 170.8962
				xmax = 171.1262
				text = "it"
			intervals [315]:
				xmin = 171.1262
				xmax = 171.3318
				text = ""
			intervals [316]:
				xmin = 171.3318
				xmax = 171.7818
				text = "you"
			intervals [317]:
				xmin = 171.7818
				xmax = 171.9018
				text = "it"
			intervals [318]:
				xmin = 171.9018
				xmax = 179.1129
				text = ""
			intervals [319]:
				xmin = 179.1129
				xmax = 179.4629
				text = "uh-huh"
			intervals [320]:
				xmin = 179.4629
				xmax = 181.283
				text = ""
			intervals [321]:
				xmin = 181.283
				xmax = 181.503
				text = "one"
			intervals [322]:
				xmin = 181.503
				xmax = 181.913
				text = "potato"
			intervals [323]:
				xmin = 181.913
				xmax = 182.103
				text = "two"
			intervals [324]:
				xmin = 182.103
				xmax = 182.503
				text = "potato"
			intervals [325]:
				xmin = 182.503
				xmax = 182.613
				text = ""
			intervals [326]:
				xmin = 182.613
				xmax = 182.733
				text = "three"
			intervals [327]:
				xmin = 182.733
				xmax = 183.003
				text = ""
			intervals [328]:
				xmin = 183.003
				xmax = 183.193
				text = "potato"
			intervals [329]:
				xmin = 183.193
				xmax = 183.303
				text = ""
			intervals [330]:
				xmin = 183.303
				xmax = 183.583
				text = "four"
			intervals [331]:
				xmin = 183.583
				xmax = 183.9547
				text = ""
			intervals [332]:
				xmin = 183.9547
				xmax = 184.2247
				text = "five"
			intervals [333]:
				xmin = 184.2247
				xmax = 184.5247
				text = "potato"
			intervals [334]:
				xmin = 184.5247
				xmax = 184.5547
				text = ""
			intervals [335]:
				xmin = 184.5547
				xmax = 184.8747
				text = "six"
			intervals [336]:
				xmin = 184.8747
				xmax = 185.1747
				text = "potato"
			intervals [337]:
				xmin = 185.1747
				xmax = 185.2047
				text = ""
			intervals [338]:
				xmin = 185.2047
				xmax = 185.5147
				text = "seven"
			intervals [339]:
				xmin = 185.5147
				xmax = 185.5447
				text = ""
			intervals [340]:
				xmin = 185.5447
				xmax = 185.8847
				text = "potato"
			intervals [341]:
				xmin = 185.8847
				xmax = 186.0047
				text = ""
			intervals [342]:
				xmin = 186.0047
				xmax = 186.0947
				text = "more"
			intervals [343]:
				xmin = 186.0947
				xmax = 192.313
				text = ""
			intervals [344]:
				xmin = 192.313
				xmax = 192.523
				text = "hm"
			intervals [345]:
				xmin = 192.523
				xmax = 199.3277
				text = ""
			intervals [346]:
				xmin = 199.3277
				xmax = 199.6177
				text = "no"
			intervals [347]:
				xmin = 199.6177
				xmax = 209.173
				text = ""
			intervals [348]:
				xmin = 209.173
				xmax = 209.583
				text = "two"
			intervals [349]:
				xmin = 209.583
				xmax = 218.6101
				text = ""
			intervals [350]:
				xmin = 218.6101
				xmax = 218.9601
				text = "um"
			intervals [351]:
				xmin = 218.9601
				xmax = 219.1001
				text = "you"
			intervals [352]:
				xmin = 219.1001
				xmax = 219.7301
				text = "hide"
			intervals [353]:
				xmin = 219.7301
				xmax = 220.0436
				text = ""
			intervals [354]:
				xmin = 220.0436
				xmax = 220.3836
				text = "you"
			intervals [355]:
				xmin = 220.3836
				xmax = 220.5968
				text = ""
			intervals [356]:
				xmin = 220.5968
				xmax = 220.7568
				text = "you"
			intervals [357]:
				xmin = 220.7568
				xmax = 221.0068
				text = "do"
			intervals [358]:
				xmin = 221.0068
				xmax = 221.1268
				text = "the"
			intervals [359]:
				xmin = 221.1268
				xmax = 221.1568
				text = ""
			intervals [360]:
				xmin = 221.1568
				xmax = 221.5368
				text = "same"
			intervals [361]:
				xmin = 221.5368
				xmax = 221.6068
				text = ""
			intervals [362]:
				xmin = 221.6068
				xmax = 221.8368
				text = "thing"
			intervals [363]:
				xmin = 221.8368
				xmax = 221.9268
				text = "i"
			intervals [364]:
				xmin = 221.9268
				xmax = 221.9968
				text = ""
			intervals [365]:
				xmin = 221.9968
				xmax = 222.2468
				text = "just"
			intervals [366]:
				xmin = 222.2468
				xmax = 222.6768
				text = "showed"
			intervals [367]:
				xmin = 222.6768
				xmax = 222.7068
				text = ""
			intervals [368]:
				xmin = 222.7068
				xmax = 222.8168
				text = "you"
			intervals [369]:
				xmin = 222.8168
				xmax = 223.5968
				text = ""
			intervals [370]:
				xmin = 223.5968
				xmax = 223.6968
				text = "and"
			intervals [371]:
				xmin = 223.6968
				xmax = 223.8468
				text = "you"
			intervals [372]:
				xmin = 223.8468
				xmax = 224.2668
				text = "supposed"
			intervals [373]:
				xmin = 224.2668
				xmax = 224.3468
				text = "to"
			intervals [374]:
				xmin = 224.3468
				xmax = 224.9368
				text = "hide"
			intervals [375]:
				xmin = 224.9368
				xmax = 226.1774
				text = ""
			intervals [376]:
				xmin = 226.1774
				xmax = 226.5174
				text = "uh-huh"
			intervals [377]:
				xmin = 226.5174
				xmax = 227.0271
				text = ""
			intervals [378]:
				xmin = 227.0271
				xmax = 227.3671
				text = "then"
			intervals [379]:
				xmin = 227.3671
				xmax = 227.4471
				text = "the"
			intervals [380]:
				xmin = 227.4471
				xmax = 227.7871
				text = "person"
			intervals [381]:
				xmin = 227.7871
				xmax = 227.9271
				text = "who"
			intervals [382]:
				xmin = 227.9271
				xmax = 227.9571
				text = ""
			intervals [383]:
				xmin = 227.9571
				xmax = 228.2971
				text = "it"
			intervals [384]:
				xmin = 228.2971
				xmax = 228.5655
				text = ""
			intervals [385]:
				xmin = 228.5655
				xmax = 228.8455
				text = "supposed"
			intervals [386]:
				xmin = 228.8455
				xmax = 228.9255
				text = "to"
			intervals [387]:
				xmin = 228.9255
				xmax = 229.1155
				text = "put"
			intervals [388]:
				xmin = 229.1155
				xmax = 229.1655
				text = ""
			intervals [389]:
				xmin = 229.1655
				xmax = 229.2955
				text = "their"
			intervals [390]:
				xmin = 229.2955
				xmax = 229.9355
				text = "hands"
			intervals [391]:
				xmin = 229.9355
				xmax = 230.1355
				text = "up"
			intervals [392]:
				xmin = 230.1355
				xmax = 230.2355
				text = "and"
			intervals [393]:
				xmin = 230.2355
				xmax = 230.5255
				text = "don't"
			intervals [394]:
				xmin = 230.5255
				xmax = 230.8055
				text = "look"
			intervals [395]:
				xmin = 230.8055
				xmax = 231.1345
				text = ""
			intervals [396]:
				xmin = 231.1345
				xmax = 231.2745
				text = "then"
			intervals [397]:
				xmin = 231.2745
				xmax = 231.3645
				text = "you"
			intervals [398]:
				xmin = 231.3645
				xmax = 231.7845
				text = "supposed"
			intervals [399]:
				xmin = 231.7845
				xmax = 231.8845
				text = "to"
			intervals [400]:
				xmin = 231.8845
				xmax = 232.4045
				text = "hide"
			intervals [401]:
				xmin = 232.4045
				xmax = 232.7425
				text = ""
			intervals [402]:
				xmin = 232.7425
				xmax = 232.9125
				text = "and"
			intervals [403]:
				xmin = 232.9125
				xmax = 233.1425
				text = "then"
			intervals [404]:
				xmin = 233.1425
				xmax = 233.2925
				text = "when"
			intervals [405]:
				xmin = 233.2925
				xmax = 233.4325
				text = "you"
			intervals [406]:
				xmin = 233.4325
				xmax = 233.7825
				text = "catch"
			intervals [407]:
				xmin = 233.7825
				xmax = 234.1225
				text = "one"
			intervals [408]:
				xmin = 234.1225
				xmax = 235.2118
				text = ""
			intervals [409]:
				xmin = 235.2118
				xmax = 235.5118
				text = "you"
			intervals [410]:
				xmin = 235.5118
				xmax = 235.6818
				text = "they"
			intervals [411]:
				xmin = 235.6818
				xmax = 236.0818
				text = "supposed"
			intervals [412]:
				xmin = 236.0818
				xmax = 236.1418
				text = "to"
			intervals [413]:
				xmin = 236.1418
				xmax = 236.1818
				text = ""
			intervals [414]:
				xmin = 236.1818
				xmax = 236.4418
				text = "run"
			intervals [415]:
				xmin = 236.4418
				xmax = 236.6018
				text = "to"
			intervals [416]:
				xmin = 236.6018
				xmax = 236.7418
				text = "the"
			intervals [417]:
				xmin = 236.7418
				xmax = 237.1118
				text = "tree"
			intervals [418]:
				xmin = 237.1118
				xmax = 237.3718
				text = "and"
			intervals [419]:
				xmin = 237.3718
				xmax = 237.4473
				text = ""
			intervals [420]:
				xmin = 237.4473
				xmax = 237.8373
				text = "and"
			intervals [421]:
				xmin = 237.8373
				xmax = 238.0073
				text = "if"
			intervals [422]:
				xmin = 238.0073
				xmax = 238.1473
				text = "you"
			intervals [423]:
				xmin = 238.1473
				xmax = 238.3973
				text = "get"
			intervals [424]:
				xmin = 238.3973
				xmax = 238.6173
				text = "there"
			intervals [425]:
				xmin = 238.6173
				xmax = 239.0373
				text = "before"
			intervals [426]:
				xmin = 239.0373
				xmax = 239.3773
				text = "that"
			intervals [427]:
				xmin = 239.3773
				xmax = 239.6576
				text = ""
			intervals [428]:
				xmin = 239.6576
				xmax = 239.7276
				text = "if"
			intervals [429]:
				xmin = 239.7276
				xmax = 239.9276
				text = "you"
			intervals [430]:
				xmin = 239.9276
				xmax = 240.1176
				text = "get"
			intervals [431]:
				xmin = 240.1176
				xmax = 240.4678
				text = ""
			intervals [432]:
				xmin = 240.4678
				xmax = 240.7078
				text = "if"
			intervals [433]:
				xmin = 240.7078
				xmax = 240.8778
				text = "you"
			intervals [434]:
				xmin = 240.8778
				xmax = 241.0978
				text = "get"
			intervals [435]:
				xmin = 241.0978
				xmax = 241.4378
				text = "there"
			intervals [436]:
				xmin = 241.4378
				xmax = 241.5178
				text = ""
			intervals [437]:
				xmin = 241.5178
				xmax = 241.7578
				text = "in"
			intervals [438]:
				xmin = 241.7578
				xmax = 242.0878
				text = "time"
			intervals [439]:
				xmin = 242.0878
				xmax = 242.1478
				text = "and"
			intervals [440]:
				xmin = 242.1478
				xmax = 242.4778
				text = "touch"
			intervals [441]:
				xmin = 242.4778
				xmax = 242.5678
				text = "the"
			intervals [442]:
				xmin = 242.5678
				xmax = 242.6078
				text = ""
			intervals [443]:
				xmin = 242.6078
				xmax = 242.8178
				text = "tree"
			intervals [444]:
				xmin = 242.8178
				xmax = 243.0278
				text = "you"
			intervals [445]:
				xmin = 243.0278
				xmax = 243.2478
				text = "not"
			intervals [446]:
				xmin = 243.2478
				xmax = 243.4378
				text = "it"
			intervals [447]:
				xmin = 243.4378
				xmax = 243.6378
				text = "but"
			intervals [448]:
				xmin = 243.6378
				xmax = 243.7778
				text = "if"
			intervals [449]:
				xmin = 243.7778
				xmax = 244.288
				text = ""
			intervals [450]:
				xmin = 244.288
				xmax = 244.428
				text = "the"
			intervals [451]:
				xmin = 244.428
				xmax = 244.688
				text = "one"
			intervals [452]:
				xmin = 244.688
				xmax = 244.868
				text = "who"
			intervals [453]:
				xmin = 244.868
				xmax = 244.978
				text = "is"
			intervals [454]:
				xmin = 244.978
				xmax = 245.218
				text = "it"
			intervals [455]:
				xmin = 245.218
				xmax = 245.678
				text = "catches"
			intervals [456]:
				xmin = 245.678
				xmax = 245.848
				text = "you"
			intervals [457]:
				xmin = 245.848
				xmax = 245.878
				text = ""
			intervals [458]:
				xmin = 245.878
				xmax = 246.178
				text = "it"
			intervals [459]:
				xmin = 246.178
				xmax = 250.5421
				text = ""
			intervals [460]:
				xmin = 250.5421
				xmax = 250.7721
				text = "kick"
			intervals [461]:
				xmin = 250.7721
				xmax = 250.8321
				text = "the"
			intervals [462]:
				xmin = 250.8321
				xmax = 250.8621
				text = ""
			intervals [463]:
				xmin = 250.8621
				xmax = 251.3021
				text = "can"
			intervals [464]:
				xmin = 251.3021
				xmax = 252.6409
				text = ""
			intervals [465]:
				xmin = 252.6409
				xmax = 253.0509
				text = "no"
			intervals [466]:
				xmin = 253.0509
				xmax = 254.515
				text = ""
			intervals [467]:
				xmin = 254.515
				xmax = 254.905
				text = "marbles"
			intervals [468]:
				xmin = 254.905
				xmax = 255.005
				text = "i"
			intervals [469]:
				xmin = 255.005
				xmax = 255.165
				text = "just"
			intervals [470]:
				xmin = 255.165
				xmax = 255.245
				text = ""
			intervals [471]:
				xmin = 255.245
				xmax = 255.505
				text = "play"
			intervals [472]:
				xmin = 255.505
				xmax = 255.805
				text = "with"
			intervals [473]:
				xmin = 255.805
				xmax = 255.835
				text = ""
			intervals [474]:
				xmin = 255.835
				xmax = 255.985
				text = "'em"
			intervals [475]:
				xmin = 255.985
				xmax = 256.8958
				text = ""
			intervals [476]:
				xmin = 256.8958
				xmax = 257.0658
				text = "sh-"
			intervals [477]:
				xmin = 257.0658
				xmax = 258.1452
				text = ""
			intervals [478]:
				xmin = 258.1452
				xmax = 258.5652
				text = "shoot"
			intervals [479]:
				xmin = 258.5652
				xmax = 258.6652
				text = "'em"
			intervals [480]:
				xmin = 258.6652
				xmax = 259.7327
				text = ""
			intervals [481]:
				xmin = 259.7327
				xmax = 259.7727
				text = "i"
			intervals [482]:
				xmin = 259.7727
				xmax = 260.1227
				text = "put"
			intervals [483]:
				xmin = 260.1227
				xmax = 260.2127
				text = ""
			intervals [484]:
				xmin = 260.2127
				xmax = 260.5727
				text = "all"
			intervals [485]:
				xmin = 260.5727
				xmax = 260.6527
				text = "the"
			intervals [486]:
				xmin = 260.6527
				xmax = 260.9327
				text = "other"
			intervals [487]:
				xmin = 260.9327
				xmax = 261.4427
				text = "marbles"
			intervals [488]:
				xmin = 261.4427
				xmax = 261.5327
				text = "up"
			intervals [489]:
				xmin = 261.5327
				xmax = 261.5827
				text = ""
			intervals [490]:
				xmin = 261.5827
				xmax = 261.7127
				text = "there"
			intervals [491]:
				xmin = 261.7127
				xmax = 261.9527
				text = "and"
			intervals [492]:
				xmin = 261.9527
				xmax = 262.3627
				text = "then"
			intervals [493]:
				xmin = 262.3627
				xmax = 262.6894
				text = ""
			intervals [494]:
				xmin = 262.6894
				xmax = 262.7594
				text = "i"
			intervals [495]:
				xmin = 262.7594
				xmax = 263.0494
				text = "have"
			intervals [496]:
				xmin = 263.0494
				xmax = 263.2294
				text = "one"
			intervals [497]:
				xmin = 263.2294
				xmax = 263.6794
				text = "marble"
			intervals [498]:
				xmin = 263.6794
				xmax = 263.7894
				text = "and"
			intervals [499]:
				xmin = 263.7894
				xmax = 263.8894
				text = "i"
			intervals [500]:
				xmin = 263.8894
				xmax = 263.9594
				text = ""
			intervals [501]:
				xmin = 263.9594
				xmax = 264.2494
				text = "pluck"
			intervals [502]:
				xmin = 264.2494
				xmax = 268.547
				text = ""
			intervals [503]:
				xmin = 268.547
				xmax = 268.827
				text = "put"
			intervals [504]:
				xmin = 268.827
				xmax = 269.067
				text = "all"
			intervals [505]:
				xmin = 269.067
				xmax = 269.127
				text = "the"
			intervals [506]:
				xmin = 269.127
				xmax = 269.517
				text = "marbles"
			intervals [507]:
				xmin = 269.517
				xmax = 269.587
				text = ""
			intervals [508]:
				xmin = 269.587
				xmax = 269.957
				text = "down"
			intervals [509]:
				xmin = 269.957
				xmax = 270.067
				text = "and"
			intervals [510]:
				xmin = 270.067
				xmax = 270.277
				text = "then"
			intervals [511]:
				xmin = 270.277
				xmax = 270.307
				text = ""
			intervals [512]:
				xmin = 270.307
				xmax = 270.377
				text = "i"
			intervals [513]:
				xmin = 270.377
				xmax = 270.507
				text = ""
			intervals [514]:
				xmin = 270.507
				xmax = 270.847
				text = "shoot"
			intervals [515]:
				xmin = 270.847
				xmax = 270.977
				text = "it"
			intervals [516]:
				xmin = 270.977
				xmax = 271.177
				text = "like"
			intervals [517]:
				xmin = 271.177
				xmax = 271.267
				text = ""
			intervals [518]:
				xmin = 271.267
				xmax = 271.567
				text = "that"
			intervals [519]:
				xmin = 271.567
				xmax = 271.9776
				text = ""
			intervals [520]:
				xmin = 271.9776
				xmax = 272.1376
				text = "that"
			intervals [521]:
				xmin = 272.1376
				xmax = 272.1776
				text = "s"
			intervals [522]:
				xmin = 272.1776
				xmax = 272.2976
				text = "the"
			intervals [523]:
				xmin = 272.2976
				xmax = 272.7176
				text = "power"
			intervals [524]:
				xmin = 272.7176
				xmax = 274.7545
				text = ""
			intervals [525]:
				xmin = 274.7545
				xmax = 274.7945
				text = "a"
			intervals [526]:
				xmin = 274.7945
				xmax = 275.3445
				text = "marble"
			intervals [527]:
				xmin = 275.3445
				xmax = 277.1765
				text = ""
			intervals [528]:
				xmin = 277.1765
				xmax = 277.5165
				text = "thumb"
			intervals [529]:
				xmin = 277.5165
				xmax = 280.1427
				text = ""
			intervals [530]:
				xmin = 280.1427
				xmax = 280.3527
				text = "yes"
			intervals [531]:
				xmin = 280.3527
				xmax = 280.7027
				text = "sir"
			intervals [532]:
				xmin = 280.7027
				xmax = 285.4427
				text = ""
			intervals [533]:
				xmin = 285.4427
				xmax = 285.5327
				text = "i"
			intervals [534]:
				xmin = 285.5327
				xmax = 285.6927
				text = "like"
			intervals [535]:
				xmin = 285.6927
				xmax = 285.7827
				text = ""
			intervals [536]:
				xmin = 285.7827
				xmax = 286.5727
				text = "basketball"
			intervals [537]:
				xmin = 286.5727
				xmax = 287.1295
				text = ""
			intervals [538]:
				xmin = 287.1295
				xmax = 287.3895
				text = "um"
			intervals [539]:
				xmin = 287.3895
				xmax = 288.5373
				text = ""
			intervals [540]:
				xmin = 288.5373
				xmax = 288.7273
				text = "we"
			intervals [541]:
				xmin = 288.7273
				xmax = 288.9073
				text = "p-"
			intervals [542]:
				xmin = 288.9073
				xmax = 289.1876
				text = ""
			intervals [543]:
				xmin = 289.1876
				xmax = 289.2676
				text = "we"
			intervals [544]:
				xmin = 289.2676
				xmax = 289.3076
				text = ""
			intervals [545]:
				xmin = 289.3076
				xmax = 289.6876
				text = "play"
			intervals [546]:
				xmin = 289.6876
				xmax = 289.7976
				text = "a"
			intervals [547]:
				xmin = 289.7976
				xmax = 290.5376
				text = "basketball"
			intervals [548]:
				xmin = 290.5376
				xmax = 290.8176
				text = "game"
			intervals [549]:
				xmin = 290.8176
				xmax = 290.8576
				text = ""
			intervals [550]:
				xmin = 290.8576
				xmax = 291.1076
				text = "at"
			intervals [551]:
				xmin = 291.1076
				xmax = 291.5176
				text = "stead"
			intervals [552]:
				xmin = 291.5176
				xmax = 292.2076
				text = "playground"
			intervals [553]:
				xmin = 292.2076
				xmax = 292.7688
				text = ""
			intervals [554]:
				xmin = 292.7688
				xmax = 293.1588
				text = "and"
			intervals [555]:
				xmin = 293.1588
				xmax = 293.7933
				text = ""
			intervals [556]:
				xmin = 293.7933
				xmax = 294.2533
				text = "friday"
			intervals [557]:
				xmin = 294.2533
				xmax = 294.6133
				text = "night"
			intervals [558]:
				xmin = 294.6133
				xmax = 294.7433
				text = "that"
			intervals [559]:
				xmin = 294.7433
				xmax = 294.8333
				text = "s"
			intervals [560]:
				xmin = 294.8333
				xmax = 295.2033
				text = "coming"
			intervals [561]:
				xmin = 295.2033
				xmax = 295.3833
				text = "up"
			intervals [562]:
				xmin = 295.3833
				xmax = 295.5039
				text = ""
			intervals [563]:
				xmin = 295.5039
				xmax = 295.6939
				text = "the"
			intervals [564]:
				xmin = 295.6939
				xmax = 296.0339
				text = "one"
			intervals [565]:
				xmin = 296.0339
				xmax = 296.0639
				text = ""
			intervals [566]:
				xmin = 296.0639
				xmax = 296.0939
				text = "s"
			intervals [567]:
				xmin = 296.0939
				xmax = 296.2139
				text = "who"
			intervals [568]:
				xmin = 296.2139
				xmax = 296.2739
				text = ""
			intervals [569]:
				xmin = 296.2739
				xmax = 296.8439
				text = "play"
			intervals [570]:
				xmin = 296.8439
				xmax = 297.1052
				text = ""
			intervals [571]:
				xmin = 297.1052
				xmax = 297.2952
				text = "they"
			intervals [572]:
				xmin = 297.2952
				xmax = 297.4452
				text = "get"
			intervals [573]:
				xmin = 297.4452
				xmax = 297.5652
				text = "a"
			intervals [574]:
				xmin = 297.5652
				xmax = 298.2052
				text = "trophy"
			intervals [575]:
				xmin = 298.2052
				xmax = 301.1434
				text = ""
			intervals [576]:
				xmin = 301.1434
				xmax = 301.2434
				text = "and"
			intervals [577]:
				xmin = 301.2434
				xmax = 301.3634
				text = ""
			intervals [578]:
				xmin = 301.3634
				xmax = 302.4234
				text = "yesterday"
			intervals [579]:
				xmin = 302.4234
				xmax = 302.6665
				text = ""
			intervals [580]:
				xmin = 302.6665
				xmax = 303.2265
				text = "yesterday"
			intervals [581]:
				xmin = 303.2265
				xmax = 303.3565
				text = "we"
			intervals [582]:
				xmin = 303.3565
				xmax = 303.4165
				text = ""
			intervals [583]:
				xmin = 303.4165
				xmax = 303.8965
				text = "play"
			intervals [584]:
				xmin = 303.8965
				xmax = 303.9265
				text = ""
			intervals [585]:
				xmin = 303.9265
				xmax = 304.3065
				text = "um"
			intervals [586]:
				xmin = 304.3065
				xmax = 304.8656
				text = ""
			intervals [587]:
				xmin = 304.8656
				xmax = 305.3156
				text = "another"
			intervals [588]:
				xmin = 305.3156
				xmax = 305.6156
				text = "team"
			intervals [589]:
				xmin = 305.6156
				xmax = 305.7456
				text = ""
			intervals [590]:
				xmin = 305.7456
				xmax = 305.8556
				text = "f"
			intervals [591]:
				xmin = 305.8556
				xmax = 305.9656
				text = ""
			intervals [592]:
				xmin = 305.9656
				xmax = 306.2556
				text = "for"
			intervals [593]:
				xmin = 306.2556
				xmax = 306.2956
				text = "a"
			intervals [594]:
				xmin = 306.2956
				xmax = 307.2056
				text = "championship"
			intervals [595]:
				xmin = 307.2056
				xmax = 307.2456
				text = ""
			intervals [596]:
				xmin = 307.2456
				xmax = 307.4856
				text = "and"
			intervals [597]:
				xmin = 307.4856
				xmax = 307.5856
				text = "we"
			intervals [598]:
				xmin = 307.5856
				xmax = 307.6456
				text = ""
			intervals [599]:
				xmin = 307.6456
				xmax = 307.9756
				text = "won"
			intervals [600]:
				xmin = 307.9756
				xmax = 313.4075
				text = ""
			intervals [601]:
				xmin = 313.4075
				xmax = 313.5375
				text = "i"
			intervals [602]:
				xmin = 313.5375
				xmax = 313.8775
				text = "play"
			intervals [603]:
				xmin = 313.8775
				xmax = 314.4975
				text = "guard"
			intervals [604]:
				xmin = 314.4975
				xmax = 318.7724
				text = ""
			intervals [605]:
				xmin = 318.7724
				xmax = 319.1624
				text = "um"
			intervals [606]:
				xmin = 319.1624
				xmax = 319.978
				text = ""
			intervals [607]:
				xmin = 319.978
				xmax = 320.128
				text = "he"
			intervals [608]:
				xmin = 320.128
				xmax = 320.628
				text = "just"
			intervals [609]:
				xmin = 320.628
				xmax = 321.1834
				text = ""
			intervals [610]:
				xmin = 321.1834
				xmax = 321.3834
				text = "put"
			intervals [611]:
				xmin = 321.3834
				xmax = 321.5634
				text = "his"
			intervals [612]:
				xmin = 321.5634
				xmax = 322.0334
				text = "hands"
			intervals [613]:
				xmin = 322.0334
				xmax = 322.2234
				text = "up"
			intervals [614]:
				xmin = 322.2234
				xmax = 322.3934
				text = "and"
			intervals [615]:
				xmin = 322.3934
				xmax = 322.7634
				text = "stop"
			intervals [616]:
				xmin = 322.7634
				xmax = 322.7934
				text = ""
			intervals [617]:
				xmin = 322.7934
				xmax = 322.9034
				text = "the"
			intervals [618]:
				xmin = 322.9034
				xmax = 323.2734
				text = "um"
			intervals [619]:
				xmin = 323.2734
				xmax = 323.9944
				text = ""
			intervals [620]:
				xmin = 323.9944
				xmax = 324.4544
				text = "stop"
			intervals [621]:
				xmin = 324.4544
				xmax = 324.5144
				text = ""
			intervals [622]:
				xmin = 324.5144
				xmax = 324.6244
				text = "the"
			intervals [623]:
				xmin = 324.6244
				xmax = 325.0644
				text = "um"
			intervals [624]:
				xmin = 325.0644
				xmax = 327.7455
				text = ""
			intervals [625]:
				xmin = 327.7455
				xmax = 328.0755
				text = "stop"
			intervals [626]:
				xmin = 328.0755
				xmax = 328.1355
				text = "the"
			intervals [627]:
				xmin = 328.1355
				xmax = 328.5955
				text = "bas-"
			intervals [628]:
				xmin = 328.5955
				xmax = 328.6894
				text = ""
			intervals [629]:
				xmin = 328.6894
				xmax = 328.9094
				text = "try"
			intervals [630]:
				xmin = 328.9094
				xmax = 329.0694
				text = "to"
			intervals [631]:
				xmin = 329.0694
				xmax = 329.2294
				text = "get"
			intervals [632]:
				xmin = 329.2294
				xmax = 329.2894
				text = ""
			intervals [633]:
				xmin = 329.2894
				xmax = 329.3594
				text = "the"
			intervals [634]:
				xmin = 329.3594
				xmax = 329.7594
				text = "ball"
			intervals [635]:
				xmin = 329.7594
				xmax = 329.9494
				text = "from"
			intervals [636]:
				xmin = 329.9494
				xmax = 330.0094
				text = "the"
			intervals [637]:
				xmin = 330.0094
				xmax = 330.5794
				text = "man"
			intervals [638]:
				xmin = 330.5794
				xmax = 334.7294
				text = ""
			intervals [639]:
				xmin = 334.7294
				xmax = 335.1494
				text = "yes"
			intervals [640]:
				xmin = 335.1494
				xmax = 336.9586
				text = ""
			intervals [641]:
				xmin = 336.9586
				xmax = 337.4786
				text = "yes"
			intervals [642]:
				xmin = 337.4786
				xmax = 339.1563
				text = ""
			intervals [643]:
				xmin = 339.1563
				xmax = 339.3963
				text = "around"
			intervals [644]:
				xmin = 339.3963
				xmax = 339.5763
				text = "about"
			intervals [645]:
				xmin = 339.5763
				xmax = 339.6063
				text = ""
			intervals [646]:
				xmin = 339.6063
				xmax = 340.2863
				text = "four"
			intervals [647]:
				xmin = 340.2863
				xmax = 340.7441
				text = ""
			intervals [648]:
				xmin = 340.7441
				xmax = 340.8441
				text = "or"
			intervals [649]:
				xmin = 340.8441
				xmax = 340.9241
				text = ""
			intervals [650]:
				xmin = 340.9241
				xmax = 341.5541
				text = "six"
			intervals [651]:
				xmin = 341.5541
				xmax = 342.9525
				text = ""
			intervals [652]:
				xmin = 342.9525
				xmax = 343.1425
				text = "yes"
			intervals [653]:
				xmin = 343.1425
				xmax = 343.5125
				text = "sir"
			intervals [654]:
				xmin = 343.5125
				xmax = 345.3518
				text = ""
			intervals [655]:
				xmin = 345.3518
				xmax = 345.5518
				text = "yeah"
			intervals [656]:
				xmin = 345.5518
				xmax = 345.7748
				text = ""
			intervals [657]:
				xmin = 345.7748
				xmax = 345.8448
				text = "it"
			intervals [658]:
				xmin = 345.8448
				xmax = 345.9548
				text = "s"
			intervals [659]:
				xmin = 345.9548
				xmax = 346.2848
				text = "good"
			intervals [660]:
				xmin = 346.2848
				xmax = 350.2219
				text = ""
			intervals [661]:
				xmin = 350.2219
				xmax = 350.3719
				text = "around"
			intervals [662]:
				xmin = 350.3719
				xmax = 350.7119
				text = "about"
			intervals [663]:
				xmin = 350.7119
				xmax = 351.1319
				text = "twenty"
			intervals [664]:
				xmin = 351.1319
				xmax = 352.0119
				text = "seven"
			intervals [665]:
				xmin = 352.0119
				xmax = 353.2484
				text = ""
			intervals [666]:
				xmin = 353.2484
				xmax = 353.6084
				text = "thirty"
			intervals [667]:
				xmin = 353.6084
				xmax = 353.6784
				text = ""
			intervals [668]:
				xmin = 353.6784
				xmax = 354.1584
				text = "points"
			intervals [669]:
				xmin = 354.1584
				xmax = 354.5084
				text = "something"
			intervals [670]:
				xmin = 354.5084
				xmax = 354.5684
				text = ""
			intervals [671]:
				xmin = 354.5684
				xmax = 354.7284
				text = "like"
			intervals [672]:
				xmin = 354.7284
				xmax = 354.8584
				text = ""
			intervals [673]:
				xmin = 354.8584
				xmax = 354.9984
				text = "that"
			intervals [674]:
				xmin = 354.9984
				xmax = 359.820
				text = ""
			intervals [675]:
				xmin = 359.820
				xmax = 360.060
				text = "no"
			intervals [676]:
				xmin = 360.060
				xmax = 363.2192
				text = ""
			intervals [677]:
				xmin = 363.2192
				xmax = 363.6092
				text = "no"
			intervals [678]:
				xmin = 363.6092
				xmax = 365.0651
				text = ""
			intervals [679]:
				xmin = 365.0651
				xmax = 365.4751
				text = "stick"
			intervals [680]:
				xmin = 365.4751
				xmax = 365.5451
				text = ""
			intervals [681]:
				xmin = 365.5451
				xmax = 365.9451
				text = "ball"
			intervals [682]:
				xmin = 365.9451
				xmax = 366.6535
				text = ""
			intervals [683]:
				xmin = 366.6535
				xmax = 367.0735
				text = "no"
			intervals [684]:
				xmin = 367.0735
				xmax = 370.1462
				text = ""
			intervals [685]:
				xmin = 370.1462
				xmax = 370.6862
				text = "may"
			intervals [686]:
				xmin = 370.6862
				xmax = 372.4398
				text = ""
			intervals [687]:
				xmin = 372.4398
				xmax = 372.6198
				text = "may"
			intervals [688]:
				xmin = 372.6198
				xmax = 372.7198
				text = "i"
			intervals [689]:
				xmin = 372.7198
				xmax = 372.9298
				text = "like"
			intervals [690]:
				xmin = 372.9298
				xmax = 373.0738
				text = ""
			intervals [691]:
				xmin = 373.0738
				xmax = 373.2838
				text = "what"
			intervals [692]:
				xmin = 373.2838
				xmax = 373.3138
				text = "s"
			intervals [693]:
				xmin = 373.3138
				xmax = 373.3438
				text = ""
			intervals [694]:
				xmin = 373.3438
				xmax = 373.5738
				text = "how"
			intervals [695]:
				xmin = 373.5738
				xmax = 373.6838
				text = "you"
			intervals [696]:
				xmin = 373.6838
				xmax = 373.9238
				text = "play"
			intervals [697]:
				xmin = 373.9238
				xmax = 374.1438
				text = "that"
			intervals [698]:
				xmin = 374.1438
				xmax = 380.2735
				text = ""
			intervals [699]:
				xmin = 380.2735
				xmax = 380.5135
				text = "no"
			intervals [700]:
				xmin = 380.5135
				xmax = 385.6523
				text = ""
			intervals [701]:
				xmin = 385.6523
				xmax = 385.9323
				text = "left"
			intervals [702]:
				xmin = 385.9323
				xmax = 386.4823
				text = "side"
			intervals [703]:
				xmin = 386.4823
				xmax = 388.3278
				text = ""
			intervals [704]:
				xmin = 388.3278
				xmax = 388.7978
				text = "uh-huh"
			intervals [705]:
				xmin = 388.7978
				xmax = 390.8115
				text = ""
			intervals [706]:
				xmin = 390.8115
				xmax = 391.0715
				text = "no"
			intervals [707]:
				xmin = 391.0715
				xmax = 391.2515
				text = "you"
			intervals [708]:
				xmin = 391.2515
				xmax = 391.6215
				text = "know"
			intervals [709]:
				xmin = 391.6215
				xmax = 391.7815
				text = ""
			intervals [710]:
				xmin = 391.7815
				xmax = 392.0015
				text = "like"
			intervals [711]:
				xmin = 392.0015
				xmax = 392.0615
				text = ""
			intervals [712]:
				xmin = 392.0615
				xmax = 392.2915
				text = "all"
			intervals [713]:
				xmin = 392.2915
				xmax = 392.3215
				text = ""
			intervals [714]:
				xmin = 392.3215
				xmax = 392.5015
				text = "that"
			intervals [715]:
				xmin = 392.5015
				xmax = 392.7215
				text = ""
			intervals [716]:
				xmin = 392.7215
				xmax = 393.1015
				text = "left"
			intervals [717]:
				xmin = 393.1015
				xmax = 393.1515
				text = ""
			intervals [718]:
				xmin = 393.1515
				xmax = 393.5015
				text = "end"
			intervals [719]:
				xmin = 393.5015
				xmax = 393.5315
				text = ""
			intervals [720]:
				xmin = 393.5315
				xmax = 393.7715
				text = "is"
			intervals [721]:
				xmin = 393.7715
				xmax = 394.0615
				text = "<unk>"
			intervals [722]:
				xmin = 394.0615
				xmax = 397.0685
				text = ""
			intervals [723]:
				xmin = 397.0685
				xmax = 397.0985
				text = "i"
			intervals [724]:
				xmin = 397.0985
				xmax = 397.2285
				text = "didn't"
			intervals [725]:
				xmin = 397.2285
				xmax = 397.9885
				text = ""
			intervals [726]:
				xmin = 397.9885
				xmax = 398.0785
				text = "mean"
			intervals [727]:
				xmin = 398.0785
				xmax = 398.1385
				text = "to"
			intervals [728]:
				xmin = 398.1385
				xmax = 405.468
				text = ""
			intervals [729]:
				xmin = 405.468
				xmax = 405.848
				text = "yeah"
			intervals [730]:
				xmin = 405.848
				xmax = 409.328
				text = ""
			intervals [731]:
				xmin = 409.328
				xmax = 409.578
				text = "huh"
			intervals [732]:
				xmin = 409.578
				xmax = 410.7207
				text = ""
			intervals [733]:
				xmin = 410.7207
				xmax = 411.0007
				text = "not"
			intervals [734]:
				xmin = 411.0007
				xmax = 411.3107
				text = "yet"
			intervals [735]:
				xmin = 411.3107
				xmax = 415.6181
				text = ""
			intervals [736]:
				xmin = 415.6181
				xmax = 415.8181
				text = "yes"
			intervals [737]:
				xmin = 415.8181
				xmax = 416.2781
				text = "sir"
			intervals [738]:
				xmin = 416.2781
				xmax = 418.412
				text = ""
			intervals [739]:
				xmin = 418.412
				xmax = 418.572
				text = "yes"
			intervals [740]:
				xmin = 418.572
				xmax = 418.982
				text = "sir"
			intervals [741]:
				xmin = 418.982
				xmax = 420.855
				text = ""
			intervals [742]:
				xmin = 420.855
				xmax = 421.255
				text = "charley"
			intervals [743]:
				xmin = 421.255
				xmax = 421.665
				text = "taylor"
			intervals [744]:
				xmin = 421.665
				xmax = 424.3222
				text = ""
			intervals [745]:
				xmin = 424.3222
				xmax = 424.9422
				text = "uh"
			intervals [746]:
				xmin = 424.9422
				xmax = 425.0898
				text = ""
			intervals [747]:
				xmin = 425.0898
				xmax = 425.3398
				text = "think"
			intervals [748]:
				xmin = 425.3398
				xmax = 425.4398
				text = "he"
			intervals [749]:
				xmin = 425.4398
				xmax = 426.0598
				text = "play"
			intervals [750]:
				xmin = 426.0598
				xmax = 426.6444
				text = ""
			intervals [751]:
				xmin = 426.6444
				xmax = 426.9244
				text = "right"
			intervals [752]:
				xmin = 426.9244
				xmax = 426.9744
				text = ""
			intervals [753]:
				xmin = 426.9744
				xmax = 427.4844
				text = "guard"
			intervals [754]:
				xmin = 427.4844
				xmax = 427.677
				text = ""
			intervals [755]:
				xmin = 427.677
				xmax = 427.797
				text = "um"
			intervals [756]:
				xmin = 427.797
				xmax = 427.977
				text = "ah"
			intervals [757]:
				xmin = 427.977
				xmax = 430.7145
				text = ""
			intervals [758]:
				xmin = 430.7145
				xmax = 430.8745
				text = "well"
			intervals [759]:
				xmin = 430.8745
				xmax = 431.0245
				text = "h"
			intervals [760]:
				xmin = 431.0245
				xmax = 431.2557
				text = ""
			intervals [761]:
				xmin = 431.2557
				xmax = 431.5157
				text = "he"
			intervals [762]:
				xmin = 431.5157
				xmax = 431.7457
				text = ""
			intervals [763]:
				xmin = 431.7457
				xmax = 431.8857
				text = "run"
			intervals [764]:
				xmin = 431.8857
				xmax = 431.9657
				text = ""
			intervals [765]:
				xmin = 431.9657
				xmax = 432.4357
				text = "fast"
			intervals [766]:
				xmin = 432.4357
				xmax = 432.5457
				text = ""
			intervals [767]:
				xmin = 432.5457
				xmax = 432.7457
				text = "and"
			intervals [768]:
				xmin = 432.7457
				xmax = 432.9057
				text = "he"
			intervals [769]:
				xmin = 432.9057
				xmax = 433.2357
				text = "can"
			intervals [770]:
				xmin = 433.2357
				xmax = 433.6157
				text = "shift"
			intervals [771]:
				xmin = 433.6157
				xmax = 434.0911
				text = ""
			intervals [772]:
				xmin = 434.0911
				xmax = 434.4511
				text = "shift"
			intervals [773]:
				xmin = 434.4511
				xmax = 434.5011
				text = ""
			intervals [774]:
				xmin = 434.5011
				xmax = 435.0411
				text = "other"
			intervals [775]:
				xmin = 435.0411
				xmax = 435.7211
				text = "players"
			intervals [776]:
				xmin = 435.7211
				xmax = 437.3155
				text = ""
			intervals [777]:
				xmin = 437.3155
				xmax = 437.3955
				text = "and"
			intervals [778]:
				xmin = 437.3955
				xmax = 437.6855
				text = "he"
			intervals [779]:
				xmin = 437.6855
				xmax = 438.2355
				text = "catches"
			intervals [780]:
				xmin = 438.2355
				xmax = 438.2955
				text = ""
			intervals [781]:
				xmin = 438.2955
				xmax = 438.3855
				text = "the"
			intervals [782]:
				xmin = 438.3855
				xmax = 438.7155
				text = "ball"
			intervals [783]:
				xmin = 438.7155
				xmax = 438.8755
				text = "every"
			intervals [784]:
				xmin = 438.8755
				xmax = 439.0055
				text = ""
			intervals [785]:
				xmin = 439.0055
				xmax = 439.3955
				text = "time"
			intervals [786]:
				xmin = 439.3955
				xmax = 439.5455
				text = ""
			intervals [787]:
				xmin = 439.5455
				xmax = 440.0955
				text = "everytime"
			intervals [788]:
				xmin = 440.0955
				xmax = 440.1255
				text = ""
			intervals [789]:
				xmin = 440.1255
				xmax = 440.2955
				text = "they"
			intervals [790]:
				xmin = 440.2955
				xmax = 440.5655
				text = "say"
			intervals [791]:
				xmin = 440.5655
				xmax = 440.7055
				text = "he"
			intervals [792]:
				xmin = 440.7055
				xmax = 441.1055
				text = "catches"
			intervals [793]:
				xmin = 441.1055
				xmax = 441.1355
				text = ""
			intervals [794]:
				xmin = 441.1355
				xmax = 441.2055
				text = "the"
			intervals [795]:
				xmin = 441.2055
				xmax = 441.5655
				text = "ball"
			intervals [796]:
				xmin = 441.5655
				xmax = 442.1669
				text = ""
			intervals [797]:
				xmin = 442.1669
				xmax = 442.6569
				text = "anyway"
			intervals [798]:
				xmin = 442.6569
				xmax = 442.7969
				text = "you"
			intervals [799]:
				xmin = 442.7969
				xmax = 443.1469
				text = "throw"
			intervals [800]:
				xmin = 443.1469
				xmax = 443.4169
				text = "it"
			intervals [801]:
				xmin = 443.4169
				xmax = 444.2821
				text = ""
			intervals [802]:
				xmin = 444.2821
				xmax = 444.7421
				text = "catch"
			intervals [803]:
				xmin = 444.7421
				xmax = 444.8921
				text = "it"
			intervals [804]:
				xmin = 444.8921
				xmax = 451.2856
				text = ""
			intervals [805]:
				xmin = 451.2856
				xmax = 451.7356
				text = "yes"
			intervals [806]:
				xmin = 451.7356
				xmax = 455.197
				text = ""
			intervals [807]:
				xmin = 455.197
				xmax = 455.887
				text = "um"
			intervals [808]:
				xmin = 455.887
				xmax = 458.7156
				text = ""
			intervals [809]:
				xmin = 458.7156
				xmax = 459.9156
				text = "um"
			intervals [810]:
				xmin = 459.9156
				xmax = 463.2469
				text = ""
			intervals [811]:
				xmin = 463.2469
				xmax = 463.3669
				text = "i"
			intervals [812]:
				xmin = 463.3669
				xmax = 463.4169
				text = ""
			intervals [813]:
				xmin = 463.4169
				xmax = 463.7269
				text = "can't"
			intervals [814]:
				xmin = 463.7269
				xmax = 463.7569
				text = ""
			intervals [815]:
				xmin = 463.7569
				xmax = 464.0969
				text = "guess"
			intervals [816]:
				xmin = 464.0969
				xmax = 464.3369
				text = ""
			intervals [817]:
				xmin = 464.3369
				xmax = 464.4269
				text = "his"
			intervals [818]:
				xmin = 464.4269
				xmax = 464.5369
				text = ""
			intervals [819]:
				xmin = 464.5369
				xmax = 464.8769
				text = "name"
			intervals [820]:
				xmin = 464.8769
				xmax = 471.0612
				text = ""
			intervals [821]:
				xmin = 471.0612
				xmax = 471.5012
				text = "something"
			intervals [822]:
				xmin = 471.5012
				xmax = 471.6612
				text = "like"
			intervals [823]:
				xmin = 471.6612
				xmax = 471.7212
				text = ""
			intervals [824]:
				xmin = 471.7212
				xmax = 472.0512
				text = "bobby"
			intervals [825]:
				xmin = 472.0512
				xmax = 472.5312
				text = "mitchell"
			intervals [826]:
				xmin = 472.5312
				xmax = 483.7126
				text = ""
			intervals [827]:
				xmin = 483.7126
				xmax = 483.9826
				text = "no"
			intervals [828]:
				xmin = 483.9826
				xmax = 487.1834
				text = ""
			intervals [829]:
				xmin = 487.1834
				xmax = 487.4434
				text = "yeah"
			intervals [830]:
				xmin = 487.4434
				xmax = 492.7968
				text = ""
			intervals [831]:
				xmin = 492.7968
				xmax = 492.8268
				text = "i"
			intervals [832]:
				xmin = 492.8268
				xmax = 493.1168
				text = "don't"
			intervals [833]:
				xmin = 493.1168
				xmax = 493.2968
				text = "know"
			intervals [834]:
				xmin = 493.2968
				xmax = 493.3268
				text = "i"
			intervals [835]:
				xmin = 493.3268
				xmax = 493.4168
				text = ""
			intervals [836]:
				xmin = 493.4168
				xmax = 493.6668
				text = "don't"
			intervals [837]:
				xmin = 493.6668
				xmax = 493.8768
				text = "be"
			intervals [838]:
				xmin = 493.8768
				xmax = 494.0668
				text = "with"
			intervals [839]:
				xmin = 494.0668
				xmax = 494.1368
				text = ""
			intervals [840]:
				xmin = 494.1368
				xmax = 494.2268
				text = "them"
			intervals [841]:
				xmin = 494.2268
				xmax = 494.3568
				text = "when"
			intervals [842]:
				xmin = 494.3568
				xmax = 494.4568
				text = "they"
			intervals [843]:
				xmin = 494.4568
				xmax = 494.5168
				text = ""
			intervals [844]:
				xmin = 494.5168
				xmax = 494.8968
				text = "play"
			intervals [845]:
				xmin = 494.8968
				xmax = 498.5282
				text = ""
			intervals [846]:
				xmin = 498.5282
				xmax = 498.6682
				text = "they"
			intervals [847]:
				xmin = 498.6682
				xmax = 498.7182
				text = ""
			intervals [848]:
				xmin = 498.7182
				xmax = 498.8682
				text = "too"
			intervals [849]:
				xmin = 498.8682
				xmax = 498.9182
				text = ""
			intervals [850]:
				xmin = 498.9182
				xmax = 499.2482
				text = "old"
			intervals [851]:
				xmin = 499.2482
				xmax = 504.0044
				text = ""
			intervals [852]:
				xmin = 504.0044
				xmax = 504.3344
				text = "um"
			intervals [853]:
				xmin = 504.3344
				xmax = 504.5044
				text = "i"
			intervals [854]:
				xmin = 504.5044
				xmax = 504.7044
				text = "got"
			intervals [855]:
				xmin = 504.7044
				xmax = 504.7444
				text = "a"
			intervals [856]:
				xmin = 504.7444
				xmax = 505.0044
				text = "little"
			intervals [857]:
				xmin = 505.0044
				xmax = 505.4844
				text = "brother"
			intervals [858]:
				xmin = 505.4844
				xmax = 505.6644
				text = "who"
			intervals [859]:
				xmin = 505.6644
				xmax = 505.7544
				text = "s"
			intervals [860]:
				xmin = 505.7544
				xmax = 506.1044
				text = "ten"
			intervals [861]:
				xmin = 506.1044
				xmax = 506.3144
				text = "he"
			intervals [862]:
				xmin = 506.3144
				xmax = 506.3444
				text = ""
			intervals [863]:
				xmin = 506.3444
				xmax = 506.3744
				text = "s"
			intervals [864]:
				xmin = 506.3744
				xmax = 506.5244
				text = "the"
			intervals [865]:
				xmin = 506.5244
				xmax = 507.1244
				text = "youngest"
			intervals [866]:
				xmin = 507.1244
				xmax = 513.6009
				text = ""
			intervals [867]:
				xmin = 513.6009
				xmax = 514.1509
				text = "yes"
			intervals [868]:
				xmin = 514.1509
				xmax = 515.5698
				text = ""
			intervals [869]:
				xmin = 515.5698
				xmax = 515.9798
				text = "um"
			intervals [870]:
				xmin = 515.9798
				xmax = 516.767
				text = ""
			intervals [871]:
				xmin = 516.767
				xmax = 516.817
				text = "i"
			intervals [872]:
				xmin = 516.817
				xmax = 517.087
				text = "like"
			intervals [873]:
				xmin = 517.087
				xmax = 517.247
				text = "the"
			intervals [874]:
				xmin = 517.247
				xmax = 517.557
				text = "green"
			intervals [875]:
				xmin = 517.557
				xmax = 518.097
				text = "hornet"
			intervals [876]:
				xmin = 518.097
				xmax = 519.0002
				text = ""
			intervals [877]:
				xmin = 519.0002
				xmax = 519.2202
				text = "but"
			intervals [878]:
				xmin = 519.2202
				xmax = 519.3302
				text = "i"
			intervals [879]:
				xmin = 519.3302
				xmax = 519.6702
				text = ""
			intervals [880]:
				xmin = 519.6702
				xmax = 519.7402
				text = "i"
			intervals [881]:
				xmin = 519.7402
				xmax = 519.9302
				text = "don't"
			intervals [882]:
				xmin = 519.9302
				xmax = 519.9602
				text = ""
			intervals [883]:
				xmin = 519.9602
				xmax = 520.3202
				text = "watch"
			intervals [884]:
				xmin = 520.3202
				xmax = 520.3802
				text = "it"
			intervals [885]:
				xmin = 520.3802
				xmax = 520.4302
				text = ""
			intervals [886]:
				xmin = 520.4302
				xmax = 520.6702
				text = "cause"
			intervals [887]:
				xmin = 520.6702
				xmax = 520.7002
				text = ""
			intervals [888]:
				xmin = 520.7002
				xmax = 520.7702
				text = "it"
			intervals [889]:
				xmin = 520.7702
				xmax = 520.8202
				text = "s"
			intervals [890]:
				xmin = 520.8202
				xmax = 520.9202
				text = "on"
			intervals [891]:
				xmin = 520.9202
				xmax = 520.9702
				text = ""
			intervals [892]:
				xmin = 520.9702
				xmax = 521.2302
				text = "channel"
			intervals [893]:
				xmin = 521.2302
				xmax = 521.4002
				text = ""
			intervals [894]:
				xmin = 521.4002
				xmax = 521.9302
				text = "twenty"
			intervals [895]:
				xmin = 521.9302
				xmax = 524.0164
				text = ""
			intervals [896]:
				xmin = 524.0164
				xmax = 524.3364
				text = "i"
			intervals [897]:
				xmin = 524.3364
				xmax = 524.3664
				text = ""
			intervals [898]:
				xmin = 524.3664
				xmax = 524.6964
				text = "like"
			intervals [899]:
				xmin = 524.6964
				xmax = 524.7264
				text = ""
			intervals [900]:
				xmin = 524.7264
				xmax = 525.4164
				text = "uh"
			intervals [901]:
				xmin = 525.4164
				xmax = 527.5001
				text = ""
			intervals [902]:
				xmin = 527.5001
				xmax = 527.9001
				text = "tuesday"
			intervals [903]:
				xmin = 527.9001
				xmax = 528.1901
				text = "night"
			intervals [904]:
				xmin = 528.1901
				xmax = 528.2501
				text = "at"
			intervals [905]:
				xmin = 528.2501
				xmax = 528.3201
				text = ""
			intervals [906]:
				xmin = 528.3201
				xmax = 528.4101
				text = "the"
			intervals [907]:
				xmin = 528.4101
				xmax = 529.1501
				text = "movies"
			intervals [908]:
				xmin = 529.1501
				xmax = 529.2101
				text = ""
			intervals [909]:
				xmin = 529.2101
				xmax = 529.3301
				text = "and"
			intervals [910]:
				xmin = 529.3301
				xmax = 529.3901
				text = ""
			intervals [911]:
				xmin = 529.3901
				xmax = 529.6801
				text = "monday"
			intervals [912]:
				xmin = 529.6801
				xmax = 529.7101
				text = ""
			intervals [913]:
				xmin = 529.7101
				xmax = 529.9801
				text = "night"
			intervals [914]:
				xmin = 529.9801
				xmax = 530.0601
				text = "at"
			intervals [915]:
				xmin = 530.0601
				xmax = 530.1601
				text = ""
			intervals [916]:
				xmin = 530.1601
				xmax = 530.2301
				text = "the"
			intervals [917]:
				xmin = 530.2301
				xmax = 530.2601
				text = ""
			intervals [918]:
				xmin = 530.2601
				xmax = 530.8701
				text = "movies"
			intervals [919]:
				xmin = 530.8701
				xmax = 531.600
				text = ""
			intervals [920]:
				xmin = 531.600
				xmax = 531.950
				text = "all"
			intervals [921]:
				xmin = 531.950
				xmax = 532.010
				text = "the"
			intervals [922]:
				xmin = 532.010
				xmax = 532.220
				text = "night"
			intervals [923]:
				xmin = 532.220
				xmax = 532.290
				text = ""
			intervals [924]:
				xmin = 532.290
				xmax = 532.830
				text = "movies"
			intervals [925]:
				xmin = 532.830
				xmax = 536.1533
				text = ""
			intervals [926]:
				xmin = 536.1533
				xmax = 536.4733
				text = "and"
			intervals [927]:
				xmin = 536.4733
				xmax = 536.5733
				text = "i"
			intervals [928]:
				xmin = 536.5733
				xmax = 536.6633
				text = "like"
			intervals [929]:
				xmin = 536.6633
				xmax = 536.6933
				text = ""
			intervals [930]:
				xmin = 536.6933
				xmax = 536.9933
				text = "war"
			intervals [931]:
				xmin = 536.9933
				xmax = 537.7233
				text = "pictures"
			intervals [932]:
				xmin = 537.7233
				xmax = 539.2521
				text = ""
			intervals [933]:
				xmin = 539.2521
				xmax = 539.4521
				text = "like"
			intervals [934]:
				xmin = 539.4521
				xmax = 540.1921
				text = "hercules"
			intervals [935]:
				xmin = 540.1921
				xmax = 540.3521
				text = ""
			intervals [936]:
				xmin = 540.3521
				xmax = 540.4821
				text = "and"
			intervals [937]:
				xmin = 540.4821
				xmax = 540.5221
				text = ""
			intervals [938]:
				xmin = 540.5221
				xmax = 541.5721
				text = "gladiators"
			intervals [939]:
				xmin = 541.5721
				xmax = 549.1466
				text = ""
			intervals [940]:
				xmin = 549.1466
				xmax = 549.1766
				text = "i"
			intervals [941]:
				xmin = 549.1766
				xmax = 549.3766
				text = "like"
			intervals [942]:
				xmin = 549.3766
				xmax = 550.3066
				text = "cartoons"
			intervals [943]:
				xmin = 550.3066
				xmax = 552.2136
				text = ""
			intervals [944]:
				xmin = 552.2136
				xmax = 553.2236
				text = "flintstone"
			intervals [945]:
				xmin = 553.2236
				xmax = 557.712
				text = ""
			intervals [946]:
				xmin = 557.712
				xmax = 558.442
				text = "um"
			intervals [947]:
				xmin = 558.442
				xmax = 562.5128
				text = ""
			intervals [948]:
				xmin = 562.5128
				xmax = 562.9328
				text = "felix"
			intervals [949]:
				xmin = 562.9328
				xmax = 562.9628
				text = ""
			intervals [950]:
				xmin = 562.9628
				xmax = 563.0628
				text = "the"
			intervals [951]:
				xmin = 563.0628
				xmax = 563.1128
				text = ""
			intervals [952]:
				xmin = 563.1128
				xmax = 563.5128
				text = "cat"
			intervals [953]:
				xmin = 563.5128
				xmax = 574.5988
				text = ""
			intervals [954]:
				xmin = 574.5988
				xmax = 574.9088
				text = "yeah"
			intervals [955]:
				xmin = 574.9088
				xmax = 580.2162
				text = ""
			intervals [956]:
				xmin = 580.2162
				xmax = 580.3962
				text = "it"
			intervals [957]:
				xmin = 580.3962
				xmax = 580.5062
				text = "s"
			intervals [958]:
				xmin = 580.5062
				xmax = 580.7262
				text = "a"
			intervals [959]:
				xmin = 580.7262
				xmax = 580.9962
				text = ""
			intervals [960]:
				xmin = 580.9962
				xmax = 581.5362
				text = "man"
			intervals [961]:
				xmin = 581.5362
				xmax = 582.0386
				text = ""
			intervals [962]:
				xmin = 582.0386
				xmax = 582.4086
				text = "gotta"
			intervals [963]:
				xmin = 582.4086
				xmax = 582.7986
				text = "um"
			intervals [964]:
				xmin = 582.7986
				xmax = 583.8645
				text = ""
			intervals [965]:
				xmin = 583.8645
				xmax = 584.2445
				text = "head"
			intervals [966]:
				xmin = 584.2445
				xmax = 584.5445
				text = "on"
			intervals [967]:
				xmin = 584.5445
				xmax = 584.7945
				text = "and"
			intervals [968]:
				xmin = 584.7945
				xmax = 584.8845
				text = "there"
			intervals [969]:
				xmin = 584.8845
				xmax = 584.9745
				text = "s"
			intervals [970]:
				xmin = 584.9745
				xmax = 585.0145
				text = "a"
			intervals [971]:
				xmin = 585.0145
				xmax = 585.1145
				text = ""
			intervals [972]:
				xmin = 585.1145
				xmax = 585.5145
				text = "chinese"
			intervals [973]:
				xmin = 585.5145
				xmax = 585.5445
				text = ""
			intervals [974]:
				xmin = 585.5445
				xmax = 585.7945
				text = "man"
			intervals [975]:
				xmin = 585.7945
				xmax = 585.9045
				text = "that"
			intervals [976]:
				xmin = 585.9045
				xmax = 586.1245
				text = "know"
			intervals [977]:
				xmin = 586.1245
				xmax = 586.9745
				text = "karate"
			intervals [978]:
				xmin = 586.9745
				xmax = 587.4725
				text = ""
			intervals [979]:
				xmin = 587.4725
				xmax = 587.7525
				text = "and"
			intervals [980]:
				xmin = 587.7525
				xmax = 587.8025
				text = ""
			intervals [981]:
				xmin = 587.8025
				xmax = 588.1325
				text = "green"
			intervals [982]:
				xmin = 588.1325
				xmax = 588.5625
				text = "hornet"
			intervals [983]:
				xmin = 588.5625
				xmax = 588.5925
				text = ""
			intervals [984]:
				xmin = 588.5925
				xmax = 588.6525
				text = "is"
			intervals [985]:
				xmin = 588.6525
				xmax = 588.7525
				text = ""
			intervals [986]:
				xmin = 588.7525
				xmax = 588.7825
				text = "a"
			intervals [987]:
				xmin = 588.7825
				xmax = 588.9425
				text = "big"
			intervals [988]:
				xmin = 588.9425
				xmax = 588.9925
				text = ""
			intervals [989]:
				xmin = 588.9925
				xmax = 589.2825
				text = "tall"
			intervals [990]:
				xmin = 589.2825
				xmax = 589.5425
				text = "man"
			intervals [991]:
				xmin = 589.5425
				xmax = 589.6025
				text = "and"
			intervals [992]:
				xmin = 589.6025
				xmax = 589.7225
				text = "the"
			intervals [993]:
				xmin = 589.7225
				xmax = 589.9725
				text = "other"
			intervals [994]:
				xmin = 589.9725
				xmax = 590.1525
				text = "one"
			intervals [995]:
				xmin = 590.1525
				xmax = 590.2825
				text = ""
			intervals [996]:
				xmin = 590.2825
				xmax = 590.3625
				text = "is"
			intervals [997]:
				xmin = 590.3625
				xmax = 590.4425
				text = ""
			intervals [998]:
				xmin = 590.4425
				xmax = 590.8825
				text = "kato"
			intervals [999]:
				xmin = 590.8825
				xmax = 591.5122
				text = ""
			intervals [1000]:
				xmin = 591.5122
				xmax = 591.7822
				text = "and"
			intervals [1001]:
				xmin = 591.7822
				xmax = 592.0022
				text = "he"
			intervals [1002]:
				xmin = 592.0022
				xmax = 592.3522
				text = "riding"
			intervals [1003]:
				xmin = 592.3522
				xmax = 592.4122
				text = "in"
			intervals [1004]:
				xmin = 592.4122
				xmax = 592.5422
				text = "a"
			intervals [1005]:
				xmin = 592.5422
				xmax = 592.6122
				text = ""
			intervals [1006]:
				xmin = 592.6122
				xmax = 593.0922
				text = "car"
			intervals [1007]:
				xmin = 593.0922
				xmax = 593.5598
				text = ""
			intervals [1008]:
				xmin = 593.5598
				xmax = 593.7098
				text = "they"
			intervals [1009]:
				xmin = 593.7098
				xmax = 594.1498
				text = "named"
			intervals [1010]:
				xmin = 594.1498
				xmax = 594.2698
				text = "the"
			intervals [1011]:
				xmin = 594.2698
				xmax = 594.6098
				text = "black"
			intervals [1012]:
				xmin = 594.6098
				xmax = 595.2298
				text = "beauty"
			intervals [1013]:
				xmin = 595.2298
				xmax = 595.2598
				text = ""
			intervals [1014]:
				xmin = 595.2598
				xmax = 595.6798
				text = "and"
			intervals [1015]:
				xmin = 595.6798
				xmax = 596.5236
				text = ""
			intervals [1016]:
				xmin = 596.5236
				xmax = 596.9336
				text = "they"
			intervals [1017]:
				xmin = 596.9336
				xmax = 597.0136
				text = ""
			intervals [1018]:
				xmin = 597.0136
				xmax = 597.3036
				text = "and"
			intervals [1019]:
				xmin = 597.3036
				xmax = 597.3536
				text = "a"
			intervals [1020]:
				xmin = 597.3536
				xmax = 597.8936
				text = "man"
			intervals [1021]:
				xmin = 597.8936
				xmax = 598.1436
				text = ""
			intervals [1022]:
				xmin = 598.1436
				xmax = 598.3236
				text = "the"
			intervals [1023]:
				xmin = 598.3236
				xmax = 598.7236
				text = "small"
			intervals [1024]:
				xmin = 598.7236
				xmax = 599.1136
				text = "man"
			intervals [1025]:
				xmin = 599.1136
				xmax = 599.3036
				text = "who"
			intervals [1026]:
				xmin = 599.3036
				xmax = 599.3436
				text = ""
			intervals [1027]:
				xmin = 599.3436
				xmax = 599.5036
				text = "be"
			intervals [1028]:
				xmin = 599.5036
				xmax = 599.5736
				text = "a"
			intervals [1029]:
				xmin = 599.5736
				xmax = 599.9636
				text = "chef"
			intervals [1030]:
				xmin = 599.9636
				xmax = 600.1136
				text = "who"
			intervals [1031]:
				xmin = 600.1136
				xmax = 600.2536
				text = "know"
			intervals [1032]:
				xmin = 600.2536
				xmax = 601.0236
				text = "karate"
			intervals [1033]:
				xmin = 601.0236
				xmax = 601.4844
				text = ""
			intervals [1034]:
				xmin = 601.4844
				xmax = 601.7444
				text = "he"
			intervals [1035]:
				xmin = 601.7444
				xmax = 601.9544
				text = "do"
			intervals [1036]:
				xmin = 601.9544
				xmax = 602.4444
				text = "karate"
			intervals [1037]:
				xmin = 602.4444
				xmax = 602.6344
				text = "when"
			intervals [1038]:
				xmin = 602.6344
				xmax = 602.7044
				text = "the"
			intervals [1039]:
				xmin = 602.7044
				xmax = 603.0944
				text = "mans"
			intervals [1040]:
				xmin = 603.0944
				xmax = 603.2044
				text = "would"
			intervals [1041]:
				xmin = 603.2044
				xmax = 603.4644
				text = "try"
			intervals [1042]:
				xmin = 603.4644
				xmax = 603.6444
				text = "to"
			intervals [1043]:
				xmin = 603.6444
				xmax = 604.0444
				text = ""
			intervals [1044]:
				xmin = 604.0444
				xmax = 604.3744
				text = "jump"
			intervals [1045]:
				xmin = 604.3744
				xmax = 604.6644
				text = "his"
			intervals [1046]:
				xmin = 604.6644
				xmax = 604.9044
				text = ""
			intervals [1047]:
				xmin = 604.9044
				xmax = 605.2744
				text = "other"
			intervals [1048]:
				xmin = 605.2744
				xmax = 605.4444
				text = ""
			intervals [1049]:
				xmin = 605.4444
				xmax = 605.5344
				text = "his"
			intervals [1050]:
				xmin = 605.5344
				xmax = 605.6944
				text = ""
			intervals [1051]:
				xmin = 605.6944
				xmax = 606.3944
				text = "boss"
			intervals [1052]:
				xmin = 606.3944
				xmax = 612.7226
				text = ""
			intervals [1053]:
				xmin = 612.7226
				xmax = 612.9626
				text = "huh"
			intervals [1054]:
				xmin = 612.9626
				xmax = 615.9179
				text = ""
			intervals [1055]:
				xmin = 615.9179
				xmax = 616.1379
				text = "you"
			intervals [1056]:
				xmin = 616.1379
				xmax = 616.3379
				text = "know"
			intervals [1057]:
				xmin = 616.3379
				xmax = 616.4679
				text = "he"
			intervals [1058]:
				xmin = 616.4679
				xmax = 616.8979
				text = "breaks"
			intervals [1059]:
				xmin = 616.8979
				xmax = 617.0079
				text = "'em-"
			intervals [1060]:
				xmin = 617.0079
				xmax = 617.1879
				text = "he"
			intervals [1061]:
				xmin = 617.1879
				xmax = 617.7179
				text = "breaks"
			intervals [1062]:
				xmin = 617.7179
				xmax = 617.7982
				text = ""
			intervals [1063]:
				xmin = 617.7982
				xmax = 617.9382
				text = "he"
			intervals [1064]:
				xmin = 617.9382
				xmax = 618.2782
				text = "breaks"
			intervals [1065]:
				xmin = 618.2782
				xmax = 618.4682
				text = "their"
			intervals [1066]:
				xmin = 618.4682
				xmax = 618.6682
				text = ""
			intervals [1067]:
				xmin = 618.6682
				xmax = 618.8982
				text = "leg"
			intervals [1068]:
				xmin = 618.8982
				xmax = 618.9482
				text = "or"
			intervals [1069]:
				xmin = 618.9482
				xmax = 619.4982
				text = "something"
			intervals [1070]:
				xmin = 619.4982
				xmax = 621.418
				text = ""
			intervals [1071]:
				xmin = 621.418
				xmax = 621.738
				text = "one"
			intervals [1072]:
				xmin = 621.738
				xmax = 622.078
				text = "time"
			intervals [1073]:
				xmin = 622.078
				xmax = 622.128
				text = ""
			intervals [1074]:
				xmin = 622.128
				xmax = 622.558
				text = "kato"
			intervals [1075]:
				xmin = 622.558
				xmax = 622.648
				text = "he"
			intervals [1076]:
				xmin = 622.648
				xmax = 622.848
				text = "were"
			intervals [1077]:
				xmin = 622.848
				xmax = 623.228
				text = "fighting"
			intervals [1078]:
				xmin = 623.228
				xmax = 623.658
				text = "another"
			intervals [1079]:
				xmin = 623.658
				xmax = 624.018
				text = "man"
			intervals [1080]:
				xmin = 624.018
				xmax = 624.7424
				text = ""
			intervals [1081]:
				xmin = 624.7424
				xmax = 625.1924
				text = "and"
			intervals [1082]:
				xmin = 625.1924
				xmax = 625.3329
				text = ""
			intervals [1083]:
				xmin = 625.3329
				xmax = 625.6529
				text = "and"
			intervals [1084]:
				xmin = 625.6529
				xmax = 625.7929
				text = "this"
			intervals [1085]:
				xmin = 625.7929
				xmax = 625.8229
				text = ""
			intervals [1086]:
				xmin = 625.8229
				xmax = 626.1229
				text = "other"
			intervals [1087]:
				xmin = 626.1229
				xmax = 626.4029
				text = "man"
			intervals [1088]:
				xmin = 626.4029
				xmax = 626.5129
				text = "he"
			intervals [1089]:
				xmin = 626.5129
				xmax = 626.7329
				text = "know"
			intervals [1090]:
				xmin = 626.7329
				xmax = 627.3429
				text = "karate"
			intervals [1091]:
				xmin = 627.3429
				xmax = 627.3929
				text = ""
			intervals [1092]:
				xmin = 627.3929
				xmax = 627.6729
				text = "too"
			intervals [1093]:
				xmin = 627.6729
				xmax = 628.206
				text = ""
			intervals [1094]:
				xmin = 628.206
				xmax = 628.436
				text = "and"
			intervals [1095]:
				xmin = 628.436
				xmax = 628.7048
				text = ""
			intervals [1096]:
				xmin = 628.7048
				xmax = 629.1048
				text = "kato"
			intervals [1097]:
				xmin = 629.1048
				xmax = 629.720
				text = ""
			intervals [1098]:
				xmin = 629.720
				xmax = 629.920
				text = "he"
			intervals [1099]:
				xmin = 629.920
				xmax = 630.280
				text = "kill"
			intervals [1100]:
				xmin = 630.280
				xmax = 630.540
				text = "he"
			intervals [1101]:
				xmin = 630.540
				xmax = 630.740
				text = "had"
			intervals [1102]:
				xmin = 630.740
				xmax = 630.900
				text = ""
			intervals [1103]:
				xmin = 630.900
				xmax = 631.300
				text = "killed"
			intervals [1104]:
				xmin = 631.300
				xmax = 631.370
				text = "the"
			intervals [1105]:
				xmin = 631.370
				xmax = 631.840
				text = "man"
			intervals [1106]:
				xmin = 631.840
				xmax = 631.870
				text = ""
			intervals [1107]:
				xmin = 631.870
				xmax = 631.930
				text = "the"
			intervals [1108]:
				xmin = 631.930
				xmax = 632.270
				text = "man"
			intervals [1109]:
				xmin = 632.270
				xmax = 632.6174
				text = ""
			intervals [1110]:
				xmin = 632.6174
				xmax = 632.7674
				text = "was"
			intervals [1111]:
				xmin = 632.7674
				xmax = 633.1474
				text = "stiff"
			intervals [1112]:
				xmin = 633.1474
				xmax = 633.1874
				text = ""
			intervals [1113]:
				xmin = 633.1874
				xmax = 633.4574
				text = "looking"
			intervals [1114]:
				xmin = 633.4574
				xmax = 633.6774
				text = "like"
			intervals [1115]:
				xmin = 633.6774
				xmax = 633.7074
				text = "a"
			intervals [1116]:
				xmin = 633.7074
				xmax = 633.7474
				text = ""
			intervals [1117]:
				xmin = 633.7474
				xmax = 634.2874
				text = "statue"
			intervals [1118]:
				xmin = 634.2874
				xmax = 634.3474
				text = "and"
			intervals [1119]:
				xmin = 634.3474
				xmax = 634.4374
				text = ""
			intervals [1120]:
				xmin = 634.4374
				xmax = 634.7874
				text = "fell"
			intervals [1121]:
				xmin = 634.7874
				xmax = 634.8674
				text = ""
			intervals [1122]:
				xmin = 634.8674
				xmax = 635.3474
				text = "down"
			intervals [1123]:
				xmin = 635.3474
				xmax = 638.0758
				text = ""
			intervals [1124]:
				xmin = 638.0758
				xmax = 638.3758
				text = "and"
			intervals [1125]:
				xmin = 638.3758
				xmax = 638.4058
				text = ""
			intervals [1126]:
				xmin = 638.4058
				xmax = 638.5258
				text = "and"
			intervals [1127]:
				xmin = 638.5258
				xmax = 638.7058
				text = "he"
			intervals [1128]:
				xmin = 638.7058
				xmax = 639.0558
				text = "has"
			intervals [1129]:
				xmin = 639.0558
				xmax = 639.4558
				text = "something"
			intervals [1130]:
				xmin = 639.4558
				xmax = 639.6158
				text = "in"
			intervals [1131]:
				xmin = 639.6158
				xmax = 639.7958
				text = "his"
			intervals [1132]:
				xmin = 639.7958
				xmax = 640.3758
				text = "hands"
			intervals [1133]:
				xmin = 640.3758
				xmax = 640.9331
				text = ""
			intervals [1134]:
				xmin = 640.9331
				xmax = 641.0531
				text = "and"
			intervals [1135]:
				xmin = 641.0531
				xmax = 641.1531
				text = "he"
			intervals [1136]:
				xmin = 641.1531
				xmax = 641.2931
				text = ""
			intervals [1137]:
				xmin = 641.2931
				xmax = 641.5331
				text = "throws"
			intervals [1138]:
				xmin = 641.5331
				xmax = 641.8331
				text = "it"
			intervals [1139]:
				xmin = 641.8331
				xmax = 642.0631
				text = "out"
			intervals [1140]:
				xmin = 642.0631
				xmax = 643.0054
				text = ""
			intervals [1141]:
				xmin = 643.0054
				xmax = 643.5254
				text = "stick"
			intervals [1142]:
				xmin = 643.5254
				xmax = 643.6654
				text = ""
			intervals [1143]:
				xmin = 643.6654
				xmax = 643.7554
				text = "the"
			intervals [1144]:
				xmin = 643.7554
				xmax = 644.1254
				text = "man"
			intervals [1145]:
				xmin = 644.1254
				xmax = 644.1854
				text = "in"
			intervals [1146]:
				xmin = 644.1854
				xmax = 644.2454
				text = "the"
			intervals [1147]:
				xmin = 644.2454
				xmax = 644.3754
				text = ""
			intervals [1148]:
				xmin = 644.3754
				xmax = 644.7754
				text = "side"
			intervals [1149]:
				xmin = 644.7754
				xmax = 653.9693
				text = ""
			intervals [1150]:
				xmin = 653.9693
				xmax = 654.3193
				text = "huh"
			intervals [1151]:
				xmin = 654.3193
				xmax = 657.4229
				text = ""
			intervals [1152]:
				xmin = 657.4229
				xmax = 657.8329
				text = "um"
			intervals [1153]:
				xmin = 657.8329
				xmax = 657.9529
				text = "i"
			intervals [1154]:
				xmin = 657.9529
				xmax = 658.8029
				text = "saw"
			intervals [1155]:
				xmin = 658.8029
				xmax = 665.1531
				text = ""
			intervals [1156]:
				xmin = 665.1531
				xmax = 665.8231
				text = "mm"
			intervals [1157]:
				xmin = 665.8231
				xmax = 665.8731
				text = ""
			intervals [1158]:
				xmin = 665.8731
				xmax = 666.5931
				text = "today"
			intervals [1159]:
				xmin = 666.5931
				xmax = 667.4366
				text = ""
			intervals [1160]:
				xmin = 667.4366
				xmax = 667.5666
				text = "yeah"
			intervals [1161]:
				xmin = 667.5666
				xmax = 667.6566
				text = "i"
			intervals [1162]:
				xmin = 667.6566
				xmax = 667.8266
				text = "like"
			intervals [1163]:
				xmin = 667.8266
				xmax = 667.8666
				text = ""
			intervals [1164]:
				xmin = 667.8666
				xmax = 668.1566
				text = "jerry"
			intervals [1165]:
				xmin = 668.1566
				xmax = 668.5466
				text = "lewis"
			intervals [1166]:
				xmin = 668.5466
				xmax = 668.6666
				text = "and"
			intervals [1167]:
				xmin = 668.6666
				xmax = 668.8066
				text = ""
			intervals [1168]:
				xmin = 668.8066
				xmax = 669.2666
				text = "elvis"
			intervals [1169]:
				xmin = 669.2666
				xmax = 669.8066
				text = "presley"
			intervals [1170]:
				xmin = 669.8066
				xmax = 669.8366
				text = ""
			intervals [1171]:
				xmin = 669.8366
				xmax = 670.2366
				text = "movies"
			intervals [1172]:
				xmin = 670.2366
				xmax = 674.7435
				text = ""
			intervals [1173]:
				xmin = 674.7435
				xmax = 675.3135
				text = "sometimes"
			intervals [1174]:
				xmin = 675.3135
				xmax = 675.4135
				text = "he"
			intervals [1175]:
				xmin = 675.4135
				xmax = 675.5335
				text = "be"
			intervals [1176]:
				xmin = 675.5335
				xmax = 675.6535
				text = "on"
			intervals [1177]:
				xmin = 675.6535
				xmax = 675.7135
				text = "the"
			intervals [1178]:
				xmin = 675.7135
				xmax = 675.7535
				text = ""
			intervals [1179]:
				xmin = 675.7535
				xmax = 676.3435
				text = "movies"
			intervals [1180]:
				xmin = 676.3435
				xmax = 676.8418
				text = ""
			intervals [1181]:
				xmin = 676.8418
				xmax = 677.4218
				text = "mostly"
			intervals [1182]:
				xmin = 677.4218
				xmax = 679.2107
				text = ""
			intervals [1183]:
				xmin = 679.2107
				xmax = 679.5807
				text = "and"
			intervals [1184]:
				xmin = 679.5807
				xmax = 681.4334
				text = ""
			intervals [1185]:
				xmin = 681.4334
				xmax = 681.8334
				text = "uh-huh"
			intervals [1186]:
				xmin = 681.8334
				xmax = 683.373
				text = ""
			intervals [1187]:
				xmin = 683.373
				xmax = 683.843
				text = "um"
			intervals [1188]:
				xmin = 683.843
				xmax = 684.3798
				text = ""
			intervals [1189]:
				xmin = 684.3798
				xmax = 684.6298
				text = "uh"
			intervals [1190]:
				xmin = 684.6298
				xmax = 684.7498
				text = ""
			intervals [1191]:
				xmin = 684.7498
				xmax = 685.5698
				text = "professor"
			intervals [1192]:
				xmin = 685.5698
				xmax = 685.5998
				text = ""
			intervals [1193]:
				xmin = 685.5998
				xmax = 686.1698
				text = "stupi-"
			intervals [1194]:
				xmin = 686.1698
				xmax = 686.2298
				text = ""
			intervals [1195]:
				xmin = 686.2298
				xmax = 686.7698
				text = "something"
			intervals [1196]:
				xmin = 686.7698
				xmax = 687.8261
				text = ""
			intervals [1197]:
				xmin = 687.8261
				xmax = 688.3161
				text = "yeah"
			intervals [1198]:
				xmin = 688.3161
				xmax = 690.5908
				text = ""
			intervals [1199]:
				xmin = 690.5908
				xmax = 690.6208
				text = "uh"
			intervals [1200]:
				xmin = 690.6208
				xmax = 691.9189
				text = ""
			intervals [1201]:
				xmin = 691.9189
				xmax = 691.9889
				text = "yeah"
			intervals [1202]:
				xmin = 691.9889
				xmax = 692.3489
				text = "he"
			intervals [1203]:
				xmin = 692.3489
				xmax = 692.6989
				text = "drunk"
			intervals [1204]:
				xmin = 692.6989
				xmax = 692.9089
				text = "some"
			intervals [1205]:
				xmin = 692.9089
				xmax = 692.9689
				text = "of"
			intervals [1206]:
				xmin = 692.9689
				xmax = 693.0689
				text = "the"
			intervals [1207]:
				xmin = 693.0689
				xmax = 693.2889
				text = ""
			intervals [1208]:
				xmin = 693.2889
				xmax = 693.7089
				text = "stuff"
			intervals [1209]:
				xmin = 693.7089
				xmax = 694.2098
				text = ""
			intervals [1210]:
				xmin = 694.2098
				xmax = 694.5298
				text = "and"
			intervals [1211]:
				xmin = 694.5298
				xmax = 694.7098
				text = "he"
			intervals [1212]:
				xmin = 694.7098
				xmax = 694.7598
				text = ""
			intervals [1213]:
				xmin = 694.7598
				xmax = 695.3198
				text = "turned"
			intervals [1214]:
				xmin = 695.3198
				xmax = 695.8617
				text = ""
			intervals [1215]:
				xmin = 695.8617
				xmax = 696.0917
				text = "into"
			intervals [1216]:
				xmin = 696.0917
				xmax = 696.1517
				text = "a"
			intervals [1217]:
				xmin = 696.1517
				xmax = 696.2017
				text = ""
			intervals [1218]:
				xmin = 696.2017
				xmax = 696.6217
				text = "cool"
			intervals [1219]:
				xmin = 696.6217
				xmax = 696.9817
				text = "man"
			intervals [1220]:
				xmin = 696.9817
				xmax = 697.1217
				text = "and"
			intervals [1221]:
				xmin = 697.1217
				xmax = 697.2317
				text = "he"
			intervals [1222]:
				xmin = 697.2317
				xmax = 697.3717
				text = "know"
			intervals [1223]:
				xmin = 697.3717
				xmax = 697.5917
				text = "how"
			intervals [1224]:
				xmin = 697.5917
				xmax = 697.7317
				text = "to"
			intervals [1225]:
				xmin = 697.7317
				xmax = 698.2517
				text = "sing"
			intervals [1226]:
				xmin = 698.2517
				xmax = 698.4417
				text = ""
			intervals [1227]:
				xmin = 698.4417
				xmax = 698.6117
				text = "and"
			intervals [1228]:
				xmin = 698.6117
				xmax = 699.0517
				text = "stuff"
			intervals [1229]:
				xmin = 699.0517
				xmax = 699.8495
				text = ""
			intervals [1230]:
				xmin = 699.8495
				xmax = 700.2995
				text = "and"
			intervals [1231]:
				xmin = 700.2995
				xmax = 700.8256
				text = ""
			intervals [1232]:
				xmin = 700.8256
				xmax = 701.0056
				text = "he"
			intervals [1233]:
				xmin = 701.0056
				xmax = 701.3456
				text = "sing"
			intervals [1234]:
				xmin = 701.3456
				xmax = 701.5156
				text = "to"
			intervals [1235]:
				xmin = 701.5156
				xmax = 701.6456
				text = "the"
			intervals [1236]:
				xmin = 701.6456
				xmax = 701.8156
				text = "girl"
			intervals [1237]:
				xmin = 701.8156
				xmax = 702.0556
				text = "and"
			intervals [1238]:
				xmin = 702.0556
				xmax = 702.1356
				text = "the"
			intervals [1239]:
				xmin = 702.1356
				xmax = 702.1956
				text = ""
			intervals [1240]:
				xmin = 702.1956
				xmax = 702.5556
				text = "girl"
			intervals [1241]:
				xmin = 702.5556
				xmax = 702.6156
				text = ""
			intervals [1242]:
				xmin = 702.6156
				xmax = 703.0356
				text = "liked"
			intervals [1243]:
				xmin = 703.0356
				xmax = 703.1056
				text = "him"
			intervals [1244]:
				xmin = 703.1056
				xmax = 703.859
				text = ""
			intervals [1245]:
				xmin = 703.859
				xmax = 704.599
				text = "and"
			intervals [1246]:
				xmin = 704.599
				xmax = 705.2779
				text = ""
			intervals [1247]:
				xmin = 705.2779
				xmax = 705.9779
				text = "and"
			intervals [1248]:
				xmin = 705.9779
				xmax = 706.5128
				text = ""
			intervals [1249]:
				xmin = 706.5128
				xmax = 707.3228
				text = "sometimes"
			intervals [1250]:
				xmin = 707.3228
				xmax = 707.4428
				text = ""
			intervals [1251]:
				xmin = 707.4428
				xmax = 707.7228
				text = "one"
			intervals [1252]:
				xmin = 707.7228
				xmax = 707.8928
				text = ""
			intervals [1253]:
				xmin = 707.8928
				xmax = 708.1028
				text = "he"
			intervals [1254]:
				xmin = 708.1028
				xmax = 708.3528
				text = "wa-"
			intervals [1255]:
				xmin = 708.3528
				xmax = 708.5928
				text = "he"
			intervals [1256]:
				xmin = 708.5928
				xmax = 709.0005
				text = ""
			intervals [1257]:
				xmin = 709.0005
				xmax = 709.1505
				text = "he"
			intervals [1258]:
				xmin = 709.1505
				xmax = 709.4205
				text = "told"
			intervals [1259]:
				xmin = 709.4205
				xmax = 709.5005
				text = "the"
			intervals [1260]:
				xmin = 709.5005
				xmax = 710.1005
				text = "bartenders"
			intervals [1261]:
				xmin = 710.1005
				xmax = 710.1605
				text = "he"
			intervals [1262]:
				xmin = 710.1605
				xmax = 710.2905
				text = ""
			intervals [1263]:
				xmin = 710.2905
				xmax = 710.5405
				text = "told"
			intervals [1264]:
				xmin = 710.5405
				xmax = 710.6005
				text = "'em"
			intervals [1265]:
				xmin = 710.6005
				xmax = 710.6905
				text = "to"
			intervals [1266]:
				xmin = 710.6905
				xmax = 711.0905
				text = "fix"
			intervals [1267]:
				xmin = 711.0905
				xmax = 711.5805
				text = "his"
			intervals [1268]:
				xmin = 711.5805
				xmax = 711.8921
				text = ""
			intervals [1269]:
				xmin = 711.8921
				xmax = 712.3521
				text = "he"
			intervals [1270]:
				xmin = 712.3521
				xmax = 712.5121
				text = "and"
			intervals [1271]:
				xmin = 712.5121
				xmax = 712.5821
				text = "the"
			intervals [1272]:
				xmin = 712.5821
				xmax = 713.0821
				text = "bartender"
			intervals [1273]:
				xmin = 713.0821
				xmax = 713.3121
				text = "said"
			intervals [1274]:
				xmin = 713.3121
				xmax = 713.5621
				text = "what"
			intervals [1275]:
				xmin = 713.5621
				xmax = 713.7721
				text = "would"
			intervals [1276]:
				xmin = 713.7721
				xmax = 713.9221
				text = "you"
			intervals [1277]:
				xmin = 713.9221
				xmax = 714.1321
				text = "have"
			intervals [1278]:
				xmin = 714.1321
				xmax = 714.1921
				text = "and"
			intervals [1279]:
				xmin = 714.1921
				xmax = 714.3021
				text = "he"
			intervals [1280]:
				xmin = 714.3021
				xmax = 714.6421
				text = "said"
			intervals [1281]:
				xmin = 714.6421
				xmax = 714.9467
				text = ""
			intervals [1282]:
				xmin = 714.9467
				xmax = 715.1667
				text = "don't"
			intervals [1283]:
				xmin = 715.1667
				xmax = 715.4167
				text = "say"
			intervals [1284]:
				xmin = 715.4167
				xmax = 715.5067
				text = "it"
			intervals [1285]:
				xmin = 715.5067
				xmax = 715.7367
				text = "like"
			intervals [1286]:
				xmin = 715.7367
				xmax = 715.8367
				text = "that"
			intervals [1287]:
				xmin = 715.8367
				xmax = 715.9367
				text = "he"
			intervals [1288]:
				xmin = 715.9367
				xmax = 716.3367
				text = "said"
			intervals [1289]:
				xmin = 716.3367
				xmax = 716.4467
				text = ""
			intervals [1290]:
				xmin = 716.4467
				xmax = 716.6567
				text = "what"
			intervals [1291]:
				xmin = 716.6567
				xmax = 716.7167
				text = ""
			intervals [1292]:
				xmin = 716.7167
				xmax = 716.8067
				text = "do"
			intervals [1293]:
				xmin = 716.8067
				xmax = 717.1867
				text = "you"
			intervals [1294]:
				xmin = 717.1867
				xmax = 717.6567
				text = "have"
			intervals [1295]:
				xmin = 717.6567
				xmax = 718.5861
				text = ""
			intervals [1296]:
				xmin = 718.5861
				xmax = 718.7761
				text = "and"
			intervals [1297]:
				xmin = 718.7761
				xmax = 719.2961
				text = "so"
			intervals [1298]:
				xmin = 719.2961
				xmax = 720.1501
				text = ""
			intervals [1299]:
				xmin = 720.1501
				xmax = 720.5201
				text = "so"
			intervals [1300]:
				xmin = 720.5201
				xmax = 720.9001
				text = "um"
			intervals [1301]:
				xmin = 720.9001
				xmax = 721.8118
				text = ""
			intervals [1302]:
				xmin = 721.8118
				xmax = 721.9618
				text = "so"
			intervals [1303]:
				xmin = 721.9618
				xmax = 722.1418
				text = "he"
			intervals [1304]:
				xmin = 722.1418
				xmax = 722.4518
				text = "told"
			intervals [1305]:
				xmin = 722.4518
				xmax = 722.5118
				text = "'em"
			intervals [1306]:
				xmin = 722.5118
				xmax = 722.6318
				text = "to"
			intervals [1307]:
				xmin = 722.6318
				xmax = 723.0218
				text = "fix"
			intervals [1308]:
				xmin = 723.0218
				xmax = 723.2018
				text = "him"
			intervals [1309]:
				xmin = 723.2018
				xmax = 723.7818
				text = "something"
			intervals [1310]:
				xmin = 723.7818
				xmax = 723.8618
				text = ""
			intervals [1311]:
				xmin = 723.8618
				xmax = 723.9418
				text = "to"
			intervals [1312]:
				xmin = 723.9418
				xmax = 724.0118
				text = ""
			intervals [1313]:
				xmin = 724.0118
				xmax = 724.4118
				text = "drink"
			intervals [1314]:
				xmin = 724.4118
				xmax = 724.5818
				text = "and"
			intervals [1315]:
				xmin = 724.5818
				xmax = 724.6118
				text = ""
			intervals [1316]:
				xmin = 724.6118
				xmax = 724.7018
				text = "he"
			intervals [1317]:
				xmin = 724.7018
				xmax = 725.2018
				text = "fixed"
			intervals [1318]:
				xmin = 725.2018
				xmax = 725.2318
				text = ""
			intervals [1319]:
				xmin = 725.2318
				xmax = 725.4718
				text = "it"
			intervals [1320]:
				xmin = 725.4718
				xmax = 725.6918
				text = "and"
			intervals [1321]:
				xmin = 725.6918
				xmax = 725.7218
				text = ""
			intervals [1322]:
				xmin = 725.7218
				xmax = 726.0418
				text = "then"
			intervals [1323]:
				xmin = 726.0418
				xmax = 726.5724
				text = ""
			intervals [1324]:
				xmin = 726.5724
				xmax = 726.7524
				text = "went"
			intervals [1325]:
				xmin = 726.7524
				xmax = 726.8924
				text = "over"
			intervals [1326]:
				xmin = 726.8924
				xmax = 727.1524
				text = "there"
			intervals [1327]:
				xmin = 727.1524
				xmax = 727.2224
				text = ""
			intervals [1328]:
				xmin = 727.2224
				xmax = 727.3124
				text = "and"
			intervals [1329]:
				xmin = 727.3124
				xmax = 727.5424
				text = "try"
			intervals [1330]:
				xmin = 727.5424
				xmax = 727.6124
				text = "to"
			intervals [1331]:
				xmin = 727.6124
				xmax = 727.6824
				text = ""
			intervals [1332]:
				xmin = 727.6824
				xmax = 727.9524
				text = "take"
			intervals [1333]:
				xmin = 727.9524
				xmax = 728.2624
				text = "these"
			intervals [1334]:
				xmin = 728.2624
				xmax = 728.6724
				text = "boys'"
			intervals [1335]:
				xmin = 728.6724
				xmax = 729.2224
				text = "girls"
			intervals [1336]:
				xmin = 729.2224
				xmax = 730.0263
				text = ""
			intervals [1337]:
				xmin = 730.0263
				xmax = 730.2763
				text = "and"
			intervals [1338]:
				xmin = 730.2763
				xmax = 730.6063
				text = "man"
			intervals [1339]:
				xmin = 730.6063
				xmax = 730.9063
				text = "and"
			intervals [1340]:
				xmin = 730.9063
				xmax = 731.1163
				text = "then"
			intervals [1341]:
				xmin = 731.1163
				xmax = 731.1763
				text = "the"
			intervals [1342]:
				xmin = 731.1763
				xmax = 731.4763
				text = "man"
			intervals [1343]:
				xmin = 731.4763
				xmax = 731.7163
				text = "came"
			intervals [1344]:
				xmin = 731.7163
				xmax = 731.8263
				text = "over"
			intervals [1345]:
				xmin = 731.8263
				xmax = 732.1163
				text = "there"
			intervals [1346]:
				xmin = 732.1163
				xmax = 732.1463
				text = ""
			intervals [1347]:
				xmin = 732.1463
				xmax = 732.3563
				text = "and"
			intervals [1348]:
				xmin = 732.3563
				xmax = 732.4263
				text = "he"
			intervals [1349]:
				xmin = 732.4263
				xmax = 732.8363
				text = "said"
			intervals [1350]:
				xmin = 732.8363
				xmax = 733.9671
				text = ""
			intervals [1351]:
				xmin = 733.9671
				xmax = 734.0371
				text = "and"
			intervals [1352]:
				xmin = 734.0371
				xmax = 734.2571
				text = "he"
			intervals [1353]:
				xmin = 734.2571
				xmax = 734.5871
				text = "fixing"
			intervals [1354]:
				xmin = 734.5871
				xmax = 734.6471
				text = "to"
			intervals [1355]:
				xmin = 734.6471
				xmax = 734.9171
				text = "hit"
			intervals [1356]:
				xmin = 734.9171
				xmax = 734.9971
				text = "him"
			intervals [1357]:
				xmin = 734.9971
				xmax = 735.0571
				text = "and"
			intervals [1358]:
				xmin = 735.0571
				xmax = 735.3271
				text = "he"
			intervals [1359]:
				xmin = 735.3271
				xmax = 735.7113
				text = ""
			intervals [1360]:
				xmin = 735.7113
				xmax = 736.0213
				text = "tapped"
			intervals [1361]:
				xmin = 736.0213
				xmax = 736.1113
				text = "him"
			intervals [1362]:
				xmin = 736.1113
				xmax = 736.2513
				text = "on"
			intervals [1363]:
				xmin = 736.2513
				xmax = 736.3313
				text = "the"
			intervals [1364]:
				xmin = 736.3313
				xmax = 736.6213
				text = "shoulder"
			intervals [1365]:
				xmin = 736.6213
				xmax = 736.7313
				text = "he"
			intervals [1366]:
				xmin = 736.7313
				xmax = 737.0313
				text = "said"
			intervals [1367]:
				xmin = 737.0313
				xmax = 737.5392
				text = ""
			intervals [1368]:
				xmin = 737.5392
				xmax = 737.8892
				text = "please"
			intervals [1369]:
				xmin = 737.8892
				xmax = 738.1992
				text = "mr"
			intervals [1370]:
				xmin = 738.1992
				xmax = 738.2792
				text = ""
			intervals [1371]:
				xmin = 738.2792
				xmax = 738.8092
				text = "bartender"
			intervals [1372]:
				xmin = 738.8092
				xmax = 738.8792
				text = ""
			intervals [1373]:
				xmin = 738.8792
				xmax = 739.1492
				text = "don't"
			intervals [1374]:
				xmin = 739.1492
				xmax = 739.3892
				text = "hit"
			intervals [1375]:
				xmin = 739.3892
				xmax = 739.4792
				text = ""
			intervals [1376]:
				xmin = 739.4792
				xmax = 739.7592
				text = "me"
			intervals [1377]:
				xmin = 739.7592
				xmax = 740.2304
				text = ""
			intervals [1378]:
				xmin = 740.2304
				xmax = 740.3904
				text = "and"
			intervals [1379]:
				xmin = 740.3904
				xmax = 740.5704
				text = "he"
			intervals [1380]:
				xmin = 740.5704
				xmax = 740.8604
				text = "got"
			intervals [1381]:
				xmin = 740.8604
				xmax = 740.9804
				text = "up"
			intervals [1382]:
				xmin = 740.9804
				xmax = 741.0404
				text = "and"
			intervals [1383]:
				xmin = 741.0404
				xmax = 741.1504
				text = ""
			intervals [1384]:
				xmin = 741.1504
				xmax = 741.5804
				text = "hit"
			intervals [1385]:
				xmin = 741.5804
				xmax = 741.6704
				text = "him"
			intervals [1386]:
				xmin = 741.6704
				xmax = 741.7804
				text = "in"
			intervals [1387]:
				xmin = 741.7804
				xmax = 741.8804
				text = "the"
			intervals [1388]:
				xmin = 741.8804
				xmax = 742.4004
				text = "stomach"
			intervals [1389]:
				xmin = 742.4004
				xmax = 742.4304
				text = ""
			intervals [1390]:
				xmin = 742.4304
				xmax = 742.7504
				text = "and"
			intervals [1391]:
				xmin = 742.7504
				xmax = 742.8504
				text = ""
			intervals [1392]:
				xmin = 742.8504
				xmax = 742.9804
				text = "and"
			intervals [1393]:
				xmin = 742.9804
				xmax = 743.1704
				text = "hit"
			intervals [1394]:
				xmin = 743.1704
				xmax = 743.3404
				text = "him"
			intervals [1395]:
				xmin = 743.3404
				xmax = 743.4504
				text = "in"
			intervals [1396]:
				xmin = 743.4504
				xmax = 743.5104
				text = "the"
			intervals [1397]:
				xmin = 743.5104
				xmax = 744.1223
				text = ""
			intervals [1398]:
				xmin = 744.1223
				xmax = 744.4523
				text = "tapped"
			intervals [1399]:
				xmin = 744.4523
				xmax = 744.5323
				text = "him"
			intervals [1400]:
				xmin = 744.5323
				xmax = 744.6323
				text = "on"
			intervals [1401]:
				xmin = 744.6323
				xmax = 744.8723
				text = "his"
			intervals [1402]:
				xmin = 744.8723
				xmax = 745.1923
				text = "head"
			intervals [1403]:
				xmin = 745.1923
				xmax = 749.5081
				text = ""
			intervals [1404]:
				xmin = 749.5081
				xmax = 749.6881
				text = "and"
			intervals [1405]:
				xmin = 749.6881
				xmax = 750.0781
				text = "then"
			intervals [1406]:
				xmin = 750.0781
				xmax = 750.2681
				text = "he"
			intervals [1407]:
				xmin = 750.2681
				xmax = 750.5281
				text = "took"
			intervals [1408]:
				xmin = 750.5281
				xmax = 750.7081
				text = "the"
			intervals [1409]:
				xmin = 750.7081
				xmax = 751.0381
				text = "girl"
			intervals [1410]:
				xmin = 751.0381
				xmax = 751.0981
				text = ""
			intervals [1411]:
				xmin = 751.0981
				xmax = 751.5281
				text = "and"
			intervals [1412]:
				xmin = 751.5281
				xmax = 751.5581
				text = ""
			intervals [1413]:
				xmin = 751.5581
				xmax = 751.8181
				text = "and"
			intervals [1414]:
				xmin = 751.8181
				xmax = 751.8681
				text = ""
			intervals [1415]:
				xmin = 751.8681
				xmax = 752.0681
				text = "put"
			intervals [1416]:
				xmin = 752.0681
				xmax = 752.1681
				text = "her"
			intervals [1417]:
				xmin = 752.1681
				xmax = 752.2681
				text = "on"
			intervals [1418]:
				xmin = 752.2681
				xmax = 752.3481
				text = "the"
			intervals [1419]:
				xmin = 752.3481
				xmax = 752.8981
				text = "piano"
			intervals [1420]:
				xmin = 752.8981
				xmax = 753.0781
				text = "he"
			intervals [1421]:
				xmin = 753.0781
				xmax = 753.4681
				text = "start"
			intervals [1422]:
				xmin = 753.4681
				xmax = 753.9281
				text = "playing"
			intervals [1423]:
				xmin = 753.9281
				xmax = 754.0181
				text = ""
			intervals [1424]:
				xmin = 754.0181
				xmax = 754.0781
				text = "the"
			intervals [1425]:
				xmin = 754.0781
				xmax = 754.1081
				text = ""
			intervals [1426]:
				xmin = 754.1081
				xmax = 754.6681
				text = "piano"
			intervals [1427]:
				xmin = 754.6681
				xmax = 755.1353
				text = ""
			intervals [1428]:
				xmin = 755.1353
				xmax = 755.2753
				text = "and"
			intervals [1429]:
				xmin = 755.2753
				xmax = 755.8353
				text = "everybody"
			intervals [1430]:
				xmin = 755.8353
				xmax = 756.1653
				text = "start"
			intervals [1431]:
				xmin = 756.1653
				xmax = 756.4453
				text = "coming"
			intervals [1432]:
				xmin = 756.4453
				xmax = 756.6353
				text = "over"
			intervals [1433]:
				xmin = 756.6353
				xmax = 756.8053
				text = "there"
			intervals [1434]:
				xmin = 756.8053
				xmax = 756.8753
				text = ""
			intervals [1435]:
				xmin = 756.8753
				xmax = 757.2753
				text = "listening"
			intervals [1436]:
				xmin = 757.2753
				xmax = 757.3153
				text = ""
			intervals [1437]:
				xmin = 757.3153
				xmax = 757.4953
				text = "to"
			intervals [1438]:
				xmin = 757.4953
				xmax = 757.5453
				text = ""
			intervals [1439]:
				xmin = 757.5453
				xmax = 757.6653
				text = "him"
			intervals [1440]:
				xmin = 757.6653
				xmax = 761.9955
				text = ""
			intervals [1441]:
				xmin = 761.9955
				xmax = 762.4955
				text = "then"
			intervals [1442]:
				xmin = 762.4955
				xmax = 762.6755
				text = "the"
			intervals [1443]:
				xmin = 762.6755
				xmax = 763.1755
				text = "girl"
			intervals [1444]:
				xmin = 763.1755
				xmax = 763.3055
				text = "and"
			intervals [1445]:
				xmin = 763.3055
				xmax = 763.7455
				text = "him"
			intervals [1446]:
				xmin = 763.7455
				xmax = 763.9455
				text = "they"
			intervals [1447]:
				xmin = 763.9455
				xmax = 764.6455
				text = "rose"
			intervals [1448]:
				xmin = 764.6455
				xmax = 764.7255
				text = ""
			intervals [1449]:
				xmin = 764.7255
				xmax = 764.9255
				text = "they"
			intervals [1450]:
				xmin = 764.9255
				xmax = 765.2355
				text = ""
			intervals [1451]:
				xmin = 765.2355
				xmax = 765.4355
				text = "they"
			intervals [1452]:
				xmin = 765.4355
				xmax = 765.7655
				text = "rode"
			intervals [1453]:
				xmin = 765.7655
				xmax = 765.8755
				text = "in"
			intervals [1454]:
				xmin = 765.8755
				xmax = 765.9555
				text = "the"
			intervals [1455]:
				xmin = 765.9555
				xmax = 766.3255
				text = "car"
			intervals [1456]:
				xmin = 766.3255
				xmax = 766.8855
				text = "somewhere"
			intervals [1457]:
				xmin = 766.8855
				xmax = 767.902
				text = ""
			intervals [1458]:
				xmin = 767.902
				xmax = 768.532
				text = "and"
			intervals [1459]:
				xmin = 768.532
				xmax = 768.6828
				text = ""
			intervals [1460]:
				xmin = 768.6828
				xmax = 769.0128
				text = "then"
			intervals [1461]:
				xmin = 769.0128
				xmax = 769.2028
				text = "he"
			intervals [1462]:
				xmin = 769.2028
				xmax = 769.4328
				text = "got"
			intervals [1463]:
				xmin = 769.4328
				xmax = 769.5928
				text = "his"
			intervals [1464]:
				xmin = 769.5928
				xmax = 769.8428
				text = ""
			intervals [1465]:
				xmin = 769.8428
				xmax = 769.9828
				text = "then"
			intervals [1466]:
				xmin = 769.9828
				xmax = 770.1228
				text = "they"
			intervals [1467]:
				xmin = 770.1228
				xmax = 770.2728
				text = "was"
			intervals [1468]:
				xmin = 770.2728
				xmax = 770.8928
				text = "talking"
			intervals [1469]:
				xmin = 770.8928
				xmax = 771.6658
				text = ""
			intervals [1470]:
				xmin = 771.6658
				xmax = 771.8158
				text = "they"
			intervals [1471]:
				xmin = 771.8158
				xmax = 771.9058
				text = "was"
			intervals [1472]:
				xmin = 771.9058
				xmax = 772.0958
				text = "getting"
			intervals [1473]:
				xmin = 772.0958
				xmax = 772.3558
				text = "ready"
			intervals [1474]:
				xmin = 772.3558
				xmax = 772.4258
				text = "to"
			intervals [1475]:
				xmin = 772.4258
				xmax = 772.4558
				text = ""
			intervals [1476]:
				xmin = 772.4558
				xmax = 772.8658
				text = "kiss"
			intervals [1477]:
				xmin = 772.8658
				xmax = 772.9158
				text = ""
			intervals [1478]:
				xmin = 772.9158
				xmax = 773.2358
				text = "and"
			intervals [1479]:
				xmin = 773.2358
				xmax = 773.2658
				text = ""
			intervals [1480]:
				xmin = 773.2658
				xmax = 773.5758
				text = "jerry"
			intervals [1481]:
				xmin = 773.5758
				xmax = 774.0058
				text = "lewis"
			intervals [1482]:
				xmin = 774.0058
				xmax = 774.0458
				text = "s"
			intervals [1483]:
				xmin = 774.0458
				xmax = 774.3458
				text = "voice"
			intervals [1484]:
				xmin = 774.3458
				xmax = 774.6758
				text = "came"
			intervals [1485]:
				xmin = 774.6758
				xmax = 774.8858
				text = "back"
			intervals [1486]:
				xmin = 774.8858
				xmax = 774.9458
				text = ""
			intervals [1487]:
				xmin = 774.9458
				xmax = 775.0858
				text = "to"
			intervals [1488]:
				xmin = 775.0858
				xmax = 775.2658
				text = "his"
			intervals [1489]:
				xmin = 775.2658
				xmax = 775.3658
				text = ""
			intervals [1490]:
				xmin = 775.3658
				xmax = 775.8458
				text = "voice"
			intervals [1491]:
				xmin = 775.8458
				xmax = 776.421
				text = ""
			intervals [1492]:
				xmin = 776.421
				xmax = 776.621
				text = "and"
			intervals [1493]:
				xmin = 776.621
				xmax = 776.821
				text = "he"
			intervals [1494]:
				xmin = 776.821
				xmax = 777.361
				text = "ran"
			intervals [1495]:
				xmin = 777.361
				xmax = 782.1179
				text = ""
			intervals [1496]:
				xmin = 782.1179
				xmax = 782.3479
				text = "see"
			intervals [1497]:
				xmin = 782.3479
				xmax = 782.5079
				text = "he"
			intervals [1498]:
				xmin = 782.5079
				xmax = 782.8379
				text = "drink"
			intervals [1499]:
				xmin = 782.8379
				xmax = 783.0079
				text = "this"
			intervals [1500]:
				xmin = 783.0079
				xmax = 783.3279
				text = "stuff"
			intervals [1501]:
				xmin = 783.3279
				xmax = 783.3879
				text = "to"
			intervals [1502]:
				xmin = 783.3879
				xmax = 783.6279
				text = "make"
			intervals [1503]:
				xmin = 783.6279
				xmax = 783.8179
				text = "his"
			intervals [1504]:
				xmin = 783.8179
				xmax = 784.1579
				text = "voice"
			intervals [1505]:
				xmin = 784.1579
				xmax = 784.6379
				text = "sound"
			intervals [1506]:
				xmin = 784.6379
				xmax = 784.9179
				text = ""
			intervals [1507]:
				xmin = 784.9179
				xmax = 785.4179
				text = "good"
			intervals [1508]:
				xmin = 785.4179
				xmax = 785.8929
				text = ""
			intervals [1509]:
				xmin = 785.8929
				xmax = 786.1229
				text = "and"
			intervals [1510]:
				xmin = 786.1229
				xmax = 786.2029
				text = ""
			intervals [1511]:
				xmin = 786.2029
				xmax = 786.4929
				text = "you"
			intervals [1512]:
				xmin = 786.4929
				xmax = 786.5629
				text = "know"
			intervals [1513]:
				xmin = 786.5629
				xmax = 786.6029
				text = ""
			intervals [1514]:
				xmin = 786.6029
				xmax = 787.2629
				text = "sometimes"
			intervals [1515]:
				xmin = 787.2629
				xmax = 787.3729
				text = "it"
			intervals [1516]:
				xmin = 787.3729
				xmax = 787.4829
				text = ""
			intervals [1517]:
				xmin = 787.4829
				xmax = 788.0729
				text = "lose"
			intervals [1518]:
				xmin = 788.0729
				xmax = 788.2929
				text = "out"
			intervals [1519]:
				xmin = 788.2929
				xmax = 788.7029
				text = "goes"
			intervals [1520]:
				xmin = 788.7029
				xmax = 788.9129
				text = "out"
			intervals [1521]:
				xmin = 788.9129
				xmax = 789.4194
				text = ""
			intervals [1522]:
				xmin = 789.4194
				xmax = 789.5394
				text = "and"
			intervals [1523]:
				xmin = 789.5394
				xmax = 789.6594
				text = "he"
			intervals [1524]:
				xmin = 789.6594
				xmax = 789.9594
				text = "talk"
			intervals [1525]:
				xmin = 789.9594
				xmax = 790.0694
				text = "in"
			intervals [1526]:
				xmin = 790.0694
				xmax = 790.2394
				text = "his"
			intervals [1527]:
				xmin = 790.2394
				xmax = 790.3094
				text = ""
			intervals [1528]:
				xmin = 790.3094
				xmax = 790.5194
				text = "um"
			intervals [1529]:
				xmin = 790.5194
				xmax = 790.6194
				text = ""
			intervals [1530]:
				xmin = 790.6194
				xmax = 790.9594
				text = "funny"
			intervals [1531]:
				xmin = 790.9594
				xmax = 791.3794
				text = "way"
			intervals [1532]:
				xmin = 791.3794
				xmax = 793.9927
				text = ""
			intervals [1533]:
				xmin = 793.9927
				xmax = 794.4427
				text = "aha"
			intervals [1534]:
				xmin = 794.4427
				xmax = 800.9293
				text = ""
			intervals [1535]:
				xmin = 800.9293
				xmax = 801.5593
				text = "hercules"
			intervals [1536]:
				xmin = 801.5593
				xmax = 801.6893
				text = "and"
			intervals [1537]:
				xmin = 801.6893
				xmax = 801.7793
				text = "the"
			intervals [1538]:
				xmin = 801.7793
				xmax = 802.5893
				text = "gladiators"
			intervals [1539]:
				xmin = 802.5893
				xmax = 802.6293
				text = ""
			intervals [1540]:
				xmin = 802.6293
				xmax = 802.9693
				text = "um"
			intervals [1541]:
				xmin = 802.9693
				xmax = 803.4414
				text = ""
			intervals [1542]:
				xmin = 803.4414
				xmax = 804.2814
				text = "hercules"
			intervals [1543]:
				xmin = 804.2814
				xmax = 804.4114
				text = "he"
			intervals [1544]:
				xmin = 804.4114
				xmax = 804.5014
				text = "a"
			intervals [1545]:
				xmin = 804.5014
				xmax = 805.1414
				text = "strong"
			intervals [1546]:
				xmin = 805.1414
				xmax = 805.7014
				text = "man"
			intervals [1547]:
				xmin = 805.7014
				xmax = 805.9514
				text = ""
			intervals [1548]:
				xmin = 805.9514
				xmax = 806.3214
				text = "and"
			intervals [1549]:
				xmin = 806.3214
				xmax = 806.5314
				text = "he"
			intervals [1550]:
				xmin = 806.5314
				xmax = 806.7214
				text = "be"
			intervals [1551]:
				xmin = 806.7214
				xmax = 807.4896
				text = ""
			intervals [1552]:
				xmin = 807.4896
				xmax = 807.5796
				text = "in"
			intervals [1553]:
				xmin = 807.5796
				xmax = 807.7696
				text = "his"
			intervals [1554]:
				xmin = 807.7696
				xmax = 807.7996
				text = ""
			intervals [1555]:
				xmin = 807.7996
				xmax = 807.9796
				text = "<unk>"
			intervals [1556]:
				xmin = 807.9796
				xmax = 808.6177
				text = ""
			intervals [1557]:
				xmin = 808.6177
				xmax = 809.0177
				text = "two"
			intervals [1558]:
				xmin = 809.0177
				xmax = 809.1277
				text = "or"
			intervals [1559]:
				xmin = 809.1277
				xmax = 809.4377
				text = "four"
			intervals [1560]:
				xmin = 809.4377
				xmax = 809.6777
				text = "more"
			intervals [1561]:
				xmin = 809.6777
				xmax = 810.1977
				text = "men"
			intervals [1562]:
				xmin = 810.1977
				xmax = 810.2277
				text = ""
			intervals [1563]:
				xmin = 810.2277
				xmax = 810.4177
				text = "they"
			intervals [1564]:
				xmin = 810.4177
				xmax = 810.6777
				text = "help"
			intervals [1565]:
				xmin = 810.6777
				xmax = 810.7777
				text = ""
			intervals [1566]:
				xmin = 810.7777
				xmax = 810.9877
				text = "w"
			intervals [1567]:
				xmin = 810.9877
				xmax = 811.1977
				text = "w"
			intervals [1568]:
				xmin = 811.1977
				xmax = 811.2277
				text = ""
			intervals [1569]:
				xmin = 811.2277
				xmax = 811.3877
				text = "with"
			intervals [1570]:
				xmin = 811.3877
				xmax = 811.4177
				text = ""
			intervals [1571]:
				xmin = 811.4177
				xmax = 812.1477
				text = "hercules"
			intervals [1572]:
				xmin = 812.1477
				xmax = 812.7349
				text = ""
			intervals [1573]:
				xmin = 812.7349
				xmax = 812.9849
				text = "they"
			intervals [1574]:
				xmin = 812.9849
				xmax = 813.4549
				text = "fight"
			intervals [1575]:
				xmin = 813.4549
				xmax = 813.4949
				text = ""
			intervals [1576]:
				xmin = 813.4949
				xmax = 813.8349
				text = "other"
			intervals [1577]:
				xmin = 813.8349
				xmax = 813.8749
				text = ""
			intervals [1578]:
				xmin = 813.8749
				xmax = 814.0549
				text = "they"
			intervals [1579]:
				xmin = 814.0549
				xmax = 814.2149
				text = "use"
			intervals [1580]:
				xmin = 814.2149
				xmax = 814.2449
				text = ""
			intervals [1581]:
				xmin = 814.2449
				xmax = 814.5949
				text = "other"
			intervals [1582]:
				xmin = 814.5949
				xmax = 815.1849
				text = "men"
			intervals [1583]:
				xmin = 815.1849
				xmax = 815.3349
				text = ""
			intervals [1584]:
				xmin = 815.3349
				xmax = 815.8649
				text = "long"
			intervals [1585]:
				xmin = 815.8649
				xmax = 816.1049
				text = "long"
			intervals [1586]:
				xmin = 816.1049
				xmax = 816.5449
				text = "times"
			intervals [1587]:
				xmin = 816.5449
				xmax = 816.9549
				text = "ago"
			intervals [1588]:
				xmin = 816.9549
				xmax = 817.7334
				text = ""
			intervals [1589]:
				xmin = 817.7334
				xmax = 817.8834
				text = "and"
			intervals [1590]:
				xmin = 817.8834
				xmax = 817.9434
				text = "he"
			intervals [1591]:
				xmin = 817.9434
				xmax = 818.1434
				text = ""
			intervals [1592]:
				xmin = 818.1434
				xmax = 818.4834
				text = "went"
			intervals [1593]:
				xmin = 818.4834
				xmax = 821.1286
				text = ""
			intervals [1594]:
				xmin = 821.1286
				xmax = 821.2486
				text = "and"
			intervals [1595]:
				xmin = 821.2486
				xmax = 821.3786
				text = "he"
			intervals [1596]:
				xmin = 821.3786
				xmax = 821.6786
				text = "pick"
			intervals [1597]:
				xmin = 821.6786
				xmax = 821.8886
				text = "up"
			intervals [1598]:
				xmin = 821.8886
				xmax = 822.7386
				text = "stone"
			intervals [1599]:
				xmin = 822.7386
				xmax = 822.8286
				text = ""
			intervals [1600]:
				xmin = 822.8286
				xmax = 823.0486
				text = "big"
			intervals [1601]:
				xmin = 823.0486
				xmax = 823.6186
				text = "stone"
			intervals [1602]:
				xmin = 823.6186
				xmax = 823.6486
				text = ""
			intervals [1603]:
				xmin = 823.6486
				xmax = 823.7486
				text = "and"
			intervals [1604]:
				xmin = 823.7486
				xmax = 823.8886
				text = ""
			intervals [1605]:
				xmin = 823.8886
				xmax = 824.1586
				text = "throw"
			intervals [1606]:
				xmin = 824.1586
				xmax = 824.2986
				text = "'em"
			intervals [1607]:
				xmin = 824.2986
				xmax = 824.4386
				text = "on"
			intervals [1608]:
				xmin = 824.4386
				xmax = 824.5386
				text = "the"
			intervals [1609]:
				xmin = 824.5386
				xmax = 824.6086
				text = ""
			intervals [1610]:
				xmin = 824.6086
				xmax = 825.4986
				text = "guards"
			intervals [1611]:
				xmin = 825.4986
				xmax = 826.1025
				text = ""
			intervals [1612]:
				xmin = 826.1025
				xmax = 826.2025
				text = "and"
			intervals [1613]:
				xmin = 826.2025
				xmax = 826.6425
				text = "stuff"
			intervals [1614]:
				xmin = 826.6425
				xmax = 826.8825
				text = "try"
			intervals [1615]:
				xmin = 826.8825
				xmax = 827.0025
				text = "to"
			intervals [1616]:
				xmin = 827.0025
				xmax = 827.2525
				text = "free"
			intervals [1617]:
				xmin = 827.2525
				xmax = 827.3425
				text = "the"
			intervals [1618]:
				xmin = 827.3425
				xmax = 827.4225
				text = ""
			intervals [1619]:
				xmin = 827.4225
				xmax = 827.6525
				text = "good"
			intervals [1620]:
				xmin = 827.6525
				xmax = 827.6825
				text = ""
			intervals [1621]:
				xmin = 827.6825
				xmax = 828.1325
				text = "men"
			intervals [1622]:
				xmin = 828.1325
				xmax = 832.4995
				text = ""
			intervals [1623]:
				xmin = 832.4995
				xmax = 832.8795
				text = "and"
			intervals [1624]:
				xmin = 832.8795
				xmax = 832.9495
				text = "it"
			intervals [1625]:
				xmin = 832.9495
				xmax = 833.2095
				text = "s"
			intervals [1626]:
				xmin = 833.2095
				xmax = 833.4659
				text = ""
			intervals [1627]:
				xmin = 833.4659
				xmax = 833.6759
				text = "and"
			intervals [1628]:
				xmin = 833.6759
				xmax = 833.9659
				text = "we"
			intervals [1629]:
				xmin = 833.9659
				xmax = 834.1959
				text = "get"
			intervals [1630]:
				xmin = 834.1959
				xmax = 834.7759
				text = "captured"
			intervals [1631]:
				xmin = 834.7759
				xmax = 835.0005
				text = ""
			intervals [1632]:
				xmin = 835.0005
				xmax = 835.2105
				text = "he"
			intervals [1633]:
				xmin = 835.2105
				xmax = 835.5905
				text = "bend"
			intervals [1634]:
				xmin = 835.5905
				xmax = 835.6605
				text = "the"
			intervals [1635]:
				xmin = 835.6605
				xmax = 836.022
				text = ""
			intervals [1636]:
				xmin = 836.022
				xmax = 836.182
				text = "he"
			intervals [1637]:
				xmin = 836.182
				xmax = 836.432
				text = "bend"
			intervals [1638]:
				xmin = 836.432
				xmax = 836.542
				text = "the"
			intervals [1639]:
				xmin = 836.542
				xmax = 836.932
				text = "bars"
			intervals [1640]:
				xmin = 836.932
				xmax = 837.072
				text = "and"
			intervals [1641]:
				xmin = 837.072
				xmax = 837.282
				text = "get"
			intervals [1642]:
				xmin = 837.282
				xmax = 837.502
				text = "out"
			intervals [1643]:
				xmin = 837.502
				xmax = 850.3808
				text = ""
			intervals [1644]:
				xmin = 850.3808
				xmax = 851.0708
				text = "felix"
			intervals [1645]:
				xmin = 851.0708
				xmax = 851.1908
				text = "the"
			intervals [1646]:
				xmin = 851.1908
				xmax = 851.4608
				text = "cat"
			intervals [1647]:
				xmin = 851.4608
				xmax = 851.9955
				text = ""
			intervals [1648]:
				xmin = 851.9955
				xmax = 852.0955
				text = "the"
			intervals [1649]:
				xmin = 852.0955
				xmax = 852.5455
				text = "wonderful"
			intervals [1650]:
				xmin = 852.5455
				xmax = 852.5755
				text = ""
			intervals [1651]:
				xmin = 852.5755
				xmax = 852.9855
				text = "wonderful"
			intervals [1652]:
				xmin = 852.9855
				xmax = 853.0255
				text = ""
			intervals [1653]:
				xmin = 853.0255
				xmax = 853.3355
				text = "cat"
			intervals [1654]:
				xmin = 853.3355
				xmax = 853.8687
				text = ""
			intervals [1655]:
				xmin = 853.8687
				xmax = 854.0187
				text = "he"
			intervals [1656]:
				xmin = 854.0187
				xmax = 854.4187
				text = "laughs"
			intervals [1657]:
				xmin = 854.4187
				xmax = 854.5587
				text = ""
			intervals [1658]:
				xmin = 854.5587
				xmax = 854.6187
				text = "so"
			intervals [1659]:
				xmin = 854.6187
				xmax = 854.7987
				text = "much"
			intervals [1660]:
				xmin = 854.7987
				xmax = 854.9439
				text = ""
			intervals [1661]:
				xmin = 854.9439
				xmax = 855.0039
				text = "he"
			intervals [1662]:
				xmin = 855.0039
				xmax = 855.3839
				text = "talks"
			intervals [1663]:
				xmin = 855.3839
				xmax = 855.4139
				text = "a"
			intervals [1664]:
				xmin = 855.4139
				xmax = 855.4739
				text = ""
			intervals [1665]:
				xmin = 855.4739
				xmax = 855.6739
				text = "lot"
			intervals [1666]:
				xmin = 855.6739
				xmax = 855.9905
				text = ""
			intervals [1667]:
				xmin = 855.9905
				xmax = 856.7205
				text = "unintelligible"
			intervals [1668]:
				xmin = 856.7205
				xmax = 857.483
				text = ""
			intervals [1669]:
				xmin = 857.483
				xmax = 857.673
				text = "<unk>"
			intervals [1670]:
				xmin = 857.673
				xmax = 858.3332
				text = ""
			intervals [1671]:
				xmin = 858.3332
				xmax = 858.3732
				text = "i"
			intervals [1672]:
				xmin = 858.3732
				xmax = 858.5632
				text = "don't"
			intervals [1673]:
				xmin = 858.5632
				xmax = 858.6932
				text = "know"
			intervals [1674]:
				xmin = 858.6932
				xmax = 858.8932
				text = "the"
			intervals [1675]:
				xmin = 858.8932
				xmax = 859.2932
				text = "rest"
			intervals [1676]:
				xmin = 859.2932
				xmax = 863.1286
				text = ""
			intervals [1677]:
				xmin = 863.1286
				xmax = 863.3086
				text = "he"
			intervals [1678]:
				xmin = 863.3086
				xmax = 863.5386
				text = "get"
			intervals [1679]:
				xmin = 863.5386
				xmax = 863.7486
				text = "in"
			intervals [1680]:
				xmin = 863.7486
				xmax = 863.7886
				text = "a"
			intervals [1681]:
				xmin = 863.7886
				xmax = 864.0286
				text = "whole"
			intervals [1682]:
				xmin = 864.0286
				xmax = 864.2586
				text = "lot"
			intervals [1683]:
				xmin = 864.2586
				xmax = 864.3286
				text = "of"
			intervals [1684]:
				xmin = 864.3286
				xmax = 864.3786
				text = ""
			intervals [1685]:
				xmin = 864.3786
				xmax = 864.9386
				text = "trouble"
			intervals [1686]:
				xmin = 864.9386
				xmax = 867.2343
				text = ""
			intervals [1687]:
				xmin = 867.2343
				xmax = 867.5143
				text = "like"
			intervals [1688]:
				xmin = 867.5143
				xmax = 868.3138
				text = ""
			intervals [1689]:
				xmin = 868.3138
				xmax = 868.7038
				text = "taking"
			intervals [1690]:
				xmin = 868.7038
				xmax = 869.0438
				text = "something"
			intervals [1691]:
				xmin = 869.0438
				xmax = 869.1838
				text = "out"
			intervals [1692]:
				xmin = 869.1838
				xmax = 869.3738
				text = "of"
			intervals [1693]:
				xmin = 869.3738
				xmax = 869.4138
				text = ""
			intervals [1694]:
				xmin = 869.4138
				xmax = 869.4838
				text = "a"
			intervals [1695]:
				xmin = 869.4838
				xmax = 870.0738
				text = "store"
			intervals [1696]:
				xmin = 870.0738
				xmax = 870.1638
				text = "or"
			intervals [1697]:
				xmin = 870.1638
				xmax = 870.5338
				text = "something"
			intervals [1698]:
				xmin = 870.5338
				xmax = 872.3786
				text = ""
			intervals [1699]:
				xmin = 872.3786
				xmax = 872.7886
				text = "taking"
			intervals [1700]:
				xmin = 872.7886
				xmax = 873.3286
				text = "something"
			intervals [1701]:
				xmin = 873.3286
				xmax = 873.5186
				text = "out"
			intervals [1702]:
				xmin = 873.5186
				xmax = 873.7086
				text = "of"
			intervals [1703]:
				xmin = 873.7086
				xmax = 873.7786
				text = "a"
			intervals [1704]:
				xmin = 873.7786
				xmax = 874.4486
				text = "store"
			intervals [1705]:
				xmin = 874.4486
				xmax = 877.5155
				text = ""
			intervals [1706]:
				xmin = 877.5155
				xmax = 877.5955
				text = "he"
			intervals [1707]:
				xmin = 877.5955
				xmax = 877.6455
				text = ""
			intervals [1708]:
				xmin = 877.6455
				xmax = 878.2855
				text = "take"
			intervals [1709]:
				xmin = 878.2855
				xmax = 878.5152
				text = ""
			intervals [1710]:
				xmin = 878.5152
				xmax = 878.7252
				text = "he"
			intervals [1711]:
				xmin = 878.7252
				xmax = 879.0052
				text = "take"
			intervals [1712]:
				xmin = 879.0052
				xmax = 879.0752
				text = ""
			intervals [1713]:
				xmin = 879.0752
				xmax = 879.6052
				text = "um"
			intervals [1714]:
				xmin = 879.6052
				xmax = 880.7376
				text = ""
			intervals [1715]:
				xmin = 880.7376
				xmax = 881.3376
				text = "fish"
			intervals [1716]:
				xmin = 881.3376
				xmax = 881.4576
				text = "and"
			intervals [1717]:
				xmin = 881.4576
				xmax = 881.6076
				text = ""
			intervals [1718]:
				xmin = 881.6076
				xmax = 882.1076
				text = "stuff"
			intervals [1719]:
				xmin = 882.1076
				xmax = 882.1843
				text = ""
			intervals [1720]:
				xmin = 882.1843
				xmax = 882.2743
				text = "and"
			intervals [1721]:
				xmin = 882.2743
				xmax = 882.3543
				text = ""
			intervals [1722]:
				xmin = 882.3543
				xmax = 883.0743
				text = "pies"
			intervals [1723]:
				xmin = 883.0743
				xmax = 883.1043
				text = ""
			intervals [1724]:
				xmin = 883.1043
				xmax = 883.1643
				text = "and"
			intervals [1725]:
				xmin = 883.1643
				xmax = 883.2643
				text = ""
			intervals [1726]:
				xmin = 883.2643
				xmax = 883.6043
				text = "cakes"
			intervals [1727]:
				xmin = 883.6043
				xmax = 885.8057
				text = ""
			intervals [1728]:
				xmin = 885.8057
				xmax = 885.9357
				text = "and"
			intervals [1729]:
				xmin = 885.9357
				xmax = 885.9957
				text = "the"
			intervals [1730]:
				xmin = 885.9957
				xmax = 886.0357
				text = ""
			intervals [1731]:
				xmin = 886.0357
				xmax = 886.5057
				text = "police"
			intervals [1732]:
				xmin = 886.5057
				xmax = 886.5557
				text = ""
			intervals [1733]:
				xmin = 886.5557
				xmax = 886.9857
				text = "chase"
			intervals [1734]:
				xmin = 886.9857
				xmax = 887.0657
				text = "him"
			intervals [1735]:
				xmin = 887.0657
				xmax = 889.7654
				text = ""
			intervals [1736]:
				xmin = 889.7654
				xmax = 890.0354
				text = "run"
			intervals [1737]:
				xmin = 890.0354
				xmax = 890.1354
				text = "in"
			intervals [1738]:
				xmin = 890.1354
				xmax = 890.2354
				text = "the"
			intervals [1739]:
				xmin = 890.2354
				xmax = 890.2854
				text = ""
			intervals [1740]:
				xmin = 890.2854
				xmax = 890.7354
				text = "trash"
			intervals [1741]:
				xmin = 890.7354
				xmax = 891.2454
				text = "can"
			intervals [1742]:
				xmin = 891.2454
				xmax = 892.0352
				text = ""
			intervals [1743]:
				xmin = 892.0352
				xmax = 892.2852
				text = "and"
			intervals [1744]:
				xmin = 892.2852
				xmax = 892.3952
				text = ""
			intervals [1745]:
				xmin = 892.3952
				xmax = 892.6352
				text = "the"
			intervals [1746]:
				xmin = 892.6352
				xmax = 892.6652
				text = ""
			intervals [1747]:
				xmin = 892.6652
				xmax = 893.0552
				text = "police"
			intervals [1748]:
				xmin = 893.0552
				xmax = 893.3252
				text = "don't"
			intervals [1749]:
				xmin = 893.3252
				xmax = 893.3752
				text = ""
			intervals [1750]:
				xmin = 893.3752
				xmax = 893.8852
				text = "catch"
			intervals [1751]:
				xmin = 893.8852
				xmax = 894.0052
				text = "him"
			intervals [1752]:
				xmin = 894.0052
				xmax = 894.0352
				text = ""
			intervals [1753]:
				xmin = 894.0352
				xmax = 894.2352
				text = "don't"
			intervals [1754]:
				xmin = 894.2352
				xmax = 894.3352
				text = "know"
			intervals [1755]:
				xmin = 894.3352
				xmax = 894.4452
				text = "where"
			intervals [1756]:
				xmin = 894.4452
				xmax = 894.6252
				text = "he"
			intervals [1757]:
				xmin = 894.6252
				xmax = 895.0983
				text = ""
			intervals [1758]:
				xmin = 895.0983
				xmax = 895.2883
				text = "he"
			intervals [1759]:
				xmin = 895.2883
				xmax = 895.6083
				text = "live"
			intervals [1760]:
				xmin = 895.6083
				xmax = 895.6783
				text = "in"
			intervals [1761]:
				xmin = 895.6783
				xmax = 895.7483
				text = "the"
			intervals [1762]:
				xmin = 895.7483
				xmax = 895.7883
				text = ""
			intervals [1763]:
				xmin = 895.7883
				xmax = 896.4483
				text = "trashcan"
			intervals [1764]:
				xmin = 896.4483
				xmax = 898.1327
				text = ""
			intervals [1765]:
				xmin = 898.1327
				xmax = 898.4427
				text = "he"
			intervals [1766]:
				xmin = 898.4427
				xmax = 899.9517
				text = ""
			intervals [1767]:
				xmin = 899.9517
				xmax = 900.2117
				text = "nope"
			intervals [1768]:
				xmin = 900.2117
				xmax = 907.1001
				text = ""
			intervals [1769]:
				xmin = 907.1001
				xmax = 907.5301
				text = "gilligan"
			intervals [1770]:
				xmin = 907.5301
				xmax = 907.5601
				text = ""
			intervals [1771]:
				xmin = 907.5601
				xmax = 907.8501
				text = "is"
			intervals [1772]:
				xmin = 907.8501
				xmax = 907.9101
				text = "a"
			intervals [1773]:
				xmin = 907.9101
				xmax = 907.9401
				text = ""
			intervals [1774]:
				xmin = 907.9401
				xmax = 908.3201
				text = "um"
			intervals [1775]:
				xmin = 908.3201
				xmax = 908.7302
				text = ""
			intervals [1776]:
				xmin = 908.7302
				xmax = 908.9302
				text = "these"
			intervals [1777]:
				xmin = 908.9302
				xmax = 909.2402
				text = "people"
			intervals [1778]:
				xmin = 909.2402
				xmax = 909.2702
				text = ""
			intervals [1779]:
				xmin = 909.2702
				xmax = 909.4502
				text = "that"
			intervals [1780]:
				xmin = 909.4502
				xmax = 909.6802
				text = "got"
			intervals [1781]:
				xmin = 909.6802
				xmax = 909.7102
				text = ""
			intervals [1782]:
				xmin = 909.7102
				xmax = 910.1902
				text = "lost"
			intervals [1783]:
				xmin = 910.1902
				xmax = 910.3402
				text = "on"
			intervals [1784]:
				xmin = 910.3402
				xmax = 910.5302
				text = "a"
			intervals [1785]:
				xmin = 910.5302
				xmax = 910.9502
				text = "island"
			intervals [1786]:
				xmin = 910.9502
				xmax = 912.414
				text = ""
			intervals [1787]:
				xmin = 912.414
				xmax = 912.614
				text = "they"
			intervals [1788]:
				xmin = 912.614
				xmax = 913.034
				text = "couldn't"
			intervals [1789]:
				xmin = 913.034
				xmax = 913.244
				text = "come"
			intervals [1790]:
				xmin = 913.244
				xmax = 913.514
				text = "home"
			intervals [1791]:
				xmin = 913.514
				xmax = 913.734
				text = "cause"
			intervals [1792]:
				xmin = 913.734
				xmax = 913.854
				text = "they"
			intervals [1793]:
				xmin = 913.854
				xmax = 914.134
				text = "need"
			intervals [1794]:
				xmin = 914.134
				xmax = 914.174
				text = "a"
			intervals [1795]:
				xmin = 914.174
				xmax = 914.314
				text = ""
			intervals [1796]:
				xmin = 914.314
				xmax = 914.994
				text = "boat"
			intervals [1797]:
				xmin = 914.994
				xmax = 915.4803
				text = ""
			intervals [1798]:
				xmin = 915.4803
				xmax = 915.7503
				text = "get"
			intervals [1799]:
				xmin = 915.7503
				xmax = 916.230
				text = ""
			intervals [1800]:
				xmin = 916.230
				xmax = 916.380
				text = "the"
			intervals [1801]:
				xmin = 916.380
				xmax = 916.780
				text = "other"
			intervals [1802]:
				xmin = 916.780
				xmax = 916.900
				text = "p-"
			intervals [1803]:
				xmin = 916.900
				xmax = 917.2655
				text = ""
			intervals [1804]:
				xmin = 917.2655
				xmax = 917.9855
				text = "professor"
			intervals [1805]:
				xmin = 917.9855
				xmax = 918.1455
				text = "and"
			intervals [1806]:
				xmin = 918.1455
				xmax = 918.4355
				text = "all"
			intervals [1807]:
				xmin = 918.4355
				xmax = 918.6755
				text = "them"
			intervals [1808]:
				xmin = 918.6755
				xmax = 919.6819
				text = ""
			intervals [1809]:
				xmin = 919.6819
				xmax = 919.8319
				text = "and"
			intervals [1810]:
				xmin = 919.8319
				xmax = 920.3719
				text = "skipper"
			intervals [1811]:
				xmin = 920.3719
				xmax = 925.7221
				text = ""
			intervals [1812]:
				xmin = 925.7221
				xmax = 926.2421
				text = "um"
			intervals [1813]:
				xmin = 926.2421
				xmax = 927.8921
				text = ""
			intervals [1814]:
				xmin = 927.8921
				xmax = 928.1721
				text = "they"
			intervals [1815]:
				xmin = 928.1721
				xmax = 928.5621
				text = "try"
			intervals [1816]:
				xmin = 928.5621
				xmax = 928.6821
				text = "to"
			intervals [1817]:
				xmin = 928.6821
				xmax = 928.8921
				text = "get"
			intervals [1818]:
				xmin = 928.8921
				xmax = 928.9721
				text = ""
			intervals [1819]:
				xmin = 928.9721
				xmax = 929.2321
				text = "this"
			intervals [1820]:
				xmin = 929.2321
				xmax = 929.3534
				text = ""
			intervals [1821]:
				xmin = 929.3534
				xmax = 929.6334
				text = "big"
			intervals [1822]:
				xmin = 929.6334
				xmax = 929.9057
				text = ""
			intervals [1823]:
				xmin = 929.9057
				xmax = 930.0457
				text = "this"
			intervals [1824]:
				xmin = 930.0457
				xmax = 930.1857
				text = ""
			intervals [1825]:
				xmin = 930.1857
				xmax = 930.4657
				text = "boat"
			intervals [1826]:
				xmin = 930.4657
				xmax = 930.7357
				text = ""
			intervals [1827]:
				xmin = 930.7357
				xmax = 931.0957
				text = "uh"
			intervals [1828]:
				xmin = 931.0957
				xmax = 931.3657
				text = ""
			intervals [1829]:
				xmin = 931.3657
				xmax = 931.5857
				text = "so"
			intervals [1830]:
				xmin = 931.5857
				xmax = 931.7457
				text = "they"
			intervals [1831]:
				xmin = 931.7457
				xmax = 931.9657
				text = "can"
			intervals [1832]:
				xmin = 931.9657
				xmax = 932.2657
				text = "go"
			intervals [1833]:
				xmin = 932.2657
				xmax = 932.4357
				text = "you"
			intervals [1834]:
				xmin = 932.4357
				xmax = 932.9115
				text = ""
			intervals [1835]:
				xmin = 932.9115
				xmax = 933.1515
				text = "and"
			intervals [1836]:
				xmin = 933.1515
				xmax = 933.2415
				text = "they"
			intervals [1837]:
				xmin = 933.2415
				xmax = 933.5815
				text = "couldn't"
			intervals [1838]:
				xmin = 933.5815
				xmax = 933.8015
				text = "cause"
			intervals [1839]:
				xmin = 933.8015
				xmax = 933.8815
				text = "it"
			intervals [1840]:
				xmin = 933.8815
				xmax = 934.1215
				text = "had"
			intervals [1841]:
				xmin = 934.1215
				xmax = 934.1915
				text = "a"
			intervals [1842]:
				xmin = 934.1915
				xmax = 934.5115
				text = "hole"
			intervals [1843]:
				xmin = 934.5115
				xmax = 934.5815
				text = "in"
			intervals [1844]:
				xmin = 934.5815
				xmax = 934.7415
				text = "it"
			intervals [1845]:
				xmin = 934.7415
				xmax = 944.0818
				text = ""
			intervals [1846]:
				xmin = 944.0818
				xmax = 944.3318
				text = "no"
			intervals [1847]:
				xmin = 944.3318
				xmax = 946.0225
				text = ""
			intervals [1848]:
				xmin = 946.0225
				xmax = 946.1125
				text = "no"
			intervals [1849]:
				xmin = 946.1125
				xmax = 949.4355
				text = ""
			intervals [1850]:
				xmin = 949.4355
				xmax = 949.7655
				text = "bomb"
			intervals [1851]:
				xmin = 949.7655
				xmax = 957.8286
				text = ""
			intervals [1852]:
				xmin = 957.8286
				xmax = 958.0386
				text = "i"
			intervals [1853]:
				xmin = 958.0386
				xmax = 958.7886
				text = "saw"
			intervals [1854]:
				xmin = 958.7886
				xmax = 958.8486
				text = ""
			intervals [1855]:
				xmin = 958.8486
				xmax = 958.9686
				text = "the"
			intervals [1856]:
				xmin = 958.9686
				xmax = 959.5286
				text = "one"
			intervals [1857]:
				xmin = 959.5286
				xmax = 959.5586
				text = ""
			intervals [1858]:
				xmin = 959.5586
				xmax = 959.6386
				text = "a"
			intervals [1859]:
				xmin = 959.6386
				xmax = 960.1686
				text = "man"
			intervals [1860]:
				xmin = 960.1686
				xmax = 960.3086
				text = "he"
			intervals [1861]:
				xmin = 960.3086
				xmax = 960.5086
				text = "looked"
			intervals [1862]:
				xmin = 960.5086
				xmax = 960.7286
				text = "like"
			intervals [1863]:
				xmin = 960.7286
				xmax = 960.7786
				text = ""
			intervals [1864]:
				xmin = 960.7786
				xmax = 961.4986
				text = "tarzan"
			intervals [1865]:
				xmin = 961.4986
				xmax = 961.763
				text = ""
			intervals [1866]:
				xmin = 961.763
				xmax = 961.943
				text = "he"
			intervals [1867]:
				xmin = 961.943
				xmax = 962.393
				text = "swinged"
			intervals [1868]:
				xmin = 962.393
				xmax = 962.533
				text = "on"
			intervals [1869]:
				xmin = 962.533
				xmax = 962.593
				text = "the"
			intervals [1870]:
				xmin = 962.593
				xmax = 962.893
				text = "rope"
			intervals [1871]:
				xmin = 962.893
				xmax = 963.093
				text = "and"
			intervals [1872]:
				xmin = 963.093
				xmax = 963.563
				text = "gilligan"
			intervals [1873]:
				xmin = 963.563
				xmax = 963.623
				text = "and"
			intervals [1874]:
				xmin = 963.623
				xmax = 963.863
				text = "them"
			intervals [1875]:
				xmin = 963.863
				xmax = 964.253
				text = "saw"
			intervals [1876]:
				xmin = 964.253
				xmax = 964.353
				text = "him"
			intervals [1877]:
				xmin = 964.353
				xmax = 965.0418
				text = ""
			intervals [1878]:
				xmin = 965.0418
				xmax = 965.1618
				text = "and"
			intervals [1879]:
				xmin = 965.1618
				xmax = 965.3518
				text = "he"
			intervals [1880]:
				xmin = 965.3518
				xmax = 965.3918
				text = ""
			intervals [1881]:
				xmin = 965.3918
				xmax = 965.5918
				text = "get"
			intervals [1882]:
				xmin = 965.5918
				xmax = 965.6218
				text = ""
			intervals [1883]:
				xmin = 965.6218
				xmax = 965.8118
				text = "and"
			intervals [1884]:
				xmin = 965.8118
				xmax = 966.1018
				text = "he"
			intervals [1885]:
				xmin = 966.1018
				xmax = 966.2018
				text = ""
			intervals [1886]:
				xmin = 966.2018
				xmax = 966.4418
				text = "and"
			intervals [1887]:
				xmin = 966.4418
				xmax = 966.7318
				text = "they"
			intervals [1888]:
				xmin = 966.7318
				xmax = 967.1927
				text = ""
			intervals [1889]:
				xmin = 967.1927
				xmax = 967.4727
				text = "they"
			intervals [1890]:
				xmin = 967.4727
				xmax = 967.6927
				text = "they"
			intervals [1891]:
				xmin = 967.6927
				xmax = 967.7527
				text = ""
			intervals [1892]:
				xmin = 967.7527
				xmax = 967.9427
				text = "they"
			intervals [1893]:
				xmin = 967.9427
				xmax = 968.2027
				text = "thought"
			intervals [1894]:
				xmin = 968.2027
				xmax = 968.3827
				text = "he"
			intervals [1895]:
				xmin = 968.3827
				xmax = 968.6327
				text = "was"
			intervals [1896]:
				xmin = 968.6327
				xmax = 968.7027
				text = ""
			intervals [1897]:
				xmin = 968.7027
				xmax = 969.2727
				text = "um"
			intervals [1898]:
				xmin = 969.2727
				xmax = 969.3227
				text = ""
			intervals [1899]:
				xmin = 969.3227
				xmax = 969.5027
				text = "they"
			intervals [1900]:
				xmin = 969.5027
				xmax = 969.8027
				text = "thought"
			intervals [1901]:
				xmin = 969.8027
				xmax = 969.8727
				text = "he"
			intervals [1902]:
				xmin = 969.8727
				xmax = 970.0427
				text = "was"
			intervals [1903]:
				xmin = 970.0427
				xmax = 970.1827
				text = ""
			intervals [1904]:
				xmin = 970.1827
				xmax = 970.7727
				text = "tarzan"
			intervals [1905]:
				xmin = 970.7727
				xmax = 978.155
				text = ""
			intervals [1906]:
				xmin = 978.155
				xmax = 978.605
				text = "no"
			intervals [1907]:
				xmin = 978.605
				xmax = 980.7711
				text = ""
			intervals [1908]:
				xmin = 980.7711
				xmax = 981.1711
				text = "no"
			intervals [1909]:
				xmin = 981.1711
				xmax = 984.3616
				text = ""
			intervals [1910]:
				xmin = 984.3616
				xmax = 984.4416
				text = "it"
			intervals [1911]:
				xmin = 984.4416
				xmax = 984.5516
				text = "s"
			intervals [1912]:
				xmin = 984.5516
				xmax = 984.6816
				text = "a"
			intervals [1913]:
				xmin = 984.6816
				xmax = 985.6016
				text = "cartoon"
			intervals [1914]:
				xmin = 985.6016
				xmax = 985.6816
				text = ""
			intervals [1915]:
				xmin = 985.6816
				xmax = 986.0616
				text = "where"
			intervals [1916]:
				xmin = 986.0616
				xmax = 987.0633
				text = ""
			intervals [1917]:
				xmin = 987.0633
				xmax = 987.2033
				text = "there"
			intervals [1918]:
				xmin = 987.2033
				xmax = 987.3233
				text = "s"
			intervals [1919]:
				xmin = 987.3233
				xmax = 987.3633
				text = ""
			intervals [1920]:
				xmin = 987.3633
				xmax = 987.7633
				text = "this"
			intervals [1921]:
				xmin = 987.7633
				xmax = 987.7933
				text = ""
			intervals [1922]:
				xmin = 987.7933
				xmax = 988.2033
				text = "small"
			intervals [1923]:
				xmin = 988.2033
				xmax = 988.6033
				text = "man"
			intervals [1924]:
				xmin = 988.6033
				xmax = 988.8333
				text = "and"
			intervals [1925]:
				xmin = 988.8333
				xmax = 988.9633
				text = "his"
			intervals [1926]:
				xmin = 988.9633
				xmax = 989.0533
				text = ""
			intervals [1927]:
				xmin = 989.0533
				xmax = 989.3833
				text = "wife"
			intervals [1928]:
				xmin = 989.3833
				xmax = 989.4133
				text = ""
			intervals [1929]:
				xmin = 989.4133
				xmax = 989.8933
				text = "and"
			intervals [1930]:
				xmin = 989.8933
				xmax = 991.1585
				text = ""
			intervals [1931]:
				xmin = 991.1585
				xmax = 991.2785
				text = "and"
			intervals [1932]:
				xmin = 991.2785
				xmax = 991.4185
				text = "a"
			intervals [1933]:
				xmin = 991.4185
				xmax = 991.4985
				text = ""
			intervals [1934]:
				xmin = 991.4985
				xmax = 992.4785
				text = "dinosaur"
			intervals [1935]:
				xmin = 992.4785
				xmax = 992.7885
				text = "named"
			intervals [1936]:
				xmin = 992.7885
				xmax = 993.1688
				text = ""
			intervals [1937]:
				xmin = 993.1688
				xmax = 993.7088
				text = "dino"
			intervals [1938]:
				xmin = 993.7088
				xmax = 993.7388
				text = ""
			intervals [1939]:
				xmin = 993.7388
				xmax = 993.7988
				text = "or"
			intervals [1940]:
				xmin = 993.7988
				xmax = 994.1088
				text = "something"
			intervals [1941]:
				xmin = 994.1088
				xmax = 994.1388
				text = ""
			intervals [1942]:
				xmin = 994.1388
				xmax = 994.2388
				text = "like"
			intervals [1943]:
				xmin = 994.2388
				xmax = 994.3488
				text = ""
			intervals [1944]:
				xmin = 994.3488
				xmax = 994.6188
				text = "that"
			intervals [1945]:
				xmin = 994.6188
				xmax = 995.2673
				text = ""
			intervals [1946]:
				xmin = 995.2673
				xmax = 995.5673
				text = "and"
			intervals [1947]:
				xmin = 995.5673
				xmax = 995.5973
				text = "a"
			intervals [1948]:
				xmin = 995.5973
				xmax = 995.8373
				text = "little"
			intervals [1949]:
				xmin = 995.8373
				xmax = 996.1873
				text = "baby"
			intervals [1950]:
				xmin = 996.1873
				xmax = 996.4373
				text = "named"
			intervals [1951]:
				xmin = 996.4373
				xmax = 996.4773
				text = ""
			intervals [1952]:
				xmin = 996.4773
				xmax = 997.0673
				text = "pebble"
			intervals [1953]:
				xmin = 997.0673
				xmax = 997.7212
				text = ""
			intervals [1954]:
				xmin = 997.7212
				xmax = 998.3312
				text = "and"
			intervals [1955]:
				xmin = 998.3312
				xmax = 998.6018
				text = ""
			intervals [1956]:
				xmin = 998.6018
				xmax = 999.2918
				text = "flintstone"
			intervals [1957]:
				xmin = 999.2918
				xmax = 999.4918
				text = "and"
			intervals [1958]:
				xmin = 999.4918
				xmax = 999.7018
				text = "his"
			intervals [1959]:
				xmin = 999.7018
				xmax = 999.7318
				text = ""
			intervals [1960]:
				xmin = 999.7318
				xmax = 999.9518
				text = "and"
			intervals [1961]:
				xmin = 999.9518
				xmax = 999.9818
				text = ""
			intervals [1962]:
				xmin = 999.9818
				xmax = 1000.1218
				text = "he"
			intervals [1963]:
				xmin = 1000.1218
				xmax = 1000.3718
				text = "got"
			intervals [1964]:
				xmin = 1000.3718
				xmax = 1000.4618
				text = "a"
			intervals [1965]:
				xmin = 1000.4618
				xmax = 1000.5118
				text = ""
			intervals [1966]:
				xmin = 1000.5118
				xmax = 1000.8018
				text = "wife"
			intervals [1967]:
				xmin = 1000.8018
				xmax = 1001.6271
				text = ""
			intervals [1968]:
				xmin = 1001.6271
				xmax = 1001.8871
				text = "and"
			intervals [1969]:
				xmin = 1001.8871
				xmax = 1002.1671
				text = "they"
			intervals [1970]:
				xmin = 1002.1671
				xmax = 1002.4271
				text = "go"
			intervals [1971]:
				xmin = 1002.4271
				xmax = 1002.7271
				text = "out"
			intervals [1972]:
				xmin = 1002.7271
				xmax = 1002.9871
				text = ""
			intervals [1973]:
				xmin = 1002.9871
				xmax = 1003.2571
				text = "and"
			intervals [1974]:
				xmin = 1003.2571
				xmax = 1003.6171
				text = "work"
			intervals [1975]:
				xmin = 1003.6171
				xmax = 1004.3895
				text = ""
			intervals [1976]:
				xmin = 1004.3895
				xmax = 1005.0195
				text = "and"
			intervals [1977]:
				xmin = 1005.0195
				xmax = 1005.7455
				text = ""
			intervals [1978]:
				xmin = 1005.7455
				xmax = 1005.9455
				text = "they"
			intervals [1979]:
				xmin = 1005.9455
				xmax = 1006.1955
				text = "come"
			intervals [1980]:
				xmin = 1006.1955
				xmax = 1006.7055
				text = "home"
			intervals [1981]:
				xmin = 1006.7055
				xmax = 1006.8355
				text = "and"
			intervals [1982]:
				xmin = 1006.8355
				xmax = 1007.2955
				text = "something"
			intervals [1983]:
				xmin = 1007.2955
				xmax = 1007.3355
				text = ""
			intervals [1984]:
				xmin = 1007.3355
				xmax = 1007.4255
				text = "is"
			intervals [1985]:
				xmin = 1007.4255
				xmax = 1007.5155
				text = ""
			intervals [1986]:
				xmin = 1007.5155
				xmax = 1007.9555
				text = "wrong"
			intervals [1987]:
				xmin = 1007.9555
				xmax = 1009.753
				text = ""
			intervals [1988]:
				xmin = 1009.753
				xmax = 1009.923
				text = "and"
			intervals [1989]:
				xmin = 1009.923
				xmax = 1010.293
				text = "wife"
			intervals [1990]:
				xmin = 1010.293
				xmax = 1010.543
				text = "was"
			intervals [1991]:
				xmin = 1010.543
				xmax = 1010.963
				text = "after"
			intervals [1992]:
				xmin = 1010.963
				xmax = 1011.313
				text = "them"
			intervals [1993]:
				xmin = 1011.313
				xmax = 1017.1077
				text = ""
			intervals [1994]:
				xmin = 1017.1077
				xmax = 1017.3077
				text = "yes"
			intervals [1995]:
				xmin = 1017.3077
				xmax = 1017.6977
				text = "sir"
			intervals [1996]:
				xmin = 1017.6977
				xmax = 1019.2726
				text = ""
			intervals [1997]:
				xmin = 1019.2726
				xmax = 1019.3726
				text = "i"
			intervals [1998]:
				xmin = 1019.3726
				xmax = 1019.5426
				text = "have"
			intervals [1999]:
				xmin = 1019.5426
				xmax = 1019.5826
				text = "a"
			intervals [2000]:
				xmin = 1019.5826
				xmax = 1019.6726
				text = ""
			intervals [2001]:
				xmin = 1019.6726
				xmax = 1020.2626
				text = "dog"
			intervals [2002]:
				xmin = 1020.2626
				xmax = 1020.2926
				text = ""
			intervals [2003]:
				xmin = 1020.2926
				xmax = 1020.5426
				text = "and"
			intervals [2004]:
				xmin = 1020.5426
				xmax = 1020.5726
				text = ""
			intervals [2005]:
				xmin = 1020.5726
				xmax = 1020.6226
				text = "a"
			intervals [2006]:
				xmin = 1020.6226
				xmax = 1020.7126
				text = ""
			intervals [2007]:
				xmin = 1020.7126
				xmax = 1021.3826
				text = "cat"
			intervals [2008]:
				xmin = 1021.3826
				xmax = 1022.4177
				text = ""
			intervals [2009]:
				xmin = 1022.4177
				xmax = 1022.7477
				text = "my"
			intervals [2010]:
				xmin = 1022.7477
				xmax = 1022.7977
				text = ""
			intervals [2011]:
				xmin = 1022.7977
				xmax = 1023.1677
				text = "cat"
			intervals [2012]:
				xmin = 1023.1677
				xmax = 1023.1977
				text = ""
			intervals [2013]:
				xmin = 1023.1977
				xmax = 1023.4677
				text = "he"
			intervals [2014]:
				xmin = 1023.4677
				xmax = 1023.7277
				text = "has"
			intervals [2015]:
				xmin = 1023.7277
				xmax = 1023.9077
				text = "some"
			intervals [2016]:
				xmin = 1023.9077
				xmax = 1023.9477
				text = ""
			intervals [2017]:
				xmin = 1023.9477
				xmax = 1024.8477
				text = "kittens"
			intervals [2018]:
				xmin = 1024.8477
				xmax = 1025.4774
				text = ""
			intervals [2019]:
				xmin = 1025.4774
				xmax = 1025.6174
				text = "and"
			intervals [2020]:
				xmin = 1025.6174
				xmax = 1025.7774
				text = "we"
			intervals [2021]:
				xmin = 1025.7774
				xmax = 1026.1474
				text = "kept"
			intervals [2022]:
				xmin = 1026.1474
				xmax = 1026.4774
				text = "one"
			intervals [2023]:
				xmin = 1026.4774
				xmax = 1027.4606
				text = ""
			intervals [2024]:
				xmin = 1027.4606
				xmax = 1027.6606
				text = "and"
			intervals [2025]:
				xmin = 1027.6606
				xmax = 1028.0606
				text = "so"
			intervals [2026]:
				xmin = 1028.0606
				xmax = 1028.4819
				text = ""
			intervals [2027]:
				xmin = 1028.4819
				xmax = 1028.6719
				text = "our"
			intervals [2028]:
				xmin = 1028.6719
				xmax = 1029.0419
				text = "dog"
			intervals [2029]:
				xmin = 1029.0419
				xmax = 1029.0719
				text = ""
			intervals [2030]:
				xmin = 1029.0719
				xmax = 1029.2519
				text = "he"
			intervals [2031]:
				xmin = 1029.2519
				xmax = 1029.4519
				text = "had"
			intervals [2032]:
				xmin = 1029.4519
				xmax = 1029.6519
				text = "some"
			intervals [2033]:
				xmin = 1029.6519
				xmax = 1030.3819
				text = "puppies"
			intervals [2034]:
				xmin = 1030.3819
				xmax = 1030.613
				text = ""
			intervals [2035]:
				xmin = 1030.613
				xmax = 1030.673
				text = "and"
			intervals [2036]:
				xmin = 1030.673
				xmax = 1030.813
				text = "he"
			intervals [2037]:
				xmin = 1030.813
				xmax = 1031.153
				text = "still"
			intervals [2038]:
				xmin = 1031.153
				xmax = 1031.623
				text = "has"
			intervals [2039]:
				xmin = 1031.623
				xmax = 1031.653
				text = ""
			intervals [2040]:
				xmin = 1031.653
				xmax = 1031.823
				text = "some"
			intervals [2041]:
				xmin = 1031.823
				xmax = 1033.0603
				text = ""
			intervals [2042]:
				xmin = 1033.0603
				xmax = 1033.3903
				text = "and"
			intervals [2043]:
				xmin = 1033.3903
				xmax = 1034.7407
				text = ""
			intervals [2044]:
				xmin = 1034.7407
				xmax = 1035.0107
				text = "we"
			intervals [2045]:
				xmin = 1035.0107
				xmax = 1035.1807
				text = "i"
			intervals [2046]:
				xmin = 1035.1807
				xmax = 1035.3507
				text = ""
			intervals [2047]:
				xmin = 1035.3507
				xmax = 1035.5207
				text = "we"
			intervals [2048]:
				xmin = 1035.5207
				xmax = 1035.9307
				text = ""
			intervals [2049]:
				xmin = 1035.9307
				xmax = 1036.4307
				text = "sometime"
			intervals [2050]:
				xmin = 1036.4307
				xmax = 1036.6507
				text = "our"
			intervals [2051]:
				xmin = 1036.6507
				xmax = 1036.9707
				text = "cat"
			intervals [2052]:
				xmin = 1036.9707
				xmax = 1037.0707
				text = "he"
			intervals [2053]:
				xmin = 1037.0707
				xmax = 1037.1007
				text = ""
			intervals [2054]:
				xmin = 1037.1007
				xmax = 1037.2607
				text = "get"
			intervals [2055]:
				xmin = 1037.2607
				xmax = 1037.4507
				text = "in"
			intervals [2056]:
				xmin = 1037.4507
				xmax = 1037.6107
				text = "our"
			intervals [2057]:
				xmin = 1037.6107
				xmax = 1037.6907
				text = ""
			intervals [2058]:
				xmin = 1037.6907
				xmax = 1037.9307
				text = "bed"
			intervals [2059]:
				xmin = 1037.9307
				xmax = 1038.5522
				text = ""
			intervals [2060]:
				xmin = 1038.5522
				xmax = 1038.7222
				text = "get"
			intervals [2061]:
				xmin = 1038.7222
				xmax = 1038.8122
				text = "in"
			intervals [2062]:
				xmin = 1038.8122
				xmax = 1039.0322
				text = "my"
			intervals [2063]:
				xmin = 1039.0322
				xmax = 1039.1322
				text = ""
			intervals [2064]:
				xmin = 1039.1322
				xmax = 1039.5722
				text = "bed"
			intervals [2065]:
				xmin = 1039.5722
				xmax = 1039.6022
				text = ""
			intervals [2066]:
				xmin = 1039.6022
				xmax = 1039.7122
				text = "in"
			intervals [2067]:
				xmin = 1039.7122
				xmax = 1039.8422
				text = "my"
			intervals [2068]:
				xmin = 1039.8422
				xmax = 1040.2722
				text = "brother"
			intervals [2069]:
				xmin = 1040.2722
				xmax = 1040.3022
				text = ""
			intervals [2070]:
				xmin = 1040.3022
				xmax = 1040.4022
				text = "s"
			intervals [2071]:
				xmin = 1040.4022
				xmax = 1040.4722
				text = ""
			intervals [2072]:
				xmin = 1040.4722
				xmax = 1040.9722
				text = "bed"
			intervals [2073]:
				xmin = 1040.9722
				xmax = 1041.5951
				text = ""
			intervals [2074]:
				xmin = 1041.5951
				xmax = 1041.7251
				text = "and"
			intervals [2075]:
				xmin = 1041.7251
				xmax = 1042.1751
				text = "sleep"
			intervals [2076]:
				xmin = 1042.1751
				xmax = 1042.2551
				text = ""
			intervals [2077]:
				xmin = 1042.2551
				xmax = 1042.5551
				text = "with"
			intervals [2078]:
				xmin = 1042.5551
				xmax = 1042.7751
				text = "us"
			intervals [2079]:
				xmin = 1042.7751
				xmax = 1043.0151
				text = ""
			intervals [2080]:
				xmin = 1043.0151
				xmax = 1043.1951
				text = "and"
			intervals [2081]:
				xmin = 1043.1951
				xmax = 1043.3951
				text = "our"
			intervals [2082]:
				xmin = 1043.3951
				xmax = 1043.8251
				text = "dog"
			intervals [2083]:
				xmin = 1043.8251
				xmax = 1043.8751
				text = ""
			intervals [2084]:
				xmin = 1043.8751
				xmax = 1044.0151
				text = "do"
			intervals [2085]:
				xmin = 1044.0151
				xmax = 1044.1051
				text = ""
			intervals [2086]:
				xmin = 1044.1051
				xmax = 1044.3551
				text = "too"
			intervals [2087]:
				xmin = 1044.3551
				xmax = 1047.5225
				text = ""
			intervals [2088]:
				xmin = 1047.5225
				xmax = 1047.7125
				text = "she"
			intervals [2089]:
				xmin = 1047.7125
				xmax = 1047.8825
				text = "don't"
			intervals [2090]:
				xmin = 1047.8825
				xmax = 1048.0525
				text = "like"
			intervals [2091]:
				xmin = 1048.0525
				xmax = 1048.1825
				text = "my"
			intervals [2092]:
				xmin = 1048.1825
				xmax = 1048.7025
				text = "dog"
			intervals [2093]:
				xmin = 1048.7025
				xmax = 1048.9025
				text = "getting"
			intervals [2094]:
				xmin = 1048.9025
				xmax = 1048.9925
				text = "in"
			intervals [2095]:
				xmin = 1048.9925
				xmax = 1049.5725
				text = "bed"
			intervals [2096]:
				xmin = 1049.5725
				xmax = 1052.2315
				text = ""
			intervals [2097]:
				xmin = 1052.2315
				xmax = 1052.4015
				text = "like"
			intervals [2098]:
				xmin = 1052.4015
				xmax = 1052.9781
				text = ""
			intervals [2099]:
				xmin = 1052.9781
				xmax = 1053.0981
				text = "he"
			intervals [2100]:
				xmin = 1053.0981
				xmax = 1053.2681
				text = "don't"
			intervals [2101]:
				xmin = 1053.2681
				xmax = 1053.4481
				text = "get"
			intervals [2102]:
				xmin = 1053.4481
				xmax = 1053.5181
				text = "in"
			intervals [2103]:
				xmin = 1053.5181
				xmax = 1053.7181
				text = "no"
			intervals [2104]:
				xmin = 1053.7181
				xmax = 1053.9081
				text = "he"
			intervals [2105]:
				xmin = 1053.9081
				xmax = 1054.0881
				text = "don't"
			intervals [2106]:
				xmin = 1054.0881
				xmax = 1054.2381
				text = "get"
			intervals [2107]:
				xmin = 1054.2381
				xmax = 1054.3181
				text = "in"
			intervals [2108]:
				xmin = 1054.3181
				xmax = 1054.4681
				text = "no"
			intervals [2109]:
				xmin = 1054.4681
				xmax = 1054.5181
				text = ""
			intervals [2110]:
				xmin = 1054.5181
				xmax = 1054.9381
				text = "girls'"
			intervals [2111]:
				xmin = 1054.9381
				xmax = 1055.4181
				text = "bed"
			intervals [2112]:
				xmin = 1055.4181
				xmax = 1058.3477
				text = ""
			intervals [2113]:
				xmin = 1058.3477
				xmax = 1058.4577
				text = "he"
			intervals [2114]:
				xmin = 1058.4577
				xmax = 1058.7177
				text = "just"
			intervals [2115]:
				xmin = 1058.7177
				xmax = 1058.9477
				text = "like"
			intervals [2116]:
				xmin = 1058.9477
				xmax = 1059.0377
				text = "to"
			intervals [2117]:
				xmin = 1059.0377
				xmax = 1059.2777
				text = "get"
			intervals [2118]:
				xmin = 1059.2777
				xmax = 1059.4377
				text = "in"
			intervals [2119]:
				xmin = 1059.4377
				xmax = 1059.6777
				text = "our"
			intervals [2120]:
				xmin = 1059.6777
				xmax = 1059.7577
				text = ""
			intervals [2121]:
				xmin = 1059.7577
				xmax = 1060.2977
				text = "bed"
			intervals [2122]:
				xmin = 1060.2977
				xmax = 1062.7333
				text = ""
			intervals [2123]:
				xmin = 1062.7333
				xmax = 1062.8933
				text = "uh"
			intervals [2124]:
				xmin = 1062.8933
				xmax = 1063.0733
				text = "he"
			intervals [2125]:
				xmin = 1063.0733
				xmax = 1063.4533
				text = "still"
			intervals [2126]:
				xmin = 1063.4533
				xmax = 1063.6833
				text = "do"
			intervals [2127]:
				xmin = 1063.6833
				xmax = 1063.9633
				text = "have"
			intervals [2128]:
				xmin = 1063.9633
				xmax = 1064.1233
				text = "'em"
			intervals [2129]:
				xmin = 1064.1233
				xmax = 1064.5354
				text = ""
			intervals [2130]:
				xmin = 1064.5354
				xmax = 1064.7954
				text = "have"
			intervals [2131]:
				xmin = 1064.7954
				xmax = 1064.8254
				text = ""
			intervals [2132]:
				xmin = 1064.8254
				xmax = 1065.2754
				text = "four"
			intervals [2133]:
				xmin = 1065.2754
				xmax = 1065.7554
				text = "left"
			intervals [2134]:
				xmin = 1065.7554
				xmax = 1070.3055
				text = ""
			intervals [2135]:
				xmin = 1070.3055
				xmax = 1070.5955
				text = "huh"
			intervals [2136]:
				xmin = 1070.5955
				xmax = 1072.9536
				text = ""
			intervals [2137]:
				xmin = 1072.9536
				xmax = 1073.1936
				text = "yeah"
			intervals [2138]:
				xmin = 1073.1936
				xmax = 1073.4936
				text = "one"
			intervals [2139]:
				xmin = 1073.4936
				xmax = 1073.9136
				text = "kitten"
			intervals [2140]:
				xmin = 1073.9136
				xmax = 1074.0836
				text = "and"
			intervals [2141]:
				xmin = 1074.0836
				xmax = 1074.3136
				text = "we"
			intervals [2142]:
				xmin = 1074.3136
				xmax = 1074.6736
				text = "kept"
			intervals [2143]:
				xmin = 1074.6736
				xmax = 1074.7536
				text = ""
			intervals [2144]:
				xmin = 1074.7536
				xmax = 1075.1336
				text = "him"
			intervals [2145]:
				xmin = 1075.1336
				xmax = 1078.7152
				text = ""
			intervals [2146]:
				xmin = 1078.7152
				xmax = 1078.9852
				text = "i"
			intervals [2147]:
				xmin = 1078.9852
				xmax = 1079.3052
				text = ""
			intervals [2148]:
				xmin = 1079.3052
				xmax = 1079.3352
				text = "uh"
			intervals [2149]:
				xmin = 1079.3352
				xmax = 1079.5052
				text = "she"
			intervals [2150]:
				xmin = 1079.5052
				xmax = 1079.9952
				text = "was"
			intervals [2151]:
				xmin = 1079.9952
				xmax = 1080.0552
				text = "a"
			intervals [2152]:
				xmin = 1080.0552
				xmax = 1080.1252
				text = ""
			intervals [2153]:
				xmin = 1080.1252
				xmax = 1080.3552
				text = "girl"
			intervals [2154]:
				xmin = 1080.3552
				xmax = 1080.4352
				text = ""
			intervals [2155]:
				xmin = 1080.4352
				xmax = 1080.6752
				text = "kitten"
			intervals [2156]:
				xmin = 1080.6752
				xmax = 1089.7797
				text = ""
			intervals [2157]:
				xmin = 1089.7797
				xmax = 1090.1897
				text = "sixth"
			intervals [2158]:
				xmin = 1090.1897
				xmax = 1090.6497
				text = "grade"
			intervals [2159]:
				xmin = 1090.6497
				xmax = 1093.1971
				text = ""
			intervals [2160]:
				xmin = 1093.1971
				xmax = 1093.9771
				text = "um"
			intervals [2161]:
				xmin = 1093.9771
				xmax = 1095.2199
				text = ""
			intervals [2162]:
				xmin = 1095.2199
				xmax = 1095.3199
				text = "i"
			intervals [2163]:
				xmin = 1095.3199
				xmax = 1095.6999
				text = "passed"
			intervals [2164]:
				xmin = 1095.6999
				xmax = 1095.7599
				text = ""
			intervals [2165]:
				xmin = 1095.7599
				xmax = 1095.8399
				text = "it"
			intervals [2166]:
				xmin = 1095.8399
				xmax = 1095.9999
				text = "through"
			intervals [2167]:
				xmin = 1095.9999
				xmax = 1096.0499
				text = ""
			intervals [2168]:
				xmin = 1096.0499
				xmax = 1096.1299
				text = "the"
			intervals [2169]:
				xmin = 1096.1299
				xmax = 1096.5599
				text = "sixth"
			intervals [2170]:
				xmin = 1096.5599
				xmax = 1096.6499
				text = ""
			intervals [2171]:
				xmin = 1096.6499
				xmax = 1096.8999
				text = "grade"
			intervals [2172]:
				xmin = 1096.8999
				xmax = 1097.0499
				text = "now"
			intervals [2173]:
				xmin = 1097.0499
				xmax = 1097.0799
				text = "i"
			intervals [2174]:
				xmin = 1097.0799
				xmax = 1097.1099
				text = ""
			intervals [2175]:
				xmin = 1097.1099
				xmax = 1097.2799
				text = "ain't"
			intervals [2176]:
				xmin = 1097.2799
				xmax = 1097.3199
				text = ""
			intervals [2177]:
				xmin = 1097.3199
				xmax = 1097.7999
				text = "study"
			intervals [2178]:
				xmin = 1097.7999
				xmax = 1098.1299
				text = ""
			intervals [2179]:
				xmin = 1098.1299
				xmax = 1098.3499
				text = "nothing"
			intervals [2180]:
				xmin = 1098.3499
				xmax = 1098.4499
				text = ""
			intervals [2181]:
				xmin = 1098.4499
				xmax = 1098.5699
				text = "yet"
			intervals [2182]:
				xmin = 1098.5699
				xmax = 1099.9893
				text = ""
			intervals [2183]:
				xmin = 1099.9893
				xmax = 1100.0893
				text = "we"
			intervals [2184]:
				xmin = 1100.0893
				xmax = 1100.6693
				text = "study"
			intervals [2185]:
				xmin = 1100.6693
				xmax = 1101.9693
				text = "science"
			intervals [2186]:
				xmin = 1101.9693
				xmax = 1103.193
				text = ""
			intervals [2187]:
				xmin = 1103.193
				xmax = 1103.273
				text = "we"
			intervals [2188]:
				xmin = 1103.273
				xmax = 1103.773
				text = "study"
			intervals [2189]:
				xmin = 1103.773
				xmax = 1104.923
				text = "spelling"
			intervals [2190]:
				xmin = 1104.923
				xmax = 1106.2613
				text = ""
			intervals [2191]:
				xmin = 1106.2613
				xmax = 1107.3913
				text = "arithmetic"
			intervals [2192]:
				xmin = 1107.3913
				xmax = 1108.9987
				text = ""
			intervals [2193]:
				xmin = 1108.9987
				xmax = 1109.5587
				text = "and"
			intervals [2194]:
				xmin = 1109.5587
				xmax = 1111.2302
				text = ""
			intervals [2195]:
				xmin = 1111.2302
				xmax = 1112.3702
				text = "fractions"
			intervals [2196]:
				xmin = 1112.3702
				xmax = 1113.4631
				text = ""
			intervals [2197]:
				xmin = 1113.4631
				xmax = 1114.0831
				text = "social"
			intervals [2198]:
				xmin = 1114.0831
				xmax = 1115.0031
				text = "studies"
			intervals [2199]:
				xmin = 1115.0031
				xmax = 1116.6404
				text = ""
			intervals [2200]:
				xmin = 1116.6404
				xmax = 1117.3604
				text = "and"
			intervals [2201]:
				xmin = 1117.3604
				xmax = 1122.8164
				text = ""
			intervals [2202]:
				xmin = 1122.8164
				xmax = 1123.5364
				text = "and"
			intervals [2203]:
				xmin = 1123.5364
				xmax = 1128.7366
				text = ""
			intervals [2204]:
				xmin = 1128.7366
				xmax = 1129.5666
				text = "phonics"
			intervals [2205]:
				xmin = 1129.5666
				xmax = 1135.9731
				text = ""
			intervals [2206]:
				xmin = 1135.9731
				xmax = 1136.4431
				text = "sumner"
			intervals [2207]:
				xmin = 1136.4431
				xmax = 1137.2631
				text = "elementary"
			intervals [2208]:
				xmin = 1137.2631
				xmax = 1137.6931
				text = "school"
			intervals [2209]:
				xmin = 1137.6931
				xmax = 1138.6275
				text = ""
			intervals [2210]:
				xmin = 1138.6275
				xmax = 1139.3975
				text = "sumner"
			intervals [2211]:
				xmin = 1139.3975
				xmax = 1150.2225
				text = ""
			intervals [2212]:
				xmin = 1150.2225
				xmax = 1150.3425
				text = "i"
			intervals [2213]:
				xmin = 1150.3425
				xmax = 1150.8925
				text = "go"
			intervals [2214]:
				xmin = 1150.8925
				xmax = 1150.9225
				text = ""
			intervals [2215]:
				xmin = 1150.9225
				xmax = 1151.2825
				text = "serve"
			intervals [2216]:
				xmin = 1151.2825
				xmax = 1151.4525
				text = "my"
			intervals [2217]:
				xmin = 1151.4525
				xmax = 1151.5125
				text = ""
			intervals [2218]:
				xmin = 1151.5125
				xmax = 1151.9525
				text = "papers"
			intervals [2219]:
				xmin = 1151.9525
				xmax = 1154.5843
				text = ""
			intervals [2220]:
				xmin = 1154.5843
				xmax = 1154.7243
				text = "yes"
			intervals [2221]:
				xmin = 1154.7243
				xmax = 1154.9343
				text = "sir"
			intervals [2222]:
				xmin = 1154.9343
				xmax = 1157.4963
				text = ""
			intervals [2223]:
				xmin = 1157.4963
				xmax = 1158.0963
				text = "star"
			intervals [2224]:
				xmin = 1158.0963
				xmax = 1163.4728
				text = ""
			intervals [2225]:
				xmin = 1163.4728
				xmax = 1163.5528
				text = "i"
			intervals [2226]:
				xmin = 1163.5528
				xmax = 1163.7628
				text = "go"
			intervals [2227]:
				xmin = 1163.7628
				xmax = 1163.8428
				text = "up"
			intervals [2228]:
				xmin = 1163.8428
				xmax = 1163.9028
				text = "the"
			intervals [2229]:
				xmin = 1163.9028
				xmax = 1164.0328
				text = ""
			intervals [2230]:
				xmin = 1164.0328
				xmax = 1164.9928
				text = "playground"
			intervals [2231]:
				xmin = 1164.9928
				xmax = 1165.0228
				text = ""
			intervals [2232]:
				xmin = 1165.0228
				xmax = 1165.7128
				text = "play"
			intervals [2233]:
				xmin = 1165.7128
				xmax = 1165.9496
				text = ""
			intervals [2234]:
				xmin = 1165.9496
				xmax = 1166.1696
				text = "play"
			intervals [2235]:
				xmin = 1166.1696
				xmax = 1167.0796
				text = "basketball"
			intervals [2236]:
				xmin = 1167.0796
				xmax = 1170.6046
				text = ""
			intervals [2237]:
				xmin = 1170.6046
				xmax = 1171.0146
				text = "no"
			intervals [2238]:
				xmin = 1171.0146
				xmax = 1171.2746
				text = "not"
			intervals [2239]:
				xmin = 1171.2746
				xmax = 1171.3746
				text = "at"
			intervals [2240]:
				xmin = 1171.3746
				xmax = 1171.4046
				text = ""
			intervals [2241]:
				xmin = 1171.4046
				xmax = 1171.8246
				text = "home"
			intervals [2242]:
				xmin = 1171.8246
				xmax = 1171.8546
				text = ""
			intervals [2243]:
				xmin = 1171.8546
				xmax = 1171.9446
				text = "but"
			intervals [2244]:
				xmin = 1171.9446
				xmax = 1171.9746
				text = ""
			intervals [2245]:
				xmin = 1171.9746
				xmax = 1172.0646
				text = "at"
			intervals [2246]:
				xmin = 1172.0646
				xmax = 1172.1346
				text = ""
			intervals [2247]:
				xmin = 1172.1346
				xmax = 1172.1946
				text = "the"
			intervals [2248]:
				xmin = 1172.1946
				xmax = 1172.2846
				text = ""
			intervals [2249]:
				xmin = 1172.2846
				xmax = 1172.7846
				text = "playground"
			intervals [2250]:
				xmin = 1172.7846
				xmax = 1173.1046
				text = "they"
			intervals [2251]:
				xmin = 1173.1046
				xmax = 1173.1946
				text = ""
			intervals [2252]:
				xmin = 1173.1946
				xmax = 1173.3146
				text = "have"
			intervals [2253]:
				xmin = 1173.3146
				xmax = 1173.9146
				text = "basketballs"
			intervals [2254]:
				xmin = 1173.9146
				xmax = 1180.8336
				text = ""
			intervals [2255]:
				xmin = 1180.8336
				xmax = 1181.2136
				text = "yes"
			intervals [2256]:
				xmin = 1181.2136
				xmax = 1184.0036
				text = ""
			intervals [2257]:
				xmin = 1184.0036
				xmax = 1184.7436
				text = "um"
			intervals [2258]:
				xmin = 1184.7436
				xmax = 1185.6342
				text = ""
			intervals [2259]:
				xmin = 1185.6342
				xmax = 1185.7842
				text = "when"
			intervals [2260]:
				xmin = 1185.7842
				xmax = 1185.8842
				text = "you"
			intervals [2261]:
				xmin = 1185.8842
				xmax = 1186.1242
				text = "do"
			intervals [2262]:
				xmin = 1186.1242
				xmax = 1186.4942
				text = "something"
			intervals [2263]:
				xmin = 1186.4942
				xmax = 1186.8342
				text = "wrong"
			intervals [2264]:
				xmin = 1186.8342
				xmax = 1187.0242
				text = "she"
			intervals [2265]:
				xmin = 1187.0242
				xmax = 1187.2842
				text = ""
			intervals [2266]:
				xmin = 1187.2842
				xmax = 1187.5542
				text = "holler"
			intervals [2267]:
				xmin = 1187.5542
				xmax = 1187.8842
				text = "at"
			intervals [2268]:
				xmin = 1187.8842
				xmax = 1187.9642
				text = ""
			intervals [2269]:
				xmin = 1187.9642
				xmax = 1188.1342
				text = "you"
			intervals [2270]:
				xmin = 1188.1342
				xmax = 1194.6369
				text = ""
			intervals [2271]:
				xmin = 1194.6369
				xmax = 1194.9169
				text = "like"
			intervals [2272]:
				xmin = 1194.9169
				xmax = 1195.3004
				text = ""
			intervals [2273]:
				xmin = 1195.3004
				xmax = 1195.4204
				text = "if"
			intervals [2274]:
				xmin = 1195.4204
				xmax = 1195.5304
				text = ""
			intervals [2275]:
				xmin = 1195.5304
				xmax = 1195.6804
				text = "we"
			intervals [2276]:
				xmin = 1195.6804
				xmax = 1195.9504
				text = "didn't"
			intervals [2277]:
				xmin = 1195.9504
				xmax = 1196.0804
				text = ""
			intervals [2278]:
				xmin = 1196.0804
				xmax = 1196.3704
				text = "learn"
			intervals [2279]:
				xmin = 1196.3704
				xmax = 1196.9104
				text = "something"
			intervals [2280]:
				xmin = 1196.9104
				xmax = 1197.5793
				text = ""
			intervals [2281]:
				xmin = 1197.5793
				xmax = 1197.7593
				text = "that"
			intervals [2282]:
				xmin = 1197.7593
				xmax = 1197.9093
				text = "we"
			intervals [2283]:
				xmin = 1197.9093
				xmax = 1198.5093
				text = "supposed"
			intervals [2284]:
				xmin = 1198.5093
				xmax = 1198.5393
				text = ""
			intervals [2285]:
				xmin = 1198.5393
				xmax = 1198.6293
				text = "to"
			intervals [2286]:
				xmin = 1198.6293
				xmax = 1198.6593
				text = ""
			intervals [2287]:
				xmin = 1198.6593
				xmax = 1198.8993
				text = "learn"
			intervals [2288]:
				xmin = 1198.8993
				xmax = 1205.1744
				text = ""
			intervals [2289]:
				xmin = 1205.1744
				xmax = 1205.4644
				text = "yep"
			intervals [2290]:
				xmin = 1205.4644
				xmax = 1207.6799
				text = ""
			intervals [2291]:
				xmin = 1207.6799
				xmax = 1208.0699
				text = "for"
			intervals [2292]:
				xmin = 1208.0699
				xmax = 1208.6299
				text = "um"
			intervals [2293]:
				xmin = 1208.6299
				xmax = 1209.6331
				text = ""
			intervals [2294]:
				xmin = 1209.6331
				xmax = 1209.8131
				text = "for"
			intervals [2295]:
				xmin = 1209.8131
				xmax = 1210.2931
				text = "playing"
			intervals [2296]:
				xmin = 1210.2931
				xmax = 1210.8331
				text = "cards"
			intervals [2297]:
				xmin = 1210.8331
				xmax = 1210.8631
				text = ""
			intervals [2298]:
				xmin = 1210.8631
				xmax = 1211.0331
				text = "i"
			intervals [2299]:
				xmin = 1211.0331
				xmax = 1211.3231
				text = "wasn't"
			intervals [2300]:
				xmin = 1211.3231
				xmax = 1211.4931
				text = ""
			intervals [2301]:
				xmin = 1211.4931
				xmax = 1211.8131
				text = "really"
			intervals [2302]:
				xmin = 1211.8131
				xmax = 1212.2031
				text = "playing"
			intervals [2303]:
				xmin = 1212.2031
				xmax = 1212.5431
				text = "cards"
			intervals [2304]:
				xmin = 1212.5431
				xmax = 1212.7131
				text = "this"
			intervals [2305]:
				xmin = 1212.7131
				xmax = 1212.8031
				text = ""
			intervals [2306]:
				xmin = 1212.8031
				xmax = 1212.9631
				text = "boy"
			intervals [2307]:
				xmin = 1212.9631
				xmax = 1213.1231
				text = "was"
			intervals [2308]:
				xmin = 1213.1231
				xmax = 1213.3831
				text = "showing"
			intervals [2309]:
				xmin = 1213.3831
				xmax = 1213.4131
				text = ""
			intervals [2310]:
				xmin = 1213.4131
				xmax = 1213.5031
				text = "me"
			intervals [2311]:
				xmin = 1213.5031
				xmax = 1213.6431
				text = "how"
			intervals [2312]:
				xmin = 1213.6431
				xmax = 1213.7331
				text = "to"
			intervals [2313]:
				xmin = 1213.7331
				xmax = 1213.7931
				text = ""
			intervals [2314]:
				xmin = 1213.7931
				xmax = 1214.1231
				text = "play"
			intervals [2315]:
				xmin = 1214.1231
				xmax = 1214.4231
				text = "something"
			intervals [2316]:
				xmin = 1214.4231
				xmax = 1215.3169
				text = ""
			intervals [2317]:
				xmin = 1215.3169
				xmax = 1215.8069
				text = "and"
			intervals [2318]:
				xmin = 1215.8069
				xmax = 1215.8869
				text = ""
			intervals [2319]:
				xmin = 1215.8869
				xmax = 1215.9169
				text = "a"
			intervals [2320]:
				xmin = 1215.9169
				xmax = 1216.2269
				text = "girl"
			intervals [2321]:
				xmin = 1216.2269
				xmax = 1216.5169
				text = "told"
			intervals [2322]:
				xmin = 1216.5169
				xmax = 1216.5769
				text = "her"
			intervals [2323]:
				xmin = 1216.5769
				xmax = 1216.6069
				text = ""
			intervals [2324]:
				xmin = 1216.6069
				xmax = 1216.7069
				text = "then"
			intervals [2325]:
				xmin = 1216.7069
				xmax = 1216.8469
				text = "she"
			intervals [2326]:
				xmin = 1216.8469
				xmax = 1217.2269
				text = "started"
			intervals [2327]:
				xmin = 1217.2269
				xmax = 1217.2869
				text = ""
			intervals [2328]:
				xmin = 1217.2869
				xmax = 1217.7469
				text = "fussing"
			intervals [2329]:
				xmin = 1217.7469
				xmax = 1217.7769
				text = ""
			intervals [2330]:
				xmin = 1217.7769
				xmax = 1217.8369
				text = "at"
			intervals [2331]:
				xmin = 1217.8369
				xmax = 1218.0669
				text = ""
			intervals [2332]:
				xmin = 1218.0669
				xmax = 1218.1269
				text = "me"
			intervals [2333]:
				xmin = 1218.1269
				xmax = 1220.1717
				text = ""
			intervals [2334]:
				xmin = 1220.1717
				xmax = 1220.4917
				text = "huh"
			intervals [2335]:
				xmin = 1220.4917
				xmax = 1222.5972
				text = ""
			intervals [2336]:
				xmin = 1222.5972
				xmax = 1223.0572
				text = "yes"
			intervals [2337]:
				xmin = 1223.0572
				xmax = 1232.2924
				text = ""
			intervals [2338]:
				xmin = 1232.2924
				xmax = 1232.5724
				text = "no"
			intervals [2339]:
				xmin = 1232.5724
				xmax = 1234.6379
				text = ""
			intervals [2340]:
				xmin = 1234.6379
				xmax = 1235.0679
				text = "yes"
			intervals [2341]:
				xmin = 1235.0679
				xmax = 1252.725
				text = ""
			intervals [2342]:
				xmin = 1252.725
				xmax = 1253.035
				text = "teacher"
			intervals [2343]:
				xmin = 1253.035
				xmax = 1253.105
				text = "in"
			intervals [2344]:
				xmin = 1253.105
				xmax = 1253.175
				text = "the"
			intervals [2345]:
				xmin = 1253.175
				xmax = 1253.225
				text = ""
			intervals [2346]:
				xmin = 1253.225
				xmax = 1254.205
				text = "kindergarten"
			intervals [2347]:
				xmin = 1254.205
				xmax = 1258.0289
				text = ""
			intervals [2348]:
				xmin = 1258.0289
				xmax = 1258.3689
				text = "cause"
			intervals [2349]:
				xmin = 1258.3689
				xmax = 1258.4989
				text = "she"
			intervals [2350]:
				xmin = 1258.4989
				xmax = 1258.5289
				text = ""
			intervals [2351]:
				xmin = 1258.5289
				xmax = 1258.7689
				text = "like"
			intervals [2352]:
				xmin = 1258.7689
				xmax = 1258.8589
				text = ""
			intervals [2353]:
				xmin = 1258.8589
				xmax = 1259.0189
				text = "she"
			intervals [2354]:
				xmin = 1259.0189
				xmax = 1259.3688
				text = ""
			intervals [2355]:
				xmin = 1259.3688
				xmax = 1259.4988
				text = "she"
			intervals [2356]:
				xmin = 1259.4988
				xmax = 1259.7888
				text = "always"
			intervals [2357]:
				xmin = 1259.7888
				xmax = 1259.8388
				text = ""
			intervals [2358]:
				xmin = 1259.8388
				xmax = 1260.0388
				text = "let"
			intervals [2359]:
				xmin = 1260.0388
				xmax = 1260.1788
				text = "us"
			intervals [2360]:
				xmin = 1260.1788
				xmax = 1260.2288
				text = ""
			intervals [2361]:
				xmin = 1260.2288
				xmax = 1260.4288
				text = "go"
			intervals [2362]:
				xmin = 1260.4288
				xmax = 1261.0988
				text = "outside"
			intervals [2363]:
				xmin = 1261.0988
				xmax = 1261.2788
				text = "and"
			intervals [2364]:
				xmin = 1261.2788
				xmax = 1261.3288
				text = ""
			intervals [2365]:
				xmin = 1261.3288
				xmax = 1261.8788
				text = "play"
			intervals [2366]:
				xmin = 1261.8788
				xmax = 1279.6277
				text = ""
			intervals [2367]:
				xmin = 1279.6277
				xmax = 1279.8277
				text = "miss"
			intervals [2368]:
				xmin = 1279.8277
				xmax = 1279.8577
				text = ""
			intervals [2369]:
				xmin = 1279.8577
				xmax = 1280.6577
				text = "rdx"
			intervals [2370]:
				xmin = 1280.6577
				xmax = 1281.9625
				text = ""
			intervals [2371]:
				xmin = 1281.9625
				xmax = 1282.2625
				text = "oh"
			intervals [2372]:
				xmin = 1282.2625
				xmax = 1283.7318
				text = ""
			intervals [2373]:
				xmin = 1283.7318
				xmax = 1284.1218
				text = "second"
			intervals [2374]:
				xmin = 1284.1218
				xmax = 1284.4218
				text = "grade"
			intervals [2375]:
				xmin = 1284.4218
				xmax = 1284.4518
				text = ""
			intervals [2376]:
				xmin = 1284.4518
				xmax = 1284.9818
				text = "teacher"
			intervals [2377]:
				xmin = 1284.9818
				xmax = 1287.9703
				text = ""
			intervals [2378]:
				xmin = 1287.9703
				xmax = 1288.2603
				text = "cause"
			intervals [2379]:
				xmin = 1288.2603
				xmax = 1288.3703
				text = "she"
			intervals [2380]:
				xmin = 1288.3703
				xmax = 1288.6003
				text = "made"
			intervals [2381]:
				xmin = 1288.6003
				xmax = 1288.6303
				text = ""
			intervals [2382]:
				xmin = 1288.6303
				xmax = 1288.7503
				text = "me"
			intervals [2383]:
				xmin = 1288.7503
				xmax = 1289.1303
				text = "stay"
			intervals [2384]:
				xmin = 1289.1303
				xmax = 1289.1703
				text = ""
			intervals [2385]:
				xmin = 1289.1703
				xmax = 1289.8403
				text = "back"
			intervals [2386]:
				xmin = 1289.8403
				xmax = 1290.5616
				text = ""
			intervals [2387]:
				xmin = 1290.5616
				xmax = 1290.7316
				text = "she"
			intervals [2388]:
				xmin = 1290.7316
				xmax = 1291.1416
				text = "stayed"
			intervals [2389]:
				xmin = 1291.1416
				xmax = 1291.2916
				text = "me"
			intervals [2390]:
				xmin = 1291.2916
				xmax = 1291.6516
				text = "back"
			intervals [2391]:
				xmin = 1291.6516
				xmax = 1296.9103
				text = ""
			intervals [2392]:
				xmin = 1296.9103
				xmax = 1296.9503
				text = "i"
			intervals [2393]:
				xmin = 1296.9503
				xmax = 1297.2703
				text = "don't"
			intervals [2394]:
				xmin = 1297.2703
				xmax = 1297.4403
				text = "know"
			intervals [2395]:
				xmin = 1297.4403
				xmax = 1297.5003
				text = "i"
			intervals [2396]:
				xmin = 1297.5003
				xmax = 1297.7303
				text = ""
			intervals [2397]:
				xmin = 1297.7303
				xmax = 1298.0603
				text = "think"
			intervals [2398]:
				xmin = 1298.0603
				xmax = 1298.0903
				text = "i"
			intervals [2399]:
				xmin = 1298.0903
				xmax = 1298.1203
				text = "i"
			intervals [2400]:
				xmin = 1298.1203
				xmax = 1298.7003
				text = "went"
			intervals [2401]:
				xmin = 1298.7003
				xmax = 1298.7303
				text = ""
			intervals [2402]:
				xmin = 1298.7303
				xmax = 1298.8003
				text = "to"
			intervals [2403]:
				xmin = 1298.8003
				xmax = 1299.3103
				text = "school"
			intervals [2404]:
				xmin = 1299.3103
				xmax = 1299.3803
				text = "i"
			intervals [2405]:
				xmin = 1299.3803
				xmax = 1299.8203
				text = "started"
			intervals [2406]:
				xmin = 1299.8203
				xmax = 1300.1703
				text = "school"
			intervals [2407]:
				xmin = 1300.1703
				xmax = 1300.3103
				text = ""
			intervals [2408]:
				xmin = 1300.3103
				xmax = 1300.3803
				text = "too"
			intervals [2409]:
				xmin = 1300.3803
				xmax = 1300.4103
				text = ""
			intervals [2410]:
				xmin = 1300.4103
				xmax = 1300.6603
				text = "late"
			intervals [2411]:
				xmin = 1300.6603
				xmax = 1307.6978
				text = ""
			intervals [2412]:
				xmin = 1307.6978
				xmax = 1308.2078
				text = "tricks"
			intervals [2413]:
				xmin = 1308.2078
				xmax = 1311.8334
				text = ""
			intervals [2414]:
				xmin = 1311.8334
				xmax = 1312.4034
				text = "mm"
			intervals [2415]:
				xmin = 1312.4034
				xmax = 1319.557
				text = ""
			intervals [2416]:
				xmin = 1319.557
				xmax = 1319.727
				text = "<unk>"
			intervals [2417]:
				xmin = 1319.727
				xmax = 1320.7482
				text = ""
			intervals [2418]:
				xmin = 1320.7482
				xmax = 1321.0882
				text = "no"
			intervals [2419]:
				xmin = 1321.0882
				xmax = 1321.1182
				text = ""
			intervals [2420]:
				xmin = 1321.1182
				xmax = 1321.1482
				text = "i"
			intervals [2421]:
				xmin = 1321.1482
				xmax = 1321.4482
				text = "didn't"
			intervals [2422]:
				xmin = 1321.4482
				xmax = 1321.6082
				text = "do"
			intervals [2423]:
				xmin = 1321.6082
				xmax = 1321.8082
				text = "that"
			intervals [2424]:
				xmin = 1321.8082
				xmax = 1326.4629
				text = ""
			intervals [2425]:
				xmin = 1326.4629
				xmax = 1326.7129
				text = "they"
			intervals [2426]:
				xmin = 1326.7129
				xmax = 1327.0529
				text = "fight"
			intervals [2427]:
				xmin = 1327.0529
				xmax = 1327.1429
				text = ""
			intervals [2428]:
				xmin = 1327.1429
				xmax = 1327.2829
				text = "the"
			intervals [2429]:
				xmin = 1327.2829
				xmax = 1327.6529
				text = "teacher"
			intervals [2430]:
				xmin = 1327.6529
				xmax = 1327.7029
				text = ""
			intervals [2431]:
				xmin = 1327.7029
				xmax = 1328.0129
				text = "though"
			intervals [2432]:
				xmin = 1328.0129
				xmax = 1331.5159
				text = ""
			intervals [2433]:
				xmin = 1331.5159
				xmax = 1331.8759
				text = "yeah"
			intervals [2434]:
				xmin = 1331.8759
				xmax = 1333.2616
				text = ""
			intervals [2435]:
				xmin = 1333.2616
				xmax = 1333.5916
				text = "uh"
			intervals [2436]:
				xmin = 1333.5916
				xmax = 1333.8707
				text = ""
			intervals [2437]:
				xmin = 1333.8707
				xmax = 1334.0307
				text = "it"
			intervals [2438]:
				xmin = 1334.0307
				xmax = 1334.2507
				text = "was"
			intervals [2439]:
				xmin = 1334.2507
				xmax = 1334.5889
				text = ""
			intervals [2440]:
				xmin = 1334.5889
				xmax = 1334.6989
				text = "it"
			intervals [2441]:
				xmin = 1334.6989
				xmax = 1334.8789
				text = "was"
			intervals [2442]:
				xmin = 1334.8789
				xmax = 1335.1689
				text = "two"
			intervals [2443]:
				xmin = 1335.1689
				xmax = 1335.2289
				text = ""
			intervals [2444]:
				xmin = 1335.2289
				xmax = 1335.8889
				text = "boys"
			intervals [2445]:
				xmin = 1335.8889
				xmax = 1335.9889
				text = ""
			intervals [2446]:
				xmin = 1335.9889
				xmax = 1336.1689
				text = "they"
			intervals [2447]:
				xmin = 1336.1689
				xmax = 1336.2889
				text = "was"
			intervals [2448]:
				xmin = 1336.2889
				xmax = 1336.4989
				text = "two"
			intervals [2449]:
				xmin = 1336.4989
				xmax = 1336.5789
				text = ""
			intervals [2450]:
				xmin = 1336.5789
				xmax = 1336.9189
				text = "brothers"
			intervals [2451]:
				xmin = 1336.9189
				xmax = 1337.2606
				text = ""
			intervals [2452]:
				xmin = 1337.2606
				xmax = 1337.4406
				text = "they"
			intervals [2453]:
				xmin = 1337.4406
				xmax = 1337.5906
				text = "had"
			intervals [2454]:
				xmin = 1337.5906
				xmax = 1337.9006
				text = "just"
			intervals [2455]:
				xmin = 1337.9006
				xmax = 1338.1506
				text = "came"
			intervals [2456]:
				xmin = 1338.1506
				xmax = 1338.2406
				text = ""
			intervals [2457]:
				xmin = 1338.2406
				xmax = 1338.3806
				text = "through"
			intervals [2458]:
				xmin = 1338.3806
				xmax = 1338.4106
				text = ""
			intervals [2459]:
				xmin = 1338.4106
				xmax = 1338.4706
				text = "the"
			intervals [2460]:
				xmin = 1338.4706
				xmax = 1338.8906
				text = "third"
			intervals [2461]:
				xmin = 1338.8906
				xmax = 1339.3206
				text = "grade"
			intervals [2462]:
				xmin = 1339.3206
				xmax = 1339.7592
				text = ""
			intervals [2463]:
				xmin = 1339.7592
				xmax = 1339.8492
				text = "and"
			intervals [2464]:
				xmin = 1339.8492
				xmax = 1339.9992
				text = "they"
			intervals [2465]:
				xmin = 1339.9992
				xmax = 1340.1992
				text = "was"
			intervals [2466]:
				xmin = 1340.1992
				xmax = 1340.5843
				text = ""
			intervals [2467]:
				xmin = 1340.5843
				xmax = 1340.6943
				text = "and"
			intervals [2468]:
				xmin = 1340.6943
				xmax = 1340.8543
				text = "they"
			intervals [2469]:
				xmin = 1340.8543
				xmax = 1341.0343
				text = "was"
			intervals [2470]:
				xmin = 1341.0343
				xmax = 1341.6743
				text = "fighting"
			intervals [2471]:
				xmin = 1341.6743
				xmax = 1341.7243
				text = ""
			intervals [2472]:
				xmin = 1341.7243
				xmax = 1341.8943
				text = "each"
			intervals [2473]:
				xmin = 1341.8943
				xmax = 1342.1143
				text = "other"
			intervals [2474]:
				xmin = 1342.1143
				xmax = 1342.1943
				text = "and"
			intervals [2475]:
				xmin = 1342.1943
				xmax = 1342.2543
				text = "the"
			intervals [2476]:
				xmin = 1342.2543
				xmax = 1342.3043
				text = ""
			intervals [2477]:
				xmin = 1342.3043
				xmax = 1342.6543
				text = "teacher"
			intervals [2478]:
				xmin = 1342.6543
				xmax = 1342.8643
				text = "she"
			intervals [2479]:
				xmin = 1342.8643
				xmax = 1343.1543
				text = "tried"
			intervals [2480]:
				xmin = 1343.1543
				xmax = 1343.2143
				text = "to"
			intervals [2481]:
				xmin = 1343.2143
				xmax = 1343.4743
				text = "break"
			intervals [2482]:
				xmin = 1343.4743
				xmax = 1343.6543
				text = "'em"
			intervals [2483]:
				xmin = 1343.6543
				xmax = 1343.9143
				text = "up"
			intervals [2484]:
				xmin = 1343.9143
				xmax = 1344.3798
				text = ""
			intervals [2485]:
				xmin = 1344.3798
				xmax = 1344.6298
				text = "so"
			intervals [2486]:
				xmin = 1344.6298
				xmax = 1344.8098
				text = "they"
			intervals [2487]:
				xmin = 1344.8098
				xmax = 1345.2198
				text = "jumped"
			intervals [2488]:
				xmin = 1345.2198
				xmax = 1345.3698
				text = "on"
			intervals [2489]:
				xmin = 1345.3698
				xmax = 1345.4298
				text = "the"
			intervals [2490]:
				xmin = 1345.4298
				xmax = 1345.5098
				text = ""
			intervals [2491]:
				xmin = 1345.5098
				xmax = 1346.0598
				text = "teacher"
			intervals [2492]:
				xmin = 1346.0598
				xmax = 1346.4698
				text = ""
			intervals [2493]:
				xmin = 1346.4698
				xmax = 1346.5398
				text = "the"
			intervals [2494]:
				xmin = 1346.5398
				xmax = 1346.8798
				text = "teacher"
			intervals [2495]:
				xmin = 1346.8798
				xmax = 1347.2598
				text = "throwed"
			intervals [2496]:
				xmin = 1347.2598
				xmax = 1347.3798
				text = "'em"
			intervals [2497]:
				xmin = 1347.3798
				xmax = 1347.5298
				text = "on"
			intervals [2498]:
				xmin = 1347.5298
				xmax = 1347.6198
				text = "the"
			intervals [2499]:
				xmin = 1347.6198
				xmax = 1347.6698
				text = ""
			intervals [2500]:
				xmin = 1347.6698
				xmax = 1348.0998
				text = "desk"
			intervals [2501]:
				xmin = 1348.0998
				xmax = 1348.4398
				text = ""
			intervals [2502]:
				xmin = 1348.4398
				xmax = 1348.4698
				text = "<unk>"
			intervals [2503]:
				xmin = 1348.4698
				xmax = 1355.982
				text = ""
			intervals [2504]:
				xmin = 1355.982
				xmax = 1356.202
				text = "not"
			intervals [2505]:
				xmin = 1356.202
				xmax = 1356.402
				text = "so"
			intervals [2506]:
				xmin = 1356.402
				xmax = 1356.682
				text = "many"
			intervals [2507]:
				xmin = 1356.682
				xmax = 1357.3377
				text = ""
			intervals [2508]:
				xmin = 1357.3377
				xmax = 1357.6977
				text = "quiet"
			intervals [2509]:
				xmin = 1357.6977
				xmax = 1358.5159
				text = ""
			intervals [2510]:
				xmin = 1358.5159
				xmax = 1358.7159
				text = "me"
			intervals [2511]:
				xmin = 1358.7159
				xmax = 1359.9821
				text = ""
			intervals [2512]:
				xmin = 1359.9821
				xmax = 1360.1621
				text = "yeah"
			intervals [2513]:
				xmin = 1360.1621
				xmax = 1360.2321
				text = "i"
			intervals [2514]:
				xmin = 1360.2321
				xmax = 1360.4621
				text = "get"
			intervals [2515]:
				xmin = 1360.4621
				xmax = 1360.5921
				text = "in"
			intervals [2516]:
				xmin = 1360.5921
				xmax = 1360.6721
				text = ""
			intervals [2517]:
				xmin = 1360.6721
				xmax = 1361.1021
				text = "fights"
			intervals [2518]:
				xmin = 1361.1021
				xmax = 1365.6695
				text = ""
			intervals [2519]:
				xmin = 1365.6695
				xmax = 1366.0695
				text = "um"
			intervals [2520]:
				xmin = 1366.0695
				xmax = 1366.0995
				text = ""
			intervals [2521]:
				xmin = 1366.0995
				xmax = 1366.7495
				text = "sometimes"
			intervals [2522]:
				xmin = 1366.7495
				xmax = 1366.8195
				text = "i"
			intervals [2523]:
				xmin = 1366.8195
				xmax = 1366.8895
				text = ""
			intervals [2524]:
				xmin = 1366.8895
				xmax = 1367.1795
				text = "win"
			intervals [2525]:
				xmin = 1367.1795
				xmax = 1367.7795
				text = "sometimes"
			intervals [2526]:
				xmin = 1367.7795
				xmax = 1367.8095
				text = ""
			intervals [2527]:
				xmin = 1367.8095
				xmax = 1367.8395
				text = "i"
			intervals [2528]:
				xmin = 1367.8395
				xmax = 1367.9395
				text = ""
			intervals [2529]:
				xmin = 1367.9395
				xmax = 1368.0895
				text = "lose"
			intervals [2530]:
				xmin = 1368.0895
				xmax = 1374.9392
				text = ""
			intervals [2531]:
				xmin = 1374.9392
				xmax = 1375.1692
				text = "not"
			intervals [2532]:
				xmin = 1375.1692
				xmax = 1375.3492
				text = "if"
			intervals [2533]:
				xmin = 1375.3492
				xmax = 1375.4492
				text = "i"
			intervals [2534]:
				xmin = 1375.4492
				xmax = 1375.8092
				text = "know"
			intervals [2535]:
				xmin = 1375.8092
				xmax = 1376.4126
				text = ""
			intervals [2536]:
				xmin = 1376.4126
				xmax = 1376.6226
				text = "not"
			intervals [2537]:
				xmin = 1376.6226
				xmax = 1376.8226
				text = "on"
			intervals [2538]:
				xmin = 1376.8226
				xmax = 1377.0026
				text = "our"
			intervals [2539]:
				xmin = 1377.0026
				xmax = 1377.3026
				text = "street"
			intervals [2540]:
				xmin = 1377.3026
				xmax = 1377.4326
				text = ""
			intervals [2541]:
				xmin = 1377.4326
				xmax = 1377.4926
				text = "no"
			intervals [2542]:
				xmin = 1377.4926
				xmax = 1389.8872
				text = ""
			intervals [2543]:
				xmin = 1389.8872
				xmax = 1390.4172
				text = "some"
			intervals [2544]:
				xmin = 1390.4172
				xmax = 1394.0518
				text = ""
			intervals [2545]:
				xmin = 1394.0518
				xmax = 1395.3418
				text = "jerry"
			intervals [2546]:
				xmin = 1395.3418
				xmax = 1396.6717
				text = ""
			intervals [2547]:
				xmin = 1396.6717
				xmax = 1397.2117
				text = "um"
			intervals [2548]:
				xmin = 1397.2117
				xmax = 1398.6176
				text = ""
			intervals [2549]:
				xmin = 1398.6176
				xmax = 1398.7576
				text = "my"
			intervals [2550]:
				xmin = 1398.7576
				xmax = 1399.3276
				text = "brother"
			intervals [2551]:
				xmin = 1399.3276
				xmax = 1399.3676
				text = ""
			intervals [2552]:
				xmin = 1399.3676
				xmax = 1399.5476
				text = "and"
			intervals [2553]:
				xmin = 1399.5476
				xmax = 1399.9076
				text = "them"
			intervals [2554]:
				xmin = 1399.9076
				xmax = 1407.7601
				text = ""
			intervals [2555]:
				xmin = 1407.7601
				xmax = 1408.3001
				text = "and"
			intervals [2556]:
				xmin = 1408.3001
				xmax = 1408.3301
				text = ""
			intervals [2557]:
				xmin = 1408.3301
				xmax = 1409.1901
				text = "watcher"
			intervals [2558]:
				xmin = 1409.1901
				xmax = 1411.2127
				text = ""
			intervals [2559]:
				xmin = 1411.2127
				xmax = 1411.5427
				text = "um"
			intervals [2560]:
				xmin = 1411.5427
				xmax = 1411.8527
				text = ""
			intervals [2561]:
				xmin = 1411.8527
				xmax = 1412.7027
				text = "wheels"
			intervals [2562]:
				xmin = 1412.7027
				xmax = 1413.3479
				text = ""
			intervals [2563]:
				xmin = 1413.3479
				xmax = 1413.9779
				text = "ernie"
			intervals [2564]:
				xmin = 1413.9779
				xmax = 1416.0493
				text = ""
			intervals [2565]:
				xmin = 1416.0493
				xmax = 1416.5293
				text = "um"
			intervals [2566]:
				xmin = 1416.5293
				xmax = 1418.9611
				text = ""
			intervals [2567]:
				xmin = 1418.9611
				xmax = 1419.4911
				text = "um"
			intervals [2568]:
				xmin = 1419.4911
				xmax = 1420.9358
				text = ""
			intervals [2569]:
				xmin = 1420.9358
				xmax = 1421.5058
				text = "knot"
			intervals [2570]:
				xmin = 1421.5058
				xmax = 1422.2478
				text = ""
			intervals [2571]:
				xmin = 1422.2478
				xmax = 1423.1478
				text = "steve"
			intervals [2572]:
				xmin = 1423.1478
				xmax = 1425.7943
				text = ""
			intervals [2573]:
				xmin = 1425.7943
				xmax = 1426.7043
				text = "and"
			intervals [2574]:
				xmin = 1426.7043
				xmax = 1426.8543
				text = ""
			intervals [2575]:
				xmin = 1426.8543
				xmax = 1427.7343
				text = "frank"
			intervals [2576]:
				xmin = 1427.7343
				xmax = 1430.006
				text = ""
			intervals [2577]:
				xmin = 1430.006
				xmax = 1430.496
				text = "ernie"
			intervals [2578]:
				xmin = 1430.496
				xmax = 1432.8474
				text = ""
			intervals [2579]:
				xmin = 1432.8474
				xmax = 1433.3374
				text = "and"
			intervals [2580]:
				xmin = 1433.3374
				xmax = 1433.3674
				text = ""
			intervals [2581]:
				xmin = 1433.3674
				xmax = 1434.0774
				text = "dino"
			intervals [2582]:
				xmin = 1434.0774
				xmax = 1437.0721
				text = ""
			intervals [2583]:
				xmin = 1437.0721
				xmax = 1437.8521
				text = "steve"
			intervals [2584]:
				xmin = 1437.8521
				xmax = 1439.3157
				text = ""
			intervals [2585]:
				xmin = 1439.3157
				xmax = 1440.3657
				text = "andy"
			intervals [2586]:
				xmin = 1440.3657
				xmax = 1444.2196
				text = ""
			intervals [2587]:
				xmin = 1444.2196
				xmax = 1444.5196
				text = "huh"
			intervals [2588]:
				xmin = 1444.5196
				xmax = 1446.0084
				text = ""
			intervals [2589]:
				xmin = 1446.0084
				xmax = 1446.4484
				text = "white"
			intervals [2590]:
				xmin = 1446.4484
				xmax = 1447.7061
				text = ""
			intervals [2591]:
				xmin = 1447.7061
				xmax = 1448.1261
				text = "one"
			intervals [2592]:
				xmin = 1448.1261
				xmax = 1448.3061
				text = ""
			intervals [2593]:
				xmin = 1448.3061
				xmax = 1448.9761
				text = "randy"
			intervals [2594]:
				xmin = 1448.9761
				xmax = 1449.9165
				text = ""
			intervals [2595]:
				xmin = 1449.9165
				xmax = 1450.0865
				text = "he"
			intervals [2596]:
				xmin = 1450.0865
				xmax = 1450.1665
				text = "a"
			intervals [2597]:
				xmin = 1450.1665
				xmax = 1450.5265
				text = "deaf"
			intervals [2598]:
				xmin = 1450.5265
				xmax = 1450.6665
				text = "and"
			intervals [2599]:
				xmin = 1450.6665
				xmax = 1450.9765
				text = "dumb"
			intervals [2600]:
				xmin = 1450.9765
				xmax = 1451.2465
				text = "boy"
			intervals [2601]:
				xmin = 1451.2465
				xmax = 1453.543
				text = ""
			intervals [2602]:
				xmin = 1453.543
				xmax = 1453.853
				text = "come"
			intervals [2603]:
				xmin = 1453.853
				xmax = 1453.913
				text = "at"
			intervals [2604]:
				xmin = 1453.913
				xmax = 1453.963
				text = ""
			intervals [2605]:
				xmin = 1453.963
				xmax = 1454.033
				text = "the"
			intervals [2606]:
				xmin = 1454.033
				xmax = 1454.103
				text = ""
			intervals [2607]:
				xmin = 1454.103
				xmax = 1454.633
				text = "playground"
			intervals [2608]:
				xmin = 1454.633
				xmax = 1454.683
				text = ""
			intervals [2609]:
				xmin = 1454.683
				xmax = 1455.173
				text = "sometime"
			intervals [2610]:
				xmin = 1455.173
				xmax = 1455.273
				text = "and"
			intervals [2611]:
				xmin = 1455.273
				xmax = 1455.383
				text = ""
			intervals [2612]:
				xmin = 1455.383
				xmax = 1455.613
				text = "play"
			intervals [2613]:
				xmin = 1455.613
				xmax = 1455.703
				text = "with"
			intervals [2614]:
				xmin = 1455.703
				xmax = 1455.863
				text = ""
			intervals [2615]:
				xmin = 1455.863
				xmax = 1456.193
				text = "us"
			intervals [2616]:
				xmin = 1456.193
				xmax = 1458.9907
				text = ""
			intervals [2617]:
				xmin = 1458.9907
				xmax = 1459.1107
				text = "he"
			intervals [2618]:
				xmin = 1459.1107
				xmax = 1459.3807
				text = "play"
			intervals [2619]:
				xmin = 1459.3807
				xmax = 1460.1707
				text = "basketball"
			intervals [2620]:
				xmin = 1460.1707
				xmax = 1460.4107
				text = "with"
			intervals [2621]:
				xmin = 1460.4107
				xmax = 1460.7707
				text = "us"
			intervals [2622]:
				xmin = 1460.7707
				xmax = 1467.5902
				text = ""
			intervals [2623]:
				xmin = 1467.5902
				xmax = 1467.7102
				text = "he"
			intervals [2624]:
				xmin = 1467.7102
				xmax = 1468.0802
				text = "color"
			intervals [2625]:
				xmin = 1468.0802
				xmax = 1470.3807
				text = ""
			intervals [2626]:
				xmin = 1470.3807
				xmax = 1470.6107
				text = "all"
			intervals [2627]:
				xmin = 1470.6107
				xmax = 1470.6707
				text = "the"
			intervals [2628]:
				xmin = 1470.6707
				xmax = 1471.0607
				text = "rest"
			intervals [2629]:
				xmin = 1471.0607
				xmax = 1471.1407
				text = "of"
			intervals [2630]:
				xmin = 1471.1407
				xmax = 1471.2607
				text = "'em"
			intervals [2631]:
				xmin = 1471.2607
				xmax = 1471.3007
				text = ""
			intervals [2632]:
				xmin = 1471.3007
				xmax = 1471.8107
				text = "colored"
			intervals [2633]:
				xmin = 1471.8107
				xmax = 1483.924
				text = ""
			intervals [2634]:
				xmin = 1483.924
				xmax = 1484.064
				text = "it"
			intervals [2635]:
				xmin = 1484.064
				xmax = 1484.174
				text = "s"
			intervals [2636]:
				xmin = 1484.174
				xmax = 1484.394
				text = "um"
			intervals [2637]:
				xmin = 1484.394
				xmax = 1484.8266
				text = ""
			intervals [2638]:
				xmin = 1484.8266
				xmax = 1484.8566
				text = "a"
			intervals [2639]:
				xmin = 1484.8566
				xmax = 1484.8866
				text = ""
			intervals [2640]:
				xmin = 1484.8866
				xmax = 1485.2166
				text = "french"
			intervals [2641]:
				xmin = 1485.2166
				xmax = 1485.2566
				text = ""
			intervals [2642]:
				xmin = 1485.2566
				xmax = 1485.6466
				text = "boy"
			intervals [2643]:
				xmin = 1485.6466
				xmax = 1485.6866
				text = "i"
			intervals [2644]:
				xmin = 1485.6866
				xmax = 1486.1366
				text = "know"
			intervals [2645]:
				xmin = 1486.1366
				xmax = 1486.1666
				text = ""
			intervals [2646]:
				xmin = 1486.1666
				xmax = 1486.4066
				text = "named"
			intervals [2647]:
				xmin = 1486.4066
				xmax = 1486.4366
				text = ""
			intervals [2648]:
				xmin = 1486.4366
				xmax = 1487.1266
				text = "rdx"
			intervals [2649]:
				xmin = 1487.1266
				xmax = 1493.6443
				text = ""
			intervals [2650]:
				xmin = 1493.6443
				xmax = 1494.0443
				text = "yes"
			intervals [2651]:
				xmin = 1494.0443
				xmax = 1495.6812
				text = ""
			intervals [2652]:
				xmin = 1495.6812
				xmax = 1496.0012
				text = "yes"
			intervals [2653]:
				xmin = 1496.0012
				xmax = 1496.0312
				text = ""
			intervals [2654]:
				xmin = 1496.0312
				xmax = 1496.2912
				text = "sir"
			intervals [2655]:
				xmin = 1496.2912
				xmax = 1507.4571
				text = ""
			intervals [2656]:
				xmin = 1507.4571
				xmax = 1507.7371
				text = "no"
			intervals [2657]:
				xmin = 1507.7371
				xmax = 1511.0021
				text = ""
			intervals [2658]:
				xmin = 1511.0021
				xmax = 1511.1721
				text = "nope"
			intervals [2659]:
				xmin = 1511.1721
				xmax = 1515.2485
				text = ""
			intervals [2660]:
				xmin = 1515.2485
				xmax = 1515.5185
				text = "just"
			intervals [2661]:
				xmin = 1515.5185
				xmax = 1515.5485
				text = ""
			intervals [2662]:
				xmin = 1515.5485
				xmax = 1515.7885
				text = "don't"
			intervals [2663]:
				xmin = 1515.7885
				xmax = 1516.0885
				text = "want"
			intervals [2664]:
				xmin = 1516.0885
				xmax = 1516.1185
				text = ""
			intervals [2665]:
				xmin = 1516.1185
				xmax = 1516.1985
				text = "no"
			intervals [2666]:
				xmin = 1516.1985
				xmax = 1516.2985
				text = ""
			intervals [2667]:
				xmin = 1516.2985
				xmax = 1516.4185
				text = "leader"
			intervals [2668]:
				xmin = 1516.4185
				xmax = 1526.5054
				text = ""
			intervals [2669]:
				xmin = 1526.5054
				xmax = 1526.8454
				text = "yeah"
			intervals [2670]:
				xmin = 1526.8454
				xmax = 1526.9854
				text = ""
			intervals [2671]:
				xmin = 1526.9854
				xmax = 1527.0654
				text = "if"
			intervals [2672]:
				xmin = 1527.0654
				xmax = 1527.1654
				text = "he"
			intervals [2673]:
				xmin = 1527.1654
				xmax = 1527.2354
				text = "s"
			intervals [2674]:
				xmin = 1527.2354
				xmax = 1527.3254
				text = ""
			intervals [2675]:
				xmin = 1527.3254
				xmax = 1527.6754
				text = "nice"
			intervals [2676]:
				xmin = 1527.6754
				xmax = 1532.0964
				text = ""
			intervals [2677]:
				xmin = 1532.0964
				xmax = 1532.3664
				text = "um"
			intervals [2678]:
				xmin = 1532.3664
				xmax = 1536.2283
				text = ""
			intervals [2679]:
				xmin = 1536.2283
				xmax = 1536.5483
				text = "play"
			intervals [2680]:
				xmin = 1536.5483
				xmax = 1536.8283
				text = "with"
			intervals [2681]:
				xmin = 1536.8283
				xmax = 1537.1783
				text = "us"
			intervals [2682]:
				xmin = 1537.1783
				xmax = 1538.245
				text = ""
			intervals [2683]:
				xmin = 1538.245
				xmax = 1538.545
				text = "don't"
			intervals [2684]:
				xmin = 1538.545
				xmax = 1538.825
				text = "show"
			intervals [2685]:
				xmin = 1538.825
				xmax = 1539.155
				text = "off"
			intervals [2686]:
				xmin = 1539.155
				xmax = 1539.185
				text = ""
			intervals [2687]:
				xmin = 1539.185
				xmax = 1539.375
				text = "when"
			intervals [2688]:
				xmin = 1539.375
				xmax = 1539.935
				text = "somebody"
			intervals [2689]:
				xmin = 1539.935
				xmax = 1539.965
				text = ""
			intervals [2690]:
				xmin = 1539.965
				xmax = 1540.185
				text = "come"
			intervals [2691]:
				xmin = 1540.185
				xmax = 1540.285
				text = ""
			intervals [2692]:
				xmin = 1540.285
				xmax = 1540.665
				text = "new"
			intervals [2693]:
				xmin = 1540.665
				xmax = 1541.9773
				text = ""
			intervals [2694]:
				xmin = 1541.9773
				xmax = 1542.1473
				text = "like"
			intervals [2695]:
				xmin = 1542.1473
				xmax = 1542.4673
				text = "somebody"
			intervals [2696]:
				xmin = 1542.4673
				xmax = 1542.5273
				text = "in"
			intervals [2697]:
				xmin = 1542.5273
				xmax = 1542.6173
				text = "his"
			intervals [2698]:
				xmin = 1542.6173
				xmax = 1542.7373
				text = ""
			intervals [2699]:
				xmin = 1542.7373
				xmax = 1543.1973
				text = "family"
			intervals [2700]:
				xmin = 1543.1973
				xmax = 1543.2473
				text = ""
			intervals [2701]:
				xmin = 1543.2473
				xmax = 1543.5073
				text = "come"
			intervals [2702]:
				xmin = 1543.5073
				xmax = 1545.6477
				text = ""
			intervals [2703]:
				xmin = 1545.6477
				xmax = 1545.9277
				text = "huh"
			intervals [2704]:
				xmin = 1545.9277
				xmax = 1548.2783
				text = ""
			intervals [2705]:
				xmin = 1548.2783
				xmax = 1548.7383
				text = "unless"
			intervals [2706]:
				xmin = 1548.7383
				xmax = 1549.545
				text = ""
			intervals [2707]:
				xmin = 1549.545
				xmax = 1549.795
				text = "don't"
			intervals [2708]:
				xmin = 1549.795
				xmax = 1550.065
				text = "show"
			intervals [2709]:
				xmin = 1550.065
				xmax = 1550.355
				text = "off"
			intervals [2710]:
				xmin = 1550.355
				xmax = 1550.385
				text = ""
			intervals [2711]:
				xmin = 1550.385
				xmax = 1550.695
				text = "when"
			intervals [2712]:
				xmin = 1550.695
				xmax = 1550.785
				text = ""
			intervals [2713]:
				xmin = 1550.785
				xmax = 1550.965
				text = "when"
			intervals [2714]:
				xmin = 1550.965
				xmax = 1551.175
				text = "his"
			intervals [2715]:
				xmin = 1551.175
				xmax = 1551.915
				text = "cousin"
			intervals [2716]:
				xmin = 1551.915
				xmax = 1551.945
				text = ""
			intervals [2717]:
				xmin = 1551.945
				xmax = 1551.995
				text = "or"
			intervals [2718]:
				xmin = 1551.995
				xmax = 1552.655
				text = "somebody"
			intervals [2719]:
				xmin = 1552.655
				xmax = 1552.875
				text = ""
			intervals [2720]:
				xmin = 1552.875
				xmax = 1553.025
				text = "<unk>"
			intervals [2721]:
				xmin = 1553.025
				xmax = 1553.125
				text = "come"
			intervals [2722]:
				xmin = 1553.125
				xmax = 1553.195
				text = "to"
			intervals [2723]:
				xmin = 1553.195
				xmax = 1553.315
				text = ""
			intervals [2724]:
				xmin = 1553.315
				xmax = 1553.515
				text = "his"
			intervals [2725]:
				xmin = 1553.515
				xmax = 1555.5546
				text = ""
			intervals [2726]:
				xmin = 1555.5546
				xmax = 1556.0146
				text = "come"
			intervals [2727]:
				xmin = 1556.0146
				xmax = 1556.1246
				text = "to"
			intervals [2728]:
				xmin = 1556.1246
				xmax = 1556.4846
				text = "see"
			intervals [2729]:
				xmin = 1556.4846
				xmax = 1556.6346
				text = "him"
			intervals [2730]:
				xmin = 1556.6346
				xmax = 1563.6689
				text = ""
			intervals [2731]:
				xmin = 1563.6689
				xmax = 1563.7389
				text = "i"
			intervals [2732]:
				xmin = 1563.7389
				xmax = 1563.9589
				text = "want"
			intervals [2733]:
				xmin = 1563.9589
				xmax = 1563.9889
				text = ""
			intervals [2734]:
				xmin = 1563.9889
				xmax = 1564.0489
				text = "to"
			intervals [2735]:
				xmin = 1564.0489
				xmax = 1564.1289
				text = ""
			intervals [2736]:
				xmin = 1564.1289
				xmax = 1564.4989
				text = "be"
			intervals [2737]:
				xmin = 1564.4989
				xmax = 1564.8689
				text = "um"
			intervals [2738]:
				xmin = 1564.8689
				xmax = 1566.6215
				text = ""
			intervals [2739]:
				xmin = 1566.6215
				xmax = 1566.6515
				text = "i"
			intervals [2740]:
				xmin = 1566.6515
				xmax = 1566.8615
				text = "wanna"
			intervals [2741]:
				xmin = 1566.8615
				xmax = 1567.0715
				text = "be"
			intervals [2742]:
				xmin = 1567.0715
				xmax = 1567.1315
				text = "a"
			intervals [2743]:
				xmin = 1567.1315
				xmax = 1567.9315
				text = "policeman"
			intervals [2744]:
				xmin = 1567.9315
				xmax = 1572.5138
				text = ""
			intervals [2745]:
				xmin = 1572.5138
				xmax = 1572.5438
				text = "i"
			intervals [2746]:
				xmin = 1572.5438
				xmax = 1572.8438
				text = "don't"
			intervals [2747]:
				xmin = 1572.8438
				xmax = 1573.0338
				text = "know"
			intervals [2748]:
				xmin = 1573.0338
				xmax = 1577.6696
				text = ""
			intervals [2749]:
				xmin = 1577.6696
				xmax = 1577.9296
				text = "help"
			intervals [2750]:
				xmin = 1577.9296
				xmax = 1577.9796
				text = ""
			intervals [2751]:
				xmin = 1577.9796
				xmax = 1578.4696
				text = "people"
			intervals [2752]:
				xmin = 1578.4696
				xmax = 1582.0729
				text = ""
			intervals [2753]:
				xmin = 1582.0729
				xmax = 1582.5529
				text = "by"
			intervals [2754]:
				xmin = 1582.5529
				xmax = 1584.0642
				text = ""
			intervals [2755]:
				xmin = 1584.0642
				xmax = 1584.8342
				text = "by"
			intervals [2756]:
				xmin = 1584.8342
				xmax = 1585.7123
				text = ""
			intervals [2757]:
				xmin = 1585.7123
				xmax = 1586.1223
				text = "thinning"
			intervals [2758]:
				xmin = 1586.1223
				xmax = 1586.3823
				text = "out"
			intervals [2759]:
				xmin = 1586.3823
				xmax = 1586.6023
				text = ""
			intervals [2760]:
				xmin = 1586.6023
				xmax = 1586.6923
				text = "the"
			intervals [2761]:
				xmin = 1586.6923
				xmax = 1587.0823
				text = "bad"
			intervals [2762]:
				xmin = 1587.0823
				xmax = 1587.1423
				text = ""
			intervals [2763]:
				xmin = 1587.1423
				xmax = 1587.5123
				text = "people"
			intervals [2764]:
				xmin = 1587.5123
				xmax = 1587.6123
				text = ""
			intervals [2765]:
				xmin = 1587.6123
				xmax = 1587.7823
				text = "that"
			intervals [2766]:
				xmin = 1587.7823
				xmax = 1588.4562
				text = ""
			intervals [2767]:
				xmin = 1588.4562
				xmax = 1588.7662
				text = "did"
			intervals [2768]:
				xmin = 1588.7662
				xmax = 1588.8662
				text = ""
			intervals [2769]:
				xmin = 1588.8662
				xmax = 1589.2262
				text = "things"
			intervals [2770]:
				xmin = 1589.2262
				xmax = 1589.2562
				text = ""
			intervals [2771]:
				xmin = 1589.2562
				xmax = 1589.4062
				text = "that"
			intervals [2772]:
				xmin = 1589.4062
				xmax = 1589.4362
				text = ""
			intervals [2773]:
				xmin = 1589.4362
				xmax = 1589.5562
				text = "they"
			intervals [2774]:
				xmin = 1589.5562
				xmax = 1589.8962
				text = "shouldn't"
			intervals [2775]:
				xmin = 1589.8962
				xmax = 1589.9862
				text = "have"
			intervals [2776]:
				xmin = 1589.9862
				xmax = 1590.1462
				text = ""
			intervals [2777]:
				xmin = 1590.1462
				xmax = 1590.4162
				text = "done"
			intervals [2778]:
				xmin = 1590.4162
				xmax = 1590.9541
				text = ""
			intervals [2779]:
				xmin = 1590.9541
				xmax = 1591.0941
				text = "to"
			intervals [2780]:
				xmin = 1591.0941
				xmax = 1591.1741
				text = ""
			intervals [2781]:
				xmin = 1591.1741
				xmax = 1591.6441
				text = "jail"
			intervals [2782]:
				xmin = 1591.6441
				xmax = 1596.450
				text = ""
			intervals [2783]:
				xmin = 1596.450
				xmax = 1596.690
				text = "and"
			intervals [2784]:
				xmin = 1596.690
				xmax = 1596.900
				text = "if"
			intervals [2785]:
				xmin = 1596.900
				xmax = 1596.990
				text = "there"
			intervals [2786]:
				xmin = 1596.990
				xmax = 1597.020
				text = "s"
			intervals [2787]:
				xmin = 1597.020
				xmax = 1597.050
				text = "a"
			intervals [2788]:
				xmin = 1597.050
				xmax = 1597.470
				text = "fight"
			intervals [2789]:
				xmin = 1597.470
				xmax = 1597.9371
				text = ""
			intervals [2790]:
				xmin = 1597.9371
				xmax = 1598.1471
				text = "they"
			intervals [2791]:
				xmin = 1598.1471
				xmax = 1598.5571
				text = "break"
			intervals [2792]:
				xmin = 1598.5571
				xmax = 1598.7171
				text = "it"
			intervals [2793]:
				xmin = 1598.7171
				xmax = 1599.0071
				text = "up"
			intervals [2794]:
				xmin = 1599.0071
				xmax = 1607.5359
				text = ""
			intervals [2795]:
				xmin = 1607.5359
				xmax = 1607.9459
				text = "gave"
			intervals [2796]:
				xmin = 1607.9459
				xmax = 1608.2059
				text = "some"
			intervals [2797]:
				xmin = 1608.2059
				xmax = 1608.2659
				text = ""
			intervals [2798]:
				xmin = 1608.2659
				xmax = 1608.4359
				text = "to"
			intervals [2799]:
				xmin = 1608.4359
				xmax = 1608.6159
				text = "my"
			intervals [2800]:
				xmin = 1608.6159
				xmax = 1609.0259
				text = "mother"
			intervals [2801]:
				xmin = 1609.0259
				xmax = 1610.0589
				text = ""
			intervals [2802]:
				xmin = 1610.0589
				xmax = 1610.3089
				text = "and"
			intervals [2803]:
				xmin = 1610.3089
				xmax = 1612.2025
				text = ""
			intervals [2804]:
				xmin = 1612.2025
				xmax = 1613.0725
				text = "spend"
			intervals [2805]:
				xmin = 1613.0725
				xmax = 1613.1025
				text = ""
			intervals [2806]:
				xmin = 1613.1025
				xmax = 1613.1825
				text = "it"
			intervals [2807]:
				xmin = 1613.1825
				xmax = 1613.2125
				text = "i"
			intervals [2808]:
				xmin = 1613.2125
				xmax = 1613.2425
				text = ""
			intervals [2809]:
				xmin = 1613.2425
				xmax = 1613.5725
				text = "guess"
			intervals [2810]:
				xmin = 1613.5725
				xmax = 1619.3457
				text = ""
			intervals [2811]:
				xmin = 1619.3457
				xmax = 1619.4357
				text = "i"
			intervals [2812]:
				xmin = 1619.4357
				xmax = 1619.7357
				text = "want"
			intervals [2813]:
				xmin = 1619.7357
				xmax = 1619.7657
				text = ""
			intervals [2814]:
				xmin = 1619.7657
				xmax = 1619.7957
				text = "a"
			intervals [2815]:
				xmin = 1619.7957
				xmax = 1621.3635
				text = ""
			intervals [2816]:
				xmin = 1621.3635
				xmax = 1621.4435
				text = "i"
			intervals [2817]:
				xmin = 1621.4435
				xmax = 1621.6435
				text = "want"
			intervals [2818]:
				xmin = 1621.6435
				xmax = 1622.9455
				text = ""
			intervals [2819]:
				xmin = 1622.9455
				xmax = 1623.4855
				text = "house"
			intervals [2820]:
				xmin = 1623.4855
				xmax = 1631.4121
				text = ""
			intervals [2821]:
				xmin = 1631.4121
				xmax = 1631.4421
				text = "a"
			intervals [2822]:
				xmin = 1631.4421
				xmax = 1631.4721
				text = ""
			intervals [2823]:
				xmin = 1631.4721
				xmax = 1632.0521
				text = "house"
			intervals [2824]:
				xmin = 1632.0521
				xmax = 1634.8364
				text = ""
			intervals [2825]:
				xmin = 1634.8364
				xmax = 1635.1164
				text = "no"
			intervals [2826]:
				xmin = 1635.1164
				xmax = 1635.7384
				text = ""
			intervals [2827]:
				xmin = 1635.7384
				xmax = 1636.0884
				text = "yes"
			intervals [2828]:
				xmin = 1636.0884
				xmax = 1636.6857
				text = ""
			intervals [2829]:
				xmin = 1636.6857
				xmax = 1636.7257
				text = "a"
			intervals [2830]:
				xmin = 1636.7257
				xmax = 1637.0057
				text = "man"
			intervals [2831]:
				xmin = 1637.0057
				xmax = 1637.2057
				text = "named"
			intervals [2832]:
				xmin = 1637.2057
				xmax = 1637.4757
				text = "mr"
			intervals [2833]:
				xmin = 1637.4757
				xmax = 1637.5357
				text = ""
			intervals [2834]:
				xmin = 1637.5357
				xmax = 1638.1857
				text = "rdx"
			intervals [2835]:
				xmin = 1638.1857
				xmax = 1638.3157
				text = ""
			intervals [2836]:
				xmin = 1638.3157
				xmax = 1638.4357
				text = "it"
			intervals [2837]:
				xmin = 1638.4357
				xmax = 1638.4657
				text = "s"
			intervals [2838]:
				xmin = 1638.4657
				xmax = 1638.5057
				text = ""
			intervals [2839]:
				xmin = 1638.5057
				xmax = 1638.6657
				text = "his"
			intervals [2840]:
				xmin = 1638.6657
				xmax = 1638.7057
				text = ""
			intervals [2841]:
				xmin = 1638.7057
				xmax = 1639.2557
				text = "house"
			intervals [2842]:
				xmin = 1639.2557
				xmax = 1650.3911
				text = ""
			intervals [2843]:
				xmin = 1650.3911
				xmax = 1651.0411
				text = "um"
			intervals [2844]:
				xmin = 1651.0411
				xmax = 1651.5528
				text = ""
			intervals [2845]:
				xmin = 1651.5528
				xmax = 1651.6728
				text = "my"
			intervals [2846]:
				xmin = 1651.6728
				xmax = 1652.2128
				text = "mother"
			intervals [2847]:
				xmin = 1652.2128
				xmax = 1652.4845
				text = ""
			intervals [2848]:
				xmin = 1652.4845
				xmax = 1652.8945
				text = "puts"
			intervals [2849]:
				xmin = 1652.8945
				xmax = 1653.3545
				text = ""
			intervals [2850]:
				xmin = 1653.3545
				xmax = 1653.8145
				text = "um"
			intervals [2851]:
				xmin = 1653.8145
				xmax = 1654.1805
				text = ""
			intervals [2852]:
				xmin = 1654.1805
				xmax = 1654.8105
				text = "presents"
			intervals [2853]:
				xmin = 1654.8105
				xmax = 1655.2205
				text = "under"
			intervals [2854]:
				xmin = 1655.2205
				xmax = 1655.3605
				text = "the"
			intervals [2855]:
				xmin = 1655.3605
				xmax = 1655.4005
				text = ""
			intervals [2856]:
				xmin = 1655.4005
				xmax = 1656.1305
				text = "tree"
			intervals [2857]:
				xmin = 1656.1305
				xmax = 1656.6944
				text = ""
			intervals [2858]:
				xmin = 1656.6944
				xmax = 1656.9944
				text = "and"
			intervals [2859]:
				xmin = 1656.9944
				xmax = 1657.4644
				text = "stocking"
			intervals [2860]:
				xmin = 1657.4644
				xmax = 1657.5244
				text = ""
			intervals [2861]:
				xmin = 1657.5244
				xmax = 1657.7244
				text = "<unk>"
			intervals [2862]:
				xmin = 1657.7244
				xmax = 1657.9344
				text = "she"
			intervals [2863]:
				xmin = 1657.9344
				xmax = 1658.2144
				text = ""
			intervals [2864]:
				xmin = 1658.2144
				xmax = 1658.4044
				text = "put"
			intervals [2865]:
				xmin = 1658.4044
				xmax = 1658.4444
				text = ""
			intervals [2866]:
				xmin = 1658.4444
				xmax = 1659.0144
				text = "candy"
			intervals [2867]:
				xmin = 1659.0144
				xmax = 1659.1644
				text = "and"
			intervals [2868]:
				xmin = 1659.1644
				xmax = 1659.5044
				text = "stuff"
			intervals [2869]:
				xmin = 1659.5044
				xmax = 1659.5744
				text = ""
			intervals [2870]:
				xmin = 1659.5744
				xmax = 1659.7944
				text = "in"
			intervals [2871]:
				xmin = 1659.7944
				xmax = 1659.8844
				text = "there"
			intervals [2872]:
				xmin = 1659.8844
				xmax = 1660.3035
				text = ""
			intervals [2873]:
				xmin = 1660.3035
				xmax = 1660.3635
				text = "and"
			intervals [2874]:
				xmin = 1660.3635
				xmax = 1660.4535
				text = ""
			intervals [2875]:
				xmin = 1660.4535
				xmax = 1661.0135
				text = "oranges"
			intervals [2876]:
				xmin = 1661.0135
				xmax = 1661.1035
				text = "and"
			intervals [2877]:
				xmin = 1661.1035
				xmax = 1661.3135
				text = ""
			intervals [2878]:
				xmin = 1661.3135
				xmax = 1661.9035
				text = "fruits"
			intervals [2879]:
				xmin = 1661.9035
				xmax = 1667.1491
				text = ""
			intervals [2880]:
				xmin = 1667.1491
				xmax = 1667.2291
				text = "and"
			intervals [2881]:
				xmin = 1667.2291
				xmax = 1667.7691
				text = "when"
			intervals [2882]:
				xmin = 1667.7691
				xmax = 1667.8791
				text = "we"
			intervals [2883]:
				xmin = 1667.8791
				xmax = 1668.2491
				text = "wake"
			intervals [2884]:
				xmin = 1668.2491
				xmax = 1668.4791
				text = "up"
			intervals [2885]:
				xmin = 1668.4791
				xmax = 1669.0592
				text = ""
			intervals [2886]:
				xmin = 1669.0592
				xmax = 1669.2492
				text = "when"
			intervals [2887]:
				xmin = 1669.2492
				xmax = 1669.3692
				text = "we"
			intervals [2888]:
				xmin = 1669.3692
				xmax = 1669.7592
				text = "wake"
			intervals [2889]:
				xmin = 1669.7592
				xmax = 1670.0192
				text = "up"
			intervals [2890]:
				xmin = 1670.0192
				xmax = 1670.4859
				text = ""
			intervals [2891]:
				xmin = 1670.4859
				xmax = 1670.5459
				text = "and"
			intervals [2892]:
				xmin = 1670.5459
				xmax = 1670.8259
				text = "w"
			intervals [2893]:
				xmin = 1670.8259
				xmax = 1671.1686
				text = ""
			intervals [2894]:
				xmin = 1671.1686
				xmax = 1671.2586
				text = "we"
			intervals [2895]:
				xmin = 1671.2586
				xmax = 1671.4386
				text = "wanna"
			intervals [2896]:
				xmin = 1671.4386
				xmax = 1671.6086
				text = "know"
			intervals [2897]:
				xmin = 1671.6086
				xmax = 1671.7386
				text = "what"
			intervals [2898]:
				xmin = 1671.7386
				xmax = 1671.8086
				text = ""
			intervals [2899]:
				xmin = 1671.8086
				xmax = 1671.8786
				text = "s"
			intervals [2900]:
				xmin = 1671.8786
				xmax = 1672.0286
				text = "under"
			intervals [2901]:
				xmin = 1672.0286
				xmax = 1672.1286
				text = ""
			intervals [2902]:
				xmin = 1672.1286
				xmax = 1672.1986
				text = "the"
			intervals [2903]:
				xmin = 1672.1986
				xmax = 1672.2786
				text = ""
			intervals [2904]:
				xmin = 1672.2786
				xmax = 1672.5486
				text = "tree"
			intervals [2905]:
				xmin = 1672.5486
				xmax = 1672.5786
				text = ""
			intervals [2906]:
				xmin = 1672.5786
				xmax = 1672.8186
				text = "and"
			intervals [2907]:
				xmin = 1672.8186
				xmax = 1672.9186
				text = ""
			intervals [2908]:
				xmin = 1672.9186
				xmax = 1673.2386
				text = "picked"
			intervals [2909]:
				xmin = 1673.2386
				xmax = 1673.4786
				text = "out"
			intervals [2910]:
				xmin = 1673.4786
				xmax = 1673.6086
				text = ""
			intervals [2911]:
				xmin = 1673.6086
				xmax = 1673.8986
				text = "things"
			intervals [2912]:
				xmin = 1673.8986
				xmax = 1673.9286
				text = ""
			intervals [2913]:
				xmin = 1673.9286
				xmax = 1674.0386
				text = "that"
			intervals [2914]:
				xmin = 1674.0386
				xmax = 1674.1486
				text = ""
			intervals [2915]:
				xmin = 1674.1486
				xmax = 1674.2986
				text = "say"
			intervals [2916]:
				xmin = 1674.2986
				xmax = 1674.3386
				text = ""
			intervals [2917]:
				xmin = 1674.3386
				xmax = 1674.4286
				text = "they're"
			intervals [2918]:
				xmin = 1674.4286
				xmax = 1674.8286
				text = "ours"
			intervals [2919]:
				xmin = 1674.8286
				xmax = 1680.5265
				text = ""
			intervals [2920]:
				xmin = 1680.5265
				xmax = 1680.5965
				text = "a"
			intervals [2921]:
				xmin = 1680.5965
				xmax = 1680.7165
				text = ""
			intervals [2922]:
				xmin = 1680.7165
				xmax = 1681.1665
				text = "bike"
			intervals [2923]:
				xmin = 1681.1665
				xmax = 1683.9641
				text = ""
			intervals [2924]:
				xmin = 1683.9641
				xmax = 1684.4041
				text = "sting"
			intervals [2925]:
				xmin = 1684.4041
				xmax = 1684.8041
				text = "ray"
			intervals [2926]:
				xmin = 1684.8041
				xmax = 1690.8503
				text = ""
			intervals [2927]:
				xmin = 1690.8503
				xmax = 1691.2103
				text = "um"
			intervals [2928]:
				xmin = 1691.2103
				xmax = 1699.2645
				text = ""
			intervals [2929]:
				xmin = 1699.2645
				xmax = 1699.4245
				text = "a"
			intervals [2930]:
				xmin = 1699.4245
				xmax = 1699.8345
				text = "gun"
			intervals [2931]:
				xmin = 1699.8345
				xmax = 1700.5552
				text = ""
			intervals [2932]:
				xmin = 1700.5552
				xmax = 1700.7652
				text = "man"
			intervals [2933]:
				xmin = 1700.7652
				xmax = 1700.9552
				text = "from"
			intervals [2934]:
				xmin = 1700.9552
				xmax = 1701.0452
				text = "my"
			intervals [2935]:
				xmin = 1701.0452
				xmax = 1701.3452
				text = "uncle"
			intervals [2936]:
				xmin = 1701.3452
				xmax = 1701.3752
				text = ""
			intervals [2937]:
				xmin = 1701.3752
				xmax = 1701.4052
				text = "a"
			intervals [2938]:
				xmin = 1701.4052
				xmax = 1701.7652
				text = "gun"
			intervals [2939]:
				xmin = 1701.7652
				xmax = 1701.9652
				text = ""
			intervals [2940]:
				xmin = 1701.9652
				xmax = 1702.0352
				text = "he"
			intervals [2941]:
				xmin = 1702.0352
				xmax = 1702.0652
				text = ""
			intervals [2942]:
				xmin = 1702.0652
				xmax = 1702.4452
				text = "set"
			intervals [2943]:
				xmin = 1702.4452
				xmax = 1702.4752
				text = ""
			intervals [2944]:
				xmin = 1702.4752
				xmax = 1702.6352
				text = "it"
			intervals [2945]:
				xmin = 1702.6352
				xmax = 1702.9252
				text = "up"
			intervals [2946]:
				xmin = 1702.9252
				xmax = 1705.9112
				text = ""
			intervals [2947]:
				xmin = 1705.9112
				xmax = 1706.0512
				text = "it"
			intervals [2948]:
				xmin = 1706.0512
				xmax = 1706.1612
				text = "s"
			intervals [2949]:
				xmin = 1706.1612
				xmax = 1706.2712
				text = "a"
			intervals [2950]:
				xmin = 1706.2712
				xmax = 1706.3312
				text = ""
			intervals [2951]:
				xmin = 1706.3312
				xmax = 1706.8512
				text = "gun"
			intervals [2952]:
				xmin = 1706.8512
				xmax = 1707.3012
				text = ""
			intervals [2953]:
				xmin = 1707.3012
				xmax = 1707.4512
				text = "you"
			intervals [2954]:
				xmin = 1707.4512
				xmax = 1707.8012
				text = "put"
			intervals [2955]:
				xmin = 1707.8012
				xmax = 1708.5897
				text = ""
			intervals [2956]:
				xmin = 1708.5897
				xmax = 1708.9897
				text = "put"
			intervals [2957]:
				xmin = 1708.9897
				xmax = 1709.5281
				text = ""
			intervals [2958]:
				xmin = 1709.5281
				xmax = 1709.9981
				text = "things"
			intervals [2959]:
				xmin = 1709.9981
				xmax = 1711.1703
				text = ""
			intervals [2960]:
				xmin = 1711.1703
				xmax = 1711.5203
				text = "part"
			intervals [2961]:
				xmin = 1711.5203
				xmax = 1711.6503
				text = ""
			intervals [2962]:
				xmin = 1711.6503
				xmax = 1712.0303
				text = "things"
			intervals [2963]:
				xmin = 1712.0303
				xmax = 1712.8271
				text = ""
			intervals [2964]:
				xmin = 1712.8271
				xmax = 1713.5271
				text = "separated"
			intervals [2965]:
				xmin = 1713.5271
				xmax = 1713.6271
				text = ""
			intervals [2966]:
				xmin = 1713.6271
				xmax = 1714.0371
				text = "things"
			intervals [2967]:
				xmin = 1714.0371
				xmax = 1714.2271
				text = "on"
			intervals [2968]:
				xmin = 1714.2271
				xmax = 1714.2571
				text = ""
			intervals [2969]:
				xmin = 1714.2571
				xmax = 1714.4071
				text = "it"
			intervals [2970]:
				xmin = 1714.4071
				xmax = 1728.3668
				text = ""
			intervals [2971]:
				xmin = 1728.3668
				xmax = 1728.4368
				text = "a"
			intervals [2972]:
				xmin = 1728.4368
				xmax = 1728.4668
				text = ""
			intervals [2973]:
				xmin = 1728.4668
				xmax = 1728.8568
				text = "spot"
			intervals [2974]:
				xmin = 1728.8568
				xmax = 1728.9568
				text = ""
			intervals [2975]:
				xmin = 1728.9568
				xmax = 1729.1768
				text = "that"
			intervals [2976]:
				xmin = 1729.1768
				xmax = 1738.0359
				text = ""
			intervals [2977]:
				xmin = 1738.0359
				xmax = 1738.2659
				text = "mm"
			intervals [2978]:
				xmin = 1738.2659
				xmax = 1739.050
				text = ""
			intervals [2979]:
				xmin = 1739.050
				xmax = 1739.080
				text = "i"
			intervals [2980]:
				xmin = 1739.080
				xmax = 1739.110
				text = ""
			intervals [2981]:
				xmin = 1739.110
				xmax = 1739.350
				text = "don't"
			intervals [2982]:
				xmin = 1739.350
				xmax = 1739.530
				text = ""
			intervals [2983]:
				xmin = 1739.530
				xmax = 1739.660
				text = "think"
			intervals [2984]:
				xmin = 1739.660
				xmax = 1739.740
				text = ""
			intervals [2985]:
				xmin = 1739.740
				xmax = 1739.850
				text = "so"
			intervals [2986]:
				xmin = 1739.850
				xmax = 1755.7899
				text = ""
			intervals [2987]:
				xmin = 1755.7899
				xmax = 1755.9099
				text = "yeah"
			intervals [2988]:
				xmin = 1755.9099
				xmax = 1756.0299
				text = "i"
			intervals [2989]:
				xmin = 1756.0299
				xmax = 1756.0599
				text = ""
			intervals [2990]:
				xmin = 1756.0599
				xmax = 1756.2599
				text = "got"
			intervals [2991]:
				xmin = 1756.2599
				xmax = 1756.4999
				text = "hurt"
			intervals [2992]:
				xmin = 1756.4999
				xmax = 1756.8399
				text = ""
			intervals [2993]:
				xmin = 1756.8399
				xmax = 1757.0899
				text = "before"
			intervals [2994]:
				xmin = 1757.0899
				xmax = 1757.5345
				text = ""
			intervals [2995]:
				xmin = 1757.5345
				xmax = 1757.6245
				text = "when"
			intervals [2996]:
				xmin = 1757.6245
				xmax = 1757.7745
				text = "my"
			intervals [2997]:
				xmin = 1757.7745
				xmax = 1757.8345
				text = ""
			intervals [2998]:
				xmin = 1757.8345
				xmax = 1758.3345
				text = "dog"
			intervals [2999]:
				xmin = 1758.3345
				xmax = 1758.6913
				text = ""
			intervals [3000]:
				xmin = 1758.6913
				xmax = 1758.9313
				text = "he"
			intervals [3001]:
				xmin = 1758.9313
				xmax = 1759.2213
				text = "always"
			intervals [3002]:
				xmin = 1759.2213
				xmax = 1759.3513
				text = "on"
			intervals [3003]:
				xmin = 1759.3513
				xmax = 1759.4913
				text = "my"
			intervals [3004]:
				xmin = 1759.4913
				xmax = 1759.8313
				text = "bike"
			intervals [3005]:
				xmin = 1759.8313
				xmax = 1760.0213
				text = ""
			intervals [3006]:
				xmin = 1760.0213
				xmax = 1760.2213
				text = "and"
			intervals [3007]:
				xmin = 1760.2213
				xmax = 1760.2513
				text = ""
			intervals [3008]:
				xmin = 1760.2513
				xmax = 1760.3113
				text = "he"
			intervals [3009]:
				xmin = 1760.3113
				xmax = 1760.6113
				text = "made"
			intervals [3010]:
				xmin = 1760.6113
				xmax = 1760.7313
				text = "me"
			intervals [3011]:
				xmin = 1760.7313
				xmax = 1760.8713
				text = ""
			intervals [3012]:
				xmin = 1760.8713
				xmax = 1761.1813
				text = "fall"
			intervals [3013]:
				xmin = 1761.1813
				xmax = 1761.3313
				text = "off"
			intervals [3014]:
				xmin = 1761.3313
				xmax = 1761.3613
				text = ""
			intervals [3015]:
				xmin = 1761.3613
				xmax = 1761.5313
				text = "my"
			intervals [3016]:
				xmin = 1761.5313
				xmax = 1761.6613
				text = ""
			intervals [3017]:
				xmin = 1761.6613
				xmax = 1761.8813
				text = "bike"
			intervals [3018]:
				xmin = 1761.8813
				xmax = 1764.8688
				text = ""
			intervals [3019]:
				xmin = 1764.8688
				xmax = 1765.0188
				text = "i"
			intervals [3020]:
				xmin = 1765.0188
				xmax = 1765.0888
				text = ""
			intervals [3021]:
				xmin = 1765.0888
				xmax = 1765.2188
				text = "got"
			intervals [3022]:
				xmin = 1765.2188
				xmax = 1765.4088
				text = ""
			intervals [3023]:
				xmin = 1765.4088
				xmax = 1765.7088
				text = "hurt"
			intervals [3024]:
				xmin = 1765.7088
				xmax = 1769.6227
				text = ""
			intervals [3025]:
				xmin = 1769.6227
				xmax = 1769.9027
				text = "yes"
			intervals [3026]:
				xmin = 1769.9027
				xmax = 1770.1227
				text = "sir"
			intervals [3027]:
				xmin = 1770.1227
				xmax = 1771.9245
				text = ""
			intervals [3028]:
				xmin = 1771.9245
				xmax = 1772.3145
				text = "about"
			intervals [3029]:
				xmin = 1772.3145
				xmax = 1772.3445
				text = "a"
			intervals [3030]:
				xmin = 1772.3445
				xmax = 1772.6545
				text = "little"
			intervals [3031]:
				xmin = 1772.6545
				xmax = 1773.1645
				text = "girl"
			intervals [3032]:
				xmin = 1773.1645
				xmax = 1773.3345
				text = ""
			intervals [3033]:
				xmin = 1773.3345
				xmax = 1773.6245
				text = "she"
			intervals [3034]:
				xmin = 1773.6245
				xmax = 1773.6545
				text = ""
			intervals [3035]:
				xmin = 1773.6545
				xmax = 1773.7745
				text = "was"
			intervals [3036]:
				xmin = 1773.7745
				xmax = 1773.9345
				text = "on"
			intervals [3037]:
				xmin = 1773.9345
				xmax = 1773.9745
				text = ""
			intervals [3038]:
				xmin = 1773.9745
				xmax = 1774.5345
				text = "fifteenth"
			intervals [3039]:
				xmin = 1774.5345
				xmax = 1774.8645
				text = "street"
			intervals [3040]:
				xmin = 1774.8645
				xmax = 1775.0445
				text = "she"
			intervals [3041]:
				xmin = 1775.0445
				xmax = 1775.0845
				text = ""
			intervals [3042]:
				xmin = 1775.0845
				xmax = 1775.5045
				text = "crossed"
			intervals [3043]:
				xmin = 1775.5045
				xmax = 1775.6245
				text = "the"
			intervals [3044]:
				xmin = 1775.6245
				xmax = 1776.0545
				text = "street"
			intervals [3045]:
				xmin = 1776.0545
				xmax = 1776.702
				text = ""
			intervals [3046]:
				xmin = 1776.702
				xmax = 1777.002
				text = "she"
			intervals [3047]:
				xmin = 1777.002
				xmax = 1777.162
				text = "s"
			intervals [3048]:
				xmin = 1777.162
				xmax = 1777.322
				text = ""
			intervals [3049]:
				xmin = 1777.322
				xmax = 1777.442
				text = "i"
			intervals [3050]:
				xmin = 1777.442
				xmax = 1777.532
				text = ""
			intervals [3051]:
				xmin = 1777.532
				xmax = 1777.752
				text = "think"
			intervals [3052]:
				xmin = 1777.752
				xmax = 1777.922
				text = "she"
			intervals [3053]:
				xmin = 1777.922
				xmax = 1778.062
				text = "was"
			intervals [3054]:
				xmin = 1778.062
				xmax = 1778.132
				text = ""
			intervals [3055]:
				xmin = 1778.132
				xmax = 1778.412
				text = "around"
			intervals [3056]:
				xmin = 1778.412
				xmax = 1778.592
				text = "about"
			intervals [3057]:
				xmin = 1778.592
				xmax = 1778.632
				text = ""
			intervals [3058]:
				xmin = 1778.632
				xmax = 1779.002
				text = "five"
			intervals [3059]:
				xmin = 1779.002
				xmax = 1779.262
				text = ""
			intervals [3060]:
				xmin = 1779.262
				xmax = 1779.332
				text = "ye-"
			intervals [3061]:
				xmin = 1779.332
				xmax = 1779.522
				text = ""
			intervals [3062]:
				xmin = 1779.522
				xmax = 1779.722
				text = "or"
			intervals [3063]:
				xmin = 1779.722
				xmax = 1779.762
				text = ""
			intervals [3064]:
				xmin = 1779.762
				xmax = 1780.102
				text = "four"
			intervals [3065]:
				xmin = 1780.102
				xmax = 1780.422
				text = "years"
			intervals [3066]:
				xmin = 1780.422
				xmax = 1780.452
				text = ""
			intervals [3067]:
				xmin = 1780.452
				xmax = 1780.662
				text = "old"
			intervals [3068]:
				xmin = 1780.662
				xmax = 1780.802
				text = ""
			intervals [3069]:
				xmin = 1780.802
				xmax = 1781.122
				text = "three"
			intervals [3070]:
				xmin = 1781.122
				xmax = 1782.0153
				text = ""
			intervals [3071]:
				xmin = 1782.0153
				xmax = 1782.2953
				text = "and"
			intervals [3072]:
				xmin = 1782.2953
				xmax = 1782.3353
				text = ""
			intervals [3073]:
				xmin = 1782.3353
				xmax = 1782.3753
				text = "a"
			intervals [3074]:
				xmin = 1782.3753
				xmax = 1782.4253
				text = ""
			intervals [3075]:
				xmin = 1782.4253
				xmax = 1782.7953
				text = "car"
			intervals [3076]:
				xmin = 1782.7953
				xmax = 1783.0853
				text = "hit"
			intervals [3077]:
				xmin = 1783.0853
				xmax = 1783.3153
				text = "her"
			intervals [3078]:
				xmin = 1783.3153
				xmax = 1783.9547
				text = ""
			intervals [3079]:
				xmin = 1783.9547
				xmax = 1784.1247
				text = "and"
			intervals [3080]:
				xmin = 1784.1247
				xmax = 1784.3447
				text = "she"
			intervals [3081]:
				xmin = 1784.3447
				xmax = 1784.9547
				text = "fell"
			intervals [3082]:
				xmin = 1784.9547
				xmax = 1785.0647
				text = ""
			intervals [3083]:
				xmin = 1785.0647
				xmax = 1785.2847
				text = "look"
			intervals [3084]:
				xmin = 1785.2847
				xmax = 1785.4947
				text = "like"
			intervals [3085]:
				xmin = 1785.4947
				xmax = 1785.6747
				text = "she"
			intervals [3086]:
				xmin = 1785.6747
				xmax = 1785.7047
				text = ""
			intervals [3087]:
				xmin = 1785.7047
				xmax = 1785.7947
				text = "was"
			intervals [3088]:
				xmin = 1785.7947
				xmax = 1785.8247
				text = ""
			intervals [3089]:
				xmin = 1785.8247
				xmax = 1786.0347
				text = "in"
			intervals [3090]:
				xmin = 1786.0347
				xmax = 1786.0647
				text = ""
			intervals [3091]:
				xmin = 1786.0647
				xmax = 1786.2147
				text = "do"
			intervals [3092]:
				xmin = 1786.2147
				xmax = 1786.2447
				text = ""
			intervals [3093]:
				xmin = 1786.2447
				xmax = 1786.4447
				text = "like"
			intervals [3094]:
				xmin = 1786.4447
				xmax = 1786.6047
				text = "she"
			intervals [3095]:
				xmin = 1786.6047
				xmax = 1786.7847
				text = "was"
			intervals [3096]:
				xmin = 1786.7847
				xmax = 1786.9547
				text = ""
			intervals [3097]:
				xmin = 1786.9547
				xmax = 1787.5047
				text = "dead"
			intervals [3098]:
				xmin = 1787.5047
				xmax = 1799.3769
				text = ""
			intervals [3099]:
				xmin = 1799.3769
				xmax = 1799.4069
				text = "i"
			intervals [3100]:
				xmin = 1799.4069
				xmax = 1799.6069
				text = "don't"
			intervals [3101]:
				xmin = 1799.6069
				xmax = 1799.7669
				text = "say"
			intervals [3102]:
				xmin = 1799.7669
				xmax = 1800.1869
				text = "nothing"
			intervals [3103]:
				xmin = 1800.1869
				xmax = 1801.0
				text = ""
	item [2]:
		class = "IntervalTier"
		name = "DCA_se1_ag1_m_05 - phones"
		xmin = 0.0
		xmax = 1801.0
		intervals: size = 7353
			intervals [1]:
				xmin = 0.0
				xmax = 5.525
				text = ""
			intervals [2]:
				xmin = 5.525
				xmax = 5.585
				text = "sil"
			intervals [3]:
				xmin = 5.585
				xmax = 5.675
				text = "B"
			intervals [4]:
				xmin = 5.675
				xmax = 5.875
				text = "AE1"
			intervals [5]:
				xmin = 5.875
				xmax = 6.055
				text = "S"
			intervals [6]:
				xmin = 6.055
				xmax = 6.115
				text = "K"
			intervals [7]:
				xmin = 6.115
				xmax = 6.155
				text = "AH0"
			intervals [8]:
				xmin = 6.155
				xmax = 6.215
				text = "T"
			intervals [9]:
				xmin = 6.215
				xmax = 6.275
				text = "B"
			intervals [10]:
				xmin = 6.275
				xmax = 6.685
				text = "AO2"
			intervals [11]:
				xmin = 6.685
				xmax = 6.825
				text = "L"
			intervals [12]:
				xmin = 6.825
				xmax = 8.5211
				text = ""
			intervals [13]:
				xmin = 8.5211
				xmax = 8.8811
				text = "AH1"
			intervals [14]:
				xmin = 8.8811
				xmax = 9.4411
				text = "M"
			intervals [15]:
				xmin = 9.4411
				xmax = 10.5917
				text = ""
			intervals [16]:
				xmin = 10.5917
				xmax = 10.6817
				text = "F"
			intervals [17]:
				xmin = 10.6817
				xmax = 10.7717
				text = "UH1"
			intervals [18]:
				xmin = 10.7717
				xmax = 10.9817
				text = "T"
			intervals [19]:
				xmin = 10.9817
				xmax = 11.0317
				text = "B"
			intervals [20]:
				xmin = 11.0317
				xmax = 11.1917
				text = "AO2"
			intervals [21]:
				xmin = 11.1917
				xmax = 11.5717
				text = "L"
			intervals [22]:
				xmin = 11.5717
				xmax = 12.5112
				text = ""
			intervals [23]:
				xmin = 12.5112
				xmax = 12.6012
				text = "B"
			intervals [24]:
				xmin = 12.6012
				xmax = 12.7812
				text = "EY1"
			intervals [25]:
				xmin = 12.7812
				xmax = 12.9912
				text = "S"
			intervals [26]:
				xmin = 12.9912
				xmax = 13.0512
				text = "B"
			intervals [27]:
				xmin = 13.0512
				xmax = 13.0812
				text = "AO1"
			intervals [28]:
				xmin = 13.0812
				xmax = 13.5112
				text = "L"
			intervals [29]:
				xmin = 13.5112
				xmax = 22.0616
				text = ""
			intervals [30]:
				xmin = 22.0616
				xmax = 22.1516
				text = "sil"
			intervals [31]:
				xmin = 22.1516
				xmax = 22.3116
				text = "spn"
			intervals [32]:
				xmin = 22.3116
				xmax = 22.5016
				text = "sp"
			intervals [33]:
				xmin = 22.5016
				xmax = 22.6516
				text = "P"
			intervals [34]:
				xmin = 22.6516
				xmax = 22.7216
				text = "L"
			intervals [35]:
				xmin = 22.7216
				xmax = 23.2916
				text = "EY1"
			intervals [36]:
				xmin = 23.2916
				xmax = 25.2704
				text = "sp"
			intervals [37]:
				xmin = 25.2704
				xmax = 25.3704
				text = "HH"
			intervals [38]:
				xmin = 25.3704
				xmax = 25.4904
				text = "AY1"
			intervals [39]:
				xmin = 25.4904
				xmax = 25.5204
				text = "D"
			intervals [40]:
				xmin = 25.5204
				xmax = 25.5504
				text = "AH0"
			intervals [41]:
				xmin = 25.5504
				xmax = 25.6904
				text = "N"
			intervals [42]:
				xmin = 25.6904
				xmax = 25.7504
				text = "G"
			intervals [43]:
				xmin = 25.7504
				xmax = 25.8804
				text = "OW1"
			intervals [44]:
				xmin = 25.8804
				xmax = 26.1104
				text = "S"
			intervals [45]:
				xmin = 26.1104
				xmax = 26.2604
				text = "IY1"
			intervals [46]:
				xmin = 26.2604
				xmax = 26.2904
				text = "K"
			intervals [47]:
				xmin = 26.2904
				xmax = 32.1144
				text = "sp"
			intervals [48]:
				xmin = 32.1144
				xmax = 32.3644
				text = "AH0"
			intervals [49]:
				xmin = 32.3644
				xmax = 32.5044
				text = "N"
			intervals [50]:
				xmin = 32.5044
				xmax = 32.5544
				text = "W"
			intervals [51]:
				xmin = 32.5544
				xmax = 32.6044
				text = "AH1"
			intervals [52]:
				xmin = 32.6044
				xmax = 32.6944
				text = "T"
			intervals [53]:
				xmin = 32.6944
				xmax = 32.8144
				text = "T"
			intervals [54]:
				xmin = 32.8144
				xmax = 32.9244
				text = "AY1"
			intervals [55]:
				xmin = 32.9244
				xmax = 33.0544
				text = "M"
			intervals [56]:
				xmin = 33.0544
				xmax = 33.1044
				text = "IH0"
			intervals [57]:
				xmin = 33.1044
				xmax = 33.1344
				text = "Z"
			intervals [58]:
				xmin = 33.1344
				xmax = 33.1844
				text = "sp"
			intervals [59]:
				xmin = 33.1844
				xmax = 33.2144
				text = "IH0"
			intervals [60]:
				xmin = 33.2144
				xmax = 33.2444
				text = "T"
			intervals [61]:
				xmin = 33.2444
				xmax = 33.2744
				text = "sp"
			intervals [62]:
				xmin = 33.2744
				xmax = 33.4344
				text = "OW1"
			intervals [63]:
				xmin = 33.4344
				xmax = 33.4844
				text = "L"
			intervals [64]:
				xmin = 33.4844
				xmax = 33.5344
				text = "D"
			intervals [65]:
				xmin = 33.5344
				xmax = 33.5744
				text = "L"
			intervals [66]:
				xmin = 33.5744
				xmax = 33.6744
				text = "EY1"
			intervals [67]:
				xmin = 33.6744
				xmax = 33.7244
				text = "D"
			intervals [68]:
				xmin = 33.7244
				xmax = 33.7844
				text = "IY0"
			intervals [69]:
				xmin = 33.7844
				xmax = 33.8444
				text = "sp"
			intervals [70]:
				xmin = 33.8444
				xmax = 33.9044
				text = "W"
			intervals [71]:
				xmin = 33.9044
				xmax = 34.1644
				text = "IH1"
			intervals [72]:
				xmin = 34.1644
				xmax = 34.3344
				text = "CH"
			intervals [73]:
				xmin = 34.3344
				xmax = 34.3644
				text = "sp"
			intervals [74]:
				xmin = 34.3644
				xmax = 36.728
				text = ""
			intervals [75]:
				xmin = 36.728
				xmax = 36.818
				text = "W"
			intervals [76]:
				xmin = 36.818
				xmax = 36.878
				text = "AH1"
			intervals [77]:
				xmin = 36.878
				xmax = 36.958
				text = "T"
			intervals [78]:
				xmin = 36.958
				xmax = 37.078
				text = "T"
			intervals [79]:
				xmin = 37.078
				xmax = 37.248
				text = "AY1"
			intervals [80]:
				xmin = 37.248
				xmax = 37.358
				text = "M"
			intervals [81]:
				xmin = 37.358
				xmax = 37.438
				text = "IH0"
			intervals [82]:
				xmin = 37.438
				xmax = 37.528
				text = "Z"
			intervals [83]:
				xmin = 37.528
				xmax = 37.578
				text = "IH0"
			intervals [84]:
				xmin = 37.578
				xmax = 37.618
				text = "T"
			intervals [85]:
				xmin = 37.618
				xmax = 37.718
				text = "OW1"
			intervals [86]:
				xmin = 37.718
				xmax = 37.798
				text = "L"
			intervals [87]:
				xmin = 37.798
				xmax = 37.828
				text = "D"
			intervals [88]:
				xmin = 37.828
				xmax = 37.888
				text = "L"
			intervals [89]:
				xmin = 37.888
				xmax = 37.978
				text = "EY1"
			intervals [90]:
				xmin = 37.978
				xmax = 38.028
				text = "D"
			intervals [91]:
				xmin = 38.028
				xmax = 38.108
				text = "IY0"
			intervals [92]:
				xmin = 38.108
				xmax = 38.138
				text = "sp"
			intervals [93]:
				xmin = 38.138
				xmax = 38.238
				text = "W"
			intervals [94]:
				xmin = 38.238
				xmax = 38.448
				text = "IH1"
			intervals [95]:
				xmin = 38.448
				xmax = 38.598
				text = "CH"
			intervals [96]:
				xmin = 38.598
				xmax = 38.628
				text = "sp"
			intervals [97]:
				xmin = 38.628
				xmax = 48.2909
				text = ""
			intervals [98]:
				xmin = 48.2909
				xmax = 48.3709
				text = "DH"
			intervals [99]:
				xmin = 48.3709
				xmax = 48.4209
				text = "AE1"
			intervals [100]:
				xmin = 48.4209
				xmax = 48.5109
				text = "T"
			intervals [101]:
				xmin = 48.5109
				xmax = 48.6309
				text = "S"
			intervals [102]:
				xmin = 48.6309
				xmax = 48.6709
				text = "AO1"
			intervals [103]:
				xmin = 48.6709
				xmax = 48.9009
				text = "L"
			intervals [104]:
				xmin = 48.9009
				xmax = 61.5677
				text = ""
			intervals [105]:
				xmin = 61.5677
				xmax = 61.6777
				text = "sil"
			intervals [106]:
				xmin = 61.6777
				xmax = 61.7077
				text = "Y"
			intervals [107]:
				xmin = 61.7077
				xmax = 61.7777
				text = "UW1"
			intervals [108]:
				xmin = 61.7777
				xmax = 61.9977
				text = "S"
			intervals [109]:
				xmin = 61.9977
				xmax = 62.211
				text = "sp"
			intervals [110]:
				xmin = 62.211
				xmax = 62.361
				text = "S"
			intervals [111]:
				xmin = 62.361
				xmax = 62.691
				text = "IY1"
			intervals [112]:
				xmin = 62.691
				xmax = 62.801
				text = "IH1"
			intervals [113]:
				xmin = 62.801
				xmax = 62.841
				text = "T"
			intervals [114]:
				xmin = 62.841
				xmax = 62.911
				text = "sp"
			intervals [115]:
				xmin = 62.911
				xmax = 62.971
				text = "B"
			intervals [116]:
				xmin = 62.971
				xmax = 63.351
				text = "IY0"
			intervals [117]:
				xmin = 63.351
				xmax = 63.9913
				text = ""
			intervals [118]:
				xmin = 63.9913
				xmax = 64.0613
				text = "sil"
			intervals [119]:
				xmin = 64.0613
				xmax = 64.2213
				text = "AH1"
			intervals [120]:
				xmin = 64.2213
				xmax = 64.3013
				text = "DH"
			intervals [121]:
				xmin = 64.3013
				xmax = 64.4113
				text = "ER0"
			intervals [122]:
				xmin = 64.4113
				xmax = 64.5413
				text = "CH"
			intervals [123]:
				xmin = 64.5413
				xmax = 64.5713
				text = "IH1"
			intervals [124]:
				xmin = 64.5713
				xmax = 64.6013
				text = "L"
			intervals [125]:
				xmin = 64.6013
				xmax = 64.6313
				text = "D"
			intervals [126]:
				xmin = 64.6313
				xmax = 64.6613
				text = "R"
			intervals [127]:
				xmin = 64.6613
				xmax = 64.6913
				text = "AH0"
			intervals [128]:
				xmin = 64.6913
				xmax = 64.8313
				text = "N"
			intervals [129]:
				xmin = 64.8313
				xmax = 64.8713
				text = "Y"
			intervals [130]:
				xmin = 64.8713
				xmax = 64.9213
				text = "UW1"
			intervals [131]:
				xmin = 64.9213
				xmax = 65.0613
				text = "S"
			intervals [132]:
				xmin = 65.0613
				xmax = 65.1613
				text = "EY1"
			intervals [133]:
				xmin = 65.1613
				xmax = 65.2313
				text = "W"
			intervals [134]:
				xmin = 65.2313
				xmax = 65.2913
				text = "AH1"
			intervals [135]:
				xmin = 65.2913
				xmax = 65.3313
				text = "T"
			intervals [136]:
				xmin = 65.3313
				xmax = 65.3613
				text = "sp"
			intervals [137]:
				xmin = 65.3613
				xmax = 65.4613
				text = "T"
			intervals [138]:
				xmin = 65.4613
				xmax = 65.6413
				text = "AY1"
			intervals [139]:
				xmin = 65.6413
				xmax = 65.8413
				text = "M"
			intervals [140]:
				xmin = 65.8413
				xmax = 65.9013
				text = "IH0"
			intervals [141]:
				xmin = 65.9013
				xmax = 65.9813
				text = "Z"
			intervals [142]:
				xmin = 65.9813
				xmax = 66.0513
				text = "sp"
			intervals [143]:
				xmin = 66.0513
				xmax = 66.0813
				text = "IH0"
			intervals [144]:
				xmin = 66.0813
				xmax = 66.1113
				text = "T"
			intervals [145]:
				xmin = 66.1113
				xmax = 66.1413
				text = "sp"
			intervals [146]:
				xmin = 66.1413
				xmax = 66.2913
				text = "OW1"
			intervals [147]:
				xmin = 66.2913
				xmax = 66.3913
				text = "L"
			intervals [148]:
				xmin = 66.3913
				xmax = 66.4213
				text = "D"
			intervals [149]:
				xmin = 66.4213
				xmax = 66.4813
				text = "L"
			intervals [150]:
				xmin = 66.4813
				xmax = 66.6013
				text = "EY1"
			intervals [151]:
				xmin = 66.6013
				xmax = 66.6513
				text = "D"
			intervals [152]:
				xmin = 66.6513
				xmax = 66.7113
				text = "IY0"
			intervals [153]:
				xmin = 66.7113
				xmax = 66.8413
				text = "W"
			intervals [154]:
				xmin = 66.8413
				xmax = 67.0113
				text = "IH1"
			intervals [155]:
				xmin = 67.0113
				xmax = 67.1513
				text = "CH"
			intervals [156]:
				xmin = 67.1513
				xmax = 67.7641
				text = "sp"
			intervals [157]:
				xmin = 67.7641
				xmax = 67.9341
				text = "AE1"
			intervals [158]:
				xmin = 67.9341
				xmax = 67.9941
				text = "N"
			intervals [159]:
				xmin = 67.9941
				xmax = 68.0941
				text = "SH"
			intervals [160]:
				xmin = 68.0941
				xmax = 68.1641
				text = "IY1"
			intervals [161]:
				xmin = 68.1641
				xmax = 68.2741
				text = "S"
			intervals [162]:
				xmin = 68.2741
				xmax = 68.3141
				text = "AH0"
			intervals [163]:
				xmin = 68.3141
				xmax = 68.4041
				text = "P"
			intervals [164]:
				xmin = 68.4041
				xmax = 68.5641
				text = "OW1"
			intervals [165]:
				xmin = 68.5641
				xmax = 68.6441
				text = "Z"
			intervals [166]:
				xmin = 68.6441
				xmax = 68.6741
				text = "D"
			intervals [167]:
				xmin = 68.6741
				xmax = 68.7041
				text = "T"
			intervals [168]:
				xmin = 68.7041
				xmax = 68.7541
				text = "AH0"
			intervals [169]:
				xmin = 68.7541
				xmax = 68.9141
				text = "S"
			intervals [170]:
				xmin = 68.9141
				xmax = 69.3241
				text = "EY1"
			intervals [171]:
				xmin = 69.3241
				xmax = 69.6319
				text = ""
			intervals [172]:
				xmin = 69.6319
				xmax = 69.6919
				text = "HH"
			intervals [173]:
				xmin = 69.6919
				xmax = 69.7519
				text = "W"
			intervals [174]:
				xmin = 69.7519
				xmax = 69.8519
				text = "AH1"
			intervals [175]:
				xmin = 69.8519
				xmax = 69.9119
				text = "N"
			intervals [176]:
				xmin = 69.9119
				xmax = 70.0119
				text = "AH0"
			intervals [177]:
				xmin = 70.0119
				xmax = 70.1019
				text = "K"
			intervals [178]:
				xmin = 70.1019
				xmax = 70.1519
				text = "L"
			intervals [179]:
				xmin = 70.1519
				xmax = 70.3019
				text = "AA1"
			intervals [180]:
				xmin = 70.3019
				xmax = 70.3519
				text = "K"
			intervals [181]:
				xmin = 70.3519
				xmax = 70.3819
				text = "AH0"
			intervals [182]:
				xmin = 70.3819
				xmax = 70.4719
				text = "N"
			intervals [183]:
				xmin = 70.4719
				xmax = 70.5719
				text = "T"
			intervals [184]:
				xmin = 70.5719
				xmax = 70.6119
				text = "IH1"
			intervals [185]:
				xmin = 70.6119
				xmax = 70.6719
				text = "L"
			intervals [186]:
				xmin = 70.6719
				xmax = 70.7919
				text = "SH"
			intervals [187]:
				xmin = 70.7919
				xmax = 70.8419
				text = "IY1"
			intervals [188]:
				xmin = 70.8419
				xmax = 70.9519
				text = "K"
			intervals [189]:
				xmin = 70.9519
				xmax = 71.0119
				text = "AW1"
			intervals [190]:
				xmin = 71.0119
				xmax = 71.0519
				text = "N"
			intervals [191]:
				xmin = 71.0519
				xmax = 71.0819
				text = "T"
			intervals [192]:
				xmin = 71.0819
				xmax = 71.1219
				text = "sp"
			intervals [193]:
				xmin = 71.1219
				xmax = 71.1619
				text = "T"
			intervals [194]:
				xmin = 71.1619
				xmax = 71.1919
				text = "IH0"
			intervals [195]:
				xmin = 71.1919
				xmax = 71.3519
				text = "sp"
			intervals [196]:
				xmin = 71.3519
				xmax = 71.3819
				text = "T"
			intervals [197]:
				xmin = 71.3819
				xmax = 71.4119
				text = "EH1"
			intervals [198]:
				xmin = 71.4119
				xmax = 71.4719
				text = "N"
			intervals [199]:
				xmin = 71.4719
				xmax = 71.5519
				text = "AH0"
			intervals [200]:
				xmin = 71.5519
				xmax = 71.6419
				text = "K"
			intervals [201]:
				xmin = 71.6419
				xmax = 71.6919
				text = "L"
			intervals [202]:
				xmin = 71.6919
				xmax = 71.7919
				text = "AA1"
			intervals [203]:
				xmin = 71.7919
				xmax = 71.8819
				text = "K"
			intervals [204]:
				xmin = 71.8819
				xmax = 72.1859
				text = ""
			intervals [205]:
				xmin = 72.1859
				xmax = 72.2159
				text = "sil"
			intervals [206]:
				xmin = 72.2159
				xmax = 72.2959
				text = "SH"
			intervals [207]:
				xmin = 72.2959
				xmax = 72.3959
				text = "IY1"
			intervals [208]:
				xmin = 72.3959
				xmax = 72.4359
				text = "S"
			intervals [209]:
				xmin = 72.4359
				xmax = 72.4859
				text = "S"
			intervals [210]:
				xmin = 72.4859
				xmax = 72.5259
				text = "AH0"
			intervals [211]:
				xmin = 72.5259
				xmax = 72.6359
				text = "P"
			intervals [212]:
				xmin = 72.6359
				xmax = 72.7659
				text = "OW1"
			intervals [213]:
				xmin = 72.7659
				xmax = 72.8259
				text = "Z"
			intervals [214]:
				xmin = 72.8259
				xmax = 72.8559
				text = "D"
			intervals [215]:
				xmin = 72.8559
				xmax = 72.8859
				text = "T"
			intervals [216]:
				xmin = 72.8859
				xmax = 72.9359
				text = "AH0"
			intervals [217]:
				xmin = 72.9359
				xmax = 73.0459
				text = "S"
			intervals [218]:
				xmin = 73.0459
				xmax = 73.1659
				text = "EY1"
			intervals [219]:
				xmin = 73.1659
				xmax = 73.3559
				text = "M"
			intervals [220]:
				xmin = 73.3559
				xmax = 73.4459
				text = "IH1"
			intervals [221]:
				xmin = 73.4459
				xmax = 73.5259
				text = "D"
			intervals [222]:
				xmin = 73.5259
				xmax = 73.6559
				text = "N"
			intervals [223]:
				xmin = 73.6559
				xmax = 73.7859
				text = "AY2"
			intervals [224]:
				xmin = 73.7859
				xmax = 73.9059
				text = "T"
			intervals [225]:
				xmin = 73.9059
				xmax = 73.9359
				text = "sp"
			intervals [226]:
				xmin = 73.9359
				xmax = 73.9959
				text = "AH0"
			intervals [227]:
				xmin = 73.9959
				xmax = 74.0459
				text = "N"
			intervals [228]:
				xmin = 74.0459
				xmax = 74.0759
				text = "W"
			intervals [229]:
				xmin = 74.0759
				xmax = 74.1159
				text = "IH1"
			intervals [230]:
				xmin = 74.1159
				xmax = 74.1759
				text = "N"
			intervals [231]:
				xmin = 74.1759
				xmax = 74.2559
				text = "SH"
			intervals [232]:
				xmin = 74.2559
				xmax = 74.3159
				text = "IY1"
			intervals [233]:
				xmin = 74.3159
				xmax = 74.4259
				text = "S"
			intervals [234]:
				xmin = 74.4259
				xmax = 74.5159
				text = "EY1"
			intervals [235]:
				xmin = 74.5159
				xmax = 74.6759
				text = "M"
			intervals [236]:
				xmin = 74.6759
				xmax = 74.7359
				text = "IH1"
			intervals [237]:
				xmin = 74.7359
				xmax = 74.8259
				text = "D"
			intervals [238]:
				xmin = 74.8259
				xmax = 74.9259
				text = "N"
			intervals [239]:
				xmin = 74.9259
				xmax = 75.0459
				text = "AY2"
			intervals [240]:
				xmin = 75.0459
				xmax = 75.1259
				text = "T"
			intervals [241]:
				xmin = 75.1259
				xmax = 75.4494
				text = ""
			intervals [242]:
				xmin = 75.4494
				xmax = 75.5194
				text = "sil"
			intervals [243]:
				xmin = 75.5194
				xmax = 75.6794
				text = "SH"
			intervals [244]:
				xmin = 75.6794
				xmax = 75.7694
				text = "IY1"
			intervals [245]:
				xmin = 75.7694
				xmax = 75.8594
				text = "R"
			intervals [246]:
				xmin = 75.8594
				xmax = 75.9494
				text = "AH1"
			intervals [247]:
				xmin = 75.9494
				xmax = 76.0194
				text = "N"
			intervals [248]:
				xmin = 76.0194
				xmax = 76.0494
				text = "AH0"
			intervals [249]:
				xmin = 76.0494
				xmax = 76.0994
				text = "N"
			intervals [250]:
				xmin = 76.0994
				xmax = 76.1694
				text = "D"
			intervals [251]:
				xmin = 76.1694
				xmax = 76.2794
				text = "CH"
			intervals [252]:
				xmin = 76.2794
				xmax = 76.4094
				text = "EY1"
			intervals [253]:
				xmin = 76.4094
				xmax = 76.5594
				text = "S"
			intervals [254]:
				xmin = 76.5594
				xmax = 76.6494
				text = "Y"
			intervals [255]:
				xmin = 76.6494
				xmax = 76.6794
				text = "UW1"
			intervals [256]:
				xmin = 76.6794
				xmax = 76.8494
				text = "AE1"
			intervals [257]:
				xmin = 76.8494
				xmax = 76.8894
				text = "N"
			intervals [258]:
				xmin = 76.8894
				xmax = 76.9194
				text = "IH0"
			intervals [259]:
				xmin = 76.9194
				xmax = 76.9494
				text = "F"
			intervals [260]:
				xmin = 76.9494
				xmax = 77.0794
				text = "SH"
			intervals [261]:
				xmin = 77.0794
				xmax = 77.1694
				text = "IY1"
			intervals [262]:
				xmin = 77.1694
				xmax = 77.2894
				text = "K"
			intervals [263]:
				xmin = 77.2894
				xmax = 77.4094
				text = "AE1"
			intervals [264]:
				xmin = 77.4094
				xmax = 77.5294
				text = "CH"
			intervals [265]:
				xmin = 77.5294
				xmax = 77.5594
				text = "IH0"
			intervals [266]:
				xmin = 77.5594
				xmax = 77.6294
				text = "Z"
			intervals [267]:
				xmin = 77.6294
				xmax = 77.6594
				text = "Y"
			intervals [268]:
				xmin = 77.6594
				xmax = 77.7294
				text = "UW1"
			intervals [269]:
				xmin = 77.7294
				xmax = 77.8194
				text = "AO1"
			intervals [270]:
				xmin = 77.8194
				xmax = 77.8794
				text = "N"
			intervals [271]:
				xmin = 77.8794
				xmax = 77.9094
				text = "HH"
			intervals [272]:
				xmin = 77.9094
				xmax = 78.0394
				text = "ER0"
			intervals [273]:
				xmin = 78.0394
				xmax = 78.2294
				text = "S"
			intervals [274]:
				xmin = 78.2294
				xmax = 78.5094
				text = "AY1"
			intervals [275]:
				xmin = 78.5094
				xmax = 78.5794
				text = "D"
			intervals [276]:
				xmin = 78.5794
				xmax = 79.981
				text = ""
			intervals [277]:
				xmin = 79.981
				xmax = 80.091
				text = "AH0"
			intervals [278]:
				xmin = 80.091
				xmax = 80.161
				text = "N"
			intervals [279]:
				xmin = 80.161
				xmax = 80.251
				text = "D"
			intervals [280]:
				xmin = 80.251
				xmax = 80.311
				text = "DH"
			intervals [281]:
				xmin = 80.311
				xmax = 80.501
				text = "EH1"
			intervals [282]:
				xmin = 80.501
				xmax = 80.691
				text = "N"
			intervals [283]:
				xmin = 80.691
				xmax = 80.811
				text = "sp"
			intervals [284]:
				xmin = 80.811
				xmax = 80.911
				text = "AE1"
			intervals [285]:
				xmin = 80.911
				xmax = 81.001
				text = "N"
			intervals [286]:
				xmin = 81.001
				xmax = 81.091
				text = "D"
			intervals [287]:
				xmin = 81.091
				xmax = 81.151
				text = "DH"
			intervals [288]:
				xmin = 81.151
				xmax = 81.331
				text = "EH1"
			intervals [289]:
				xmin = 81.331
				xmax = 81.491
				text = "N"
			intervals [290]:
				xmin = 81.491
				xmax = 82.0595
				text = ""
			intervals [291]:
				xmin = 82.0595
				xmax = 82.0895
				text = "sil"
			intervals [292]:
				xmin = 82.0895
				xmax = 82.1795
				text = "Y"
			intervals [293]:
				xmin = 82.1795
				xmax = 82.2495
				text = "UW1"
			intervals [294]:
				xmin = 82.2495
				xmax = 82.3595
				text = "K"
			intervals [295]:
				xmin = 82.3595
				xmax = 82.4195
				text = "IY1"
			intervals [296]:
				xmin = 82.4195
				xmax = 82.5095
				text = "P"
			intervals [297]:
				xmin = 82.5095
				xmax = 82.5995
				text = "AO1"
			intervals [298]:
				xmin = 82.5995
				xmax = 82.6795
				text = "N"
			intervals [299]:
				xmin = 82.6795
				xmax = 82.7595
				text = "P"
			intervals [300]:
				xmin = 82.7595
				xmax = 82.7995
				text = "L"
			intervals [301]:
				xmin = 82.7995
				xmax = 82.8995
				text = "EY1"
			intervals [302]:
				xmin = 82.8995
				xmax = 82.9395
				text = "IH0"
			intervals [303]:
				xmin = 82.9395
				xmax = 83.0195
				text = "N"
			intervals [304]:
				xmin = 83.0195
				xmax = 83.1195
				text = "T"
			intervals [305]:
				xmin = 83.1195
				xmax = 83.2095
				text = "IH1"
			intervals [306]:
				xmin = 83.2095
				xmax = 83.2495
				text = "L"
			intervals [307]:
				xmin = 83.2495
				xmax = 83.2795
				text = "DH"
			intervals [308]:
				xmin = 83.2795
				xmax = 83.3095
				text = "AH0"
			intervals [309]:
				xmin = 83.3095
				xmax = 83.3695
				text = "L"
			intervals [310]:
				xmin = 83.3695
				xmax = 83.5295
				text = "AE1"
			intervals [311]:
				xmin = 83.5295
				xmax = 83.6195
				text = "S"
			intervals [312]:
				xmin = 83.6195
				xmax = 83.6695
				text = "W"
			intervals [313]:
				xmin = 83.6695
				xmax = 83.7495
				text = "AH1"
			intervals [314]:
				xmin = 83.7495
				xmax = 83.8295
				text = "N"
			intervals [315]:
				xmin = 83.8295
				xmax = 83.8795
				text = "IH0"
			intervals [316]:
				xmin = 83.8795
				xmax = 83.9995
				text = "Z"
			intervals [317]:
				xmin = 83.9995
				xmax = 84.1295
				text = "K"
			intervals [318]:
				xmin = 84.1295
				xmax = 84.3395
				text = "AO1"
			intervals [319]:
				xmin = 84.3395
				xmax = 84.6095
				text = "T"
			intervals [320]:
				xmin = 84.6095
				xmax = 88.6889
				text = ""
			intervals [321]:
				xmin = 88.6889
				xmax = 88.8289
				text = "sil"
			intervals [322]:
				xmin = 88.8289
				xmax = 89.1089
				text = "AH1"
			intervals [323]:
				xmin = 89.1089
				xmax = 89.2489
				text = "M"
			intervals [324]:
				xmin = 89.2489
				xmax = 89.2789
				text = "sp"
			intervals [325]:
				xmin = 89.2789
				xmax = 89.4189
				text = "ER0"
			intervals [326]:
				xmin = 89.4189
				xmax = 89.5289
				text = "AW1"
			intervals [327]:
				xmin = 89.5289
				xmax = 89.5589
				text = "N"
			intervals [328]:
				xmin = 89.5589
				xmax = 89.5889
				text = "D"
			intervals [329]:
				xmin = 89.5889
				xmax = 89.6189
				text = "AH0"
			intervals [330]:
				xmin = 89.6189
				xmax = 89.6589
				text = "B"
			intervals [331]:
				xmin = 89.6589
				xmax = 89.7889
				text = "AW1"
			intervals [332]:
				xmin = 89.7889
				xmax = 89.9389
				text = "T"
			intervals [333]:
				xmin = 89.9389
				xmax = 90.5721
				text = ""
			intervals [334]:
				xmin = 90.5721
				xmax = 90.6021
				text = "sil"
			intervals [335]:
				xmin = 90.6021
				xmax = 90.7721
				text = "F"
			intervals [336]:
				xmin = 90.7721
				xmax = 91.0221
				text = "AY1"
			intervals [337]:
				xmin = 91.0221
				xmax = 91.0821
				text = "V"
			intervals [338]:
				xmin = 91.0821
				xmax = 91.1521
				text = "ER0"
			intervals [339]:
				xmin = 91.1521
				xmax = 91.2321
				text = "sp"
			intervals [340]:
				xmin = 91.2321
				xmax = 91.3321
				text = "T"
			intervals [341]:
				xmin = 91.3321
				xmax = 91.5321
				text = "EH1"
			intervals [342]:
				xmin = 91.5321
				xmax = 91.6421
				text = "N"
			intervals [343]:
				xmin = 91.6421
				xmax = 91.8362
				text = ""
			intervals [344]:
				xmin = 91.8362
				xmax = 91.8962
				text = "sil"
			intervals [345]:
				xmin = 91.8962
				xmax = 92.0362
				text = "EH1"
			intervals [346]:
				xmin = 92.0362
				xmax = 92.1262
				text = "N"
			intervals [347]:
				xmin = 92.1262
				xmax = 92.2562
				text = "IY0"
			intervals [348]:
				xmin = 92.2562
				xmax = 92.3162
				text = "AH0"
			intervals [349]:
				xmin = 92.3162
				xmax = 92.4262
				text = "M"
			intervals [350]:
				xmin = 92.4262
				xmax = 92.6662
				text = "AW1"
			intervals [351]:
				xmin = 92.6662
				xmax = 92.6962
				text = "N"
			intervals [352]:
				xmin = 92.6962
				xmax = 92.7262
				text = "T"
			intervals [353]:
				xmin = 92.7262
				xmax = 96.0555
				text = "sp"
			intervals [354]:
				xmin = 96.0555
				xmax = 96.1555
				text = "N"
			intervals [355]:
				xmin = 96.1555
				xmax = 96.4555
				text = "OW1"
			intervals [356]:
				xmin = 96.4555
				xmax = 98.4811
				text = ""
			intervals [357]:
				xmin = 98.4811
				xmax = 98.5611
				text = "sil"
			intervals [358]:
				xmin = 98.5611
				xmax = 98.6111
				text = "Y"
			intervals [359]:
				xmin = 98.6111
				xmax = 98.6711
				text = "EH1"
			intervals [360]:
				xmin = 98.6711
				xmax = 98.7311
				text = "S"
			intervals [361]:
				xmin = 98.7311
				xmax = 98.8411
				text = "S"
			intervals [362]:
				xmin = 98.8411
				xmax = 99.0711
				text = "ER1"
			intervals [363]:
				xmin = 99.0711
				xmax = 105.3883
				text = ""
			intervals [364]:
				xmin = 105.3883
				xmax = 105.4383
				text = "sil"
			intervals [365]:
				xmin = 105.4383
				xmax = 105.6483
				text = "SH"
			intervals [366]:
				xmin = 105.6483
				xmax = 105.8783
				text = "IY1"
			intervals [367]:
				xmin = 105.8783
				xmax = 106.493
				text = "sp"
			intervals [368]:
				xmin = 106.493
				xmax = 106.543
				text = "DH"
			intervals [369]:
				xmin = 106.543
				xmax = 106.573
				text = "AH1"
			intervals [370]:
				xmin = 106.573
				xmax = 106.603
				text = "sp"
			intervals [371]:
				xmin = 106.603
				xmax = 106.813
				text = "AH1"
			intervals [372]:
				xmin = 106.813
				xmax = 106.883
				text = "DH"
			intervals [373]:
				xmin = 106.883
				xmax = 106.923
				text = "ER0"
			intervals [374]:
				xmin = 106.923
				xmax = 107.3174
				text = "sp"
			intervals [375]:
				xmin = 107.3174
				xmax = 107.3574
				text = "DH"
			intervals [376]:
				xmin = 107.3574
				xmax = 107.4174
				text = "AH0"
			intervals [377]:
				xmin = 107.4174
				xmax = 107.6274
				text = "AH1"
			intervals [378]:
				xmin = 107.6274
				xmax = 107.7374
				text = "DH"
			intervals [379]:
				xmin = 107.7374
				xmax = 107.7774
				text = "ER0"
			intervals [380]:
				xmin = 107.7774
				xmax = 107.9774
				text = "AH1"
			intervals [381]:
				xmin = 107.9774
				xmax = 108.1174
				text = "M"
			intervals [382]:
				xmin = 108.1174
				xmax = 108.2674
				text = "CH"
			intervals [383]:
				xmin = 108.2674
				xmax = 108.3074
				text = "IH1"
			intervals [384]:
				xmin = 108.3074
				xmax = 108.3374
				text = "L"
			intervals [385]:
				xmin = 108.3374
				xmax = 108.3674
				text = "D"
			intervals [386]:
				xmin = 108.3674
				xmax = 108.3974
				text = "R"
			intervals [387]:
				xmin = 108.3974
				xmax = 108.4274
				text = "AH0"
			intervals [388]:
				xmin = 108.4274
				xmax = 108.5174
				text = "N"
			intervals [389]:
				xmin = 108.5174
				xmax = 108.5674
				text = "DH"
			intervals [390]:
				xmin = 108.5674
				xmax = 108.6874
				text = "EY1"
			intervals [391]:
				xmin = 108.6874
				xmax = 108.7974
				text = "B"
			intervals [392]:
				xmin = 108.7974
				xmax = 108.8474
				text = "IY0"
			intervals [393]:
				xmin = 108.8474
				xmax = 108.9574
				text = "B"
			intervals [394]:
				xmin = 108.9574
				xmax = 108.9974
				text = "IH0"
			intervals [395]:
				xmin = 108.9974
				xmax = 109.0274
				text = "HH"
			intervals [396]:
				xmin = 109.0274
				xmax = 109.3974
				text = "AY1"
			intervals [397]:
				xmin = 109.3974
				xmax = 109.4374
				text = "N"
			intervals [398]:
				xmin = 109.4374
				xmax = 109.4774
				text = "D"
			intervals [399]:
				xmin = 109.4774
				xmax = 109.5874
				text = "SH"
			intervals [400]:
				xmin = 109.5874
				xmax = 109.6574
				text = "IY1"
			intervals [401]:
				xmin = 109.6574
				xmax = 109.7674
				text = "B"
			intervals [402]:
				xmin = 109.7674
				xmax = 109.8374
				text = "IY0"
			intervals [403]:
				xmin = 109.8374
				xmax = 109.9074
				text = "IH0"
			intervals [404]:
				xmin = 109.9074
				xmax = 109.9874
				text = "N"
			intervals [405]:
				xmin = 109.9874
				xmax = 110.1274
				text = "F"
			intervals [406]:
				xmin = 110.1274
				xmax = 110.1674
				text = "R"
			intervals [407]:
				xmin = 110.1674
				xmax = 110.2374
				text = "AH1"
			intervals [408]:
				xmin = 110.2374
				xmax = 110.3074
				text = "N"
			intervals [409]:
				xmin = 110.3074
				xmax = 110.3474
				text = "T"
			intervals [410]:
				xmin = 110.3474
				xmax = 110.3874
				text = "AH1"
			intervals [411]:
				xmin = 110.3874
				xmax = 110.4174
				text = "V"
			intervals [412]:
				xmin = 110.4174
				xmax = 110.4474
				text = "AH0"
			intervals [413]:
				xmin = 110.4474
				xmax = 110.5074
				text = "M"
			intervals [414]:
				xmin = 110.5074
				xmax = 116.5451
				text = "sp"
			intervals [415]:
				xmin = 116.5451
				xmax = 116.6451
				text = "W"
			intervals [416]:
				xmin = 116.6451
				xmax = 116.9551
				text = "IY1"
			intervals [417]:
				xmin = 116.9551
				xmax = 117.1051
				text = "sp"
			intervals [418]:
				xmin = 117.1051
				xmax = 117.542
				text = ""
			intervals [419]:
				xmin = 117.542
				xmax = 117.752
				text = "W"
			intervals [420]:
				xmin = 117.752
				xmax = 117.882
				text = "IY1"
			intervals [421]:
				xmin = 117.882
				xmax = 117.912
				text = "sp"
			intervals [422]:
				xmin = 117.912
				xmax = 118.232
				text = "AH1"
			intervals [423]:
				xmin = 118.232
				xmax = 118.502
				text = "M"
			intervals [424]:
				xmin = 118.502
				xmax = 119.3476
				text = ""
			intervals [425]:
				xmin = 119.3476
				xmax = 119.4176
				text = "P"
			intervals [426]:
				xmin = 119.4176
				xmax = 119.4976
				text = "UH1"
			intervals [427]:
				xmin = 119.4976
				xmax = 119.6076
				text = "T"
			intervals [428]:
				xmin = 119.6076
				xmax = 119.6876
				text = "AA1"
			intervals [429]:
				xmin = 119.6876
				xmax = 119.7676
				text = "R"
			intervals [430]:
				xmin = 119.7676
				xmax = 119.8776
				text = "F"
			intervals [431]:
				xmin = 119.8776
				xmax = 119.9576
				text = "IY1"
			intervals [432]:
				xmin = 119.9576
				xmax = 120.0076
				text = "T"
			intervals [433]:
				xmin = 120.0076
				xmax = 120.1376
				text = "S"
			intervals [434]:
				xmin = 120.1376
				xmax = 120.3976
				text = "IH1"
			intervals [435]:
				xmin = 120.3976
				xmax = 120.4376
				text = "N"
			intervals [436]:
				xmin = 120.4376
				xmax = 120.4676
				text = "AH0"
			intervals [437]:
				xmin = 120.4676
				xmax = 120.5476
				text = "N"
			intervals [438]:
				xmin = 120.5476
				xmax = 120.6676
				text = "S"
			intervals [439]:
				xmin = 120.6676
				xmax = 120.7176
				text = "IY1"
			intervals [440]:
				xmin = 120.7176
				xmax = 120.7876
				text = "W"
			intervals [441]:
				xmin = 120.7876
				xmax = 120.8476
				text = "IH1"
			intervals [442]:
				xmin = 120.8476
				xmax = 120.9276
				text = "CH"
			intervals [443]:
				xmin = 120.9276
				xmax = 121.0276
				text = "HH"
			intervals [444]:
				xmin = 121.0276
				xmax = 121.0576
				text = "W"
			intervals [445]:
				xmin = 121.0576
				xmax = 121.1576
				text = "AH1"
			intervals [446]:
				xmin = 121.1576
				xmax = 121.2276
				text = "N"
			intervals [447]:
				xmin = 121.2276
				xmax = 121.3376
				text = "IH0"
			intervals [448]:
				xmin = 121.3376
				xmax = 121.4476
				text = "Z"
			intervals [449]:
				xmin = 121.4476
				xmax = 121.6576
				text = "AW1"
			intervals [450]:
				xmin = 121.6576
				xmax = 121.7376
				text = "T"
			intervals [451]:
				xmin = 121.7376
				xmax = 121.7676
				text = "sp"
			intervals [452]:
				xmin = 121.7676
				xmax = 121.8776
				text = "L"
			intervals [453]:
				xmin = 121.8776
				xmax = 122.0876
				text = "AE1"
			intervals [454]:
				xmin = 122.0876
				xmax = 122.2076
				text = "S"
			intervals [455]:
				xmin = 122.2076
				xmax = 122.3876
				text = "AW1"
			intervals [456]:
				xmin = 122.3876
				xmax = 122.4376
				text = "T"
			intervals [457]:
				xmin = 122.4376
				xmax = 122.9369
				text = ""
			intervals [458]:
				xmin = 122.9369
				xmax = 122.9769
				text = "sil"
			intervals [459]:
				xmin = 122.9769
				xmax = 123.0269
				text = "AH0"
			intervals [460]:
				xmin = 123.0269
				xmax = 123.0769
				text = "N"
			intervals [461]:
				xmin = 123.0769
				xmax = 123.1069
				text = "DH"
			intervals [462]:
				xmin = 123.1069
				xmax = 123.1869
				text = "AH1"
			intervals [463]:
				xmin = 123.1869
				xmax = 123.3269
				text = "L"
			intervals [464]:
				xmin = 123.3269
				xmax = 123.4669
				text = "AE1"
			intervals [465]:
				xmin = 123.4669
				xmax = 123.6069
				text = "S"
			intervals [466]:
				xmin = 123.6069
				xmax = 123.6369
				text = "W"
			intervals [467]:
				xmin = 123.6369
				xmax = 123.6769
				text = "AH1"
			intervals [468]:
				xmin = 123.6769
				xmax = 123.7169
				text = "N"
			intervals [469]:
				xmin = 123.7169
				xmax = 123.8769
				text = "IH0"
			intervals [470]:
				xmin = 123.8769
				xmax = 123.9569
				text = "Z"
			intervals [471]:
				xmin = 123.9569
				xmax = 124.1769
				text = "AW1"
			intervals [472]:
				xmin = 124.1769
				xmax = 124.2769
				text = "T"
			intervals [473]:
				xmin = 124.2769
				xmax = 125.0954
				text = "sp"
			intervals [474]:
				xmin = 125.0954
				xmax = 125.1254
				text = "DH"
			intervals [475]:
				xmin = 125.1254
				xmax = 125.2754
				text = "EY1"
			intervals [476]:
				xmin = 125.2754
				xmax = 125.3954
				text = "Z"
			intervals [477]:
				xmin = 125.3954
				xmax = 125.5654
				text = "IH1"
			intervals [478]:
				xmin = 125.5654
				xmax = 125.6554
				text = "T"
			intervals [479]:
				xmin = 125.6554
				xmax = 128.0992
				text = "sp"
			intervals [480]:
				xmin = 128.0992
				xmax = 128.4592
				text = "AH1"
			intervals [481]:
				xmin = 128.4592
				xmax = 128.5792
				text = "M"
			intervals [482]:
				xmin = 128.5792
				xmax = 128.7171
				text = ""
			intervals [483]:
				xmin = 128.7171
				xmax = 128.8371
				text = "sil"
			intervals [484]:
				xmin = 128.8371
				xmax = 128.8771
				text = "L"
			intervals [485]:
				xmin = 128.8771
				xmax = 128.9371
				text = "EH1"
			intervals [486]:
				xmin = 128.9371
				xmax = 128.9671
				text = "T"
			intervals [487]:
				xmin = 128.9671
				xmax = 129.0171
				text = "Z"
			intervals [488]:
				xmin = 129.0171
				xmax = 129.0971
				text = "P"
			intervals [489]:
				xmin = 129.0971
				xmax = 129.1371
				text = "UH1"
			intervals [490]:
				xmin = 129.1371
				xmax = 129.2471
				text = "T"
			intervals [491]:
				xmin = 129.2471
				xmax = 129.2871
				text = "Y"
			intervals [492]:
				xmin = 129.2871
				xmax = 129.3171
				text = "UH1"
			intervals [493]:
				xmin = 129.3171
				xmax = 129.3471
				text = "R"
			intervals [494]:
				xmin = 129.3471
				xmax = 129.4571
				text = "F"
			intervals [495]:
				xmin = 129.4571
				xmax = 129.5371
				text = "IY1"
			intervals [496]:
				xmin = 129.5371
				xmax = 129.5671
				text = "T"
			intervals [497]:
				xmin = 129.5671
				xmax = 129.5971
				text = "IH0"
			intervals [498]:
				xmin = 129.5971
				xmax = 129.7971
				text = "N"
			intervals [499]:
				xmin = 129.7971
				xmax = 136.8115
				text = "sp"
			intervals [500]:
				xmin = 136.8115
				xmax = 136.8415
				text = "T"
			intervals [501]:
				xmin = 136.8415
				xmax = 136.8715
				text = "AO1"
			intervals [502]:
				xmin = 136.8715
				xmax = 136.9015
				text = "S"
			intervals [503]:
				xmin = 136.9015
				xmax = 136.9315
				text = "AA1"
			intervals [504]:
				xmin = 136.9315
				xmax = 136.9715
				text = "N"
			intervals [505]:
				xmin = 136.9715
				xmax = 137.1715
				text = "sp"
			intervals [506]:
				xmin = 137.1715
				xmax = 137.2615
				text = "IH1"
			intervals [507]:
				xmin = 137.2615
				xmax = 137.4115
				text = "N"
			intervals [508]:
				xmin = 137.4115
				xmax = 137.6115
				text = "sp"
			intervals [509]:
				xmin = 137.6115
				xmax = 137.6915
				text = "AH0"
			intervals [510]:
				xmin = 137.6915
				xmax = 137.7415
				text = "sp"
			intervals [511]:
				xmin = 137.7415
				xmax = 137.8815
				text = "T"
			intervals [512]:
				xmin = 137.8815
				xmax = 137.9115
				text = "R"
			intervals [513]:
				xmin = 137.9115
				xmax = 138.0715
				text = "IY1"
			intervals [514]:
				xmin = 138.0715
				xmax = 138.4515
				text = "sp"
			intervals [515]:
				xmin = 138.4515
				xmax = 138.4815
				text = "AE1"
			intervals [516]:
				xmin = 138.4815
				xmax = 138.5115
				text = "N"
			intervals [517]:
				xmin = 138.5115
				xmax = 138.5615
				text = "HH"
			intervals [518]:
				xmin = 138.5615
				xmax = 138.7715
				text = "IY1"
			intervals [519]:
				xmin = 138.7715
				xmax = 138.9115
				text = "F"
			intervals [520]:
				xmin = 138.9115
				xmax = 139.0315
				text = "EH1"
			intervals [521]:
				xmin = 139.0315
				xmax = 139.0615
				text = "L"
			intervals [522]:
				xmin = 139.0615
				xmax = 139.2415
				text = "sp"
			intervals [523]:
				xmin = 139.2415
				xmax = 139.3015
				text = "AW1"
			intervals [524]:
				xmin = 139.3015
				xmax = 139.4015
				text = "T"
			intervals [525]:
				xmin = 139.4015
				xmax = 139.4815
				text = "sp"
			intervals [526]:
				xmin = 139.4815
				xmax = 139.5715
				text = "HH"
			intervals [527]:
				xmin = 139.5715
				xmax = 139.6315
				text = "W"
			intervals [528]:
				xmin = 139.6315
				xmax = 139.7415
				text = "AH1"
			intervals [529]:
				xmin = 139.7415
				xmax = 139.8015
				text = "T"
			intervals [530]:
				xmin = 139.8015
				xmax = 139.9315
				text = "K"
			intervals [531]:
				xmin = 139.9315
				xmax = 140.0115
				text = "AO1"
			intervals [532]:
				xmin = 140.0115
				xmax = 140.1215
				text = "L"
			intervals [533]:
				xmin = 140.1215
				xmax = 140.1815
				text = "ER0"
			intervals [534]:
				xmin = 140.1815
				xmax = 140.2815
				text = "W"
			intervals [535]:
				xmin = 140.2815
				xmax = 140.4315
				text = "AH1"
			intervals [536]:
				xmin = 140.4315
				xmax = 140.5015
				text = "Z"
			intervals [537]:
				xmin = 140.5015
				xmax = 140.6115
				text = "sp"
			intervals [538]:
				xmin = 140.6115
				xmax = 140.6415
				text = "HH"
			intervals [539]:
				xmin = 140.6415
				xmax = 140.7115
				text = "IH0"
			intervals [540]:
				xmin = 140.7115
				xmax = 140.8215
				text = "Z"
			intervals [541]:
				xmin = 140.8215
				xmax = 140.9115
				text = "sp"
			intervals [542]:
				xmin = 140.9115
				xmax = 141.0415
				text = "B"
			intervals [543]:
				xmin = 141.0415
				xmax = 141.0815
				text = "L"
			intervals [544]:
				xmin = 141.0815
				xmax = 141.2315
				text = "AH1"
			intervals [545]:
				xmin = 141.2315
				xmax = 141.3315
				text = "D"
			intervals [546]:
				xmin = 141.3315
				xmax = 142.0793
				text = ""
			intervals [547]:
				xmin = 142.0793
				xmax = 142.1593
				text = "sil"
			intervals [548]:
				xmin = 142.1593
				xmax = 142.1993
				text = "N"
			intervals [549]:
				xmin = 142.1993
				xmax = 142.2293
				text = "AA1"
			intervals [550]:
				xmin = 142.2293
				xmax = 142.2593
				text = "T"
			intervals [551]:
				xmin = 142.2593
				xmax = 142.3693
				text = "sp"
			intervals [552]:
				xmin = 142.3693
				xmax = 142.4293
				text = "S"
			intervals [553]:
				xmin = 142.4293
				xmax = 142.4593
				text = "AH0"
			intervals [554]:
				xmin = 142.4593
				xmax = 142.5593
				text = "P"
			intervals [555]:
				xmin = 142.5593
				xmax = 142.6993
				text = "OW1"
			intervals [556]:
				xmin = 142.6993
				xmax = 142.7293
				text = "Z"
			intervals [557]:
				xmin = 142.7293
				xmax = 142.7593
				text = "D"
			intervals [558]:
				xmin = 142.7593
				xmax = 142.7993
				text = "T"
			intervals [559]:
				xmin = 142.7993
				xmax = 142.8293
				text = "AH0"
			intervals [560]:
				xmin = 142.8293
				xmax = 142.9293
				text = "T"
			intervals [561]:
				xmin = 142.9293
				xmax = 142.9593
				text = "EH1"
			intervals [562]:
				xmin = 142.9593
				xmax = 143.0593
				text = "L"
			intervals [563]:
				xmin = 143.0593
				xmax = 143.0993
				text = "Y"
			intervals [564]:
				xmin = 143.0993
				xmax = 143.1493
				text = "UW1"
			intervals [565]:
				xmin = 143.1493
				xmax = 143.1893
				text = "sp"
			intervals [566]:
				xmin = 143.1893
				xmax = 143.2293
				text = "W"
			intervals [567]:
				xmin = 143.2293
				xmax = 143.2893
				text = "AH1"
			intervals [568]:
				xmin = 143.2893
				xmax = 143.3693
				text = "T"
			intervals [569]:
				xmin = 143.3693
				xmax = 143.4993
				text = "K"
			intervals [570]:
				xmin = 143.4993
				xmax = 143.5493
				text = "AH1"
			intervals [571]:
				xmin = 143.5493
				xmax = 143.6393
				text = "L"
			intervals [572]:
				xmin = 143.6393
				xmax = 143.6793
				text = "ER0"
			intervals [573]:
				xmin = 143.6793
				xmax = 143.7493
				text = "HH"
			intervals [574]:
				xmin = 143.7493
				xmax = 143.7793
				text = "IH0"
			intervals [575]:
				xmin = 143.7793
				xmax = 143.8293
				text = "Z"
			intervals [576]:
				xmin = 143.8293
				xmax = 143.9193
				text = "sp"
			intervals [577]:
				xmin = 143.9193
				xmax = 144.0093
				text = "B"
			intervals [578]:
				xmin = 144.0093
				xmax = 144.0393
				text = "L"
			intervals [579]:
				xmin = 144.0393
				xmax = 144.1793
				text = "AH1"
			intervals [580]:
				xmin = 144.1793
				xmax = 144.2093
				text = "D"
			intervals [581]:
				xmin = 144.2093
				xmax = 144.3093
				text = "sp"
			intervals [582]:
				xmin = 144.3093
				xmax = 144.3793
				text = "W"
			intervals [583]:
				xmin = 144.3793
				xmax = 144.5093
				text = "AO1"
			intervals [584]:
				xmin = 144.5093
				xmax = 144.5393
				text = "Z"
			intervals [585]:
				xmin = 144.5393
				xmax = 145.2259
				text = "sp"
			intervals [586]:
				xmin = 145.2259
				xmax = 145.2659
				text = "AH0"
			intervals [587]:
				xmin = 145.2659
				xmax = 145.3159
				text = "N"
			intervals [588]:
				xmin = 145.3159
				xmax = 145.5059
				text = "IH0"
			intervals [589]:
				xmin = 145.5059
				xmax = 145.6759
				text = "F"
			intervals [590]:
				xmin = 145.6759
				xmax = 146.1198
				text = ""
			intervals [591]:
				xmin = 146.1198
				xmax = 146.1798
				text = "sil"
			intervals [592]:
				xmin = 146.1798
				xmax = 146.2298
				text = "AH0"
			intervals [593]:
				xmin = 146.2298
				xmax = 146.2798
				text = "N"
			intervals [594]:
				xmin = 146.2798
				xmax = 146.3698
				text = "D"
			intervals [595]:
				xmin = 146.3698
				xmax = 146.4398
				text = "DH"
			intervals [596]:
				xmin = 146.4398
				xmax = 146.5998
				text = "EH1"
			intervals [597]:
				xmin = 146.5998
				xmax = 146.7998
				text = "N"
			intervals [598]:
				xmin = 146.7998
				xmax = 147.7664
				text = ""
			intervals [599]:
				xmin = 147.7664
				xmax = 147.8564
				text = "DH"
			intervals [600]:
				xmin = 147.8564
				xmax = 147.9064
				text = "EH1"
			intervals [601]:
				xmin = 147.9064
				xmax = 147.9864
				text = "N"
			intervals [602]:
				xmin = 147.9864
				xmax = 148.0964
				text = "AY1"
			intervals [603]:
				xmin = 148.0964
				xmax = 148.1864
				text = "S"
			intervals [604]:
				xmin = 148.1864
				xmax = 148.2264
				text = "AH0"
			intervals [605]:
				xmin = 148.2264
				xmax = 148.3364
				text = "P"
			intervals [606]:
				xmin = 148.3364
				xmax = 148.4664
				text = "OW1"
			intervals [607]:
				xmin = 148.4664
				xmax = 148.6964
				text = "Z"
			intervals [608]:
				xmin = 148.6964
				xmax = 148.7664
				text = "D"
			intervals [609]:
				xmin = 148.7664
				xmax = 148.922
				text = ""
			intervals [610]:
				xmin = 148.922
				xmax = 148.972
				text = "sil"
			intervals [611]:
				xmin = 148.972
				xmax = 149.182
				text = "S"
			intervals [612]:
				xmin = 149.182
				xmax = 149.602
				text = "sp"
			intervals [613]:
				xmin = 149.602
				xmax = 149.662
				text = "DH"
			intervals [614]:
				xmin = 149.662
				xmax = 149.702
				text = "EH1"
			intervals [615]:
				xmin = 149.702
				xmax = 149.802
				text = "N"
			intervals [616]:
				xmin = 149.802
				xmax = 149.882
				text = "AY1"
			intervals [617]:
				xmin = 149.882
				xmax = 149.982
				text = "S"
			intervals [618]:
				xmin = 149.982
				xmax = 150.022
				text = "AH0"
			intervals [619]:
				xmin = 150.022
				xmax = 150.172
				text = "P"
			intervals [620]:
				xmin = 150.172
				xmax = 150.342
				text = "OW1"
			intervals [621]:
				xmin = 150.342
				xmax = 150.372
				text = "Z"
			intervals [622]:
				xmin = 150.372
				xmax = 150.402
				text = "D"
			intervals [623]:
				xmin = 150.402
				xmax = 150.452
				text = "T"
			intervals [624]:
				xmin = 150.452
				xmax = 150.532
				text = "AH0"
			intervals [625]:
				xmin = 150.532
				xmax = 150.682
				text = "S"
			intervals [626]:
				xmin = 150.682
				xmax = 150.892
				text = "EY1"
			intervals [627]:
				xmin = 150.892
				xmax = 150.922
				text = "sp"
			intervals [628]:
				xmin = 150.922
				xmax = 150.952
				text = "HH"
			intervals [629]:
				xmin = 150.952
				xmax = 151.002
				text = "IH0"
			intervals [630]:
				xmin = 151.002
				xmax = 151.122
				text = "Z"
			intervals [631]:
				xmin = 151.122
				xmax = 151.7978
				text = ""
			intervals [632]:
				xmin = 151.7978
				xmax = 151.8678
				text = "sil"
			intervals [633]:
				xmin = 151.8678
				xmax = 151.9478
				text = "DH"
			intervals [634]:
				xmin = 151.9478
				xmax = 151.9878
				text = "EH1"
			intervals [635]:
				xmin = 151.9878
				xmax = 152.0178
				text = "N"
			intervals [636]:
				xmin = 152.0178
				xmax = 152.1278
				text = "AY1"
			intervals [637]:
				xmin = 152.1278
				xmax = 152.1978
				text = "S"
			intervals [638]:
				xmin = 152.1978
				xmax = 152.2278
				text = "AH0"
			intervals [639]:
				xmin = 152.2278
				xmax = 152.3378
				text = "P"
			intervals [640]:
				xmin = 152.3378
				xmax = 152.5278
				text = "OW1"
			intervals [641]:
				xmin = 152.5278
				xmax = 152.5578
				text = "Z"
			intervals [642]:
				xmin = 152.5578
				xmax = 152.5878
				text = "D"
			intervals [643]:
				xmin = 152.5878
				xmax = 152.6178
				text = "T"
			intervals [644]:
				xmin = 152.6178
				xmax = 152.7278
				text = "AH0"
			intervals [645]:
				xmin = 152.7278
				xmax = 153.0378
				text = "AH1"
			intervals [646]:
				xmin = 153.0378
				xmax = 153.2778
				text = "M"
			intervals [647]:
				xmin = 153.2778
				xmax = 155.0706
				text = ""
			intervals [648]:
				xmin = 155.0706
				xmax = 155.1306
				text = "DH"
			intervals [649]:
				xmin = 155.1306
				xmax = 155.2006
				text = "EH1"
			intervals [650]:
				xmin = 155.2006
				xmax = 155.2706
				text = "N"
			intervals [651]:
				xmin = 155.2706
				xmax = 155.3306
				text = "AY1"
			intervals [652]:
				xmin = 155.3306
				xmax = 155.4406
				text = "S"
			intervals [653]:
				xmin = 155.4406
				xmax = 155.4706
				text = "AH0"
			intervals [654]:
				xmin = 155.4706
				xmax = 155.5706
				text = "P"
			intervals [655]:
				xmin = 155.5706
				xmax = 155.7106
				text = "OW1"
			intervals [656]:
				xmin = 155.7106
				xmax = 155.8106
				text = "Z"
			intervals [657]:
				xmin = 155.8106
				xmax = 155.8406
				text = "D"
			intervals [658]:
				xmin = 155.8406
				xmax = 155.8706
				text = "T"
			intervals [659]:
				xmin = 155.8706
				xmax = 155.9206
				text = "AH0"
			intervals [660]:
				xmin = 155.9206
				xmax = 156.1106
				text = "AH1"
			intervals [661]:
				xmin = 156.1106
				xmax = 156.2106
				text = "M"
			intervals [662]:
				xmin = 156.2106
				xmax = 157.2435
				text = "sp"
			intervals [663]:
				xmin = 157.2435
				xmax = 157.3635
				text = "S"
			intervals [664]:
				xmin = 157.3635
				xmax = 157.4835
				text = "P"
			intervals [665]:
				xmin = 157.4835
				xmax = 157.6535
				text = "EH1"
			intervals [666]:
				xmin = 157.6535
				xmax = 157.6935
				text = "L"
			intervals [667]:
				xmin = 157.6935
				xmax = 157.7535
				text = "L"
			intervals [668]:
				xmin = 157.7535
				xmax = 157.8335
				text = "AY1"
			intervals [669]:
				xmin = 157.8335
				xmax = 157.9735
				text = "K"
			intervals [670]:
				xmin = 157.9735
				xmax = 158.0335
				text = "DH"
			intervals [671]:
				xmin = 158.0335
				xmax = 158.1235
				text = "AH1"
			intervals [672]:
				xmin = 158.1235
				xmax = 158.2835
				text = "W"
			intervals [673]:
				xmin = 158.2835
				xmax = 158.3435
				text = "AH1"
			intervals [674]:
				xmin = 158.3435
				xmax = 158.4035
				text = "T"
			intervals [675]:
				xmin = 158.4035
				xmax = 158.5235
				text = "K"
			intervals [676]:
				xmin = 158.5235
				xmax = 158.5835
				text = "AO1"
			intervals [677]:
				xmin = 158.5835
				xmax = 158.6635
				text = "L"
			intervals [678]:
				xmin = 158.6635
				xmax = 158.7135
				text = "ER0"
			intervals [679]:
				xmin = 158.7135
				xmax = 158.8335
				text = "AY1"
			intervals [680]:
				xmin = 158.8335
				xmax = 159.0035
				text = "S"
			intervals [681]:
				xmin = 159.0035
				xmax = 159.3335
				text = "EH1"
			intervals [682]:
				xmin = 159.3335
				xmax = 159.3935
				text = "D"
			intervals [683]:
				xmin = 159.3935
				xmax = 159.4335
				text = "sp"
			intervals [684]:
				xmin = 159.4335
				xmax = 159.7535
				text = "AE1"
			intervals [685]:
				xmin = 159.7535
				xmax = 159.8035
				text = "N"
			intervals [686]:
				xmin = 159.8035
				xmax = 162.3113
				text = ""
			intervals [687]:
				xmin = 162.3113
				xmax = 162.7513
				text = "sil"
			intervals [688]:
				xmin = 162.7513
				xmax = 162.8113
				text = "G"
			intervals [689]:
				xmin = 162.8113
				xmax = 162.8513
				text = "sp"
			intervals [690]:
				xmin = 162.8513
				xmax = 162.8813
				text = "R"
			intervals [691]:
				xmin = 162.8813
				xmax = 163.3313
				text = "sp"
			intervals [692]:
				xmin = 163.3313
				xmax = 163.5213
				text = "IY1"
			intervals [693]:
				xmin = 163.5213
				xmax = 163.6713
				text = "sp"
			intervals [694]:
				xmin = 163.6713
				xmax = 163.9613
				text = "IY1"
			intervals [695]:
				xmin = 163.9613
				xmax = 163.9913
				text = "sp"
			intervals [696]:
				xmin = 163.9913
				xmax = 164.2913
				text = "EH1"
			intervals [697]:
				xmin = 164.2913
				xmax = 164.3613
				text = "N"
			intervals [698]:
				xmin = 164.3613
				xmax = 164.4313
				text = "S"
			intervals [699]:
				xmin = 164.4313
				xmax = 164.5113
				text = "P"
			intervals [700]:
				xmin = 164.5113
				xmax = 164.6113
				text = "EH1"
			intervals [701]:
				xmin = 164.6113
				xmax = 164.7213
				text = "L"
			intervals [702]:
				xmin = 164.7213
				xmax = 164.8013
				text = "Z"
			intervals [703]:
				xmin = 164.8013
				xmax = 164.8613
				text = "DH"
			intervals [704]:
				xmin = 164.8613
				xmax = 165.0413
				text = "IY0"
			intervals [705]:
				xmin = 165.0413
				xmax = 165.1913
				text = "W"
			intervals [706]:
				xmin = 165.1913
				xmax = 165.3613
				text = "ER1"
			intervals [707]:
				xmin = 165.3613
				xmax = 165.3913
				text = "D"
			intervals [708]:
				xmin = 165.3913
				xmax = 165.4213
				text = "sp"
			intervals [709]:
				xmin = 165.4213
				xmax = 165.4913
				text = "G"
			intervals [710]:
				xmin = 165.4913
				xmax = 165.5713
				text = "R"
			intervals [711]:
				xmin = 165.5713
				xmax = 165.6913
				text = "IY1"
			intervals [712]:
				xmin = 165.6913
				xmax = 165.7213
				text = "N"
			intervals [713]:
				xmin = 165.7213
				xmax = 165.7713
				text = "sp"
			intervals [714]:
				xmin = 165.7713
				xmax = 165.8613
				text = "AE1"
			intervals [715]:
				xmin = 165.8613
				xmax = 166.1413
				text = "N"
			intervals [716]:
				xmin = 166.1413
				xmax = 166.1813
				text = "Y"
			intervals [717]:
				xmin = 166.1813
				xmax = 166.2113
				text = "UW1"
			intervals [718]:
				xmin = 166.2113
				xmax = 166.5113
				text = "sp"
			intervals [719]:
				xmin = 166.5113
				xmax = 166.6213
				text = "AA1"
			intervals [720]:
				xmin = 166.6213
				xmax = 166.6813
				text = "R"
			intervals [721]:
				xmin = 166.6813
				xmax = 166.7513
				text = "sp"
			intervals [722]:
				xmin = 166.7513
				xmax = 166.8613
				text = "N"
			intervals [723]:
				xmin = 166.8613
				xmax = 166.9913
				text = "AA1"
			intervals [724]:
				xmin = 166.9913
				xmax = 167.0413
				text = "T"
			intervals [725]:
				xmin = 167.0413
				xmax = 167.1313
				text = "sp"
			intervals [726]:
				xmin = 167.1313
				xmax = 167.2713
				text = "IH1"
			intervals [727]:
				xmin = 167.2713
				xmax = 167.4113
				text = "T"
			intervals [728]:
				xmin = 167.4113
				xmax = 169.8093
				text = ""
			intervals [729]:
				xmin = 169.8093
				xmax = 169.9193
				text = "sil"
			intervals [730]:
				xmin = 169.9193
				xmax = 169.9793
				text = "N"
			intervals [731]:
				xmin = 169.9793
				xmax = 170.2893
				text = "OW1"
			intervals [732]:
				xmin = 170.2893
				xmax = 170.3662
				text = ""
			intervals [733]:
				xmin = 170.3662
				xmax = 170.4262
				text = "sil"
			intervals [734]:
				xmin = 170.4262
				xmax = 170.5862
				text = "AY1"
			intervals [735]:
				xmin = 170.5862
				xmax = 170.6962
				text = "M"
			intervals [736]:
				xmin = 170.6962
				xmax = 170.7362
				text = "N"
			intervals [737]:
				xmin = 170.7362
				xmax = 170.8562
				text = "AA1"
			intervals [738]:
				xmin = 170.8562
				xmax = 170.8962
				text = "T"
			intervals [739]:
				xmin = 170.8962
				xmax = 170.9562
				text = "IH1"
			intervals [740]:
				xmin = 170.9562
				xmax = 171.1262
				text = "T"
			intervals [741]:
				xmin = 171.1262
				xmax = 171.3318
				text = ""
			intervals [742]:
				xmin = 171.3318
				xmax = 171.4818
				text = "Y"
			intervals [743]:
				xmin = 171.4818
				xmax = 171.7818
				text = "UW1"
			intervals [744]:
				xmin = 171.7818
				xmax = 171.8318
				text = "IH0"
			intervals [745]:
				xmin = 171.8318
				xmax = 171.9018
				text = "T"
			intervals [746]:
				xmin = 171.9018
				xmax = 179.1129
				text = ""
			intervals [747]:
				xmin = 179.1129
				xmax = 179.1929
				text = "AH1"
			intervals [748]:
				xmin = 179.1929
				xmax = 179.2329
				text = "HH"
			intervals [749]:
				xmin = 179.2329
				xmax = 179.4629
				text = "AH1"
			intervals [750]:
				xmin = 179.4629
				xmax = 179.6029
				text = "sp"
			intervals [751]:
				xmin = 179.6029
				xmax = 181.283
				text = ""
			intervals [752]:
				xmin = 181.283
				xmax = 181.363
				text = "W"
			intervals [753]:
				xmin = 181.363
				xmax = 181.413
				text = "AH1"
			intervals [754]:
				xmin = 181.413
				xmax = 181.503
				text = "N"
			intervals [755]:
				xmin = 181.503
				xmax = 181.553
				text = "P"
			intervals [756]:
				xmin = 181.553
				xmax = 181.623
				text = "AH0"
			intervals [757]:
				xmin = 181.623
				xmax = 181.703
				text = "T"
			intervals [758]:
				xmin = 181.703
				xmax = 181.803
				text = "EY1"
			intervals [759]:
				xmin = 181.803
				xmax = 181.883
				text = "T"
			intervals [760]:
				xmin = 181.883
				xmax = 181.913
				text = "OW2"
			intervals [761]:
				xmin = 181.913
				xmax = 182.033
				text = "T"
			intervals [762]:
				xmin = 182.033
				xmax = 182.103
				text = "UW1"
			intervals [763]:
				xmin = 182.103
				xmax = 182.183
				text = "P"
			intervals [764]:
				xmin = 182.183
				xmax = 182.213
				text = "AH0"
			intervals [765]:
				xmin = 182.213
				xmax = 182.383
				text = "T"
			intervals [766]:
				xmin = 182.383
				xmax = 182.443
				text = "EY1"
			intervals [767]:
				xmin = 182.443
				xmax = 182.473
				text = "T"
			intervals [768]:
				xmin = 182.473
				xmax = 182.503
				text = "OW2"
			intervals [769]:
				xmin = 182.503
				xmax = 182.613
				text = "sp"
			intervals [770]:
				xmin = 182.613
				xmax = 182.653
				text = "TH"
			intervals [771]:
				xmin = 182.653
				xmax = 182.683
				text = "R"
			intervals [772]:
				xmin = 182.683
				xmax = 182.733
				text = "IY1"
			intervals [773]:
				xmin = 182.733
				xmax = 183.003
				text = "sp"
			intervals [774]:
				xmin = 183.003
				xmax = 183.033
				text = "P"
			intervals [775]:
				xmin = 183.033
				xmax = 183.063
				text = "AH0"
			intervals [776]:
				xmin = 183.063
				xmax = 183.093
				text = "T"
			intervals [777]:
				xmin = 183.093
				xmax = 183.123
				text = "EY1"
			intervals [778]:
				xmin = 183.123
				xmax = 183.163
				text = "T"
			intervals [779]:
				xmin = 183.163
				xmax = 183.193
				text = "OW2"
			intervals [780]:
				xmin = 183.193
				xmax = 183.303
				text = "sp"
			intervals [781]:
				xmin = 183.303
				xmax = 183.363
				text = "F"
			intervals [782]:
				xmin = 183.363
				xmax = 183.483
				text = "AO1"
			intervals [783]:
				xmin = 183.483
				xmax = 183.583
				text = "R"
			intervals [784]:
				xmin = 183.583
				xmax = 183.9547
				text = ""
			intervals [785]:
				xmin = 183.9547
				xmax = 184.0647
				text = "F"
			intervals [786]:
				xmin = 184.0647
				xmax = 184.1647
				text = "AY1"
			intervals [787]:
				xmin = 184.1647
				xmax = 184.2247
				text = "V"
			intervals [788]:
				xmin = 184.2247
				xmax = 184.2547
				text = "P"
			intervals [789]:
				xmin = 184.2547
				xmax = 184.3147
				text = "AH0"
			intervals [790]:
				xmin = 184.3147
				xmax = 184.3847
				text = "T"
			intervals [791]:
				xmin = 184.3847
				xmax = 184.4647
				text = "EY1"
			intervals [792]:
				xmin = 184.4647
				xmax = 184.4947
				text = "T"
			intervals [793]:
				xmin = 184.4947
				xmax = 184.5247
				text = "OW2"
			intervals [794]:
				xmin = 184.5247
				xmax = 184.5547
				text = "sp"
			intervals [795]:
				xmin = 184.5547
				xmax = 184.7047
				text = "S"
			intervals [796]:
				xmin = 184.7047
				xmax = 184.7447
				text = "IH1"
			intervals [797]:
				xmin = 184.7447
				xmax = 184.8047
				text = "K"
			intervals [798]:
				xmin = 184.8047
				xmax = 184.8747
				text = "S"
			intervals [799]:
				xmin = 184.8747
				xmax = 184.9647
				text = "P"
			intervals [800]:
				xmin = 184.9647
				xmax = 184.9947
				text = "AH0"
			intervals [801]:
				xmin = 184.9947
				xmax = 185.0647
				text = "T"
			intervals [802]:
				xmin = 185.0647
				xmax = 185.1147
				text = "EY1"
			intervals [803]:
				xmin = 185.1147
				xmax = 185.1447
				text = "T"
			intervals [804]:
				xmin = 185.1447
				xmax = 185.1747
				text = "OW2"
			intervals [805]:
				xmin = 185.1747
				xmax = 185.2047
				text = "sp"
			intervals [806]:
				xmin = 185.2047
				xmax = 185.3447
				text = "S"
			intervals [807]:
				xmin = 185.3447
				xmax = 185.4147
				text = "EH1"
			intervals [808]:
				xmin = 185.4147
				xmax = 185.4547
				text = "V"
			intervals [809]:
				xmin = 185.4547
				xmax = 185.4847
				text = "AH0"
			intervals [810]:
				xmin = 185.4847
				xmax = 185.5147
				text = "N"
			intervals [811]:
				xmin = 185.5147
				xmax = 185.5447
				text = "sp"
			intervals [812]:
				xmin = 185.5447
				xmax = 185.5747
				text = "P"
			intervals [813]:
				xmin = 185.5747
				xmax = 185.6047
				text = "AH0"
			intervals [814]:
				xmin = 185.6047
				xmax = 185.6947
				text = "T"
			intervals [815]:
				xmin = 185.6947
				xmax = 185.7847
				text = "EY1"
			intervals [816]:
				xmin = 185.7847
				xmax = 185.8547
				text = "T"
			intervals [817]:
				xmin = 185.8547
				xmax = 185.8847
				text = "OW2"
			intervals [818]:
				xmin = 185.8847
				xmax = 186.0047
				text = "sp"
			intervals [819]:
				xmin = 186.0047
				xmax = 186.0347
				text = "M"
			intervals [820]:
				xmin = 186.0347
				xmax = 186.0647
				text = "AO1"
			intervals [821]:
				xmin = 186.0647
				xmax = 186.0947
				text = "R"
			intervals [822]:
				xmin = 186.0947
				xmax = 192.313
				text = "sp"
			intervals [823]:
				xmin = 192.313
				xmax = 192.453
				text = "HH"
			intervals [824]:
				xmin = 192.453
				xmax = 192.523
				text = "M"
			intervals [825]:
				xmin = 192.523
				xmax = 199.3277
				text = "sp"
			intervals [826]:
				xmin = 199.3277
				xmax = 199.4477
				text = "N"
			intervals [827]:
				xmin = 199.4477
				xmax = 199.6177
				text = "OW1"
			intervals [828]:
				xmin = 199.6177
				xmax = 209.173
				text = "sp"
			intervals [829]:
				xmin = 209.173
				xmax = 209.283
				text = "T"
			intervals [830]:
				xmin = 209.283
				xmax = 209.583
				text = "UW1"
			intervals [831]:
				xmin = 209.583
				xmax = 218.5401
				text = ""
			intervals [832]:
				xmin = 218.5401
				xmax = 218.6101
				text = "sil"
			intervals [833]:
				xmin = 218.6101
				xmax = 218.8301
				text = "AH1"
			intervals [834]:
				xmin = 218.8301
				xmax = 218.9601
				text = "M"
			intervals [835]:
				xmin = 218.9601
				xmax = 219.0001
				text = "Y"
			intervals [836]:
				xmin = 219.0001
				xmax = 219.1001
				text = "UW1"
			intervals [837]:
				xmin = 219.1001
				xmax = 219.2501
				text = "HH"
			intervals [838]:
				xmin = 219.2501
				xmax = 219.5801
				text = "AY1"
			intervals [839]:
				xmin = 219.5801
				xmax = 219.7301
				text = "D"
			intervals [840]:
				xmin = 219.7301
				xmax = 219.8101
				text = "sp"
			intervals [841]:
				xmin = 219.8101
				xmax = 220.0436
				text = ""
			intervals [842]:
				xmin = 220.0436
				xmax = 220.1236
				text = "Y"
			intervals [843]:
				xmin = 220.1236
				xmax = 220.3836
				text = "UW1"
			intervals [844]:
				xmin = 220.3836
				xmax = 220.5968
				text = "sp"
			intervals [845]:
				xmin = 220.5968
				xmax = 220.6768
				text = "Y"
			intervals [846]:
				xmin = 220.6768
				xmax = 220.7568
				text = "UW1"
			intervals [847]:
				xmin = 220.7568
				xmax = 220.8668
				text = "D"
			intervals [848]:
				xmin = 220.8668
				xmax = 221.0068
				text = "UW1"
			intervals [849]:
				xmin = 221.0068
				xmax = 221.0668
				text = "DH"
			intervals [850]:
				xmin = 221.0668
				xmax = 221.1268
				text = "AH0"
			intervals [851]:
				xmin = 221.1268
				xmax = 221.1568
				text = "sp"
			intervals [852]:
				xmin = 221.1568
				xmax = 221.3068
				text = "S"
			intervals [853]:
				xmin = 221.3068
				xmax = 221.4768
				text = "EY1"
			intervals [854]:
				xmin = 221.4768
				xmax = 221.5368
				text = "M"
			intervals [855]:
				xmin = 221.5368
				xmax = 221.6068
				text = "sp"
			intervals [856]:
				xmin = 221.6068
				xmax = 221.6568
				text = "TH"
			intervals [857]:
				xmin = 221.6568
				xmax = 221.7068
				text = "IH1"
			intervals [858]:
				xmin = 221.7068
				xmax = 221.8368
				text = "NG"
			intervals [859]:
				xmin = 221.8368
				xmax = 221.9268
				text = "AY1"
			intervals [860]:
				xmin = 221.9268
				xmax = 221.9968
				text = "sp"
			intervals [861]:
				xmin = 221.9968
				xmax = 222.0668
				text = "JH"
			intervals [862]:
				xmin = 222.0668
				xmax = 222.1868
				text = "AH1"
			intervals [863]:
				xmin = 222.1868
				xmax = 222.2468
				text = "S"
			intervals [864]:
				xmin = 222.2468
				xmax = 222.4168
				text = "SH"
			intervals [865]:
				xmin = 222.4168
				xmax = 222.5868
				text = "OW1"
			intervals [866]:
				xmin = 222.5868
				xmax = 222.6768
				text = "D"
			intervals [867]:
				xmin = 222.6768
				xmax = 222.7068
				text = "sp"
			intervals [868]:
				xmin = 222.7068
				xmax = 222.7768
				text = "Y"
			intervals [869]:
				xmin = 222.7768
				xmax = 222.8168
				text = "UW1"
			intervals [870]:
				xmin = 222.8168
				xmax = 223.5968
				text = "sp"
			intervals [871]:
				xmin = 223.5968
				xmax = 223.6368
				text = "AH0"
			intervals [872]:
				xmin = 223.6368
				xmax = 223.6968
				text = "N"
			intervals [873]:
				xmin = 223.6968
				xmax = 223.7668
				text = "Y"
			intervals [874]:
				xmin = 223.7668
				xmax = 223.8468
				text = "UW1"
			intervals [875]:
				xmin = 223.8468
				xmax = 223.9268
				text = "S"
			intervals [876]:
				xmin = 223.9268
				xmax = 223.9668
				text = "AH0"
			intervals [877]:
				xmin = 223.9668
				xmax = 224.0468
				text = "P"
			intervals [878]:
				xmin = 224.0468
				xmax = 224.2068
				text = "OW1"
			intervals [879]:
				xmin = 224.2068
				xmax = 224.2368
				text = "Z"
			intervals [880]:
				xmin = 224.2368
				xmax = 224.2668
				text = "D"
			intervals [881]:
				xmin = 224.2668
				xmax = 224.2968
				text = "T"
			intervals [882]:
				xmin = 224.2968
				xmax = 224.3468
				text = "AH0"
			intervals [883]:
				xmin = 224.3468
				xmax = 224.4868
				text = "HH"
			intervals [884]:
				xmin = 224.4868
				xmax = 224.9068
				text = "AY1"
			intervals [885]:
				xmin = 224.9068
				xmax = 224.9368
				text = "D"
			intervals [886]:
				xmin = 224.9368
				xmax = 226.1774
				text = "sp"
			intervals [887]:
				xmin = 226.1774
				xmax = 226.3174
				text = "AH1"
			intervals [888]:
				xmin = 226.3174
				xmax = 226.3474
				text = "HH"
			intervals [889]:
				xmin = 226.3474
				xmax = 226.5174
				text = "AH1"
			intervals [890]:
				xmin = 226.5174
				xmax = 227.0271
				text = "sp"
			intervals [891]:
				xmin = 227.0271
				xmax = 227.1471
				text = "DH"
			intervals [892]:
				xmin = 227.1471
				xmax = 227.2571
				text = "EH1"
			intervals [893]:
				xmin = 227.2571
				xmax = 227.3671
				text = "N"
			intervals [894]:
				xmin = 227.3671
				xmax = 227.3971
				text = "DH"
			intervals [895]:
				xmin = 227.3971
				xmax = 227.4471
				text = "AH0"
			intervals [896]:
				xmin = 227.4471
				xmax = 227.5571
				text = "P"
			intervals [897]:
				xmin = 227.5571
				xmax = 227.6671
				text = "ER1"
			intervals [898]:
				xmin = 227.6671
				xmax = 227.6971
				text = "S"
			intervals [899]:
				xmin = 227.6971
				xmax = 227.7271
				text = "AH0"
			intervals [900]:
				xmin = 227.7271
				xmax = 227.7871
				text = "N"
			intervals [901]:
				xmin = 227.7871
				xmax = 227.8171
				text = "HH"
			intervals [902]:
				xmin = 227.8171
				xmax = 227.9271
				text = "UW1"
			intervals [903]:
				xmin = 227.9271
				xmax = 227.9571
				text = "sp"
			intervals [904]:
				xmin = 227.9571
				xmax = 228.1471
				text = "IH1"
			intervals [905]:
				xmin = 228.1471
				xmax = 228.2971
				text = "T"
			intervals [906]:
				xmin = 228.2971
				xmax = 228.5655
				text = ""
			intervals [907]:
				xmin = 228.5655
				xmax = 228.5955
				text = "S"
			intervals [908]:
				xmin = 228.5955
				xmax = 228.6255
				text = "AH0"
			intervals [909]:
				xmin = 228.6255
				xmax = 228.6555
				text = "P"
			intervals [910]:
				xmin = 228.6555
				xmax = 228.7655
				text = "OW1"
			intervals [911]:
				xmin = 228.7655
				xmax = 228.8155
				text = "Z"
			intervals [912]:
				xmin = 228.8155
				xmax = 228.8455
				text = "D"
			intervals [913]:
				xmin = 228.8455
				xmax = 228.8855
				text = "T"
			intervals [914]:
				xmin = 228.8855
				xmax = 228.9255
				text = "AH0"
			intervals [915]:
				xmin = 228.9255
				xmax = 229.0355
				text = "P"
			intervals [916]:
				xmin = 229.0355
				xmax = 229.0855
				text = "UH1"
			intervals [917]:
				xmin = 229.0855
				xmax = 229.1155
				text = "T"
			intervals [918]:
				xmin = 229.1155
				xmax = 229.1655
				text = "sp"
			intervals [919]:
				xmin = 229.1655
				xmax = 229.2355
				text = "DH"
			intervals [920]:
				xmin = 229.2355
				xmax = 229.2655
				text = "EH1"
			intervals [921]:
				xmin = 229.2655
				xmax = 229.2955
				text = "R"
			intervals [922]:
				xmin = 229.2955
				xmax = 229.3255
				text = "HH"
			intervals [923]:
				xmin = 229.3255
				xmax = 229.6155
				text = "AE1"
			intervals [924]:
				xmin = 229.6155
				xmax = 229.7655
				text = "N"
			intervals [925]:
				xmin = 229.7655
				xmax = 229.9355
				text = "Z"
			intervals [926]:
				xmin = 229.9355
				xmax = 230.0455
				text = "AH1"
			intervals [927]:
				xmin = 230.0455
				xmax = 230.1355
				text = "P"
			intervals [928]:
				xmin = 230.1355
				xmax = 230.1655
				text = "AH0"
			intervals [929]:
				xmin = 230.1655
				xmax = 230.1955
				text = "N"
			intervals [930]:
				xmin = 230.1955
				xmax = 230.2355
				text = "D"
			intervals [931]:
				xmin = 230.2355
				xmax = 230.2955
				text = "D"
			intervals [932]:
				xmin = 230.2955
				xmax = 230.3755
				text = "OW1"
			intervals [933]:
				xmin = 230.3755
				xmax = 230.4455
				text = "N"
			intervals [934]:
				xmin = 230.4455
				xmax = 230.5255
				text = "T"
			intervals [935]:
				xmin = 230.5255
				xmax = 230.6755
				text = "L"
			intervals [936]:
				xmin = 230.6755
				xmax = 230.7555
				text = "UH1"
			intervals [937]:
				xmin = 230.7555
				xmax = 230.8055
				text = "K"
			intervals [938]:
				xmin = 230.8055
				xmax = 231.1345
				text = ""
			intervals [939]:
				xmin = 231.1345
				xmax = 231.2045
				text = "DH"
			intervals [940]:
				xmin = 231.2045
				xmax = 231.2345
				text = "EH1"
			intervals [941]:
				xmin = 231.2345
				xmax = 231.2745
				text = "N"
			intervals [942]:
				xmin = 231.2745
				xmax = 231.3045
				text = "Y"
			intervals [943]:
				xmin = 231.3045
				xmax = 231.3645
				text = "UW1"
			intervals [944]:
				xmin = 231.3645
				xmax = 231.4245
				text = "S"
			intervals [945]:
				xmin = 231.4245
				xmax = 231.4645
				text = "AH0"
			intervals [946]:
				xmin = 231.4645
				xmax = 231.5645
				text = "P"
			intervals [947]:
				xmin = 231.5645
				xmax = 231.7245
				text = "OW1"
			intervals [948]:
				xmin = 231.7245
				xmax = 231.7545
				text = "Z"
			intervals [949]:
				xmin = 231.7545
				xmax = 231.7845
				text = "D"
			intervals [950]:
				xmin = 231.7845
				xmax = 231.8245
				text = "T"
			intervals [951]:
				xmin = 231.8245
				xmax = 231.8845
				text = "AH0"
			intervals [952]:
				xmin = 231.8845
				xmax = 232.0245
				text = "HH"
			intervals [953]:
				xmin = 232.0245
				xmax = 232.3445
				text = "AY1"
			intervals [954]:
				xmin = 232.3445
				xmax = 232.4045
				text = "D"
			intervals [955]:
				xmin = 232.4045
				xmax = 232.4745
				text = "sp"
			intervals [956]:
				xmin = 232.4745
				xmax = 232.7425
				text = ""
			intervals [957]:
				xmin = 232.7425
				xmax = 232.8325
				text = "AE1"
			intervals [958]:
				xmin = 232.8325
				xmax = 232.8625
				text = "N"
			intervals [959]:
				xmin = 232.8625
				xmax = 232.9125
				text = "D"
			intervals [960]:
				xmin = 232.9125
				xmax = 232.9925
				text = "DH"
			intervals [961]:
				xmin = 232.9925
				xmax = 233.0225
				text = "EH1"
			intervals [962]:
				xmin = 233.0225
				xmax = 233.1425
				text = "N"
			intervals [963]:
				xmin = 233.1425
				xmax = 233.1925
				text = "W"
			intervals [964]:
				xmin = 233.1925
				xmax = 233.2225
				text = "IH1"
			intervals [965]:
				xmin = 233.2225
				xmax = 233.2925
				text = "N"
			intervals [966]:
				xmin = 233.2925
				xmax = 233.3525
				text = "Y"
			intervals [967]:
				xmin = 233.3525
				xmax = 233.4325
				text = "UW1"
			intervals [968]:
				xmin = 233.4325
				xmax = 233.5625
				text = "K"
			intervals [969]:
				xmin = 233.5625
				xmax = 233.7225
				text = "AE1"
			intervals [970]:
				xmin = 233.7225
				xmax = 233.7825
				text = "CH"
			intervals [971]:
				xmin = 233.7825
				xmax = 233.8725
				text = "HH"
			intervals [972]:
				xmin = 233.8725
				xmax = 233.9325
				text = "W"
			intervals [973]:
				xmin = 233.9325
				xmax = 234.0625
				text = "AH1"
			intervals [974]:
				xmin = 234.0625
				xmax = 234.1225
				text = "N"
			intervals [975]:
				xmin = 234.1225
				xmax = 235.2118
				text = "sp"
			intervals [976]:
				xmin = 235.2118
				xmax = 235.3918
				text = "Y"
			intervals [977]:
				xmin = 235.3918
				xmax = 235.5118
				text = "UW1"
			intervals [978]:
				xmin = 235.5118
				xmax = 235.5818
				text = "DH"
			intervals [979]:
				xmin = 235.5818
				xmax = 235.6818
				text = "EY1"
			intervals [980]:
				xmin = 235.6818
				xmax = 235.7618
				text = "S"
			intervals [981]:
				xmin = 235.7618
				xmax = 235.8018
				text = "AH0"
			intervals [982]:
				xmin = 235.8018
				xmax = 235.8918
				text = "P"
			intervals [983]:
				xmin = 235.8918
				xmax = 236.0118
				text = "OW1"
			intervals [984]:
				xmin = 236.0118
				xmax = 236.0518
				text = "Z"
			intervals [985]:
				xmin = 236.0518
				xmax = 236.0818
				text = "D"
			intervals [986]:
				xmin = 236.0818
				xmax = 236.1118
				text = "T"
			intervals [987]:
				xmin = 236.1118
				xmax = 236.1418
				text = "IH0"
			intervals [988]:
				xmin = 236.1418
				xmax = 236.1818
				text = "sp"
			intervals [989]:
				xmin = 236.1818
				xmax = 236.2818
				text = "R"
			intervals [990]:
				xmin = 236.2818
				xmax = 236.3418
				text = "AH1"
			intervals [991]:
				xmin = 236.3418
				xmax = 236.4418
				text = "N"
			intervals [992]:
				xmin = 236.4418
				xmax = 236.5218
				text = "T"
			intervals [993]:
				xmin = 236.5218
				xmax = 236.6018
				text = "UW1"
			intervals [994]:
				xmin = 236.6018
				xmax = 236.6618
				text = "DH"
			intervals [995]:
				xmin = 236.6618
				xmax = 236.7418
				text = "AH0"
			intervals [996]:
				xmin = 236.7418
				xmax = 236.8918
				text = "T"
			intervals [997]:
				xmin = 236.8918
				xmax = 236.9218
				text = "R"
			intervals [998]:
				xmin = 236.9218
				xmax = 237.1118
				text = "IY1"
			intervals [999]:
				xmin = 237.1118
				xmax = 237.1818
				text = "AE1"
			intervals [1000]:
				xmin = 237.1818
				xmax = 237.2718
				text = "N"
			intervals [1001]:
				xmin = 237.2718
				xmax = 237.3718
				text = "D"
			intervals [1002]:
				xmin = 237.3718
				xmax = 237.4473
				text = ""
			intervals [1003]:
				xmin = 237.4473
				xmax = 237.6973
				text = "AE1"
			intervals [1004]:
				xmin = 237.6973
				xmax = 237.7973
				text = "N"
			intervals [1005]:
				xmin = 237.7973
				xmax = 237.8373
				text = "D"
			intervals [1006]:
				xmin = 237.8373
				xmax = 237.8773
				text = "IH1"
			intervals [1007]:
				xmin = 237.8773
				xmax = 238.0073
				text = "F"
			intervals [1008]:
				xmin = 238.0073
				xmax = 238.0573
				text = "Y"
			intervals [1009]:
				xmin = 238.0573
				xmax = 238.1473
				text = "UW1"
			intervals [1010]:
				xmin = 238.1473
				xmax = 238.2273
				text = "G"
			intervals [1011]:
				xmin = 238.2273
				xmax = 238.2873
				text = "IH1"
			intervals [1012]:
				xmin = 238.2873
				xmax = 238.3973
				text = "T"
			intervals [1013]:
				xmin = 238.3973
				xmax = 238.4673
				text = "DH"
			intervals [1014]:
				xmin = 238.4673
				xmax = 238.5273
				text = "EH1"
			intervals [1015]:
				xmin = 238.5273
				xmax = 238.6173
				text = "R"
			intervals [1016]:
				xmin = 238.6173
				xmax = 238.6573
				text = "B"
			intervals [1017]:
				xmin = 238.6573
				xmax = 238.7473
				text = "IH0"
			intervals [1018]:
				xmin = 238.7473
				xmax = 238.8873
				text = "F"
			intervals [1019]:
				xmin = 238.8873
				xmax = 238.9873
				text = "AO1"
			intervals [1020]:
				xmin = 238.9873
				xmax = 239.0373
				text = "R"
			intervals [1021]:
				xmin = 239.0373
				xmax = 239.0873
				text = "DH"
			intervals [1022]:
				xmin = 239.0873
				xmax = 239.2473
				text = "AH0"
			intervals [1023]:
				xmin = 239.2473
				xmax = 239.3773
				text = "T"
			intervals [1024]:
				xmin = 239.3773
				xmax = 239.6076
				text = ""
			intervals [1025]:
				xmin = 239.6076
				xmax = 239.6576
				text = "sil"
			intervals [1026]:
				xmin = 239.6576
				xmax = 239.6876
				text = "IH0"
			intervals [1027]:
				xmin = 239.6876
				xmax = 239.7276
				text = "F"
			intervals [1028]:
				xmin = 239.7276
				xmax = 239.8076
				text = "Y"
			intervals [1029]:
				xmin = 239.8076
				xmax = 239.9276
				text = "UW1"
			intervals [1030]:
				xmin = 239.9276
				xmax = 239.9976
				text = "G"
			intervals [1031]:
				xmin = 239.9976
				xmax = 240.0676
				text = "IH1"
			intervals [1032]:
				xmin = 240.0676
				xmax = 240.1176
				text = "T"
			intervals [1033]:
				xmin = 240.1176
				xmax = 240.2176
				text = "sp"
			intervals [1034]:
				xmin = 240.2176
				xmax = 240.4678
				text = ""
			intervals [1035]:
				xmin = 240.4678
				xmax = 240.6278
				text = "IH1"
			intervals [1036]:
				xmin = 240.6278
				xmax = 240.7078
				text = "F"
			intervals [1037]:
				xmin = 240.7078
				xmax = 240.7578
				text = "Y"
			intervals [1038]:
				xmin = 240.7578
				xmax = 240.8778
				text = "UW1"
			intervals [1039]:
				xmin = 240.8778
				xmax = 240.9378
				text = "G"
			intervals [1040]:
				xmin = 240.9378
				xmax = 240.9878
				text = "IH1"
			intervals [1041]:
				xmin = 240.9878
				xmax = 241.0978
				text = "T"
			intervals [1042]:
				xmin = 241.0978
				xmax = 241.1578
				text = "DH"
			intervals [1043]:
				xmin = 241.1578
				xmax = 241.2278
				text = "EH1"
			intervals [1044]:
				xmin = 241.2278
				xmax = 241.4378
				text = "R"
			intervals [1045]:
				xmin = 241.4378
				xmax = 241.5178
				text = "sp"
			intervals [1046]:
				xmin = 241.5178
				xmax = 241.6578
				text = "IH1"
			intervals [1047]:
				xmin = 241.6578
				xmax = 241.7578
				text = "N"
			intervals [1048]:
				xmin = 241.7578
				xmax = 241.8678
				text = "T"
			intervals [1049]:
				xmin = 241.8678
				xmax = 241.9878
				text = "AY1"
			intervals [1050]:
				xmin = 241.9878
				xmax = 242.0878
				text = "M"
			intervals [1051]:
				xmin = 242.0878
				xmax = 242.1178
				text = "AH0"
			intervals [1052]:
				xmin = 242.1178
				xmax = 242.1478
				text = "N"
			intervals [1053]:
				xmin = 242.1478
				xmax = 242.2678
				text = "T"
			intervals [1054]:
				xmin = 242.2678
				xmax = 242.3378
				text = "AH1"
			intervals [1055]:
				xmin = 242.3378
				xmax = 242.4778
				text = "CH"
			intervals [1056]:
				xmin = 242.4778
				xmax = 242.5278
				text = "DH"
			intervals [1057]:
				xmin = 242.5278
				xmax = 242.5678
				text = "IY0"
			intervals [1058]:
				xmin = 242.5678
				xmax = 242.6078
				text = "sp"
			intervals [1059]:
				xmin = 242.6078
				xmax = 242.7178
				text = "T"
			intervals [1060]:
				xmin = 242.7178
				xmax = 242.7578
				text = "R"
			intervals [1061]:
				xmin = 242.7578
				xmax = 242.8178
				text = "IY1"
			intervals [1062]:
				xmin = 242.8178
				xmax = 242.9178
				text = "Y"
			intervals [1063]:
				xmin = 242.9178
				xmax = 243.0278
				text = "UW1"
			intervals [1064]:
				xmin = 243.0278
				xmax = 243.0878
				text = "N"
			intervals [1065]:
				xmin = 243.0878
				xmax = 243.2078
				text = "AA1"
			intervals [1066]:
				xmin = 243.2078
				xmax = 243.2478
				text = "T"
			intervals [1067]:
				xmin = 243.2478
				xmax = 243.3678
				text = "IH1"
			intervals [1068]:
				xmin = 243.3678
				xmax = 243.4378
				text = "T"
			intervals [1069]:
				xmin = 243.4378
				xmax = 243.5178
				text = "B"
			intervals [1070]:
				xmin = 243.5178
				xmax = 243.5978
				text = "AH1"
			intervals [1071]:
				xmin = 243.5978
				xmax = 243.6378
				text = "T"
			intervals [1072]:
				xmin = 243.6378
				xmax = 243.6778
				text = "IH0"
			intervals [1073]:
				xmin = 243.6778
				xmax = 243.7778
				text = "F"
			intervals [1074]:
				xmin = 243.7778
				xmax = 244.288
				text = ""
			intervals [1075]:
				xmin = 244.288
				xmax = 244.358
				text = "DH"
			intervals [1076]:
				xmin = 244.358
				xmax = 244.428
				text = "AH0"
			intervals [1077]:
				xmin = 244.428
				xmax = 244.558
				text = "W"
			intervals [1078]:
				xmin = 244.558
				xmax = 244.638
				text = "AH1"
			intervals [1079]:
				xmin = 244.638
				xmax = 244.688
				text = "N"
			intervals [1080]:
				xmin = 244.688
				xmax = 244.718
				text = "HH"
			intervals [1081]:
				xmin = 244.718
				xmax = 244.868
				text = "UW1"
			intervals [1082]:
				xmin = 244.868
				xmax = 244.908
				text = "IH0"
			intervals [1083]:
				xmin = 244.908
				xmax = 244.978
				text = "Z"
			intervals [1084]:
				xmin = 244.978
				xmax = 245.128
				text = "IH1"
			intervals [1085]:
				xmin = 245.128
				xmax = 245.218
				text = "T"
			intervals [1086]:
				xmin = 245.218
				xmax = 245.348
				text = "K"
			intervals [1087]:
				xmin = 245.348
				xmax = 245.498
				text = "AE1"
			intervals [1088]:
				xmin = 245.498
				xmax = 245.598
				text = "CH"
			intervals [1089]:
				xmin = 245.598
				xmax = 245.628
				text = "IH0"
			intervals [1090]:
				xmin = 245.628
				xmax = 245.678
				text = "Z"
			intervals [1091]:
				xmin = 245.678
				xmax = 245.708
				text = "Y"
			intervals [1092]:
				xmin = 245.708
				xmax = 245.848
				text = "UW1"
			intervals [1093]:
				xmin = 245.848
				xmax = 245.878
				text = "sp"
			intervals [1094]:
				xmin = 245.878
				xmax = 246.038
				text = "IH1"
			intervals [1095]:
				xmin = 246.038
				xmax = 246.178
				text = "T"
			intervals [1096]:
				xmin = 246.178
				xmax = 250.5421
				text = ""
			intervals [1097]:
				xmin = 250.5421
				xmax = 250.6021
				text = "K"
			intervals [1098]:
				xmin = 250.6021
				xmax = 250.6421
				text = "IH1"
			intervals [1099]:
				xmin = 250.6421
				xmax = 250.7721
				text = "K"
			intervals [1100]:
				xmin = 250.7721
				xmax = 250.8021
				text = "DH"
			intervals [1101]:
				xmin = 250.8021
				xmax = 250.8321
				text = "AH0"
			intervals [1102]:
				xmin = 250.8321
				xmax = 250.8621
				text = "sp"
			intervals [1103]:
				xmin = 250.8621
				xmax = 250.9821
				text = "K"
			intervals [1104]:
				xmin = 250.9821
				xmax = 251.1721
				text = "AE1"
			intervals [1105]:
				xmin = 251.1721
				xmax = 251.3021
				text = "N"
			intervals [1106]:
				xmin = 251.3021
				xmax = 252.5509
				text = ""
			intervals [1107]:
				xmin = 252.5509
				xmax = 252.6409
				text = "sil"
			intervals [1108]:
				xmin = 252.6409
				xmax = 252.7509
				text = "N"
			intervals [1109]:
				xmin = 252.7509
				xmax = 253.0509
				text = "OW1"
			intervals [1110]:
				xmin = 253.0509
				xmax = 254.465
				text = ""
			intervals [1111]:
				xmin = 254.465
				xmax = 254.515
				text = "sil"
			intervals [1112]:
				xmin = 254.515
				xmax = 254.555
				text = "M"
			intervals [1113]:
				xmin = 254.555
				xmax = 254.695
				text = "AA1"
			intervals [1114]:
				xmin = 254.695
				xmax = 254.755
				text = "R"
			intervals [1115]:
				xmin = 254.755
				xmax = 254.795
				text = "B"
			intervals [1116]:
				xmin = 254.795
				xmax = 254.845
				text = "AH0"
			intervals [1117]:
				xmin = 254.845
				xmax = 254.875
				text = "L"
			intervals [1118]:
				xmin = 254.875
				xmax = 254.905
				text = "Z"
			intervals [1119]:
				xmin = 254.905
				xmax = 255.005
				text = "AY1"
			intervals [1120]:
				xmin = 255.005
				xmax = 255.035
				text = "JH"
			intervals [1121]:
				xmin = 255.035
				xmax = 255.105
				text = "IH0"
			intervals [1122]:
				xmin = 255.105
				xmax = 255.165
				text = "S"
			intervals [1123]:
				xmin = 255.165
				xmax = 255.245
				text = "sp"
			intervals [1124]:
				xmin = 255.245
				xmax = 255.335
				text = "P"
			intervals [1125]:
				xmin = 255.335
				xmax = 255.395
				text = "L"
			intervals [1126]:
				xmin = 255.395
				xmax = 255.505
				text = "EY1"
			intervals [1127]:
				xmin = 255.505
				xmax = 255.635
				text = "W"
			intervals [1128]:
				xmin = 255.635
				xmax = 255.695
				text = "IH1"
			intervals [1129]:
				xmin = 255.695
				xmax = 255.805
				text = "TH"
			intervals [1130]:
				xmin = 255.805
				xmax = 255.835
				text = "sp"
			intervals [1131]:
				xmin = 255.835
				xmax = 255.865
				text = "AH0"
			intervals [1132]:
				xmin = 255.865
				xmax = 255.985
				text = "M"
			intervals [1133]:
				xmin = 255.985
				xmax = 256.8158
				text = ""
			intervals [1134]:
				xmin = 256.8158
				xmax = 256.8958
				text = "sil"
			intervals [1135]:
				xmin = 256.8958
				xmax = 257.0658
				text = "SH"
			intervals [1136]:
				xmin = 257.0658
				xmax = 258.1452
				text = ""
			intervals [1137]:
				xmin = 258.1452
				xmax = 258.3652
				text = "SH"
			intervals [1138]:
				xmin = 258.3652
				xmax = 258.5352
				text = "UW1"
			intervals [1139]:
				xmin = 258.5352
				xmax = 258.5652
				text = "T"
			intervals [1140]:
				xmin = 258.5652
				xmax = 258.6052
				text = "AH0"
			intervals [1141]:
				xmin = 258.6052
				xmax = 258.6652
				text = "M"
			intervals [1142]:
				xmin = 258.6652
				xmax = 259.7327
				text = "sp"
			intervals [1143]:
				xmin = 259.7327
				xmax = 259.7727
				text = "AY1"
			intervals [1144]:
				xmin = 259.7727
				xmax = 259.9327
				text = "P"
			intervals [1145]:
				xmin = 259.9327
				xmax = 260.0727
				text = "UH1"
			intervals [1146]:
				xmin = 260.0727
				xmax = 260.1227
				text = "T"
			intervals [1147]:
				xmin = 260.1227
				xmax = 260.2127
				text = "sp"
			intervals [1148]:
				xmin = 260.2127
				xmax = 260.5227
				text = "AO1"
			intervals [1149]:
				xmin = 260.5227
				xmax = 260.5727
				text = "L"
			intervals [1150]:
				xmin = 260.5727
				xmax = 260.6127
				text = "DH"
			intervals [1151]:
				xmin = 260.6127
				xmax = 260.6527
				text = "AH1"
			intervals [1152]:
				xmin = 260.6527
				xmax = 260.8427
				text = "AH1"
			intervals [1153]:
				xmin = 260.8427
				xmax = 260.9027
				text = "DH"
			intervals [1154]:
				xmin = 260.9027
				xmax = 260.9327
				text = "ER0"
			intervals [1155]:
				xmin = 260.9327
				xmax = 261.0627
				text = "M"
			intervals [1156]:
				xmin = 261.0627
				xmax = 261.1627
				text = "AA1"
			intervals [1157]:
				xmin = 261.1627
				xmax = 261.2327
				text = "R"
			intervals [1158]:
				xmin = 261.2327
				xmax = 261.2727
				text = "B"
			intervals [1159]:
				xmin = 261.2727
				xmax = 261.3227
				text = "AH0"
			intervals [1160]:
				xmin = 261.3227
				xmax = 261.3727
				text = "L"
			intervals [1161]:
				xmin = 261.3727
				xmax = 261.4427
				text = "Z"
			intervals [1162]:
				xmin = 261.4427
				xmax = 261.4827
				text = "AH1"
			intervals [1163]:
				xmin = 261.4827
				xmax = 261.5327
				text = "P"
			intervals [1164]:
				xmin = 261.5327
				xmax = 261.5827
				text = "sp"
			intervals [1165]:
				xmin = 261.5827
				xmax = 261.6427
				text = "DH"
			intervals [1166]:
				xmin = 261.6427
				xmax = 261.6827
				text = "EH1"
			intervals [1167]:
				xmin = 261.6827
				xmax = 261.7127
				text = "R"
			intervals [1168]:
				xmin = 261.7127
				xmax = 261.8127
				text = "AE1"
			intervals [1169]:
				xmin = 261.8127
				xmax = 261.9027
				text = "N"
			intervals [1170]:
				xmin = 261.9027
				xmax = 261.9527
				text = "D"
			intervals [1171]:
				xmin = 261.9527
				xmax = 261.9927
				text = "DH"
			intervals [1172]:
				xmin = 261.9927
				xmax = 262.0927
				text = "EH1"
			intervals [1173]:
				xmin = 262.0927
				xmax = 262.3627
				text = "N"
			intervals [1174]:
				xmin = 262.3627
				xmax = 262.6594
				text = ""
			intervals [1175]:
				xmin = 262.6594
				xmax = 262.6894
				text = "sil"
			intervals [1176]:
				xmin = 262.6894
				xmax = 262.7594
				text = "AY1"
			intervals [1177]:
				xmin = 262.7594
				xmax = 262.8394
				text = "HH"
			intervals [1178]:
				xmin = 262.8394
				xmax = 262.9394
				text = "AE1"
			intervals [1179]:
				xmin = 262.9394
				xmax = 263.0494
				text = "V"
			intervals [1180]:
				xmin = 263.0494
				xmax = 263.1194
				text = "W"
			intervals [1181]:
				xmin = 263.1194
				xmax = 263.1794
				text = "AH1"
			intervals [1182]:
				xmin = 263.1794
				xmax = 263.2294
				text = "N"
			intervals [1183]:
				xmin = 263.2294
				xmax = 263.3694
				text = "M"
			intervals [1184]:
				xmin = 263.3694
				xmax = 263.5194
				text = "AA1"
			intervals [1185]:
				xmin = 263.5194
				xmax = 263.5694
				text = "R"
			intervals [1186]:
				xmin = 263.5694
				xmax = 263.6194
				text = "B"
			intervals [1187]:
				xmin = 263.6194
				xmax = 263.6494
				text = "AH0"
			intervals [1188]:
				xmin = 263.6494
				xmax = 263.6794
				text = "L"
			intervals [1189]:
				xmin = 263.6794
				xmax = 263.7094
				text = "AH0"
			intervals [1190]:
				xmin = 263.7094
				xmax = 263.7894
				text = "N"
			intervals [1191]:
				xmin = 263.7894
				xmax = 263.8894
				text = "AY1"
			intervals [1192]:
				xmin = 263.8894
				xmax = 263.9594
				text = "sp"
			intervals [1193]:
				xmin = 263.9594
				xmax = 264.0694
				text = "P"
			intervals [1194]:
				xmin = 264.0694
				xmax = 264.1294
				text = "L"
			intervals [1195]:
				xmin = 264.1294
				xmax = 264.2094
				text = "AH1"
			intervals [1196]:
				xmin = 264.2094
				xmax = 264.2494
				text = "K"
			intervals [1197]:
				xmin = 264.2494
				xmax = 268.547
				text = ""
			intervals [1198]:
				xmin = 268.547
				xmax = 268.677
				text = "P"
			intervals [1199]:
				xmin = 268.677
				xmax = 268.737
				text = "UH1"
			intervals [1200]:
				xmin = 268.737
				xmax = 268.827
				text = "T"
			intervals [1201]:
				xmin = 268.827
				xmax = 269.007
				text = "AO1"
			intervals [1202]:
				xmin = 269.007
				xmax = 269.067
				text = "L"
			intervals [1203]:
				xmin = 269.067
				xmax = 269.097
				text = "DH"
			intervals [1204]:
				xmin = 269.097
				xmax = 269.127
				text = "AH0"
			intervals [1205]:
				xmin = 269.127
				xmax = 269.177
				text = "M"
			intervals [1206]:
				xmin = 269.177
				xmax = 269.287
				text = "AA1"
			intervals [1207]:
				xmin = 269.287
				xmax = 269.347
				text = "R"
			intervals [1208]:
				xmin = 269.347
				xmax = 269.417
				text = "B"
			intervals [1209]:
				xmin = 269.417
				xmax = 269.447
				text = "AH0"
			intervals [1210]:
				xmin = 269.447
				xmax = 269.477
				text = "L"
			intervals [1211]:
				xmin = 269.477
				xmax = 269.517
				text = "Z"
			intervals [1212]:
				xmin = 269.517
				xmax = 269.587
				text = "sp"
			intervals [1213]:
				xmin = 269.587
				xmax = 269.657
				text = "D"
			intervals [1214]:
				xmin = 269.657
				xmax = 269.927
				text = "AW1"
			intervals [1215]:
				xmin = 269.927
				xmax = 269.957
				text = "N"
			intervals [1216]:
				xmin = 269.957
				xmax = 269.987
				text = "AH0"
			intervals [1217]:
				xmin = 269.987
				xmax = 270.037
				text = "N"
			intervals [1218]:
				xmin = 270.037
				xmax = 270.067
				text = "D"
			intervals [1219]:
				xmin = 270.067
				xmax = 270.137
				text = "DH"
			intervals [1220]:
				xmin = 270.137
				xmax = 270.167
				text = "EH1"
			intervals [1221]:
				xmin = 270.167
				xmax = 270.277
				text = "N"
			intervals [1222]:
				xmin = 270.277
				xmax = 270.307
				text = "sp"
			intervals [1223]:
				xmin = 270.307
				xmax = 270.377
				text = "AY1"
			intervals [1224]:
				xmin = 270.377
				xmax = 270.507
				text = "sp"
			intervals [1225]:
				xmin = 270.507
				xmax = 270.757
				text = "SH"
			intervals [1226]:
				xmin = 270.757
				xmax = 270.817
				text = "UW1"
			intervals [1227]:
				xmin = 270.817
				xmax = 270.847
				text = "T"
			intervals [1228]:
				xmin = 270.847
				xmax = 270.927
				text = "IH1"
			intervals [1229]:
				xmin = 270.927
				xmax = 270.977
				text = "T"
			intervals [1230]:
				xmin = 270.977
				xmax = 271.027
				text = "L"
			intervals [1231]:
				xmin = 271.027
				xmax = 271.127
				text = "AY1"
			intervals [1232]:
				xmin = 271.127
				xmax = 271.177
				text = "K"
			intervals [1233]:
				xmin = 271.177
				xmax = 271.267
				text = "sp"
			intervals [1234]:
				xmin = 271.267
				xmax = 271.347
				text = "DH"
			intervals [1235]:
				xmin = 271.347
				xmax = 271.387
				text = "AE1"
			intervals [1236]:
				xmin = 271.387
				xmax = 271.567
				text = "T"
			intervals [1237]:
				xmin = 271.567
				xmax = 271.9176
				text = ""
			intervals [1238]:
				xmin = 271.9176
				xmax = 271.9776
				text = "sil"
			intervals [1239]:
				xmin = 271.9776
				xmax = 272.0276
				text = "DH"
			intervals [1240]:
				xmin = 272.0276
				xmax = 272.0776
				text = "AE1"
			intervals [1241]:
				xmin = 272.0776
				xmax = 272.1376
				text = "T"
			intervals [1242]:
				xmin = 272.1376
				xmax = 272.1776
				text = "S"
			intervals [1243]:
				xmin = 272.1776
				xmax = 272.2476
				text = "DH"
			intervals [1244]:
				xmin = 272.2476
				xmax = 272.2976
				text = "AH1"
			intervals [1245]:
				xmin = 272.2976
				xmax = 272.4476
				text = "P"
			intervals [1246]:
				xmin = 272.4476
				xmax = 272.6576
				text = "AW1"
			intervals [1247]:
				xmin = 272.6576
				xmax = 272.7176
				text = "ER0"
			intervals [1248]:
				xmin = 272.7176
				xmax = 274.7545
				text = "sp"
			intervals [1249]:
				xmin = 274.7545
				xmax = 274.7945
				text = "AH0"
			intervals [1250]:
				xmin = 274.7945
				xmax = 274.9345
				text = "M"
			intervals [1251]:
				xmin = 274.9345
				xmax = 275.1145
				text = "AA1"
			intervals [1252]:
				xmin = 275.1145
				xmax = 275.1645
				text = "R"
			intervals [1253]:
				xmin = 275.1645
				xmax = 275.2345
				text = "B"
			intervals [1254]:
				xmin = 275.2345
				xmax = 275.2645
				text = "AH0"
			intervals [1255]:
				xmin = 275.2645
				xmax = 275.3445
				text = "L"
			intervals [1256]:
				xmin = 275.3445
				xmax = 275.4645
				text = "sp"
			intervals [1257]:
				xmin = 275.4645
				xmax = 277.1765
				text = ""
			intervals [1258]:
				xmin = 277.1765
				xmax = 277.2765
				text = "TH"
			intervals [1259]:
				xmin = 277.2765
				xmax = 277.3565
				text = "AH1"
			intervals [1260]:
				xmin = 277.3565
				xmax = 277.5165
				text = "M"
			intervals [1261]:
				xmin = 277.5165
				xmax = 280.1427
				text = "sp"
			intervals [1262]:
				xmin = 280.1427
				xmax = 280.1827
				text = "Y"
			intervals [1263]:
				xmin = 280.1827
				xmax = 280.2527
				text = "EH1"
			intervals [1264]:
				xmin = 280.2527
				xmax = 280.3527
				text = "S"
			intervals [1265]:
				xmin = 280.3527
				xmax = 280.4327
				text = "S"
			intervals [1266]:
				xmin = 280.4327
				xmax = 280.7027
				text = "ER1"
			intervals [1267]:
				xmin = 280.7027
				xmax = 285.2127
				text = ""
			intervals [1268]:
				xmin = 285.2127
				xmax = 285.4427
				text = "sil"
			intervals [1269]:
				xmin = 285.4427
				xmax = 285.5327
				text = "AY1"
			intervals [1270]:
				xmin = 285.5327
				xmax = 285.6027
				text = "L"
			intervals [1271]:
				xmin = 285.6027
				xmax = 285.6627
				text = "AY1"
			intervals [1272]:
				xmin = 285.6627
				xmax = 285.6927
				text = "K"
			intervals [1273]:
				xmin = 285.6927
				xmax = 285.7827
				text = "sp"
			intervals [1274]:
				xmin = 285.7827
				xmax = 285.8527
				text = "B"
			intervals [1275]:
				xmin = 285.8527
				xmax = 285.9927
				text = "AE1"
			intervals [1276]:
				xmin = 285.9927
				xmax = 286.0927
				text = "S"
			intervals [1277]:
				xmin = 286.0927
				xmax = 286.1627
				text = "K"
			intervals [1278]:
				xmin = 286.1627
				xmax = 286.1927
				text = "AH0"
			intervals [1279]:
				xmin = 286.1927
				xmax = 286.2627
				text = "T"
			intervals [1280]:
				xmin = 286.2627
				xmax = 286.3127
				text = "B"
			intervals [1281]:
				xmin = 286.3127
				xmax = 286.4127
				text = "AO2"
			intervals [1282]:
				xmin = 286.4127
				xmax = 286.5727
				text = "L"
			intervals [1283]:
				xmin = 286.5727
				xmax = 287.0895
				text = ""
			intervals [1284]:
				xmin = 287.0895
				xmax = 287.1295
				text = "sil"
			intervals [1285]:
				xmin = 287.1295
				xmax = 287.3295
				text = "AH1"
			intervals [1286]:
				xmin = 287.3295
				xmax = 287.3895
				text = "M"
			intervals [1287]:
				xmin = 287.3895
				xmax = 288.5373
				text = "sp"
			intervals [1288]:
				xmin = 288.5373
				xmax = 288.6073
				text = "W"
			intervals [1289]:
				xmin = 288.6073
				xmax = 288.7273
				text = "IY1"
			intervals [1290]:
				xmin = 288.7273
				xmax = 288.9073
				text = "P"
			intervals [1291]:
				xmin = 288.9073
				xmax = 289.1276
				text = ""
			intervals [1292]:
				xmin = 289.1276
				xmax = 289.1876
				text = "sil"
			intervals [1293]:
				xmin = 289.1876
				xmax = 289.2176
				text = "W"
			intervals [1294]:
				xmin = 289.2176
				xmax = 289.2676
				text = "IY1"
			intervals [1295]:
				xmin = 289.2676
				xmax = 289.3076
				text = "sp"
			intervals [1296]:
				xmin = 289.3076
				xmax = 289.4176
				text = "P"
			intervals [1297]:
				xmin = 289.4176
				xmax = 289.4576
				text = "L"
			intervals [1298]:
				xmin = 289.4576
				xmax = 289.6876
				text = "EY1"
			intervals [1299]:
				xmin = 289.6876
				xmax = 289.7976
				text = "AH0"
			intervals [1300]:
				xmin = 289.7976
				xmax = 289.9076
				text = "B"
			intervals [1301]:
				xmin = 289.9076
				xmax = 290.0576
				text = "AE1"
			intervals [1302]:
				xmin = 290.0576
				xmax = 290.1476
				text = "S"
			intervals [1303]:
				xmin = 290.1476
				xmax = 290.1976
				text = "K"
			intervals [1304]:
				xmin = 290.1976
				xmax = 290.2276
				text = "AH0"
			intervals [1305]:
				xmin = 290.2276
				xmax = 290.2776
				text = "T"
			intervals [1306]:
				xmin = 290.2776
				xmax = 290.3176
				text = "B"
			intervals [1307]:
				xmin = 290.3176
				xmax = 290.4276
				text = "AO2"
			intervals [1308]:
				xmin = 290.4276
				xmax = 290.5376
				text = "L"
			intervals [1309]:
				xmin = 290.5376
				xmax = 290.6276
				text = "G"
			intervals [1310]:
				xmin = 290.6276
				xmax = 290.7776
				text = "EY1"
			intervals [1311]:
				xmin = 290.7776
				xmax = 290.8176
				text = "M"
			intervals [1312]:
				xmin = 290.8176
				xmax = 290.8576
				text = "sp"
			intervals [1313]:
				xmin = 290.8576
				xmax = 291.0376
				text = "AE1"
			intervals [1314]:
				xmin = 291.0376
				xmax = 291.1076
				text = "T"
			intervals [1315]:
				xmin = 291.1076
				xmax = 291.2476
				text = "S"
			intervals [1316]:
				xmin = 291.2476
				xmax = 291.2976
				text = "T"
			intervals [1317]:
				xmin = 291.2976
				xmax = 291.4776
				text = "EH1"
			intervals [1318]:
				xmin = 291.4776
				xmax = 291.5176
				text = "D"
			intervals [1319]:
				xmin = 291.5176
				xmax = 291.6276
				text = "P"
			intervals [1320]:
				xmin = 291.6276
				xmax = 291.6976
				text = "L"
			intervals [1321]:
				xmin = 291.6976
				xmax = 291.8476
				text = "EY1"
			intervals [1322]:
				xmin = 291.8476
				xmax = 291.9476
				text = "G"
			intervals [1323]:
				xmin = 291.9476
				xmax = 292.0376
				text = "R"
			intervals [1324]:
				xmin = 292.0376
				xmax = 292.1176
				text = "AW2"
			intervals [1325]:
				xmin = 292.1176
				xmax = 292.1476
				text = "N"
			intervals [1326]:
				xmin = 292.1476
				xmax = 292.2076
				text = "D"
			intervals [1327]:
				xmin = 292.2076
				xmax = 292.7688
				text = "sp"
			intervals [1328]:
				xmin = 292.7688
				xmax = 293.0188
				text = "AE1"
			intervals [1329]:
				xmin = 293.0188
				xmax = 293.1588
				text = "N"
			intervals [1330]:
				xmin = 293.1588
				xmax = 293.2388
				text = "sp"
			intervals [1331]:
				xmin = 293.2388
				xmax = 293.7933
				text = ""
			intervals [1332]:
				xmin = 293.7933
				xmax = 293.8433
				text = "F"
			intervals [1333]:
				xmin = 293.8433
				xmax = 293.9033
				text = "R"
			intervals [1334]:
				xmin = 293.9033
				xmax = 294.0733
				text = "AY1"
			intervals [1335]:
				xmin = 294.0733
				xmax = 294.2233
				text = "D"
			intervals [1336]:
				xmin = 294.2233
				xmax = 294.2533
				text = "IY0"
			intervals [1337]:
				xmin = 294.2533
				xmax = 294.4033
				text = "N"
			intervals [1338]:
				xmin = 294.4033
				xmax = 294.5133
				text = "AY1"
			intervals [1339]:
				xmin = 294.5133
				xmax = 294.6133
				text = "T"
			intervals [1340]:
				xmin = 294.6133
				xmax = 294.6733
				text = "DH"
			intervals [1341]:
				xmin = 294.6733
				xmax = 294.7033
				text = "AH0"
			intervals [1342]:
				xmin = 294.7033
				xmax = 294.7433
				text = "T"
			intervals [1343]:
				xmin = 294.7433
				xmax = 294.8333
				text = "S"
			intervals [1344]:
				xmin = 294.8333
				xmax = 294.9133
				text = "K"
			intervals [1345]:
				xmin = 294.9133
				xmax = 294.9633
				text = "AH1"
			intervals [1346]:
				xmin = 294.9633
				xmax = 295.1233
				text = "M"
			intervals [1347]:
				xmin = 295.1233
				xmax = 295.1533
				text = "IH0"
			intervals [1348]:
				xmin = 295.1533
				xmax = 295.2033
				text = "N"
			intervals [1349]:
				xmin = 295.2033
				xmax = 295.3433
				text = "AH1"
			intervals [1350]:
				xmin = 295.3433
				xmax = 295.3833
				text = "P"
			intervals [1351]:
				xmin = 295.3833
				xmax = 295.5039
				text = ""
			intervals [1352]:
				xmin = 295.5039
				xmax = 295.6239
				text = "DH"
			intervals [1353]:
				xmin = 295.6239
				xmax = 295.6939
				text = "AH0"
			intervals [1354]:
				xmin = 295.6939
				xmax = 295.8239
				text = "W"
			intervals [1355]:
				xmin = 295.8239
				xmax = 295.9439
				text = "AH1"
			intervals [1356]:
				xmin = 295.9439
				xmax = 296.0339
				text = "N"
			intervals [1357]:
				xmin = 296.0339
				xmax = 296.0639
				text = "sp"
			intervals [1358]:
				xmin = 296.0639
				xmax = 296.0939
				text = "Z"
			intervals [1359]:
				xmin = 296.0939
				xmax = 296.1439
				text = "HH"
			intervals [1360]:
				xmin = 296.1439
				xmax = 296.2139
				text = "UW1"
			intervals [1361]:
				xmin = 296.2139
				xmax = 296.2739
				text = "sp"
			intervals [1362]:
				xmin = 296.2739
				xmax = 296.3839
				text = "P"
			intervals [1363]:
				xmin = 296.3839
				xmax = 296.4739
				text = "L"
			intervals [1364]:
				xmin = 296.4739
				xmax = 296.8439
				text = "EY1"
			intervals [1365]:
				xmin = 296.8439
				xmax = 296.9339
				text = "sp"
			intervals [1366]:
				xmin = 296.9339
				xmax = 297.1052
				text = ""
			intervals [1367]:
				xmin = 297.1052
				xmax = 297.1952
				text = "DH"
			intervals [1368]:
				xmin = 297.1952
				xmax = 297.2952
				text = "EY1"
			intervals [1369]:
				xmin = 297.2952
				xmax = 297.3452
				text = "G"
			intervals [1370]:
				xmin = 297.3452
				xmax = 297.3952
				text = "IH1"
			intervals [1371]:
				xmin = 297.3952
				xmax = 297.4452
				text = "T"
			intervals [1372]:
				xmin = 297.4452
				xmax = 297.5652
				text = "AH0"
			intervals [1373]:
				xmin = 297.5652
				xmax = 297.6852
				text = "T"
			intervals [1374]:
				xmin = 297.6852
				xmax = 297.7252
				text = "R"
			intervals [1375]:
				xmin = 297.7252
				xmax = 297.8352
				text = "OW1"
			intervals [1376]:
				xmin = 297.8352
				xmax = 298.0152
				text = "F"
			intervals [1377]:
				xmin = 298.0152
				xmax = 298.2052
				text = "IY0"
			intervals [1378]:
				xmin = 298.2052
				xmax = 301.0934
				text = ""
			intervals [1379]:
				xmin = 301.0934
				xmax = 301.1434
				text = "sil"
			intervals [1380]:
				xmin = 301.1434
				xmax = 301.1734
				text = "AH0"
			intervals [1381]:
				xmin = 301.1734
				xmax = 301.2434
				text = "N"
			intervals [1382]:
				xmin = 301.2434
				xmax = 301.3634
				text = "sp"
			intervals [1383]:
				xmin = 301.3634
				xmax = 301.7234
				text = "Y"
			intervals [1384]:
				xmin = 301.7234
				xmax = 301.7934
				text = "EH1"
			intervals [1385]:
				xmin = 301.7934
				xmax = 301.9334
				text = "S"
			intervals [1386]:
				xmin = 301.9334
				xmax = 302.0234
				text = "T"
			intervals [1387]:
				xmin = 302.0234
				xmax = 302.0734
				text = "ER0"
			intervals [1388]:
				xmin = 302.0734
				xmax = 302.1534
				text = "D"
			intervals [1389]:
				xmin = 302.1534
				xmax = 302.4234
				text = "EY2"
			intervals [1390]:
				xmin = 302.4234
				xmax = 302.6665
				text = "sp"
			intervals [1391]:
				xmin = 302.6665
				xmax = 302.7365
				text = "Y"
			intervals [1392]:
				xmin = 302.7365
				xmax = 302.8065
				text = "EH1"
			intervals [1393]:
				xmin = 302.8065
				xmax = 302.9365
				text = "S"
			intervals [1394]:
				xmin = 302.9365
				xmax = 302.9665
				text = "T"
			intervals [1395]:
				xmin = 302.9665
				xmax = 302.9965
				text = "ER0"
			intervals [1396]:
				xmin = 302.9965
				xmax = 303.1065
				text = "D"
			intervals [1397]:
				xmin = 303.1065
				xmax = 303.2265
				text = "EY2"
			intervals [1398]:
				xmin = 303.2265
				xmax = 303.2965
				text = "W"
			intervals [1399]:
				xmin = 303.2965
				xmax = 303.3565
				text = "IY1"
			intervals [1400]:
				xmin = 303.3565
				xmax = 303.4165
				text = "sp"
			intervals [1401]:
				xmin = 303.4165
				xmax = 303.5065
				text = "P"
			intervals [1402]:
				xmin = 303.5065
				xmax = 303.5865
				text = "L"
			intervals [1403]:
				xmin = 303.5865
				xmax = 303.8965
				text = "EY1"
			intervals [1404]:
				xmin = 303.8965
				xmax = 303.9265
				text = "sp"
			intervals [1405]:
				xmin = 303.9265
				xmax = 304.1365
				text = "AH1"
			intervals [1406]:
				xmin = 304.1365
				xmax = 304.3065
				text = "M"
			intervals [1407]:
				xmin = 304.3065
				xmax = 304.8656
				text = "sp"
			intervals [1408]:
				xmin = 304.8656
				xmax = 304.9256
				text = "AH0"
			intervals [1409]:
				xmin = 304.9256
				xmax = 305.0556
				text = "N"
			intervals [1410]:
				xmin = 305.0556
				xmax = 305.1656
				text = "AH1"
			intervals [1411]:
				xmin = 305.1656
				xmax = 305.2256
				text = "DH"
			intervals [1412]:
				xmin = 305.2256
				xmax = 305.3156
				text = "ER0"
			intervals [1413]:
				xmin = 305.3156
				xmax = 305.4256
				text = "T"
			intervals [1414]:
				xmin = 305.4256
				xmax = 305.5456
				text = "IY1"
			intervals [1415]:
				xmin = 305.5456
				xmax = 305.6156
				text = "M"
			intervals [1416]:
				xmin = 305.6156
				xmax = 305.7456
				text = "sp"
			intervals [1417]:
				xmin = 305.7456
				xmax = 305.8256
				text = "EH1"
			intervals [1418]:
				xmin = 305.8256
				xmax = 305.8556
				text = "F"
			intervals [1419]:
				xmin = 305.8556
				xmax = 305.9656
				text = "sp"
			intervals [1420]:
				xmin = 305.9656
				xmax = 306.1756
				text = "F"
			intervals [1421]:
				xmin = 306.1756
				xmax = 306.2256
				text = "AO1"
			intervals [1422]:
				xmin = 306.2256
				xmax = 306.2556
				text = "R"
			intervals [1423]:
				xmin = 306.2556
				xmax = 306.2956
				text = "AH0"
			intervals [1424]:
				xmin = 306.2956
				xmax = 306.4856
				text = "CH"
			intervals [1425]:
				xmin = 306.4856
				xmax = 306.5956
				text = "AE1"
			intervals [1426]:
				xmin = 306.5956
				xmax = 306.6656
				text = "M"
			intervals [1427]:
				xmin = 306.6656
				xmax = 306.7456
				text = "P"
			intervals [1428]:
				xmin = 306.7456
				xmax = 306.8056
				text = "IY0"
			intervals [1429]:
				xmin = 306.8056
				xmax = 306.8356
				text = "AH0"
			intervals [1430]:
				xmin = 306.8356
				xmax = 306.9756
				text = "N"
			intervals [1431]:
				xmin = 306.9756
				xmax = 307.0956
				text = "SH"
			intervals [1432]:
				xmin = 307.0956
				xmax = 307.1756
				text = "IH2"
			intervals [1433]:
				xmin = 307.1756
				xmax = 307.2056
				text = "P"
			intervals [1434]:
				xmin = 307.2056
				xmax = 307.2456
				text = "sp"
			intervals [1435]:
				xmin = 307.2456
				xmax = 307.2756
				text = "AH0"
			intervals [1436]:
				xmin = 307.2756
				xmax = 307.4856
				text = "N"
			intervals [1437]:
				xmin = 307.4856
				xmax = 307.5256
				text = "W"
			intervals [1438]:
				xmin = 307.5256
				xmax = 307.5856
				text = "IY1"
			intervals [1439]:
				xmin = 307.5856
				xmax = 307.6456
				text = "sp"
			intervals [1440]:
				xmin = 307.6456
				xmax = 307.8056
				text = "W"
			intervals [1441]:
				xmin = 307.8056
				xmax = 307.9356
				text = "AA1"
			intervals [1442]:
				xmin = 307.9356
				xmax = 307.9756
				text = "N"
			intervals [1443]:
				xmin = 307.9756
				xmax = 313.4075
				text = "sp"
			intervals [1444]:
				xmin = 313.4075
				xmax = 313.5375
				text = "AY1"
			intervals [1445]:
				xmin = 313.5375
				xmax = 313.6675
				text = "P"
			intervals [1446]:
				xmin = 313.6675
				xmax = 313.7175
				text = "L"
			intervals [1447]:
				xmin = 313.7175
				xmax = 313.8775
				text = "EY1"
			intervals [1448]:
				xmin = 313.8775
				xmax = 313.9775
				text = "G"
			intervals [1449]:
				xmin = 313.9775
				xmax = 314.3375
				text = "AA1"
			intervals [1450]:
				xmin = 314.3375
				xmax = 314.3875
				text = "R"
			intervals [1451]:
				xmin = 314.3875
				xmax = 314.4975
				text = "D"
			intervals [1452]:
				xmin = 314.4975
				xmax = 318.7024
				text = ""
			intervals [1453]:
				xmin = 318.7024
				xmax = 318.7724
				text = "sil"
			intervals [1454]:
				xmin = 318.7724
				xmax = 319.0624
				text = "AH1"
			intervals [1455]:
				xmin = 319.0624
				xmax = 319.1624
				text = "M"
			intervals [1456]:
				xmin = 319.1624
				xmax = 319.3524
				text = "sp"
			intervals [1457]:
				xmin = 319.3524
				xmax = 319.978
				text = ""
			intervals [1458]:
				xmin = 319.978
				xmax = 320.058
				text = "HH"
			intervals [1459]:
				xmin = 320.058
				xmax = 320.128
				text = "IY1"
			intervals [1460]:
				xmin = 320.128
				xmax = 320.228
				text = "JH"
			intervals [1461]:
				xmin = 320.228
				xmax = 320.428
				text = "AH1"
			intervals [1462]:
				xmin = 320.428
				xmax = 320.628
				text = "S"
			intervals [1463]:
				xmin = 320.628
				xmax = 321.1834
				text = ""
			intervals [1464]:
				xmin = 321.1834
				xmax = 321.2934
				text = "P"
			intervals [1465]:
				xmin = 321.2934
				xmax = 321.3534
				text = "UH1"
			intervals [1466]:
				xmin = 321.3534
				xmax = 321.3834
				text = "T"
			intervals [1467]:
				xmin = 321.3834
				xmax = 321.4234
				text = "HH"
			intervals [1468]:
				xmin = 321.4234
				xmax = 321.4834
				text = "IH0"
			intervals [1469]:
				xmin = 321.4834
				xmax = 321.5634
				text = "Z"
			intervals [1470]:
				xmin = 321.5634
				xmax = 321.6434
				text = "HH"
			intervals [1471]:
				xmin = 321.6434
				xmax = 321.8334
				text = "AE1"
			intervals [1472]:
				xmin = 321.8334
				xmax = 321.9434
				text = "N"
			intervals [1473]:
				xmin = 321.9434
				xmax = 321.9734
				text = "D"
			intervals [1474]:
				xmin = 321.9734
				xmax = 322.0334
				text = "Z"
			intervals [1475]:
				xmin = 322.0334
				xmax = 322.1734
				text = "AH1"
			intervals [1476]:
				xmin = 322.1734
				xmax = 322.2234
				text = "P"
			intervals [1477]:
				xmin = 322.2234
				xmax = 322.3134
				text = "AH0"
			intervals [1478]:
				xmin = 322.3134
				xmax = 322.3934
				text = "N"
			intervals [1479]:
				xmin = 322.3934
				xmax = 322.5234
				text = "S"
			intervals [1480]:
				xmin = 322.5234
				xmax = 322.5934
				text = "T"
			intervals [1481]:
				xmin = 322.5934
				xmax = 322.7034
				text = "AA1"
			intervals [1482]:
				xmin = 322.7034
				xmax = 322.7634
				text = "P"
			intervals [1483]:
				xmin = 322.7634
				xmax = 322.7934
				text = "sp"
			intervals [1484]:
				xmin = 322.7934
				xmax = 322.8534
				text = "DH"
			intervals [1485]:
				xmin = 322.8534
				xmax = 322.9034
				text = "AH1"
			intervals [1486]:
				xmin = 322.9034
				xmax = 323.1234
				text = "AH1"
			intervals [1487]:
				xmin = 323.1234
				xmax = 323.2734
				text = "M"
			intervals [1488]:
				xmin = 323.2734
				xmax = 323.9944
				text = "sp"
			intervals [1489]:
				xmin = 323.9944
				xmax = 324.2144
				text = "S"
			intervals [1490]:
				xmin = 324.2144
				xmax = 324.2844
				text = "T"
			intervals [1491]:
				xmin = 324.2844
				xmax = 324.3944
				text = "AA1"
			intervals [1492]:
				xmin = 324.3944
				xmax = 324.4544
				text = "P"
			intervals [1493]:
				xmin = 324.4544
				xmax = 324.5144
				text = "sp"
			intervals [1494]:
				xmin = 324.5144
				xmax = 324.5844
				text = "DH"
			intervals [1495]:
				xmin = 324.5844
				xmax = 324.6244
				text = "AH1"
			intervals [1496]:
				xmin = 324.6244
				xmax = 324.9944
				text = "AH1"
			intervals [1497]:
				xmin = 324.9944
				xmax = 325.0644
				text = "M"
			intervals [1498]:
				xmin = 325.0644
				xmax = 325.4544
				text = "sp"
			intervals [1499]:
				xmin = 325.4544
				xmax = 327.7455
				text = ""
			intervals [1500]:
				xmin = 327.7455
				xmax = 327.7755
				text = "S"
			intervals [1501]:
				xmin = 327.7755
				xmax = 327.8455
				text = "T"
			intervals [1502]:
				xmin = 327.8455
				xmax = 327.9655
				text = "AA1"
			intervals [1503]:
				xmin = 327.9655
				xmax = 328.0755
				text = "P"
			intervals [1504]:
				xmin = 328.0755
				xmax = 328.1055
				text = "DH"
			intervals [1505]:
				xmin = 328.1055
				xmax = 328.1355
				text = "AH0"
			intervals [1506]:
				xmin = 328.1355
				xmax = 328.2355
				text = "B"
			intervals [1507]:
				xmin = 328.2355
				xmax = 328.4255
				text = "AE1"
			intervals [1508]:
				xmin = 328.4255
				xmax = 328.5955
				text = "S"
			intervals [1509]:
				xmin = 328.5955
				xmax = 328.6594
				text = ""
			intervals [1510]:
				xmin = 328.6594
				xmax = 328.6894
				text = "sil"
			intervals [1511]:
				xmin = 328.6894
				xmax = 328.7594
				text = "T"
			intervals [1512]:
				xmin = 328.7594
				xmax = 328.8094
				text = "R"
			intervals [1513]:
				xmin = 328.8094
				xmax = 328.9094
				text = "AY1"
			intervals [1514]:
				xmin = 328.9094
				xmax = 328.9594
				text = "T"
			intervals [1515]:
				xmin = 328.9594
				xmax = 329.0694
				text = "AH0"
			intervals [1516]:
				xmin = 329.0694
				xmax = 329.1394
				text = "G"
			intervals [1517]:
				xmin = 329.1394
				xmax = 329.1794
				text = "IH1"
			intervals [1518]:
				xmin = 329.1794
				xmax = 329.2294
				text = "T"
			intervals [1519]:
				xmin = 329.2294
				xmax = 329.2894
				text = "sp"
			intervals [1520]:
				xmin = 329.2894
				xmax = 329.3294
				text = "DH"
			intervals [1521]:
				xmin = 329.3294
				xmax = 329.3594
				text = "AH0"
			intervals [1522]:
				xmin = 329.3594
				xmax = 329.5094
				text = "B"
			intervals [1523]:
				xmin = 329.5094
				xmax = 329.7094
				text = "AO1"
			intervals [1524]:
				xmin = 329.7094
				xmax = 329.7594
				text = "L"
			intervals [1525]:
				xmin = 329.7594
				xmax = 329.8794
				text = "F"
			intervals [1526]:
				xmin = 329.8794
				xmax = 329.9094
				text = "ER0"
			intervals [1527]:
				xmin = 329.9094
				xmax = 329.9494
				text = "M"
			intervals [1528]:
				xmin = 329.9494
				xmax = 329.9794
				text = "DH"
			intervals [1529]:
				xmin = 329.9794
				xmax = 330.0094
				text = "AH0"
			intervals [1530]:
				xmin = 330.0094
				xmax = 330.1794
				text = "M"
			intervals [1531]:
				xmin = 330.1794
				xmax = 330.3694
				text = "AE1"
			intervals [1532]:
				xmin = 330.3694
				xmax = 330.5794
				text = "N"
			intervals [1533]:
				xmin = 330.5794
				xmax = 334.7294
				text = "sp"
			intervals [1534]:
				xmin = 334.7294
				xmax = 334.8294
				text = "Y"
			intervals [1535]:
				xmin = 334.8294
				xmax = 334.9894
				text = "EH1"
			intervals [1536]:
				xmin = 334.9894
				xmax = 335.1494
				text = "S"
			intervals [1537]:
				xmin = 335.1494
				xmax = 336.8686
				text = ""
			intervals [1538]:
				xmin = 336.8686
				xmax = 336.9586
				text = "sil"
			intervals [1539]:
				xmin = 336.9586
				xmax = 337.0186
				text = "Y"
			intervals [1540]:
				xmin = 337.0186
				xmax = 337.1986
				text = "EH1"
			intervals [1541]:
				xmin = 337.1986
				xmax = 337.4786
				text = "S"
			intervals [1542]:
				xmin = 337.4786
				xmax = 339.0563
				text = ""
			intervals [1543]:
				xmin = 339.0563
				xmax = 339.1563
				text = "sil"
			intervals [1544]:
				xmin = 339.1563
				xmax = 339.2063
				text = "ER0"
			intervals [1545]:
				xmin = 339.2063
				xmax = 339.3263
				text = "AW1"
			intervals [1546]:
				xmin = 339.3263
				xmax = 339.3663
				text = "N"
			intervals [1547]:
				xmin = 339.3663
				xmax = 339.3963
				text = "D"
			intervals [1548]:
				xmin = 339.3963
				xmax = 339.4263
				text = "AH0"
			intervals [1549]:
				xmin = 339.4263
				xmax = 339.4663
				text = "B"
			intervals [1550]:
				xmin = 339.4663
				xmax = 339.4963
				text = "AW1"
			intervals [1551]:
				xmin = 339.4963
				xmax = 339.5763
				text = "T"
			intervals [1552]:
				xmin = 339.5763
				xmax = 339.6063
				text = "sp"
			intervals [1553]:
				xmin = 339.6063
				xmax = 339.7763
				text = "F"
			intervals [1554]:
				xmin = 339.7763
				xmax = 339.9963
				text = "AO1"
			intervals [1555]:
				xmin = 339.9963
				xmax = 340.2863
				text = "R"
			intervals [1556]:
				xmin = 340.2863
				xmax = 340.6741
				text = ""
			intervals [1557]:
				xmin = 340.6741
				xmax = 340.7441
				text = "sil"
			intervals [1558]:
				xmin = 340.7441
				xmax = 340.8441
				text = "ER0"
			intervals [1559]:
				xmin = 340.8441
				xmax = 340.9241
				text = "sp"
			intervals [1560]:
				xmin = 340.9241
				xmax = 341.0741
				text = "S"
			intervals [1561]:
				xmin = 341.0741
				xmax = 341.2341
				text = "IH1"
			intervals [1562]:
				xmin = 341.2341
				xmax = 341.4041
				text = "K"
			intervals [1563]:
				xmin = 341.4041
				xmax = 341.5541
				text = "S"
			intervals [1564]:
				xmin = 341.5541
				xmax = 342.9125
				text = ""
			intervals [1565]:
				xmin = 342.9125
				xmax = 342.9525
				text = "sil"
			intervals [1566]:
				xmin = 342.9525
				xmax = 343.0025
				text = "Y"
			intervals [1567]:
				xmin = 343.0025
				xmax = 343.0725
				text = "EH1"
			intervals [1568]:
				xmin = 343.0725
				xmax = 343.1425
				text = "S"
			intervals [1569]:
				xmin = 343.1425
				xmax = 343.2625
				text = "S"
			intervals [1570]:
				xmin = 343.2625
				xmax = 343.5125
				text = "ER1"
			intervals [1571]:
				xmin = 343.5125
				xmax = 345.2518
				text = ""
			intervals [1572]:
				xmin = 345.2518
				xmax = 345.3518
				text = "sil"
			intervals [1573]:
				xmin = 345.3518
				xmax = 345.4018
				text = "Y"
			intervals [1574]:
				xmin = 345.4018
				xmax = 345.5518
				text = "AE1"
			intervals [1575]:
				xmin = 345.5518
				xmax = 345.6918
				text = "sp"
			intervals [1576]:
				xmin = 345.6918
				xmax = 345.7748
				text = ""
			intervals [1577]:
				xmin = 345.7748
				xmax = 345.8148
				text = "IH0"
			intervals [1578]:
				xmin = 345.8148
				xmax = 345.8448
				text = "T"
			intervals [1579]:
				xmin = 345.8448
				xmax = 345.9548
				text = "S"
			intervals [1580]:
				xmin = 345.9548
				xmax = 346.0248
				text = "G"
			intervals [1581]:
				xmin = 346.0248
				xmax = 346.2448
				text = "UH1"
			intervals [1582]:
				xmin = 346.2448
				xmax = 346.2848
				text = "D"
			intervals [1583]:
				xmin = 346.2848
				xmax = 350.2219
				text = "sp"
			intervals [1584]:
				xmin = 350.2219
				xmax = 350.2819
				text = "ER0"
			intervals [1585]:
				xmin = 350.2819
				xmax = 350.3119
				text = "AW1"
			intervals [1586]:
				xmin = 350.3119
				xmax = 350.3419
				text = "N"
			intervals [1587]:
				xmin = 350.3419
				xmax = 350.3719
				text = "D"
			intervals [1588]:
				xmin = 350.3719
				xmax = 350.4719
				text = "AH0"
			intervals [1589]:
				xmin = 350.4719
				xmax = 350.5219
				text = "B"
			intervals [1590]:
				xmin = 350.5219
				xmax = 350.5919
				text = "AW1"
			intervals [1591]:
				xmin = 350.5919
				xmax = 350.7119
				text = "T"
			intervals [1592]:
				xmin = 350.7119
				xmax = 350.8319
				text = "T"
			intervals [1593]:
				xmin = 350.8319
				xmax = 350.8819
				text = "W"
			intervals [1594]:
				xmin = 350.8819
				xmax = 350.9419
				text = "EH1"
			intervals [1595]:
				xmin = 350.9419
				xmax = 351.0219
				text = "N"
			intervals [1596]:
				xmin = 351.0219
				xmax = 351.1319
				text = "IY0"
			intervals [1597]:
				xmin = 351.1319
				xmax = 351.2919
				text = "S"
			intervals [1598]:
				xmin = 351.2919
				xmax = 351.4119
				text = "EH1"
			intervals [1599]:
				xmin = 351.4119
				xmax = 351.5019
				text = "V"
			intervals [1600]:
				xmin = 351.5019
				xmax = 351.6119
				text = "AH0"
			intervals [1601]:
				xmin = 351.6119
				xmax = 352.0119
				text = "N"
			intervals [1602]:
				xmin = 352.0119
				xmax = 353.2484
				text = "sp"
			intervals [1603]:
				xmin = 353.2484
				xmax = 353.3184
				text = "TH"
			intervals [1604]:
				xmin = 353.3184
				xmax = 353.4784
				text = "ER1"
			intervals [1605]:
				xmin = 353.4784
				xmax = 353.5384
				text = "D"
			intervals [1606]:
				xmin = 353.5384
				xmax = 353.6084
				text = "IY0"
			intervals [1607]:
				xmin = 353.6084
				xmax = 353.6784
				text = "sp"
			intervals [1608]:
				xmin = 353.6784
				xmax = 353.7984
				text = "P"
			intervals [1609]:
				xmin = 353.7984
				xmax = 353.9184
				text = "OY1"
			intervals [1610]:
				xmin = 353.9184
				xmax = 353.9784
				text = "N"
			intervals [1611]:
				xmin = 353.9784
				xmax = 354.0684
				text = "T"
			intervals [1612]:
				xmin = 354.0684
				xmax = 354.1584
				text = "S"
			intervals [1613]:
				xmin = 354.1584
				xmax = 354.3384
				text = "S"
			intervals [1614]:
				xmin = 354.3384
				xmax = 354.3884
				text = "AH1"
			intervals [1615]:
				xmin = 354.3884
				xmax = 354.4184
				text = "M"
			intervals [1616]:
				xmin = 354.4184
				xmax = 354.4484
				text = "TH"
			intervals [1617]:
				xmin = 354.4484
				xmax = 354.4784
				text = "IH0"
			intervals [1618]:
				xmin = 354.4784
				xmax = 354.5084
				text = "N"
			intervals [1619]:
				xmin = 354.5084
				xmax = 354.5684
				text = "sp"
			intervals [1620]:
				xmin = 354.5684
				xmax = 354.6484
				text = "L"
			intervals [1621]:
				xmin = 354.6484
				xmax = 354.6884
				text = "AY1"
			intervals [1622]:
				xmin = 354.6884
				xmax = 354.7284
				text = "K"
			intervals [1623]:
				xmin = 354.7284
				xmax = 354.8584
				text = "sp"
			intervals [1624]:
				xmin = 354.8584
				xmax = 354.9284
				text = "DH"
			intervals [1625]:
				xmin = 354.9284
				xmax = 354.9684
				text = "AH0"
			intervals [1626]:
				xmin = 354.9684
				xmax = 354.9984
				text = "T"
			intervals [1627]:
				xmin = 354.9984
				xmax = 359.820
				text = "sp"
			intervals [1628]:
				xmin = 359.820
				xmax = 359.920
				text = "N"
			intervals [1629]:
				xmin = 359.920
				xmax = 360.060
				text = "OW1"
			intervals [1630]:
				xmin = 360.060
				xmax = 363.2192
				text = "sp"
			intervals [1631]:
				xmin = 363.2192
				xmax = 363.4092
				text = "N"
			intervals [1632]:
				xmin = 363.4092
				xmax = 363.6092
				text = "OW1"
			intervals [1633]:
				xmin = 363.6092
				xmax = 363.7492
				text = "sp"
			intervals [1634]:
				xmin = 363.7492
				xmax = 365.0651
				text = ""
			intervals [1635]:
				xmin = 365.0651
				xmax = 365.3151
				text = "S"
			intervals [1636]:
				xmin = 365.3151
				xmax = 365.3651
				text = "T"
			intervals [1637]:
				xmin = 365.3651
				xmax = 365.4451
				text = "IH1"
			intervals [1638]:
				xmin = 365.4451
				xmax = 365.4751
				text = "K"
			intervals [1639]:
				xmin = 365.4751
				xmax = 365.5451
				text = "sp"
			intervals [1640]:
				xmin = 365.5451
				xmax = 365.6351
				text = "B"
			intervals [1641]:
				xmin = 365.6351
				xmax = 365.7551
				text = "AO1"
			intervals [1642]:
				xmin = 365.7551
				xmax = 365.9451
				text = "L"
			intervals [1643]:
				xmin = 365.9451
				xmax = 366.6535
				text = ""
			intervals [1644]:
				xmin = 366.6535
				xmax = 366.8735
				text = "N"
			intervals [1645]:
				xmin = 366.8735
				xmax = 367.0735
				text = "OW1"
			intervals [1646]:
				xmin = 367.0735
				xmax = 367.2935
				text = "sp"
			intervals [1647]:
				xmin = 367.2935
				xmax = 370.1462
				text = ""
			intervals [1648]:
				xmin = 370.1462
				xmax = 370.3562
				text = "M"
			intervals [1649]:
				xmin = 370.3562
				xmax = 370.6862
				text = "EY1"
			intervals [1650]:
				xmin = 370.6862
				xmax = 372.4398
				text = "sp"
			intervals [1651]:
				xmin = 372.4398
				xmax = 372.4898
				text = "M"
			intervals [1652]:
				xmin = 372.4898
				xmax = 372.6198
				text = "EY1"
			intervals [1653]:
				xmin = 372.6198
				xmax = 372.7198
				text = "AY1"
			intervals [1654]:
				xmin = 372.7198
				xmax = 372.7998
				text = "L"
			intervals [1655]:
				xmin = 372.7998
				xmax = 372.8798
				text = "AY1"
			intervals [1656]:
				xmin = 372.8798
				xmax = 372.9298
				text = "K"
			intervals [1657]:
				xmin = 372.9298
				xmax = 372.9798
				text = "sp"
			intervals [1658]:
				xmin = 372.9798
				xmax = 373.0738
				text = ""
			intervals [1659]:
				xmin = 373.0738
				xmax = 373.1738
				text = "W"
			intervals [1660]:
				xmin = 373.1738
				xmax = 373.2338
				text = "AH1"
			intervals [1661]:
				xmin = 373.2338
				xmax = 373.2838
				text = "T"
			intervals [1662]:
				xmin = 373.2838
				xmax = 373.3138
				text = "Z"
			intervals [1663]:
				xmin = 373.3138
				xmax = 373.3438
				text = "sp"
			intervals [1664]:
				xmin = 373.3438
				xmax = 373.4838
				text = "HH"
			intervals [1665]:
				xmin = 373.4838
				xmax = 373.5738
				text = "AW1"
			intervals [1666]:
				xmin = 373.5738
				xmax = 373.6538
				text = "Y"
			intervals [1667]:
				xmin = 373.6538
				xmax = 373.6838
				text = "UW1"
			intervals [1668]:
				xmin = 373.6838
				xmax = 373.7838
				text = "P"
			intervals [1669]:
				xmin = 373.7838
				xmax = 373.8138
				text = "L"
			intervals [1670]:
				xmin = 373.8138
				xmax = 373.9238
				text = "EY1"
			intervals [1671]:
				xmin = 373.9238
				xmax = 374.0038
				text = "DH"
			intervals [1672]:
				xmin = 374.0038
				xmax = 374.0638
				text = "AE1"
			intervals [1673]:
				xmin = 374.0638
				xmax = 374.1438
				text = "T"
			intervals [1674]:
				xmin = 374.1438
				xmax = 380.2735
				text = "sp"
			intervals [1675]:
				xmin = 380.2735
				xmax = 380.3735
				text = "N"
			intervals [1676]:
				xmin = 380.3735
				xmax = 380.5135
				text = "OW1"
			intervals [1677]:
				xmin = 380.5135
				xmax = 385.6523
				text = "sp"
			intervals [1678]:
				xmin = 385.6523
				xmax = 385.7223
				text = "L"
			intervals [1679]:
				xmin = 385.7223
				xmax = 385.8223
				text = "EH1"
			intervals [1680]:
				xmin = 385.8223
				xmax = 385.9023
				text = "F"
			intervals [1681]:
				xmin = 385.9023
				xmax = 385.9323
				text = "T"
			intervals [1682]:
				xmin = 385.9323
				xmax = 386.0923
				text = "S"
			intervals [1683]:
				xmin = 386.0923
				xmax = 386.4323
				text = "AY1"
			intervals [1684]:
				xmin = 386.4323
				xmax = 386.4823
				text = "D"
			intervals [1685]:
				xmin = 386.4823
				xmax = 388.3278
				text = "sp"
			intervals [1686]:
				xmin = 388.3278
				xmax = 388.5178
				text = "AH1"
			intervals [1687]:
				xmin = 388.5178
				xmax = 388.5578
				text = "HH"
			intervals [1688]:
				xmin = 388.5578
				xmax = 388.7978
				text = "AH1"
			intervals [1689]:
				xmin = 388.7978
				xmax = 390.8115
				text = "sp"
			intervals [1690]:
				xmin = 390.8115
				xmax = 390.8815
				text = "N"
			intervals [1691]:
				xmin = 390.8815
				xmax = 391.0715
				text = "OW1"
			intervals [1692]:
				xmin = 391.0715
				xmax = 391.1615
				text = "Y"
			intervals [1693]:
				xmin = 391.1615
				xmax = 391.2515
				text = "UW1"
			intervals [1694]:
				xmin = 391.2515
				xmax = 391.3115
				text = "N"
			intervals [1695]:
				xmin = 391.3115
				xmax = 391.6215
				text = "OW1"
			intervals [1696]:
				xmin = 391.6215
				xmax = 391.7815
				text = "sp"
			intervals [1697]:
				xmin = 391.7815
				xmax = 391.8715
				text = "L"
			intervals [1698]:
				xmin = 391.8715
				xmax = 391.9715
				text = "AY1"
			intervals [1699]:
				xmin = 391.9715
				xmax = 392.0015
				text = "K"
			intervals [1700]:
				xmin = 392.0015
				xmax = 392.0615
				text = "sp"
			intervals [1701]:
				xmin = 392.0615
				xmax = 392.1415
				text = "AO1"
			intervals [1702]:
				xmin = 392.1415
				xmax = 392.2915
				text = "L"
			intervals [1703]:
				xmin = 392.2915
				xmax = 392.3215
				text = "sp"
			intervals [1704]:
				xmin = 392.3215
				xmax = 392.3615
				text = "DH"
			intervals [1705]:
				xmin = 392.3615
				xmax = 392.4115
				text = "AH0"
			intervals [1706]:
				xmin = 392.4115
				xmax = 392.5015
				text = "T"
			intervals [1707]:
				xmin = 392.5015
				xmax = 392.7215
				text = "sp"
			intervals [1708]:
				xmin = 392.7215
				xmax = 392.7715
				text = "L"
			intervals [1709]:
				xmin = 392.7715
				xmax = 392.9315
				text = "EH1"
			intervals [1710]:
				xmin = 392.9315
				xmax = 393.0415
				text = "F"
			intervals [1711]:
				xmin = 393.0415
				xmax = 393.1015
				text = "T"
			intervals [1712]:
				xmin = 393.1015
				xmax = 393.1515
				text = "sp"
			intervals [1713]:
				xmin = 393.1515
				xmax = 393.4215
				text = "EH1"
			intervals [1714]:
				xmin = 393.4215
				xmax = 393.4715
				text = "N"
			intervals [1715]:
				xmin = 393.4715
				xmax = 393.5015
				text = "D"
			intervals [1716]:
				xmin = 393.5015
				xmax = 393.5315
				text = "sp"
			intervals [1717]:
				xmin = 393.5315
				xmax = 393.6015
				text = "IH0"
			intervals [1718]:
				xmin = 393.6015
				xmax = 393.7715
				text = "Z"
			intervals [1719]:
				xmin = 393.7715
				xmax = 394.0615
				text = "spn"
			intervals [1720]:
				xmin = 394.0615
				xmax = 397.0085
				text = ""
			intervals [1721]:
				xmin = 397.0085
				xmax = 397.0685
				text = "sil"
			intervals [1722]:
				xmin = 397.0685
				xmax = 397.0985
				text = "AY1"
			intervals [1723]:
				xmin = 397.0985
				xmax = 397.1285
				text = "D"
			intervals [1724]:
				xmin = 397.1285
				xmax = 397.1685
				text = "IH1"
			intervals [1725]:
				xmin = 397.1685
				xmax = 397.1985
				text = "N"
			intervals [1726]:
				xmin = 397.1985
				xmax = 397.2285
				text = "T"
			intervals [1727]:
				xmin = 397.2285
				xmax = 397.9885
				text = "sp"
			intervals [1728]:
				xmin = 397.9885
				xmax = 398.0185
				text = "M"
			intervals [1729]:
				xmin = 398.0185
				xmax = 398.0485
				text = "IY1"
			intervals [1730]:
				xmin = 398.0485
				xmax = 398.0785
				text = "N"
			intervals [1731]:
				xmin = 398.0785
				xmax = 398.1085
				text = "T"
			intervals [1732]:
				xmin = 398.1085
				xmax = 398.1385
				text = "AH0"
			intervals [1733]:
				xmin = 398.1385
				xmax = 405.418
				text = ""
			intervals [1734]:
				xmin = 405.418
				xmax = 405.468
				text = "sil"
			intervals [1735]:
				xmin = 405.468
				xmax = 405.728
				text = "Y"
			intervals [1736]:
				xmin = 405.728
				xmax = 405.848
				text = "AE1"
			intervals [1737]:
				xmin = 405.848
				xmax = 405.998
				text = "sp"
			intervals [1738]:
				xmin = 405.998
				xmax = 409.328
				text = ""
			intervals [1739]:
				xmin = 409.328
				xmax = 409.408
				text = "HH"
			intervals [1740]:
				xmin = 409.408
				xmax = 409.578
				text = "AH1"
			intervals [1741]:
				xmin = 409.578
				xmax = 410.7207
				text = "sp"
			intervals [1742]:
				xmin = 410.7207
				xmax = 410.7807
				text = "N"
			intervals [1743]:
				xmin = 410.7807
				xmax = 410.8707
				text = "AA1"
			intervals [1744]:
				xmin = 410.8707
				xmax = 411.0007
				text = "T"
			intervals [1745]:
				xmin = 411.0007
				xmax = 411.1507
				text = "Y"
			intervals [1746]:
				xmin = 411.1507
				xmax = 411.2307
				text = "EH1"
			intervals [1747]:
				xmin = 411.2307
				xmax = 411.3107
				text = "T"
			intervals [1748]:
				xmin = 411.3107
				xmax = 415.6181
				text = "sp"
			intervals [1749]:
				xmin = 415.6181
				xmax = 415.6581
				text = "Y"
			intervals [1750]:
				xmin = 415.6581
				xmax = 415.7381
				text = "EH1"
			intervals [1751]:
				xmin = 415.7381
				xmax = 415.8181
				text = "S"
			intervals [1752]:
				xmin = 415.8181
				xmax = 415.9381
				text = "S"
			intervals [1753]:
				xmin = 415.9381
				xmax = 416.2781
				text = "ER1"
			intervals [1754]:
				xmin = 416.2781
				xmax = 418.332
				text = ""
			intervals [1755]:
				xmin = 418.332
				xmax = 418.412
				text = "sil"
			intervals [1756]:
				xmin = 418.412
				xmax = 418.452
				text = "Y"
			intervals [1757]:
				xmin = 418.452
				xmax = 418.502
				text = "EH1"
			intervals [1758]:
				xmin = 418.502
				xmax = 418.572
				text = "S"
			intervals [1759]:
				xmin = 418.572
				xmax = 418.712
				text = "S"
			intervals [1760]:
				xmin = 418.712
				xmax = 418.982
				text = "ER1"
			intervals [1761]:
				xmin = 418.982
				xmax = 420.855
				text = "sp"
			intervals [1762]:
				xmin = 420.855
				xmax = 420.965
				text = "CH"
			intervals [1763]:
				xmin = 420.965
				xmax = 421.085
				text = "AA1"
			intervals [1764]:
				xmin = 421.085
				xmax = 421.135
				text = "R"
			intervals [1765]:
				xmin = 421.135
				xmax = 421.165
				text = "L"
			intervals [1766]:
				xmin = 421.165
				xmax = 421.255
				text = "IY0"
			intervals [1767]:
				xmin = 421.255
				xmax = 421.365
				text = "T"
			intervals [1768]:
				xmin = 421.365
				xmax = 421.475
				text = "EY1"
			intervals [1769]:
				xmin = 421.475
				xmax = 421.555
				text = "L"
			intervals [1770]:
				xmin = 421.555
				xmax = 421.665
				text = "ER0"
			intervals [1771]:
				xmin = 421.665
				xmax = 421.895
				text = "sp"
			intervals [1772]:
				xmin = 421.895
				xmax = 424.3222
				text = ""
			intervals [1773]:
				xmin = 424.3222
				xmax = 424.9422
				text = "AH1"
			intervals [1774]:
				xmin = 424.9422
				xmax = 425.0422
				text = "sp"
			intervals [1775]:
				xmin = 425.0422
				xmax = 425.0898
				text = ""
			intervals [1776]:
				xmin = 425.0898
				xmax = 425.1398
				text = "TH"
			intervals [1777]:
				xmin = 425.1398
				xmax = 425.1998
				text = "IH1"
			intervals [1778]:
				xmin = 425.1998
				xmax = 425.2998
				text = "NG"
			intervals [1779]:
				xmin = 425.2998
				xmax = 425.3398
				text = "K"
			intervals [1780]:
				xmin = 425.3398
				xmax = 425.4098
				text = "HH"
			intervals [1781]:
				xmin = 425.4098
				xmax = 425.4398
				text = "IY1"
			intervals [1782]:
				xmin = 425.4398
				xmax = 425.6098
				text = "P"
			intervals [1783]:
				xmin = 425.6098
				xmax = 425.6498
				text = "L"
			intervals [1784]:
				xmin = 425.6498
				xmax = 426.0598
				text = "EY1"
			intervals [1785]:
				xmin = 426.0598
				xmax = 426.6444
				text = "sp"
			intervals [1786]:
				xmin = 426.6444
				xmax = 426.7544
				text = "R"
			intervals [1787]:
				xmin = 426.7544
				xmax = 426.8644
				text = "AY1"
			intervals [1788]:
				xmin = 426.8644
				xmax = 426.9244
				text = "T"
			intervals [1789]:
				xmin = 426.9244
				xmax = 426.9744
				text = "sp"
			intervals [1790]:
				xmin = 426.9744
				xmax = 427.0644
				text = "G"
			intervals [1791]:
				xmin = 427.0644
				xmax = 427.3744
				text = "AA1"
			intervals [1792]:
				xmin = 427.3744
				xmax = 427.4344
				text = "R"
			intervals [1793]:
				xmin = 427.4344
				xmax = 427.4844
				text = "D"
			intervals [1794]:
				xmin = 427.4844
				xmax = 427.587
				text = ""
			intervals [1795]:
				xmin = 427.587
				xmax = 427.677
				text = "sil"
			intervals [1796]:
				xmin = 427.677
				xmax = 427.767
				text = "AH1"
			intervals [1797]:
				xmin = 427.767
				xmax = 427.797
				text = "M"
			intervals [1798]:
				xmin = 427.797
				xmax = 427.977
				text = "AA1"
			intervals [1799]:
				xmin = 427.977
				xmax = 430.7145
				text = "sp"
			intervals [1800]:
				xmin = 430.7145
				xmax = 430.7945
				text = "W"
			intervals [1801]:
				xmin = 430.7945
				xmax = 430.8445
				text = "EH1"
			intervals [1802]:
				xmin = 430.8445
				xmax = 430.8745
				text = "L"
			intervals [1803]:
				xmin = 430.8745
				xmax = 430.9945
				text = "EY1"
			intervals [1804]:
				xmin = 430.9945
				xmax = 431.0245
				text = "CH"
			intervals [1805]:
				xmin = 431.0245
				xmax = 431.1445
				text = "sp"
			intervals [1806]:
				xmin = 431.1445
				xmax = 431.2557
				text = ""
			intervals [1807]:
				xmin = 431.2557
				xmax = 431.3257
				text = "HH"
			intervals [1808]:
				xmin = 431.3257
				xmax = 431.5157
				text = "IY1"
			intervals [1809]:
				xmin = 431.5157
				xmax = 431.7457
				text = "sp"
			intervals [1810]:
				xmin = 431.7457
				xmax = 431.7757
				text = "R"
			intervals [1811]:
				xmin = 431.7757
				xmax = 431.8157
				text = "AH1"
			intervals [1812]:
				xmin = 431.8157
				xmax = 431.8857
				text = "N"
			intervals [1813]:
				xmin = 431.8857
				xmax = 431.9657
				text = "sp"
			intervals [1814]:
				xmin = 431.9657
				xmax = 432.0857
				text = "F"
			intervals [1815]:
				xmin = 432.0857
				xmax = 432.3057
				text = "AE1"
			intervals [1816]:
				xmin = 432.3057
				xmax = 432.3657
				text = "S"
			intervals [1817]:
				xmin = 432.3657
				xmax = 432.4357
				text = "T"
			intervals [1818]:
				xmin = 432.4357
				xmax = 432.5457
				text = "sp"
			intervals [1819]:
				xmin = 432.5457
				xmax = 432.7057
				text = "AH0"
			intervals [1820]:
				xmin = 432.7057
				xmax = 432.7457
				text = "N"
			intervals [1821]:
				xmin = 432.7457
				xmax = 432.8157
				text = "HH"
			intervals [1822]:
				xmin = 432.8157
				xmax = 432.9057
				text = "IY1"
			intervals [1823]:
				xmin = 432.9057
				xmax = 432.9657
				text = "K"
			intervals [1824]:
				xmin = 432.9657
				xmax = 433.0457
				text = "AH0"
			intervals [1825]:
				xmin = 433.0457
				xmax = 433.2357
				text = "N"
			intervals [1826]:
				xmin = 433.2357
				xmax = 433.4357
				text = "SH"
			intervals [1827]:
				xmin = 433.4357
				xmax = 433.5557
				text = "IH1"
			intervals [1828]:
				xmin = 433.5557
				xmax = 433.5857
				text = "F"
			intervals [1829]:
				xmin = 433.5857
				xmax = 433.6157
				text = "T"
			intervals [1830]:
				xmin = 433.6157
				xmax = 434.0911
				text = "sp"
			intervals [1831]:
				xmin = 434.0911
				xmax = 434.2611
				text = "SH"
			intervals [1832]:
				xmin = 434.2611
				xmax = 434.3611
				text = "IH1"
			intervals [1833]:
				xmin = 434.3611
				xmax = 434.4211
				text = "F"
			intervals [1834]:
				xmin = 434.4211
				xmax = 434.4511
				text = "T"
			intervals [1835]:
				xmin = 434.4511
				xmax = 434.5011
				text = "sp"
			intervals [1836]:
				xmin = 434.5011
				xmax = 434.7811
				text = "AH1"
			intervals [1837]:
				xmin = 434.7811
				xmax = 434.9811
				text = "DH"
			intervals [1838]:
				xmin = 434.9811
				xmax = 435.0411
				text = "ER0"
			intervals [1839]:
				xmin = 435.0411
				xmax = 435.1611
				text = "P"
			intervals [1840]:
				xmin = 435.1611
				xmax = 435.2111
				text = "L"
			intervals [1841]:
				xmin = 435.2111
				xmax = 435.4111
				text = "EY1"
			intervals [1842]:
				xmin = 435.4111
				xmax = 435.5911
				text = "ER0"
			intervals [1843]:
				xmin = 435.5911
				xmax = 435.7211
				text = "Z"
			intervals [1844]:
				xmin = 435.7211
				xmax = 437.3155
				text = "sp"
			intervals [1845]:
				xmin = 437.3155
				xmax = 437.3655
				text = "AH0"
			intervals [1846]:
				xmin = 437.3655
				xmax = 437.3955
				text = "N"
			intervals [1847]:
				xmin = 437.3955
				xmax = 437.5455
				text = "HH"
			intervals [1848]:
				xmin = 437.5455
				xmax = 437.6855
				text = "IY1"
			intervals [1849]:
				xmin = 437.6855
				xmax = 437.8655
				text = "K"
			intervals [1850]:
				xmin = 437.8655
				xmax = 438.0055
				text = "AE1"
			intervals [1851]:
				xmin = 438.0055
				xmax = 438.1255
				text = "CH"
			intervals [1852]:
				xmin = 438.1255
				xmax = 438.1855
				text = "IH0"
			intervals [1853]:
				xmin = 438.1855
				xmax = 438.2355
				text = "Z"
			intervals [1854]:
				xmin = 438.2355
				xmax = 438.2955
				text = "sp"
			intervals [1855]:
				xmin = 438.2955
				xmax = 438.3455
				text = "DH"
			intervals [1856]:
				xmin = 438.3455
				xmax = 438.3855
				text = "AH0"
			intervals [1857]:
				xmin = 438.3855
				xmax = 438.5055
				text = "B"
			intervals [1858]:
				xmin = 438.5055
				xmax = 438.6755
				text = "AO1"
			intervals [1859]:
				xmin = 438.6755
				xmax = 438.7155
				text = "L"
			intervals [1860]:
				xmin = 438.7155
				xmax = 438.7855
				text = "EH1"
			intervals [1861]:
				xmin = 438.7855
				xmax = 438.8155
				text = "V"
			intervals [1862]:
				xmin = 438.8155
				xmax = 438.8455
				text = "R"
			intervals [1863]:
				xmin = 438.8455
				xmax = 438.8755
				text = "IY0"
			intervals [1864]:
				xmin = 438.8755
				xmax = 439.0055
				text = "sp"
			intervals [1865]:
				xmin = 439.0055
				xmax = 439.1355
				text = "T"
			intervals [1866]:
				xmin = 439.1355
				xmax = 439.3555
				text = "AY1"
			intervals [1867]:
				xmin = 439.3555
				xmax = 439.3955
				text = "M"
			intervals [1868]:
				xmin = 439.3955
				xmax = 439.5455
				text = "sp"
			intervals [1869]:
				xmin = 439.5455
				xmax = 439.7255
				text = "EH1"
			intervals [1870]:
				xmin = 439.7255
				xmax = 439.7555
				text = "V"
			intervals [1871]:
				xmin = 439.7555
				xmax = 439.7855
				text = "R"
			intervals [1872]:
				xmin = 439.7855
				xmax = 439.8555
				text = "IY0"
			intervals [1873]:
				xmin = 439.8555
				xmax = 439.9955
				text = "T"
			intervals [1874]:
				xmin = 439.9955
				xmax = 440.0455
				text = "AY2"
			intervals [1875]:
				xmin = 440.0455
				xmax = 440.0955
				text = "M"
			intervals [1876]:
				xmin = 440.0955
				xmax = 440.1255
				text = "sp"
			intervals [1877]:
				xmin = 440.1255
				xmax = 440.1955
				text = "DH"
			intervals [1878]:
				xmin = 440.1955
				xmax = 440.2955
				text = "EY1"
			intervals [1879]:
				xmin = 440.2955
				xmax = 440.4355
				text = "S"
			intervals [1880]:
				xmin = 440.4355
				xmax = 440.5655
				text = "EY1"
			intervals [1881]:
				xmin = 440.5655
				xmax = 440.5955
				text = "HH"
			intervals [1882]:
				xmin = 440.5955
				xmax = 440.7055
				text = "IY1"
			intervals [1883]:
				xmin = 440.7055
				xmax = 440.8055
				text = "K"
			intervals [1884]:
				xmin = 440.8055
				xmax = 440.9155
				text = "AE1"
			intervals [1885]:
				xmin = 440.9155
				xmax = 441.0355
				text = "CH"
			intervals [1886]:
				xmin = 441.0355
				xmax = 441.0655
				text = "IH0"
			intervals [1887]:
				xmin = 441.0655
				xmax = 441.1055
				text = "Z"
			intervals [1888]:
				xmin = 441.1055
				xmax = 441.1355
				text = "sp"
			intervals [1889]:
				xmin = 441.1355
				xmax = 441.1655
				text = "DH"
			intervals [1890]:
				xmin = 441.1655
				xmax = 441.2055
				text = "AH0"
			intervals [1891]:
				xmin = 441.2055
				xmax = 441.3255
				text = "B"
			intervals [1892]:
				xmin = 441.3255
				xmax = 441.5155
				text = "AO1"
			intervals [1893]:
				xmin = 441.5155
				xmax = 441.5655
				text = "L"
			intervals [1894]:
				xmin = 441.5655
				xmax = 442.1169
				text = ""
			intervals [1895]:
				xmin = 442.1169
				xmax = 442.1669
				text = "sil"
			intervals [1896]:
				xmin = 442.1669
				xmax = 442.3169
				text = "EH1"
			intervals [1897]:
				xmin = 442.3169
				xmax = 442.3669
				text = "N"
			intervals [1898]:
				xmin = 442.3669
				xmax = 442.4269
				text = "IY0"
			intervals [1899]:
				xmin = 442.4269
				xmax = 442.5469
				text = "W"
			intervals [1900]:
				xmin = 442.5469
				xmax = 442.6569
				text = "EY2"
			intervals [1901]:
				xmin = 442.6569
				xmax = 442.7469
				text = "Y"
			intervals [1902]:
				xmin = 442.7469
				xmax = 442.7969
				text = "UW1"
			intervals [1903]:
				xmin = 442.7969
				xmax = 442.9269
				text = "TH"
			intervals [1904]:
				xmin = 442.9269
				xmax = 442.9769
				text = "R"
			intervals [1905]:
				xmin = 442.9769
				xmax = 443.1469
				text = "OW1"
			intervals [1906]:
				xmin = 443.1469
				xmax = 443.2069
				text = "IH0"
			intervals [1907]:
				xmin = 443.2069
				xmax = 443.4169
				text = "T"
			intervals [1908]:
				xmin = 443.4169
				xmax = 444.2821
				text = ""
			intervals [1909]:
				xmin = 444.2821
				xmax = 444.4121
				text = "K"
			intervals [1910]:
				xmin = 444.4121
				xmax = 444.5921
				text = "AE1"
			intervals [1911]:
				xmin = 444.5921
				xmax = 444.7421
				text = "CH"
			intervals [1912]:
				xmin = 444.7421
				xmax = 444.7821
				text = "IH0"
			intervals [1913]:
				xmin = 444.7821
				xmax = 444.8921
				text = "T"
			intervals [1914]:
				xmin = 444.8921
				xmax = 451.2156
				text = ""
			intervals [1915]:
				xmin = 451.2156
				xmax = 451.2856
				text = "sil"
			intervals [1916]:
				xmin = 451.2856
				xmax = 451.3456
				text = "Y"
			intervals [1917]:
				xmin = 451.3456
				xmax = 451.4956
				text = "EH1"
			intervals [1918]:
				xmin = 451.4956
				xmax = 451.7356
				text = "S"
			intervals [1919]:
				xmin = 451.7356
				xmax = 455.197
				text = ""
			intervals [1920]:
				xmin = 455.197
				xmax = 455.567
				text = "AH1"
			intervals [1921]:
				xmin = 455.567
				xmax = 455.887
				text = "M"
			intervals [1922]:
				xmin = 455.887
				xmax = 458.7156
				text = "sp"
			intervals [1923]:
				xmin = 458.7156
				xmax = 458.9856
				text = "AH1"
			intervals [1924]:
				xmin = 458.9856
				xmax = 459.9156
				text = "M"
			intervals [1925]:
				xmin = 459.9156
				xmax = 463.1569
				text = ""
			intervals [1926]:
				xmin = 463.1569
				xmax = 463.2469
				text = "sil"
			intervals [1927]:
				xmin = 463.2469
				xmax = 463.3669
				text = "AY1"
			intervals [1928]:
				xmin = 463.3669
				xmax = 463.4169
				text = "sp"
			intervals [1929]:
				xmin = 463.4169
				xmax = 463.5069
				text = "K"
			intervals [1930]:
				xmin = 463.5069
				xmax = 463.5869
				text = "AE1"
			intervals [1931]:
				xmin = 463.5869
				xmax = 463.7269
				text = "N"
			intervals [1932]:
				xmin = 463.7269
				xmax = 463.7569
				text = "sp"
			intervals [1933]:
				xmin = 463.7569
				xmax = 463.8469
				text = "G"
			intervals [1934]:
				xmin = 463.8469
				xmax = 463.9669
				text = "EH1"
			intervals [1935]:
				xmin = 463.9669
				xmax = 464.0969
				text = "S"
			intervals [1936]:
				xmin = 464.0969
				xmax = 464.3369
				text = "sp"
			intervals [1937]:
				xmin = 464.3369
				xmax = 464.3669
				text = "HH"
			intervals [1938]:
				xmin = 464.3669
				xmax = 464.3969
				text = "IH0"
			intervals [1939]:
				xmin = 464.3969
				xmax = 464.4269
				text = "Z"
			intervals [1940]:
				xmin = 464.4269
				xmax = 464.5369
				text = "sp"
			intervals [1941]:
				xmin = 464.5369
				xmax = 464.5669
				text = "N"
			intervals [1942]:
				xmin = 464.5669
				xmax = 464.5969
				text = "EY1"
			intervals [1943]:
				xmin = 464.5969
				xmax = 464.8769
				text = "M"
			intervals [1944]:
				xmin = 464.8769
				xmax = 471.0612
				text = ""
			intervals [1945]:
				xmin = 471.0612
				xmax = 471.2812
				text = "S"
			intervals [1946]:
				xmin = 471.2812
				xmax = 471.3512
				text = "AH1"
			intervals [1947]:
				xmin = 471.3512
				xmax = 471.3812
				text = "M"
			intervals [1948]:
				xmin = 471.3812
				xmax = 471.4112
				text = "TH"
			intervals [1949]:
				xmin = 471.4112
				xmax = 471.4712
				text = "IH0"
			intervals [1950]:
				xmin = 471.4712
				xmax = 471.5012
				text = "N"
			intervals [1951]:
				xmin = 471.5012
				xmax = 471.5412
				text = "L"
			intervals [1952]:
				xmin = 471.5412
				xmax = 471.6012
				text = "AY1"
			intervals [1953]:
				xmin = 471.6012
				xmax = 471.6612
				text = "K"
			intervals [1954]:
				xmin = 471.6612
				xmax = 471.7212
				text = "sp"
			intervals [1955]:
				xmin = 471.7212
				xmax = 471.8112
				text = "B"
			intervals [1956]:
				xmin = 471.8112
				xmax = 471.9412
				text = "AA1"
			intervals [1957]:
				xmin = 471.9412
				xmax = 472.0112
				text = "B"
			intervals [1958]:
				xmin = 472.0112
				xmax = 472.0512
				text = "IY0"
			intervals [1959]:
				xmin = 472.0512
				xmax = 472.2112
				text = "M"
			intervals [1960]:
				xmin = 472.2112
				xmax = 472.3712
				text = "IH1"
			intervals [1961]:
				xmin = 472.3712
				xmax = 472.4712
				text = "CH"
			intervals [1962]:
				xmin = 472.4712
				xmax = 472.5012
				text = "AH0"
			intervals [1963]:
				xmin = 472.5012
				xmax = 472.5312
				text = "L"
			intervals [1964]:
				xmin = 472.5312
				xmax = 483.7126
				text = "sp"
			intervals [1965]:
				xmin = 483.7126
				xmax = 483.8026
				text = "N"
			intervals [1966]:
				xmin = 483.8026
				xmax = 483.9826
				text = "OW1"
			intervals [1967]:
				xmin = 483.9826
				xmax = 487.1834
				text = "sp"
			intervals [1968]:
				xmin = 487.1834
				xmax = 487.2334
				text = "Y"
			intervals [1969]:
				xmin = 487.2334
				xmax = 487.4434
				text = "AE1"
			intervals [1970]:
				xmin = 487.4434
				xmax = 492.7968
				text = "sp"
			intervals [1971]:
				xmin = 492.7968
				xmax = 492.8268
				text = "AY1"
			intervals [1972]:
				xmin = 492.8268
				xmax = 492.8568
				text = "D"
			intervals [1973]:
				xmin = 492.8568
				xmax = 492.9668
				text = "OW1"
			intervals [1974]:
				xmin = 492.9668
				xmax = 493.1168
				text = "N"
			intervals [1975]:
				xmin = 493.1168
				xmax = 493.1568
				text = "N"
			intervals [1976]:
				xmin = 493.1568
				xmax = 493.2968
				text = "OW1"
			intervals [1977]:
				xmin = 493.2968
				xmax = 493.3268
				text = "AY1"
			intervals [1978]:
				xmin = 493.3268
				xmax = 493.4168
				text = "sp"
			intervals [1979]:
				xmin = 493.4168
				xmax = 493.4668
				text = "D"
			intervals [1980]:
				xmin = 493.4668
				xmax = 493.6068
				text = "OW1"
			intervals [1981]:
				xmin = 493.6068
				xmax = 493.6668
				text = "N"
			intervals [1982]:
				xmin = 493.6668
				xmax = 493.7868
				text = "B"
			intervals [1983]:
				xmin = 493.7868
				xmax = 493.8768
				text = "IY1"
			intervals [1984]:
				xmin = 493.8768
				xmax = 493.9868
				text = "W"
			intervals [1985]:
				xmin = 493.9868
				xmax = 494.0268
				text = "IH0"
			intervals [1986]:
				xmin = 494.0268
				xmax = 494.0668
				text = "TH"
			intervals [1987]:
				xmin = 494.0668
				xmax = 494.1368
				text = "sp"
			intervals [1988]:
				xmin = 494.1368
				xmax = 494.1668
				text = "DH"
			intervals [1989]:
				xmin = 494.1668
				xmax = 494.1968
				text = "AH0"
			intervals [1990]:
				xmin = 494.1968
				xmax = 494.2268
				text = "M"
			intervals [1991]:
				xmin = 494.2268
				xmax = 494.2568
				text = "W"
			intervals [1992]:
				xmin = 494.2568
				xmax = 494.2868
				text = "EH1"
			intervals [1993]:
				xmin = 494.2868
				xmax = 494.3568
				text = "N"
			intervals [1994]:
				xmin = 494.3568
				xmax = 494.3968
				text = "DH"
			intervals [1995]:
				xmin = 494.3968
				xmax = 494.4568
				text = "EY1"
			intervals [1996]:
				xmin = 494.4568
				xmax = 494.5168
				text = "sp"
			intervals [1997]:
				xmin = 494.5168
				xmax = 494.6368
				text = "P"
			intervals [1998]:
				xmin = 494.6368
				xmax = 494.6768
				text = "L"
			intervals [1999]:
				xmin = 494.6768
				xmax = 494.8968
				text = "EY1"
			intervals [2000]:
				xmin = 494.8968
				xmax = 498.4482
				text = ""
			intervals [2001]:
				xmin = 498.4482
				xmax = 498.5282
				text = "sil"
			intervals [2002]:
				xmin = 498.5282
				xmax = 498.5882
				text = "DH"
			intervals [2003]:
				xmin = 498.5882
				xmax = 498.6682
				text = "EY1"
			intervals [2004]:
				xmin = 498.6682
				xmax = 498.7182
				text = "sp"
			intervals [2005]:
				xmin = 498.7182
				xmax = 498.8182
				text = "T"
			intervals [2006]:
				xmin = 498.8182
				xmax = 498.8682
				text = "UW1"
			intervals [2007]:
				xmin = 498.8682
				xmax = 498.9182
				text = "sp"
			intervals [2008]:
				xmin = 498.9182
				xmax = 499.0882
				text = "OW1"
			intervals [2009]:
				xmin = 499.0882
				xmax = 499.2182
				text = "L"
			intervals [2010]:
				xmin = 499.2182
				xmax = 499.2482
				text = "D"
			intervals [2011]:
				xmin = 499.2482
				xmax = 504.0044
				text = "sp"
			intervals [2012]:
				xmin = 504.0044
				xmax = 504.2144
				text = "AH1"
			intervals [2013]:
				xmin = 504.2144
				xmax = 504.3344
				text = "M"
			intervals [2014]:
				xmin = 504.3344
				xmax = 504.5044
				text = "AY1"
			intervals [2015]:
				xmin = 504.5044
				xmax = 504.5744
				text = "G"
			intervals [2016]:
				xmin = 504.5744
				xmax = 504.6444
				text = "AA1"
			intervals [2017]:
				xmin = 504.6444
				xmax = 504.7044
				text = "T"
			intervals [2018]:
				xmin = 504.7044
				xmax = 504.7444
				text = "EY1"
			intervals [2019]:
				xmin = 504.7444
				xmax = 504.7844
				text = "L"
			intervals [2020]:
				xmin = 504.7844
				xmax = 504.8144
				text = "IH1"
			intervals [2021]:
				xmin = 504.8144
				xmax = 504.9144
				text = "T"
			intervals [2022]:
				xmin = 504.9144
				xmax = 504.9444
				text = "AH0"
			intervals [2023]:
				xmin = 504.9444
				xmax = 505.0044
				text = "L"
			intervals [2024]:
				xmin = 505.0044
				xmax = 505.1544
				text = "B"
			intervals [2025]:
				xmin = 505.1544
				xmax = 505.2144
				text = "R"
			intervals [2026]:
				xmin = 505.2144
				xmax = 505.2844
				text = "AH1"
			intervals [2027]:
				xmin = 505.2844
				xmax = 505.3844
				text = "DH"
			intervals [2028]:
				xmin = 505.3844
				xmax = 505.4844
				text = "ER0"
			intervals [2029]:
				xmin = 505.4844
				xmax = 505.5344
				text = "HH"
			intervals [2030]:
				xmin = 505.5344
				xmax = 505.6644
				text = "UW1"
			intervals [2031]:
				xmin = 505.6644
				xmax = 505.7544
				text = "Z"
			intervals [2032]:
				xmin = 505.7544
				xmax = 505.9244
				text = "T"
			intervals [2033]:
				xmin = 505.9244
				xmax = 506.0444
				text = "EH1"
			intervals [2034]:
				xmin = 506.0444
				xmax = 506.1044
				text = "N"
			intervals [2035]:
				xmin = 506.1044
				xmax = 506.1844
				text = "HH"
			intervals [2036]:
				xmin = 506.1844
				xmax = 506.3144
				text = "IY1"
			intervals [2037]:
				xmin = 506.3144
				xmax = 506.3444
				text = "sp"
			intervals [2038]:
				xmin = 506.3444
				xmax = 506.3744
				text = "Z"
			intervals [2039]:
				xmin = 506.3744
				xmax = 506.4044
				text = "DH"
			intervals [2040]:
				xmin = 506.4044
				xmax = 506.5244
				text = "IY0"
			intervals [2041]:
				xmin = 506.5244
				xmax = 506.5944
				text = "Y"
			intervals [2042]:
				xmin = 506.5944
				xmax = 506.6744
				text = "AH1"
			intervals [2043]:
				xmin = 506.6744
				xmax = 506.8244
				text = "NG"
			intervals [2044]:
				xmin = 506.8244
				xmax = 506.8844
				text = "G"
			intervals [2045]:
				xmin = 506.8844
				xmax = 506.9644
				text = "AH0"
			intervals [2046]:
				xmin = 506.9644
				xmax = 507.0544
				text = "S"
			intervals [2047]:
				xmin = 507.0544
				xmax = 507.1244
				text = "T"
			intervals [2048]:
				xmin = 507.1244
				xmax = 513.5109
				text = ""
			intervals [2049]:
				xmin = 513.5109
				xmax = 513.6009
				text = "sil"
			intervals [2050]:
				xmin = 513.6009
				xmax = 513.6609
				text = "Y"
			intervals [2051]:
				xmin = 513.6609
				xmax = 513.8409
				text = "EH1"
			intervals [2052]:
				xmin = 513.8409
				xmax = 514.1509
				text = "S"
			intervals [2053]:
				xmin = 514.1509
				xmax = 515.5098
				text = ""
			intervals [2054]:
				xmin = 515.5098
				xmax = 515.5698
				text = "sil"
			intervals [2055]:
				xmin = 515.5698
				xmax = 515.8798
				text = "AH1"
			intervals [2056]:
				xmin = 515.8798
				xmax = 515.9798
				text = "M"
			intervals [2057]:
				xmin = 515.9798
				xmax = 516.767
				text = "sp"
			intervals [2058]:
				xmin = 516.767
				xmax = 516.817
				text = "AY1"
			intervals [2059]:
				xmin = 516.817
				xmax = 516.897
				text = "L"
			intervals [2060]:
				xmin = 516.897
				xmax = 516.977
				text = "AY1"
			intervals [2061]:
				xmin = 516.977
				xmax = 517.087
				text = "K"
			intervals [2062]:
				xmin = 517.087
				xmax = 517.117
				text = "DH"
			intervals [2063]:
				xmin = 517.117
				xmax = 517.247
				text = "AH0"
			intervals [2064]:
				xmin = 517.247
				xmax = 517.347
				text = "G"
			intervals [2065]:
				xmin = 517.347
				xmax = 517.397
				text = "R"
			intervals [2066]:
				xmin = 517.397
				xmax = 517.437
				text = "IY1"
			intervals [2067]:
				xmin = 517.437
				xmax = 517.557
				text = "N"
			intervals [2068]:
				xmin = 517.557
				xmax = 517.697
				text = "HH"
			intervals [2069]:
				xmin = 517.697
				xmax = 517.787
				text = "AO1"
			intervals [2070]:
				xmin = 517.787
				xmax = 517.867
				text = "R"
			intervals [2071]:
				xmin = 517.867
				xmax = 517.917
				text = "N"
			intervals [2072]:
				xmin = 517.917
				xmax = 517.967
				text = "IH0"
			intervals [2073]:
				xmin = 517.967
				xmax = 518.097
				text = "T"
			intervals [2074]:
				xmin = 518.097
				xmax = 518.8902
				text = ""
			intervals [2075]:
				xmin = 518.8902
				xmax = 519.0002
				text = "sil"
			intervals [2076]:
				xmin = 519.0002
				xmax = 519.0402
				text = "B"
			intervals [2077]:
				xmin = 519.0402
				xmax = 519.1602
				text = "AH1"
			intervals [2078]:
				xmin = 519.1602
				xmax = 519.2202
				text = "T"
			intervals [2079]:
				xmin = 519.2202
				xmax = 519.3302
				text = "AY1"
			intervals [2080]:
				xmin = 519.3302
				xmax = 519.6702
				text = "sp"
			intervals [2081]:
				xmin = 519.6702
				xmax = 519.7402
				text = "AY1"
			intervals [2082]:
				xmin = 519.7402
				xmax = 519.7702
				text = "D"
			intervals [2083]:
				xmin = 519.7702
				xmax = 519.8102
				text = "OW1"
			intervals [2084]:
				xmin = 519.8102
				xmax = 519.9302
				text = "N"
			intervals [2085]:
				xmin = 519.9302
				xmax = 519.9602
				text = "sp"
			intervals [2086]:
				xmin = 519.9602
				xmax = 520.0602
				text = "W"
			intervals [2087]:
				xmin = 520.0602
				xmax = 520.2002
				text = "AA1"
			intervals [2088]:
				xmin = 520.2002
				xmax = 520.3202
				text = "CH"
			intervals [2089]:
				xmin = 520.3202
				xmax = 520.3502
				text = "IH0"
			intervals [2090]:
				xmin = 520.3502
				xmax = 520.3802
				text = "T"
			intervals [2091]:
				xmin = 520.3802
				xmax = 520.4302
				text = "sp"
			intervals [2092]:
				xmin = 520.4302
				xmax = 520.5102
				text = "K"
			intervals [2093]:
				xmin = 520.5102
				xmax = 520.6402
				text = "AO1"
			intervals [2094]:
				xmin = 520.6402
				xmax = 520.6702
				text = "Z"
			intervals [2095]:
				xmin = 520.6702
				xmax = 520.7002
				text = "sp"
			intervals [2096]:
				xmin = 520.7002
				xmax = 520.7302
				text = "IH0"
			intervals [2097]:
				xmin = 520.7302
				xmax = 520.7702
				text = "T"
			intervals [2098]:
				xmin = 520.7702
				xmax = 520.8202
				text = "Z"
			intervals [2099]:
				xmin = 520.8202
				xmax = 520.8502
				text = "AA1"
			intervals [2100]:
[truncated: 1,021,290 more chars]
