# Supplementary material for: Considering Performance in the Automated and Manual Coding of Sociolinguistic Variables: Lessons From Variable (ING)
Source: Front Artif Intell. 2021 Apr 29;4:648543. doi: 10.3389/frai.2021.648543 (PMC8117961; doi:10.3389/frai.2021.648543)
Supplement: Supplementary file 5 [file Data_Sheet_5.ZIP › CORAAL_VARAligned_as_TextGrids_p1/DCA_se1_ag1_m_02_1.TextGrid]

File type = "ooTextFile"
Object class = "TextGrid"

xmin = 0.0
xmax = 1909.7001133786848
tiers? <exists>
size = 4
item []:
	item [1]:
		class = "IntervalTier"
		name = "DCA_se1_ag1_m_02 - words"
		xmin = 0.0
		xmax = 1909.7001133786848
		intervals: size = 5408
			intervals [1]:
				xmin = 0.0
				xmax = 6.1089
				text = ""
			intervals [2]:
				xmin = 6.1089
				xmax = 6.4189
				text = "i"
			intervals [3]:
				xmin = 6.4189
				xmax = 6.4489
				text = ""
			intervals [4]:
				xmin = 6.4489
				xmax = 7.3889
				text = "spy"
			intervals [5]:
				xmin = 7.3889
				xmax = 7.6889
				text = "and"
			intervals [6]:
				xmin = 7.6889
				xmax = 8.0289
				text = "um"
			intervals [7]:
				xmin = 8.0289
				xmax = 9.3496
				text = ""
			intervals [8]:
				xmin = 9.3496
				xmax = 9.5896
				text = "and"
			intervals [9]:
				xmin = 9.5896
				xmax = 10.0896
				text = "um"
			intervals [10]:
				xmin = 10.0896
				xmax = 10.8604
				text = ""
			intervals [11]:
				xmin = 10.8604
				xmax = 11.5604
				text = "uh"
			intervals [12]:
				xmin = 11.5604
				xmax = 11.9804
				text = ""
			intervals [13]:
				xmin = 11.9804
				xmax = 12.9204
				text = "tag"
			intervals [14]:
				xmin = 12.9204
				xmax = 13.6803
				text = ""
			intervals [15]:
				xmin = 13.6803
				xmax = 14.1203
				text = "uh"
			intervals [16]:
				xmin = 14.1203
				xmax = 14.5449
				text = ""
			intervals [17]:
				xmin = 14.5449
				xmax = 14.9349
				text = "mother"
			intervals [18]:
				xmin = 14.9349
				xmax = 15.2349
				text = "may"
			intervals [19]:
				xmin = 15.2349
				xmax = 15.8049
				text = "i"
			intervals [20]:
				xmin = 15.8049
				xmax = 17.9523
				text = ""
			intervals [21]:
				xmin = 17.9523
				xmax = 18.8923
				text = "and"
			intervals [22]:
				xmin = 18.8923
				xmax = 20.6455
				text = ""
			intervals [23]:
				xmin = 20.6455
				xmax = 21.2055
				text = "speen"
			intervals [24]:
				xmin = 21.2055
				xmax = 21.3055
				text = "the"
			intervals [25]:
				xmin = 21.3055
				xmax = 21.9155
				text = "bills"
			intervals [26]:
				xmin = 21.9155
				xmax = 22.0444
				text = ""
			intervals [27]:
				xmin = 22.0444
				xmax = 22.7144
				text = "sping-"
			intervals [28]:
				xmin = 22.7144
				xmax = 23.2567
				text = ""
			intervals [29]:
				xmin = 23.2567
				xmax = 23.8567
				text = "spill"
			intervals [30]:
				xmin = 23.8567
				xmax = 24.0467
				text = "the"
			intervals [31]:
				xmin = 24.0467
				xmax = 24.7567
				text = "beans"
			intervals [32]:
				xmin = 24.7567
				xmax = 29.4432
				text = ""
			intervals [33]:
				xmin = 29.4432
				xmax = 29.6532
				text = "it"
			intervals [34]:
				xmin = 29.6532
				xmax = 29.7832
				text = "s"
			intervals [35]:
				xmin = 29.7832
				xmax = 29.8832
				text = ""
			intervals [36]:
				xmin = 29.8832
				xmax = 30.0632
				text = "you"
			intervals [37]:
				xmin = 30.0632
				xmax = 30.3232
				text = "put"
			intervals [38]:
				xmin = 30.3232
				xmax = 30.4432
				text = "your"
			intervals [39]:
				xmin = 30.4432
				xmax = 30.9032
				text = "hands"
			intervals [40]:
				xmin = 30.9032
				xmax = 31.1232
				text = "over"
			intervals [41]:
				xmin = 31.1232
				xmax = 31.2332
				text = "your"
			intervals [42]:
				xmin = 31.2332
				xmax = 31.6432
				text = "eyes"
			intervals [43]:
				xmin = 31.6432
				xmax = 31.7632
				text = "and"
			intervals [44]:
				xmin = 31.7632
				xmax = 31.7932
				text = ""
			intervals [45]:
				xmin = 31.7932
				xmax = 32.0732
				text = "count"
			intervals [46]:
				xmin = 32.0732
				xmax = 32.1032
				text = ""
			intervals [47]:
				xmin = 32.1032
				xmax = 32.3032
				text = "to"
			intervals [48]:
				xmin = 32.3032
				xmax = 32.8413
				text = ""
			intervals [49]:
				xmin = 32.8413
				xmax = 33.3813
				text = "ten"
			intervals [50]:
				xmin = 33.3813
				xmax = 34.2822
				text = ""
			intervals [51]:
				xmin = 34.2822
				xmax = 34.5022
				text = "and"
			intervals [52]:
				xmin = 34.5022
				xmax = 34.7622
				text = "then"
			intervals [53]:
				xmin = 34.7622
				xmax = 34.9022
				text = "you"
			intervals [54]:
				xmin = 34.9022
				xmax = 35.1122
				text = "go"
			intervals [55]:
				xmin = 35.1122
				xmax = 35.3322
				text = "out"
			intervals [56]:
				xmin = 35.3322
				xmax = 35.4022
				text = "and"
			intervals [57]:
				xmin = 35.4022
				xmax = 35.6922
				text = "look"
			intervals [58]:
				xmin = 35.6922
				xmax = 36.1722
				text = "for"
			intervals [59]:
				xmin = 36.1722
				xmax = 36.9455
				text = ""
			intervals [60]:
				xmin = 36.9455
				xmax = 37.0255
				text = "and"
			intervals [61]:
				xmin = 37.0255
				xmax = 37.1455
				text = "you"
			intervals [62]:
				xmin = 37.1455
				xmax = 37.3755
				text = "try"
			intervals [63]:
				xmin = 37.3755
				xmax = 37.4755
				text = "to"
			intervals [64]:
				xmin = 37.4755
				xmax = 37.6555
				text = "get"
			intervals [65]:
				xmin = 37.6555
				xmax = 37.7955
				text = "to"
			intervals [66]:
				xmin = 37.7955
				xmax = 37.9255
				text = "the"
			intervals [67]:
				xmin = 37.9255
				xmax = 38.1555
				text = "base"
			intervals [68]:
				xmin = 38.1555
				xmax = 38.3755
				text = "before"
			intervals [69]:
				xmin = 38.3755
				xmax = 38.7555
				text = "they"
			intervals [70]:
				xmin = 38.7555
				xmax = 38.8227
				text = ""
			intervals [71]:
				xmin = 38.8227
				xmax = 39.1427
				text = "do"
			intervals [72]:
				xmin = 39.1427
				xmax = 39.3236
				text = ""
			intervals [73]:
				xmin = 39.3236
				xmax = 39.5036
				text = "and"
			intervals [74]:
				xmin = 39.5036
				xmax = 39.5336
				text = ""
			intervals [75]:
				xmin = 39.5336
				xmax = 39.9036
				text = "tag"
			intervals [76]:
				xmin = 39.9036
				xmax = 40.0136
				text = "'em"
			intervals [77]:
				xmin = 40.0136
				xmax = 40.2136
				text = "out"
			intervals [78]:
				xmin = 40.2136
				xmax = 40.5946
				text = ""
			intervals [79]:
				xmin = 40.5946
				xmax = 40.8146
				text = "and"
			intervals [80]:
				xmin = 40.8146
				xmax = 41.0146
				text = "the"
			intervals [81]:
				xmin = 41.0146
				xmax = 41.0446
				text = ""
			intervals [82]:
				xmin = 41.0446
				xmax = 41.4346
				text = "last"
			intervals [83]:
				xmin = 41.4346
				xmax = 41.5946
				text = "one"
			intervals [84]:
				xmin = 41.5946
				xmax = 41.7146
				text = "you"
			intervals [85]:
				xmin = 41.7146
				xmax = 42.1546
				text = "find"
			intervals [86]:
				xmin = 42.1546
				xmax = 42.6146
				text = "they"
			intervals [87]:
				xmin = 42.6146
				xmax = 42.6446
				text = ""
			intervals [88]:
				xmin = 42.6446
				xmax = 42.7146
				text = "it"
			intervals [89]:
				xmin = 42.7146
				xmax = 48.6611
				text = ""
			intervals [90]:
				xmin = 48.6611
				xmax = 48.9811
				text = "see"
			intervals [91]:
				xmin = 48.9811
				xmax = 49.0911
				text = "you"
			intervals [92]:
				xmin = 49.0911
				xmax = 49.3211
				text = "put"
			intervals [93]:
				xmin = 49.3211
				xmax = 49.4111
				text = "your"
			intervals [94]:
				xmin = 49.4111
				xmax = 49.7111
				text = "shoes"
			intervals [95]:
				xmin = 49.7111
				xmax = 49.8111
				text = "and"
			intervals [96]:
				xmin = 49.8111
				xmax = 50.1611
				text = "say"
			intervals [97]:
				xmin = 50.1611
				xmax = 51.0019
				text = ""
			intervals [98]:
				xmin = 51.0019
				xmax = 51.5919
				text = "um"
			intervals [99]:
				xmin = 51.5919
				xmax = 52.0956
				text = ""
			intervals [100]:
				xmin = 52.0956
				xmax = 52.8456
				text = "tarzan"
			intervals [101]:
				xmin = 52.8456
				xmax = 53.1856
				text = "was"
			intervals [102]:
				xmin = 53.1856
				xmax = 53.2156
				text = ""
			intervals [103]:
				xmin = 53.2156
				xmax = 53.4556
				text = "in"
			intervals [104]:
				xmin = 53.4556
				xmax = 53.4856
				text = ""
			intervals [105]:
				xmin = 53.4856
				xmax = 53.8456
				text = "a"
			intervals [106]:
				xmin = 53.8456
				xmax = 54.2356
				text = "tree"
			intervals [107]:
				xmin = 54.2356
				xmax = 54.4446
				text = ""
			intervals [108]:
				xmin = 54.4446
				xmax = 54.5346
				text = "you"
			intervals [109]:
				xmin = 54.5346
				xmax = 54.7746
				text = "put"
			intervals [110]:
				xmin = 54.7746
				xmax = 54.8746
				text = "your"
			intervals [111]:
				xmin = 54.8746
				xmax = 55.2146
				text = "feets"
			intervals [112]:
				xmin = 55.2146
				xmax = 55.3746
				text = "in"
			intervals [113]:
				xmin = 55.3746
				xmax = 55.7246
				text = "everybody"
			intervals [114]:
				xmin = 55.7246
				xmax = 55.8546
				text = "put"
			intervals [115]:
				xmin = 55.8546
				xmax = 55.9646
				text = "their"
			intervals [116]:
				xmin = 55.9646
				xmax = 56.0046
				text = ""
			intervals [117]:
				xmin = 56.0046
				xmax = 56.0946
				text = "f"
			intervals [118]:
				xmin = 56.0946
				xmax = 56.361
				text = ""
			intervals [119]:
				xmin = 56.361
				xmax = 57.081
				text = "tarzan"
			intervals [120]:
				xmin = 57.081
				xmax = 57.321
				text = "was"
			intervals [121]:
				xmin = 57.321
				xmax = 57.361
				text = ""
			intervals [122]:
				xmin = 57.361
				xmax = 57.701
				text = "in"
			intervals [123]:
				xmin = 57.701
				xmax = 57.901
				text = "a"
			intervals [124]:
				xmin = 57.901
				xmax = 57.961
				text = ""
			intervals [125]:
				xmin = 57.961
				xmax = 58.321
				text = "tree"
			intervals [126]:
				xmin = 58.321
				xmax = 58.351
				text = ""
			intervals [127]:
				xmin = 58.351
				xmax = 58.611
				text = "and"
			intervals [128]:
				xmin = 58.611
				xmax = 58.931
				text = "he"
			intervals [129]:
				xmin = 58.931
				xmax = 59.331
				text = "fell"
			intervals [130]:
				xmin = 59.331
				xmax = 59.381
				text = ""
			intervals [131]:
				xmin = 59.381
				xmax = 59.731
				text = "out"
			intervals [132]:
				xmin = 59.731
				xmax = 60.1648
				text = ""
			intervals [133]:
				xmin = 60.1648
				xmax = 60.3648
				text = "what"
			intervals [134]:
				xmin = 60.3648
				xmax = 60.4548
				text = ""
			intervals [135]:
				xmin = 60.4548
				xmax = 60.8548
				text = "color"
			intervals [136]:
				xmin = 60.8548
				xmax = 61.2348
				text = "was"
			intervals [137]:
				xmin = 61.2348
				xmax = 61.2648
				text = ""
			intervals [138]:
				xmin = 61.2648
				xmax = 61.5748
				text = "his"
			intervals [139]:
				xmin = 61.5748
				xmax = 61.6448
				text = ""
			intervals [140]:
				xmin = 61.6448
				xmax = 62.1648
				text = "blood"
			intervals [141]:
				xmin = 62.1648
				xmax = 63.315
				text = ""
			intervals [142]:
				xmin = 63.315
				xmax = 63.825
				text = "red"
			intervals [143]:
				xmin = 63.825
				xmax = 63.9784
				text = ""
			intervals [144]:
				xmin = 63.9784
				xmax = 64.2284
				text = "r-"
			intervals [145]:
				xmin = 64.2284
				xmax = 64.2684
				text = ""
			intervals [146]:
				xmin = 64.2684
				xmax = 64.5284
				text = "e"
			intervals [147]:
				xmin = 64.5284
				xmax = 64.5584
				text = ""
			intervals [148]:
				xmin = 64.5584
				xmax = 64.7884
				text = "d"
			intervals [149]:
				xmin = 64.7884
				xmax = 65.2684
				text = "spells"
			intervals [150]:
				xmin = 65.2684
				xmax = 65.5184
				text = "the"
			intervals [151]:
				xmin = 65.5184
				xmax = 65.8984
				text = "word"
			intervals [152]:
				xmin = 65.8984
				xmax = 65.9384
				text = ""
			intervals [153]:
				xmin = 65.9384
				xmax = 66.2384
				text = "red"
			intervals [154]:
				xmin = 66.2384
				xmax = 66.5684
				text = "so"
			intervals [155]:
				xmin = 66.5684
				xmax = 66.9684
				text = "you"
			intervals [156]:
				xmin = 66.9684
				xmax = 67.0684
				text = ""
			intervals [157]:
				xmin = 67.0684
				xmax = 67.3684
				text = "are"
			intervals [158]:
				xmin = 67.3684
				xmax = 67.7684
				text = "not"
			intervals [159]:
				xmin = 67.7684
				xmax = 67.9087
				text = ""
			intervals [160]:
				xmin = 67.9087
				xmax = 68.1287
				text = "it"
			intervals [161]:
				xmin = 68.1287
				xmax = 69.8505
				text = ""
			intervals [162]:
				xmin = 69.8505
				xmax = 70.0005
				text = "and"
			intervals [163]:
				xmin = 70.0005
				xmax = 70.3305
				text = "then"
			intervals [164]:
				xmin = 70.3305
				xmax = 70.4805
				text = "you"
			intervals [165]:
				xmin = 70.4805
				xmax = 70.6105
				text = "gonna"
			intervals [166]:
				xmin = 70.6105
				xmax = 70.8905
				text = "say"
			intervals [167]:
				xmin = 70.8905
				xmax = 71.4105
				text = "red"
			intervals [168]:
				xmin = 71.4105
				xmax = 71.5705
				text = "or"
			intervals [169]:
				xmin = 71.5705
				xmax = 72.0805
				text = "blue"
			intervals [170]:
				xmin = 72.0805
				xmax = 72.1105
				text = "or"
			intervals [171]:
				xmin = 72.1105
				xmax = 72.1405
				text = ""
			intervals [172]:
				xmin = 72.1405
				xmax = 72.4005
				text = "any"
			intervals [173]:
				xmin = 72.4005
				xmax = 72.4305
				text = ""
			intervals [174]:
				xmin = 72.4305
				xmax = 72.6905
				text = "color"
			intervals [175]:
				xmin = 72.6905
				xmax = 76.7192
				text = ""
			intervals [176]:
				xmin = 76.7192
				xmax = 76.8792
				text = "mm-hm"
			intervals [177]:
				xmin = 76.8792
				xmax = 77.5667
				text = ""
			intervals [178]:
				xmin = 77.5667
				xmax = 77.6867
				text = "uh-huh"
			intervals [179]:
				xmin = 77.6867
				xmax = 77.7967
				text = "and"
			intervals [180]:
				xmin = 77.7967
				xmax = 77.9467
				text = "they"
			intervals [181]:
				xmin = 77.9467
				xmax = 78.2267
				text = "be"
			intervals [182]:
				xmin = 78.2267
				xmax = 78.4767
				text = "it"
			intervals [183]:
				xmin = 78.4767
				xmax = 86.9532
				text = ""
			intervals [184]:
				xmin = 86.9532
				xmax = 87.5232
				text = "engine"
			intervals [185]:
				xmin = 87.5232
				xmax = 88.1332
				text = "eminick"
			intervals [186]:
				xmin = 88.1332
				xmax = 88.2632
				text = ""
			intervals [187]:
				xmin = 88.2632
				xmax = 88.5032
				text = "in"
			intervals [188]:
				xmin = 88.5032
				xmax = 88.8732
				text = "nine"
			intervals [189]:
				xmin = 88.8732
				xmax = 89.4732
				text = "speeding"
			intervals [190]:
				xmin = 89.4732
				xmax = 89.8132
				text = "down"
			intervals [191]:
				xmin = 89.8132
				xmax = 89.9532
				text = "a"
			intervals [192]:
				xmin = 89.9532
				xmax = 90.4832
				text = "cargo"
			intervals [193]:
				xmin = 90.4832
				xmax = 90.6932
				text = "line"
			intervals [194]:
				xmin = 90.6932
				xmax = 91.1627
				text = ""
			intervals [195]:
				xmin = 91.1627
				xmax = 91.4527
				text = "if"
			intervals [196]:
				xmin = 91.4527
				xmax = 91.6627
				text = "the"
			intervals [197]:
				xmin = 91.6627
				xmax = 92.1727
				text = "jain-"
			intervals [198]:
				xmin = 92.1727
				xmax = 92.4796
				text = ""
			intervals [199]:
				xmin = 92.4796
				xmax = 92.9596
				text = "train"
			intervals [200]:
				xmin = 92.9596
				xmax = 93.2096
				text = "should"
			intervals [201]:
				xmin = 93.2096
				xmax = 93.5696
				text = "jump"
			intervals [202]:
				xmin = 93.5696
				xmax = 93.7596
				text = "your"
			intervals [203]:
				xmin = 93.7596
				xmax = 94.1189
				text = ""
			intervals [204]:
				xmin = 94.1189
				xmax = 94.6289
				text = "track"
			intervals [205]:
				xmin = 94.6289
				xmax = 94.9489
				text = ""
			intervals [206]:
				xmin = 94.9489
				xmax = 95.0489
				text = "do"
			intervals [207]:
				xmin = 95.0489
				xmax = 95.4189
				text = "you"
			intervals [208]:
				xmin = 95.4189
				xmax = 95.6989
				text = "want"
			intervals [209]:
				xmin = 95.6989
				xmax = 95.8889
				text = "your"
			intervals [210]:
				xmin = 95.8889
				xmax = 96.3589
				text = "money"
			intervals [211]:
				xmin = 96.3589
				xmax = 96.3989
				text = ""
			intervals [212]:
				xmin = 96.3989
				xmax = 96.7089
				text = "back"
			intervals [213]:
				xmin = 96.7089
				xmax = 97.8836
				text = ""
			intervals [214]:
				xmin = 97.8836
				xmax = 97.9736
				text = "they"
			intervals [215]:
				xmin = 97.9736
				xmax = 98.2536
				text = "say"
			intervals [216]:
				xmin = 98.2536
				xmax = 98.6336
				text = "yes"
			intervals [217]:
				xmin = 98.6336
				xmax = 98.7436
				text = "or"
			intervals [218]:
				xmin = 98.7436
				xmax = 99.1836
				text = "no"
			intervals [219]:
				xmin = 99.1836
				xmax = 101.7612
				text = ""
			intervals [220]:
				xmin = 101.7612
				xmax = 101.9312
				text = "and"
			intervals [221]:
				xmin = 101.9312
				xmax = 102.5712
				text = "um"
			intervals [222]:
				xmin = 102.5712
				xmax = 107.6957
				text = ""
			intervals [223]:
				xmin = 107.6957
				xmax = 108.0457
				text = "<unk>"
			intervals [224]:
				xmin = 108.0457
				xmax = 109.3186
				text = ""
			intervals [225]:
				xmin = 109.3186
				xmax = 109.4786
				text = "oh"
			intervals [226]:
				xmin = 109.4786
				xmax = 109.6886
				text = "yeah"
			intervals [227]:
				xmin = 109.6886
				xmax = 109.8686
				text = "we"
			intervals [228]:
				xmin = 109.8686
				xmax = 110.1786
				text = "played"
			intervals [229]:
				xmin = 110.1786
				xmax = 110.2686
				text = "a"
			intervals [230]:
				xmin = 110.2686
				xmax = 110.5686
				text = "pie"
			intervals [231]:
				xmin = 110.5686
				xmax = 110.6886
				text = "and"
			intervals [232]:
				xmin = 110.6886
				xmax = 110.7886
				text = "the"
			intervals [233]:
				xmin = 110.7886
				xmax = 111.3286
				text = "devil"
			intervals [234]:
				xmin = 111.3286
				xmax = 112.9478
				text = ""
			intervals [235]:
				xmin = 112.9478
				xmax = 113.4078
				text = "um"
			intervals [236]:
				xmin = 113.4078
				xmax = 114.0469
				text = ""
			intervals [237]:
				xmin = 114.0469
				xmax = 114.3769
				text = "knock"
			intervals [238]:
				xmin = 114.3769
				xmax = 114.6769
				text = "knock"
			intervals [239]:
				xmin = 114.6769
				xmax = 114.9469
				text = "knock"
			intervals [240]:
				xmin = 114.9469
				xmax = 115.3745
				text = ""
			intervals [241]:
				xmin = 115.3745
				xmax = 115.5345
				text = "who"
			intervals [242]:
				xmin = 115.5345
				xmax = 115.8845
				text = "is"
			intervals [243]:
				xmin = 115.8845
				xmax = 116.0145
				text = "it"
			intervals [244]:
				xmin = 116.0145
				xmax = 116.4123
				text = ""
			intervals [245]:
				xmin = 116.4123
				xmax = 116.5523
				text = "the"
			intervals [246]:
				xmin = 116.5523
				xmax = 116.8223
				text = "p-"
			intervals [247]:
				xmin = 116.8223
				xmax = 116.9426
				text = ""
			intervals [248]:
				xmin = 116.9426
				xmax = 117.1126
				text = "the"
			intervals [249]:
				xmin = 117.1126
				xmax = 117.5526
				text = "devil"
			intervals [250]:
				xmin = 117.5526
				xmax = 117.7739
				text = ""
			intervals [251]:
				xmin = 117.7739
				xmax = 117.9439
				text = "what"
			intervals [252]:
				xmin = 117.9439
				xmax = 118.0039
				text = "do"
			intervals [253]:
				xmin = 118.0039
				xmax = 118.0939
				text = "you"
			intervals [254]:
				xmin = 118.0939
				xmax = 118.3039
				text = "want"
			intervals [255]:
				xmin = 118.3039
				xmax = 118.368
				text = ""
			intervals [256]:
				xmin = 118.368
				xmax = 118.518
				text = "a"
			intervals [257]:
				xmin = 118.518
				xmax = 118.918
				text = "pie"
			intervals [258]:
				xmin = 118.918
				xmax = 119.2381
				text = ""
			intervals [259]:
				xmin = 119.2381
				xmax = 119.4381
				text = "what"
			intervals [260]:
				xmin = 119.4381
				xmax = 119.8981
				text = "kind"
			intervals [261]:
				xmin = 119.8981
				xmax = 120.5565
				text = ""
			intervals [262]:
				xmin = 120.5565
				xmax = 121.4865
				text = "strawberry"
			intervals [263]:
				xmin = 121.4865
				xmax = 122.1326
				text = ""
			intervals [264]:
				xmin = 122.1326
				xmax = 122.3726
				text = "and"
			intervals [265]:
				xmin = 122.3726
				xmax = 122.6826
				text = "then"
			intervals [266]:
				xmin = 122.6826
				xmax = 122.9446
				text = ""
			intervals [267]:
				xmin = 122.9446
				xmax = 123.2846
				text = "if"
			intervals [268]:
				xmin = 123.2846
				xmax = 123.4346
				text = "he"
			intervals [269]:
				xmin = 123.4346
				xmax = 123.6146
				text = "be"
			intervals [270]:
				xmin = 123.6146
				xmax = 123.9746
				text = "king"
			intervals [271]:
				xmin = 123.9746
				xmax = 124.1146
				text = "you"
			intervals [272]:
				xmin = 124.1146
				xmax = 124.3146
				text = "got"
			intervals [273]:
				xmin = 124.3146
				xmax = 124.3946
				text = "to"
			intervals [274]:
				xmin = 124.3946
				xmax = 124.5746
				text = "give"
			intervals [275]:
				xmin = 124.5746
				xmax = 124.6446
				text = "it"
			intervals [276]:
				xmin = 124.6446
				xmax = 124.6846
				text = ""
			intervals [277]:
				xmin = 124.6846
				xmax = 124.9946
				text = "ten"
			intervals [278]:
				xmin = 124.9946
				xmax = 125.4146
				text = "dollars"
			intervals [279]:
				xmin = 125.4146
				xmax = 125.6346
				text = "one"
			intervals [280]:
				xmin = 125.6346
				xmax = 125.6946
				text = ""
			intervals [281]:
				xmin = 125.6946
				xmax = 125.9046
				text = "two"
			intervals [282]:
				xmin = 125.9046
				xmax = 126.1746
				text = "three"
			intervals [283]:
				xmin = 126.1746
				xmax = 126.4546
				text = "four"
			intervals [284]:
				xmin = 126.4546
				xmax = 126.8246
				text = "five"
			intervals [285]:
				xmin = 126.8246
				xmax = 127.0946
				text = "six"
			intervals [286]:
				xmin = 127.0946
				xmax = 127.4846
				text = "seven"
			intervals [287]:
				xmin = 127.4846
				xmax = 127.6846
				text = "eight"
			intervals [288]:
				xmin = 127.6846
				xmax = 127.7346
				text = ""
			intervals [289]:
				xmin = 127.7346
				xmax = 128.0046
				text = "nine"
			intervals [290]:
				xmin = 128.0046
				xmax = 128.0446
				text = ""
			intervals [291]:
				xmin = 128.0446
				xmax = 128.3146
				text = "ten"
			intervals [292]:
				xmin = 128.3146
				xmax = 128.5203
				text = ""
			intervals [293]:
				xmin = 128.5203
				xmax = 128.8203
				text = "and"
			intervals [294]:
				xmin = 128.8203
				xmax = 129.1503
				text = "running"
			intervals [295]:
				xmin = 129.1503
				xmax = 129.4503
				text = "from"
			intervals [296]:
				xmin = 129.4503
				xmax = 129.6603
				text = "try"
			intervals [297]:
				xmin = 129.6603
				xmax = 129.7403
				text = "to"
			intervals [298]:
				xmin = 129.7403
				xmax = 130.0903
				text = "catch"
			intervals [299]:
				xmin = 130.0903
				xmax = 130.1603
				text = "'em"
			intervals [300]:
				xmin = 130.1603
				xmax = 130.4927
				text = ""
			intervals [301]:
				xmin = 130.4927
				xmax = 130.7327
				text = "if"
			intervals [302]:
				xmin = 130.7327
				xmax = 130.8227
				text = "you"
			intervals [303]:
				xmin = 130.8227
				xmax = 131.0627
				text = "don't"
			intervals [304]:
				xmin = 131.0627
				xmax = 131.3127
				text = "catch"
			intervals [305]:
				xmin = 131.3127
				xmax = 131.3727
				text = "him"
			intervals [306]:
				xmin = 131.3727
				xmax = 131.6527
				text = "he"
			intervals [307]:
				xmin = 131.6527
				xmax = 132.0627
				text = "goes"
			intervals [308]:
				xmin = 132.0627
				xmax = 132.1627
				text = "in"
			intervals [309]:
				xmin = 132.1627
				xmax = 132.2427
				text = "the"
			intervals [310]:
				xmin = 132.2427
				xmax = 132.6927
				text = "sugar"
			intervals [311]:
				xmin = 132.6927
				xmax = 132.9027
				text = "bowl"
			intervals [312]:
				xmin = 132.9027
				xmax = 133.1335
				text = ""
			intervals [313]:
				xmin = 133.1335
				xmax = 133.2735
				text = "if"
			intervals [314]:
				xmin = 133.2735
				xmax = 133.4335
				text = "you"
			intervals [315]:
				xmin = 133.4335
				xmax = 133.7135
				text = "don't"
			intervals [316]:
				xmin = 133.7135
				xmax = 133.9001
				text = ""
			intervals [317]:
				xmin = 133.9001
				xmax = 134.0601
				text = "he"
			intervals [318]:
				xmin = 134.0601
				xmax = 134.3701
				text = "goes"
			intervals [319]:
				xmin = 134.3701
				xmax = 134.4701
				text = "in"
			intervals [320]:
				xmin = 134.4701
				xmax = 134.5501
				text = "the"
			intervals [321]:
				xmin = 134.5501
				xmax = 135.0201
				text = "garbage"
			intervals [322]:
				xmin = 135.0201
				xmax = 135.4301
				text = "can"
			intervals [323]:
				xmin = 135.4301
				xmax = 139.6837
				text = ""
			intervals [324]:
				xmin = 139.6837
				xmax = 139.7637
				text = "you"
			intervals [325]:
				xmin = 139.7637
				xmax = 140.0637
				text = "um"
			intervals [326]:
				xmin = 140.0637
				xmax = 140.1337
				text = ""
			intervals [327]:
				xmin = 140.1337
				xmax = 140.4437
				text = "turn"
			intervals [328]:
				xmin = 140.4437
				xmax = 140.7637
				text = "around"
			intervals [329]:
				xmin = 140.7637
				xmax = 141.0426
				text = ""
			intervals [330]:
				xmin = 141.0426
				xmax = 141.3926
				text = "one"
			intervals [331]:
				xmin = 141.3926
				xmax = 141.4426
				text = ""
			intervals [332]:
				xmin = 141.4426
				xmax = 141.8326
				text = "two"
			intervals [333]:
				xmin = 141.8326
				xmax = 142.365
				text = ""
			intervals [334]:
				xmin = 142.365
				xmax = 142.455
				text = "t"
			intervals [335]:
				xmin = 142.455
				xmax = 142.8226
				text = ""
			intervals [336]:
				xmin = 142.8226
				xmax = 143.1126
				text = "say"
			intervals [337]:
				xmin = 143.1126
				xmax = 143.5426
				text = "mother"
			intervals [338]:
				xmin = 143.5426
				xmax = 143.7926
				text = "may"
			intervals [339]:
				xmin = 143.7926
				xmax = 144.0326
				text = "i"
			intervals [340]:
				xmin = 144.0326
				xmax = 144.0626
				text = ""
			intervals [341]:
				xmin = 144.0626
				xmax = 144.4726
				text = "take"
			intervals [342]:
				xmin = 144.4726
				xmax = 145.0095
				text = ""
			intervals [343]:
				xmin = 145.0095
				xmax = 145.3095
				text = "three"
			intervals [344]:
				xmin = 145.3095
				xmax = 145.7095
				text = "giant"
			intervals [345]:
				xmin = 145.7095
				xmax = 146.2095
				text = "steps"
			intervals [346]:
				xmin = 146.2095
				xmax = 146.3095
				text = "and"
			intervals [347]:
				xmin = 146.3095
				xmax = 146.4595
				text = "you"
			intervals [348]:
				xmin = 146.4595
				xmax = 146.7195
				text = "take"
			intervals [349]:
				xmin = 146.7195
				xmax = 146.7795
				text = ""
			intervals [350]:
				xmin = 146.7795
				xmax = 147.0195
				text = "three"
			intervals [351]:
				xmin = 147.0195
				xmax = 147.3495
				text = "giant"
			intervals [352]:
				xmin = 147.3495
				xmax = 147.7195
				text = "step"
			intervals [353]:
				xmin = 147.7195
				xmax = 148.0484
				text = ""
			intervals [354]:
				xmin = 148.0484
				xmax = 148.1884
				text = "if"
			intervals [355]:
				xmin = 148.1884
				xmax = 148.3184
				text = "you"
			intervals [356]:
				xmin = 148.3184
				xmax = 148.5884
				text = "take"
			intervals [357]:
				xmin = 148.5884
				xmax = 148.6484
				text = ""
			intervals [358]:
				xmin = 148.6484
				xmax = 148.8984
				text = "three"
			intervals [359]:
				xmin = 148.8984
				xmax = 149.2384
				text = "giant"
			intervals [360]:
				xmin = 149.2384
				xmax = 149.6084
				text = "steps"
			intervals [361]:
				xmin = 149.6084
				xmax = 149.8878
				text = ""
			intervals [362]:
				xmin = 149.8878
				xmax = 150.2278
				text = "without"
			intervals [363]:
				xmin = 150.2278
				xmax = 150.4378
				text = "her"
			intervals [364]:
				xmin = 150.4378
				xmax = 150.8578
				text = "telling"
			intervals [365]:
				xmin = 150.8578
				xmax = 151.0582
				text = ""
			intervals [366]:
				xmin = 151.0582
				xmax = 151.2082
				text = "she"
			intervals [367]:
				xmin = 151.2082
				xmax = 151.4482
				text = "got"
			intervals [368]:
				xmin = 151.4482
				xmax = 151.5082
				text = "to"
			intervals [369]:
				xmin = 151.5082
				xmax = 151.6182
				text = ""
			intervals [370]:
				xmin = 151.6182
				xmax = 151.9282
				text = "chase"
			intervals [371]:
				xmin = 151.9282
				xmax = 152.0182
				text = "you"
			intervals [372]:
				xmin = 152.0182
				xmax = 153.8865
				text = ""
			intervals [373]:
				xmin = 153.8865
				xmax = 154.1365
				text = "and"
			intervals [374]:
				xmin = 154.1365
				xmax = 154.5365
				text = "um"
			intervals [375]:
				xmin = 154.5365
				xmax = 154.6365
				text = ""
			intervals [376]:
				xmin = 154.6365
				xmax = 154.9465
				text = "red"
			intervals [377]:
				xmin = 154.9465
				xmax = 155.2565
				text = "one"
			intervals [378]:
				xmin = 155.2565
				xmax = 155.4265
				text = "two"
			intervals [379]:
				xmin = 155.4265
				xmax = 155.5965
				text = "three"
			intervals [380]:
				xmin = 155.5965
				xmax = 155.9965
				text = "red"
			intervals [381]:
				xmin = 155.9965
				xmax = 156.1665
				text = "light"
			intervals [382]:
				xmin = 156.1665
				xmax = 156.4313
				text = ""
			intervals [383]:
				xmin = 156.4313
				xmax = 156.5413
				text = "you"
			intervals [384]:
				xmin = 156.5413
				xmax = 156.6913
				text = "got"
			intervals [385]:
				xmin = 156.6913
				xmax = 156.7513
				text = "to"
			intervals [386]:
				xmin = 156.7513
				xmax = 156.8413
				text = "s"
			intervals [387]:
				xmin = 156.8413
				xmax = 157.1401
				text = ""
			intervals [388]:
				xmin = 157.1401
				xmax = 157.3201
				text = "one"
			intervals [389]:
				xmin = 157.3201
				xmax = 157.4801
				text = "two"
			intervals [390]:
				xmin = 157.4801
				xmax = 157.7001
				text = "three"
			intervals [391]:
				xmin = 157.7001
				xmax = 157.9701
				text = "red"
			intervals [392]:
				xmin = 157.9701
				xmax = 158.1501
				text = "light"
			intervals [393]:
				xmin = 158.1501
				xmax = 158.2701
				text = "and"
			intervals [394]:
				xmin = 158.2701
				xmax = 158.6201
				text = "got"
			intervals [395]:
				xmin = 158.6201
				xmax = 158.6801
				text = "to"
			intervals [396]:
				xmin = 158.6801
				xmax = 158.8401
				text = "try"
			intervals [397]:
				xmin = 158.8401
				xmax = 158.9501
				text = "to"
			intervals [398]:
				xmin = 158.9501
				xmax = 159.3401
				text = "catch"
			intervals [399]:
				xmin = 159.3401
				xmax = 159.4001
				text = "'em"
			intervals [400]:
				xmin = 159.4001
				xmax = 159.7074
				text = ""
			intervals [401]:
				xmin = 159.7074
				xmax = 159.9574
				text = "turn"
			intervals [402]:
				xmin = 159.9574
				xmax = 160.1674
				text = "all"
			intervals [403]:
				xmin = 160.1674
				xmax = 160.2674
				text = "the"
			intervals [404]:
				xmin = 160.2674
				xmax = 160.3274
				text = "way"
			intervals [405]:
				xmin = 160.3274
				xmax = 160.6074
				text = "around"
			intervals [406]:
				xmin = 160.6074
				xmax = 160.8074
				text = "two"
			intervals [407]:
				xmin = 160.8074
				xmax = 161.0774
				text = "three"
			intervals [408]:
				xmin = 161.0774
				xmax = 161.3274
				text = "four"
			intervals [409]:
				xmin = 161.3274
				xmax = 161.3974
				text = ""
			intervals [410]:
				xmin = 161.3974
				xmax = 161.4974
				text = "five"
			intervals [411]:
				xmin = 161.4974
				xmax = 162.4581
				text = ""
			intervals [412]:
				xmin = 162.4581
				xmax = 162.5681
				text = "like"
			intervals [413]:
				xmin = 162.5681
				xmax = 162.5981
				text = ""
			intervals [414]:
				xmin = 162.5981
				xmax = 162.9481
				text = "that"
			intervals [415]:
				xmin = 162.9481
				xmax = 167.0702
				text = ""
			intervals [416]:
				xmin = 167.0702
				xmax = 167.5302
				text = "see"
			intervals [417]:
				xmin = 167.5302
				xmax = 167.9602
				text = "um"
			intervals [418]:
				xmin = 167.9602
				xmax = 168.300
				text = ""
			intervals [419]:
				xmin = 168.300
				xmax = 168.440
				text = "it"
			intervals [420]:
				xmin = 168.440
				xmax = 168.540
				text = "s"
			intervals [421]:
				xmin = 168.540
				xmax = 168.590
				text = "a"
			intervals [422]:
				xmin = 168.590
				xmax = 169.0834
				text = ""
			intervals [423]:
				xmin = 169.0834
				xmax = 169.2834
				text = "you"
			intervals [424]:
				xmin = 169.2834
				xmax = 169.5034
				text = "got"
			intervals [425]:
				xmin = 169.5034
				xmax = 169.5634
				text = "to"
			intervals [426]:
				xmin = 169.5634
				xmax = 170.0334
				text = "um"
			intervals [427]:
				xmin = 170.0334
				xmax = 170.0972
				text = ""
			intervals [428]:
				xmin = 170.0972
				xmax = 170.3072
				text = "put"
			intervals [429]:
				xmin = 170.3072
				xmax = 170.4072
				text = "your"
			intervals [430]:
				xmin = 170.4072
				xmax = 170.7872
				text = "feets"
			intervals [431]:
				xmin = 170.7872
				xmax = 171.0872
				text = "in"
			intervals [432]:
				xmin = 171.0872
				xmax = 171.6527
				text = ""
			intervals [433]:
				xmin = 171.6527
				xmax = 171.8827
				text = "and"
			intervals [434]:
				xmin = 171.8827
				xmax = 172.2227
				text = "go"
			intervals [435]:
				xmin = 172.2227
				xmax = 172.5666
				text = ""
			intervals [436]:
				xmin = 172.5666
				xmax = 172.7866
				text = "i"
			intervals [437]:
				xmin = 172.7866
				xmax = 173.0266
				text = "s"
			intervals [438]:
				xmin = 173.0266
				xmax = 173.4086
				text = ""
			intervals [439]:
				xmin = 173.4086
				xmax = 173.4686
				text = "no"
			intervals [440]:
				xmin = 173.4686
				xmax = 173.7386
				text = "go"
			intervals [441]:
				xmin = 173.7386
				xmax = 174.9295
				text = ""
			intervals [442]:
				xmin = 174.9295
				xmax = 175.5795
				text = "tarzan"
			intervals [443]:
				xmin = 175.5795
				xmax = 175.8195
				text = "was"
			intervals [444]:
				xmin = 175.8195
				xmax = 175.8495
				text = ""
			intervals [445]:
				xmin = 175.8495
				xmax = 176.1695
				text = "in"
			intervals [446]:
				xmin = 176.1695
				xmax = 176.5695
				text = "a"
			intervals [447]:
				xmin = 176.5695
				xmax = 176.5995
				text = ""
			intervals [448]:
				xmin = 176.5995
				xmax = 177.0295
				text = "tree"
			intervals [449]:
				xmin = 177.0295
				xmax = 177.2495
				text = "and"
			intervals [450]:
				xmin = 177.2495
				xmax = 177.2795
				text = ""
			intervals [451]:
				xmin = 177.2795
				xmax = 177.6395
				text = "he"
			intervals [452]:
				xmin = 177.6395
				xmax = 178.0295
				text = "fell"
			intervals [453]:
				xmin = 178.0295
				xmax = 178.0695
				text = ""
			intervals [454]:
				xmin = 178.0695
				xmax = 178.2995
				text = "out"
			intervals [455]:
				xmin = 178.2995
				xmax = 178.7624
				text = ""
			intervals [456]:
				xmin = 178.7624
				xmax = 178.9724
				text = "what"
			intervals [457]:
				xmin = 178.9724
				xmax = 179.4024
				text = "color"
			intervals [458]:
				xmin = 179.4024
				xmax = 179.7224
				text = "was"
			intervals [459]:
				xmin = 179.7224
				xmax = 180.0224
				text = "his"
			intervals [460]:
				xmin = 180.0224
				xmax = 180.1024
				text = ""
			intervals [461]:
				xmin = 180.1024
				xmax = 180.5324
				text = "blood"
			intervals [462]:
				xmin = 180.5324
				xmax = 180.8343
				text = ""
			intervals [463]:
				xmin = 180.8343
				xmax = 181.1543
				text = "red"
			intervals [464]:
				xmin = 181.1543
				xmax = 181.4265
				text = ""
			intervals [465]:
				xmin = 181.4265
				xmax = 181.6065
				text = "r-"
			intervals [466]:
				xmin = 181.6065
				xmax = 181.6365
				text = ""
			intervals [467]:
				xmin = 181.6365
				xmax = 181.9065
				text = "e"
			intervals [468]:
				xmin = 181.9065
				xmax = 181.9565
				text = ""
			intervals [469]:
				xmin = 181.9565
				xmax = 182.4965
				text = "t"
			intervals [470]:
				xmin = 182.4965
				xmax = 182.930
				text = ""
			intervals [471]:
				xmin = 182.930
				xmax = 183.170
				text = "r-"
			intervals [472]:
				xmin = 183.170
				xmax = 183.220
				text = ""
			intervals [473]:
				xmin = 183.220
				xmax = 183.480
				text = "e"
			intervals [474]:
				xmin = 183.480
				xmax = 183.800
				text = "d"
			intervals [475]:
				xmin = 183.800
				xmax = 184.260
				text = "spells"
			intervals [476]:
				xmin = 184.260
				xmax = 184.290
				text = ""
			intervals [477]:
				xmin = 184.290
				xmax = 184.570
				text = "the"
			intervals [478]:
				xmin = 184.570
				xmax = 184.610
				text = ""
			intervals [479]:
				xmin = 184.610
				xmax = 184.940
				text = "word"
			intervals [480]:
				xmin = 184.940
				xmax = 185.240
				text = "red"
			intervals [481]:
				xmin = 185.240
				xmax = 185.270
				text = ""
			intervals [482]:
				xmin = 185.270
				xmax = 185.590
				text = "and"
			intervals [483]:
				xmin = 185.590
				xmax = 185.910
				text = "you"
			intervals [484]:
				xmin = 185.910
				xmax = 185.970
				text = ""
			intervals [485]:
				xmin = 185.970
				xmax = 186.310
				text = "are"
			intervals [486]:
				xmin = 186.310
				xmax = 186.690
				text = "not"
			intervals [487]:
				xmin = 186.690
				xmax = 186.780
				text = ""
			intervals [488]:
				xmin = 186.780
				xmax = 187.060
				text = "in"
			intervals [489]:
				xmin = 187.060
				xmax = 187.7549
				text = ""
			intervals [490]:
				xmin = 187.7549
				xmax = 187.9749
				text = "and"
			intervals [491]:
				xmin = 187.9749
				xmax = 188.3049
				text = "then"
			intervals [492]:
				xmin = 188.3049
				xmax = 188.459
				text = ""
			intervals [493]:
				xmin = 188.459
				xmax = 188.599
				text = "the"
			intervals [494]:
				xmin = 188.599
				xmax = 188.909
				text = "last"
			intervals [495]:
				xmin = 188.909
				xmax = 189.089
				text = "one"
			intervals [496]:
				xmin = 189.089
				xmax = 189.279
				text = "be"
			intervals [497]:
				xmin = 189.279
				xmax = 189.489
				text = "it"
			intervals [498]:
				xmin = 189.489
				xmax = 189.8252
				text = ""
			intervals [499]:
				xmin = 189.8252
				xmax = 189.9952
				text = "they"
			intervals [500]:
				xmin = 189.9952
				xmax = 190.1852
				text = "got"
			intervals [501]:
				xmin = 190.1852
				xmax = 190.2852
				text = "to"
			intervals [502]:
				xmin = 190.2852
				xmax = 190.5752
				text = "be"
			intervals [503]:
				xmin = 190.5752
				xmax = 191.1903
				text = ""
			intervals [504]:
				xmin = 191.1903
				xmax = 191.3603
				text = "they"
			intervals [505]:
				xmin = 191.3603
				xmax = 191.6003
				text = "got"
			intervals [506]:
				xmin = 191.6003
				xmax = 191.6603
				text = "to"
			intervals [507]:
				xmin = 191.6603
				xmax = 191.8903
				text = "be"
			intervals [508]:
				xmin = 191.8903
				xmax = 192.1103
				text = "in"
			intervals [509]:
				xmin = 192.1103
				xmax = 192.1603
				text = ""
			intervals [510]:
				xmin = 192.1603
				xmax = 192.3403
				text = "to"
			intervals [511]:
				xmin = 192.3403
				xmax = 192.6903
				text = "tag"
			intervals [512]:
				xmin = 192.6903
				xmax = 192.9003
				text = "from"
			intervals [513]:
				xmin = 192.9003
				xmax = 193.1103
				text = "try"
			intervals [514]:
				xmin = 193.1103
				xmax = 193.2803
				text = "to"
			intervals [515]:
				xmin = 193.2803
				xmax = 193.6603
				text = "tag"
			intervals [516]:
				xmin = 193.6603
				xmax = 193.7503
				text = "you"
			intervals [517]:
				xmin = 193.7503
				xmax = 194.790
				text = ""
			intervals [518]:
				xmin = 194.790
				xmax = 194.970
				text = "and"
			intervals [519]:
				xmin = 194.970
				xmax = 195.270
				text = "mr"
			intervals [520]:
				xmin = 195.270
				xmax = 196.040
				text = "freeze"
			intervals [521]:
				xmin = 196.040
				xmax = 196.5013
				text = ""
			intervals [522]:
				xmin = 196.5013
				xmax = 196.6613
				text = "you"
			intervals [523]:
				xmin = 196.6613
				xmax = 196.9413
				text = "go"
			intervals [524]:
				xmin = 196.9413
				xmax = 197.5726
				text = ""
			intervals [525]:
				xmin = 197.5726
				xmax = 197.7226
				text = "you"
			intervals [526]:
				xmin = 197.7226
				xmax = 197.8826
				text = "do"
			intervals [527]:
				xmin = 197.8826
				xmax = 197.9626
				text = "the"
			intervals [528]:
				xmin = 197.9626
				xmax = 198.2626
				text = "same"
			intervals [529]:
				xmin = 198.2626
				xmax = 198.4926
				text = "thing"
			intervals [530]:
				xmin = 198.4926
				xmax = 198.729
				text = ""
			intervals [531]:
				xmin = 198.729
				xmax = 198.899
				text = "and"
			intervals [532]:
				xmin = 198.899
				xmax = 199.149
				text = "last"
			intervals [533]:
				xmin = 199.149
				xmax = 199.359
				text = "one"
			intervals [534]:
				xmin = 199.359
				xmax = 199.569
				text = "be"
			intervals [535]:
				xmin = 199.569
				xmax = 199.809
				text = "it"
			intervals [536]:
				xmin = 199.809
				xmax = 199.960
				text = ""
			intervals [537]:
				xmin = 199.960
				xmax = 200.150
				text = "as"
			intervals [538]:
				xmin = 200.150
				xmax = 200.360
				text = "he"
			intervals [539]:
				xmin = 200.360
				xmax = 200.710
				text = "tag"
			intervals [540]:
				xmin = 200.710
				xmax = 200.850
				text = "you"
			intervals [541]:
				xmin = 200.850
				xmax = 201.100
				text = "got"
			intervals [542]:
				xmin = 201.100
				xmax = 201.160
				text = "to"
			intervals [543]:
				xmin = 201.160
				xmax = 201.430
				text = "stay"
			intervals [544]:
				xmin = 201.430
				xmax = 201.950
				text = "still"
			intervals [545]:
				xmin = 201.950
				xmax = 202.5266
				text = ""
			intervals [546]:
				xmin = 202.5266
				xmax = 202.7966
				text = "mr"
			intervals [547]:
				xmin = 202.7966
				xmax = 203.1366
				text = "freeze"
			intervals [548]:
				xmin = 203.1366
				xmax = 203.3441
				text = ""
			intervals [549]:
				xmin = 203.3441
				xmax = 203.5341
				text = "til"
			intervals [550]:
				xmin = 203.5341
				xmax = 204.0541
				text = "somebody"
			intervals [551]:
				xmin = 204.0541
				xmax = 204.2441
				text = "else"
			intervals [552]:
				xmin = 204.2441
				xmax = 204.2741
				text = ""
			intervals [553]:
				xmin = 204.2741
				xmax = 204.4941
				text = "got"
			intervals [554]:
				xmin = 204.4941
				xmax = 204.5541
				text = "to"
			intervals [555]:
				xmin = 204.5541
				xmax = 204.5941
				text = ""
			intervals [556]:
				xmin = 204.5941
				xmax = 204.9141
				text = "tag"
			intervals [557]:
				xmin = 204.9141
				xmax = 205.0041
				text = "you"
			intervals [558]:
				xmin = 205.0041
				xmax = 205.214
				text = ""
			intervals [559]:
				xmin = 205.214
				xmax = 205.274
				text = "and"
			intervals [560]:
				xmin = 205.274
				xmax = 205.364
				text = "the"
			intervals [561]:
				xmin = 205.364
				xmax = 205.664
				text = "last"
			intervals [562]:
				xmin = 205.664
				xmax = 205.804
				text = "one"
			intervals [563]:
				xmin = 205.804
				xmax = 205.944
				text = "he"
			intervals [564]:
				xmin = 205.944
				xmax = 206.614
				text = "freezes"
			intervals [565]:
				xmin = 206.614
				xmax = 206.884
				text = "then"
			intervals [566]:
				xmin = 206.884
				xmax = 207.3822
				text = ""
			intervals [567]:
				xmin = 207.3822
				xmax = 207.5022
				text = "he"
			intervals [568]:
				xmin = 207.5022
				xmax = 207.7422
				text = "got"
			intervals [569]:
				xmin = 207.7422
				xmax = 207.8622
				text = "to"
			intervals [570]:
				xmin = 207.8622
				xmax = 208.2522
				text = "freeze"
			intervals [571]:
				xmin = 208.2522
				xmax = 208.8822
				text = "everybody"
			intervals [572]:
				xmin = 208.8822
				xmax = 210.9157
				text = ""
			intervals [573]:
				xmin = 210.9157
				xmax = 210.9957
				text = "and"
			intervals [574]:
				xmin = 210.9957
				xmax = 211.1457
				text = "the"
			intervals [575]:
				xmin = 211.1457
				xmax = 211.4157
				text = "last"
			intervals [576]:
				xmin = 211.4157
				xmax = 211.6257
				text = "one"
			intervals [577]:
				xmin = 211.6257
				xmax = 211.8057
				text = "he"
			intervals [578]:
				xmin = 211.8057
				xmax = 211.8957
				text = ""
			intervals [579]:
				xmin = 211.8957
				xmax = 212.1757
				text = "get"
			intervals [580]:
				xmin = 212.1757
				xmax = 214.105
				text = ""
			intervals [581]:
				xmin = 214.105
				xmax = 214.345
				text = "is"
			intervals [582]:
				xmin = 214.345
				xmax = 214.675
				text = "it"
			intervals [583]:
				xmin = 214.675
				xmax = 220.9163
				text = ""
			intervals [584]:
				xmin = 220.9163
				xmax = 221.2563
				text = "bottle"
			intervals [585]:
				xmin = 221.2563
				xmax = 221.8263
				text = "caps"
			intervals [586]:
				xmin = 221.8263
				xmax = 224.3024
				text = ""
			intervals [587]:
				xmin = 224.3024
				xmax = 224.4224
				text = "you"
			intervals [588]:
				xmin = 224.4224
				xmax = 224.5724
				text = "mean"
			intervals [589]:
				xmin = 224.5724
				xmax = 224.7624
				text = "what"
			intervals [590]:
				xmin = 224.7624
				xmax = 224.8224
				text = "you"
			intervals [591]:
				xmin = 224.8224
				xmax = 225.0524
				text = "take"
			intervals [592]:
				xmin = 225.0524
				xmax = 225.3324
				text = "off"
			intervals [593]:
				xmin = 225.3324
				xmax = 225.4424
				text = ""
			intervals [594]:
				xmin = 225.4424
				xmax = 225.5324
				text = "the"
			intervals [595]:
				xmin = 225.5324
				xmax = 225.5624
				text = ""
			intervals [596]:
				xmin = 225.5624
				xmax = 225.9424
				text = "soda"
			intervals [597]:
				xmin = 225.9424
				xmax = 226.2024
				text = "bottle"
			intervals [598]:
				xmin = 226.2024
				xmax = 227.8598
				text = ""
			intervals [599]:
				xmin = 227.8598
				xmax = 228.1898
				text = "yeah"
			intervals [600]:
				xmin = 228.1898
				xmax = 229.7622
				text = ""
			intervals [601]:
				xmin = 229.7622
				xmax = 230.0222
				text = "like"
			intervals [602]:
				xmin = 230.0222
				xmax = 230.4822
				text = "um"
			intervals [603]:
				xmin = 230.4822
				xmax = 230.7527
				text = ""
			intervals [604]:
				xmin = 230.7527
				xmax = 231.0027
				text = "throw"
			intervals [605]:
				xmin = 231.0027
				xmax = 231.1327
				text = "'em"
			intervals [606]:
				xmin = 231.1327
				xmax = 231.3627
				text = "up"
			intervals [607]:
				xmin = 231.3627
				xmax = 231.4627
				text = "in"
			intervals [608]:
				xmin = 231.4627
				xmax = 231.5827
				text = "the"
			intervals [609]:
				xmin = 231.5827
				xmax = 232.1427
				text = "sky"
			intervals [610]:
				xmin = 232.1427
				xmax = 232.2995
				text = ""
			intervals [611]:
				xmin = 232.2995
				xmax = 232.4795
				text = "make"
			intervals [612]:
				xmin = 232.4795
				xmax = 232.5695
				text = "'em"
			intervals [613]:
				xmin = 232.5695
				xmax = 232.7895
				text = "come"
			intervals [614]:
				xmin = 232.7895
				xmax = 232.9595
				text = "back"
			intervals [615]:
				xmin = 232.9595
				xmax = 232.9895
				text = ""
			intervals [616]:
				xmin = 232.9895
				xmax = 233.3495
				text = "down"
			intervals [617]:
				xmin = 233.3495
				xmax = 233.5831
				text = ""
			intervals [618]:
				xmin = 233.5831
				xmax = 233.7531
				text = "and"
			intervals [619]:
				xmin = 233.7531
				xmax = 233.9631
				text = "try"
			intervals [620]:
				xmin = 233.9631
				xmax = 234.0231
				text = "to"
			intervals [621]:
				xmin = 234.0231
				xmax = 234.3231
				text = "hit"
			intervals [622]:
				xmin = 234.3231
				xmax = 234.4231
				text = "the"
			intervals [623]:
				xmin = 234.4231
				xmax = 234.6931
				text = "other"
			intervals [624]:
				xmin = 234.6931
				xmax = 234.7731
				text = ""
			intervals [625]:
				xmin = 234.7731
				xmax = 235.0731
				text = "top"
			intervals [626]:
				xmin = 235.0731
				xmax = 239.4945
				text = ""
			intervals [627]:
				xmin = 239.4945
				xmax = 240.1545
				text = "skelzies"
			intervals [628]:
				xmin = 240.1545
				xmax = 240.7883
				text = ""
			intervals [629]:
				xmin = 240.7883
				xmax = 241.0583
				text = "no"
			intervals [630]:
				xmin = 241.0583
				xmax = 251.2814
				text = ""
			intervals [631]:
				xmin = 251.2814
				xmax = 251.6214
				text = "green"
			intervals [632]:
				xmin = 251.6214
				xmax = 252.0114
				text = "hornet"
			intervals [633]:
				xmin = 252.0114
				xmax = 252.5772
				text = ""
			intervals [634]:
				xmin = 252.5772
				xmax = 252.8172
				text = "and"
			intervals [635]:
				xmin = 252.8172
				xmax = 253.3772
				text = "um"
			intervals [636]:
				xmin = 253.3772
				xmax = 254.4244
				text = ""
			intervals [637]:
				xmin = 254.4244
				xmax = 255.1144
				text = "and"
			intervals [638]:
				xmin = 255.1144
				xmax = 255.4644
				text = "bat"
			intervals [639]:
				xmin = 255.4644
				xmax = 255.6281
				text = ""
			intervals [640]:
				xmin = 255.6281
				xmax = 255.8481
				text = "not"
			intervals [641]:
				xmin = 255.8481
				xmax = 256.6981
				text = "batman"
			intervals [642]:
				xmin = 256.6981
				xmax = 257.2847
				text = ""
			intervals [643]:
				xmin = 257.2847
				xmax = 257.6047
				text = "and"
			intervals [644]:
				xmin = 257.6047
				xmax = 257.8247
				text = "<unk>"
			intervals [645]:
				xmin = 257.8247
				xmax = 259.0202
				text = ""
			intervals [646]:
				xmin = 259.0202
				xmax = 259.3202
				text = "this"
			intervals [647]:
				xmin = 259.3202
				xmax = 259.3502
				text = ""
			intervals [648]:
				xmin = 259.3502
				xmax = 259.9502
				text = "um"
			intervals [649]:
				xmin = 259.9502
				xmax = 261.9858
				text = ""
			intervals [650]:
				xmin = 261.9858
				xmax = 262.6758
				text = "lightning"
			intervals [651]:
				xmin = 262.6758
				xmax = 263.0364
				text = ""
			intervals [652]:
				xmin = 263.0364
				xmax = 263.3364
				text = "call"
			intervals [653]:
				xmin = 263.3364
				xmax = 263.5264
				text = "him"
			intervals [654]:
				xmin = 263.5264
				xmax = 264.0864
				text = "lightning"
			intervals [655]:
				xmin = 264.0864
				xmax = 269.9861
				text = ""
			intervals [656]:
				xmin = 269.9861
				xmax = 270.5461
				text = "yes"
			intervals [657]:
				xmin = 270.5461
				xmax = 271.3165
				text = ""
			intervals [658]:
				xmin = 271.3165
				xmax = 271.5665
				text = "when"
			intervals [659]:
				xmin = 271.5665
				xmax = 271.6665
				text = "it"
			intervals [660]:
				xmin = 271.6665
				xmax = 271.8865
				text = "was"
			intervals [661]:
				xmin = 271.8865
				xmax = 272.2165
				text = "on"
			intervals [662]:
				xmin = 272.2165
				xmax = 273.0865
				text = "yesterday"
			intervals [663]:
				xmin = 273.0865
				xmax = 273.3495
				text = ""
			intervals [664]:
				xmin = 273.3495
				xmax = 273.5695
				text = "he"
			intervals [665]:
				xmin = 273.5695
				xmax = 273.7895
				text = "was"
			intervals [666]:
				xmin = 273.7895
				xmax = 274.2195
				text = "fighting"
			intervals [667]:
				xmin = 274.2195
				xmax = 274.7595
				text = "batman"
			intervals [668]:
				xmin = 274.7595
				xmax = 274.8795
				text = "and"
			intervals [669]:
				xmin = 274.8795
				xmax = 275.5295
				text = "robin"
			intervals [670]:
				xmin = 275.5295
				xmax = 276.8389
				text = ""
			intervals [671]:
				xmin = 276.8389
				xmax = 277.2089
				text = "huh"
			intervals [672]:
				xmin = 277.2089
				xmax = 278.2844
				text = ""
			intervals [673]:
				xmin = 278.2844
				xmax = 278.5244
				text = "they"
			intervals [674]:
				xmin = 278.5244
				xmax = 278.8944
				text = "end"
			intervals [675]:
				xmin = 278.8944
				xmax = 279.0244
				text = "up"
			intervals [676]:
				xmin = 279.0244
				xmax = 279.4744
				text = "being"
			intervals [677]:
				xmin = 279.4744
				xmax = 280.2344
				text = "fighting"
			intervals [678]:
				xmin = 280.2344
				xmax = 280.3444
				text = ""
			intervals [679]:
				xmin = 280.3444
				xmax = 280.8044
				text = "joker"
			intervals [680]:
				xmin = 280.8044
				xmax = 281.0444
				text = "and"
			intervals [681]:
				xmin = 281.0444
				xmax = 281.2544
				text = "them"
			intervals [682]:
				xmin = 281.2544
				xmax = 282.4538
				text = ""
			intervals [683]:
				xmin = 282.4538
				xmax = 282.7638
				text = "and"
			intervals [684]:
				xmin = 282.7638
				xmax = 282.8662
				text = ""
			intervals [685]:
				xmin = 282.8662
				xmax = 283.1462
				text = "huh"
			intervals [686]:
				xmin = 283.1462
				xmax = 284.2897
				text = ""
			intervals [687]:
				xmin = 284.2897
				xmax = 284.6797
				text = "well"
			intervals [688]:
				xmin = 284.6797
				xmax = 284.9158
				text = ""
			intervals [689]:
				xmin = 284.9158
				xmax = 285.3058
				text = "um"
			intervals [690]:
				xmin = 285.3058
				xmax = 285.3458
				text = ""
			intervals [691]:
				xmin = 285.3458
				xmax = 285.5358
				text = "the"
			intervals [692]:
				xmin = 285.5358
				xmax = 286.3658
				text = "eggman"
			intervals [693]:
				xmin = 286.3658
				xmax = 286.6971
				text = ""
			intervals [694]:
				xmin = 286.6971
				xmax = 286.9071
				text = "he"
			intervals [695]:
				xmin = 286.9071
				xmax = 287.3171
				text = "he"
			intervals [696]:
				xmin = 287.3171
				xmax = 287.5071
				text = "had"
			intervals [697]:
				xmin = 287.5071
				xmax = 287.8171
				text = "made"
			intervals [698]:
				xmin = 287.8171
				xmax = 288.0871
				text = "this"
			intervals [699]:
				xmin = 288.0871
				xmax = 288.6671
				text = "machine"
			intervals [700]:
				xmin = 288.6671
				xmax = 289.1646
				text = ""
			intervals [701]:
				xmin = 289.1646
				xmax = 289.3146
				text = "and"
			intervals [702]:
				xmin = 289.3146
				xmax = 289.4246
				text = "it"
			intervals [703]:
				xmin = 289.4246
				xmax = 289.7246
				text = "makes"
			intervals [704]:
				xmin = 289.7246
				xmax = 290.3746
				text = "stamps"
			intervals [705]:
				xmin = 290.3746
				xmax = 290.8226
				text = ""
			intervals [706]:
				xmin = 290.8226
				xmax = 291.1626
				text = "well"
			intervals [707]:
				xmin = 291.1626
				xmax = 291.4054
				text = ""
			intervals [708]:
				xmin = 291.4054
				xmax = 291.7054
				text = "he"
			intervals [709]:
				xmin = 291.7054
				xmax = 291.7654
				text = ""
			intervals [710]:
				xmin = 291.7654
				xmax = 292.0654
				text = "his"
			intervals [711]:
				xmin = 292.0654
				xmax = 292.4554
				text = "man"
			intervals [712]:
				xmin = 292.4554
				xmax = 292.6554
				text = "s"
			intervals [713]:
				xmin = 292.6554
				xmax = 292.6854
				text = ""
			intervals [714]:
				xmin = 292.6854
				xmax = 293.0154
				text = "caught"
			intervals [715]:
				xmin = 293.0154
				xmax = 293.4132
				text = ""
			intervals [716]:
				xmin = 293.4132
				xmax = 293.8032
				text = "catched"
			intervals [717]:
				xmin = 293.8032
				xmax = 294.1332
				text = "all"
			intervals [718]:
				xmin = 294.1332
				xmax = 294.2232
				text = "of"
			intervals [719]:
				xmin = 294.2232
				xmax = 294.3979
				text = ""
			intervals [720]:
				xmin = 294.3979
				xmax = 294.6379
				text = "um"
			intervals [721]:
				xmin = 294.6379
				xmax = 294.9275
				text = ""
			intervals [722]:
				xmin = 294.9275
				xmax = 295.4975
				text = "batman"
			intervals [723]:
				xmin = 295.4975
				xmax = 295.6175
				text = "and"
			intervals [724]:
				xmin = 295.6175
				xmax = 295.8775
				text = "robin"
			intervals [725]:
				xmin = 295.8775
				xmax = 296.2175
				text = "and"
			intervals [726]:
				xmin = 296.2175
				xmax = 296.4875
				text = "green"
			intervals [727]:
				xmin = 296.4875
				xmax = 296.7875
				text = "hornet"
			intervals [728]:
				xmin = 296.7875
				xmax = 297.1303
				text = ""
			intervals [729]:
				xmin = 297.1303
				xmax = 297.2703
				text = "and"
			intervals [730]:
				xmin = 297.2703
				xmax = 297.7003
				text = "kato"
			intervals [731]:
				xmin = 297.7003
				xmax = 298.0722
				text = ""
			intervals [732]:
				xmin = 298.0722
				xmax = 298.2622
				text = "and"
			intervals [733]:
				xmin = 298.2622
				xmax = 298.5022
				text = "put"
			intervals [734]:
				xmin = 298.5022
				xmax = 298.6522
				text = "'em"
			intervals [735]:
				xmin = 298.6522
				xmax = 298.8222
				text = "in"
			intervals [736]:
				xmin = 298.8222
				xmax = 299.0822
				text = "there"
			intervals [737]:
				xmin = 299.0822
				xmax = 299.4618
				text = ""
			intervals [738]:
				xmin = 299.4618
				xmax = 299.9018
				text = "and"
			intervals [739]:
				xmin = 299.9018
				xmax = 299.9618
				text = ""
			intervals [740]:
				xmin = 299.9618
				xmax = 300.2518
				text = "pressed"
			intervals [741]:
				xmin = 300.2518
				xmax = 300.4618
				text = "that"
			intervals [742]:
				xmin = 300.4618
				xmax = 300.7518
				text = "thing"
			intervals [743]:
				xmin = 300.7518
				xmax = 300.9018
				text = "they"
			intervals [744]:
				xmin = 300.9018
				xmax = 301.2218
				text = "came"
			intervals [745]:
				xmin = 301.2218
				xmax = 301.5318
				text = "back"
			intervals [746]:
				xmin = 301.5318
				xmax = 301.7218
				text = "out"
			intervals [747]:
				xmin = 301.7218
				xmax = 302.0858
				text = ""
			intervals [748]:
				xmin = 302.0858
				xmax = 302.3058
				text = "as"
			intervals [749]:
				xmin = 302.3058
				xmax = 302.3358
				text = ""
			intervals [750]:
				xmin = 302.3358
				xmax = 303.0758
				text = "stamps"
			intervals [751]:
				xmin = 303.0758
				xmax = 303.6246
				text = ""
			intervals [752]:
				xmin = 303.6246
				xmax = 303.9446
				text = "and"
			intervals [753]:
				xmin = 303.9446
				xmax = 304.1846
				text = "they"
			intervals [754]:
				xmin = 304.1846
				xmax = 304.5572
				text = ""
			intervals [755]:
				xmin = 304.5572
				xmax = 304.7172
				text = "they"
			intervals [756]:
				xmin = 304.7172
				xmax = 305.0072
				text = "came"
			intervals [757]:
				xmin = 305.0072
				xmax = 305.1872
				text = "out"
			intervals [758]:
				xmin = 305.1872
				xmax = 305.3372
				text = "with"
			intervals [759]:
				xmin = 305.3372
				xmax = 305.9372
				text = "stamps"
			intervals [760]:
				xmin = 305.9372
				xmax = 306.1721
				text = ""
			intervals [761]:
				xmin = 306.1721
				xmax = 306.3021
				text = "they"
			intervals [762]:
				xmin = 306.3021
				xmax = 306.4721
				text = "was"
			intervals [763]:
				xmin = 306.4721
				xmax = 307.0821
				text = "stamps"
			intervals [764]:
				xmin = 307.0821
				xmax = 307.1921
				text = "and"
			intervals [765]:
				xmin = 307.1921
				xmax = 307.3821
				text = "they"
			intervals [766]:
				xmin = 307.3821
				xmax = 307.6721
				text = "hung"
			intervals [767]:
				xmin = 307.6721
				xmax = 307.8921
				text = "them"
			intervals [768]:
				xmin = 307.8921
				xmax = 308.0821
				text = "on"
			intervals [769]:
				xmin = 308.0821
				xmax = 308.1621
				text = "a"
			intervals [770]:
				xmin = 308.1621
				xmax = 308.5021
				text = "wall"
			intervals [771]:
				xmin = 308.5021
				xmax = 309.093
				text = ""
			intervals [772]:
				xmin = 309.093
				xmax = 309.153
				text = "and"
			intervals [773]:
				xmin = 309.153
				xmax = 309.253
				text = "they"
			intervals [774]:
				xmin = 309.253
				xmax = 309.493
				text = "say"
			intervals [775]:
				xmin = 309.493
				xmax = 309.563
				text = ""
			intervals [776]:
				xmin = 309.563
				xmax = 310.623
				text = "<unk>"
			intervals [777]:
				xmin = 310.623
				xmax = 311.3779
				text = ""
			intervals [778]:
				xmin = 311.3779
				xmax = 311.7779
				text = "see"
			intervals [779]:
				xmin = 311.7779
				xmax = 312.4479
				text = "tomorrow"
			intervals [780]:
				xmin = 312.4479
				xmax = 312.4779
				text = ""
			intervals [781]:
				xmin = 312.4779
				xmax = 313.3579
				text = "episode"
			intervals [782]:
				xmin = 313.3579
				xmax = 313.529
				text = ""
			intervals [783]:
				xmin = 313.529
				xmax = 313.729
				text = "of"
			intervals [784]:
				xmin = 313.729
				xmax = 313.759
				text = ""
			intervals [785]:
				xmin = 313.759
				xmax = 313.889
				text = "it"
			intervals [786]:
				xmin = 313.889
				xmax = 314.397
				text = ""
			intervals [787]:
				xmin = 314.397
				xmax = 314.707
				text = "then"
			intervals [788]:
				xmin = 314.707
				xmax = 315.067
				text = "came"
			intervals [789]:
				xmin = 315.067
				xmax = 315.277
				text = "on"
			intervals [790]:
				xmin = 315.277
				xmax = 315.847
				text = "tomorrow"
			intervals [791]:
				xmin = 315.847
				xmax = 316.7577
				text = ""
			intervals [792]:
				xmin = 316.7577
				xmax = 316.9477
				text = "and"
			intervals [793]:
				xmin = 316.9477
				xmax = 317.3177
				text = "then"
			intervals [794]:
				xmin = 317.3177
				xmax = 318.3746
				text = ""
			intervals [795]:
				xmin = 318.3746
				xmax = 318.5446
				text = "they"
			intervals [796]:
				xmin = 318.5446
				xmax = 318.8846
				text = "did"
			intervals [797]:
				xmin = 318.8846
				xmax = 319.2046
				text = "um"
			intervals [798]:
				xmin = 319.2046
				xmax = 319.7801
				text = ""
			intervals [799]:
				xmin = 319.7801
				xmax = 320.0401
				text = "they"
			intervals [800]:
				xmin = 320.0401
				xmax = 320.1501
				text = ""
			intervals [801]:
				xmin = 320.1501
				xmax = 320.7301
				text = "robin"
			intervals [802]:
				xmin = 320.7301
				xmax = 320.8766
				text = ""
			intervals [803]:
				xmin = 320.8766
				xmax = 321.0166
				text = "and"
			intervals [804]:
				xmin = 321.0166
				xmax = 321.5766
				text = "batman"
			intervals [805]:
				xmin = 321.5766
				xmax = 322.3287
				text = ""
			intervals [806]:
				xmin = 322.3287
				xmax = 322.5287
				text = "he"
			intervals [807]:
				xmin = 322.5287
				xmax = 323.0687
				text = "pressed"
			intervals [808]:
				xmin = 323.0687
				xmax = 323.1487
				text = "a"
			intervals [809]:
				xmin = 323.1487
				xmax = 323.8087
				text = "button"
			intervals [810]:
				xmin = 323.8087
				xmax = 324.1541
				text = ""
			intervals [811]:
				xmin = 324.1541
				xmax = 324.3241
				text = "and"
			intervals [812]:
				xmin = 324.3241
				xmax = 324.5171
				text = ""
			intervals [813]:
				xmin = 324.5171
				xmax = 324.6471
				text = "and"
			intervals [814]:
				xmin = 324.6471
				xmax = 324.8671
				text = "they"
			intervals [815]:
				xmin = 324.8671
				xmax = 324.8971
				text = ""
			intervals [816]:
				xmin = 324.8971
				xmax = 325.2471
				text = "uh"
			intervals [817]:
				xmin = 325.2471
				xmax = 325.9953
				text = ""
			intervals [818]:
				xmin = 325.9953
				xmax = 326.1953
				text = "he"
			intervals [819]:
				xmin = 326.1953
				xmax = 326.6153
				text = "wasn't"
			intervals [820]:
				xmin = 326.6153
				xmax = 326.8053
				text = "in"
			intervals [821]:
				xmin = 326.8053
				xmax = 327.0453
				text = "there"
			intervals [822]:
				xmin = 327.0453
				xmax = 327.2229
				text = ""
			intervals [823]:
				xmin = 327.2229
				xmax = 327.3529
				text = "they"
			intervals [824]:
				xmin = 327.3529
				xmax = 327.5029
				text = "was"
			intervals [825]:
				xmin = 327.5029
				xmax = 327.9329
				text = "inside"
			intervals [826]:
				xmin = 327.9329
				xmax = 327.9929
				text = "a"
			intervals [827]:
				xmin = 327.9929
				xmax = 328.7229
				text = "machine"
			intervals [828]:
				xmin = 328.7229
				xmax = 330.1274
				text = ""
			intervals [829]:
				xmin = 330.1274
				xmax = 330.2874
				text = "they"
			intervals [830]:
				xmin = 330.2874
				xmax = 330.4774
				text = "was"
			intervals [831]:
				xmin = 330.4774
				xmax = 330.8774
				text = "inside"
			intervals [832]:
				xmin = 330.8774
				xmax = 330.9174
				text = "a"
			intervals [833]:
				xmin = 330.9174
				xmax = 331.5374
				text = "machine"
			intervals [834]:
				xmin = 331.5374
				xmax = 331.8074
				text = "but"
			intervals [835]:
				xmin = 331.8074
				xmax = 332.1811
				text = ""
			intervals [836]:
				xmin = 332.1811
				xmax = 332.3011
				text = "when"
			intervals [837]:
				xmin = 332.3011
				xmax = 332.4311
				text = ""
			intervals [838]:
				xmin = 332.4311
				xmax = 332.5211
				text = "they"
			intervals [839]:
				xmin = 332.5211
				xmax = 332.8211
				text = "came"
			intervals [840]:
				xmin = 332.8211
				xmax = 333.0111
				text = "out"
			intervals [841]:
				xmin = 333.0111
				xmax = 333.0911
				text = ""
			intervals [842]:
				xmin = 333.0911
				xmax = 333.2811
				text = "they"
			intervals [843]:
				xmin = 333.2811
				xmax = 333.6511
				text = "thought"
			intervals [844]:
				xmin = 333.6511
				xmax = 333.8311
				text = "they"
			intervals [845]:
				xmin = 333.8311
				xmax = 334.1511
				text = "had"
			intervals [846]:
				xmin = 334.1511
				xmax = 334.410
				text = ""
			intervals [847]:
				xmin = 334.410
				xmax = 334.470
				text = "m-"
			intervals [848]:
				xmin = 334.470
				xmax = 334.7644
				text = ""
			intervals [849]:
				xmin = 334.7644
				xmax = 334.9144
				text = "they"
			intervals [850]:
				xmin = 334.9144
				xmax = 335.2144
				text = "pushed"
			intervals [851]:
				xmin = 335.2144
				xmax = 335.4144
				text = "that"
			intervals [852]:
				xmin = 335.4144
				xmax = 335.7844
				text = "button"
			intervals [853]:
				xmin = 335.7844
				xmax = 336.0027
				text = ""
			intervals [854]:
				xmin = 336.0027
				xmax = 336.2027
				text = "and"
			intervals [855]:
				xmin = 336.2027
				xmax = 336.4827
				text = "made"
			intervals [856]:
				xmin = 336.4827
				xmax = 336.6127
				text = "a"
			intervals [857]:
				xmin = 336.6127
				xmax = 337.1727
				text = "costume"
			intervals [858]:
				xmin = 337.1727
				xmax = 337.4327
				text = "on"
			intervals [859]:
				xmin = 337.4327
				xmax = 337.5827
				text = "them"
			intervals [860]:
				xmin = 337.5827
				xmax = 337.9599
				text = ""
			intervals [861]:
				xmin = 337.9599
				xmax = 338.1999
				text = "of"
			intervals [862]:
				xmin = 338.1999
				xmax = 338.2299
				text = ""
			intervals [863]:
				xmin = 338.2299
				xmax = 338.3799
				text = "them"
			intervals [864]:
				xmin = 338.3799
				xmax = 338.6594
				text = ""
			intervals [865]:
				xmin = 338.6594
				xmax = 338.8194
				text = "and"
			intervals [866]:
				xmin = 338.8194
				xmax = 339.0594
				text = "got"
			intervals [867]:
				xmin = 339.0594
				xmax = 339.2994
				text = "under"
			intervals [868]:
				xmin = 339.2994
				xmax = 339.4194
				text = "the"
			intervals [869]:
				xmin = 339.4194
				xmax = 339.7094
				text = "thing"
			intervals [870]:
				xmin = 339.7094
				xmax = 339.937
				text = ""
			intervals [871]:
				xmin = 339.937
				xmax = 340.087
				text = "and"
			intervals [872]:
				xmin = 340.087
				xmax = 340.227
				text = "they"
			intervals [873]:
				xmin = 340.227
				xmax = 340.587
				text = "came"
			intervals [874]:
				xmin = 340.587
				xmax = 340.877
				text = "back"
			intervals [875]:
				xmin = 340.877
				xmax = 341.107
				text = "out"
			intervals [876]:
				xmin = 341.107
				xmax = 341.2939
				text = ""
			intervals [877]:
				xmin = 341.2939
				xmax = 341.4739
				text = "and"
			intervals [878]:
				xmin = 341.4739
				xmax = 341.7139
				text = "put"
			intervals [879]:
				xmin = 341.7139
				xmax = 341.8339
				text = "the"
			intervals [880]:
				xmin = 341.8339
				xmax = 341.8839
				text = ""
			intervals [881]:
				xmin = 341.8839
				xmax = 342.2339
				text = "joker"
			intervals [882]:
				xmin = 342.2339
				xmax = 342.4139
				text = "and"
			intervals [883]:
				xmin = 342.4139
				xmax = 342.6039
				text = "them"
			intervals [884]:
				xmin = 342.6039
				xmax = 342.7939
				text = "in"
			intervals [885]:
				xmin = 342.7939
				xmax = 342.9639
				text = "there"
			intervals [886]:
				xmin = 342.9639
				xmax = 344.8226
				text = ""
			intervals [887]:
				xmin = 344.8226
				xmax = 344.9326
				text = "and"
			intervals [888]:
				xmin = 344.9326
				xmax = 345.1426
				text = "they"
			intervals [889]:
				xmin = 345.1426
				xmax = 345.5326
				text = "came"
			intervals [890]:
				xmin = 345.5326
				xmax = 345.7426
				text = "out"
			intervals [891]:
				xmin = 345.7426
				xmax = 346.2215
				text = ""
			intervals [892]:
				xmin = 346.2215
				xmax = 346.6915
				text = "with"
			intervals [893]:
				xmin = 346.6915
				xmax = 346.8415
				text = "it"
			intervals [894]:
				xmin = 346.8415
				xmax = 347.1415
				text = "on"
			intervals [895]:
				xmin = 347.1415
				xmax = 347.3915
				text = "them"
			intervals [896]:
				xmin = 347.3915
				xmax = 353.3153
				text = ""
			intervals [897]:
				xmin = 353.3153
				xmax = 353.7653
				text = "well"
			intervals [898]:
				xmin = 353.7653
				xmax = 354.3839
				text = ""
			intervals [899]:
				xmin = 354.3839
				xmax = 354.6839
				text = "like"
			intervals [900]:
				xmin = 354.6839
				xmax = 354.7139
				text = ""
			intervals [901]:
				xmin = 354.7139
				xmax = 355.2739
				text = "um"
			intervals [902]:
				xmin = 355.2739
				xmax = 356.0019
				text = ""
			intervals [903]:
				xmin = 356.0019
				xmax = 356.3219
				text = "he"
			intervals [904]:
				xmin = 356.3219
				xmax = 356.4919
				text = "gon-"
			intervals [905]:
				xmin = 356.4919
				xmax = 356.5219
				text = ""
			intervals [906]:
				xmin = 356.5219
				xmax = 356.8119
				text = "um"
			intervals [907]:
				xmin = 356.8119
				xmax = 357.1511
				text = ""
			intervals [908]:
				xmin = 357.1511
				xmax = 357.2611
				text = "no"
			intervals [909]:
				xmin = 357.2611
				xmax = 357.3811
				text = "it"
			intervals [910]:
				xmin = 357.3811
				xmax = 357.4411
				text = "s"
			intervals [911]:
				xmin = 357.4411
				xmax = 357.7511
				text = "not"
			intervals [912]:
				xmin = 357.7511
				xmax = 357.7811
				text = ""
			intervals [913]:
				xmin = 357.7811
				xmax = 357.9811
				text = "it"
			intervals [914]:
				xmin = 357.9811
				xmax = 358.4711
				text = "call"
			intervals [915]:
				xmin = 358.4711
				xmax = 358.5511
				text = ""
			intervals [916]:
				xmin = 358.5511
				xmax = 358.6811
				text = "it"
			intervals [917]:
				xmin = 358.6811
				xmax = 358.8211
				text = "s"
			intervals [918]:
				xmin = 358.8211
				xmax = 359.3011
				text = "um"
			intervals [919]:
				xmin = 359.3011
				xmax = 365.238
				text = ""
			intervals [920]:
				xmin = 365.238
				xmax = 365.448
				text = "he"
			intervals [921]:
				xmin = 365.448
				xmax = 365.538
				text = "s"
			intervals [922]:
				xmin = 365.538
				xmax = 365.938
				text = "something"
			intervals [923]:
				xmin = 365.938
				xmax = 366.208
				text = "like"
			intervals [924]:
				xmin = 366.208
				xmax = 366.378
				text = "um"
			intervals [925]:
				xmin = 366.378
				xmax = 366.4771
				text = ""
			intervals [926]:
				xmin = 366.4771
				xmax = 367.1671
				text = "apeman"
			intervals [927]:
				xmin = 367.1671
				xmax = 368.947
				text = ""
			intervals [928]:
				xmin = 368.947
				xmax = 369.357
				text = "he"
			intervals [929]:
				xmin = 369.357
				xmax = 369.487
				text = "you"
			intervals [930]:
				xmin = 369.487
				xmax = 369.767
				text = "know"
			intervals [931]:
				xmin = 369.767
				xmax = 370.087
				text = "like"
			intervals [932]:
				xmin = 370.087
				xmax = 370.237
				text = "it"
			intervals [933]:
				xmin = 370.237
				xmax = 370.397
				text = "be"
			intervals [934]:
				xmin = 370.397
				xmax = 370.707
				text = "about"
			intervals [935]:
				xmin = 370.707
				xmax = 371.238
				text = ""
			intervals [936]:
				xmin = 371.238
				xmax = 371.878
				text = "f"
			intervals [937]:
				xmin = 371.878
				xmax = 372.2067
				text = ""
			intervals [938]:
				xmin = 372.2067
				xmax = 372.6067
				text = "ten"
			intervals [939]:
				xmin = 372.6067
				xmax = 372.9567
				text = "mens"
			intervals [940]:
				xmin = 372.9567
				xmax = 373.2792
				text = ""
			intervals [941]:
				xmin = 373.2792
				xmax = 373.4192
				text = "well"
			intervals [942]:
				xmin = 373.4192
				xmax = 373.6792
				text = "he"
			intervals [943]:
				xmin = 373.6792
				xmax = 373.7092
				text = "<unk>"
			intervals [944]:
				xmin = 373.7092
				xmax = 373.9492
				text = "go"
			intervals [945]:
				xmin = 373.9492
				xmax = 374.2892
				text = "around"
			intervals [946]:
				xmin = 374.2892
				xmax = 374.3592
				text = "in"
			intervals [947]:
				xmin = 374.3592
				xmax = 374.8592
				text = "circles"
			intervals [948]:
				xmin = 374.8592
				xmax = 375.0392
				text = "he"
			intervals [949]:
				xmin = 375.0392
				xmax = 375.1392
				text = "had"
			intervals [950]:
				xmin = 375.1392
				xmax = 375.3992
				text = "about"
			intervals [951]:
				xmin = 375.3992
				xmax = 375.9992
				text = "fifteen"
			intervals [952]:
				xmin = 375.9992
				xmax = 376.2992
				text = "men"
			intervals [953]:
				xmin = 376.2992
				xmax = 376.8092
				text = "surround"
			intervals [954]:
				xmin = 376.8092
				xmax = 377.0092
				text = "him"
			intervals [955]:
				xmin = 377.0092
				xmax = 381.5986
				text = ""
			intervals [956]:
				xmin = 381.5986
				xmax = 381.6686
				text = "oh"
			intervals [957]:
				xmin = 381.6686
				xmax = 382.0286
				text = "yeah"
			intervals [958]:
				xmin = 382.0286
				xmax = 382.3567
				text = ""
			intervals [959]:
				xmin = 382.3567
				xmax = 382.5167
				text = "he"
			intervals [960]:
				xmin = 382.5167
				xmax = 382.7267
				text = "was"
			intervals [961]:
				xmin = 382.7267
				xmax = 383.0167
				text = "going"
			intervals [962]:
				xmin = 383.0167
				xmax = 383.3567
				text = "around"
			intervals [963]:
				xmin = 383.3567
				xmax = 383.5467
				text = "so"
			intervals [964]:
				xmin = 383.5467
				xmax = 384.1267
				text = "fast"
			intervals [965]:
				xmin = 384.1267
				xmax = 384.4585
				text = ""
			intervals [966]:
				xmin = 384.4585
				xmax = 384.5885
				text = "he"
			intervals [967]:
				xmin = 384.5885
				xmax = 384.8185
				text = "and"
			intervals [968]:
				xmin = 384.8185
				xmax = 384.9385
				text = "there"
			intervals [969]:
				xmin = 384.9385
				xmax = 385.1285
				text = "was"
			intervals [970]:
				xmin = 385.1285
				xmax = 385.2985
				text = "a"
			intervals [971]:
				xmin = 385.2985
				xmax = 386.2485
				text = "hurricane"
			intervals [972]:
				xmin = 386.2485
				xmax = 386.6785
				text = "coming"
			intervals [973]:
				xmin = 386.6785
				xmax = 387.2496
				text = ""
			intervals [974]:
				xmin = 387.2496
				xmax = 387.4096
				text = "and"
			intervals [975]:
				xmin = 387.4096
				xmax = 387.7096
				text = "um"
			intervals [976]:
				xmin = 387.7096
				xmax = 388.0023
				text = ""
			intervals [977]:
				xmin = 388.0023
				xmax = 388.1723
				text = "he"
			intervals [978]:
				xmin = 388.1723
				xmax = 388.4323
				text = "tried"
			intervals [979]:
				xmin = 388.4323
				xmax = 388.5123
				text = "to"
			intervals [980]:
				xmin = 388.5123
				xmax = 388.9023
				text = "stop"
			intervals [981]:
				xmin = 388.9023
				xmax = 388.9623
				text = "it"
			intervals [982]:
				xmin = 388.9623
				xmax = 389.0223
				text = "and"
			intervals [983]:
				xmin = 389.0223
				xmax = 389.1623
				text = "he"
			intervals [984]:
				xmin = 389.1623
				xmax = 389.6823
				text = "stopped"
			intervals [985]:
				xmin = 389.6823
				xmax = 389.7823
				text = "it"
			intervals [986]:
				xmin = 389.7823
				xmax = 390.0323
				text = "though"
			intervals [987]:
				xmin = 390.0323
				xmax = 390.3171
				text = ""
			intervals [988]:
				xmin = 390.3171
				xmax = 390.4071
				text = "and"
			intervals [989]:
				xmin = 390.4071
				xmax = 390.5671
				text = "he"
			intervals [990]:
				xmin = 390.5671
				xmax = 390.8371
				text = "broke"
			intervals [991]:
				xmin = 390.8371
				xmax = 391.1571
				text = "his"
			intervals [992]:
				xmin = 391.1571
				xmax = 391.4797
				text = ""
			intervals [993]:
				xmin = 391.4797
				xmax = 391.8197
				text = "his"
			intervals [994]:
				xmin = 391.8197
				xmax = 391.8597
				text = ""
			intervals [995]:
				xmin = 391.8597
				xmax = 392.1697
				text = "um"
			intervals [996]:
				xmin = 392.1697
				xmax = 392.1997
				text = ""
			intervals [997]:
				xmin = 392.1997
				xmax = 392.6997
				text = "wrist"
			intervals [998]:
				xmin = 392.6997
				xmax = 393.6293
				text = ""
			intervals [999]:
				xmin = 393.6293
				xmax = 393.7993
				text = "and"
			intervals [1000]:
				xmin = 393.7993
				xmax = 393.9393
				text = "the"
			intervals [1001]:
				xmin = 393.9393
				xmax = 394.6093
				text = "call"
			intervals [1002]:
				xmin = 394.6093
				xmax = 395.1693
				text = "let"
			intervals [1003]:
				xmin = 395.1693
				xmax = 395.1993
				text = "<unk>"
			intervals [1004]:
				xmin = 395.1993
				xmax = 395.3259
				text = ""
			intervals [1005]:
				xmin = 395.3259
				xmax = 395.7459
				text = "anyway"
			intervals [1006]:
				xmin = 395.7459
				xmax = 395.8663
				text = ""
			intervals [1007]:
				xmin = 395.8663
				xmax = 396.0563
				text = "he"
			intervals [1008]:
				xmin = 396.0563
				xmax = 396.2963
				text = "could"
			intervals [1009]:
				xmin = 396.2963
				xmax = 396.6263
				text = "never"
			intervals [1010]:
				xmin = 396.6263
				xmax = 397.0663
				text = "um"
			intervals [1011]:
				xmin = 397.0663
				xmax = 397.1063
				text = ""
			intervals [1012]:
				xmin = 397.1063
				xmax = 397.3263
				text = "f"
			intervals [1013]:
				xmin = 397.3263
				xmax = 397.5576
				text = ""
			intervals [1014]:
				xmin = 397.5576
				xmax = 397.6976
				text = "f"
			intervals [1015]:
				xmin = 397.6976
				xmax = 398.1376
				text = "fly"
			intervals [1016]:
				xmin = 398.1376
				xmax = 398.5676
				text = "again"
			intervals [1017]:
				xmin = 398.5676
				xmax = 399.6173
				text = ""
			intervals [1018]:
				xmin = 399.6173
				xmax = 399.9873
				text = "so"
			intervals [1019]:
				xmin = 399.9873
				xmax = 400.0473
				text = "the"
			intervals [1020]:
				xmin = 400.0473
				xmax = 400.4673
				text = "um"
			intervals [1021]:
				xmin = 400.4673
				xmax = 400.6924
				text = ""
			intervals [1022]:
				xmin = 400.6924
				xmax = 400.9424
				text = "so"
			intervals [1023]:
				xmin = 400.9424
				xmax = 401.1424
				text = "he"
			intervals [1024]:
				xmin = 401.1424
				xmax = 401.3424
				text = "had"
			intervals [1025]:
				xmin = 401.3424
				xmax = 401.6224
				text = "this"
			intervals [1026]:
				xmin = 401.6224
				xmax = 401.9824
				text = "ring"
			intervals [1027]:
				xmin = 401.9824
				xmax = 402.2513
				text = ""
			intervals [1028]:
				xmin = 402.2513
				xmax = 402.3113
				text = "and"
			intervals [1029]:
				xmin = 402.3113
				xmax = 402.4413
				text = "he"
			intervals [1030]:
				xmin = 402.4413
				xmax = 402.4913
				text = ""
			intervals [1031]:
				xmin = 402.4913
				xmax = 402.8013
				text = "come"
			intervals [1032]:
				xmin = 402.8013
				xmax = 403.0413
				text = "out"
			intervals [1033]:
				xmin = 403.0413
				xmax = 403.0713
				text = ""
			intervals [1034]:
				xmin = 403.0713
				xmax = 403.1813
				text = "and"
			intervals [1035]:
				xmin = 403.1813
				xmax = 403.3213
				text = "then"
			intervals [1036]:
				xmin = 403.3213
				xmax = 403.5413
				text = "go"
			intervals [1037]:
				xmin = 403.5413
				xmax = 403.7713
				text = "out"
			intervals [1038]:
				xmin = 403.7713
				xmax = 404.8785
				text = ""
			intervals [1039]:
				xmin = 404.8785
				xmax = 405.0785
				text = "he"
			intervals [1040]:
				xmin = 405.0785
				xmax = 405.2985
				text = "had"
			intervals [1041]:
				xmin = 405.2985
				xmax = 405.3385
				text = "a"
			intervals [1042]:
				xmin = 405.3385
				xmax = 405.8985
				text = "red"
			intervals [1043]:
				xmin = 405.8985
				xmax = 406.4813
				text = ""
			intervals [1044]:
				xmin = 406.4813
				xmax = 406.7313
				text = "red"
			intervals [1045]:
				xmin = 406.7313
				xmax = 407.1313
				text = "suit"
			intervals [1046]:
				xmin = 407.1313
				xmax = 407.5897
				text = ""
			intervals [1047]:
				xmin = 407.5897
				xmax = 407.7597
				text = "and"
			intervals [1048]:
				xmin = 407.7597
				xmax = 407.9697
				text = "he"
			intervals [1049]:
				xmin = 407.9697
				xmax = 408.2797
				text = "took"
			intervals [1050]:
				xmin = 408.2797
				xmax = 408.3997
				text = "it"
			intervals [1051]:
				xmin = 408.3997
				xmax = 408.6397
				text = "out"
			intervals [1052]:
				xmin = 408.6397
				xmax = 409.3292
				text = ""
			intervals [1053]:
				xmin = 409.3292
				xmax = 409.5392
				text = "so"
			intervals [1054]:
				xmin = 409.5392
				xmax = 409.6492
				text = "the"
			intervals [1055]:
				xmin = 409.6492
				xmax = 410.2392
				text = "mens"
			intervals [1056]:
				xmin = 410.2392
				xmax = 410.6801
				text = ""
			intervals [1057]:
				xmin = 410.6801
				xmax = 410.9401
				text = "some"
			intervals [1058]:
				xmin = 410.9401
				xmax = 411.3101
				text = "robbers"
			intervals [1059]:
				xmin = 411.3101
				xmax = 411.4401
				text = "they"
			intervals [1060]:
				xmin = 411.4401
				xmax = 411.6201
				text = "was"
			intervals [1061]:
				xmin = 411.6201
				xmax = 411.7601
				text = "gonna"
			intervals [1062]:
				xmin = 411.7601
				xmax = 412.0201
				text = "rob"
			intervals [1063]:
				xmin = 412.0201
				xmax = 412.1101
				text = "the"
			intervals [1064]:
				xmin = 412.1101
				xmax = 412.3601
				text = "bank"
			intervals [1065]:
				xmin = 412.3601
				xmax = 412.4501
				text = "and"
			intervals [1066]:
				xmin = 412.4501
				xmax = 412.5801
				text = "they"
			intervals [1067]:
				xmin = 412.5801
				xmax = 412.7601
				text = "was"
			intervals [1068]:
				xmin = 412.7601
				xmax = 413.2701
				text = "calling"
			intervals [1069]:
				xmin = 413.2701
				xmax = 413.4501
				text = "him"
			intervals [1070]:
				xmin = 413.4501
				xmax = 413.5601
				text = "he"
			intervals [1071]:
				xmin = 413.5601
				xmax = 413.9301
				text = "couldn't"
			intervals [1072]:
				xmin = 413.9301
				xmax = 414.270
				text = ""
			intervals [1073]:
				xmin = 414.270
				xmax = 414.380
				text = "so"
			intervals [1074]:
				xmin = 414.380
				xmax = 414.570
				text = "he"
			intervals [1075]:
				xmin = 414.570
				xmax = 414.780
				text = "let"
			intervals [1076]:
				xmin = 414.780
				xmax = 414.970
				text = "his"
			intervals [1077]:
				xmin = 414.970
				xmax = 415.480
				text = "whistle"
			intervals [1078]:
				xmin = 415.480
				xmax = 415.9813
				text = ""
			intervals [1079]:
				xmin = 415.9813
				xmax = 416.4713
				text = "um"
			intervals [1080]:
				xmin = 416.4713
				xmax = 416.7453
				text = ""
			intervals [1081]:
				xmin = 416.7453
				xmax = 417.3253
				text = "mess"
			intervals [1082]:
				xmin = 417.3253
				xmax = 417.4853
				text = "of"
			intervals [1083]:
				xmin = 417.4853
				xmax = 417.5153
				text = ""
			intervals [1084]:
				xmin = 417.5153
				xmax = 417.6553
				text = "it"
			intervals [1085]:
				xmin = 417.6553
				xmax = 417.7998
				text = ""
			intervals [1086]:
				xmin = 417.7998
				xmax = 417.8998
				text = "had"
			intervals [1087]:
				xmin = 417.8998
				xmax = 417.9398
				text = ""
			intervals [1088]:
				xmin = 417.9398
				xmax = 418.1998
				text = "come"
			intervals [1089]:
				xmin = 418.1998
				xmax = 418.4098
				text = "out"
			intervals [1090]:
				xmin = 418.4098
				xmax = 419.0048
				text = ""
			intervals [1091]:
				xmin = 419.0048
				xmax = 419.4048
				text = "so"
			intervals [1092]:
				xmin = 419.4048
				xmax = 419.4648
				text = ""
			intervals [1093]:
				xmin = 419.4648
				xmax = 419.6848
				text = "they"
			intervals [1094]:
				xmin = 419.6848
				xmax = 419.9648
				text = "sh-"
			intervals [1095]:
				xmin = 419.9648
				xmax = 420.2533
				text = ""
			intervals [1096]:
				xmin = 420.2533
				xmax = 420.3933
				text = "they"
			intervals [1097]:
				xmin = 420.3933
				xmax = 420.8333
				text = "shot"
			intervals [1098]:
				xmin = 420.8333
				xmax = 420.9833
				text = "it"
			intervals [1099]:
				xmin = 420.9833
				xmax = 421.0461
				text = ""
			intervals [1100]:
				xmin = 421.0461
				xmax = 421.1661
				text = "and"
			intervals [1101]:
				xmin = 421.1661
				xmax = 421.4061
				text = "he"
			intervals [1102]:
				xmin = 421.4061
				xmax = 421.5661
				text = "he"
			intervals [1103]:
				xmin = 421.5661
				xmax = 421.6895
				text = ""
			intervals [1104]:
				xmin = 421.6895
				xmax = 421.8895
				text = "he"
			intervals [1105]:
				xmin = 421.8895
				xmax = 422.1395
				text = "was"
			intervals [1106]:
				xmin = 422.1395
				xmax = 422.2495
				text = "in"
			intervals [1107]:
				xmin = 422.2495
				xmax = 422.2995
				text = "a"
			intervals [1108]:
				xmin = 422.2995
				xmax = 422.9395
				text = "wheelchair"
			intervals [1109]:
				xmin = 422.9395
				xmax = 422.9795
				text = ""
			intervals [1110]:
				xmin = 422.9795
				xmax = 423.4495
				text = "rolling"
			intervals [1111]:
				xmin = 423.4495
				xmax = 423.6395
				text = "it"
			intervals [1112]:
				xmin = 423.6395
				xmax = 424.1295
				text = "around"
			intervals [1113]:
				xmin = 424.1295
				xmax = 424.3567
				text = ""
			intervals [1114]:
				xmin = 424.3567
				xmax = 424.5367
				text = "where"
			intervals [1115]:
				xmin = 424.5367
				xmax = 424.6967
				text = "they"
			intervals [1116]:
				xmin = 424.6967
				xmax = 425.1167
				text = "was"
			intervals [1117]:
				xmin = 425.1167
				xmax = 425.4245
				text = ""
			intervals [1118]:
				xmin = 425.4245
				xmax = 425.5145
				text = "and"
			intervals [1119]:
				xmin = 425.5145
				xmax = 425.6445
				text = "they"
			intervals [1120]:
				xmin = 425.6445
				xmax = 426.0445
				text = "shot"
			intervals [1121]:
				xmin = 426.0445
				xmax = 426.1345
				text = "it"
			intervals [1122]:
				xmin = 426.1345
				xmax = 426.3045
				text = "and"
			intervals [1123]:
				xmin = 426.3045
				xmax = 426.4345
				text = "it"
			intervals [1124]:
				xmin = 426.4345
				xmax = 426.7745
				text = "came"
			intervals [1125]:
				xmin = 426.7745
				xmax = 427.0345
				text = "back"
			intervals [1126]:
				xmin = 427.0345
				xmax = 427.2345
				text = "to"
			intervals [1127]:
				xmin = 427.2345
				xmax = 427.3645
				text = "'em"
			intervals [1128]:
				xmin = 427.3645
				xmax = 427.5145
				text = "and"
			intervals [1129]:
				xmin = 427.5145
				xmax = 427.8345
				text = "laid"
			intervals [1130]:
				xmin = 427.8345
				xmax = 428.0945
				text = "down"
			intervals [1131]:
				xmin = 428.0945
				xmax = 428.5102
				text = ""
			intervals [1132]:
				xmin = 428.5102
				xmax = 428.7402
				text = "he"
			intervals [1133]:
				xmin = 428.7402
				xmax = 429.3402
				text = "paste"
			intervals [1134]:
				xmin = 429.3402
				xmax = 429.4702
				text = "it"
			intervals [1135]:
				xmin = 429.4702
				xmax = 429.8402
				text = "back"
			intervals [1136]:
				xmin = 429.8402
				xmax = 430.0202
				text = "up"
			intervals [1137]:
				xmin = 430.0202
				xmax = 430.5805
				text = ""
			intervals [1138]:
				xmin = 430.5805
				xmax = 430.8205
				text = "and"
			intervals [1139]:
				xmin = 430.8205
				xmax = 431.0905
				text = "then"
			intervals [1140]:
				xmin = 431.0905
				xmax = 431.2405
				text = "when"
			intervals [1141]:
				xmin = 431.2405
				xmax = 431.4005
				text = "it"
			intervals [1142]:
				xmin = 431.4005
				xmax = 431.7249
				text = ""
			intervals [1143]:
				xmin = 431.7249
				xmax = 431.8649
				text = "and"
			intervals [1144]:
				xmin = 431.8649
				xmax = 432.2549
				text = "then"
			intervals [1145]:
				xmin = 432.2549
				xmax = 432.5238
				text = ""
			intervals [1146]:
				xmin = 432.5238
				xmax = 432.8738
				text = "he"
			intervals [1147]:
				xmin = 432.8738
				xmax = 433.1738
				text = "got"
			intervals [1148]:
				xmin = 433.1738
				xmax = 433.3738
				text = "'em"
			intervals [1149]:
				xmin = 433.3738
				xmax = 433.8014
				text = ""
			intervals [1150]:
				xmin = 433.8014
				xmax = 433.9914
				text = "and"
			intervals [1151]:
				xmin = 433.9914
				xmax = 434.3314
				text = "then"
			intervals [1152]:
				xmin = 434.3314
				xmax = 434.4314
				text = ""
			intervals [1153]:
				xmin = 434.4314
				xmax = 434.7214
				text = "he"
			intervals [1154]:
				xmin = 434.7214
				xmax = 435.0414
				text = "got"
			intervals [1155]:
				xmin = 435.0414
				xmax = 435.4361
				text = ""
			intervals [1156]:
				xmin = 435.4361
				xmax = 435.7161
				text = "they"
			intervals [1157]:
				xmin = 435.7161
				xmax = 435.9361
				text = "gave"
			intervals [1158]:
				xmin = 435.9361
				xmax = 436.0661
				text = "him"
			intervals [1159]:
				xmin = 436.0661
				xmax = 436.1961
				text = ""
			intervals [1160]:
				xmin = 436.1961
				xmax = 436.4461
				text = "some"
			intervals [1161]:
				xmin = 436.4461
				xmax = 436.8261
				text = "sticks"
			intervals [1162]:
				xmin = 436.8261
				xmax = 436.9561
				text = "to"
			intervals [1163]:
				xmin = 436.9561
				xmax = 437.3061
				text = "walk"
			intervals [1164]:
				xmin = 437.3061
				xmax = 437.4761
				text = "on"
			intervals [1165]:
				xmin = 437.4761
				xmax = 438.3466
				text = ""
			intervals [1166]:
				xmin = 438.3466
				xmax = 438.5866
				text = "and"
			intervals [1167]:
				xmin = 438.5866
				xmax = 438.9466
				text = "then"
			intervals [1168]:
				xmin = 438.9466
				xmax = 439.2418
				text = ""
			intervals [1169]:
				xmin = 439.2418
				xmax = 439.3418
				text = "when"
			intervals [1170]:
				xmin = 439.3418
				xmax = 439.4518
				text = "they"
			intervals [1171]:
				xmin = 439.4518
				xmax = 439.7718
				text = "went"
			intervals [1172]:
				xmin = 439.7718
				xmax = 440.0818
				text = "back"
			intervals [1173]:
				xmin = 440.0818
				xmax = 440.9112
				text = ""
			intervals [1174]:
				xmin = 440.9112
				xmax = 441.0012
				text = "when"
			intervals [1175]:
				xmin = 441.0012
				xmax = 441.1312
				text = "they"
			intervals [1176]:
				xmin = 441.1312
				xmax = 441.3612
				text = "went"
			intervals [1177]:
				xmin = 441.3612
				xmax = 441.7012
				text = "back"
			intervals [1178]:
				xmin = 441.7012
				xmax = 442.0143
				text = ""
			intervals [1179]:
				xmin = 442.0143
				xmax = 442.2543
				text = "they"
			intervals [1180]:
				xmin = 442.2543
				xmax = 442.3143
				text = ""
			intervals [1181]:
				xmin = 442.3143
				xmax = 442.6443
				text = "they"
			intervals [1182]:
				xmin = 442.6443
				xmax = 443.0543
				text = "um"
			intervals [1183]:
				xmin = 443.0543
				xmax = 443.2243
				text = "they"
			intervals [1184]:
				xmin = 443.2243
				xmax = 443.4343
				text = "took"
			intervals [1185]:
				xmin = 443.4343
				xmax = 443.5143
				text = "him"
			intervals [1186]:
				xmin = 443.5143
				xmax = 443.7143
				text = "back"
			intervals [1187]:
				xmin = 443.7143
				xmax = 443.8343
				text = "to"
			intervals [1188]:
				xmin = 443.8343
				xmax = 443.9343
				text = "the"
			intervals [1189]:
				xmin = 443.9343
				xmax = 444.5343
				text = "hospital"
			intervals [1190]:
				xmin = 444.5343
				xmax = 444.8548
				text = ""
			intervals [1191]:
				xmin = 444.8548
				xmax = 445.0448
				text = "and"
			intervals [1192]:
				xmin = 445.0448
				xmax = 445.1548
				text = "th-"
			intervals [1193]:
				xmin = 445.1548
				xmax = 445.1948
				text = ""
			intervals [1194]:
				xmin = 445.1948
				xmax = 445.7148
				text = "and"
			intervals [1195]:
				xmin = 445.7148
				xmax = 445.7448
				text = "th-"
			intervals [1196]:
				xmin = 445.7448
				xmax = 445.9248
				text = "they"
			intervals [1197]:
				xmin = 445.9248
				xmax = 446.1848
				text = "took"
			intervals [1198]:
				xmin = 446.1848
				xmax = 446.2848
				text = "the"
			intervals [1199]:
				xmin = 446.2848
				xmax = 446.7148
				text = "um"
			intervals [1200]:
				xmin = 446.7148
				xmax = 447.2422
				text = ""
			intervals [1201]:
				xmin = 447.2422
				xmax = 447.3722
				text = "the"
			intervals [1202]:
				xmin = 447.3722
				xmax = 447.4222
				text = ""
			intervals [1203]:
				xmin = 447.4222
				xmax = 447.7422
				text = "thing"
			intervals [1204]:
				xmin = 447.7422
				xmax = 448.0222
				text = "off"
			intervals [1205]:
				xmin = 448.0222
				xmax = 448.1422
				text = ""
			intervals [1206]:
				xmin = 448.1422
				xmax = 448.3922
				text = "the"
			intervals [1207]:
				xmin = 448.3922
				xmax = 448.5922
				text = ""
			intervals [1208]:
				xmin = 448.5922
				xmax = 448.6822
				text = "the"
			intervals [1209]:
				xmin = 448.6822
				xmax = 449.3722
				text = "um"
			intervals [1210]:
				xmin = 449.3722
				xmax = 452.289
				text = ""
			intervals [1211]:
				xmin = 452.289
				xmax = 452.439
				text = "they"
			intervals [1212]:
				xmin = 452.439
				xmax = 452.709
				text = "took"
			intervals [1213]:
				xmin = 452.709
				xmax = 452.839
				text = "it"
			intervals [1214]:
				xmin = 452.839
				xmax = 453.029
				text = "off"
			intervals [1215]:
				xmin = 453.029
				xmax = 453.239
				text = "his"
			intervals [1216]:
				xmin = 453.239
				xmax = 453.589
				text = "leg"
			intervals [1217]:
				xmin = 453.589
				xmax = 465.6526
				text = ""
			intervals [1218]:
				xmin = 465.6526
				xmax = 465.7726
				text = "the"
			intervals [1219]:
				xmin = 465.7726
				xmax = 466.3126
				text = "stranger"
			intervals [1220]:
				xmin = 466.3126
				xmax = 466.5126
				text = "in"
			intervals [1221]:
				xmin = 466.5126
				xmax = 467.0026
				text = "town"
			intervals [1222]:
				xmin = 467.0026
				xmax = 468.7383
				text = ""
			intervals [1223]:
				xmin = 468.7383
				xmax = 468.8983
				text = "well"
			intervals [1224]:
				xmin = 468.8983
				xmax = 469.2483
				text = "anyway"
			intervals [1225]:
				xmin = 469.2483
				xmax = 469.5776
				text = ""
			intervals [1226]:
				xmin = 469.5776
				xmax = 470.1876
				text = "he"
			intervals [1227]:
				xmin = 470.1876
				xmax = 470.3843
				text = ""
			intervals [1228]:
				xmin = 470.3843
				xmax = 470.6043
				text = "he"
			intervals [1229]:
				xmin = 470.6043
				xmax = 470.9543
				text = "rolled"
			intervals [1230]:
				xmin = 470.9543
				xmax = 471.0943
				text = "in"
			intervals [1231]:
				xmin = 471.0943
				xmax = 471.5843
				text = "town"
			intervals [1232]:
				xmin = 471.5843
				xmax = 472.029
				text = ""
			intervals [1233]:
				xmin = 472.029
				xmax = 472.369
				text = "so"
			intervals [1234]:
				xmin = 472.369
				xmax = 473.0235
				text = ""
			intervals [1235]:
				xmin = 473.0235
				xmax = 473.2535
				text = "this"
			intervals [1236]:
				xmin = 473.2535
				xmax = 473.5435
				text = "fat"
			intervals [1237]:
				xmin = 473.5435
				xmax = 473.9635
				text = "man"
			intervals [1238]:
				xmin = 473.9635
				xmax = 474.5611
				text = ""
			intervals [1239]:
				xmin = 474.5611
				xmax = 474.7811
				text = "he"
			intervals [1240]:
				xmin = 474.7811
				xmax = 475.0211
				text = "had"
			intervals [1241]:
				xmin = 475.0211
				xmax = 475.0511
				text = ""
			intervals [1242]:
				xmin = 475.0511
				xmax = 475.4411
				text = "killed"
			intervals [1243]:
				xmin = 475.4411
				xmax = 475.6411
				text = "his"
			intervals [1244]:
				xmin = 475.6411
				xmax = 476.6011
				text = "sister"
			intervals [1245]:
				xmin = 476.6011
				xmax = 476.7011
				text = ""
			intervals [1246]:
				xmin = 476.7011
				xmax = 476.8911
				text = "and"
			intervals [1247]:
				xmin = 476.8911
				xmax = 477.1211
				text = "his"
			intervals [1248]:
				xmin = 477.1211
				xmax = 477.4311
				text = "mother"
			intervals [1249]:
				xmin = 477.4311
				xmax = 478.1422
				text = ""
			intervals [1250]:
				xmin = 478.1422
				xmax = 478.3422
				text = "and"
			intervals [1251]:
				xmin = 478.3422
				xmax = 478.6822
				text = "his"
			intervals [1252]:
				xmin = 478.6822
				xmax = 479.1794
				text = ""
			intervals [1253]:
				xmin = 479.1794
				xmax = 479.2894
				text = "and"
			intervals [1254]:
				xmin = 479.2894
				xmax = 479.4594
				text = "his"
			intervals [1255]:
				xmin = 479.4594
				xmax = 479.8494
				text = "father"
			intervals [1256]:
				xmin = 479.8494
				xmax = 480.7476
				text = ""
			intervals [1257]:
				xmin = 480.7476
				xmax = 480.9176
				text = "they"
			intervals [1258]:
				xmin = 480.9176
				xmax = 481.2176
				text = "took"
			intervals [1259]:
				xmin = 481.2176
				xmax = 481.4776
				text = "his"
			intervals [1260]:
				xmin = 481.4776
				xmax = 481.9176
				text = "father"
			intervals [1261]:
				xmin = 481.9176
				xmax = 482.3003
				text = ""
			intervals [1262]:
				xmin = 482.3003
				xmax = 482.6903
				text = "and"
			intervals [1263]:
				xmin = 482.6903
				xmax = 482.9991
				text = ""
			intervals [1264]:
				xmin = 482.9991
				xmax = 483.2191
				text = "took"
			intervals [1265]:
				xmin = 483.2191
				xmax = 483.3891
				text = "his"
			intervals [1266]:
				xmin = 483.3891
				xmax = 483.8791
				text = "father"
			intervals [1267]:
				xmin = 483.8791
				xmax = 484.3494
				text = ""
			intervals [1268]:
				xmin = 484.3494
				xmax = 484.4694
				text = "and"
			intervals [1269]:
				xmin = 484.4694
				xmax = 484.5694
				text = "his"
			intervals [1270]:
				xmin = 484.5694
				xmax = 485.0694
				text = "sister"
			intervals [1271]:
				xmin = 485.0694
				xmax = 485.1494
				text = "and"
			intervals [1272]:
				xmin = 485.1494
				xmax = 485.2194
				text = ""
			intervals [1273]:
				xmin = 485.2194
				xmax = 485.4994
				text = "cut"
			intervals [1274]:
				xmin = 485.4994
				xmax = 485.6694
				text = "they"
			intervals [1275]:
				xmin = 485.6694
				xmax = 485.9394
				text = "hair"
			intervals [1276]:
				xmin = 485.9394
				xmax = 486.2994
				text = "off"
			intervals [1277]:
				xmin = 486.2994
				xmax = 487.2252
				text = ""
			intervals [1278]:
				xmin = 487.2252
				xmax = 487.4352
				text = "so"
			intervals [1279]:
				xmin = 487.4352
				xmax = 487.5852
				text = "when"
			intervals [1280]:
				xmin = 487.5852
				xmax = 487.7252
				text = "they"
			intervals [1281]:
				xmin = 487.7252
				xmax = 488.0452
				text = "came"
			intervals [1282]:
				xmin = 488.0452
				xmax = 488.2952
				text = "back"
			intervals [1283]:
				xmin = 488.2952
				xmax = 488.5752
				text = "come"
			intervals [1284]:
				xmin = 488.5752
				xmax = 488.6652
				text = "in"
			intervals [1285]:
				xmin = 488.6652
				xmax = 489.0352
				text = "this"
			intervals [1286]:
				xmin = 489.0352
				xmax = 489.3422
				text = ""
			intervals [1287]:
				xmin = 489.3422
				xmax = 489.7922
				text = "see"
			intervals [1288]:
				xmin = 489.7922
				xmax = 490.6737
				text = ""
			intervals [1289]:
				xmin = 490.6737
				xmax = 491.0337
				text = "coming"
			intervals [1290]:
				xmin = 491.0337
				xmax = 491.3237
				text = "back"
			intervals [1291]:
				xmin = 491.3237
				xmax = 491.4318
				text = ""
			intervals [1292]:
				xmin = 491.4318
				xmax = 491.6718
				text = "with"
			intervals [1293]:
				xmin = 491.6718
				xmax = 492.2518
				text = "everybody"
			intervals [1294]:
				xmin = 492.2518
				xmax = 492.5005
				text = ""
			intervals [1295]:
				xmin = 492.5005
				xmax = 492.7005
				text = "t"
			intervals [1296]:
				xmin = 492.7005
				xmax = 493.0905
				text = "looked"
			intervals [1297]:
				xmin = 493.0905
				xmax = 493.2405
				text = "at"
			intervals [1298]:
				xmin = 493.2405
				xmax = 493.3905
				text = "'em"
			intervals [1299]:
				xmin = 493.3905
				xmax = 493.4605
				text = "and"
			intervals [1300]:
				xmin = 493.4605
				xmax = 493.5905
				text = "he"
			intervals [1301]:
				xmin = 493.5905
				xmax = 493.8905
				text = "went"
			intervals [1302]:
				xmin = 493.8905
				xmax = 493.9605
				text = ""
			intervals [1303]:
				xmin = 493.9605
				xmax = 494.1805
				text = "on"
			intervals [1304]:
				xmin = 494.1805
				xmax = 494.6105
				text = "home"
			intervals [1305]:
				xmin = 494.6105
				xmax = 495.0977
				text = ""
			intervals [1306]:
				xmin = 495.0977
				xmax = 495.2477
				text = "and"
			intervals [1307]:
				xmin = 495.2477
				xmax = 495.4577
				text = "he"
			intervals [1308]:
				xmin = 495.4577
				xmax = 495.9177
				text = "saw"
			intervals [1309]:
				xmin = 495.9177
				xmax = 496.1777
				text = "three"
			intervals [1310]:
				xmin = 496.1777
				xmax = 496.2777
				text = "of"
			intervals [1311]:
				xmin = 496.2777
				xmax = 496.4677
				text = "they"
			intervals [1312]:
				xmin = 496.4677
				xmax = 497.0129
				text = ""
			intervals [1313]:
				xmin = 497.0129
				xmax = 497.6929
				text = "grays"
			intervals [1314]:
				xmin = 497.6929
				xmax = 497.8275
				text = ""
			intervals [1315]:
				xmin = 497.8275
				xmax = 498.0075
				text = "so"
			intervals [1316]:
				xmin = 498.0075
				xmax = 498.1375
				text = "he"
			intervals [1317]:
				xmin = 498.1375
				xmax = 498.3975
				text = "went"
			intervals [1318]:
				xmin = 498.3975
				xmax = 498.6875
				text = "back"
			intervals [1319]:
				xmin = 498.6875
				xmax = 499.1373
				text = ""
			intervals [1320]:
				xmin = 499.1373
				xmax = 499.2073
				text = "it"
			intervals [1321]:
				xmin = 499.2073
				xmax = 499.4373
				text = "was"
			intervals [1322]:
				xmin = 499.4373
				xmax = 499.5273
				text = "a"
			intervals [1323]:
				xmin = 499.5273
				xmax = 499.8673
				text = "fat"
			intervals [1324]:
				xmin = 499.8673
				xmax = 499.8973
				text = ""
			intervals [1325]:
				xmin = 499.8973
				xmax = 500.3873
				text = "man"
			intervals [1326]:
				xmin = 500.3873
				xmax = 500.6108
				text = ""
			intervals [1327]:
				xmin = 500.6108
				xmax = 500.9308
				text = "had"
			intervals [1328]:
				xmin = 500.9308
				xmax = 501.2608
				text = "this"
			intervals [1329]:
				xmin = 501.2608
				xmax = 501.5508
				text = "hair"
			intervals [1330]:
				xmin = 501.5508
				xmax = 501.979
				text = ""
			intervals [1331]:
				xmin = 501.979
				xmax = 502.199
				text = "put"
			intervals [1332]:
				xmin = 502.199
				xmax = 502.319
				text = "the"
			intervals [1333]:
				xmin = 502.319
				xmax = 502.499
				text = "hair"
			intervals [1334]:
				xmin = 502.499
				xmax = 502.719
				text = "on"
			intervals [1335]:
				xmin = 502.719
				xmax = 502.959
				text = "his"
			intervals [1336]:
				xmin = 502.959
				xmax = 503.249
				text = "head"
			intervals [1337]:
				xmin = 503.249
				xmax = 503.279
				text = ""
			intervals [1338]:
				xmin = 503.279
				xmax = 503.459
				text = "he"
			intervals [1339]:
				xmin = 503.459
				xmax = 503.699
				text = "was"
			intervals [1340]:
				xmin = 503.699
				xmax = 503.979
				text = "bald"
			intervals [1341]:
				xmin = 503.979
				xmax = 504.269
				text = "head"
			intervals [1342]:
				xmin = 504.269
				xmax = 504.5564
				text = ""
			intervals [1343]:
				xmin = 504.5564
				xmax = 504.7164
				text = "he"
			intervals [1344]:
				xmin = 504.7164
				xmax = 504.9264
				text = "took"
			intervals [1345]:
				xmin = 504.9264
				xmax = 505.0264
				text = "his"
			intervals [1346]:
				xmin = 505.0264
				xmax = 505.3564
				text = "sister"
			intervals [1347]:
				xmin = 505.3564
				xmax = 505.4764
				text = "hair"
			intervals [1348]:
				xmin = 505.4764
				xmax = 505.5564
				text = "and"
			intervals [1349]:
				xmin = 505.5564
				xmax = 505.7264
				text = "put"
			intervals [1350]:
				xmin = 505.7264
				xmax = 505.7864
				text = "it"
			intervals [1351]:
				xmin = 505.7864
				xmax = 505.9564
				text = "on"
			intervals [1352]:
				xmin = 505.9564
				xmax = 505.9864
				text = ""
			intervals [1353]:
				xmin = 505.9864
				xmax = 506.1664
				text = "his"
			intervals [1354]:
				xmin = 506.1664
				xmax = 506.4464
				text = "head"
			intervals [1355]:
				xmin = 506.4464
				xmax = 506.9065
				text = ""
			intervals [1356]:
				xmin = 506.9065
				xmax = 507.0065
				text = "he"
			intervals [1357]:
				xmin = 507.0065
				xmax = 507.0465
				text = ""
			intervals [1358]:
				xmin = 507.0465
				xmax = 507.3265
				text = "kind"
			intervals [1359]:
				xmin = 507.3265
				xmax = 507.3865
				text = "of"
			intervals [1360]:
				xmin = 507.3865
				xmax = 507.8165
				text = "fat"
			intervals [1361]:
				xmin = 507.8165
				xmax = 508.4686
				text = ""
			intervals [1362]:
				xmin = 508.4686
				xmax = 508.5686
				text = "and"
			intervals [1363]:
				xmin = 508.5686
				xmax = 508.6986
				text = "the"
			intervals [1364]:
				xmin = 508.6986
				xmax = 508.9786
				text = "other"
			intervals [1365]:
				xmin = 508.9786
				xmax = 509.4186
				text = "man"
			intervals [1366]:
				xmin = 509.4186
				xmax = 509.5971
				text = ""
			intervals [1367]:
				xmin = 509.5971
				xmax = 510.3371
				text = "gunslinger"
			intervals [1368]:
				xmin = 510.3371
				xmax = 511.3864
				text = ""
			intervals [1369]:
				xmin = 511.3864
				xmax = 511.6064
				text = "and"
			intervals [1370]:
				xmin = 511.6064
				xmax = 511.9164
				text = "then"
			intervals [1371]:
				xmin = 511.9164
				xmax = 512.0464
				text = "the"
			intervals [1372]:
				xmin = 512.0464
				xmax = 512.3364
				text = "other"
			intervals [1373]:
				xmin = 512.3364
				xmax = 512.4964
				text = "one"
			intervals [1374]:
				xmin = 512.4964
				xmax = 512.5988
				text = ""
			intervals [1375]:
				xmin = 512.5988
				xmax = 512.6588
				text = "it"
			intervals [1376]:
				xmin = 512.6588
				xmax = 512.7488
				text = "was"
			intervals [1377]:
				xmin = 512.7488
				xmax = 512.9788
				text = "about"
			intervals [1378]:
				xmin = 512.9788
				xmax = 513.0088
				text = ""
			intervals [1379]:
				xmin = 513.0088
				xmax = 513.1188
				text = "f"
			intervals [1380]:
				xmin = 513.1188
				xmax = 513.4288
				text = ""
			intervals [1381]:
				xmin = 513.4288
				xmax = 513.8088
				text = "ten"
			intervals [1382]:
				xmin = 513.8088
				xmax = 514.3188
				text = "mens"
			intervals [1383]:
				xmin = 514.3188
				xmax = 514.7184
				text = ""
			intervals [1384]:
				xmin = 514.7184
				xmax = 515.0084
				text = "so"
			intervals [1385]:
				xmin = 515.0084
				xmax = 515.8103
				text = ""
			intervals [1386]:
				xmin = 515.8103
				xmax = 516.0103
				text = "he"
			intervals [1387]:
				xmin = 516.0103
				xmax = 516.2103
				text = "went"
			intervals [1388]:
				xmin = 516.2103
				xmax = 516.3503
				text = "in"
			intervals [1389]:
				xmin = 516.3503
				xmax = 516.4119
				text = ""
			intervals [1390]:
				xmin = 516.4119
				xmax = 516.5419
				text = "t"
			intervals [1391]:
				xmin = 516.5419
				xmax = 516.7429
				text = ""
			intervals [1392]:
				xmin = 516.7429
				xmax = 516.9329
				text = "he"
			intervals [1393]:
				xmin = 516.9329
				xmax = 517.1529
				text = "was"
			intervals [1394]:
				xmin = 517.1529
				xmax = 517.3329
				text = "looking"
			intervals [1395]:
				xmin = 517.3329
				xmax = 517.5029
				text = "for"
			intervals [1396]:
				xmin = 517.5029
				xmax = 517.8529
				text = "all"
			intervals [1397]:
				xmin = 517.8529
				xmax = 517.9429
				text = "of"
			intervals [1398]:
				xmin = 517.9429
				xmax = 518.0129
				text = "'em"
			intervals [1399]:
				xmin = 518.0129
				xmax = 518.2729
				text = "so"
			intervals [1400]:
				xmin = 518.2729
				xmax = 518.4429
				text = "they"
			intervals [1401]:
				xmin = 518.4429
				xmax = 518.7829
				text = "hire"
			intervals [1402]:
				xmin = 518.7829
				xmax = 519.1829
				text = "him"
			intervals [1403]:
				xmin = 519.1829
				xmax = 519.7905
				text = ""
			intervals [1404]:
				xmin = 519.7905
				xmax = 520.0305
				text = "hire"
			intervals [1405]:
				xmin = 520.0305
				xmax = 520.3205
				text = "him"
			intervals [1406]:
				xmin = 520.3205
				xmax = 520.5405
				text = "for"
			intervals [1407]:
				xmin = 520.5405
				xmax = 520.6505
				text = "the"
			intervals [1408]:
				xmin = 520.6505
				xmax = 520.7605
				text = "s"
			intervals [1409]:
				xmin = 520.7605
				xmax = 520.9405
				text = "s"
			intervals [1410]:
				xmin = 520.9405
				xmax = 521.5305
				text = "sheriff"
			intervals [1411]:
				xmin = 521.5305
				xmax = 522.3739
				text = ""
			intervals [1412]:
				xmin = 522.3739
				xmax = 522.5639
				text = "he"
			intervals [1413]:
				xmin = 522.5639
				xmax = 522.7639
				text = "get"
			intervals [1414]:
				xmin = 522.7639
				xmax = 523.1672
				text = ""
			intervals [1415]:
				xmin = 523.1672
				xmax = 523.4972
				text = "about"
			intervals [1416]:
				xmin = 523.4972
				xmax = 523.6522
				text = ""
			intervals [1417]:
				xmin = 523.6522
				xmax = 524.0022
				text = "twenty"
			intervals [1418]:
				xmin = 524.0022
				xmax = 524.5822
				text = "dollars"
			intervals [1419]:
				xmin = 524.5822
				xmax = 526.3441
				text = ""
			intervals [1420]:
				xmin = 526.3441
				xmax = 526.7641
				text = "anyway"
			intervals [1421]:
				xmin = 526.7641
				xmax = 527.1354
				text = ""
			intervals [1422]:
				xmin = 527.1354
				xmax = 527.2954
				text = "when"
			intervals [1423]:
				xmin = 527.2954
				xmax = 527.3954
				text = "he"
			intervals [1424]:
				xmin = 527.3954
				xmax = 527.6754
				text = "went"
			intervals [1425]:
				xmin = 527.6754
				xmax = 527.9754
				text = "around"
			intervals [1426]:
				xmin = 527.9754
				xmax = 528.1554
				text = "there"
			intervals [1427]:
				xmin = 528.1554
				xmax = 528.9408
				text = ""
			intervals [1428]:
				xmin = 528.9408
				xmax = 529.2308
				text = "so"
			intervals [1429]:
				xmin = 529.2308
				xmax = 529.2908
				text = "the"
			intervals [1430]:
				xmin = 529.2908
				xmax = 529.7208
				text = "man"
			intervals [1431]:
				xmin = 529.7208
				xmax = 529.8714
				text = ""
			intervals [1432]:
				xmin = 529.8714
				xmax = 530.3114
				text = "and"
			intervals [1433]:
				xmin = 530.3114
				xmax = 530.4775
				text = ""
			intervals [1434]:
				xmin = 530.4775
				xmax = 530.6775
				text = "they"
			intervals [1435]:
				xmin = 530.6775
				xmax = 530.9975
				text = "told"
			intervals [1436]:
				xmin = 530.9975
				xmax = 531.1275
				text = "him"
			intervals [1437]:
				xmin = 531.1275
				xmax = 531.3075
				text = "who"
			intervals [1438]:
				xmin = 531.3075
				xmax = 531.6575
				text = "did"
			intervals [1439]:
				xmin = 531.6575
				xmax = 531.7875
				text = "it"
			intervals [1440]:
				xmin = 531.7875
				xmax = 532.0603
				text = ""
			intervals [1441]:
				xmin = 532.0603
				xmax = 532.1803
				text = "and"
			intervals [1442]:
				xmin = 532.1803
				xmax = 532.4003
				text = "he"
			intervals [1443]:
				xmin = 532.4003
				xmax = 532.7203
				text = "ran"
			intervals [1444]:
				xmin = 532.7203
				xmax = 532.9003
				text = "out"
			intervals [1445]:
				xmin = 532.9003
				xmax = 533.0503
				text = "there"
			intervals [1446]:
				xmin = 533.0503
				xmax = 533.1203
				text = "and"
			intervals [1447]:
				xmin = 533.1203
				xmax = 533.5403
				text = "say"
			intervals [1448]:
				xmin = 533.5403
				xmax = 534.1274
				text = ""
			intervals [1449]:
				xmin = 534.1274
				xmax = 534.2674
				text = "and"
			intervals [1450]:
				xmin = 534.2674
				xmax = 534.6574
				text = "said"
			intervals [1451]:
				xmin = 534.6574
				xmax = 536.0972
				text = ""
			intervals [1452]:
				xmin = 536.0972
				xmax = 536.7072
				text = "see"
			intervals [1453]:
				xmin = 536.7072
				xmax = 537.0972
				text = "um"
			intervals [1454]:
				xmin = 537.0972
				xmax = 537.3172
				text = "here"
			intervals [1455]:
				xmin = 537.3172
				xmax = 537.3572
				text = "i"
			intervals [1456]:
				xmin = 537.3572
				xmax = 537.6072
				text = "put"
			intervals [1457]:
				xmin = 537.6072
				xmax = 537.7272
				text = "this"
			intervals [1458]:
				xmin = 537.7272
				xmax = 538.2372
				text = "scar"
			intervals [1459]:
				xmin = 538.2372
				xmax = 538.4772
				text = "on"
			intervals [1460]:
				xmin = 538.4772
				xmax = 538.6872
				text = "him"
			intervals [1461]:
				xmin = 538.6872
				xmax = 538.9069
				text = ""
			intervals [1462]:
				xmin = 538.9069
				xmax = 539.0169
				text = "they"
			intervals [1463]:
				xmin = 539.0169
				xmax = 539.2469
				text = "had"
			intervals [1464]:
				xmin = 539.2469
				xmax = 539.4469
				text = "put"
			intervals [1465]:
				xmin = 539.4469
				xmax = 539.5069
				text = "a"
			intervals [1466]:
				xmin = 539.5069
				xmax = 539.8669
				text = "scar"
			intervals [1467]:
				xmin = 539.8669
				xmax = 540.0969
				text = "on"
			intervals [1468]:
				xmin = 540.0969
				xmax = 540.3369
				text = "him"
			intervals [1469]:
				xmin = 540.3369
				xmax = 540.4769
				text = "when"
			intervals [1470]:
				xmin = 540.4769
				xmax = 540.5869
				text = "he"
			intervals [1471]:
				xmin = 540.5869
				xmax = 540.8169
				text = "was"
			intervals [1472]:
				xmin = 540.8169
				xmax = 541.1269
				text = "little"
			intervals [1473]:
				xmin = 541.1269
				xmax = 542.1551
				text = ""
			intervals [1474]:
				xmin = 542.1551
				xmax = 542.3051
				text = "and"
			intervals [1475]:
				xmin = 542.3051
				xmax = 542.5251
				text = "he"
			intervals [1476]:
				xmin = 542.5251
				xmax = 542.5551
				text = "r-"
			intervals [1477]:
				xmin = 542.5551
				xmax = 542.8451
				text = "he"
			intervals [1478]:
				xmin = 542.8451
				xmax = 543.1551
				text = "was"
			intervals [1479]:
				xmin = 543.1551
				xmax = 543.3651
				text = "looking"
			intervals [1480]:
				xmin = 543.3651
				xmax = 543.7151
				text = "for"
			intervals [1481]:
				xmin = 543.7151
				xmax = 543.7451
				text = ""
			intervals [1482]:
				xmin = 543.7451
				xmax = 543.8051
				text = "him"
			intervals [1483]:
				xmin = 543.8051
				xmax = 544.2681
				text = ""
			intervals [1484]:
				xmin = 544.2681
				xmax = 544.6081
				text = "so"
			intervals [1485]:
				xmin = 544.6081
				xmax = 544.8603
				text = ""
			intervals [1486]:
				xmin = 544.8603
				xmax = 545.0303
				text = "he"
			intervals [1487]:
				xmin = 545.0303
				xmax = 545.3203
				text = "said"
			intervals [1488]:
				xmin = 545.3203
				xmax = 545.5403
				text = "this"
			intervals [1489]:
				xmin = 545.5403
				xmax = 545.5803
				text = "a"
			intervals [1490]:
				xmin = 545.5803
				xmax = 545.9803
				text = "scar"
			intervals [1491]:
				xmin = 545.9803
				xmax = 546.1003
				text = "you"
			intervals [1492]:
				xmin = 546.1003
				xmax = 546.3103
				text = "put"
			intervals [1493]:
				xmin = 546.3103
				xmax = 546.4403
				text = "on"
			intervals [1494]:
				xmin = 546.4403
				xmax = 546.5803
				text = "me"
			intervals [1495]:
				xmin = 546.5803
				xmax = 546.7895
				text = ""
			intervals [1496]:
				xmin = 546.7895
				xmax = 547.0095
				text = "he"
			intervals [1497]:
				xmin = 547.0095
				xmax = 547.0595
				text = ""
			intervals [1498]:
				xmin = 547.0595
				xmax = 547.3995
				text = "took"
			intervals [1499]:
				xmin = 547.3995
				xmax = 547.5795
				text = "him"
			intervals [1500]:
				xmin = 547.5795
				xmax = 547.8993
				text = ""
			intervals [1501]:
				xmin = 547.8993
				xmax = 548.0393
				text = "and"
			intervals [1502]:
				xmin = 548.0393
				xmax = 548.0693
				text = ""
			intervals [1503]:
				xmin = 548.0693
				xmax = 548.3293
				text = "hit"
			intervals [1504]:
				xmin = 548.3293
				xmax = 548.5193
				text = "him"
			intervals [1505]:
				xmin = 548.5193
				xmax = 548.6393
				text = "and"
			intervals [1506]:
				xmin = 548.6393
				xmax = 548.6693
				text = ""
			intervals [1507]:
				xmin = 548.6693
				xmax = 548.9293
				text = "took"
			intervals [1508]:
				xmin = 548.9293
				xmax = 549.1293
				text = "that"
			intervals [1509]:
				xmin = 549.1293
				xmax = 549.6493
				text = "bread"
			intervals [1510]:
				xmin = 549.6493
				xmax = 549.9997
				text = ""
			intervals [1511]:
				xmin = 549.9997
				xmax = 550.1197
				text = "and"
			intervals [1512]:
				xmin = 550.1197
				xmax = 550.3397
				text = "got"
			intervals [1513]:
				xmin = 550.3397
				xmax = 550.4197
				text = "him"
			intervals [1514]:
				xmin = 550.4197
				xmax = 550.6897
				text = "down"
			intervals [1515]:
				xmin = 550.6897
				xmax = 550.8097
				text = "on"
			intervals [1516]:
				xmin = 550.8097
				xmax = 550.9697
				text = "his"
			intervals [1517]:
				xmin = 550.9697
				xmax = 551.0654
				text = ""
			intervals [1518]:
				xmin = 551.0654
				xmax = 551.2354
				text = "put"
			intervals [1519]:
				xmin = 551.2354
				xmax = 551.3654
				text = "it"
			intervals [1520]:
				xmin = 551.3654
				xmax = 551.5954
				text = "all"
			intervals [1521]:
				xmin = 551.5954
				xmax = 551.8754
				text = "over"
			intervals [1522]:
				xmin = 551.8754
				xmax = 551.9754
				text = ""
			intervals [1523]:
				xmin = 551.9754
				xmax = 552.4154
				text = "stuck"
			intervals [1524]:
				xmin = 552.4154
				xmax = 552.4954
				text = "it"
			intervals [1525]:
				xmin = 552.4954
				xmax = 552.7454
				text = "in"
			intervals [1526]:
				xmin = 552.7454
				xmax = 553.2654
				text = "face"
			intervals [1527]:
				xmin = 553.2654
				xmax = 554.2117
				text = ""
			intervals [1528]:
				xmin = 554.2117
				xmax = 554.4617
				text = "so"
			intervals [1529]:
				xmin = 554.4617
				xmax = 554.5917
				text = "when"
			intervals [1530]:
				xmin = 554.5917
				xmax = 554.7817
				text = "they"
			intervals [1531]:
				xmin = 554.7817
				xmax = 555.0917
				text = "took"
			intervals [1532]:
				xmin = 555.0917
				xmax = 555.2317
				text = "him"
			intervals [1533]:
				xmin = 555.2317
				xmax = 555.7552
				text = ""
			intervals [1534]:
				xmin = 555.7552
				xmax = 555.8752
				text = "and"
			intervals [1535]:
				xmin = 555.8752
				xmax = 556.0952
				text = "he"
			intervals [1536]:
				xmin = 556.0952
				xmax = 556.3852
				text = "brung"
			intervals [1537]:
				xmin = 556.3852
				xmax = 556.5152
				text = "him"
			intervals [1538]:
				xmin = 556.5152
				xmax = 556.6052
				text = "and"
			intervals [1539]:
				xmin = 556.6052
				xmax = 556.8352
				text = "they"
			intervals [1540]:
				xmin = 556.8352
				xmax = 557.0152
				text = "and"
			intervals [1541]:
				xmin = 557.0152
				xmax = 557.2352
				text = "he"
			intervals [1542]:
				xmin = 557.2352
				xmax = 557.5752
				text = "caught"
			intervals [1543]:
				xmin = 557.5752
				xmax = 557.6052
				text = ""
			intervals [1544]:
				xmin = 557.6052
				xmax = 557.8752
				text = "he"
			intervals [1545]:
				xmin = 557.8752
				xmax = 558.3152
				text = "catched"
			intervals [1546]:
				xmin = 558.3152
				xmax = 558.6152
				text = "one"
			intervals [1547]:
				xmin = 558.6152
				xmax = 558.7552
				text = "of"
			intervals [1548]:
				xmin = 558.7552
				xmax = 558.8152
				text = "'em"
			intervals [1549]:
				xmin = 558.8152
				xmax = 559.1253
				text = ""
			intervals [1550]:
				xmin = 559.1253
				xmax = 559.2953
				text = "he"
			intervals [1551]:
				xmin = 559.2953
				xmax = 559.4753
				text = "was"
			intervals [1552]:
				xmin = 559.4753
				xmax = 559.7053
				text = "after"
			intervals [1553]:
				xmin = 559.7053
				xmax = 559.9453
				text = "him"
			intervals [1554]:
				xmin = 559.9453
				xmax = 560.3953
				text = "himself"
			intervals [1555]:
				xmin = 560.3953
				xmax = 560.4753
				text = "and"
			intervals [1556]:
				xmin = 560.4753
				xmax = 560.5953
				text = "the"
			intervals [1557]:
				xmin = 560.5953
				xmax = 560.8553
				text = "law"
			intervals [1558]:
				xmin = 560.8553
				xmax = 561.0953
				text = "was"
			intervals [1559]:
				xmin = 561.0953
				xmax = 561.4153
				text = "after"
			intervals [1560]:
				xmin = 561.4153
				xmax = 561.6953
				text = "him"
			intervals [1561]:
				xmin = 561.6953
				xmax = 562.5499
				text = ""
			intervals [1562]:
				xmin = 562.5499
				xmax = 562.8799
				text = "so"
			intervals [1563]:
				xmin = 562.8799
				xmax = 562.9799
				text = ""
			intervals [1564]:
				xmin = 562.9799
				xmax = 563.1199
				text = "d"
			intervals [1565]:
				xmin = 563.1199
				xmax = 563.3099
				text = "he"
			intervals [1566]:
				xmin = 563.3099
				xmax = 563.5599
				text = "took"
			intervals [1567]:
				xmin = 563.5599
				xmax = 563.6799
				text = "him"
			intervals [1568]:
				xmin = 563.6799
				xmax = 563.8299
				text = "in"
			intervals [1569]:
				xmin = 563.8299
				xmax = 563.9599
				text = "you"
			intervals [1570]:
				xmin = 563.9599
				xmax = 564.1199
				text = "know"
			intervals [1571]:
				xmin = 564.1199
				xmax = 564.3899
				text = "like"
			intervals [1572]:
				xmin = 564.3899
				xmax = 564.4399
				text = "a"
			intervals [1573]:
				xmin = 564.4399
				xmax = 564.9099
				text = "prison"
			intervals [1574]:
				xmin = 564.9099
				xmax = 565.1972
				text = ""
			intervals [1575]:
				xmin = 565.1972
				xmax = 565.3672
				text = "like"
			intervals [1576]:
				xmin = 565.3672
				xmax = 565.4472
				text = "the"
			intervals [1577]:
				xmin = 565.4472
				xmax = 565.7772
				text = "army"
			intervals [1578]:
				xmin = 565.7772
				xmax = 566.1472
				text = "mans"
			intervals [1579]:
				xmin = 566.1472
				xmax = 566.3676
				text = ""
			intervals [1580]:
				xmin = 566.3676
				xmax = 566.6376
				text = "held"
			intervals [1581]:
				xmin = 566.6376
				xmax = 566.8276
				text = "them"
			intervals [1582]:
				xmin = 566.8276
				xmax = 566.9276
				text = "in"
			intervals [1583]:
				xmin = 566.9276
				xmax = 567.0176
				text = "a"
			intervals [1584]:
				xmin = 567.0176
				xmax = 567.4476
				text = "fort"
			intervals [1585]:
				xmin = 567.4476
				xmax = 567.8651
				text = ""
			intervals [1586]:
				xmin = 567.8651
				xmax = 568.0851
				text = "all"
			intervals [1587]:
				xmin = 568.0851
				xmax = 568.1551
				text = "the"
			intervals [1588]:
				xmin = 568.1551
				xmax = 568.2051
				text = ""
			intervals [1589]:
				xmin = 568.2051
				xmax = 568.2651
				text = "c"
			intervals [1590]:
				xmin = 568.2651
				xmax = 568.9535
				text = ""
			intervals [1591]:
				xmin = 568.9535
				xmax = 569.0635
				text = "well"
			intervals [1592]:
				xmin = 569.0635
				xmax = 569.2035
				text = "they"
			intervals [1593]:
				xmin = 569.2035
				xmax = 569.4235
				text = "put"
			intervals [1594]:
				xmin = 569.4235
				xmax = 569.5735
				text = "'em"
			intervals [1595]:
				xmin = 569.5735
				xmax = 569.6935
				text = "in"
			intervals [1596]:
				xmin = 569.6935
				xmax = 569.8235
				text = "there"
			intervals [1597]:
				xmin = 569.8235
				xmax = 570.0575
				text = ""
			intervals [1598]:
				xmin = 570.0575
				xmax = 570.3075
				text = "each"
			intervals [1599]:
				xmin = 570.3075
				xmax = 570.5975
				text = "day"
			intervals [1600]:
				xmin = 570.5975
				xmax = 570.8275
				text = "they"
			intervals [1601]:
				xmin = 570.8275
				xmax = 571.2275
				text = "hang"
			intervals [1602]:
				xmin = 571.2275
				xmax = 571.7975
				text = "mans"
			intervals [1603]:
				xmin = 571.7975
				xmax = 572.9345
				text = ""
			intervals [1604]:
				xmin = 572.9345
				xmax = 573.2245
				text = "so"
			intervals [1605]:
				xmin = 573.2245
				xmax = 573.3845
				text = "they"
			intervals [1606]:
				xmin = 573.3845
				xmax = 573.6845
				text = "took"
			intervals [1607]:
				xmin = 573.6845
				xmax = 573.9045
				text = "him"
			intervals [1608]:
				xmin = 573.9045
				xmax = 574.1745
				text = "in"
			intervals [1609]:
				xmin = 574.1745
				xmax = 574.5385
				text = ""
			intervals [1610]:
				xmin = 574.5385
				xmax = 574.7285
				text = "and"
			intervals [1611]:
				xmin = 574.7285
				xmax = 574.7985
				text = "the"
			intervals [1612]:
				xmin = 574.7985
				xmax = 575.1185
				text = "next"
			intervals [1613]:
				xmin = 575.1185
				xmax = 575.2885
				text = "man"
			intervals [1614]:
				xmin = 575.2885
				xmax = 575.3485
				text = "he"
			intervals [1615]:
				xmin = 575.3485
				xmax = 575.4885
				text = "was"
			intervals [1616]:
				xmin = 575.4885
				xmax = 575.7585
				text = "looking"
			intervals [1617]:
				xmin = 575.7585
				xmax = 576.1185
				text = "for"
			intervals [1618]:
				xmin = 576.1185
				xmax = 576.4232
				text = ""
			intervals [1619]:
				xmin = 576.4232
				xmax = 576.5632
				text = "so"
			intervals [1620]:
				xmin = 576.5632
				xmax = 576.7232
				text = "he"
			intervals [1621]:
				xmin = 576.7232
				xmax = 576.9432
				text = "went"
			intervals [1622]:
				xmin = 576.9432
				xmax = 577.0632
				text = "in"
			intervals [1623]:
				xmin = 577.0632
				xmax = 577.3832
				text = "this"
			intervals [1624]:
				xmin = 577.3832
				xmax = 577.4232
				text = ""
			intervals [1625]:
				xmin = 577.4232
				xmax = 577.9832
				text = "house"
			intervals [1626]:
				xmin = 577.9832
				xmax = 579.1417
				text = ""
			intervals [1627]:
				xmin = 579.1417
				xmax = 579.3317
				text = "and"
			intervals [1628]:
				xmin = 579.3317
				xmax = 579.5217
				text = "when"
			intervals [1629]:
				xmin = 579.5217
				xmax = 579.9717
				text = "he"
			intervals [1630]:
				xmin = 579.9717
				xmax = 580.2217
				text = "when"
			intervals [1631]:
				xmin = 580.2217
				xmax = 580.4017
				text = "he"
			intervals [1632]:
				xmin = 580.4017
				xmax = 580.7217
				text = "got"
			intervals [1633]:
				xmin = 580.7217
				xmax = 581.0317
				text = "there"
			intervals [1634]:
				xmin = 581.0317
				xmax = 581.2034
				text = ""
			intervals [1635]:
				xmin = 581.2034
				xmax = 581.3534
				text = "they"
			intervals [1636]:
				xmin = 581.3534
				xmax = 581.5434
				text = "had"
			intervals [1637]:
				xmin = 581.5434
				xmax = 581.7534
				text = "left"
			intervals [1638]:
				xmin = 581.7534
				xmax = 582.0234
				text = "some"
			intervals [1639]:
				xmin = 582.0234
				xmax = 582.4334
				text = "gold"
			intervals [1640]:
				xmin = 582.4334
				xmax = 582.531
				text = ""
			intervals [1641]:
				xmin = 582.531
				xmax = 582.671
				text = "they"
			intervals [1642]:
				xmin = 582.671
				xmax = 583.061
				text = "wanted"
			intervals [1643]:
				xmin = 583.061
				xmax = 583.311
				text = "his"
			intervals [1644]:
				xmin = 583.311
				xmax = 583.821
				text = "father"
			intervals [1645]:
				xmin = 583.821
				xmax = 584.171
				text = "gold"
			intervals [1646]:
				xmin = 584.171
				xmax = 584.421
				text = "cause"
			intervals [1647]:
				xmin = 584.421
				xmax = 584.701
				text = "he"
			intervals [1648]:
				xmin = 584.701
				xmax = 584.851
				text = "had"
			intervals [1649]:
				xmin = 584.851
				xmax = 585.231
				text = "struck"
			intervals [1650]:
				xmin = 585.231
				xmax = 585.751
				text = "gold"
			intervals [1651]:
				xmin = 585.751
				xmax = 586.4899
				text = ""
			intervals [1652]:
				xmin = 586.4899
				xmax = 586.7199
				text = "so"
			intervals [1653]:
				xmin = 586.7199
				xmax = 586.8699
				text = "they"
			intervals [1654]:
				xmin = 586.8699
				xmax = 587.3599
				text = "wanted"
			intervals [1655]:
				xmin = 587.3599
				xmax = 587.3899
				text = ""
			intervals [1656]:
				xmin = 587.3899
				xmax = 587.5199
				text = "it"
			intervals [1657]:
				xmin = 587.5199
				xmax = 588.0595
				text = ""
			intervals [1658]:
				xmin = 588.0595
				xmax = 588.4195
				text = "so"
			intervals [1659]:
				xmin = 588.4195
				xmax = 588.6757
				text = ""
			intervals [1660]:
				xmin = 588.6757
				xmax = 588.8957
				text = "he"
			intervals [1661]:
				xmin = 588.8957
				xmax = 589.0557
				text = "was"
			intervals [1662]:
				xmin = 589.0557
				xmax = 589.2357
				text = "he"
			intervals [1663]:
				xmin = 589.2357
				xmax = 589.4657
				text = "was"
			intervals [1664]:
				xmin = 589.4657
				xmax = 589.8057
				text = "coming"
			intervals [1665]:
				xmin = 589.8057
				xmax = 589.8857
				text = "u"
			intervals [1666]:
				xmin = 589.8857
				xmax = 590.2557
				text = "back"
			intervals [1667]:
				xmin = 590.2557
				xmax = 590.4957
				text = "from"
			intervals [1668]:
				xmin = 590.4957
				xmax = 590.5457
				text = ""
			intervals [1669]:
				xmin = 590.5457
				xmax = 590.9157
				text = "town"
			intervals [1670]:
				xmin = 590.9157
				xmax = 591.2795
				text = ""
			intervals [1671]:
				xmin = 591.2795
				xmax = 591.5695
				text = "and"
			intervals [1672]:
				xmin = 591.5695
				xmax = 591.7395
				text = "they"
			intervals [1673]:
				xmin = 591.7395
				xmax = 591.9295
				text = "had"
			intervals [1674]:
				xmin = 591.9295
				xmax = 592.1395
				text = "went"
			intervals [1675]:
				xmin = 592.1395
				xmax = 592.2695
				text = "in"
			intervals [1676]:
				xmin = 592.2695
				xmax = 592.3395
				text = "the"
			intervals [1677]:
				xmin = 592.3395
				xmax = 592.7495
				text = "house"
			intervals [1678]:
				xmin = 592.7495
				xmax = 593.2295
				text = "snuck"
			intervals [1679]:
				xmin = 593.2295
				xmax = 593.4495
				text = "that"
			intervals [1680]:
				xmin = 593.4495
				xmax = 593.5295
				text = ""
			intervals [1681]:
				xmin = 593.5295
				xmax = 593.6795
				text = "there"
			intervals [1682]:
				xmin = 593.6795
				xmax = 593.9421
				text = ""
			intervals [1683]:
				xmin = 593.9421
				xmax = 594.1321
				text = "for"
			intervals [1684]:
				xmin = 594.1321
				xmax = 594.4021
				text = "him"
			intervals [1685]:
				xmin = 594.4021
				xmax = 594.9667
				text = ""
			intervals [1686]:
				xmin = 594.9667
				xmax = 595.2167
				text = "took"
			intervals [1687]:
				xmin = 595.2167
				xmax = 595.2567
				text = "a"
			intervals [1688]:
				xmin = 595.2567
				xmax = 595.6167
				text = "short"
			intervals [1689]:
				xmin = 595.6167
				xmax = 595.6467
				text = ""
			intervals [1690]:
				xmin = 595.6467
				xmax = 595.8467
				text = "cut"
			intervals [1691]:
				xmin = 595.8467
				xmax = 596.690
				text = ""
			intervals [1692]:
				xmin = 596.690
				xmax = 596.900
				text = "so"
			intervals [1693]:
				xmin = 596.900
				xmax = 597.6186
				text = ""
			intervals [1694]:
				xmin = 597.6186
				xmax = 597.8086
				text = "he"
			intervals [1695]:
				xmin = 597.8086
				xmax = 598.1486
				text = "walked"
			intervals [1696]:
				xmin = 598.1486
				xmax = 598.2886
				text = "in"
			intervals [1697]:
				xmin = 598.2886
				xmax = 598.4786
				text = "there"
			intervals [1698]:
				xmin = 598.4786
				xmax = 598.6971
				text = ""
			intervals [1699]:
				xmin = 598.6971
				xmax = 598.8671
				text = "he"
			intervals [1700]:
				xmin = 598.8671
				xmax = 599.1971
				text = "turned"
			intervals [1701]:
				xmin = 599.1971
				xmax = 599.6371
				text = "around"
			intervals [1702]:
				xmin = 599.6371
				xmax = 600.4465
				text = ""
			intervals [1703]:
				xmin = 600.4465
				xmax = 600.5865
				text = "so"
			intervals [1704]:
				xmin = 600.5865
				xmax = 600.7865
				text = "he"
			intervals [1705]:
				xmin = 600.7865
				xmax = 601.0265
				text = "know"
			intervals [1706]:
				xmin = 601.0265
				xmax = 601.4765
				text = "somebody"
			intervals [1707]:
				xmin = 601.4765
				xmax = 601.5865
				text = "he"
			intervals [1708]:
				xmin = 601.5865
				xmax = 601.8665
				text = "saw"
			intervals [1709]:
				xmin = 601.8665
				xmax = 601.9365
				text = "the"
			intervals [1710]:
				xmin = 601.9365
				xmax = 602.1765
				text = "f"
			intervals [1711]:
				xmin = 602.1765
				xmax = 602.4589
				text = ""
			intervals [1712]:
				xmin = 602.4589
				xmax = 602.5689
				text = "the"
			intervals [1713]:
				xmin = 602.5689
				xmax = 602.7489
				text = "um"
			intervals [1714]:
				xmin = 602.7489
				xmax = 602.8089
				text = ""
			intervals [1715]:
				xmin = 602.8089
				xmax = 603.2489
				text = "horses"
			intervals [1716]:
				xmin = 603.2489
				xmax = 603.3489
				text = "d"
			intervals [1717]:
				xmin = 603.3489
				xmax = 603.8558
				text = ""
			intervals [1718]:
				xmin = 603.8558
				xmax = 604.0558
				text = "so"
			intervals [1719]:
				xmin = 604.0558
				xmax = 604.2558
				text = "he"
			intervals [1720]:
				xmin = 604.2558
				xmax = 604.5558
				text = "took"
			intervals [1721]:
				xmin = 604.5558
				xmax = 604.6558
				text = "the"
			intervals [1722]:
				xmin = 604.6558
				xmax = 605.1258
				text = "knife"
			intervals [1723]:
				xmin = 605.1258
				xmax = 605.3666
				text = ""
			intervals [1724]:
				xmin = 605.3666
				xmax = 605.5766
				text = "one"
			intervals [1725]:
				xmin = 605.5766
				xmax = 605.6966
				text = "of"
			intervals [1726]:
				xmin = 605.6966
				xmax = 605.7566
				text = "'em"
			intervals [1727]:
				xmin = 605.7566
				xmax = 605.9466
				text = "was"
			intervals [1728]:
				xmin = 605.9466
				xmax = 606.0866
				text = "in"
			intervals [1729]:
				xmin = 606.0866
				xmax = 606.1566
				text = "a"
			intervals [1730]:
				xmin = 606.1566
				xmax = 606.6466
				text = "tree"
			intervals [1731]:
				xmin = 606.6466
				xmax = 607.1066
				text = ""
			intervals [1732]:
				xmin = 607.1066
				xmax = 607.4866
				text = "so"
			intervals [1733]:
				xmin = 607.4866
				xmax = 607.6581
				text = ""
			intervals [1734]:
				xmin = 607.6581
				xmax = 607.8481
				text = "he"
			intervals [1735]:
				xmin = 607.8481
				xmax = 608.0981
				text = "was"
			intervals [1736]:
				xmin = 608.0981
				xmax = 608.6381
				text = "fast"
			intervals [1737]:
				xmin = 608.6381
				xmax = 609.1284
				text = ""
			intervals [1738]:
				xmin = 609.1284
				xmax = 609.3784
				text = "so"
			intervals [1739]:
				xmin = 609.3784
				xmax = 609.5284
				text = "he"
			intervals [1740]:
				xmin = 609.5284
				xmax = 609.7984
				text = "say"
			intervals [1741]:
				xmin = 609.7984
				xmax = 611.4887
				text = ""
			intervals [1742]:
				xmin = 611.4887
				xmax = 611.8487
				text = "like"
			intervals [1743]:
				xmin = 611.8487
				xmax = 612.0435
				text = ""
			intervals [1744]:
				xmin = 612.0435
				xmax = 612.2235
				text = "he"
			intervals [1745]:
				xmin = 612.2235
				xmax = 612.5035
				text = "had"
			intervals [1746]:
				xmin = 612.5035
				xmax = 613.0135
				text = "um"
			intervals [1747]:
				xmin = 613.0135
				xmax = 613.433
				text = ""
			intervals [1748]:
				xmin = 613.433
				xmax = 613.573
				text = "he"
			intervals [1749]:
				xmin = 613.573
				xmax = 613.763
				text = "had"
			intervals [1750]:
				xmin = 613.763
				xmax = 613.873
				text = "a"
			intervals [1751]:
				xmin = 613.873
				xmax = 614.153
				text = "gun"
			intervals [1752]:
				xmin = 614.153
				xmax = 614.333
				text = "there"
			intervals [1753]:
				xmin = 614.333
				xmax = 614.453
				text = "and"
			intervals [1754]:
				xmin = 614.453
				xmax = 614.543
				text = "a"
			intervals [1755]:
				xmin = 614.543
				xmax = 614.833
				text = "gun"
			intervals [1756]:
				xmin = 614.833
				xmax = 614.993
				text = "there"
			intervals [1757]:
				xmin = 614.993
				xmax = 615.4754
				text = ""
			intervals [1758]:
				xmin = 615.4754
				xmax = 615.6354
				text = "so"
			intervals [1759]:
				xmin = 615.6354
				xmax = 615.8054
				text = "he"
			intervals [1760]:
				xmin = 615.8054
				xmax = 616.1254
				text = "walk"
			intervals [1761]:
				xmin = 616.1254
				xmax = 616.3334
				text = ""
			intervals [1762]:
				xmin = 616.3334
				xmax = 616.7134
				text = "he"
			intervals [1763]:
				xmin = 616.7134
				xmax = 616.8882
				text = ""
			intervals [1764]:
				xmin = 616.8882
				xmax = 617.0382
				text = "and"
			intervals [1765]:
				xmin = 617.0382
				xmax = 617.1282
				text = "the"
			intervals [1766]:
				xmin = 617.1282
				xmax = 617.4082
				text = "man"
			intervals [1767]:
				xmin = 617.4082
				xmax = 617.6682
				text = "say"
			intervals [1768]:
				xmin = 617.6682
				xmax = 618.4519
				text = ""
			intervals [1769]:
				xmin = 618.4519
				xmax = 618.7119
				text = "was"
			intervals [1770]:
				xmin = 618.7119
				xmax = 618.8819
				text = "gonna"
			intervals [1771]:
				xmin = 618.8819
				xmax = 619.1019
				text = "hit"
			intervals [1772]:
				xmin = 619.1019
				xmax = 619.2319
				text = "him"
			intervals [1773]:
				xmin = 619.2319
				xmax = 619.3819
				text = "with"
			intervals [1774]:
				xmin = 619.3819
				xmax = 619.4519
				text = "the"
			intervals [1775]:
				xmin = 619.4519
				xmax = 619.7919
				text = "knife"
			intervals [1776]:
				xmin = 619.7919
				xmax = 619.8619
				text = "and"
			intervals [1777]:
				xmin = 619.8619
				xmax = 620.1319
				text = "hit"
			intervals [1778]:
				xmin = 620.1319
				xmax = 620.2519
				text = "the"
			intervals [1779]:
				xmin = 620.2519
				xmax = 620.5219
				text = "ground"
			intervals [1780]:
				xmin = 620.5219
				xmax = 620.7019
				text = "he"
			intervals [1781]:
				xmin = 620.7019
				xmax = 621.0119
				text = "jumped"
			intervals [1782]:
				xmin = 621.0119
				xmax = 621.2819
				text = "back"
			intervals [1783]:
				xmin = 621.2819
				xmax = 621.3119
				text = ""
			intervals [1784]:
				xmin = 621.3119
				xmax = 621.4719
				text = "and"
			intervals [1785]:
				xmin = 621.4719
				xmax = 621.5019
				text = ""
			intervals [1786]:
				xmin = 621.5019
				xmax = 621.7819
				text = "he"
			intervals [1787]:
				xmin = 621.7819
				xmax = 621.8519
				text = ""
			intervals [1788]:
				xmin = 621.8519
				xmax = 621.9819
				text = "went"
			intervals [1789]:
				xmin = 621.9819
				xmax = 622.0119
				text = ""
			intervals [1790]:
				xmin = 622.0119
				xmax = 622.3019
				text = "down"
			intervals [1791]:
				xmin = 622.3019
				xmax = 622.3619
				text = "and"
			intervals [1792]:
				xmin = 622.3619
				xmax = 622.3919
				text = ""
			intervals [1793]:
				xmin = 622.3919
				xmax = 622.6319
				text = "hit"
			intervals [1794]:
				xmin = 622.6319
				xmax = 622.6619
				text = ""
			intervals [1795]:
				xmin = 622.6619
				xmax = 622.7419
				text = "the"
			intervals [1796]:
				xmin = 622.7419
				xmax = 623.0219
				text = "ground"
			intervals [1797]:
				xmin = 623.0219
				xmax = 623.3405
				text = ""
			intervals [1798]:
				xmin = 623.3405
				xmax = 623.4505
				text = "and"
			intervals [1799]:
				xmin = 623.4505
				xmax = 623.5105
				text = "the"
			intervals [1800]:
				xmin = 623.5105
				xmax = 623.7605
				text = "knife"
			intervals [1801]:
				xmin = 623.7605
				xmax = 624.2105
				text = "stucked"
			intervals [1802]:
				xmin = 624.2105
				xmax = 624.3505
				text = "in"
			intervals [1803]:
				xmin = 624.3505
				xmax = 624.4305
				text = "'em"
			intervals [1804]:
				xmin = 624.4305
				xmax = 624.4605
				text = ""
			intervals [1805]:
				xmin = 624.4605
				xmax = 624.8905
				text = "hisself"
			intervals [1806]:
				xmin = 624.8905
				xmax = 625.6868
				text = ""
			intervals [1807]:
				xmin = 625.6868
				xmax = 625.8468
				text = "so"
			intervals [1808]:
				xmin = 625.8468
				xmax = 626.0468
				text = "he"
			intervals [1809]:
				xmin = 626.0468
				xmax = 626.2868
				text = "took"
			intervals [1810]:
				xmin = 626.2868
				xmax = 626.3668
				text = "the"
			intervals [1811]:
				xmin = 626.3668
				xmax = 626.7468
				text = "knife"
			intervals [1812]:
				xmin = 626.7468
				xmax = 626.8968
				text = "out"
			intervals [1813]:
				xmin = 626.8968
				xmax = 626.9568
				text = "of"
			intervals [1814]:
				xmin = 626.9568
				xmax = 627.0468
				text = "the"
			intervals [1815]:
				xmin = 627.0468
				xmax = 627.3768
				text = "man"
			intervals [1816]:
				xmin = 627.3768
				xmax = 627.7925
				text = ""
			intervals [1817]:
				xmin = 627.7925
				xmax = 627.9625
				text = "and"
			intervals [1818]:
				xmin = 627.9625
				xmax = 628.4925
				text = "crawleded"
			intervals [1819]:
				xmin = 628.4925
				xmax = 628.6425
				text = "on"
			intervals [1820]:
				xmin = 628.6425
				xmax = 628.7325
				text = "the"
			intervals [1821]:
				xmin = 628.7325
				xmax = 629.2225
				text = "ground"
			intervals [1822]:
				xmin = 629.2225
				xmax = 629.9281
				text = ""
			intervals [1823]:
				xmin = 629.9281
				xmax = 630.1181
				text = "and"
			intervals [1824]:
				xmin = 630.1181
				xmax = 630.1781
				text = ""
			intervals [1825]:
				xmin = 630.1781
				xmax = 630.2881
				text = "c"
			intervals [1826]:
				xmin = 630.2881
				xmax = 630.3181
				text = ""
			intervals [1827]:
				xmin = 630.3181
				xmax = 630.7781
				text = "started"
			intervals [1828]:
				xmin = 630.7781
				xmax = 631.0981
				text = "throwing"
			intervals [1829]:
				xmin = 631.0981
				xmax = 631.1581
				text = ""
			intervals [1830]:
				xmin = 631.1581
				xmax = 631.4581
				text = "things"
			intervals [1831]:
				xmin = 631.4581
				xmax = 631.6181
				text = "so"
			intervals [1832]:
				xmin = 631.6181
				xmax = 631.7681
				text = "they"
			intervals [1833]:
				xmin = 631.7681
				xmax = 631.9281
				text = "gonna"
			intervals [1834]:
				xmin = 631.9281
				xmax = 631.9581
				text = ""
			intervals [1835]:
				xmin = 631.9581
				xmax = 632.2281
				text = "race"
			intervals [1836]:
				xmin = 632.2281
				xmax = 632.3381
				text = "up"
			intervals [1837]:
				xmin = 632.3381
				xmax = 632.4881
				text = "there"
			intervals [1838]:
				xmin = 632.4881
				xmax = 632.7681
				text = "and"
			intervals [1839]:
				xmin = 632.7681
				xmax = 632.8481
				text = "uh"
			intervals [1840]:
				xmin = 632.8481
				xmax = 632.8781
				text = ""
			intervals [1841]:
				xmin = 632.8781
				xmax = 633.2281
				text = "i"
			intervals [1842]:
				xmin = 633.2281
				xmax = 633.5281
				text = "mean"
			intervals [1843]:
				xmin = 633.5281
				xmax = 633.6581
				text = "they"
			intervals [1844]:
				xmin = 633.6581
				xmax = 633.8281
				text = "sh-"
			intervals [1845]:
				xmin = 633.8281
				xmax = 634.0629
				text = ""
			intervals [1846]:
				xmin = 634.0629
				xmax = 634.1729
				text = "they"
			intervals [1847]:
				xmin = 634.1729
				xmax = 634.5429
				text = "started"
			intervals [1848]:
				xmin = 634.5429
				xmax = 634.9429
				text = "shooting"
			intervals [1849]:
				xmin = 634.9429
				xmax = 635.1129
				text = "at"
			intervals [1850]:
				xmin = 635.1129
				xmax = 635.1729
				text = "her"
			intervals [1851]:
				xmin = 635.1729
				xmax = 635.3529
				text = "they"
			intervals [1852]:
				xmin = 635.3529
				xmax = 635.6829
				text = "thought"
			intervals [1853]:
				xmin = 635.6829
				xmax = 635.8529
				text = "that"
			intervals [1854]:
				xmin = 635.8529
				xmax = 636.0029
				text = "was"
			intervals [1855]:
				xmin = 636.0029
				xmax = 636.2629
				text = "him"
			intervals [1856]:
				xmin = 636.2629
				xmax = 636.5929
				text = "running"
			intervals [1857]:
				xmin = 636.5929
				xmax = 636.8229
				text = "around"
			intervals [1858]:
				xmin = 636.8229
				xmax = 637.1393
				text = ""
			intervals [1859]:
				xmin = 637.1393
				xmax = 637.3293
				text = "he"
			intervals [1860]:
				xmin = 637.3293
				xmax = 637.5793
				text = "kept"
			intervals [1861]:
				xmin = 637.5793
				xmax = 637.6293
				text = ""
			intervals [1862]:
				xmin = 637.6293
				xmax = 637.8993
				text = "throwing"
			intervals [1863]:
				xmin = 637.8993
				xmax = 638.2393
				text = "things"
			intervals [1864]:
				xmin = 638.2393
				xmax = 638.4589
				text = ""
			intervals [1865]:
				xmin = 638.4589
				xmax = 638.5889
				text = "and"
			intervals [1866]:
				xmin = 638.5889
				xmax = 639.0689
				text = "snucked"
			intervals [1867]:
				xmin = 639.0689
				xmax = 639.1689
				text = "in"
			intervals [1868]:
				xmin = 639.1689
				xmax = 639.2789
				text = "the"
			intervals [1869]:
				xmin = 639.2789
				xmax = 639.5589
				text = "back"
			intervals [1870]:
				xmin = 639.5589
				xmax = 639.5889
				text = ""
			intervals [1871]:
				xmin = 639.5889
				xmax = 639.8989
				text = "door"
			intervals [1872]:
				xmin = 639.8989
				xmax = 640.7644
				text = ""
			intervals [1873]:
				xmin = 640.7644
				xmax = 640.9144
				text = "and"
			intervals [1874]:
				xmin = 640.9144
				xmax = 641.1444
				text = "then"
			intervals [1875]:
				xmin = 641.1444
				xmax = 641.1744
				text = ""
			intervals [1876]:
				xmin = 641.1744
				xmax = 641.2544
				text = "he"
			intervals [1877]:
				xmin = 641.2544
				xmax = 641.4744
				text = "got"
			intervals [1878]:
				xmin = 641.4744
				xmax = 641.6044
				text = "one"
			intervals [1879]:
				xmin = 641.6044
				xmax = 641.6644
				text = "of"
			intervals [1880]:
				xmin = 641.6644
				xmax = 641.7244
				text = "the"
			intervals [1881]:
				xmin = 641.7244
				xmax = 642.0644
				text = "mans"
			intervals [1882]:
				xmin = 642.0644
				xmax = 642.3044
				text = "one"
			intervals [1883]:
				xmin = 642.3044
				xmax = 642.3744
				text = "of"
			intervals [1884]:
				xmin = 642.3744
				xmax = 642.4344
				text = "the"
			intervals [1885]:
				xmin = 642.4344
				xmax = 642.6344
				text = "mans"
			intervals [1886]:
				xmin = 642.6344
				xmax = 644.1511
				text = ""
			intervals [1887]:
				xmin = 644.1511
				xmax = 644.3111
				text = "they"
			intervals [1888]:
				xmin = 644.3111
				xmax = 644.4511
				text = "was"
			intervals [1889]:
				xmin = 644.4511
				xmax = 644.7111
				text = "scared"
			intervals [1890]:
				xmin = 644.7111
				xmax = 644.8711
				text = "he"
			intervals [1891]:
				xmin = 644.8711
				xmax = 645.1011
				text = "got"
			intervals [1892]:
				xmin = 645.1011
				xmax = 645.2311
				text = "to"
			intervals [1893]:
				xmin = 645.2311
				xmax = 645.3611
				text = "the"
			intervals [1894]:
				xmin = 645.3611
				xmax = 645.6411
				text = "door"
			intervals [1895]:
				xmin = 645.6411
				xmax = 646.3427
				text = ""
			intervals [1896]:
				xmin = 646.3427
				xmax = 646.5527
				text = "he"
			intervals [1897]:
				xmin = 646.5527
				xmax = 646.6927
				text = ""
			intervals [1898]:
				xmin = 646.6927
				xmax = 646.9727
				text = "throwed"
			intervals [1899]:
				xmin = 646.9727
				xmax = 647.0327
				text = "a"
			intervals [1900]:
				xmin = 647.0327
				xmax = 647.0727
				text = ""
			intervals [1901]:
				xmin = 647.0727
				xmax = 647.3827
				text = "rock"
			intervals [1902]:
				xmin = 647.3827
				xmax = 647.4827
				text = "in"
			intervals [1903]:
				xmin = 647.4827
				xmax = 647.6027
				text = "there"
			intervals [1904]:
				xmin = 647.6027
				xmax = 647.7427
				text = ""
			intervals [1905]:
				xmin = 647.7427
				xmax = 648.3327
				text = "<unk>"
			intervals [1906]:
				xmin = 648.3327
				xmax = 649.6829
				text = ""
			intervals [1907]:
				xmin = 649.6829
				xmax = 649.7929
				text = "and"
			intervals [1908]:
				xmin = 649.7929
				xmax = 649.8829
				text = "then"
			intervals [1909]:
				xmin = 649.8829
				xmax = 649.9429
				text = "he"
			intervals [1910]:
				xmin = 649.9429
				xmax = 650.2529
				text = "say"
			intervals [1911]:
				xmin = 650.2529
				xmax = 651.4548
				text = ""
			intervals [1912]:
				xmin = 651.4548
				xmax = 651.5748
				text = "let"
			intervals [1913]:
				xmin = 651.5748
				xmax = 651.7248
				text = "s"
			intervals [1914]:
				xmin = 651.7248
				xmax = 651.9048
				text = "get"
			intervals [1915]:
				xmin = 651.9048
				xmax = 652.0248
				text = "out"
			intervals [1916]:
				xmin = 652.0248
				xmax = 652.0848
				text = "of"
			intervals [1917]:
				xmin = 652.0848
				xmax = 652.3448
				text = "here"
			intervals [1918]:
				xmin = 652.3448
				xmax = 652.7248
				text = "frank"
			intervals [1919]:
				xmin = 652.7248
				xmax = 653.1354
				text = ""
			intervals [1920]:
				xmin = 653.1354
				xmax = 653.3554
				text = "or"
			intervals [1921]:
				xmin = 653.3554
				xmax = 653.3954
				text = "are"
			intervals [1922]:
				xmin = 653.3954
				xmax = 653.5354
				text = "you"
			intervals [1923]:
				xmin = 653.5354
				xmax = 654.0754
				text = "scared"
			intervals [1924]:
				xmin = 654.0754
				xmax = 654.3533
				text = ""
			intervals [1925]:
				xmin = 654.3533
				xmax = 654.4933
				text = "go"
			intervals [1926]:
				xmin = 654.4933
				xmax = 654.6333
				text = "on"
			intervals [1927]:
				xmin = 654.6333
				xmax = 654.8102
				text = ""
			intervals [1928]:
				xmin = 654.8102
				xmax = 654.9502
				text = "so"
			intervals [1929]:
				xmin = 654.9502
				xmax = 655.0602
				text = "he"
			intervals [1930]:
				xmin = 655.0602
				xmax = 655.2602
				text = "went"
			intervals [1931]:
				xmin = 655.2602
				xmax = 655.2902
				text = ""
			intervals [1932]:
				xmin = 655.2902
				xmax = 655.4102
				text = "through"
			intervals [1933]:
				xmin = 655.4102
				xmax = 655.5102
				text = "the"
			intervals [1934]:
				xmin = 655.5102
				xmax = 655.8402
				text = "door"
			intervals [1935]:
				xmin = 655.8402
				xmax = 656.4635
				text = ""
			intervals [1936]:
				xmin = 656.4635
				xmax = 656.5835
				text = "he"
			intervals [1937]:
				xmin = 656.5835
				xmax = 656.8735
				text = "say"
			intervals [1938]:
				xmin = 656.8735
				xmax = 657.7059
				text = ""
			intervals [1939]:
				xmin = 657.7059
				xmax = 657.8959
				text = "kicked"
			intervals [1940]:
				xmin = 657.8959
				xmax = 657.9859
				text = "the"
			intervals [1941]:
				xmin = 657.9859
				xmax = 658.2659
				text = "door"
			intervals [1942]:
				xmin = 658.2659
				xmax = 658.4259
				text = "over"
			intervals [1943]:
				xmin = 658.4259
				xmax = 658.9096
				text = ""
			intervals [1944]:
				xmin = 658.9096
				xmax = 659.5396
				text = "<unk>"
			intervals [1945]:
				xmin = 659.5396
				xmax = 660.3839
				text = ""
			intervals [1946]:
				xmin = 660.3839
				xmax = 660.4839
				text = "he"
			intervals [1947]:
				xmin = 660.4839
				xmax = 660.8639
				text = "fell"
			intervals [1948]:
				xmin = 660.8639
				xmax = 661.0439
				text = "out"
			intervals [1949]:
				xmin = 661.0439
				xmax = 661.1539
				text = "of"
			intervals [1950]:
				xmin = 661.1539
				xmax = 661.2439
				text = "the"
			intervals [1951]:
				xmin = 661.2439
				xmax = 661.505
				text = ""
			intervals [1952]:
				xmin = 661.505
				xmax = 661.665
				text = "one"
			intervals [1953]:
				xmin = 661.665
				xmax = 661.725
				text = "of"
			intervals [1954]:
				xmin = 661.725
				xmax = 661.785
				text = "the"
			intervals [1955]:
				xmin = 661.785
				xmax = 662.255
				text = "mans"
			intervals [1956]:
				xmin = 662.255
				xmax = 662.285
				text = ""
			intervals [1957]:
				xmin = 662.285
				xmax = 662.605
				text = "kept"
			intervals [1958]:
				xmin = 662.605
				xmax = 662.795
				text = "try"
			intervals [1959]:
				xmin = 662.795
				xmax = 662.895
				text = "to"
			intervals [1960]:
				xmin = 662.895
				xmax = 663.045
				text = "get"
			intervals [1961]:
				xmin = 663.045
				xmax = 663.375
				text = "away"
			intervals [1962]:
				xmin = 663.375
				xmax = 663.7478
				text = ""
			intervals [1963]:
				xmin = 663.7478
				xmax = 664.0078
				text = "like"
			intervals [1964]:
				xmin = 664.0078
				xmax = 664.3578
				text = "way"
			intervals [1965]:
				xmin = 664.3578
				xmax = 664.6478
				text = "down"
			intervals [1966]:
				xmin = 664.6478
				xmax = 664.8278
				text = "there"
			intervals [1967]:
				xmin = 664.8278
				xmax = 665.1913
				text = ""
			intervals [1968]:
				xmin = 665.1913
				xmax = 665.3113
				text = "well"
			intervals [1969]:
				xmin = 665.3113
				xmax = 665.5013
				text = "he"
			intervals [1970]:
				xmin = 665.5013
				xmax = 665.7613
				text = "took"
			intervals [1971]:
				xmin = 665.7613
				xmax = 665.7913
				text = "a"
			intervals [1972]:
				xmin = 665.7913
				xmax = 666.1613
				text = "uh"
			intervals [1973]:
				xmin = 666.1613
				xmax = 666.3613
				text = ""
			intervals [1974]:
				xmin = 666.3613
				xmax = 666.5213
				text = "when"
			intervals [1975]:
				xmin = 666.5213
				xmax = 666.5913
				text = "of"
			intervals [1976]:
				xmin = 666.5913
				xmax = 666.8313
				text = "his"
			intervals [1977]:
				xmin = 666.8313
				xmax = 667.1886
				text = ""
			intervals [1978]:
				xmin = 667.1886
				xmax = 667.5286
				text = "<unk>"
			intervals [1979]:
				xmin = 667.5286
				xmax = 667.920
				text = ""
			intervals [1980]:
				xmin = 667.920
				xmax = 668.030
				text = "and"
			intervals [1981]:
				xmin = 668.030
				xmax = 668.440
				text = "his"
			intervals [1982]:
				xmin = 668.440
				xmax = 668.9425
				text = ""
			intervals [1983]:
				xmin = 668.9425
				xmax = 669.7625
				text = "<unk>"
			intervals [1984]:
				xmin = 669.7625
				xmax = 669.9925
				text = "he"
			intervals [1985]:
				xmin = 669.9925
				xmax = 670.3325
				text = "fell"
			intervals [1986]:
				xmin = 670.3325
				xmax = 670.6825
				text = "off"
			intervals [1987]:
				xmin = 670.6825
				xmax = 673.3511
				text = ""
			intervals [1988]:
				xmin = 673.3511
				xmax = 673.5111
				text = "and"
			intervals [1989]:
				xmin = 673.5111
				xmax = 673.7111
				text = "then"
			intervals [1990]:
				xmin = 673.7111
				xmax = 673.8011
				text = "he"
			intervals [1991]:
				xmin = 673.8011
				xmax = 674.0111
				text = "went"
			intervals [1992]:
				xmin = 674.0111
				xmax = 674.2811
				text = "into"
			intervals [1993]:
				xmin = 674.2811
				xmax = 674.6711
				text = "town"
			intervals [1994]:
				xmin = 674.6711
				xmax = 675.3375
				text = ""
			intervals [1995]:
				xmin = 675.3375
				xmax = 675.5075
				text = "and"
			intervals [1996]:
				xmin = 675.5075
				xmax = 675.7275
				text = "then"
			intervals [1997]:
				xmin = 675.7275
				xmax = 675.9675
				text = "this"
			intervals [1998]:
				xmin = 675.9675
				xmax = 676.2375
				text = "old"
			intervals [1999]:
				xmin = 676.2375
				xmax = 676.8475
				text = "man"
			intervals [2000]:
				xmin = 676.8475
				xmax = 676.8775
				text = ""
			intervals [2001]:
				xmin = 676.8775
				xmax = 677.1975
				text = "there"
			intervals [2002]:
				xmin = 677.1975
				xmax = 677.5985
				text = ""
			intervals [2003]:
				xmin = 677.5985
				xmax = 677.8785
				text = "some"
			intervals [2004]:
				xmin = 677.8785
				xmax = 678.3385
				text = "mans"
			intervals [2005]:
				xmin = 678.3385
				xmax = 678.7985
				text = "held"
			intervals [2006]:
				xmin = 678.7985
				xmax = 679.0985
				text = "hold"
			intervals [2007]:
				xmin = 679.0985
				xmax = 679.2785
				text = "up"
			intervals [2008]:
				xmin = 679.2785
				xmax = 679.4385
				text = "the"
			intervals [2009]:
				xmin = 679.4385
				xmax = 679.7242
				text = ""
			intervals [2010]:
				xmin = 679.7242
				xmax = 680.0642
				text = "um"
			intervals [2011]:
				xmin = 680.0642
				xmax = 680.5588
				text = ""
			intervals [2012]:
				xmin = 680.5588
				xmax = 681.1088
				text = "stage"
			intervals [2013]:
				xmin = 681.1088
				xmax = 681.6888
				text = "coach"
			intervals [2014]:
				xmin = 681.6888
				xmax = 683.1027
				text = ""
			intervals [2015]:
				xmin = 683.1027
				xmax = 683.3227
				text = "and"
			intervals [2016]:
				xmin = 683.3227
				xmax = 683.4827
				text = "he"
			intervals [2017]:
				xmin = 683.4827
				xmax = 683.7927
				text = "he"
			intervals [2018]:
				xmin = 683.7927
				xmax = 683.8227
				text = ""
			intervals [2019]:
				xmin = 683.8227
				xmax = 684.0327
				text = "<unk>"
			intervals [2020]:
				xmin = 684.0327
				xmax = 684.673
				text = ""
			intervals [2021]:
				xmin = 684.673
				xmax = 684.893
				text = "he"
			intervals [2022]:
				xmin = 684.893
				xmax = 685.123
				text = "went"
			intervals [2023]:
				xmin = 685.123
				xmax = 685.343
				text = "in"
			intervals [2024]:
				xmin = 685.343
				xmax = 685.463
				text = "to"
			intervals [2025]:
				xmin = 685.463
				xmax = 685.623
				text = "get"
			intervals [2026]:
				xmin = 685.623
				xmax = 686.1538
				text = ""
			intervals [2027]:
				xmin = 686.1538
				xmax = 686.3138
				text = "they"
			intervals [2028]:
				xmin = 686.3138
				xmax = 686.4638
				text = "had"
			intervals [2029]:
				xmin = 686.4638
				xmax = 686.7338
				text = "show"
			intervals [2030]:
				xmin = 686.7338
				xmax = 686.9938
				text = "two"
			intervals [2031]:
				xmin = 686.9938
				xmax = 687.5838
				text = "movies"
			intervals [2032]:
				xmin = 687.5838
				xmax = 687.8691
				text = ""
			intervals [2033]:
				xmin = 687.8691
				xmax = 688.2391
				text = "so"
			intervals [2034]:
				xmin = 688.2391
				xmax = 688.7038
				text = ""
			intervals [2035]:
				xmin = 688.7038
				xmax = 688.8138
				text = "when"
			intervals [2036]:
				xmin = 688.8138
				xmax = 688.9038
				text = "they"
			intervals [2037]:
				xmin = 688.9038
				xmax = 689.1238
				text = "went"
			intervals [2038]:
				xmin = 689.1238
				xmax = 689.3638
				text = "into"
			intervals [2039]:
				xmin = 689.3638
				xmax = 689.6838
				text = "town"
			intervals [2040]:
				xmin = 689.6838
				xmax = 689.7738
				text = "they"
			intervals [2041]:
				xmin = 689.7738
				xmax = 690.1338
				text = "hung"
			intervals [2042]:
				xmin = 690.1338
				xmax = 690.3238
				text = "that"
			intervals [2043]:
				xmin = 690.3238
				xmax = 690.7238
				text = "man"
			intervals [2044]:
				xmin = 690.7238
				xmax = 691.1766
				text = ""
			intervals [2045]:
				xmin = 691.1766
				xmax = 691.4166
				text = "and"
			intervals [2046]:
				xmin = 691.4166
				xmax = 691.8566
				text = "then"
			intervals [2047]:
				xmin = 691.8566
				xmax = 692.8106
				text = ""
			intervals [2048]:
				xmin = 692.8106
				xmax = 692.9706
				text = "and"
			intervals [2049]:
				xmin = 692.9706
				xmax = 693.3006
				text = "then"
			intervals [2050]:
				xmin = 693.3006
				xmax = 693.5006
				text = "when"
			intervals [2051]:
				xmin = 693.5006
				xmax = 693.6506
				text = "they"
			intervals [2052]:
				xmin = 693.6506
				xmax = 694.0106
				text = "say"
			intervals [2053]:
				xmin = 694.0106
				xmax = 694.2428
				text = ""
			intervals [2054]:
				xmin = 694.2428
				xmax = 694.5128
				text = "well"
			intervals [2055]:
				xmin = 694.5128
				xmax = 694.6628
				text = "that"
			intervals [2056]:
				xmin = 694.6628
				xmax = 694.7628
				text = "s"
			intervals [2057]:
				xmin = 694.7628
				xmax = 694.9328
				text = "all"
			intervals [2058]:
				xmin = 694.9328
				xmax = 695.0128
				text = "the"
			intervals [2059]:
				xmin = 695.0128
				xmax = 695.3428
				text = "man"
			intervals [2060]:
				xmin = 695.3428
				xmax = 695.4128
				text = "s"
			intervals [2061]:
				xmin = 695.4128
				xmax = 695.5328
				text = "here"
			intervals [2062]:
				xmin = 695.5328
				xmax = 695.7428
				text = "your"
			intervals [2063]:
				xmin = 695.7428
				xmax = 696.0728
				text = "money"
			intervals [2064]:
				xmin = 696.0728
				xmax = 696.7176
				text = ""
			intervals [2065]:
				xmin = 696.7176
				xmax = 696.8776
				text = "and"
			intervals [2066]:
				xmin = 696.8776
				xmax = 697.0376
				text = "then"
			intervals [2067]:
				xmin = 697.0376
				xmax = 697.2376
				text = "he"
			intervals [2068]:
				xmin = 697.2376
				xmax = 697.5676
				text = "rode"
			intervals [2069]:
				xmin = 697.5676
				xmax = 697.9076
				text = "off"
			intervals [2070]:
				xmin = 697.9076
				xmax = 697.9376
				text = ""
			intervals [2071]:
				xmin = 697.9376
				xmax = 698.3576
				text = "into"
			intervals [2072]:
				xmin = 698.3576
				xmax = 698.4976
				text = "the"
			intervals [2073]:
				xmin = 698.4976
				xmax = 698.9576
				text = "west"
			intervals [2074]:
				xmin = 698.9576
				xmax = 701.8768
				text = ""
			intervals [2075]:
				xmin = 701.8768
				xmax = 702.0968
				text = "and"
			intervals [2076]:
				xmin = 702.0968
				xmax = 702.2668
				text = "this"
			intervals [2077]:
				xmin = 702.2668
				xmax = 702.5168
				text = "was"
			intervals [2078]:
				xmin = 702.5168
				xmax = 702.9868
				text = "another"
			intervals [2079]:
				xmin = 702.9868
				xmax = 703.1668
				text = "one"
			intervals [2080]:
				xmin = 703.1668
				xmax = 703.1968
				text = ""
			intervals [2081]:
				xmin = 703.1968
				xmax = 703.4868
				text = "name"
			intervals [2082]:
				xmin = 703.4868
				xmax = 703.5468
				text = ""
			intervals [2083]:
				xmin = 703.5468
				xmax = 703.7568
				text = "um"
			intervals [2084]:
				xmin = 703.7568
				xmax = 704.0925
				text = ""
			intervals [2085]:
				xmin = 704.0925
				xmax = 704.5925
				text = "fistful"
			intervals [2086]:
				xmin = 704.5925
				xmax = 704.6925
				text = "of"
			intervals [2087]:
				xmin = 704.6925
				xmax = 705.3225
				text = "dollars"
			intervals [2088]:
				xmin = 705.3225
				xmax = 708.3477
				text = ""
			intervals [2089]:
				xmin = 708.3477
				xmax = 708.8077
				text = "well"
			intervals [2090]:
				xmin = 708.8077
				xmax = 709.904
				text = ""
			intervals [2091]:
				xmin = 709.904
				xmax = 710.104
				text = "he"
			intervals [2092]:
				xmin = 710.104
				xmax = 710.464
				text = "walked"
			intervals [2093]:
				xmin = 710.464
				xmax = 710.714
				text = "into"
			intervals [2094]:
				xmin = 710.714
				xmax = 711.034
				text = "town"
			intervals [2095]:
				xmin = 711.034
				xmax = 711.2003
				text = ""
			intervals [2096]:
				xmin = 711.2003
				xmax = 711.3403
				text = "you"
			intervals [2097]:
				xmin = 711.3403
				xmax = 711.5003
				text = "know"
			intervals [2098]:
				xmin = 711.5003
				xmax = 711.6503
				text = "he"
			intervals [2099]:
				xmin = 711.6503
				xmax = 711.8203
				text = "had"
			intervals [2100]:
				xmin = 711.8203
				xmax = 712.0603
				text = "on"
			intervals [2101]:
				xmin = 712.0603
				xmax = 712.0903
				text = ""
			intervals [2102]:
				xmin = 712.0903
				xmax = 712.1303
				text = "a"
			intervals [2103]:
				xmin = 712.1303
				xmax = 712.438
				text = ""
			intervals [2104]:
				xmin = 712.438
				xmax = 712.738
				text = "um"
			intervals [2105]:
				xmin = 712.738
				xmax = 713.0794
				text = ""
			intervals [2106]:
				xmin = 713.0794
				xmax = 713.2394
				text = "a"
			intervals [2107]:
				xmin = 713.2394
				xmax = 713.7589
				text = ""
			intervals [2108]:
				xmin = 713.7589
				xmax = 714.1189
				text = "bullet"
			intervals [2109]:
				xmin = 714.1189
				xmax = 714.1489
				text = ""
			intervals [2110]:
				xmin = 714.1489
				xmax = 714.6389
				text = "proof"
			intervals [2111]:
				xmin = 714.6389
				xmax = 715.2252
				text = ""
			intervals [2112]:
				xmin = 715.2252
				xmax = 715.5252
				text = "and"
			intervals [2113]:
				xmin = 715.5252
				xmax = 715.6952
				text = "his"
			intervals [2114]:
				xmin = 715.6952
				xmax = 716.1852
				text = "shirts"
			intervals [2115]:
				xmin = 716.1852
				xmax = 716.5652
				text = "open"
			intervals [2116]:
				xmin = 716.5652
				xmax = 716.7733
				text = ""
			intervals [2117]:
				xmin = 716.7733
				xmax = 717.0133
				text = "and"
			intervals [2118]:
				xmin = 717.0133
				xmax = 717.1033
				text = "it"
			intervals [2119]:
				xmin = 717.1033
				xmax = 717.3588
				text = ""
			intervals [2120]:
				xmin = 717.3588
				xmax = 717.4888
				text = "you"
			intervals [2121]:
				xmin = 717.4888
				xmax = 717.6588
				text = "know"
			intervals [2122]:
				xmin = 717.6588
				xmax = 717.7488
				text = "the"
			intervals [2123]:
				xmin = 717.7488
				xmax = 718.3788
				text = "mexican"
			intervals [2124]:
				xmin = 718.3788
				xmax = 718.6488
				text = "things"
			intervals [2125]:
				xmin = 718.6488
				xmax = 718.6788
				text = ""
			intervals [2126]:
				xmin = 718.6788
				xmax = 719.0788
				text = "had"
			intervals [2127]:
				xmin = 719.0788
				xmax = 719.2188
				text = "'em"
			intervals [2128]:
				xmin = 719.2188
				xmax = 719.2488
				text = ""
			intervals [2129]:
				xmin = 719.2488
				xmax = 719.5888
				text = "hang"
			intervals [2130]:
				xmin = 719.5888
				xmax = 719.9288
				text = "down"
			intervals [2131]:
				xmin = 719.9288
				xmax = 720.1088
				text = "like"
			intervals [2132]:
				xmin = 720.1088
				xmax = 720.1488
				text = ""
			intervals [2133]:
				xmin = 720.1488
				xmax = 720.3888
				text = "that"
			intervals [2134]:
				xmin = 720.3888
				xmax = 721.2046
				text = ""
			intervals [2135]:
				xmin = 721.2046
				xmax = 721.3646
				text = "well"
			intervals [2136]:
				xmin = 721.3646
				xmax = 721.5146
				text = "he"
			intervals [2137]:
				xmin = 721.5146
				xmax = 721.6946
				text = "had"
			intervals [2138]:
				xmin = 721.6946
				xmax = 721.7946
				text = "a"
			intervals [2139]:
				xmin = 721.7946
				xmax = 722.0746
				text = "gun"
			intervals [2140]:
				xmin = 722.0746
				xmax = 722.3446
				text = "down"
			intervals [2141]:
				xmin = 722.3446
				xmax = 722.4746
				text = "he"
			intervals [2142]:
				xmin = 722.4746
				xmax = 722.6034
				text = ""
			intervals [2143]:
				xmin = 722.6034
				xmax = 722.9134
				text = "pull"
			intervals [2144]:
				xmin = 722.9134
				xmax = 723.0534
				text = "it"
			intervals [2145]:
				xmin = 723.0534
				xmax = 723.3234
				text = "back"
			intervals [2146]:
				xmin = 723.3234
				xmax = 723.5334
				text = "like"
			intervals [2147]:
				xmin = 723.5334
				xmax = 723.5734
				text = ""
			intervals [2148]:
				xmin = 723.5734
				xmax = 723.8934
				text = "that"
			intervals [2149]:
				xmin = 723.8934
				xmax = 725.1307
				text = ""
			intervals [2150]:
				xmin = 725.1307
				xmax = 725.4707
				text = "well"
			intervals [2151]:
				xmin = 725.4707
				xmax = 725.7777
				text = ""
			intervals [2152]:
				xmin = 725.7777
				xmax = 725.8877
				text = "and"
			intervals [2153]:
				xmin = 725.8877
				xmax = 726.0177
				text = "he"
			intervals [2154]:
				xmin = 726.0177
				xmax = 726.2177
				text = "had"
			intervals [2155]:
				xmin = 726.2177
				xmax = 726.4077
				text = "one"
			intervals [2156]:
				xmin = 726.4077
				xmax = 726.4677
				text = "of"
			intervals [2157]:
				xmin = 726.4677
				xmax = 726.7077
				text = "these"
			intervals [2158]:
				xmin = 726.7077
				xmax = 726.7577
				text = ""
			intervals [2159]:
				xmin = 726.7577
				xmax = 727.0277
				text = "short"
			intervals [2160]:
				xmin = 727.0277
				xmax = 727.0677
				text = ""
			intervals [2161]:
				xmin = 727.0677
				xmax = 727.5377
				text = "shot"
			intervals [2162]:
				xmin = 727.5377
				xmax = 727.8477
				text = "guns"
			intervals [2163]:
				xmin = 727.8477
				xmax = 728.0677
				text = "about"
			intervals [2164]:
				xmin = 728.0677
				xmax = 728.0977
				text = ""
			intervals [2165]:
				xmin = 728.0977
				xmax = 728.5777
				text = "short"
			intervals [2166]:
				xmin = 728.5777
				xmax = 729.9603
				text = ""
			intervals [2167]:
				xmin = 729.9603
				xmax = 730.2503
				text = "well"
			intervals [2168]:
				xmin = 730.2503
				xmax = 731.4032
				text = ""
			intervals [2169]:
				xmin = 731.4032
				xmax = 731.6532
				text = "these"
			intervals [2170]:
				xmin = 731.6532
				xmax = 731.9732
				text = "mans"
			intervals [2171]:
				xmin = 731.9732
				xmax = 732.1932
				text = "was"
			intervals [2172]:
				xmin = 732.1932
				xmax = 732.4132
				text = "out"
			intervals [2173]:
				xmin = 732.4132
				xmax = 732.6632
				text = "looking"
			intervals [2174]:
				xmin = 732.6632
				xmax = 732.9232
				text = "for"
			intervals [2175]:
				xmin = 732.9232
				xmax = 733.0532
				text = "'em"
			intervals [2176]:
				xmin = 733.0532
				xmax = 733.3332
				text = "so"
			intervals [2177]:
				xmin = 733.3332
				xmax = 733.4932
				text = "he"
			intervals [2178]:
				xmin = 733.4932
				xmax = 733.6932
				text = "went"
			intervals [2179]:
				xmin = 733.6932
				xmax = 733.9632
				text = "into"
			intervals [2180]:
				xmin = 733.9632
				xmax = 734.4132
				text = "town"
			intervals [2181]:
				xmin = 734.4132
				xmax = 735.171
				text = ""
			intervals [2182]:
				xmin = 735.171
				xmax = 735.291
				text = "they"
			intervals [2183]:
				xmin = 735.291
				xmax = 735.751
				text = "say"
			intervals [2184]:
				xmin = 735.751
				xmax = 735.9397
				text = ""
			intervals [2185]:
				xmin = 735.9397
				xmax = 736.4197
				text = "hey"
			intervals [2186]:
				xmin = 736.4197
				xmax = 736.4597
				text = ""
			intervals [2187]:
				xmin = 736.4597
				xmax = 736.8497
				text = "catcher"
			intervals [2188]:
				xmin = 736.8497
				xmax = 737.0397
				text = "that"
			intervals [2189]:
				xmin = 737.0397
				xmax = 737.3697
				text = "old"
			intervals [2190]:
				xmin = 737.3697
				xmax = 737.3997
				text = ""
			intervals [2191]:
				xmin = 737.3997
				xmax = 737.9497
				text = "whore"
			intervals [2192]:
				xmin = 737.9497
				xmax = 738.2166
				text = ""
			intervals [2193]:
				xmin = 738.2166
				xmax = 738.5466
				text = "head"
			intervals [2194]:
				xmin = 738.5466
				xmax = 739.1147
				text = ""
			intervals [2195]:
				xmin = 739.1147
				xmax = 739.2747
				text = "so"
			intervals [2196]:
				xmin = 739.2747
				xmax = 739.3647
				text = "he"
			intervals [2197]:
				xmin = 739.3647
				xmax = 739.6847
				text = "say"
			intervals [2198]:
				xmin = 739.6847
				xmax = 740.7926
				text = ""
			intervals [2199]:
				xmin = 740.7926
				xmax = 740.9826
				text = "look"
			intervals [2200]:
				xmin = 740.9826
				xmax = 741.1526
				text = "at"
			intervals [2201]:
				xmin = 741.1526
				xmax = 741.2126
				text = "'em"
			intervals [2202]:
				xmin = 741.2126
				xmax = 742.4946
				text = ""
			intervals [2203]:
				xmin = 742.4946
				xmax = 742.6446
				text = "let"
			intervals [2204]:
				xmin = 742.6446
				xmax = 742.8346
				text = "me"
			intervals [2205]:
				xmin = 742.8346
				xmax = 742.8646
				text = ""
			intervals [2206]:
				xmin = 742.8646
				xmax = 743.2146
				text = "watch"
			intervals [2207]:
				xmin = 743.2146
				xmax = 743.3846
				text = "me"
			intervals [2208]:
				xmin = 743.3846
				xmax = 743.4946
				text = "go"
			intervals [2209]:
				xmin = 743.4946
				xmax = 743.6946
				text = "over"
			intervals [2210]:
				xmin = 743.6946
				xmax = 743.8246
				text = "there"
			intervals [2211]:
				xmin = 743.8246
				xmax = 743.8946
				text = "and"
			intervals [2212]:
				xmin = 743.8946
				xmax = 743.9546
				text = ""
			intervals [2213]:
				xmin = 743.9546
				xmax = 744.3046
				text = "roughen"
			intervals [2214]:
				xmin = 744.3046
				xmax = 744.4646
				text = "'em"
			intervals [2215]:
				xmin = 744.4646
				xmax = 744.6146
				text = "up"
			intervals [2216]:
				xmin = 744.6146
				xmax = 745.8314
				text = ""
			intervals [2217]:
				xmin = 745.8314
				xmax = 746.0414
				text = "went"
			intervals [2218]:
				xmin = 746.0414
				xmax = 746.2314
				text = "over"
			intervals [2219]:
				xmin = 746.2314
				xmax = 746.3814
				text = "there"
			intervals [2220]:
				xmin = 746.3814
				xmax = 747.614
				text = ""
			intervals [2221]:
				xmin = 747.614
				xmax = 747.824
				text = "ain't"
			intervals [2222]:
				xmin = 747.824
				xmax = 748.014
				text = "you"
			intervals [2223]:
				xmin = 748.014
				xmax = 748.164
				text = "too"
			intervals [2224]:
				xmin = 748.164
				xmax = 748.194
				text = "a"
			intervals [2225]:
				xmin = 748.194
				xmax = 748.554
				text = "little"
			intervals [2226]:
				xmin = 748.554
				xmax = 748.764
				text = "too"
			intervals [2227]:
				xmin = 748.764
				xmax = 749.254
				text = "young"
			intervals [2228]:
				xmin = 749.254
				xmax = 749.4851
				text = ""
			intervals [2229]:
				xmin = 749.4851
				xmax = 749.6151
				text = "to"
			intervals [2230]:
				xmin = 749.6151
				xmax = 749.7751
				text = "be"
			intervals [2231]:
				xmin = 749.7751
				xmax = 750.2251
				text = "drinking"
			intervals [2232]:
				xmin = 750.2251
				xmax = 750.4451
				text = "beer"
			intervals [2233]:
				xmin = 750.4451
				xmax = 750.7851
				text = "son"
			intervals [2234]:
				xmin = 750.7851
				xmax = 751.4424
				text = ""
			intervals [2235]:
				xmin = 751.4424
				xmax = 751.6124
				text = "he"
			intervals [2236]:
				xmin = 751.6124
				xmax = 751.9224
				text = "say"
			intervals [2237]:
				xmin = 751.9224
				xmax = 752.4796
				text = ""
			intervals [2238]:
				xmin = 752.4796
				xmax = 752.7496
				text = "get"
			intervals [2239]:
				xmin = 752.7496
				xmax = 752.9096
				text = "your"
			intervals [2240]:
				xmin = 752.9096
				xmax = 753.3396
				text = "yellow"
			intervals [2241]:
				xmin = 753.3396
				xmax = 753.8896
				text = "stinking"
			intervals [2242]:
				xmin = 753.8896
				xmax = 753.9196
				text = ""
			intervals [2243]:
				xmin = 753.9196
				xmax = 754.3896
				text = "hands"
			intervals [2244]:
				xmin = 754.3896
				xmax = 754.6996
				text = "off"
			intervals [2245]:
				xmin = 754.6996
				xmax = 754.7796
				text = ""
			intervals [2246]:
				xmin = 754.7796
				xmax = 754.8396
				text = "of"
			intervals [2247]:
				xmin = 754.8396
				xmax = 755.0296
				text = "me"
			intervals [2248]:
				xmin = 755.0296
				xmax = 755.6296
				text = ""
			intervals [2249]:
				xmin = 755.6296
				xmax = 755.9796
				text = "so"
			intervals [2250]:
				xmin = 755.9796
				xmax = 756.2296
				text = "then"
			intervals [2251]:
				xmin = 756.2296
				xmax = 756.3196
				text = "he"
			intervals [2252]:
				xmin = 756.3196
				xmax = 756.6396
				text = "say"
			intervals [2253]:
				xmin = 756.6396
				xmax = 757.4217
				text = ""
			intervals [2254]:
				xmin = 757.4217
				xmax = 757.7117
				text = "well"
			intervals [2255]:
				xmin = 757.7117
				xmax = 757.8617
				text = "you"
			intervals [2256]:
				xmin = 757.8617
				xmax = 758.1217
				text = "wanna"
			intervals [2257]:
				xmin = 758.1217
				xmax = 758.3817
				text = "get"
			intervals [2258]:
				xmin = 758.3817
				xmax = 758.6917
				text = "rough"
			intervals [2259]:
				xmin = 758.6917
				xmax = 759.0017
				text = "huh"
			intervals [2260]:
				xmin = 759.0017
				xmax = 759.8704
				text = ""
			intervals [2261]:
				xmin = 759.8704
				xmax = 760.0404
				text = "well"
			intervals [2262]:
				xmin = 760.0404
				xmax = 760.1504
				text = "i"
			intervals [2263]:
				xmin = 760.1504
				xmax = 760.3904
				text = "show"
			intervals [2264]:
				xmin = 760.3904
				xmax = 760.4904
				text = "you"
			intervals [2265]:
				xmin = 760.4904
				xmax = 760.6604
				text = "how"
			intervals [2266]:
				xmin = 760.6604
				xmax = 760.7804
				text = "to"
			intervals [2267]:
				xmin = 760.7804
				xmax = 760.9504
				text = "get"
			intervals [2268]:
				xmin = 760.9504
				xmax = 760.9804
				text = ""
			intervals [2269]:
				xmin = 760.9804
				xmax = 761.4104
				text = "rough"
			intervals [2270]:
				xmin = 761.4104
				xmax = 762.1006
				text = ""
			intervals [2271]:
				xmin = 762.1006
				xmax = 762.3106
				text = "so"
			intervals [2272]:
				xmin = 762.3106
				xmax = 762.3906
				text = "the"
			intervals [2273]:
				xmin = 762.3906
				xmax = 762.8106
				text = "sheriff"
			intervals [2274]:
				xmin = 762.8106
				xmax = 763.1206
				text = "walked"
			intervals [2275]:
				xmin = 763.1206
				xmax = 763.2506
				text = "in"
			intervals [2276]:
				xmin = 763.2506
				xmax = 763.3306
				text = "and"
			intervals [2277]:
				xmin = 763.3306
				xmax = 763.7006
				text = "say"
			intervals [2278]:
				xmin = 763.7006
				xmax = 764.5681
				text = ""
			intervals [2279]:
				xmin = 764.5681
				xmax = 764.8881
				text = "stop"
			intervals [2280]:
				xmin = 764.8881
				xmax = 765.1081
				text = "this"
			intervals [2281]:
				xmin = 765.1081
				xmax = 765.4381
				text = "racket"
			intervals [2282]:
				xmin = 765.4381
				xmax = 765.4881
				text = ""
			intervals [2283]:
				xmin = 765.4881
				xmax = 765.6881
				text = "right"
			intervals [2284]:
				xmin = 765.6881
				xmax = 765.9781
				text = "now"
			intervals [2285]:
				xmin = 765.9781
				xmax = 766.7437
				text = ""
			intervals [2286]:
				xmin = 766.7437
				xmax = 766.9037
				text = "well"
			intervals [2287]:
				xmin = 766.9037
				xmax = 767.0737
				text = "he"
			intervals [2288]:
				xmin = 767.0737
				xmax = 767.7137
				text = "started"
			intervals [2289]:
				xmin = 767.7137
				xmax = 767.9037
				text = "it"
			intervals [2290]:
				xmin = 767.9037
				xmax = 768.3779
				text = ""
			intervals [2291]:
				xmin = 768.3779
				xmax = 768.5679
				text = "so"
			intervals [2292]:
				xmin = 768.5679
				xmax = 768.7079
				text = "he"
			intervals [2293]:
				xmin = 768.7079
				xmax = 769.1079
				text = "walked"
			intervals [2294]:
				xmin = 769.1079
				xmax = 769.2479
				text = "through"
			intervals [2295]:
				xmin = 769.2479
				xmax = 769.5279
				text = "there"
			intervals [2296]:
				xmin = 769.5279
				xmax = 770.0599
				text = ""
			intervals [2297]:
				xmin = 770.0599
				xmax = 770.1899
				text = "and"
			intervals [2298]:
				xmin = 770.1899
				xmax = 770.3299
				text = "they"
			intervals [2299]:
				xmin = 770.3299
				xmax = 770.5799
				text = "beat"
			intervals [2300]:
				xmin = 770.5799
				xmax = 770.6999
				text = "him"
			intervals [2301]:
				xmin = 770.6999
				xmax = 770.8299
				text = "up"
			intervals [2302]:
				xmin = 770.8299
				xmax = 771.2599
				text = "pretty"
			intervals [2303]:
				xmin = 771.2599
				xmax = 771.6599
				text = "bad"
			intervals [2304]:
				xmin = 771.6599
				xmax = 771.8499
				text = "they"
			intervals [2305]:
				xmin = 771.8499
				xmax = 771.9799
				text = "had"
			intervals [2306]:
				xmin = 771.9799
				xmax = 772.0099
				text = ""
			intervals [2307]:
				xmin = 772.0099
				xmax = 772.2799
				text = "hit"
			intervals [2308]:
				xmin = 772.2799
				xmax = 772.5099
				text = "him"
			intervals [2309]:
				xmin = 772.5099
				xmax = 773.1374
				text = ""
			intervals [2310]:
				xmin = 773.1374
				xmax = 773.3074
				text = "so"
			intervals [2311]:
				xmin = 773.3074
				xmax = 773.4874
				text = "he"
			intervals [2312]:
				xmin = 773.4874
				xmax = 773.7774
				text = "went"
			intervals [2313]:
				xmin = 773.7774
				xmax = 773.9861
				text = ""
			intervals [2314]:
				xmin = 773.9861
				xmax = 774.0661
				text = "and"
			intervals [2315]:
				xmin = 774.0661
				xmax = 774.1861
				text = "then"
			intervals [2316]:
				xmin = 774.1861
				xmax = 774.4061
				text = "when"
			intervals [2317]:
				xmin = 774.4061
				xmax = 774.5661
				text = "they"
			intervals [2318]:
				xmin = 774.5661
				xmax = 774.8315
				text = ""
			intervals [2319]:
				xmin = 774.8315
				xmax = 775.0915
				text = "this"
			intervals [2320]:
				xmin = 775.0915
				xmax = 775.4415
				text = "lady"
			intervals [2321]:
				xmin = 775.4415
				xmax = 775.8215
				text = "found"
			intervals [2322]:
				xmin = 775.8215
				xmax = 775.9215
				text = "him"
			intervals [2323]:
				xmin = 775.9215
				xmax = 776.1115
				text = "and"
			intervals [2324]:
				xmin = 776.1115
				xmax = 776.3315
				text = "she"
			intervals [2325]:
				xmin = 776.3315
				xmax = 776.5315
				text = "put"
			intervals [2326]:
				xmin = 776.5315
				xmax = 776.7015
				text = "him"
			intervals [2327]:
				xmin = 776.7015
				xmax = 776.8315
				text = "in"
			intervals [2328]:
				xmin = 776.8315
				xmax = 776.8815
				text = "a"
			intervals [2329]:
				xmin = 776.8815
				xmax = 777.3715
				text = "house"
			intervals [2330]:
				xmin = 777.3715
				xmax = 777.9544
				text = ""
			intervals [2331]:
				xmin = 777.9544
				xmax = 778.2844
				text = "so"
			intervals [2332]:
				xmin = 778.2844
				xmax = 778.6971
				text = ""
			intervals [2333]:
				xmin = 778.6971
				xmax = 778.8371
				text = "and"
			intervals [2334]:
				xmin = 778.8371
				xmax = 778.8671
				text = ""
			intervals [2335]:
				xmin = 778.8671
				xmax = 779.0071
				text = "he"
			intervals [2336]:
				xmin = 779.0071
				xmax = 779.1871
				text = "was"
			intervals [2337]:
				xmin = 779.1871
				xmax = 779.4271
				text = "for"
			intervals [2338]:
				xmin = 779.4271
				xmax = 779.8171
				text = "loading"
			intervals [2339]:
				xmin = 779.8171
				xmax = 779.9871
				text = "his"
			intervals [2340]:
				xmin = 779.9871
				xmax = 780.2271
				text = "gun"
			intervals [2341]:
				xmin = 780.2271
				xmax = 780.3371
				text = "it"
			intervals [2342]:
				xmin = 780.3371
				xmax = 780.5271
				text = "was"
			intervals [2343]:
				xmin = 780.5271
				xmax = 780.7171
				text = "this"
			intervals [2344]:
				xmin = 780.7171
				xmax = 781.1471
				text = "fast"
			intervals [2345]:
				xmin = 781.1471
				xmax = 781.3671
				text = "man"
			intervals [2346]:
				xmin = 781.3671
				xmax = 781.4971
				text = "had"
			intervals [2347]:
				xmin = 781.4971
				xmax = 781.5971
				text = "on"
			intervals [2348]:
				xmin = 781.5971
				xmax = 781.6371
				text = ""
			intervals [2349]:
				xmin = 781.6371
				xmax = 781.8771
				text = "black"
			intervals [2350]:
				xmin = 781.8771
				xmax = 782.2871
				text = "clothes"
			intervals [2351]:
				xmin = 782.2871
				xmax = 782.7951
				text = ""
			intervals [2352]:
				xmin = 782.7951
				xmax = 783.0051
				text = "he"
			intervals [2353]:
				xmin = 783.0051
				xmax = 783.2551
				text = "load"
			intervals [2354]:
				xmin = 783.2551
				xmax = 783.5151
				text = "his"
			intervals [2355]:
				xmin = 783.5151
				xmax = 783.5451
				text = ""
			intervals [2356]:
				xmin = 783.5451
				xmax = 783.8051
				text = "gun"
			intervals [2357]:
				xmin = 783.8051
				xmax = 785.9875
				text = ""
			intervals [2358]:
				xmin = 785.9875
				xmax = 786.2375
				text = "he"
			intervals [2359]:
				xmin = 786.2375
				xmax = 786.2675
				text = ""
			intervals [2360]:
				xmin = 786.2675
				xmax = 786.6775
				text = "jumped"
			intervals [2361]:
				xmin = 786.6775
				xmax = 786.8775
				text = "up"
			intervals [2362]:
				xmin = 786.8775
				xmax = 787.1175
				text = "like"
			intervals [2363]:
				xmin = 787.1175
				xmax = 787.1775
				text = ""
			intervals [2364]:
				xmin = 787.1775
				xmax = 787.5475
				text = "this"
			intervals [2365]:
				xmin = 787.5475
				xmax = 787.5775
				text = ""
			intervals [2366]:
				xmin = 787.5775
				xmax = 787.7175
				text = "you"
			intervals [2367]:
				xmin = 787.7175
				xmax = 787.8675
				text = "know"
			intervals [2368]:
				xmin = 787.8675
				xmax = 787.8975
				text = ""
			intervals [2369]:
				xmin = 787.8975
				xmax = 788.1675
				text = "he"
			intervals [2370]:
				xmin = 788.1675
				xmax = 788.4275
				text = "he"
			intervals [2371]:
				xmin = 788.4275
				xmax = 788.6675
				text = "them"
			intervals [2372]:
				xmin = 788.6675
				xmax = 788.8675
				text = "they"
			intervals [2373]:
				xmin = 788.8675
				xmax = 789.0475
				text = "he"
			intervals [2374]:
				xmin = 789.0475
				xmax = 789.2975
				text = "knowed"
			intervals [2375]:
				xmin = 789.2975
				xmax = 789.4175
				text = "him"
			intervals [2376]:
				xmin = 789.4175
				xmax = 789.7085
				text = ""
			intervals [2377]:
				xmin = 789.7085
				xmax = 789.8385
				text = "you"
			intervals [2378]:
				xmin = 789.8385
				xmax = 790.0285
				text = "know"
			intervals [2379]:
				xmin = 790.0285
				xmax = 790.2485
				text = "like"
			intervals [2380]:
				xmin = 790.2485
				xmax = 790.4085
				text = "you"
			intervals [2381]:
				xmin = 790.4085
				xmax = 790.6485
				text = "take"
			intervals [2382]:
				xmin = 790.6485
				xmax = 790.7885
				text = "your"
			intervals [2383]:
				xmin = 790.7885
				xmax = 791.0685
				text = "gun"
			intervals [2384]:
				xmin = 791.0685
				xmax = 791.6185
				text = "apart"
			intervals [2385]:
				xmin = 791.6185
				xmax = 792.4337
				text = ""
			intervals [2386]:
				xmin = 792.4337
				xmax = 792.7437
				text = "held"
			intervals [2387]:
				xmin = 792.7437
				xmax = 792.8637
				text = "it"
			intervals [2388]:
				xmin = 792.8637
				xmax = 793.0637
				text = "one"
			intervals [2389]:
				xmin = 793.0637
				xmax = 793.4337
				text = "piece"
			intervals [2390]:
				xmin = 793.4337
				xmax = 793.5037
				text = "to"
			intervals [2391]:
				xmin = 793.5037
				xmax = 793.7537
				text = "here"
			intervals [2392]:
				xmin = 793.7537
				xmax = 793.9837
				text = "and"
			intervals [2393]:
				xmin = 793.9837
				xmax = 794.1537
				text = "one"
			intervals [2394]:
				xmin = 794.1537
				xmax = 794.2037
				text = ""
			intervals [2395]:
				xmin = 794.2037
				xmax = 794.5337
				text = "piece"
			intervals [2396]:
				xmin = 794.5337
				xmax = 794.7337
				text = "the"
			intervals [2397]:
				xmin = 794.7337
				xmax = 794.8737
				text = ""
			intervals [2398]:
				xmin = 794.8737
				xmax = 795.0937
				text = "the"
			intervals [2399]:
				xmin = 795.0937
				xmax = 795.1237
				text = ""
			intervals [2400]:
				xmin = 795.1237
				xmax = 795.2837
				text = "um"
			intervals [2401]:
				xmin = 795.2837
				xmax = 795.3737
				text = ""
			intervals [2402]:
				xmin = 795.3737
				xmax = 795.6137
				text = "thing"
			intervals [2403]:
				xmin = 795.6137
				xmax = 795.7237
				text = "you"
			intervals [2404]:
				xmin = 795.7237
				xmax = 796.0837
				text = "wind"
			intervals [2405]:
				xmin = 796.0837
				xmax = 796.340
				text = ""
			intervals [2406]:
				xmin = 796.340
				xmax = 796.530
				text = "have"
			intervals [2407]:
				xmin = 796.530
				xmax = 796.640
				text = "it"
			intervals [2408]:
				xmin = 796.640
				xmax = 796.690
				text = ""
			intervals [2409]:
				xmin = 796.690
				xmax = 796.940
				text = "there"
			intervals [2410]:
				xmin = 796.940
				xmax = 797.8814
				text = ""
			intervals [2411]:
				xmin = 797.8814
				xmax = 798.0414
				text = "and"
			intervals [2412]:
				xmin = 798.0414
				xmax = 798.1514
				text = "the"
			intervals [2413]:
				xmin = 798.1514
				xmax = 798.5214
				text = "um"
			intervals [2414]:
				xmin = 798.5214
				xmax = 798.6856
				text = ""
			intervals [2415]:
				xmin = 798.6856
				xmax = 798.8456
				text = "the"
			intervals [2416]:
				xmin = 798.8456
				xmax = 798.8956
				text = ""
			intervals [2417]:
				xmin = 798.8956
				xmax = 799.3256
				text = "part"
			intervals [2418]:
				xmin = 799.3256
				xmax = 799.3656
				text = ""
			intervals [2419]:
				xmin = 799.3656
				xmax = 799.7756
				text = "laying"
			intervals [2420]:
				xmin = 799.7756
				xmax = 799.8056
				text = ""
			intervals [2421]:
				xmin = 799.8056
				xmax = 799.9756
				text = "there"
			intervals [2422]:
				xmin = 799.9756
				xmax = 800.4796
				text = ""
			intervals [2423]:
				xmin = 800.4796
				xmax = 800.6196
				text = "so"
			intervals [2424]:
				xmin = 800.6196
				xmax = 800.8296
				text = "he"
			intervals [2425]:
				xmin = 800.8296
				xmax = 801.1196
				text = "put"
			intervals [2426]:
				xmin = 801.1196
				xmax = 801.3096
				text = "it"
			intervals [2427]:
				xmin = 801.3096
				xmax = 801.6396
				text = "together"
			intervals [2428]:
				xmin = 801.6396
				xmax = 802.6551
				text = ""
			intervals [2429]:
				xmin = 802.6551
				xmax = 802.7451
				text = "and"
			intervals [2430]:
				xmin = 802.7451
				xmax = 802.9351
				text = "put"
			intervals [2431]:
				xmin = 802.9351
				xmax = 803.0951
				text = "that"
			intervals [2432]:
				xmin = 803.0951
				xmax = 803.1251
				text = ""
			intervals [2433]:
				xmin = 803.1251
				xmax = 803.4151
				text = "part"
			intervals [2434]:
				xmin = 803.4151
				xmax = 803.4551
				text = ""
			intervals [2435]:
				xmin = 803.4551
				xmax = 803.6651
				text = "there"
			intervals [2436]:
				xmin = 803.6651
				xmax = 804.4745
				text = ""
			intervals [2437]:
				xmin = 804.4745
				xmax = 804.8045
				text = "so"
			intervals [2438]:
				xmin = 804.8045
				xmax = 804.9388
				text = ""
			intervals [2439]:
				xmin = 804.9388
				xmax = 805.1388
				text = "he"
			intervals [2440]:
				xmin = 805.1388
				xmax = 805.3588
				text = "know"
			intervals [2441]:
				xmin = 805.3588
				xmax = 805.4288
				text = "the"
			intervals [2442]:
				xmin = 805.4288
				xmax = 805.7188
				text = "man"
			intervals [2443]:
				xmin = 805.7188
				xmax = 805.9288
				text = "was"
			intervals [2444]:
				xmin = 805.9288
				xmax = 806.2488
				text = "coming"
			intervals [2445]:
				xmin = 806.2488
				xmax = 806.3888
				text = "up"
			intervals [2446]:
				xmin = 806.3888
				xmax = 806.4188
				text = ""
			intervals [2447]:
				xmin = 806.4188
				xmax = 806.5288
				text = "the"
			intervals [2448]:
				xmin = 806.5288
				xmax = 807.0688
				text = "steps"
			intervals [2449]:
				xmin = 807.0688
				xmax = 807.2088
				text = "he"
			intervals [2450]:
				xmin = 807.2088
				xmax = 807.3888
				text = "gonna"
			intervals [2451]:
				xmin = 807.3888
				xmax = 807.4188
				text = ""
			intervals [2452]:
				xmin = 807.4188
				xmax = 807.6888
				text = "hear"
			intervals [2453]:
				xmin = 807.6888
				xmax = 808.4499
				text = ""
			intervals [2454]:
				xmin = 808.4499
				xmax = 808.5599
				text = "the"
			intervals [2455]:
				xmin = 808.5599
				xmax = 808.8199
				text = "man"
			intervals [2456]:
				xmin = 808.8199
				xmax = 809.0799
				text = "try"
			intervals [2457]:
				xmin = 809.0799
				xmax = 809.1499
				text = "to"
			intervals [2458]:
				xmin = 809.1499
				xmax = 809.3899
				text = "be"
			intervals [2459]:
				xmin = 809.3899
				xmax = 810.0575
				text = ""
			intervals [2460]:
				xmin = 810.0575
				xmax = 810.4575
				text = "tricky"
			intervals [2461]:
				xmin = 810.4575
				xmax = 810.7975
				text = "so"
			intervals [2462]:
				xmin = 810.7975
				xmax = 812.0392
				text = ""
			intervals [2463]:
				xmin = 812.0392
				xmax = 812.3792
				text = "he"
			intervals [2464]:
				xmin = 812.3792
				xmax = 812.4292
				text = ""
			intervals [2465]:
				xmin = 812.4292
				xmax = 812.6292
				text = "you"
			intervals [2466]:
				xmin = 812.6292
				xmax = 812.8292
				text = "know"
			intervals [2467]:
				xmin = 812.8292
				xmax = 813.0792
				text = "like"
			intervals [2468]:
				xmin = 813.0792
				xmax = 813.1592
				text = "it"
			intervals [2469]:
				xmin = 813.1592
				xmax = 813.2492
				text = "s"
			intervals [2470]:
				xmin = 813.2492
				xmax = 813.3492
				text = "a"
			intervals [2471]:
				xmin = 813.3492
				xmax = 813.6153
				text = ""
			intervals [2472]:
				xmin = 813.6153
				xmax = 813.8453
				text = "big"
			intervals [2473]:
				xmin = 813.8453
				xmax = 814.0023
				text = ""
			intervals [2474]:
				xmin = 814.0023
				xmax = 814.4423
				text = "piece"
			intervals [2475]:
				xmin = 814.4423
				xmax = 814.6623
				text = "of"
			intervals [2476]:
				xmin = 814.6623
				xmax = 815.0723
				text = "long"
			intervals [2477]:
				xmin = 815.0723
				xmax = 815.3623
				text = "piece"
			intervals [2478]:
				xmin = 815.3623
				xmax = 815.4223
				text = "of"
			intervals [2479]:
				xmin = 815.4223
				xmax = 815.6723
				text = "wood"
			intervals [2480]:
				xmin = 815.6723
				xmax = 815.9875
				text = ""
			intervals [2481]:
				xmin = 815.9875
				xmax = 816.1575
				text = "he"
			intervals [2482]:
				xmin = 816.1575
				xmax = 816.1975
				text = ""
			intervals [2483]:
				xmin = 816.1975
				xmax = 816.6375
				text = "grabbed"
			intervals [2484]:
				xmin = 816.6375
				xmax = 816.8475
				text = "on"
			intervals [2485]:
				xmin = 816.8475
				xmax = 817.0575
				text = "there"
			intervals [2486]:
				xmin = 817.0575
				xmax = 817.2383
				text = ""
			intervals [2487]:
				xmin = 817.2383
				xmax = 817.3783
				text = "and"
			intervals [2488]:
				xmin = 817.3783
				xmax = 817.4183
				text = ""
			intervals [2489]:
				xmin = 817.4183
				xmax = 817.7983
				text = "jumped"
			intervals [2490]:
				xmin = 817.7983
				xmax = 817.9383
				text = "on"
			intervals [2491]:
				xmin = 817.9383
				xmax = 818.0683
				text = ""
			intervals [2492]:
				xmin = 818.0683
				xmax = 818.3683
				text = "and"
			intervals [2493]:
				xmin = 818.3683
				xmax = 818.5583
				text = "kind"
			intervals [2494]:
				xmin = 818.5583
				xmax = 818.6183
				text = "of"
			intervals [2495]:
				xmin = 818.6183
				xmax = 818.7683
				text = "like"
			intervals [2496]:
				xmin = 818.7683
				xmax = 818.9283
				text = "he"
			intervals [2497]:
				xmin = 818.9283
				xmax = 819.2683
				text = "hung"
			intervals [2498]:
				xmin = 819.2683
				xmax = 819.6183
				text = "hisself"
			intervals [2499]:
				xmin = 819.6183
				xmax = 819.937
				text = ""
			intervals [2500]:
				xmin = 819.937
				xmax = 820.067
				text = "the"
			intervals [2501]:
				xmin = 820.067
				xmax = 820.567
				text = "man"
			intervals [2502]:
				xmin = 820.567
				xmax = 820.8443
				text = ""
			intervals [2503]:
				xmin = 820.8443
				xmax = 820.9443
				text = "you"
			intervals [2504]:
				xmin = 820.9443
				xmax = 821.1143
				text = "know"
			intervals [2505]:
				xmin = 821.1143
				xmax = 821.3426
				text = ""
			intervals [2506]:
				xmin = 821.3426
				xmax = 821.6326
				text = "man"
			intervals [2507]:
				xmin = 821.6326
				xmax = 821.9126
				text = "say"
			intervals [2508]:
				xmin = 821.9126
				xmax = 822.7103
				text = ""
			intervals [2509]:
				xmin = 822.7103
				xmax = 822.9603
				text = "jump"
			intervals [2510]:
				xmin = 822.9603
				xmax = 823.2303
				text = "back"
			intervals [2511]:
				xmin = 823.2303
				xmax = 823.4797
				text = ""
			intervals [2512]:
				xmin = 823.4797
				xmax = 823.7697
				text = "boom"
			intervals [2513]:
				xmin = 823.7697
				xmax = 823.7997
				text = ""
			intervals [2514]:
				xmin = 823.7997
				xmax = 824.0397
				text = "kick"
			intervals [2515]:
				xmin = 824.0397
				xmax = 824.1397
				text = "the"
			intervals [2516]:
				xmin = 824.1397
				xmax = 824.3697
				text = "door"
			intervals [2517]:
				xmin = 824.3697
				xmax = 824.5797
				text = "open"
			intervals [2518]:
				xmin = 824.5797
				xmax = 824.8906
				text = ""
			intervals [2519]:
				xmin = 824.8906
				xmax = 826.0006
				text = "<unk>"
			intervals [2520]:
				xmin = 826.0006
				xmax = 826.6971
				text = ""
			intervals [2521]:
				xmin = 826.6971
				xmax = 826.8271
				text = "and"
			intervals [2522]:
				xmin = 826.8271
				xmax = 827.0371
				text = "he"
			intervals [2523]:
				xmin = 827.0371
				xmax = 827.1771
				text = "ain't"
			intervals [2524]:
				xmin = 827.1771
				xmax = 827.3371
				text = "see"
			intervals [2525]:
				xmin = 827.3371
				xmax = 827.4971
				text = "him"
			intervals [2526]:
				xmin = 827.4971
				xmax = 827.6571
				text = "he"
			intervals [2527]:
				xmin = 827.6571
				xmax = 828.0171
				text = "jumped"
			intervals [2528]:
				xmin = 828.0171
				xmax = 828.1071
				text = "on"
			intervals [2529]:
				xmin = 828.1071
				xmax = 828.1971
				text = "him"
			intervals [2530]:
				xmin = 828.1971
				xmax = 829.1253
				text = ""
			intervals [2531]:
				xmin = 829.1253
				xmax = 829.7453
				text = "boom"
			intervals [2532]:
				xmin = 829.7453
				xmax = 829.948
				text = ""
			intervals [2533]:
				xmin = 829.948
				xmax = 830.088
				text = "he"
			intervals [2534]:
				xmin = 830.088
				xmax = 830.388
				text = "f"
			intervals [2535]:
				xmin = 830.388
				xmax = 830.5681
				text = ""
			intervals [2536]:
				xmin = 830.5681
				xmax = 831.0781
				text = "fell"
			intervals [2537]:
				xmin = 831.0781
				xmax = 831.4281
				text = "down"
			intervals [2538]:
				xmin = 831.4281
				xmax = 831.6666
				text = ""
			intervals [2539]:
				xmin = 831.6666
				xmax = 831.7366
				text = "and"
			intervals [2540]:
				xmin = 831.7366
				xmax = 831.8766
				text = "then"
			intervals [2541]:
				xmin = 831.8766
				xmax = 832.1866
				text = "say"
			intervals [2542]:
				xmin = 832.1866
				xmax = 832.5572
				text = ""
			intervals [2543]:
				xmin = 832.5572
				xmax = 832.5872
				text = "<unk>"
			intervals [2544]:
				xmin = 832.5872
				xmax = 833.7586
				text = ""
			intervals [2545]:
				xmin = 833.7586
				xmax = 833.7886
				text = "<unk>"
			intervals [2546]:
				xmin = 833.7886
				xmax = 834.8072
				text = ""
			intervals [2547]:
				xmin = 834.8072
				xmax = 834.8672
				text = "<unk>"
			intervals [2548]:
				xmin = 834.8672
				xmax = 835.3212
				text = ""
			intervals [2549]:
				xmin = 835.3212
				xmax = 835.4612
				text = "and"
			intervals [2550]:
				xmin = 835.4612
				xmax = 835.4912
				text = ""
			intervals [2551]:
				xmin = 835.4912
				xmax = 835.6612
				text = "got"
			intervals [2552]:
				xmin = 835.6612
				xmax = 835.8212
				text = "on"
			intervals [2553]:
				xmin = 835.8212
				xmax = 835.9712
				text = "his"
			intervals [2554]:
				xmin = 835.9712
				xmax = 836.2112
				text = "horse"
			intervals [2555]:
				xmin = 836.2112
				xmax = 836.3312
				text = "and"
			intervals [2556]:
				xmin = 836.3312
				xmax = 836.3612
				text = ""
			intervals [2557]:
				xmin = 836.3612
				xmax = 836.6812
				text = "rode"
			intervals [2558]:
				xmin = 836.6812
				xmax = 836.8712
				text = "out"
			intervals [2559]:
				xmin = 836.8712
				xmax = 837.3762
				text = ""
			intervals [2560]:
				xmin = 837.3762
				xmax = 837.5262
				text = "and"
			intervals [2561]:
				xmin = 837.5262
				xmax = 837.6762
				text = "t"
			intervals [2562]:
				xmin = 837.6762
				xmax = 838.0336
				text = ""
			intervals [2563]:
				xmin = 838.0336
				xmax = 838.2236
				text = "went"
			intervals [2564]:
				xmin = 838.2236
				xmax = 838.5036
				text = "into"
			intervals [2565]:
				xmin = 838.5036
				xmax = 838.8136
				text = "town"
			intervals [2566]:
				xmin = 838.8136
				xmax = 839.0436
				text = "had"
			intervals [2567]:
				xmin = 839.0436
				xmax = 839.1336
				text = "him"
			intervals [2568]:
				xmin = 839.1336
				xmax = 839.1736
				text = ""
			intervals [2569]:
				xmin = 839.1736
				xmax = 839.4136
				text = "some"
			intervals [2570]:
				xmin = 839.4136
				xmax = 839.4436
				text = ""
			intervals [2571]:
				xmin = 839.4436
				xmax = 839.6936
				text = "beer"
			intervals [2572]:
				xmin = 839.6936
				xmax = 840.3812
				text = ""
			intervals [2573]:
				xmin = 840.3812
				xmax = 840.7112
				text = "so"
			intervals [2574]:
				xmin = 840.7112
				xmax = 841.3105
				text = ""
			intervals [2575]:
				xmin = 841.3105
				xmax = 841.5105
				text = "when"
			intervals [2576]:
				xmin = 841.5105
				xmax = 841.7505
				text = "this"
			intervals [2577]:
				xmin = 841.7505
				xmax = 842.2105
				text = "um"
			intervals [2578]:
				xmin = 842.2105
				xmax = 842.5688
				text = ""
			intervals [2579]:
				xmin = 842.5688
				xmax = 842.9788
				text = "then"
			intervals [2580]:
				xmin = 842.9788
				xmax = 843.5067
				text = ""
			intervals [2581]:
				xmin = 843.5067
				xmax = 843.6267
				text = "with"
			intervals [2582]:
				xmin = 843.6267
				xmax = 843.7867
				text = "some"
			intervals [2583]:
				xmin = 843.7867
				xmax = 844.0067
				text = "more"
			intervals [2584]:
				xmin = 844.0067
				xmax = 844.2867
				text = "all"
			intervals [2585]:
				xmin = 844.2867
				xmax = 844.4767
				text = "them"
			intervals [2586]:
				xmin = 844.4767
				xmax = 844.9067
				text = "mens"
			intervals [2587]:
				xmin = 844.9067
				xmax = 844.9955
				text = ""
			intervals [2588]:
				xmin = 844.9955
				xmax = 845.1355
				text = "he"
			intervals [2589]:
				xmin = 845.1355
				xmax = 845.4455
				text = "came"
			intervals [2590]:
				xmin = 845.4455
				xmax = 845.6355
				text = "into"
			intervals [2591]:
				xmin = 845.6355
				xmax = 845.9355
				text = "town"
			intervals [2592]:
				xmin = 845.9355
				xmax = 846.0255
				text = "and"
			intervals [2593]:
				xmin = 846.0255
				xmax = 846.3155
				text = "say"
			intervals [2594]:
				xmin = 846.3155
				xmax = 846.7383
				text = ""
			intervals [2595]:
				xmin = 846.7383
				xmax = 846.9183
				text = "you"
			intervals [2596]:
				xmin = 846.9183
				xmax = 847.2483
				text = "killed"
			intervals [2597]:
				xmin = 847.2483
				xmax = 847.5083
				text = "my"
			intervals [2598]:
				xmin = 847.5083
				xmax = 847.8583
				text = "brother"
			intervals [2599]:
				xmin = 847.8583
				xmax = 848.8666
				text = ""
			intervals [2600]:
				xmin = 848.8666
				xmax = 849.0166
				text = "so"
			intervals [2601]:
				xmin = 849.0166
				xmax = 849.1566
				text = "he"
			intervals [2602]:
				xmin = 849.1566
				xmax = 849.4166
				text = "came"
			intervals [2603]:
				xmin = 849.4166
				xmax = 849.5166
				text = "in"
			intervals [2604]:
				xmin = 849.5166
				xmax = 849.6866
				text = "there"
			intervals [2605]:
				xmin = 849.6866
				xmax = 850.3147
				text = ""
			intervals [2606]:
				xmin = 850.3147
				xmax = 850.4047
				text = "he"
			intervals [2607]:
				xmin = 850.4047
				xmax = 850.5647
				text = "had"
			intervals [2608]:
				xmin = 850.5647
				xmax = 850.7847
				text = "about"
			intervals [2609]:
				xmin = 850.7847
				xmax = 851.1947
				text = "five"
			intervals [2610]:
				xmin = 851.1947
				xmax = 851.5347
				text = "mens"
			intervals [2611]:
				xmin = 851.5347
				xmax = 851.6847
				text = "with"
			intervals [2612]:
				xmin = 851.6847
				xmax = 851.7447
				text = "him"
			intervals [2613]:
				xmin = 851.7447
				xmax = 851.8047
				text = ""
			intervals [2614]:
				xmin = 851.8047
				xmax = 852.0047
				text = "he"
			intervals [2615]:
				xmin = 852.0047
				xmax = 852.2847
				text = "say"
			intervals [2616]:
				xmin = 852.2847
				xmax = 854.2024
				text = ""
			intervals [2617]:
				xmin = 854.2024
				xmax = 854.2324
				text = "<unk>"
			intervals [2618]:
				xmin = 854.2324
				xmax = 855.4834
				text = ""
			intervals [2619]:
				xmin = 855.4834
				xmax = 855.7034
				text = "tsk"
			intervals [2620]:
				xmin = 855.7034
				xmax = 857.3193
				text = ""
			intervals [2621]:
				xmin = 857.3193
				xmax = 857.6393
				text = "ready"
			intervals [2622]:
				xmin = 857.6393
				xmax = 857.6893
				text = ""
			intervals [2623]:
				xmin = 857.6893
				xmax = 857.8493
				text = "when"
			intervals [2624]:
				xmin = 857.8493
				xmax = 857.9593
				text = "you"
			intervals [2625]:
				xmin = 857.9593
				xmax = 857.9893
				text = ""
			intervals [2626]:
				xmin = 857.9893
				xmax = 858.1993
				text = "ready"
			intervals [2627]:
				xmin = 858.1993
				xmax = 858.5693
				text = "<unk>"
			intervals [2628]:
				xmin = 858.5693
				xmax = 861.622
				text = ""
			intervals [2629]:
				xmin = 861.622
				xmax = 862.662
				text = "<unk>"
			intervals [2630]:
				xmin = 862.662
				xmax = 863.1167
				text = ""
			intervals [2631]:
				xmin = 863.1167
				xmax = 863.2567
				text = "they"
			intervals [2632]:
				xmin = 863.2567
				xmax = 863.5567
				text = "shot"
			intervals [2633]:
				xmin = 863.5567
				xmax = 863.7667
				text = "him"
			intervals [2634]:
				xmin = 863.7667
				xmax = 864.1461
				text = ""
			intervals [2635]:
				xmin = 864.1461
				xmax = 864.2561
				text = "the"
			intervals [2636]:
				xmin = 864.2561
				xmax = 864.7461
				text = "bullets"
			intervals [2637]:
				xmin = 864.7461
				xmax = 865.4461
				text = "bounceded"
			intervals [2638]:
				xmin = 865.4461
				xmax = 865.5361
				text = "off"
			intervals [2639]:
				xmin = 865.5361
				xmax = 866.3637
				text = ""
			intervals [2640]:
				xmin = 866.3637
				xmax = 866.6537
				text = "so"
			intervals [2641]:
				xmin = 866.6537
				xmax = 867.1004
				text = ""
			intervals [2642]:
				xmin = 867.1004
				xmax = 867.2004
				text = "and"
			intervals [2643]:
				xmin = 867.2004
				xmax = 867.4904
				text = "when"
			intervals [2644]:
				xmin = 867.4904
				xmax = 867.5204
				text = ""
			intervals [2645]:
				xmin = 867.5204
				xmax = 867.6804
				text = "he"
			intervals [2646]:
				xmin = 867.6804
				xmax = 867.8604
				text = "had"
			intervals [2647]:
				xmin = 867.8604
				xmax = 867.9404
				text = "the"
			intervals [2648]:
				xmin = 867.9404
				xmax = 868.4504
				text = "shotgun"
			intervals [2649]:
				xmin = 868.4504
				xmax = 868.5904
				text = "you"
			intervals [2650]:
				xmin = 868.5904
				xmax = 868.7604
				text = "know"
			intervals [2651]:
				xmin = 868.7604
				xmax = 868.8104
				text = ""
			intervals [2652]:
				xmin = 868.8104
				xmax = 868.9804
				text = "but"
			intervals [2653]:
				xmin = 868.9804
				xmax = 869.1304
				text = "they"
			intervals [2654]:
				xmin = 869.1304
				xmax = 869.3204
				text = "gonna"
			intervals [2655]:
				xmin = 869.3204
				xmax = 869.5504
				text = "get"
			intervals [2656]:
				xmin = 869.5504
				xmax = 869.6204
				text = "her"
			intervals [2657]:
				xmin = 869.6204
				xmax = 869.6504
				text = ""
			intervals [2658]:
				xmin = 869.6504
				xmax = 869.8404
				text = "they"
			intervals [2659]:
				xmin = 869.8404
				xmax = 870.1004
				text = "got"
			intervals [2660]:
				xmin = 870.1004
				xmax = 870.2004
				text = "him"
			intervals [2661]:
				xmin = 870.2004
				xmax = 870.4805
				text = ""
			intervals [2662]:
				xmin = 870.4805
				xmax = 870.5805
				text = "you"
			intervals [2663]:
				xmin = 870.5805
				xmax = 870.8405
				text = "know"
			intervals [2664]:
				xmin = 870.8405
				xmax = 871.076
				text = ""
			intervals [2665]:
				xmin = 871.076
				xmax = 871.236
				text = "like"
			intervals [2666]:
				xmin = 871.236
				xmax = 871.356
				text = "it"
			intervals [2667]:
				xmin = 871.356
				xmax = 871.506
				text = "be"
			intervals [2668]:
				xmin = 871.506
				xmax = 871.626
				text = "a"
			intervals [2669]:
				xmin = 871.626
				xmax = 871.926
				text = "lean"
			intervals [2670]:
				xmin = 871.926
				xmax = 872.456
				text = "pursuit"
			intervals [2671]:
				xmin = 872.456
				xmax = 872.7447
				text = ""
			intervals [2672]:
				xmin = 872.7447
				xmax = 873.0847
				text = "<unk>"
			intervals [2673]:
				xmin = 873.0847
				xmax = 873.2769
				text = ""
			intervals [2674]:
				xmin = 873.2769
				xmax = 873.5469
				text = "under"
			intervals [2675]:
				xmin = 873.5469
				xmax = 873.6369
				text = "the"
			intervals [2676]:
				xmin = 873.6369
				xmax = 873.9769
				text = "ground"
			intervals [2677]:
				xmin = 873.9769
				xmax = 874.2169
				text = "which"
			intervals [2678]:
				xmin = 874.2169
				xmax = 874.3169
				text = "you"
			intervals [2679]:
				xmin = 874.3169
				xmax = 874.5269
				text = "walk"
			intervals [2680]:
				xmin = 874.5269
				xmax = 874.5569
				text = ""
			intervals [2681]:
				xmin = 874.5569
				xmax = 874.7469
				text = "on"
			intervals [2682]:
				xmin = 874.7469
				xmax = 875.1494
				text = ""
			intervals [2683]:
				xmin = 875.1494
				xmax = 875.3194
				text = "well"
			intervals [2684]:
				xmin = 875.3194
				xmax = 875.3894
				text = "it"
			intervals [2685]:
				xmin = 875.3894
				xmax = 875.5894
				text = "was"
			intervals [2686]:
				xmin = 875.5894
				xmax = 875.6294
				text = "a"
			intervals [2687]:
				xmin = 875.6294
				xmax = 876.0094
				text = "man"
			intervals [2688]:
				xmin = 876.0094
				xmax = 876.3094
				text = "under"
			intervals [2689]:
				xmin = 876.3094
				xmax = 876.6294
				text = "there"
			intervals [2690]:
				xmin = 876.6294
				xmax = 877.1952
				text = ""
			intervals [2691]:
				xmin = 877.1952
				xmax = 877.3352
				text = "and"
			intervals [2692]:
				xmin = 877.3352
				xmax = 877.3952
				text = "it"
			intervals [2693]:
				xmin = 877.3952
				xmax = 877.5652
				text = "was"
			intervals [2694]:
				xmin = 877.5652
				xmax = 877.8952
				text = "another"
			intervals [2695]:
				xmin = 877.8952
				xmax = 878.1952
				text = "man"
			intervals [2696]:
				xmin = 878.1952
				xmax = 878.3352
				text = "on"
			intervals [2697]:
				xmin = 878.3352
				xmax = 878.4152
				text = "the"
			intervals [2698]:
				xmin = 878.4152
				xmax = 878.8952
				text = "roof"
			intervals [2699]:
				xmin = 878.8952
				xmax = 879.2676
				text = ""
			intervals [2700]:
				xmin = 879.2676
				xmax = 879.3476
				text = "and"
			intervals [2701]:
				xmin = 879.3476
				xmax = 879.3776
				text = "a"
			intervals [2702]:
				xmin = 879.3776
				xmax = 879.7476
				text = "man"
			intervals [2703]:
				xmin = 879.7476
				xmax = 879.8576
				text = "up"
			intervals [2704]:
				xmin = 879.8576
				xmax = 879.8976
				text = ""
			intervals [2705]:
				xmin = 879.8976
				xmax = 880.1376
				text = "there"
			intervals [2706]:
				xmin = 880.1376
				xmax = 880.1676
				text = ""
			intervals [2707]:
				xmin = 880.1676
				xmax = 880.3576
				text = "he"
			intervals [2708]:
				xmin = 880.3576
				xmax = 880.4976
				text = "had"
			intervals [2709]:
				xmin = 880.4976
				xmax = 880.5376
				text = "a"
			intervals [2710]:
				xmin = 880.5376
				xmax = 880.7076
				text = "whole"
			intervals [2711]:
				xmin = 880.7076
				xmax = 880.9076
				text = "lot"
			intervals [2712]:
				xmin = 880.9076
				xmax = 880.9676
				text = "of"
			intervals [2713]:
				xmin = 880.9676
				xmax = 881.4176
				text = "mens"
			intervals [2714]:
				xmin = 881.4176
				xmax = 881.8903
				text = ""
			intervals [2715]:
				xmin = 881.8903
				xmax = 882.5903
				text = "surrounding"
			intervals [2716]:
				xmin = 882.5903
				xmax = 882.8003
				text = "him"
			intervals [2717]:
				xmin = 882.8003
				xmax = 882.8586
				text = ""
			intervals [2718]:
				xmin = 882.8586
				xmax = 883.1086
				text = "he"
			intervals [2719]:
				xmin = 883.1086
				xmax = 883.2286
				text = "ain't"
			intervals [2720]:
				xmin = 883.2286
				xmax = 883.4386
				text = "know"
			intervals [2721]:
				xmin = 883.4386
				xmax = 883.5886
				text = "it"
			intervals [2722]:
				xmin = 883.5886
				xmax = 883.8086
				text = "though"
			intervals [2723]:
				xmin = 883.8086
				xmax = 884.4309
				text = ""
			intervals [2724]:
				xmin = 884.4309
				xmax = 884.7609
				text = "well"
			intervals [2725]:
				xmin = 884.7609
				xmax = 885.2143
				text = ""
			intervals [2726]:
				xmin = 885.2143
				xmax = 885.3943
				text = "he"
			intervals [2727]:
				xmin = 885.3943
				xmax = 885.7343
				text = "walked"
			intervals [2728]:
				xmin = 885.7343
				xmax = 886.0443
				text = "on"
			intervals [2729]:
				xmin = 886.0443
				xmax = 886.3343
				text = "wood"
			intervals [2730]:
				xmin = 886.3343
				xmax = 886.4334
				text = ""
			intervals [2731]:
				xmin = 886.4334
				xmax = 886.5034
				text = "and"
			intervals [2732]:
				xmin = 886.5034
				xmax = 886.5834
				text = "the"
			intervals [2733]:
				xmin = 886.5834
				xmax = 886.8134
				text = "man"
			intervals [2734]:
				xmin = 886.8134
				xmax = 886.9234
				text = "was"
			intervals [2735]:
				xmin = 886.9234
				xmax = 886.9534
				text = ""
			intervals [2736]:
				xmin = 886.9534
				xmax = 887.2134
				text = "just"
			intervals [2737]:
				xmin = 887.2134
				xmax = 887.5534
				text = "looking"
			intervals [2738]:
				xmin = 887.5534
				xmax = 887.6934
				text = "at"
			intervals [2739]:
				xmin = 887.6934
				xmax = 887.8134
				text = "him"
			intervals [2740]:
				xmin = 887.8134
				xmax = 888.0295
				text = ""
			intervals [2741]:
				xmin = 888.0295
				xmax = 888.1895
				text = "he"
			intervals [2742]:
				xmin = 888.1895
				xmax = 888.5495
				text = "say"
			intervals [2743]:
				xmin = 888.5495
				xmax = 890.361
				text = ""
			intervals [2744]:
				xmin = 890.361
				xmax = 890.831
				text = "say"
			intervals [2745]:
				xmin = 890.831
				xmax = 891.0324
				text = ""
			intervals [2746]:
				xmin = 891.0324
				xmax = 891.1824
				text = "he"
			intervals [2747]:
				xmin = 891.1824
				xmax = 891.4724
				text = "jump"
			intervals [2748]:
				xmin = 891.4724
				xmax = 891.7124
				text = "back"
			intervals [2749]:
				xmin = 891.7124
				xmax = 892.0236
				text = ""
			intervals [2750]:
				xmin = 892.0236
				xmax = 892.0836
				text = "and"
			intervals [2751]:
				xmin = 892.0836
				xmax = 892.2436
				text = "put"
			intervals [2752]:
				xmin = 892.2436
				xmax = 892.3436
				text = "the"
			intervals [2753]:
				xmin = 892.3436
				xmax = 892.5936
				text = "gun"
			intervals [2754]:
				xmin = 892.5936
				xmax = 892.7136
				text = "on"
			intervals [2755]:
				xmin = 892.7136
				xmax = 892.8636
				text = "there"
			intervals [2756]:
				xmin = 892.8636
				xmax = 893.1261
				text = ""
			intervals [2757]:
				xmin = 893.1261
				xmax = 893.4061
				text = "boom"
			intervals [2758]:
				xmin = 893.4061
				xmax = 893.5361
				text = "the"
			intervals [2759]:
				xmin = 893.5361
				xmax = 893.6261
				text = "other"
			intervals [2760]:
				xmin = 893.6261
				xmax = 893.7761
				text = "man"
			intervals [2761]:
				xmin = 893.7761
				xmax = 893.8861
				text = "say"
			intervals [2762]:
				xmin = 893.8861
				xmax = 893.9161
				text = ""
			intervals [2763]:
				xmin = 893.9161
				xmax = 894.1161
				text = "<unk>"
			intervals [2764]:
				xmin = 894.1161
				xmax = 895.7396
				text = ""
			intervals [2765]:
				xmin = 895.7396
				xmax = 895.8696
				text = "<unk>"
			intervals [2766]:
				xmin = 895.8696
				xmax = 896.1696
				text = "from"
			intervals [2767]:
				xmin = 896.1696
				xmax = 896.3996
				text = "under"
			intervals [2768]:
				xmin = 896.3996
				xmax = 896.5896
				text = "there"
			intervals [2769]:
				xmin = 896.5896
				xmax = 896.8972
				text = ""
			intervals [2770]:
				xmin = 896.8972
				xmax = 897.0472
				text = "so"
			intervals [2771]:
				xmin = 897.0472
				xmax = 897.1372
				text = "the"
			intervals [2772]:
				xmin = 897.1372
				xmax = 897.4272
				text = "next"
			intervals [2773]:
				xmin = 897.4272
				xmax = 897.7072
				text = "man"
			intervals [2774]:
				xmin = 897.7072
				xmax = 897.909
				text = ""
			intervals [2775]:
				xmin = 897.909
				xmax = 898.069
				text = "he"
			intervals [2776]:
				xmin = 898.069
				xmax = 898.309
				text = "say"
			intervals [2777]:
				xmin = 898.309
				xmax = 899.4783
				text = ""
			intervals [2778]:
				xmin = 899.4783
				xmax = 899.5083
				text = "<unk>"
			intervals [2779]:
				xmin = 899.5083
				xmax = 900.244
				text = ""
			intervals [2780]:
				xmin = 900.244
				xmax = 900.474
				text = "telling"
			intervals [2781]:
				xmin = 900.474
				xmax = 900.604
				text = "like"
			intervals [2782]:
				xmin = 900.604
				xmax = 900.734
				text = "he"
			intervals [2783]:
				xmin = 900.734
				xmax = 900.904
				text = "was"
			intervals [2784]:
				xmin = 900.904
				xmax = 900.944
				text = "a"
			intervals [2785]:
				xmin = 900.944
				xmax = 901.084
				text = "man"
			intervals [2786]:
				xmin = 901.084
				xmax = 901.2112
				text = ""
			intervals [2787]:
				xmin = 901.2112
				xmax = 901.5612
				text = "frank"
			intervals [2788]:
				xmin = 901.5612
				xmax = 902.5681
				text = ""
			intervals [2789]:
				xmin = 902.5681
				xmax = 902.8181
				text = "he"
			intervals [2790]:
				xmin = 902.8181
				xmax = 903.0781
				text = "got"
			intervals [2791]:
				xmin = 903.0781
				xmax = 903.1081
				text = ""
			intervals [2792]:
				xmin = 903.1081
				xmax = 903.2881
				text = "me"
			intervals [2793]:
				xmin = 903.2881
				xmax = 903.5313
				text = ""
			intervals [2794]:
				xmin = 903.5313
				xmax = 903.6813
				text = "he"
			intervals [2795]:
				xmin = 903.6813
				xmax = 903.8813
				text = "say"
			intervals [2796]:
				xmin = 903.8813
				xmax = 904.0756
				text = ""
			intervals [2797]:
				xmin = 904.0756
				xmax = 904.3656
				text = "where"
			intervals [2798]:
				xmin = 904.3656
				xmax = 905.185
				text = ""
			intervals [2799]:
				xmin = 905.185
				xmax = 905.315
				text = "boom"
			intervals [2800]:
				xmin = 905.315
				xmax = 905.525
				text = "got"
			intervals [2801]:
				xmin = 905.525
				xmax = 905.805
				text = "him"
			intervals [2802]:
				xmin = 905.805
				xmax = 907.0973
				text = ""
			intervals [2803]:
				xmin = 907.0973
				xmax = 907.3473
				text = "then"
			intervals [2804]:
				xmin = 907.3473
				xmax = 907.6573
				text = "someone"
			intervals [2805]:
				xmin = 907.6573
				xmax = 907.8873
				text = "say"
			intervals [2806]:
				xmin = 907.8873
				xmax = 908.5981
				text = ""
			intervals [2807]:
				xmin = 908.5981
				xmax = 908.7681
				text = "<unk>"
			intervals [2808]:
				xmin = 908.7681
				xmax = 910.0903
				text = ""
			intervals [2809]:
				xmin = 910.0903
				xmax = 910.4603
				text = "hey"
			intervals [2810]:
				xmin = 910.4603
				xmax = 910.6603
				text = "miss"
			intervals [2811]:
				xmin = 910.6603
				xmax = 912.3085
				text = ""
			intervals [2812]:
				xmin = 912.3085
				xmax = 912.5485
				text = "what"
			intervals [2813]:
				xmin = 912.5485
				xmax = 913.2172
				text = ""
			intervals [2814]:
				xmin = 913.2172
				xmax = 913.3972
				text = "where"
			intervals [2815]:
				xmin = 913.3972
				xmax = 913.5872
				text = "are"
			intervals [2816]:
				xmin = 913.5872
				xmax = 913.6372
				text = ""
			intervals [2817]:
				xmin = 913.6372
				xmax = 913.7172
				text = "you"
			intervals [2818]:
				xmin = 913.7172
				xmax = 914.8087
				text = ""
			intervals [2819]:
				xmin = 914.8087
				xmax = 914.9087
				text = "i'm"
			intervals [2820]:
				xmin = 914.9087
				xmax = 915.0587
				text = "on"
			intervals [2821]:
				xmin = 915.0587
				xmax = 915.1387
				text = "the"
			intervals [2822]:
				xmin = 915.1387
				xmax = 915.2087
				text = ""
			intervals [2823]:
				xmin = 915.2087
				xmax = 915.5187
				text = "roof"
			intervals [2824]:
				xmin = 915.5187
				xmax = 916.1395
				text = ""
			intervals [2825]:
				xmin = 916.1395
				xmax = 916.5795
				text = "okay"
			intervals [2826]:
				xmin = 916.5795
				xmax = 917.8581
				text = ""
			intervals [2827]:
				xmin = 917.8581
				xmax = 917.9881
				text = "i"
			intervals [2828]:
				xmin = 917.9881
				xmax = 918.0381
				text = ""
			intervals [2829]:
				xmin = 918.0381
				xmax = 918.2181
				text = "think"
			intervals [2830]:
				xmin = 918.2181
				xmax = 918.3081
				text = "he"
			intervals [2831]:
				xmin = 918.3081
				xmax = 918.3381
				text = ""
			intervals [2832]:
				xmin = 918.3381
				xmax = 918.5381
				text = "got"
			intervals [2833]:
				xmin = 918.5381
				xmax = 918.5681
				text = ""
			intervals [2834]:
				xmin = 918.5681
				xmax = 918.6481
				text = "the"
			intervals [2835]:
				xmin = 918.6481
				xmax = 918.7081
				text = ""
			intervals [2836]:
				xmin = 918.7081
				xmax = 919.0681
				text = "gold"
			intervals [2837]:
				xmin = 919.0681
				xmax = 922.3967
				text = ""
			intervals [2838]:
				xmin = 922.3967
				xmax = 922.5767
				text = "<unk>"
			intervals [2839]:
				xmin = 922.5767
				xmax = 923.1294
				text = ""
			intervals [2840]:
				xmin = 923.1294
				xmax = 923.2194
				text = "<unk>"
			intervals [2841]:
				xmin = 923.2194
				xmax = 923.9502
				text = ""
			intervals [2842]:
				xmin = 923.9502
				xmax = 924.1102
				text = "you"
			intervals [2843]:
				xmin = 924.1102
				xmax = 924.2202
				text = "know"
			intervals [2844]:
				xmin = 924.2202
				xmax = 924.4302
				text = "how"
			intervals [2845]:
				xmin = 924.4302
				xmax = 924.5602
				text = "it"
			intervals [2846]:
				xmin = 924.5602
				xmax = 924.7302
				text = "be"
			intervals [2847]:
				xmin = 924.7302
				xmax = 924.9302
				text = "some"
			intervals [2848]:
				xmin = 924.9302
				xmax = 924.9602
				text = ""
			intervals [2849]:
				xmin = 924.9602
				xmax = 925.3002
				text = "louder"
			intervals [2850]:
				xmin = 925.3002
				xmax = 925.7002
				text = "woods"
			intervals [2851]:
				xmin = 925.7002
				xmax = 925.8002
				text = "and"
			intervals [2852]:
				xmin = 925.8002
				xmax = 926.0102
				text = "things"
			intervals [2853]:
				xmin = 926.0102
				xmax = 926.3723
				text = ""
			intervals [2854]:
				xmin = 926.3723
				xmax = 926.4523
				text = "he"
			intervals [2855]:
				xmin = 926.4523
				xmax = 926.6223
				text = "went"
			intervals [2856]:
				xmin = 926.6223
				xmax = 926.7423
				text = "out"
			intervals [2857]:
				xmin = 926.7423
				xmax = 926.7823
				text = ""
			intervals [2858]:
				xmin = 926.7823
				xmax = 926.9523
				text = "there"
			intervals [2859]:
				xmin = 926.9523
				xmax = 927.3122
				text = ""
			intervals [2860]:
				xmin = 927.3122
				xmax = 927.6222
				text = "he"
			intervals [2861]:
				xmin = 927.6222
				xmax = 927.8922
				text = "say"
			intervals [2862]:
				xmin = 927.8922
				xmax = 928.5665
				text = ""
			intervals [2863]:
				xmin = 928.5665
				xmax = 928.7465
				text = "he"
			intervals [2864]:
				xmin = 928.7465
				xmax = 928.9865
				text = "let"
			intervals [2865]:
				xmin = 928.9865
				xmax = 929.1465
				text = "all"
			intervals [2866]:
				xmin = 929.1465
				xmax = 929.2365
				text = "they"
			intervals [2867]:
				xmin = 929.2365
				xmax = 929.7365
				text = "horses"
			intervals [2868]:
				xmin = 929.7365
				xmax = 929.7665
				text = ""
			intervals [2869]:
				xmin = 929.7665
				xmax = 930.0065
				text = "go"
			intervals [2870]:
				xmin = 930.0065
				xmax = 931.1859
				text = ""
			intervals [2871]:
				xmin = 931.1859
				xmax = 931.3559
				text = "then"
			intervals [2872]:
				xmin = 931.3559
				xmax = 931.5459
				text = "he"
			intervals [2873]:
				xmin = 931.5459
				xmax = 931.7459
				text = "got"
			intervals [2874]:
				xmin = 931.7459
				xmax = 932.2159
				text = "behind"
			intervals [2875]:
				xmin = 932.2159
				xmax = 932.3959
				text = "one"
			intervals [2876]:
				xmin = 932.3959
				xmax = 932.4559
				text = "of"
			intervals [2877]:
				xmin = 932.4559
				xmax = 932.5159
				text = "the"
			intervals [2878]:
				xmin = 932.5159
				xmax = 932.9459
				text = "horses"
			intervals [2879]:
				xmin = 932.9459
				xmax = 933.4194
				text = ""
			intervals [2880]:
				xmin = 933.4194
				xmax = 933.5094
				text = "and"
			intervals [2881]:
				xmin = 933.5094
				xmax = 933.8294
				text = "say"
			intervals [2882]:
				xmin = 933.8294
				xmax = 934.2388
				text = ""
			intervals [2883]:
				xmin = 934.2388
				xmax = 934.3688
				text = "hey"
			intervals [2884]:
				xmin = 934.3688
				xmax = 934.6688
				text = "you"
			intervals [2885]:
				xmin = 934.6688
				xmax = 934.9882
				text = ""
			intervals [2886]:
				xmin = 934.9882
				xmax = 936.4282
				text = "<unk>"
			intervals [2887]:
				xmin = 936.4282
				xmax = 936.7689
				text = ""
			intervals [2888]:
				xmin = 936.7689
				xmax = 937.5189
				text = "<unk>"
			intervals [2889]:
				xmin = 937.5189
				xmax = 937.862
				text = ""
			intervals [2890]:
				xmin = 937.862
				xmax = 938.102
				text = "got"
			intervals [2891]:
				xmin = 938.102
				xmax = 938.132
				text = ""
			intervals [2892]:
				xmin = 938.132
				xmax = 938.402
				text = "three"
			intervals [2893]:
				xmin = 938.402
				xmax = 938.532
				text = "of"
			intervals [2894]:
				xmin = 938.532
				xmax = 938.622
				text = "'em"
			intervals [2895]:
				xmin = 938.622
				xmax = 938.882
				text = "off"
			intervals [2896]:
				xmin = 938.882
				xmax = 939.002
				text = "the"
			intervals [2897]:
				xmin = 939.002
				xmax = 939.252
				text = "roofs"
			intervals [2898]:
				xmin = 939.252
				xmax = 939.4661
				text = ""
			intervals [2899]:
				xmin = 939.4661
				xmax = 939.5561
				text = "and"
			intervals [2900]:
				xmin = 939.5561
				xmax = 939.6561
				text = "they"
			intervals [2901]:
				xmin = 939.6561
				xmax = 939.9561
				text = "say"
			intervals [2902]:
				xmin = 939.9561
				xmax = 940.448
				text = ""
			intervals [2903]:
				xmin = 940.448
				xmax = 940.588
				text = "he"
			intervals [2904]:
				xmin = 940.588
				xmax = 940.878
				text = "jumped"
			intervals [2905]:
				xmin = 940.878
				xmax = 941.038
				text = "over"
			intervals [2906]:
				xmin = 941.038
				xmax = 941.198
				text = "you"
			intervals [2907]:
				xmin = 941.198
				xmax = 941.408
				text = "got"
			intervals [2908]:
				xmin = 941.408
				xmax = 941.568
				text = "my"
			intervals [2909]:
				xmin = 941.568
				xmax = 941.848
				text = "brother"
			intervals [2910]:
				xmin = 941.848
				xmax = 942.3166
				text = ""
			intervals [2911]:
				xmin = 942.3166
				xmax = 942.4966
				text = "get"
			intervals [2912]:
				xmin = 942.4966
				xmax = 942.5266
				text = ""
			intervals [2913]:
				xmin = 942.5266
				xmax = 942.7866
				text = "down"
			intervals [2914]:
				xmin = 942.7866
				xmax = 942.9466
				text = "you"
			intervals [2915]:
				xmin = 942.9466
				xmax = 943.3966
				text = "fool"
			intervals [2916]:
				xmin = 943.3966
				xmax = 943.4566
				text = ""
			intervals [2917]:
				xmin = 943.4566
				xmax = 944.4066
				text = "<unk>"
			intervals [2918]:
				xmin = 944.4066
				xmax = 944.9698
				text = ""
			intervals [2919]:
				xmin = 944.9698
				xmax = 945.1698
				text = "got"
			intervals [2920]:
				xmin = 945.1698
				xmax = 945.2598
				text = "him"
			intervals [2921]:
				xmin = 945.2598
				xmax = 945.3498
				text = "in"
			intervals [2922]:
				xmin = 945.3498
				xmax = 945.5098
				text = "the"
			intervals [2923]:
				xmin = 945.5098
				xmax = 945.7998
				text = "head"
			intervals [2924]:
				xmin = 945.7998
				xmax = 946.1022
				text = ""
			intervals [2925]:
				xmin = 946.1022
				xmax = 946.4122
				text = "so"
			intervals [2926]:
				xmin = 946.4122
				xmax = 947.3126
				text = ""
			intervals [2927]:
				xmin = 947.3126
				xmax = 947.4126
				text = "the"
			intervals [2928]:
				xmin = 947.4126
				xmax = 948.0626
				text = "chinese"
			intervals [2929]:
				xmin = 948.0626
				xmax = 948.4585
				text = ""
			intervals [2930]:
				xmin = 948.4585
				xmax = 948.5885
				text = "the"
			intervals [2931]:
				xmin = 948.5885
				xmax = 948.7885
				text = "um"
			intervals [2932]:
				xmin = 948.7885
				xmax = 949.4385
				text = "mexico"
			intervals [2933]:
				xmin = 949.4385
				xmax = 949.5916
				text = ""
			intervals [2934]:
				xmin = 949.5916
				xmax = 949.7616
				text = "he"
			intervals [2935]:
				xmin = 949.7616
				xmax = 949.9916
				text = "say"
			intervals [2936]:
				xmin = 949.9916
				xmax = 950.4404
				text = ""
			intervals [2937]:
				xmin = 950.4404
				xmax = 950.5004
				text = "you"
			intervals [2938]:
				xmin = 950.5004
				xmax = 950.8839
				text = ""
			intervals [2939]:
				xmin = 950.8839
				xmax = 951.1239
				text = "<unk>"
			intervals [2940]:
				xmin = 951.1239
				xmax = 951.3708
				text = ""
			intervals [2941]:
				xmin = 951.3708
				xmax = 951.4108
				text = "<unk>"
			intervals [2942]:
				xmin = 951.4108
				xmax = 952.7324
				text = ""
			intervals [2943]:
				xmin = 952.7324
				xmax = 952.8924
				text = "like"
			intervals [2944]:
				xmin = 952.8924
				xmax = 953.1924
				text = "this"
			intervals [2945]:
				xmin = 953.1924
				xmax = 953.5619
				text = ""
			intervals [2946]:
				xmin = 953.5619
				xmax = 953.9319
				text = "then"
			intervals [2947]:
				xmin = 953.9319
				xmax = 953.9619
				text = ""
			intervals [2948]:
				xmin = 953.9619
				xmax = 954.1619
				text = "then"
			intervals [2949]:
				xmin = 954.1619
				xmax = 954.3119
				text = "he"
			intervals [2950]:
				xmin = 954.3119
				xmax = 954.6319
				text = "rode"
			intervals [2951]:
				xmin = 954.6319
				xmax = 954.7719
				text = "out"
			intervals [2952]:
				xmin = 954.7719
				xmax = 954.8919
				text = "the"
			intervals [2953]:
				xmin = 954.8919
				xmax = 955.2519
				text = "town"
			intervals [2954]:
				xmin = 955.2519
				xmax = 955.7295
				text = ""
			intervals [2955]:
				xmin = 955.7295
				xmax = 955.8395
				text = "then"
			intervals [2956]:
				xmin = 955.8395
				xmax = 955.9495
				text = "he"
			intervals [2957]:
				xmin = 955.9495
				xmax = 956.1995
				text = "say"
			intervals [2958]:
				xmin = 956.1995
				xmax = 956.5975
				text = ""
			intervals [2959]:
				xmin = 956.5975
				xmax = 956.8175
				text = "every"
			intervals [2960]:
				xmin = 956.8175
				xmax = 957.1175
				text = "time"
			intervals [2961]:
				xmin = 957.1175
				xmax = 957.1775
				text = "a"
			intervals [2962]:
				xmin = 957.1775
				xmax = 957.5975
				text = "man"
			intervals [2963]:
				xmin = 957.5975
				xmax = 957.7675
				text = "get"
			intervals [2964]:
				xmin = 957.7675
				xmax = 957.9375
				text = "in"
			intervals [2965]:
				xmin = 957.9375
				xmax = 958.1189
				text = ""
			intervals [2966]:
				xmin = 958.1189
				xmax = 958.3689
				text = "every"
			intervals [2967]:
				xmin = 958.3689
				xmax = 958.6089
				text = "time"
			intervals [2968]:
				xmin = 958.6089
				xmax = 958.7689
				text = "they"
			intervals [2969]:
				xmin = 958.7689
				xmax = 959.0089
				text = "went"
			intervals [2970]:
				xmin = 959.0089
				xmax = 959.0489
				text = ""
			intervals [2971]:
				xmin = 959.0489
				xmax = 959.1689
				text = "to"
			intervals [2972]:
				xmin = 959.1689
				xmax = 959.4589
				text = "hang"
			intervals [2973]:
				xmin = 959.4589
				xmax = 959.5589
				text = "the"
			intervals [2974]:
				xmin = 959.5589
				xmax = 959.8389
				text = "man"
			intervals [2975]:
				xmin = 959.8389
				xmax = 960.174
				text = ""
			intervals [2976]:
				xmin = 960.174
				xmax = 960.484
				text = "he"
			intervals [2977]:
				xmin = 960.484
				xmax = 960.7336
				text = ""
			intervals [2978]:
				xmin = 960.7336
				xmax = 961.0236
				text = "shoot"
			intervals [2979]:
				xmin = 961.0236
				xmax = 961.1436
				text = "him"
			intervals [2980]:
				xmin = 961.1436
				xmax = 961.4736
				text = "down"
			intervals [2981]:
				xmin = 961.4736
				xmax = 961.622
				text = ""
			intervals [2982]:
				xmin = 961.622
				xmax = 961.762
				text = "get"
			intervals [2983]:
				xmin = 961.762
				xmax = 961.862
				text = "him"
			intervals [2984]:
				xmin = 961.862
				xmax = 961.972
				text = "on"
			intervals [2985]:
				xmin = 961.972
				xmax = 962.032
				text = "the"
			intervals [2986]:
				xmin = 962.032
				xmax = 962.232
				text = "horse"
			intervals [2987]:
				xmin = 962.232
				xmax = 962.342
				text = "and"
			intervals [2988]:
				xmin = 962.342
				xmax = 962.542
				text = "bring"
			intervals [2989]:
				xmin = 962.542
				xmax = 962.602
				text = "him"
			intervals [2990]:
				xmin = 962.602
				xmax = 962.872
				text = "back"
			intervals [2991]:
				xmin = 962.872
				xmax = 963.092
				text = "in"
			intervals [2992]:
				xmin = 963.092
				xmax = 963.222
				text = "get"
			intervals [2993]:
				xmin = 963.222
				xmax = 963.372
				text = "some"
			intervals [2994]:
				xmin = 963.372
				xmax = 963.542
				text = "more"
			intervals [2995]:
				xmin = 963.542
				xmax = 963.772
				text = "money"
			intervals [2996]:
				xmin = 963.772
				xmax = 963.967
				text = ""
			intervals [2997]:
				xmin = 963.967
				xmax = 964.187
				text = "shoot"
			intervals [2998]:
				xmin = 964.187
				xmax = 964.247
				text = "him"
			intervals [2999]:
				xmin = 964.247
				xmax = 964.447
				text = "down"
			intervals [3000]:
				xmin = 964.447
				xmax = 964.517
				text = "and"
			intervals [3001]:
				xmin = 964.517
				xmax = 964.777
				text = "bring"
			intervals [3002]:
				xmin = 964.777
				xmax = 964.937
				text = "them"
			intervals [3003]:
				xmin = 964.937
				xmax = 964.977
				text = ""
			intervals [3004]:
				xmin = 964.977
				xmax = 965.167
				text = "give"
			intervals [3005]:
				xmin = 965.167
				xmax = 965.297
				text = "them"
			intervals [3006]:
				xmin = 965.297
				xmax = 965.427
				text = "some"
			intervals [3007]:
				xmin = 965.427
				xmax = 965.467
				text = ""
			intervals [3008]:
				xmin = 965.467
				xmax = 965.637
				text = "more"
			intervals [3009]:
				xmin = 965.637
				xmax = 965.827
				text = "money"
			intervals [3010]:
				xmin = 965.827
				xmax = 966.2766
				text = ""
			intervals [3011]:
				xmin = 966.2766
				xmax = 966.6466
				text = "so"
			intervals [3012]:
				xmin = 966.6466
				xmax = 967.076
				text = ""
			intervals [3013]:
				xmin = 967.076
				xmax = 967.196
				text = "and"
			intervals [3014]:
				xmin = 967.196
				xmax = 967.386
				text = "then"
			intervals [3015]:
				xmin = 967.386
				xmax = 967.586
				text = "he"
			intervals [3016]:
				xmin = 967.586
				xmax = 967.826
				text = "got"
			intervals [3017]:
				xmin = 967.826
				xmax = 968.116
				text = "away"
			intervals [3018]:
				xmin = 968.116
				xmax = 968.426
				text = "from"
			intervals [3019]:
				xmin = 968.426
				xmax = 969.046
				text = "stranger"
			intervals [3020]:
				xmin = 969.046
				xmax = 969.616
				text = ""
			intervals [3021]:
				xmin = 969.616
				xmax = 970.076
				text = "fistful"
			intervals [3022]:
				xmin = 970.076
				xmax = 970.146
				text = "of"
			intervals [3023]:
				xmin = 970.146
				xmax = 970.356
				text = "dollar"
			intervals [3024]:
				xmin = 970.356
				xmax = 970.6598
				text = ""
			intervals [3025]:
				xmin = 970.6598
				xmax = 970.9598
				text = "so"
			intervals [3026]:
				xmin = 970.9598
				xmax = 971.168
				text = ""
			intervals [3027]:
				xmin = 971.168
				xmax = 971.308
				text = "he"
			intervals [3028]:
				xmin = 971.308
				xmax = 971.508
				text = "went"
			intervals [3029]:
				xmin = 971.508
				xmax = 971.768
				text = "home"
			intervals [3030]:
				xmin = 971.768
				xmax = 971.808
				text = ""
			intervals [3031]:
				xmin = 971.808
				xmax = 972.068
				text = "to"
			intervals [3032]:
				xmin = 972.068
				xmax = 972.098
				text = ""
			intervals [3033]:
				xmin = 972.098
				xmax = 972.318
				text = "his"
			intervals [3034]:
				xmin = 972.318
				xmax = 972.348
				text = ""
			intervals [3035]:
				xmin = 972.348
				xmax = 972.578
				text = "um"
			intervals [3036]:
				xmin = 972.578
				xmax = 972.618
				text = ""
			intervals [3037]:
				xmin = 972.618
				xmax = 972.968
				text = "wife"
			intervals [3038]:
				xmin = 972.968
				xmax = 973.4657
				text = ""
			intervals [3039]:
				xmin = 973.4657
				xmax = 973.5557
				text = "the"
			intervals [3040]:
				xmin = 973.5557
				xmax = 973.9957
				text = "mexican"
			intervals [3041]:
				xmin = 973.9957
				xmax = 974.1757
				text = "man"
			intervals [3042]:
				xmin = 974.1757
				xmax = 974.2057
				text = ""
			intervals [3043]:
				xmin = 974.2057
				xmax = 974.3557
				text = "went"
			intervals [3044]:
				xmin = 974.3557
				xmax = 974.4557
				text = "home"
			intervals [3045]:
				xmin = 974.4557
				xmax = 974.5057
				text = ""
			intervals [3046]:
				xmin = 974.5057
				xmax = 974.6457
				text = "to"
			intervals [3047]:
				xmin = 974.6457
				xmax = 974.8557
				text = "his"
			intervals [3048]:
				xmin = 974.8557
				xmax = 975.1157
				text = "wife"
			intervals [3049]:
				xmin = 975.1157
				xmax = 976.0396
				text = ""
			intervals [3050]:
				xmin = 976.0396
				xmax = 976.2196
				text = "and"
			intervals [3051]:
				xmin = 976.2196
				xmax = 976.6796
				text = "then"
			intervals [3052]:
				xmin = 976.6796
				xmax = 977.7589
				text = ""
			intervals [3053]:
				xmin = 977.7589
				xmax = 977.9289
				text = "they"
			intervals [3054]:
				xmin = 977.9289
				xmax = 978.2489
				text = "went"
			intervals [3055]:
				xmin = 978.2489
				xmax = 978.3187
				text = ""
			intervals [3056]:
				xmin = 978.3187
				xmax = 978.4787
				text = "to"
			intervals [3057]:
				xmin = 978.4787
				xmax = 978.8287
				text = "find"
			intervals [3058]:
				xmin = 978.8287
				xmax = 978.9787
				text = "him"
			intervals [3059]:
				xmin = 978.9787
				xmax = 979.3687
				text = "again"
			intervals [3060]:
				xmin = 979.3687
				xmax = 979.6987
				text = "so"
			intervals [3061]:
				xmin = 979.6987
				xmax = 980.4982
				text = ""
			intervals [3062]:
				xmin = 980.4982
				xmax = 980.6382
				text = "we"
			intervals [3063]:
				xmin = 980.6382
				xmax = 980.9182
				text = "went"
			intervals [3064]:
				xmin = 980.9182
				xmax = 981.0982
				text = "he"
			intervals [3065]:
				xmin = 981.0982
				xmax = 981.3482
				text = "left"
			intervals [3066]:
				xmin = 981.3482
				xmax = 981.5182
				text = "his"
			intervals [3067]:
				xmin = 981.5182
				xmax = 981.9682
				text = "wife"
			intervals [3068]:
				xmin = 981.9682
				xmax = 982.0489
				text = ""
			intervals [3069]:
				xmin = 982.0489
				xmax = 982.2289
				text = "and"
			intervals [3070]:
				xmin = 982.2289
				xmax = 982.4389
				text = "went"
			intervals [3071]:
				xmin = 982.4389
				xmax = 982.6489
				text = "out"
			intervals [3072]:
				xmin = 982.6489
				xmax = 982.8976
				text = ""
			intervals [3073]:
				xmin = 982.8976
				xmax = 983.0976
				text = "to"
			intervals [3074]:
				xmin = 983.0976
				xmax = 983.3576
				text = "this"
			intervals [3075]:
				xmin = 983.3576
				xmax = 983.4976
				text = "um"
			intervals [3076]:
				xmin = 983.4976
				xmax = 983.8776
				text = "thing"
			intervals [3077]:
				xmin = 983.8776
				xmax = 984.1534
				text = ""
			intervals [3078]:
				xmin = 984.1534
				xmax = 984.4234
				text = "where"
			intervals [3079]:
				xmin = 984.4234
				xmax = 984.5834
				text = "they"
			intervals [3080]:
				xmin = 984.5834
				xmax = 984.8434
				text = "got"
			intervals [3081]:
				xmin = 984.8434
				xmax = 985.0234
				text = "all"
			intervals [3082]:
				xmin = 985.0234
				xmax = 985.3934
				text = "kinds"
			intervals [3083]:
				xmin = 985.3934
				xmax = 985.5134
				text = "of"
			intervals [3084]:
				xmin = 985.5134
				xmax = 986.0834
				text = "guns"
			intervals [3085]:
				xmin = 986.0834
				xmax = 986.347
				text = ""
			intervals [3086]:
				xmin = 986.347
				xmax = 986.577
				text = "he"
			intervals [3087]:
				xmin = 986.577
				xmax = 986.947
				text = "opened"
			intervals [3088]:
				xmin = 986.947
				xmax = 987.047
				text = "the"
			intervals [3089]:
				xmin = 987.047
				xmax = 987.407
				text = "door"
			intervals [3090]:
				xmin = 987.407
				xmax = 987.5547
				text = ""
			intervals [3091]:
				xmin = 987.5547
				xmax = 987.6847
				text = "you"
			intervals [3092]:
				xmin = 987.6847
				xmax = 987.8847
				text = "know"
			intervals [3093]:
				xmin = 987.8847
				xmax = 988.0347
				text = "the"
			intervals [3094]:
				xmin = 988.0347
				xmax = 988.1047
				text = ""
			intervals [3095]:
				xmin = 988.1047
				xmax = 988.2347
				text = "the"
			intervals [3096]:
				xmin = 988.2347
				xmax = 988.5647
				text = "doors"
			intervals [3097]:
				xmin = 988.5647
				xmax = 988.8947
				text = "come"
			intervals [3098]:
				xmin = 988.8947
				xmax = 988.9247
				text = ""
			intervals [3099]:
				xmin = 988.9247
				xmax = 989.3347
				text = "the"
			intervals [3100]:
				xmin = 989.3347
				xmax = 989.3647
				text = "<unk>"
			intervals [3101]:
				xmin = 989.3647
				xmax = 989.5147
				text = "when"
			intervals [3102]:
				xmin = 989.5147
				xmax = 989.6547
				text = "he"
			intervals [3103]:
				xmin = 989.6547
				xmax = 989.9947
				text = "push"
			intervals [3104]:
				xmin = 989.9947
				xmax = 990.1347
				text = "'em"
			intervals [3105]:
				xmin = 990.1347
				xmax = 990.2547
				text = "open"
			intervals [3106]:
				xmin = 990.2547
				xmax = 990.647
				text = ""
			intervals [3107]:
				xmin = 990.647
				xmax = 990.757
				text = "and"
			intervals [3108]:
				xmin = 990.757
				xmax = 990.897
				text = "they"
			intervals [3109]:
				xmin = 990.897
				xmax = 991.077
				text = "had"
			intervals [3110]:
				xmin = 991.077
				xmax = 991.217
				text = "a"
			intervals [3111]:
				xmin = 991.217
				xmax = 991.687
				text = "target"
			intervals [3112]:
				xmin = 991.687
				xmax = 991.897
				text = "what"
			intervals [3113]:
				xmin = 991.897
				xmax = 991.977
				text = "you"
			intervals [3114]:
				xmin = 991.977
				xmax = 992.337
				text = "shoot"
			intervals [3115]:
				xmin = 992.337
				xmax = 992.497
				text = "at"
			intervals [3116]:
				xmin = 992.497
				xmax = 993.2795
				text = ""
			intervals [3117]:
				xmin = 993.2795
				xmax = 993.4195
				text = "well"
			intervals [3118]:
				xmin = 993.4195
				xmax = 993.6095
				text = "he"
			intervals [3119]:
				xmin = 993.6095
				xmax = 993.8395
				text = "went"
			intervals [3120]:
				xmin = 993.8395
				xmax = 993.9595
				text = "out"
			intervals [3121]:
				xmin = 993.9595
				xmax = 994.0995
				text = "there"
			intervals [3122]:
				xmin = 994.0995
				xmax = 994.1695
				text = "and"
			intervals [3123]:
				xmin = 994.1695
				xmax = 994.3095
				text = "say"
			intervals [3124]:
				xmin = 994.3095
				xmax = 994.3395
				text = ""
			intervals [3125]:
				xmin = 994.3395
				xmax = 994.5895
				text = "give"
			intervals [3126]:
				xmin = 994.5895
				xmax = 994.6895
				text = "me"
			intervals [3127]:
				xmin = 994.6895
				xmax = 994.8095
				text = "the"
			intervals [3128]:
				xmin = 994.8095
				xmax = 994.8395
				text = ""
			intervals [3129]:
				xmin = 994.8395
				xmax = 995.0895
				text = "gun"
			intervals [3130]:
				xmin = 995.0895
				xmax = 995.5224
				text = ""
			intervals [3131]:
				xmin = 995.5224
				xmax = 995.6424
				text = "he"
			intervals [3132]:
				xmin = 995.6424
				xmax = 995.8224
				text = "say"
			intervals [3133]:
				xmin = 995.8224
				xmax = 996.1368
				text = ""
			intervals [3134]:
				xmin = 996.1368
				xmax = 996.2268
				text = "i"
			intervals [3135]:
				xmin = 996.2268
				xmax = 996.3168
				text = "m"
			intervals [3136]:
				xmin = 996.3168
				xmax = 996.3968
				text = "a"
			intervals [3137]:
				xmin = 996.3968
				xmax = 996.6468
				text = "pay"
			intervals [3138]:
				xmin = 996.6468
				xmax = 996.7668
				text = "you"
			intervals [3139]:
				xmin = 996.7668
				xmax = 997.1368
				text = "for"
			intervals [3140]:
				xmin = 997.1368
				xmax = 997.1668
				text = ""
			intervals [3141]:
				xmin = 997.1668
				xmax = 997.2568
				text = "'em"
			intervals [3142]:
				xmin = 997.2568
				xmax = 997.834
				text = ""
			intervals [3143]:
				xmin = 997.834
				xmax = 997.944
				text = "he"
			intervals [3144]:
				xmin = 997.944
				xmax = 998.194
				text = "say"
			intervals [3145]:
				xmin = 998.194
				xmax = 998.254
				text = ""
			intervals [3146]:
				xmin = 998.254
				xmax = 998.434
				text = "i"
			intervals [3147]:
				xmin = 998.434
				xmax = 998.644
				text = "just"
			intervals [3148]:
				xmin = 998.644
				xmax = 998.864
				text = "wanna"
			intervals [3149]:
				xmin = 998.864
				xmax = 999.114
				text = "see"
			intervals [3150]:
				xmin = 999.114
				xmax = 999.374
				text = "one"
			intervals [3151]:
				xmin = 999.374
				xmax = 1000.0116
				text = ""
			intervals [3152]:
				xmin = 1000.0116
				xmax = 1000.2416
				text = "so"
			intervals [3153]:
				xmin = 1000.2416
				xmax = 1003.4924
				text = ""
			intervals [3154]:
				xmin = 1003.4924
				xmax = 1003.8924
				text = "<unk>"
			intervals [3155]:
				xmin = 1003.8924
				xmax = 1004.664
				text = ""
			intervals [3156]:
				xmin = 1004.664
				xmax = 1004.754
				text = "he"
			intervals [3157]:
				xmin = 1004.754
				xmax = 1005.104
				text = "shot"
			intervals [3158]:
				xmin = 1005.104
				xmax = 1005.164
				text = "at"
			intervals [3159]:
				xmin = 1005.164
				xmax = 1005.494
				text = ""
			intervals [3160]:
				xmin = 1005.494
				xmax = 1005.754
				text = "um"
			intervals [3161]:
				xmin = 1005.754
				xmax = 1006.3427
				text = ""
			intervals [3162]:
				xmin = 1006.3427
				xmax = 1006.4327
				text = "the"
			intervals [3163]:
				xmin = 1006.4327
				xmax = 1006.6827
				text = "um"
			intervals [3164]:
				xmin = 1006.6827
				xmax = 1006.7127
				text = ""
			intervals [3165]:
				xmin = 1006.7127
				xmax = 1007.2027
				text = "mexico"
			intervals [3166]:
				xmin = 1007.2027
				xmax = 1007.4927
				text = "shoot"
			intervals [3167]:
				xmin = 1007.4927
				xmax = 1007.6727
				text = "so"
			intervals [3168]:
				xmin = 1007.6727
				xmax = 1008.0127
				text = "fast"
			intervals [3169]:
				xmin = 1008.0127
				xmax = 1008.1027
				text = "she"
			intervals [3170]:
				xmin = 1008.1027
				xmax = 1008.3027
				text = "said"
			intervals [3171]:
				xmin = 1008.3027
				xmax = 1008.6803
				text = ""
			intervals [3172]:
				xmin = 1008.6803
				xmax = 1008.8603
				text = "you"
			intervals [3173]:
				xmin = 1008.8603
				xmax = 1009.1203
				text = "keep"
			intervals [3174]:
				xmin = 1009.1203
				xmax = 1009.2503
				text = "the"
			intervals [3175]:
				xmin = 1009.2503
				xmax = 1009.5903
				text = "guns"
			intervals [3176]:
				xmin = 1009.5903
				xmax = 1009.9393
				text = ""
			intervals [3177]:
				xmin = 1009.9393
				xmax = 1010.1893
				text = "you"
			intervals [3178]:
				xmin = 1010.1893
				xmax = 1010.3893
				text = "know"
			intervals [3179]:
				xmin = 1010.3893
				xmax = 1010.6341
				text = ""
			intervals [3180]:
				xmin = 1010.6341
				xmax = 1010.8741
				text = "don't"
			intervals [3181]:
				xmin = 1010.8741
				xmax = 1011.0841
				text = "pay"
			intervals [3182]:
				xmin = 1011.0841
				xmax = 1011.3341
				text = "me"
			intervals [3183]:
				xmin = 1011.3341
				xmax = 1011.7912
				text = ""
			intervals [3184]:
				xmin = 1011.7912
				xmax = 1011.9312
				text = "bye"
			intervals [3185]:
				xmin = 1011.9312
				xmax = 1012.2412
				text = "bye"
			intervals [3186]:
				xmin = 1012.2412
				xmax = 1012.6691
				text = ""
			intervals [3187]:
				xmin = 1012.6691
				xmax = 1012.8391
				text = "he"
			intervals [3188]:
				xmin = 1012.8391
				xmax = 1013.1191
				text = "rode"
			intervals [3189]:
				xmin = 1013.1191
				xmax = 1013.2091
				text = "on"
			intervals [3190]:
				xmin = 1013.2091
				xmax = 1013.3091
				text = "he"
			intervals [3191]:
				xmin = 1013.3091
				xmax = 1013.4891
				text = "said"
			intervals [3192]:
				xmin = 1013.4891
				xmax = 1013.7256
				text = ""
			intervals [3193]:
				xmin = 1013.7256
				xmax = 1013.8456
				text = "<unk>"
			intervals [3194]:
				xmin = 1013.8456
				xmax = 1013.9856
				text = ""
			intervals [3195]:
				xmin = 1013.9856
				xmax = 1014.0956
				text = "i"
			intervals [3196]:
				xmin = 1014.0956
				xmax = 1014.3156
				text = "wasn't"
			intervals [3197]:
				xmin = 1014.3156
				xmax = 1014.4356
				text = "gonna"
			intervals [3198]:
				xmin = 1014.4356
				xmax = 1014.6456
				text = "pay"
			intervals [3199]:
				xmin = 1014.6456
				xmax = 1014.7756
				text = "you"
			intervals [3200]:
				xmin = 1014.7756
				xmax = 1015.1056
				text = "anyway"
			intervals [3201]:
				xmin = 1015.1056
				xmax = 1015.8414
				text = ""
			intervals [3202]:
				xmin = 1015.8414
				xmax = 1016.0114
				text = "put"
			intervals [3203]:
				xmin = 1016.0114
				xmax = 1016.1014
				text = "the"
			intervals [3204]:
				xmin = 1016.1014
				xmax = 1016.3314
				text = "gun"
			intervals [3205]:
				xmin = 1016.3314
				xmax = 1016.5014
				text = "up"
			intervals [3206]:
				xmin = 1016.5014
				xmax = 1016.6714
				text = "there"
			intervals [3207]:
				xmin = 1016.6714
				xmax = 1016.7314
				text = "and"
			intervals [3208]:
				xmin = 1016.7314
				xmax = 1016.9614
				text = "had"
			intervals [3209]:
				xmin = 1016.9614
				xmax = 1017.0414
				text = "a"
			intervals [3210]:
				xmin = 1017.0414
				xmax = 1017.3914
				text = "sack"
			intervals [3211]:
				xmin = 1017.3914
				xmax = 1017.4514
				text = "of"
			intervals [3212]:
				xmin = 1017.4514
				xmax = 1017.7214
				text = "gold"
			intervals [3213]:
				xmin = 1017.7214
				xmax = 1019.915
				text = ""
			intervals [3214]:
				xmin = 1019.915
				xmax = 1020.015
				text = "i"
			intervals [3215]:
				xmin = 1020.015
				xmax = 1020.235
				text = "should"
			intervals [3216]:
				xmin = 1020.235
				xmax = 1020.325
				text = "have"
			intervals [3217]:
				xmin = 1020.325
				xmax = 1020.365
				text = ""
			intervals [3218]:
				xmin = 1020.365
				xmax = 1020.505
				text = "t"
			intervals [3219]:
				xmin = 1020.505
				xmax = 1020.755
				text = ""
			intervals [3220]:
				xmin = 1020.755
				xmax = 1020.875
				text = "i"
			intervals [3221]:
				xmin = 1020.875
				xmax = 1021.175
				text = "think"
			intervals [3222]:
				xmin = 1021.175
				xmax = 1021.275
				text = "i"
			intervals [3223]:
				xmin = 1021.275
				xmax = 1021.485
				text = "do"
			intervals [3224]:
				xmin = 1021.485
				xmax = 1021.705
				text = "that"
			intervals [3225]:
				xmin = 1021.705
				xmax = 1021.9367
				text = ""
			intervals [3226]:
				xmin = 1021.9367
				xmax = 1022.0167
				text = "<unk>"
			intervals [3227]:
				xmin = 1022.0167
				xmax = 1022.4149
				text = ""
			intervals [3228]:
				xmin = 1022.4149
				xmax = 1022.7549
				text = "<unk>"
			intervals [3229]:
				xmin = 1022.7549
				xmax = 1023.6173
				text = ""
			intervals [3230]:
				xmin = 1023.6173
				xmax = 1024.2373
				text = "<unk>"
			intervals [3231]:
				xmin = 1024.2373
				xmax = 1024.6877
				text = ""
			intervals [3232]:
				xmin = 1024.6877
				xmax = 1024.8677
				text = "then"
			intervals [3233]:
				xmin = 1024.8677
				xmax = 1025.0277
				text = "some"
			intervals [3234]:
				xmin = 1025.0277
				xmax = 1025.3377
				text = "rode"
			intervals [3235]:
				xmin = 1025.3377
				xmax = 1025.5277
				text = "out"
			intervals [3236]:
				xmin = 1025.5277
				xmax = 1025.6077
				text = "of"
			intervals [3237]:
				xmin = 1025.6077
				xmax = 1025.9277
				text = "town"
			intervals [3238]:
				xmin = 1025.9277
				xmax = 1026.3466
				text = ""
			intervals [3239]:
				xmin = 1026.3466
				xmax = 1026.4966
				text = "he"
			intervals [3240]:
				xmin = 1026.4966
				xmax = 1026.7466
				text = "say"
			intervals [3241]:
				xmin = 1026.7466
				xmax = 1026.8362
				text = ""
			intervals [3242]:
				xmin = 1026.8362
				xmax = 1027.1862
				text = "please"
			intervals [3243]:
				xmin = 1027.1862
				xmax = 1027.8962
				text = "senor"
			intervals [3244]:
				xmin = 1027.8962
				xmax = 1028.0998
				text = ""
			intervals [3245]:
				xmin = 1028.0998
				xmax = 1028.3598
				text = "don't"
			intervals [3246]:
				xmin = 1028.3598
				xmax = 1028.6098
				text = "take"
			intervals [3247]:
				xmin = 1028.6098
				xmax = 1028.7998
				text = "all"
			intervals [3248]:
				xmin = 1028.7998
				xmax = 1028.9398
				text = "my"
			intervals [3249]:
				xmin = 1028.9398
				xmax = 1029.4098
				text = "money"
			intervals [3250]:
				xmin = 1029.4098
				xmax = 1029.508
				text = ""
			intervals [3251]:
				xmin = 1029.508
				xmax = 1029.678
				text = "i"
			intervals [3252]:
				xmin = 1029.678
				xmax = 1030.028
				text = "need"
			intervals [3253]:
				xmin = 1030.028
				xmax = 1030.248
				text = "it"
			intervals [3254]:
				xmin = 1030.248
				xmax = 1030.8743
				text = ""
			intervals [3255]:
				xmin = 1030.8743
				xmax = 1031.0443
				text = "so"
			intervals [3256]:
				xmin = 1031.0443
				xmax = 1031.2043
				text = "he"
			intervals [3257]:
				xmin = 1031.2043
				xmax = 1031.5543
				text = "ranned"
			intervals [3258]:
				xmin = 1031.5543
				xmax = 1031.7743
				text = "out"
			intervals [3259]:
				xmin = 1031.7743
				xmax = 1031.8643
				text = "on"
			intervals [3260]:
				xmin = 1031.8643
				xmax = 1031.9343
				text = "him"
			intervals [3261]:
				xmin = 1031.9343
				xmax = 1032.5258
				text = ""
			intervals [3262]:
				xmin = 1032.5258
				xmax = 1032.6158
				text = "and"
			intervals [3263]:
				xmin = 1032.6158
				xmax = 1032.6658
				text = ""
			intervals [3264]:
				xmin = 1032.6658
				xmax = 1032.9258
				text = "cause"
			intervals [3265]:
				xmin = 1032.9258
				xmax = 1032.9958
				text = "it"
			intervals [3266]:
				xmin = 1032.9958
				xmax = 1033.1358
				text = "was"
			intervals [3267]:
				xmin = 1033.1358
				xmax = 1033.3058
				text = "some"
			intervals [3268]:
				xmin = 1033.3058
				xmax = 1033.6758
				text = "mans"
			intervals [3269]:
				xmin = 1033.6758
				xmax = 1033.9558
				text = "coming"
			intervals [3270]:
				xmin = 1033.9558
				xmax = 1034.0558
				text = "through"
			intervals [3271]:
				xmin = 1034.0558
				xmax = 1034.1758
				text = "the"
			intervals [3272]:
				xmin = 1034.1758
				xmax = 1034.5058
				text = "back"
			intervals [3273]:
				xmin = 1034.5058
				xmax = 1034.7858
				text = "door"
			intervals [3274]:
				xmin = 1034.7858
				xmax = 1035.1163
				text = ""
			intervals [3275]:
				xmin = 1035.1163
				xmax = 1035.2063
				text = "and"
			intervals [3276]:
				xmin = 1035.2063
				xmax = 1035.3563
				text = "he"
			intervals [3277]:
				xmin = 1035.3563
				xmax = 1035.5163
				text = "went"
			intervals [3278]:
				xmin = 1035.5163
				xmax = 1035.6763
				text = "out"
			intervals [3279]:
				xmin = 1035.6763
				xmax = 1035.7863
				text = "the"
			intervals [3280]:
				xmin = 1035.7863
				xmax = 1036.0863
				text = "front"
			intervals [3281]:
				xmin = 1036.0863
				xmax = 1036.1163
				text = ""
			intervals [3282]:
				xmin = 1036.1163
				xmax = 1036.3663
				text = "door"
			intervals [3283]:
				xmin = 1036.3663
				xmax = 1037.1287
				text = ""
			intervals [3284]:
				xmin = 1037.1287
				xmax = 1037.3287
				text = "and"
			intervals [3285]:
				xmin = 1037.3287
				xmax = 1037.3587
				text = ""
			intervals [3286]:
				xmin = 1037.3587
				xmax = 1037.6387
				text = "pretend"
			intervals [3287]:
				xmin = 1037.6387
				xmax = 1037.7887
				text = "like"
			intervals [3288]:
				xmin = 1037.7887
				xmax = 1037.9587
				text = "he"
			intervals [3289]:
				xmin = 1037.9587
				xmax = 1038.0787
				text = "he"
			intervals [3290]:
				xmin = 1038.0787
				xmax = 1038.2787
				text = "put"
			intervals [3291]:
				xmin = 1038.2787
				xmax = 1038.4487
				text = "his"
			intervals [3292]:
				xmin = 1038.4487
				xmax = 1038.5687
				text = ""
			intervals [3293]:
				xmin = 1038.5687
				xmax = 1038.9587
				text = "shirt"
			intervals [3294]:
				xmin = 1038.9587
				xmax = 1039.557
				text = ""
			intervals [3295]:
				xmin = 1039.557
				xmax = 1040.117
				text = "and"
			intervals [3296]:
				xmin = 1040.117
				xmax = 1040.2257
				text = ""
			intervals [3297]:
				xmin = 1040.2257
				xmax = 1040.4357
				text = "put"
			intervals [3298]:
				xmin = 1040.4357
				xmax = 1040.6257
				text = "a"
			intervals [3299]:
				xmin = 1040.6257
				xmax = 1040.7993
				text = ""
			intervals [3300]:
				xmin = 1040.7993
				xmax = 1041.0693
				text = "piece"
			intervals [3301]:
				xmin = 1041.0693
				xmax = 1041.1293
				text = "of"
			intervals [3302]:
				xmin = 1041.1293
				xmax = 1041.5193
				text = "stick"
			intervals [3303]:
				xmin = 1041.5193
				xmax = 1041.7193
				text = "down"
			intervals [3304]:
				xmin = 1041.7193
				xmax = 1041.8893
				text = "there"
			intervals [3305]:
				xmin = 1041.8893
				xmax = 1042.0722
				text = ""
			intervals [3306]:
				xmin = 1042.0722
				xmax = 1042.2722
				text = "put"
			intervals [3307]:
				xmin = 1042.2722
				xmax = 1042.3522
				text = "the"
			intervals [3308]:
				xmin = 1042.3522
				xmax = 1042.7022
				text = "hat"
			intervals [3309]:
				xmin = 1042.7022
				xmax = 1042.8622
				text = "over"
			intervals [3310]:
				xmin = 1042.8622
				xmax = 1042.9222
				text = "it"
			intervals [3311]:
				xmin = 1042.9222
				xmax = 1043.0887
				text = ""
			intervals [3312]:
				xmin = 1043.0887
				xmax = 1043.2087
				text = "and"
			intervals [3313]:
				xmin = 1043.2087
				xmax = 1043.4387
				text = "pretend"
			intervals [3314]:
				xmin = 1043.4387
				xmax = 1043.5787
				text = "like"
			intervals [3315]:
				xmin = 1043.5787
				xmax = 1043.6987
				text = "he"
			intervals [3316]:
				xmin = 1043.6987
				xmax = 1043.8387
				text = "was"
			intervals [3317]:
				xmin = 1043.8387
				xmax = 1044.1987
				text = "satting"
			intervals [3318]:
				xmin = 1044.1987
				xmax = 1044.3287
				text = "in"
			intervals [3319]:
				xmin = 1044.3287
				xmax = 1044.4987
				text = "the"
			intervals [3320]:
				xmin = 1044.4987
				xmax = 1044.8948
				text = ""
			intervals [3321]:
				xmin = 1044.8948
				xmax = 1045.2348
				text = "chair"
			intervals [3322]:
				xmin = 1045.2348
				xmax = 1045.6962
				text = ""
			intervals [3323]:
				xmin = 1045.6962
				xmax = 1045.8462
				text = "he"
			intervals [3324]:
				xmin = 1045.8462
				xmax = 1046.0562
				text = "was"
			intervals [3325]:
				xmin = 1046.0562
				xmax = 1046.2262
				text = "out"
			intervals [3326]:
				xmin = 1046.2262
				xmax = 1046.3362
				text = "the"
			intervals [3327]:
				xmin = 1046.3362
				xmax = 1046.5762
				text = "door"
			intervals [3328]:
				xmin = 1046.5762
				xmax = 1046.8162
				text = "while"
			intervals [3329]:
				xmin = 1046.8162
				xmax = 1047.0162
				text = "they"
			intervals [3330]:
				xmin = 1047.0162
				xmax = 1047.0462
				text = ""
			intervals [3331]:
				xmin = 1047.0462
				xmax = 1047.3262
				text = "looking"
			intervals [3332]:
				xmin = 1047.3262
				xmax = 1047.8998
				text = ""
			intervals [3333]:
				xmin = 1047.8998
				xmax = 1048.0698
				text = "was"
			intervals [3334]:
				xmin = 1048.0698
				xmax = 1048.1198
				text = ""
			intervals [3335]:
				xmin = 1048.1198
				xmax = 1048.4298
				text = "shooting"
			intervals [3336]:
				xmin = 1048.4298
				xmax = 1048.6098
				text = "at"
			intervals [3337]:
				xmin = 1048.6098
				xmax = 1048.7398
				text = "the"
			intervals [3338]:
				xmin = 1048.7398
				xmax = 1048.8751
				text = ""
			intervals [3339]:
				xmin = 1048.8751
				xmax = 1049.1251
				text = "chair"
			intervals [3340]:
				xmin = 1049.1251
				xmax = 1049.3351
				text = "and"
			intervals [3341]:
				xmin = 1049.3351
				xmax = 1049.5651
				text = "he"
			intervals [3342]:
				xmin = 1049.5651
				xmax = 1049.6751
				text = "he"
			intervals [3343]:
				xmin = 1049.6751
				xmax = 1049.8476
				text = ""
			intervals [3344]:
				xmin = 1049.8476
				xmax = 1050.0976
				text = "he"
			intervals [3345]:
				xmin = 1050.0976
				xmax = 1050.3376
				text = "there"
			intervals [3346]:
				xmin = 1050.3376
				xmax = 1050.5076
				text = "was"
			intervals [3347]:
				xmin = 1050.5076
				xmax = 1051.0176
				text = "something"
			intervals [3348]:
				xmin = 1051.0176
				xmax = 1051.2698
				text = ""
			intervals [3349]:
				xmin = 1051.2698
				xmax = 1051.4198
				text = "that"
			intervals [3350]:
				xmin = 1051.4198
				xmax = 1051.5698
				text = "he"
			intervals [3351]:
				xmin = 1051.5698
				xmax = 1051.9198
				text = "put"
			intervals [3352]:
				xmin = 1051.9198
				xmax = 1052.1098
				text = "there"
			intervals [3353]:
				xmin = 1052.1098
				xmax = 1052.1998
				text = ""
			intervals [3354]:
				xmin = 1052.1998
				xmax = 1052.5798
				text = "telling"
			intervals [3355]:
				xmin = 1052.5798
				xmax = 1052.6698
				text = "it"
			intervals [3356]:
				xmin = 1052.6698
				xmax = 1052.6998
				text = ""
			intervals [3357]:
				xmin = 1052.6998
				xmax = 1052.8698
				text = "was"
			intervals [3358]:
				xmin = 1052.8698
				xmax = 1053.0598
				text = "him"
			intervals [3359]:
				xmin = 1053.0598
				xmax = 1054.1728
				text = ""
			intervals [3360]:
				xmin = 1054.1728
				xmax = 1054.3128
				text = "so"
			intervals [3361]:
				xmin = 1054.3128
				xmax = 1054.4728
				text = "he"
			intervals [3362]:
				xmin = 1054.4728
				xmax = 1054.7428
				text = "ran"
			intervals [3363]:
				xmin = 1054.7428
				xmax = 1054.9628
				text = "on"
			intervals [3364]:
				xmin = 1054.9628
				xmax = 1055.1228
				text = "out"
			intervals [3365]:
				xmin = 1055.1228
				xmax = 1055.1828
				text = "of"
			intervals [3366]:
				xmin = 1055.1828
				xmax = 1055.3728
				text = "there"
			intervals [3367]:
				xmin = 1055.3728
				xmax = 1056.3579
				text = ""
			intervals [3368]:
				xmin = 1056.3579
				xmax = 1056.4579
				text = "and"
			intervals [3369]:
				xmin = 1056.4579
				xmax = 1056.6079
				text = "then"
			intervals [3370]:
				xmin = 1056.6079
				xmax = 1056.7079
				text = "he"
			intervals [3371]:
				xmin = 1056.7079
				xmax = 1056.8879
				text = "got"
			intervals [3372]:
				xmin = 1056.8879
				xmax = 1057.0679
				text = "home"
			intervals [3373]:
				xmin = 1057.0679
				xmax = 1057.3165
				text = ""
			intervals [3374]:
				xmin = 1057.3165
				xmax = 1057.4465
				text = "he"
			intervals [3375]:
				xmin = 1057.4465
				xmax = 1057.5965
				text = "had"
			intervals [3376]:
				xmin = 1057.5965
				xmax = 1057.6365
				text = "a"
			intervals [3377]:
				xmin = 1057.6365
				xmax = 1058.0765
				text = "knife"
			intervals [3378]:
				xmin = 1058.0765
				xmax = 1058.2665
				text = "up"
			intervals [3379]:
				xmin = 1058.2665
				xmax = 1058.2965
				text = ""
			intervals [3380]:
				xmin = 1058.2965
				xmax = 1058.5265
				text = "there"
			intervals [3381]:
				xmin = 1058.5265
				xmax = 1058.7107
				text = ""
			intervals [3382]:
				xmin = 1058.7107
				xmax = 1058.8607
				text = "you"
			intervals [3383]:
				xmin = 1058.8607
				xmax = 1059.0207
				text = "know"
			intervals [3384]:
				xmin = 1059.0207
				xmax = 1059.4261
				text = ""
			intervals [3385]:
				xmin = 1059.4261
				xmax = 1059.5361
				text = "go"
			intervals [3386]:
				xmin = 1059.5361
				xmax = 1059.8661
				text = "around"
			intervals [3387]:
				xmin = 1059.8661
				xmax = 1060.0461
				text = "like"
			intervals [3388]:
				xmin = 1060.0461
				xmax = 1060.3261
				text = "that"
			intervals [3389]:
				xmin = 1060.3261
				xmax = 1060.6571
				text = ""
			intervals [3390]:
				xmin = 1060.6571
				xmax = 1060.7971
				text = "so"
			intervals [3391]:
				xmin = 1060.7971
				xmax = 1060.9971
				text = "he"
			intervals [3392]:
				xmin = 1060.9971
				xmax = 1061.2371
				text = "went"
			intervals [3393]:
				xmin = 1061.2371
				xmax = 1061.4771
				text = "in"
			intervals [3394]:
				xmin = 1061.4771
				xmax = 1061.7824
				text = ""
			intervals [3395]:
				xmin = 1061.7824
				xmax = 1061.9924
				text = "he"
			intervals [3396]:
				xmin = 1061.9924
				xmax = 1062.1824
				text = "was"
			intervals [3397]:
				xmin = 1062.1824
				xmax = 1062.6924
				text = "started"
			intervals [3398]:
				xmin = 1062.6924
				xmax = 1062.8524
				text = "um"
			intervals [3399]:
				xmin = 1062.8524
				xmax = 1062.9024
				text = ""
			intervals [3400]:
				xmin = 1062.9024
				xmax = 1063.2624
				text = "kissing"
			intervals [3401]:
				xmin = 1063.2624
				xmax = 1063.3824
				text = "his"
			intervals [3402]:
				xmin = 1063.3824
				xmax = 1063.5124
				text = "wife"
			intervals [3403]:
				xmin = 1063.5124
				xmax = 1063.7688
				text = ""
			intervals [3404]:
				xmin = 1063.7688
				xmax = 1063.8888
				text = "and"
			intervals [3405]:
				xmin = 1063.8888
				xmax = 1064.0288
				text = "then"
			intervals [3406]:
				xmin = 1064.0288
				xmax = 1064.1288
				text = "you"
			intervals [3407]:
				xmin = 1064.1288
				xmax = 1064.3488
				text = "hear"
			intervals [3408]:
				xmin = 1064.3488
				xmax = 1064.4388
				text = "the"
			intervals [3409]:
				xmin = 1064.4388
				xmax = 1064.9588
				text = "mans"
			intervals [3410]:
				xmin = 1064.9588
				xmax = 1065.3888
				text = "coming"
			intervals [3411]:
				xmin = 1065.3888
				xmax = 1066.0209
				text = ""
			intervals [3412]:
				xmin = 1066.0209
				xmax = 1066.2509
				text = "he"
			intervals [3413]:
				xmin = 1066.2509
				xmax = 1066.6509
				text = "jumped"
			intervals [3414]:
				xmin = 1066.6509
				xmax = 1066.7809
				text = "up"
			intervals [3415]:
				xmin = 1066.7809
				xmax = 1066.8309
				text = ""
			intervals [3416]:
				xmin = 1066.8309
				xmax = 1067.0909
				text = "there"
			intervals [3417]:
				xmin = 1067.0909
				xmax = 1067.6716
				text = ""
			intervals [3418]:
				xmin = 1067.6716
				xmax = 1068.1216
				text = "behind"
			intervals [3419]:
				xmin = 1068.1216
				xmax = 1068.2216
				text = "the"
			intervals [3420]:
				xmin = 1068.2216
				xmax = 1068.5316
				text = "door"
			intervals [3421]:
				xmin = 1068.5316
				xmax = 1069.4703
				text = ""
			intervals [3422]:
				xmin = 1069.4703
				xmax = 1069.6103
				text = "and"
			intervals [3423]:
				xmin = 1069.6103
				xmax = 1069.9503
				text = "after"
			intervals [3424]:
				xmin = 1069.9503
				xmax = 1070.1803
				text = "about"
			intervals [3425]:
				xmin = 1070.1803
				xmax = 1070.5503
				text = "five"
			intervals [3426]:
				xmin = 1070.5503
				xmax = 1070.9603
				text = "minutes"
			intervals [3427]:
				xmin = 1070.9603
				xmax = 1071.3316
				text = ""
			intervals [3428]:
				xmin = 1071.3316
				xmax = 1071.6516
				text = "choking"
			intervals [3429]:
				xmin = 1071.6516
				xmax = 1071.7916
				text = "his"
			intervals [3430]:
				xmin = 1071.7916
				xmax = 1072.0716
				text = "wife"
			intervals [3431]:
				xmin = 1072.0716
				xmax = 1072.2195
				text = ""
			intervals [3432]:
				xmin = 1072.2195
				xmax = 1073.1695
				text = "<unk>"
			intervals [3433]:
				xmin = 1073.1695
				xmax = 1073.5584
				text = ""
			intervals [3434]:
				xmin = 1073.5584
				xmax = 1073.7784
				text = "<unk>"
			intervals [3435]:
				xmin = 1073.7784
				xmax = 1074.1499
				text = ""
			intervals [3436]:
				xmin = 1074.1499
				xmax = 1074.4899
				text = "where"
			intervals [3437]:
				xmin = 1074.4899
				xmax = 1074.6099
				text = "is"
			intervals [3438]:
				xmin = 1074.6099
				xmax = 1074.7799
				text = "he"
			intervals [3439]:
				xmin = 1074.7799
				xmax = 1075.3604
				text = ""
			intervals [3440]:
				xmin = 1075.3604
				xmax = 1075.6304
				text = "where"
			intervals [3441]:
				xmin = 1075.6304
				xmax = 1075.7204
				text = "is"
			intervals [3442]:
				xmin = 1075.7204
				xmax = 1076.1204
				text = "he"
			intervals [3443]:
				xmin = 1076.1204
				xmax = 1077.0964
				text = ""
			intervals [3444]:
				xmin = 1077.0964
				xmax = 1077.6264
				text = "<unk>"
			intervals [3445]:
				xmin = 1077.6264
				xmax = 1077.8577
				text = ""
			intervals [3446]:
				xmin = 1077.8577
				xmax = 1078.0177
				text = "he"
			intervals [3447]:
				xmin = 1078.0177
				xmax = 1078.3077
				text = "say"
			intervals [3448]:
				xmin = 1078.3077
				xmax = 1078.6225
				text = ""
			intervals [3449]:
				xmin = 1078.6225
				xmax = 1078.7625
				text = "he"
			intervals [3450]:
				xmin = 1078.7625
				xmax = 1078.9625
				text = "got"
			intervals [3451]:
				xmin = 1078.9625
				xmax = 1079.3125
				text = "mad"
			intervals [3452]:
				xmin = 1079.3125
				xmax = 1079.4725
				text = "and"
			intervals [3453]:
				xmin = 1079.4725
				xmax = 1079.6325
				text = "then"
			intervals [3454]:
				xmin = 1079.6325
				xmax = 1079.7325
				text = "he"
			intervals [3455]:
				xmin = 1079.7325
				xmax = 1079.9325
				text = "just"
			intervals [3456]:
				xmin = 1079.9325
				xmax = 1080.3125
				text = "started"
			intervals [3457]:
				xmin = 1080.3125
				xmax = 1081.0209
				text = ""
			intervals [3458]:
				xmin = 1081.0209
				xmax = 1081.1909
				text = "<unk>"
			intervals [3459]:
				xmin = 1081.1909
				xmax = 1082.1146
				text = ""
			intervals [3460]:
				xmin = 1082.1146
				xmax = 1082.2946
				text = "hit"
			intervals [3461]:
				xmin = 1082.2946
				xmax = 1082.4246
				text = "the"
			intervals [3462]:
				xmin = 1082.4246
				xmax = 1082.8446
				text = "man"
			intervals [3463]:
				xmin = 1082.8446
				xmax = 1082.8953
				text = ""
			intervals [3464]:
				xmin = 1082.8953
				xmax = 1083.0053
				text = "the"
			intervals [3465]:
				xmin = 1083.0053
				xmax = 1083.1553
				text = "other"
			intervals [3466]:
				xmin = 1083.1553
				xmax = 1083.3753
				text = "man"
			intervals [3467]:
				xmin = 1083.3753
				xmax = 1083.6553
				text = "say"
			intervals [3468]:
				xmin = 1083.6553
				xmax = 1083.8453
				text = ""
			intervals [3469]:
				xmin = 1083.8453
				xmax = 1084.1253
				text = "<unk>"
			intervals [3470]:
				xmin = 1084.1253
				xmax = 1084.1859
				text = ""
			intervals [3471]:
				xmin = 1084.1859
				xmax = 1084.3059
				text = "he"
			intervals [3472]:
				xmin = 1084.3059
				xmax = 1084.4659
				text = "say"
			intervals [3473]:
				xmin = 1084.4659
				xmax = 1084.8012
				text = ""
			intervals [3474]:
				xmin = 1084.8012
				xmax = 1085.1312
				text = "<unk>"
			intervals [3475]:
				xmin = 1085.1312
				xmax = 1085.3635
				text = ""
			intervals [3476]:
				xmin = 1085.3635
				xmax = 1085.7035
				text = "<unk>"
			intervals [3477]:
				xmin = 1085.7035
				xmax = 1086.9815
				text = ""
			intervals [3478]:
				xmin = 1086.9815
				xmax = 1087.1515
				text = "hit"
			intervals [3479]:
				xmin = 1087.1515
				xmax = 1087.3515
				text = "him"
			intervals [3480]:
				xmin = 1087.3515
				xmax = 1087.5515
				text = "in"
			intervals [3481]:
				xmin = 1087.5515
				xmax = 1087.7915
				text = "his"
			intervals [3482]:
				xmin = 1087.7915
				xmax = 1087.9794
				text = ""
			intervals [3483]:
				xmin = 1087.9794
				xmax = 1088.6494
				text = "forehead"
			intervals [3484]:
				xmin = 1088.6494
				xmax = 1089.1652
				text = ""
			intervals [3485]:
				xmin = 1089.1652
				xmax = 1089.2952
				text = "all"
			intervals [3486]:
				xmin = 1089.2952
				xmax = 1089.3952
				text = "the"
			intervals [3487]:
				xmin = 1089.3952
				xmax = 1089.7752
				text = "bullets"
			intervals [3488]:
				xmin = 1089.7752
				xmax = 1089.8052
				text = ""
			intervals [3489]:
				xmin = 1089.8052
				xmax = 1090.2052
				text = "runned"
			intervals [3490]:
				xmin = 1090.2052
				xmax = 1090.3752
				text = "out"
			intervals [3491]:
				xmin = 1090.3752
				xmax = 1091.3902
				text = ""
			intervals [3492]:
				xmin = 1091.3902
				xmax = 1091.4502
				text = "and"
			intervals [3493]:
				xmin = 1091.4502
				xmax = 1091.5702
				text = "they"
			intervals [3494]:
				xmin = 1091.5702
				xmax = 1092.2302
				text = "started"
			intervals [3495]:
				xmin = 1092.2302
				xmax = 1092.5432
				text = ""
			intervals [3496]:
				xmin = 1092.5432
				xmax = 1092.8832
				text = "turning"
			intervals [3497]:
				xmin = 1092.8832
				xmax = 1093.0132
				text = "they"
			intervals [3498]:
				xmin = 1093.0132
				xmax = 1093.2732
				text = "head"
			intervals [3499]:
				xmin = 1093.2732
				xmax = 1093.5737
				text = ""
			intervals [3500]:
				xmin = 1093.5737
				xmax = 1093.8037
				text = "so"
			intervals [3501]:
				xmin = 1093.8037
				xmax = 1094.0237
				text = "this"
			intervals [3502]:
				xmin = 1094.0237
				xmax = 1094.0537
				text = ""
			intervals [3503]:
				xmin = 1094.0537
				xmax = 1094.4237
				text = "old"
			intervals [3504]:
				xmin = 1094.4237
				xmax = 1094.8237
				text = "man"
			intervals [3505]:
				xmin = 1094.8237
				xmax = 1096.0198
				text = ""
			intervals [3506]:
				xmin = 1096.0198
				xmax = 1096.1198
				text = "it"
			intervals [3507]:
				xmin = 1096.1198
				xmax = 1096.3098
				text = "was"
			intervals [3508]:
				xmin = 1096.3098
				xmax = 1096.7798
				text = "almost"
			intervals [3509]:
				xmin = 1096.7798
				xmax = 1097.0698
				text = "going"
			intervals [3510]:
				xmin = 1097.0698
				xmax = 1097.3098
				text = "off"
			intervals [3511]:
				xmin = 1097.3098
				xmax = 1097.5298
				text = "this"
			intervals [3512]:
				xmin = 1097.5298
				xmax = 1097.5598
				text = ""
			intervals [3513]:
				xmin = 1097.5598
				xmax = 1097.7698
				text = "old"
			intervals [3514]:
				xmin = 1097.7698
				xmax = 1097.9998
				text = "man"
			intervals [3515]:
				xmin = 1097.9998
				xmax = 1098.1798
				text = "had"
			intervals [3516]:
				xmin = 1098.1798
				xmax = 1098.3198
				text = "a"
			intervals [3517]:
				xmin = 1098.3198
				xmax = 1098.5598
				text = "gun"
			intervals [3518]:
				xmin = 1098.5598
				xmax = 1098.7298
				text = "right"
			intervals [3519]:
				xmin = 1098.7298
				xmax = 1099.0498
				text = "here"
			intervals [3520]:
				xmin = 1099.0498
				xmax = 1100.8441
				text = ""
			intervals [3521]:
				xmin = 1100.8441
				xmax = 1101.1341
				text = "was"
			intervals [3522]:
				xmin = 1101.1341
				xmax = 1101.1841
				text = "a"
			intervals [3523]:
				xmin = 1101.1841
				xmax = 1101.7041
				text = "cook"
			intervals [3524]:
				xmin = 1101.7041
				xmax = 1102.1217
				text = ""
			intervals [3525]:
				xmin = 1102.1217
				xmax = 1102.4317
				text = "so"
			intervals [3526]:
				xmin = 1102.4317
				xmax = 1102.6979
				text = ""
			intervals [3527]:
				xmin = 1102.6979
				xmax = 1102.7879
				text = "they"
			intervals [3528]:
				xmin = 1102.7879
				xmax = 1103.1179
				text = "had"
			intervals [3529]:
				xmin = 1103.1179
				xmax = 1103.3379
				text = "that"
			intervals [3530]:
				xmin = 1103.3379
				xmax = 1103.4601
				text = ""
			intervals [3531]:
				xmin = 1103.4601
				xmax = 1103.7101
				text = "thing"
			intervals [3532]:
				xmin = 1103.7101
				xmax = 1104.0163
				text = ""
			intervals [3533]:
				xmin = 1104.0163
				xmax = 1105.0063
				text = "contacted"
			intervals [3534]:
				xmin = 1105.0063
				xmax = 1105.1514
				text = ""
			intervals [3535]:
				xmin = 1105.1514
				xmax = 1105.3214
				text = "go"
			intervals [3536]:
				xmin = 1105.3214
				xmax = 1105.6214
				text = "around"
			intervals [3537]:
				xmin = 1105.6214
				xmax = 1105.8214
				text = "like"
			intervals [3538]:
				xmin = 1105.8214
				xmax = 1105.8514
				text = ""
			intervals [3539]:
				xmin = 1105.8514
				xmax = 1106.0914
				text = "that"
			intervals [3540]:
				xmin = 1106.0914
				xmax = 1106.1214
				text = ""
			intervals [3541]:
				xmin = 1106.1214
				xmax = 1106.2514
				text = "and"
			intervals [3542]:
				xmin = 1106.2514
				xmax = 1106.3914
				text = "then"
			intervals [3543]:
				xmin = 1106.3914
				xmax = 1106.4514
				text = "it"
			intervals [3544]:
				xmin = 1106.4514
				xmax = 1106.5114
				text = "s"
			intervals [3545]:
				xmin = 1106.5114
				xmax = 1106.7414
				text = "uh"
			intervals [3546]:
				xmin = 1106.7414
				xmax = 1108.1952
				text = ""
			intervals [3547]:
				xmin = 1108.1952
				xmax = 1108.3152
				text = "<unk>"
			intervals [3548]:
				xmin = 1108.3152
				xmax = 1108.626
				text = ""
			intervals [3549]:
				xmin = 1108.626
				xmax = 1108.826
				text = "and"
			intervals [3550]:
				xmin = 1108.826
				xmax = 1108.946
				text = "he"
			intervals [3551]:
				xmin = 1108.946
				xmax = 1109.236
				text = "say"
			intervals [3552]:
				xmin = 1109.236
				xmax = 1109.6447
				text = ""
			intervals [3553]:
				xmin = 1109.6447
				xmax = 1110.7247
				text = "n-"
			intervals [3554]:
				xmin = 1110.7247
				xmax = 1110.8447
				text = ""
			intervals [3555]:
				xmin = 1110.8447
				xmax = 1111.3247
				text = "fistful"
			intervals [3556]:
				xmin = 1111.3247
				xmax = 1111.3947
				text = "of"
			intervals [3557]:
				xmin = 1111.3947
				xmax = 1111.6647
				text = "dollars"
			intervals [3558]:
				xmin = 1111.6647
				xmax = 1111.8347
				text = "was"
			intervals [3559]:
				xmin = 1111.8347
				xmax = 1112.0747
				text = "there"
			intervals [3560]:
				xmin = 1112.0747
				xmax = 1112.8187
				text = ""
			intervals [3561]:
				xmin = 1112.8187
				xmax = 1113.0287
				text = "and"
			intervals [3562]:
				xmin = 1113.0287
				xmax = 1113.0687
				text = "a"
			intervals [3563]:
				xmin = 1113.0687
				xmax = 1113.5187
				text = "um"
			intervals [3564]:
				xmin = 1113.5187
				xmax = 1113.5751
				text = ""
			intervals [3565]:
				xmin = 1113.5751
				xmax = 1113.8751
				text = "man"
			intervals [3566]:
				xmin = 1113.8751
				xmax = 1114.0051
				text = "with"
			intervals [3567]:
				xmin = 1114.0051
				xmax = 1114.0751
				text = "the"
			intervals [3568]:
				xmin = 1114.0751
				xmax = 1114.6551
				text = "moustache"
			intervals [3569]:
				xmin = 1114.6551
				xmax = 1114.7751
				text = "was"
			intervals [3570]:
				xmin = 1114.7751
				xmax = 1114.8251
				text = ""
			intervals [3571]:
				xmin = 1114.8251
				xmax = 1115.0951
				text = "there"
			intervals [3572]:
				xmin = 1115.0951
				xmax = 1115.7925
				text = ""
			intervals [3573]:
				xmin = 1115.7925
				xmax = 1115.8525
				text = "h"
			intervals [3574]:
				xmin = 1115.8525
				xmax = 1115.8825
				text = ""
			intervals [3575]:
				xmin = 1115.8825
				xmax = 1116.2225
				text = "uh"
			intervals [3576]:
				xmin = 1116.2225
				xmax = 1116.5025
				text = "no"
			intervals [3577]:
				xmin = 1116.5025
				xmax = 1116.8077
				text = ""
			intervals [3578]:
				xmin = 1116.8077
				xmax = 1116.9177
				text = "n-"
			intervals [3579]:
				xmin = 1116.9177
				xmax = 1117.3177
				text = "um"
			intervals [3580]:
				xmin = 1117.3177
				xmax = 1117.3977
				text = ""
			intervals [3581]:
				xmin = 1117.3977
				xmax = 1117.8977
				text = "chinese"
			intervals [3582]:
				xmin = 1117.8977
				xmax = 1118.2219
				text = ""
			intervals [3583]:
				xmin = 1118.2219
				xmax = 1118.3619
				text = "the"
			intervals [3584]:
				xmin = 1118.3619
				xmax = 1118.6719
				text = "um"
			intervals [3585]:
				xmin = 1118.6719
				xmax = 1119.1819
				text = "mexican"
			intervals [3586]:
				xmin = 1119.1819
				xmax = 1119.2219
				text = ""
			intervals [3587]:
				xmin = 1119.2219
				xmax = 1119.4119
				text = "was"
			intervals [3588]:
				xmin = 1119.4119
				xmax = 1119.4419
				text = ""
			intervals [3589]:
				xmin = 1119.4419
				xmax = 1119.6719
				text = "right"
			intervals [3590]:
				xmin = 1119.6719
				xmax = 1119.8719
				text = "there"
			intervals [3591]:
				xmin = 1119.8719
				xmax = 1120.4907
				text = ""
			intervals [3592]:
				xmin = 1120.4907
				xmax = 1120.6107
				text = "and"
			intervals [3593]:
				xmin = 1120.6107
				xmax = 1120.7607
				text = "them"
			intervals [3594]:
				xmin = 1120.7607
				xmax = 1120.8107
				text = ""
			intervals [3595]:
				xmin = 1120.8107
				xmax = 1121.1107
				text = "old"
			intervals [3596]:
				xmin = 1121.1107
				xmax = 1121.4307
				text = "man"
			intervals [3597]:
				xmin = 1121.4307
				xmax = 1121.6107
				text = "with"
			intervals [3598]:
				xmin = 1121.6107
				xmax = 1121.7407
				text = "the"
			intervals [3599]:
				xmin = 1121.7407
				xmax = 1121.9707
				text = "um"
			intervals [3600]:
				xmin = 1121.9707
				xmax = 1122.2215
				text = ""
			intervals [3601]:
				xmin = 1122.2215
				xmax = 1122.3415
				text = "the"
			intervals [3602]:
				xmin = 1122.3415
				xmax = 1122.6115
				text = "m-"
			intervals [3603]:
				xmin = 1122.6115
				xmax = 1122.7577
				text = ""
			intervals [3604]:
				xmin = 1122.7577
				xmax = 1123.2677
				text = "contact"
			intervals [3605]:
				xmin = 1123.2677
				xmax = 1123.3477
				text = "in"
			intervals [3606]:
				xmin = 1123.3477
				xmax = 1123.5077
				text = "his"
			intervals [3607]:
				xmin = 1123.5077
				xmax = 1123.7077
				text = "eye"
			intervals [3608]:
				xmin = 1123.7077
				xmax = 1124.054
				text = ""
			intervals [3609]:
				xmin = 1124.054
				xmax = 1124.174
				text = "they"
			intervals [3610]:
				xmin = 1124.174
				xmax = 1124.444
				text = "say"
			intervals [3611]:
				xmin = 1124.444
				xmax = 1126.3076
				text = ""
			intervals [3612]:
				xmin = 1126.3076
				xmax = 1127.0576
				text = "<unk>"
			intervals [3613]:
				xmin = 1127.0576
				xmax = 1127.6846
				text = ""
			intervals [3614]:
				xmin = 1127.6846
				xmax = 1128.4046
				text = "<unk>"
			intervals [3615]:
				xmin = 1128.4046
				xmax = 1128.7198
				text = ""
			intervals [3616]:
				xmin = 1128.7198
				xmax = 1129.7198
				text = "<unk>"
			intervals [3617]:
				xmin = 1129.7198
				xmax = 1130.1566
				text = ""
			intervals [3618]:
				xmin = 1130.1566
				xmax = 1130.2466
				text = "they"
			intervals [3619]:
				xmin = 1130.2466
				xmax = 1130.4966
				text = "say"
			intervals [3620]:
				xmin = 1130.4966
				xmax = 1131.3117
				text = ""
			intervals [3621]:
				xmin = 1131.3117
				xmax = 1134.3517
				text = "<unk>"
			intervals [3622]:
				xmin = 1134.3517
				xmax = 1135.3391
				text = ""
			intervals [3623]:
				xmin = 1135.3391
				xmax = 1135.6391
				text = "<unk>"
			intervals [3624]:
				xmin = 1135.6391
				xmax = 1135.6782
				text = ""
			intervals [3625]:
				xmin = 1135.6782
				xmax = 1136.6082
				text = "<unk>"
			intervals [3626]:
				xmin = 1136.6082
				xmax = 1137.4396
				text = ""
			intervals [3627]:
				xmin = 1137.4396
				xmax = 1137.5896
				text = "<unk>"
			intervals [3628]:
				xmin = 1137.5896
				xmax = 1139.3402
				text = ""
			intervals [3629]:
				xmin = 1139.3402
				xmax = 1139.4902
				text = "he"
			intervals [3630]:
				xmin = 1139.4902
				xmax = 1139.6202
				text = "say"
			intervals [3631]:
				xmin = 1139.6202
				xmax = 1141.4499
				text = ""
			intervals [3632]:
				xmin = 1141.4499
				xmax = 1141.5999
				text = "and"
			intervals [3633]:
				xmin = 1141.5999
				xmax = 1141.9399
				text = "shot"
			intervals [3634]:
				xmin = 1141.9399
				xmax = 1142.0999
				text = "the"
			intervals [3635]:
				xmin = 1142.0999
				xmax = 1142.2299
				text = "other"
			intervals [3636]:
				xmin = 1142.2299
				xmax = 1142.6499
				text = "man"
			intervals [3637]:
				xmin = 1142.6499
				xmax = 1142.926
				text = ""
			intervals [3638]:
				xmin = 1142.926
				xmax = 1143.046
				text = "he"
			intervals [3639]:
				xmin = 1143.046
				xmax = 1143.476
				text = "fell"
			intervals [3640]:
				xmin = 1143.476
				xmax = 1144.1877
				text = ""
			intervals [3641]:
				xmin = 1144.1877
				xmax = 1144.3577
				text = "they"
			intervals [3642]:
				xmin = 1144.3577
				xmax = 1144.5377
				text = "got"
			intervals [3643]:
				xmin = 1144.5377
				xmax = 1144.6877
				text = "him"
			intervals [3644]:
				xmin = 1144.6877
				xmax = 1144.7577
				text = "in"
			intervals [3645]:
				xmin = 1144.7577
				xmax = 1145.0377
				text = "um"
			intervals [3646]:
				xmin = 1145.0377
				xmax = 1145.0677
				text = ""
			intervals [3647]:
				xmin = 1145.0677
				xmax = 1145.1477
				text = "he"
			intervals [3648]:
				xmin = 1145.1477
				xmax = 1145.4777
				text = "wrapped"
			intervals [3649]:
				xmin = 1145.4777
				xmax = 1145.6477
				text = "this"
			intervals [3650]:
				xmin = 1145.6477
				xmax = 1145.8077
				text = "in"
			intervals [3651]:
				xmin = 1145.8077
				xmax = 1145.9877
				text = ""
			intervals [3652]:
				xmin = 1145.9877
				xmax = 1146.4277
				text = "um"
			intervals [3653]:
				xmin = 1146.4277
				xmax = 1146.7577
				text = ""
			intervals [3654]:
				xmin = 1146.7577
				xmax = 1146.8977
				text = "and"
			intervals [3655]:
				xmin = 1146.8977
				xmax = 1147.1277
				text = "say"
			intervals [3656]:
				xmin = 1147.1277
				xmax = 1147.4945
				text = ""
			intervals [3657]:
				xmin = 1147.4945
				xmax = 1147.6145
				text = "go"
			intervals [3658]:
				xmin = 1147.6145
				xmax = 1147.8945
				text = "home"
			intervals [3659]:
				xmin = 1147.8945
				xmax = 1148.0707
				text = ""
			intervals [3660]:
				xmin = 1148.0707
				xmax = 1148.3807
				text = "<unk>"
			intervals [3661]:
				xmin = 1148.3807
				xmax = 1149.2031
				text = ""
			intervals [3662]:
				xmin = 1149.2031
				xmax = 1149.2631
				text = "and"
			intervals [3663]:
				xmin = 1149.2631
				xmax = 1149.3531
				text = "then"
			intervals [3664]:
				xmin = 1149.3531
				xmax = 1149.4131
				text = "he"
			intervals [3665]:
				xmin = 1149.4131
				xmax = 1149.7631
				text = "say"
			intervals [3666]:
				xmin = 1149.7631
				xmax = 1150.5809
				text = ""
			intervals [3667]:
				xmin = 1150.5809
				xmax = 1151.1909
				text = "adios"
			intervals [3668]:
				xmin = 1151.1909
				xmax = 1151.7459
				text = ""
			intervals [3669]:
				xmin = 1151.7459
				xmax = 1152.9059
				text = "<unk>"
			intervals [3670]:
				xmin = 1152.9059
				xmax = 1153.2987
				text = ""
			intervals [3671]:
				xmin = 1153.2987
				xmax = 1153.7987
				text = "<unk>"
			intervals [3672]:
				xmin = 1153.7987
				xmax = 1153.9786
				text = ""
			intervals [3673]:
				xmin = 1153.9786
				xmax = 1154.8186
				text = "<unk>"
			intervals [3674]:
				xmin = 1154.8186
				xmax = 1155.2664
				text = ""
			intervals [3675]:
				xmin = 1155.2664
				xmax = 1155.3464
				text = "they"
			intervals [3676]:
				xmin = 1155.3464
				xmax = 1155.6064
				text = "say"
			intervals [3677]:
				xmin = 1155.6064
				xmax = 1155.6364
				text = ""
			intervals [3678]:
				xmin = 1155.6364
				xmax = 1155.8364
				text = "where"
			intervals [3679]:
				xmin = 1155.8364
				xmax = 1155.9964
				text = "you"
			intervals [3680]:
				xmin = 1155.9964
				xmax = 1156.1664
				text = "going"
			intervals [3681]:
				xmin = 1156.1664
				xmax = 1156.6093
				text = ""
			intervals [3682]:
				xmin = 1156.6093
				xmax = 1156.7993
				text = "i'm"
			intervals [3683]:
				xmin = 1156.7993
				xmax = 1157.0193
				text = "going"
			intervals [3684]:
				xmin = 1157.0193
				xmax = 1157.1893
				text = "with"
			intervals [3685]:
				xmin = 1157.1893
				xmax = 1157.3793
				text = "you"
			intervals [3686]:
				xmin = 1157.3793
				xmax = 1158.7891
				text = ""
			intervals [3687]:
				xmin = 1158.7891
				xmax = 1159.1391
				text = "well"
			intervals [3688]:
				xmin = 1159.1391
				xmax = 1159.9335
				text = ""
			intervals [3689]:
				xmin = 1159.9335
				xmax = 1160.5235
				text = "adios"
			intervals [3690]:
				xmin = 1160.5235
				xmax = 1160.7814
				text = ""
			intervals [3691]:
				xmin = 1160.7814
				xmax = 1161.0014
				text = "then"
			intervals [3692]:
				xmin = 1161.0014
				xmax = 1161.0314
				text = ""
			intervals [3693]:
				xmin = 1161.0314
				xmax = 1161.2114
				text = "he"
			intervals [3694]:
				xmin = 1161.2114
				xmax = 1161.4114
				text = "went"
			intervals [3695]:
				xmin = 1161.4114
				xmax = 1161.4814
				text = ""
			intervals [3696]:
				xmin = 1161.4814
				xmax = 1161.9314
				text = "fisful"
			intervals [3697]:
				xmin = 1161.9314
				xmax = 1162.0014
				text = "of"
			intervals [3698]:
				xmin = 1162.0014
				xmax = 1162.2614
				text = "dollars"
			intervals [3699]:
				xmin = 1162.2614
				xmax = 1162.3914
				text = "went"
			intervals [3700]:
				xmin = 1162.3914
				xmax = 1162.5014
				text = "that"
			intervals [3701]:
				xmin = 1162.5014
				xmax = 1162.6614
				text = "way"
			intervals [3702]:
				xmin = 1162.6614
				xmax = 1163.0025
				text = ""
			intervals [3703]:
				xmin = 1163.0025
				xmax = 1163.1625
				text = "and"
			intervals [3704]:
				xmin = 1163.1625
				xmax = 1163.6173
				text = ""
			intervals [3705]:
				xmin = 1163.6173
				xmax = 1163.8773
				text = "then"
			intervals [3706]:
				xmin = 1163.8773
				xmax = 1164.0073
				text = "uh"
			intervals [3707]:
				xmin = 1164.0073
				xmax = 1164.0373
				text = ""
			intervals [3708]:
				xmin = 1164.0373
				xmax = 1164.3773
				text = "man"
			intervals [3709]:
				xmin = 1164.3773
				xmax = 1164.5273
				text = "he"
			intervals [3710]:
				xmin = 1164.5273
				xmax = 1164.7673
				text = "kept"
			intervals [3711]:
				xmin = 1164.7673
				xmax = 1164.9973
				text = "shooting"
			intervals [3712]:
				xmin = 1164.9973
				xmax = 1165.3373
				text = "down"
			intervals [3713]:
				xmin = 1165.3373
				xmax = 1165.5291
				text = ""
			intervals [3714]:
				xmin = 1165.5291
				xmax = 1165.8591
				text = "saving"
			intervals [3715]:
				xmin = 1165.8591
				xmax = 1166.2291
				text = "fistful"
			intervals [3716]:
				xmin = 1166.2291
				xmax = 1166.3891
				text = "of"
			intervals [3717]:
				xmin = 1166.3891
				xmax = 1166.6391
				text = "dollars"
			intervals [3718]:
				xmin = 1166.6391
				xmax = 1166.8234
				text = ""
			intervals [3719]:
				xmin = 1166.8234
				xmax = 1166.9734
				text = "he"
			intervals [3720]:
				xmin = 1166.9734
				xmax = 1167.1534
				text = "went"
			intervals [3721]:
				xmin = 1167.1534
				xmax = 1167.2834
				text = "that"
			intervals [3722]:
				xmin = 1167.2834
				xmax = 1167.3934
				text = "way"
			intervals [3723]:
				xmin = 1167.3934
				xmax = 1167.4834
				text = "and"
			intervals [3724]:
				xmin = 1167.4834
				xmax = 1167.6134
				text = "they"
			intervals [3725]:
				xmin = 1167.6134
				xmax = 1167.7634
				text = "went"
			intervals [3726]:
				xmin = 1167.7634
				xmax = 1167.8534
				text = "that"
			intervals [3727]:
				xmin = 1167.8534
				xmax = 1167.9234
				text = "way"
			intervals [3728]:
				xmin = 1167.9234
				xmax = 1168.183
				text = ""
			intervals [3729]:
				xmin = 1168.183
				xmax = 1168.663
				text = "adios"
			intervals [3730]:
				xmin = 1168.663
				xmax = 1168.763
				text = "you"
			intervals [3731]:
				xmin = 1168.763
				xmax = 1169.053
				text = "know"
			intervals [3732]:
				xmin = 1169.053
				xmax = 1169.3862
				text = ""
			intervals [3733]:
				xmin = 1169.3862
				xmax = 1170.1462
				text = "<unk>"
			intervals [3734]:
				xmin = 1170.1462
				xmax = 1170.4034
				text = ""
			intervals [3735]:
				xmin = 1170.4034
				xmax = 1170.5334
				text = "he"
			intervals [3736]:
				xmin = 1170.5334
				xmax = 1170.7334
				text = "went"
			intervals [3737]:
				xmin = 1170.7334
				xmax = 1170.9334
				text = "back"
			intervals [3738]:
				xmin = 1170.9334
				xmax = 1171.2034
				text = "home"
			intervals [3739]:
				xmin = 1171.2034
				xmax = 1171.667
				text = ""
			intervals [3740]:
				xmin = 1171.667
				xmax = 1171.827
				text = "he"
			intervals [3741]:
				xmin = 1171.827
				xmax = 1172.017
				text = "went"
			intervals [3742]:
				xmin = 1172.017
				xmax = 1172.4897
				text = ""
			intervals [3743]:
				xmin = 1172.4897
				xmax = 1172.5997
				text = "and"
			intervals [3744]:
				xmin = 1172.5997
				xmax = 1172.7097
				text = "he"
			intervals [3745]:
				xmin = 1172.7097
				xmax = 1172.9497
				text = "went"
			intervals [3746]:
				xmin = 1172.9497
				xmax = 1173.0797
				text = "to"
			intervals [3747]:
				xmin = 1173.0797
				xmax = 1173.3697
				text = "another"
			intervals [3748]:
				xmin = 1173.3697
				xmax = 1173.4097
				text = ""
			intervals [3749]:
				xmin = 1173.4097
				xmax = 1173.7397
				text = "town"
			intervals [3750]:
				xmin = 1173.7397
				xmax = 1174.7386
				text = ""
			intervals [3751]:
				xmin = 1174.7386
				xmax = 1174.8586
				text = "he"
			intervals [3752]:
				xmin = 1174.8586
				xmax = 1175.1586
				text = "went"
			intervals [3753]:
				xmin = 1175.1586
				xmax = 1175.4086
				text = "off"
			intervals [3754]:
				xmin = 1175.4086
				xmax = 1175.6899
				text = ""
			intervals [3755]:
				xmin = 1175.6899
				xmax = 1175.7799
				text = "he"
			intervals [3756]:
				xmin = 1175.7799
				xmax = 1175.9599
				text = "say"
			intervals [3757]:
				xmin = 1175.9599
				xmax = 1176.2899
				text = ""
			intervals [3758]:
				xmin = 1176.2899
				xmax = 1177.2999
				text = "<unk>"
			intervals [3759]:
				xmin = 1177.2999
				xmax = 1178.6505
				text = ""
			intervals [3760]:
				xmin = 1178.6505
				xmax = 1178.9005
				text = "<unk>"
			intervals [3761]:
				xmin = 1178.9005
				xmax = 1180.7161
				text = ""
			intervals [3762]:
				xmin = 1180.7161
				xmax = 1180.7461
				text = "<unk>"
			intervals [3763]:
				xmin = 1180.7461
				xmax = 1183.8849
				text = ""
			intervals [3764]:
				xmin = 1183.8849
				xmax = 1183.9149
				text = "<unk>"
			intervals [3765]:
				xmin = 1183.9149
				xmax = 1184.4931
				text = ""
			intervals [3766]:
				xmin = 1184.4931
				xmax = 1184.7931
				text = "<unk>"
			intervals [3767]:
				xmin = 1184.7931
				xmax = 1186.8079
				text = ""
			intervals [3768]:
				xmin = 1186.8079
				xmax = 1186.8379
				text = "<unk>"
			intervals [3769]:
				xmin = 1186.8379
				xmax = 1188.2682
				text = ""
			intervals [3770]:
				xmin = 1188.2682
				xmax = 1188.6582
				text = "<unk>"
			intervals [3771]:
				xmin = 1188.6582
				xmax = 1190.067
				text = ""
			intervals [3772]:
				xmin = 1190.067
				xmax = 1190.107
				text = "<unk>"
			intervals [3773]:
				xmin = 1190.107
				xmax = 1191.2664
				text = ""
			intervals [3774]:
				xmin = 1191.2664
				xmax = 1191.6564
				text = "<unk>"
			intervals [3775]:
				xmin = 1191.6564
				xmax = 1192.1943
				text = ""
			intervals [3776]:
				xmin = 1192.1943
				xmax = 1192.5643
				text = "<unk>"
			intervals [3777]:
				xmin = 1192.5643
				xmax = 1192.8891
				text = ""
			intervals [3778]:
				xmin = 1192.8891
				xmax = 1193.2291
				text = "<unk>"
			intervals [3779]:
				xmin = 1193.2291
				xmax = 1193.6667
				text = ""
			intervals [3780]:
				xmin = 1193.6667
				xmax = 1194.7267
				text = "<unk>"
			intervals [3781]:
				xmin = 1194.7267
				xmax = 1197.1032
				text = ""
			intervals [3782]:
				xmin = 1197.1032
				xmax = 1197.3232
				text = "went"
			intervals [3783]:
				xmin = 1197.3232
				xmax = 1197.6232
				text = "off"
			intervals [3784]:
				xmin = 1197.6232
				xmax = 1214.0074
				text = ""
			intervals [3785]:
				xmin = 1214.0074
				xmax = 1214.1674
				text = "we"
			intervals [3786]:
				xmin = 1214.1674
				xmax = 1214.1974
				text = ""
			intervals [3787]:
				xmin = 1214.1974
				xmax = 1215.1574
				text = "studying"
			intervals [3788]:
				xmin = 1215.1574
				xmax = 1215.6235
				text = ""
			intervals [3789]:
				xmin = 1215.6235
				xmax = 1215.8435
				text = "um"
			intervals [3790]:
				xmin = 1215.8435
				xmax = 1215.9735
				text = ""
			intervals [3791]:
				xmin = 1215.9735
				xmax = 1216.8735
				text = "science"
			intervals [3792]:
				xmin = 1216.8735
				xmax = 1219.3965
				text = ""
			intervals [3793]:
				xmin = 1219.3965
				xmax = 1220.2165
				text = "and"
			intervals [3794]:
				xmin = 1220.2165
				xmax = 1222.3716
				text = ""
			intervals [3795]:
				xmin = 1222.3716
				xmax = 1222.5516
				text = "r-"
			intervals [3796]:
				xmin = 1222.5516
				xmax = 1224.1123
				text = ""
			intervals [3797]:
				xmin = 1224.1123
				xmax = 1224.4523
				text = "yeah"
			intervals [3798]:
				xmin = 1224.4523
				xmax = 1226.7422
				text = ""
			intervals [3799]:
				xmin = 1226.7422
				xmax = 1227.0422
				text = "huh"
			intervals [3800]:
				xmin = 1227.0422
				xmax = 1231.6078
				text = ""
			intervals [3801]:
				xmin = 1231.6078
				xmax = 1231.7278
				text = "b"
			intervals [3802]:
				xmin = 1231.7278
				xmax = 1232.1378
				text = ""
			intervals [3803]:
				xmin = 1232.1378
				xmax = 1232.1878
				text = "uh"
			intervals [3804]:
				xmin = 1232.1878
				xmax = 1237.8709
				text = ""
			intervals [3805]:
				xmin = 1237.8709
				xmax = 1238.2409
				text = "yeah"
			intervals [3806]:
				xmin = 1238.2409
				xmax = 1240.2783
				text = ""
			intervals [3807]:
				xmin = 1240.2783
				xmax = 1241.2283
				text = "subtracting"
			intervals [3808]:
				xmin = 1241.2283
				xmax = 1241.550
				text = ""
			intervals [3809]:
				xmin = 1241.550
				xmax = 1241.810
				text = "from"
			intervals [3810]:
				xmin = 1241.810
				xmax = 1241.840
				text = ""
			intervals [3811]:
				xmin = 1241.840
				xmax = 1242.080
				text = "one"
			intervals [3812]:
				xmin = 1242.080
				xmax = 1242.3888
				text = ""
			intervals [3813]:
				xmin = 1242.3888
				xmax = 1242.4488
				text = "to"
			intervals [3814]:
				xmin = 1242.4488
				xmax = 1242.4788
				text = ""
			intervals [3815]:
				xmin = 1242.4788
				xmax = 1242.7188
				text = "two"
			intervals [3816]:
				xmin = 1242.7188
				xmax = 1245.6115
				text = ""
			intervals [3817]:
				xmin = 1245.6115
				xmax = 1245.8615
				text = "mm-hm"
			intervals [3818]:
				xmin = 1245.8615
				xmax = 1255.0021
				text = ""
			intervals [3819]:
				xmin = 1255.0021
				xmax = 1255.1521
				text = "well"
			intervals [3820]:
				xmin = 1255.1521
				xmax = 1255.5621
				text = "some"
			intervals [3821]:
				xmin = 1255.5621
				xmax = 1255.6321
				text = "of"
			intervals [3822]:
				xmin = 1255.6321
				xmax = 1255.8621
				text = "um"
			intervals [3823]:
				xmin = 1255.8621
				xmax = 1256.5902
				text = ""
			intervals [3824]:
				xmin = 1256.5902
				xmax = 1256.8502
				text = "they"
			intervals [3825]:
				xmin = 1256.8502
				xmax = 1256.9102
				text = "go"
			intervals [3826]:
				xmin = 1256.9102
				xmax = 1257.1302
				text = "out"
			intervals [3827]:
				xmin = 1257.1302
				xmax = 1257.2302
				text = "and"
			intervals [3828]:
				xmin = 1257.2302
				xmax = 1257.2602
				text = ""
			intervals [3829]:
				xmin = 1257.2602
				xmax = 1257.6902
				text = "play"
			intervals [3830]:
				xmin = 1257.6902
				xmax = 1259.135
				text = ""
			intervals [3831]:
				xmin = 1259.135
				xmax = 1259.825
				text = "some"
			intervals [3832]:
				xmin = 1259.825
				xmax = 1259.995
				text = "of"
			intervals [3833]:
				xmin = 1259.995
				xmax = 1260.165
				text = "'em"
			intervals [3834]:
				xmin = 1260.165
				xmax = 1260.2935
				text = ""
			intervals [3835]:
				xmin = 1260.2935
				xmax = 1260.4835
				text = "go"
			intervals [3836]:
				xmin = 1260.4835
				xmax = 1260.8335
				text = "around"
			intervals [3837]:
				xmin = 1260.8335
				xmax = 1261.5877
				text = ""
			intervals [3838]:
				xmin = 1261.5877
				xmax = 1261.7877
				text = "and"
			intervals [3839]:
				xmin = 1261.7877
				xmax = 1262.1077
				text = "g-"
			intervals [3840]:
				xmin = 1262.1077
				xmax = 1262.2277
				text = ""
			intervals [3841]:
				xmin = 1262.2277
				xmax = 1262.8277
				text = "um"
			intervals [3842]:
				xmin = 1262.8277
				xmax = 1263.1751
				text = ""
			intervals [3843]:
				xmin = 1263.1751
				xmax = 1263.3751
				text = "like"
			intervals [3844]:
				xmin = 1263.3751
				xmax = 1263.8651
				text = "steal"
			intervals [3845]:
				xmin = 1263.8651
				xmax = 1264.1951
				text = "things"
			intervals [3846]:
				xmin = 1264.1951
				xmax = 1264.6551
				text = "something"
			intervals [3847]:
				xmin = 1264.6551
				xmax = 1264.8551
				text = "like"
			intervals [3848]:
				xmin = 1264.8551
				xmax = 1264.8851
				text = ""
			intervals [3849]:
				xmin = 1264.8851
				xmax = 1265.2251
				text = "that"
			intervals [3850]:
				xmin = 1265.2251
				xmax = 1266.1449
				text = ""
			intervals [3851]:
				xmin = 1266.1449
				xmax = 1266.3949
				text = "like"
			intervals [3852]:
				xmin = 1266.3949
				xmax = 1266.6549
				text = "this"
			intervals [3853]:
				xmin = 1266.6549
				xmax = 1267.1249
				text = "um"
			intervals [3854]:
				xmin = 1267.1249
				xmax = 1267.3913
				text = ""
			intervals [3855]:
				xmin = 1267.3913
				xmax = 1267.7313
				text = "boy"
			intervals [3856]:
				xmin = 1267.7313
				xmax = 1268.9446
				text = ""
			intervals [3857]:
				xmin = 1268.9446
				xmax = 1269.2746
				text = "um"
			intervals [3858]:
				xmin = 1269.2746
				xmax = 1269.6446
				text = "set"
			intervals [3859]:
				xmin = 1269.6446
				xmax = 1269.7446
				text = "the"
			intervals [3860]:
				xmin = 1269.7446
				xmax = 1270.5946
				text = "<unk>"
			intervals [3861]:
				xmin = 1270.5946
				xmax = 1270.8527
				text = ""
			intervals [3862]:
				xmin = 1270.8527
				xmax = 1270.8927
				text = "uh"
			intervals [3863]:
				xmin = 1270.8927
				xmax = 1270.9927
				text = ""
			intervals [3864]:
				xmin = 1270.9927
				xmax = 1271.1327
				text = "the"
			intervals [3865]:
				xmin = 1271.1327
				xmax = 1271.5427
				text = "<unk>"
			intervals [3866]:
				xmin = 1271.5427
				xmax = 1271.7927
				text = "on"
			intervals [3867]:
				xmin = 1271.7927
				xmax = 1272.1627
				text = "fire"
			intervals [3868]:
				xmin = 1272.1627
				xmax = 1273.0888
				text = ""
			intervals [3869]:
				xmin = 1273.0888
				xmax = 1273.2188
				text = "and"
			intervals [3870]:
				xmin = 1273.2188
				xmax = 1273.3488
				text = "they"
			intervals [3871]:
				xmin = 1273.3488
				xmax = 1273.6088
				text = "try"
			intervals [3872]:
				xmin = 1273.6088
				xmax = 1273.6788
				text = "to"
			intervals [3873]:
				xmin = 1273.6788
				xmax = 1273.8988
				text = "put"
			intervals [3874]:
				xmin = 1273.8988
				xmax = 1274.3988
				text = "on"
			intervals [3875]:
				xmin = 1274.3988
				xmax = 1274.8374
				text = ""
			intervals [3876]:
				xmin = 1274.8374
				xmax = 1275.0474
				text = "put"
			intervals [3877]:
				xmin = 1275.0474
				xmax = 1275.1174
				text = "it"
			intervals [3878]:
				xmin = 1275.1174
				xmax = 1275.3774
				text = "on"
			intervals [3879]:
				xmin = 1275.3774
				xmax = 1275.5774
				text = "my"
			intervals [3880]:
				xmin = 1275.5774
				xmax = 1275.6374
				text = ""
			intervals [3881]:
				xmin = 1275.6374
				xmax = 1275.9474
				text = "brother"
			intervals [3882]:
				xmin = 1275.9474
				xmax = 1276.1324
				text = ""
			intervals [3883]:
				xmin = 1276.1324
				xmax = 1276.3524
				text = "and"
			intervals [3884]:
				xmin = 1276.3524
				xmax = 1276.5024
				text = "we"
			intervals [3885]:
				xmin = 1276.5024
				xmax = 1276.8924
				text = "wasn't"
			intervals [3886]:
				xmin = 1276.8924
				xmax = 1277.1824
				text = "around"
			intervals [3887]:
				xmin = 1277.1824
				xmax = 1277.2924
				text = "there"
			intervals [3888]:
				xmin = 1277.2924
				xmax = 1277.6786
				text = ""
			intervals [3889]:
				xmin = 1277.6786
				xmax = 1277.7686
				text = "we"
			intervals [3890]:
				xmin = 1277.7686
				xmax = 1277.9886
				text = "had"
			intervals [3891]:
				xmin = 1277.9886
				xmax = 1278.1786
				text = "went"
			intervals [3892]:
				xmin = 1278.1786
				xmax = 1278.2086
				text = ""
			intervals [3893]:
				xmin = 1278.2086
				xmax = 1278.3186
				text = "to"
			intervals [3894]:
				xmin = 1278.3186
				xmax = 1278.5486
				text = "see"
			intervals [3895]:
				xmin = 1278.5486
				xmax = 1278.6186
				text = "a"
			intervals [3896]:
				xmin = 1278.6186
				xmax = 1279.2286
				text = "parade"
			intervals [3897]:
				xmin = 1279.2286
				xmax = 1279.9986
				text = "yesterday"
			intervals [3898]:
				xmin = 1279.9986
				xmax = 1281.1245
				text = ""
			intervals [3899]:
				xmin = 1281.1245
				xmax = 1281.2945
				text = "and"
			intervals [3900]:
				xmin = 1281.2945
				xmax = 1281.3245
				text = ""
			intervals [3901]:
				xmin = 1281.3245
				xmax = 1281.6145
				text = "just"
			intervals [3902]:
				xmin = 1281.6145
				xmax = 1281.8145
				text = "got"
			intervals [3903]:
				xmin = 1281.8145
				xmax = 1281.8745
				text = ""
			intervals [3904]:
				xmin = 1281.8745
				xmax = 1282.1845
				text = "back"
			intervals [3905]:
				xmin = 1282.1845
				xmax = 1284.5366
				text = ""
			intervals [3906]:
				xmin = 1284.5366
				xmax = 1284.6666
				text = "and"
			intervals [3907]:
				xmin = 1284.6666
				xmax = 1284.9966
				text = "some"
			intervals [3908]:
				xmin = 1284.9966
				xmax = 1285.1366
				text = "of"
			intervals [3909]:
				xmin = 1285.1366
				xmax = 1285.2666
				text = "'em"
			intervals [3910]:
				xmin = 1285.2666
				xmax = 1285.5666
				text = "um"
			intervals [3911]:
				xmin = 1285.5666
				xmax = 1285.9821
				text = ""
			intervals [3912]:
				xmin = 1285.9821
				xmax = 1286.1821
				text = "like"
			intervals [3913]:
				xmin = 1286.1821
				xmax = 1286.3221
				text = "to"
			intervals [3914]:
				xmin = 1286.3221
				xmax = 1286.6121
				text = "bring"
			intervals [3915]:
				xmin = 1286.6121
				xmax = 1286.7921
				text = "out"
			intervals [3916]:
				xmin = 1286.7921
				xmax = 1286.9621
				text = "they"
			intervals [3917]:
				xmin = 1286.9621
				xmax = 1287.4121
				text = "games"
			intervals [3918]:
				xmin = 1287.4121
				xmax = 1287.9121
				text = "outside"
			intervals [3919]:
				xmin = 1287.9121
				xmax = 1288.0721
				text = "like"
			intervals [3920]:
				xmin = 1288.0721
				xmax = 1288.1721
				text = ""
			intervals [3921]:
				xmin = 1288.1721
				xmax = 1288.3421
				text = "c"
			intervals [3922]:
				xmin = 1288.3421
				xmax = 1288.560
				text = ""
			intervals [3923]:
				xmin = 1288.560
				xmax = 1289.220
				text = "twister"
			intervals [3924]:
				xmin = 1289.220
				xmax = 1289.9557
				text = ""
			intervals [3925]:
				xmin = 1289.9557
				xmax = 1290.1257
				text = "and"
			intervals [3926]:
				xmin = 1290.1257
				xmax = 1290.4657
				text = "start"
			intervals [3927]:
				xmin = 1290.4657
				xmax = 1290.5157
				text = "a"
			intervals [3928]:
				xmin = 1290.5157
				xmax = 1290.9257
				text = "playing"
			intervals [3929]:
				xmin = 1290.9257
				xmax = 1291.7956
				text = ""
			intervals [3930]:
				xmin = 1291.7956
				xmax = 1292.0456
				text = "some"
			intervals [3931]:
				xmin = 1292.0456
				xmax = 1292.1056
				text = "of"
			intervals [3932]:
				xmin = 1292.1056
				xmax = 1292.1756
				text = "'em"
			intervals [3933]:
				xmin = 1292.1756
				xmax = 1292.5856
				text = "play"
			intervals [3934]:
				xmin = 1292.5856
				xmax = 1292.7482
				text = ""
			intervals [3935]:
				xmin = 1292.7482
				xmax = 1292.7882
				text = "j-"
			intervals [3936]:
				xmin = 1292.7882
				xmax = 1292.8782
				text = ""
			intervals [3937]:
				xmin = 1292.8782
				xmax = 1293.1282
				text = "j-"
			intervals [3938]:
				xmin = 1293.1282
				xmax = 1293.4182
				text = "rope"
			intervals [3939]:
				xmin = 1293.4182
				xmax = 1294.2483
				text = ""
			intervals [3940]:
				xmin = 1294.2483
				xmax = 1294.4383
				text = "go"
			intervals [3941]:
				xmin = 1294.4383
				xmax = 1295.1783
				text = "swimming"
			intervals [3942]:
				xmin = 1295.1783
				xmax = 1295.590
				text = ""
			intervals [3943]:
				xmin = 1295.590
				xmax = 1295.730
				text = "go"
			intervals [3944]:
				xmin = 1295.730
				xmax = 1295.840
				text = "to"
			intervals [3945]:
				xmin = 1295.840
				xmax = 1295.920
				text = ""
			intervals [3946]:
				xmin = 1295.920
				xmax = 1296.430
				text = "camp"
			intervals [3947]:
				xmin = 1296.430
				xmax = 1297.5411
				text = ""
			intervals [3948]:
				xmin = 1297.5411
				xmax = 1297.9111
				text = "things"
			intervals [3949]:
				xmin = 1297.9111
				xmax = 1298.2011
				text = "like"
			intervals [3950]:
				xmin = 1298.2011
				xmax = 1298.4611
				text = "that"
			intervals [3951]:
				xmin = 1298.4611
				xmax = 1298.940
				text = ""
			intervals [3952]:
				xmin = 1298.940
				xmax = 1299.400
				text = "play"
			intervals [3953]:
				xmin = 1299.400
				xmax = 1300.973
				text = ""
			intervals [3954]:
				xmin = 1300.973
				xmax = 1301.603
				text = "uh"
			intervals [3955]:
				xmin = 1301.603
				xmax = 1301.693
				text = ""
			intervals [3956]:
				xmin = 1301.693
				xmax = 1301.823
				text = "go"
			intervals [3957]:
				xmin = 1301.823
				xmax = 1302.163
				text = "on"
			intervals [3958]:
				xmin = 1302.163
				xmax = 1302.343
				text = "little"
			intervals [3959]:
				xmin = 1302.343
				xmax = 1302.713
				text = "hike"
			intervals [3960]:
				xmin = 1302.713
				xmax = 1302.763
				text = ""
			intervals [3961]:
				xmin = 1302.763
				xmax = 1302.923
				text = "and"
			intervals [3962]:
				xmin = 1302.923
				xmax = 1303.373
				text = "stuff"
			intervals [3963]:
				xmin = 1303.373
				xmax = 1303.533
				text = "like"
			intervals [3964]:
				xmin = 1303.533
				xmax = 1303.603
				text = ""
			intervals [3965]:
				xmin = 1303.603
				xmax = 1303.943
				text = "that"
			intervals [3966]:
				xmin = 1303.943
				xmax = 1305.0492
				text = ""
			intervals [3967]:
				xmin = 1305.0492
				xmax = 1305.4792
				text = "build"
			intervals [3968]:
				xmin = 1305.4792
				xmax = 1306.1292
				text = "things"
			intervals [3969]:
				xmin = 1306.1292
				xmax = 1311.6141
				text = ""
			intervals [3970]:
				xmin = 1311.6141
				xmax = 1311.9141
				text = "hm"
			intervals [3971]:
				xmin = 1311.9141
				xmax = 1314.5219
				text = ""
			intervals [3972]:
				xmin = 1314.5219
				xmax = 1314.6819
				text = "did"
			intervals [3973]:
				xmin = 1314.6819
				xmax = 1314.8119
				text = "i"
			intervals [3974]:
				xmin = 1314.8119
				xmax = 1315.0619
				text = "ever"
			intervals [3975]:
				xmin = 1315.0619
				xmax = 1315.4119
				text = "have"
			intervals [3976]:
				xmin = 1315.4119
				xmax = 1315.4419
				text = ""
			intervals [3977]:
				xmin = 1315.4419
				xmax = 1315.5819
				text = "one"
			intervals [3978]:
				xmin = 1315.5819
				xmax = 1316.2525
				text = ""
			intervals [3979]:
				xmin = 1316.2525
				xmax = 1316.6725
				text = "yes"
			intervals [3980]:
				xmin = 1316.6725
				xmax = 1319.5707
				text = ""
			intervals [3981]:
				xmin = 1319.5707
				xmax = 1319.6807
				text = "the"
			intervals [3982]:
				xmin = 1319.6807
				xmax = 1320.4007
				text = "children"
			intervals [3983]:
				xmin = 1320.4007
				xmax = 1324.3362
				text = ""
			intervals [3984]:
				xmin = 1324.3362
				xmax = 1324.7262
				text = "see"
			intervals [3985]:
				xmin = 1324.7262
				xmax = 1325.0462
				text = "um"
			intervals [3986]:
				xmin = 1325.0462
				xmax = 1325.1062
				text = ""
			intervals [3987]:
				xmin = 1325.1062
				xmax = 1325.3962
				text = "this"
			intervals [3988]:
				xmin = 1325.3962
				xmax = 1325.7262
				text = "boy"
			intervals [3989]:
				xmin = 1325.7262
				xmax = 1326.6905
				text = ""
			intervals [3990]:
				xmin = 1326.6905
				xmax = 1326.9705
				text = "name"
			intervals [3991]:
				xmin = 1326.9705
				xmax = 1327.0205
				text = ""
			intervals [3992]:
				xmin = 1327.0205
				xmax = 1327.1905
				text = "um"
			intervals [3993]:
				xmin = 1327.1905
				xmax = 1327.3705
				text = ""
			intervals [3994]:
				xmin = 1327.3705
				xmax = 1328.0705
				text = "rdx-"
			intervals [3995]:
				xmin = 1328.0705
				xmax = 1329.3177
				text = ""
			intervals [3996]:
				xmin = 1329.3177
				xmax = 1329.5577
				text = "so"
			intervals [3997]:
				xmin = 1329.5577
				xmax = 1329.7277
				text = "the"
			intervals [3998]:
				xmin = 1329.7277
				xmax = 1330.1677
				text = "teacher"
			intervals [3999]:
				xmin = 1330.1677
				xmax = 1331.2236
				text = ""
			intervals [4000]:
				xmin = 1331.2236
				xmax = 1331.4436
				text = "he"
			intervals [4001]:
				xmin = 1331.4436
				xmax = 1331.6238
				text = ""
			intervals [4002]:
				xmin = 1331.6238
				xmax = 1331.7738
				text = "c"
			intervals [4003]:
				xmin = 1331.7738
				xmax = 1331.8383
				text = ""
			intervals [4004]:
				xmin = 1331.8383
				xmax = 1332.0783
				text = "he"
			intervals [4005]:
				xmin = 1332.0783
				xmax = 1332.4683
				text = "came"
			intervals [4006]:
				xmin = 1332.4683
				xmax = 1332.8583
				text = "in"
			intervals [4007]:
				xmin = 1332.8583
				xmax = 1333.0376
				text = ""
			intervals [4008]:
				xmin = 1333.0376
				xmax = 1333.3476
				text = "late"
			intervals [4009]:
				xmin = 1333.3476
				xmax = 1334.4877
				text = ""
			intervals [4010]:
				xmin = 1334.4877
				xmax = 1334.8677
				text = "so"
			intervals [4011]:
				xmin = 1334.8677
				xmax = 1335.1077
				text = "he"
			intervals [4012]:
				xmin = 1335.1077
				xmax = 1335.3177
				text = "had"
			intervals [4013]:
				xmin = 1335.3177
				xmax = 1335.5077
				text = "went"
			intervals [4014]:
				xmin = 1335.5077
				xmax = 1335.8477
				text = "somewhere"
			intervals [4015]:
				xmin = 1335.8477
				xmax = 1335.8977
				text = ""
			intervals [4016]:
				xmin = 1335.8977
				xmax = 1336.1577
				text = "too"
			intervals [4017]:
				xmin = 1336.1577
				xmax = 1336.3761
				text = ""
			intervals [4018]:
				xmin = 1336.3761
				xmax = 1336.7261
				text = "with"
			intervals [4019]:
				xmin = 1336.7261
				xmax = 1336.8961
				text = "his"
			intervals [4020]:
				xmin = 1336.8961
				xmax = 1337.1961
				text = "mother"
			intervals [4021]:
				xmin = 1337.1961
				xmax = 1337.6361
				text = "uptown"
			intervals [4022]:
				xmin = 1337.6361
				xmax = 1337.7161
				text = "to"
			intervals [4023]:
				xmin = 1337.7161
				xmax = 1337.9361
				text = "buy"
			intervals [4024]:
				xmin = 1337.9361
				xmax = 1338.1361
				text = "some"
			intervals [4025]:
				xmin = 1338.1361
				xmax = 1338.6461
				text = "shoes"
			intervals [4026]:
				xmin = 1338.6461
				xmax = 1339.1727
				text = ""
			intervals [4027]:
				xmin = 1339.1727
				xmax = 1339.3827
				text = "and"
			intervals [4028]:
				xmin = 1339.3827
				xmax = 1339.6427
				text = "she"
			intervals [4029]:
				xmin = 1339.6427
				xmax = 1340.1727
				text = "got"
			intervals [4030]:
				xmin = 1340.1727
				xmax = 1340.7502
				text = ""
			intervals [4031]:
				xmin = 1340.7502
				xmax = 1341.1002
				text = "angry"
			intervals [4032]:
				xmin = 1341.1002
				xmax = 1341.1302
				text = ""
			intervals [4033]:
				xmin = 1341.1302
				xmax = 1341.3202
				text = "he"
			intervals [4034]:
				xmin = 1341.3202
				xmax = 1341.6702
				text = "say"
			intervals [4035]:
				xmin = 1341.6702
				xmax = 1341.7933
				text = ""
			intervals [4036]:
				xmin = 1341.7933
				xmax = 1341.9233
				text = "i"
			intervals [4037]:
				xmin = 1341.9233
				xmax = 1342.1033
				text = "went"
			intervals [4038]:
				xmin = 1342.1033
				xmax = 1342.7033
				text = "uptown"
			intervals [4039]:
				xmin = 1342.7033
				xmax = 1343.3849
				text = ""
			intervals [4040]:
				xmin = 1343.3849
				xmax = 1343.4849
				text = "with"
			intervals [4041]:
				xmin = 1343.4849
				xmax = 1343.6649
				text = "my"
			intervals [4042]:
				xmin = 1343.6649
				xmax = 1343.9949
				text = "mother"
			intervals [4043]:
				xmin = 1343.9949
				xmax = 1344.2849
				text = "she"
			intervals [4044]:
				xmin = 1344.2849
				xmax = 1344.5149
				text = "took"
			intervals [4045]:
				xmin = 1344.5149
				xmax = 1344.5949
				text = "me"
			intervals [4046]:
				xmin = 1344.5949
				xmax = 1344.9249
				text = "uptown"
			intervals [4047]:
				xmin = 1344.9249
				xmax = 1344.9949
				text = "to"
			intervals [4048]:
				xmin = 1344.9949
				xmax = 1345.1849
				text = "buy"
			intervals [4049]:
				xmin = 1345.1849
				xmax = 1345.3849
				text = "some"
			intervals [4050]:
				xmin = 1345.3849
				xmax = 1345.6349
				text = "shoes"
			intervals [4051]:
				xmin = 1345.6349
				xmax = 1345.737
				text = ""
			intervals [4052]:
				xmin = 1345.737
				xmax = 1345.897
				text = "she"
			intervals [4053]:
				xmin = 1345.897
				xmax = 1346.047
				text = "say"
			intervals [4054]:
				xmin = 1346.047
				xmax = 1346.287
				text = "put"
			intervals [4055]:
				xmin = 1346.287
				xmax = 1346.387
				text = "your"
			intervals [4056]:
				xmin = 1346.387
				xmax = 1346.677
				text = "name"
			intervals [4057]:
				xmin = 1346.677
				xmax = 1346.797
				text = "on"
			intervals [4058]:
				xmin = 1346.797
				xmax = 1346.937
				text = "that"
			intervals [4059]:
				xmin = 1346.937
				xmax = 1347.037
				text = ""
			intervals [4060]:
				xmin = 1347.037
				xmax = 1347.347
				text = "board"
			intervals [4061]:
				xmin = 1347.347
				xmax = 1347.672
				text = ""
			intervals [4062]:
				xmin = 1347.672
				xmax = 1347.782
				text = "he"
			intervals [4063]:
				xmin = 1347.782
				xmax = 1347.922
				text = "say"
			intervals [4064]:
				xmin = 1347.922
				xmax = 1348.202
				text = "i"
			intervals [4065]:
				xmin = 1348.202
				xmax = 1348.402
				text = "ain't"
			intervals [4066]:
				xmin = 1348.402
				xmax = 1348.702
				text = "late"
			intervals [4067]:
				xmin = 1348.702
				xmax = 1348.842
				text = "i"
			intervals [4068]:
				xmin = 1348.842
				xmax = 1349.032
				text = "ain't"
			intervals [4069]:
				xmin = 1349.032
				xmax = 1349.332
				text = "putting"
			intervals [4070]:
				xmin = 1349.332
				xmax = 1349.462
				text = "my"
			intervals [4071]:
				xmin = 1349.462
				xmax = 1349.822
				text = "name"
			intervals [4072]:
				xmin = 1349.822
				xmax = 1349.982
				text = "out"
			intervals [4073]:
				xmin = 1349.982
				xmax = 1350.072
				text = ""
			intervals [4074]:
				xmin = 1350.072
				xmax = 1350.282
				text = "there"
			intervals [4075]:
				xmin = 1350.282
				xmax = 1350.6785
				text = ""
			intervals [4076]:
				xmin = 1350.6785
				xmax = 1350.8485
				text = "he"
			intervals [4077]:
				xmin = 1350.8485
				xmax = 1351.1785
				text = "wasn't"
			intervals [4078]:
				xmin = 1351.1785
				xmax = 1351.4285
				text = "late"
			intervals [4079]:
				xmin = 1351.4285
				xmax = 1352.1799
				text = ""
			intervals [4080]:
				xmin = 1352.1799
				xmax = 1352.5599
				text = "so"
			intervals [4081]:
				xmin = 1352.5599
				xmax = 1353.1565
				text = ""
			intervals [4082]:
				xmin = 1353.1565
				xmax = 1353.3765
				text = "she"
			intervals [4083]:
				xmin = 1353.3765
				xmax = 1353.7165
				text = "say"
			intervals [4084]:
				xmin = 1353.7165
				xmax = 1354.0544
				text = ""
			intervals [4085]:
				xmin = 1354.0544
				xmax = 1354.2644
				text = "put"
			intervals [4086]:
				xmin = 1354.2644
				xmax = 1354.4144
				text = "your"
			intervals [4087]:
				xmin = 1354.4144
				xmax = 1354.6944
				text = "name"
			intervals [4088]:
				xmin = 1354.6944
				xmax = 1354.8444
				text = "on"
			intervals [4089]:
				xmin = 1354.8444
				xmax = 1355.0644
				text = "that"
			intervals [4090]:
				xmin = 1355.0644
				xmax = 1355.1444
				text = ""
			intervals [4091]:
				xmin = 1355.1444
				xmax = 1355.5544
				text = "board"
			intervals [4092]:
				xmin = 1355.5544
				xmax = 1355.8112
				text = ""
			intervals [4093]:
				xmin = 1355.8112
				xmax = 1355.9312
				text = "and"
			intervals [4094]:
				xmin = 1355.9312
				xmax = 1356.1312
				text = "she"
			intervals [4095]:
				xmin = 1356.1312
				xmax = 1356.2112
				text = ""
			intervals [4096]:
				xmin = 1356.2112
				xmax = 1356.5612
				text = "opened"
			intervals [4097]:
				xmin = 1356.5612
				xmax = 1356.6912
				text = "the"
			intervals [4098]:
				xmin = 1356.6912
				xmax = 1357.0912
				text = "desk"
			intervals [4099]:
				xmin = 1357.0912
				xmax = 1357.2212
				text = ""
			intervals [4100]:
				xmin = 1357.2212
				xmax = 1357.3812
				text = "went"
			intervals [4101]:
				xmin = 1357.3812
				xmax = 1357.6212
				text = "out"
			intervals [4102]:
				xmin = 1357.6212
				xmax = 1357.6712
				text = ""
			intervals [4103]:
				xmin = 1357.6712
				xmax = 1357.8512
				text = "there"
			intervals [4104]:
				xmin = 1357.8512
				xmax = 1357.9412
				text = "and"
			intervals [4105]:
				xmin = 1357.9412
				xmax = 1358.1212
				text = "took"
			intervals [4106]:
				xmin = 1358.1212
				xmax = 1358.2412
				text = "the"
			intervals [4107]:
				xmin = 1358.2412
				xmax = 1358.4912
				text = "ruler"
			intervals [4108]:
				xmin = 1358.4912
				xmax = 1358.5312
				text = ""
			intervals [4109]:
				xmin = 1358.5312
				xmax = 1358.7612
				text = "put"
			intervals [4110]:
				xmin = 1358.7612
				xmax = 1358.8712
				text = "your"
			intervals [4111]:
				xmin = 1358.8712
				xmax = 1359.1112
				text = "name"
			intervals [4112]:
				xmin = 1359.1112
				xmax = 1359.2112
				text = "on"
			intervals [4113]:
				xmin = 1359.2112
				xmax = 1359.3112
				text = "it"
			intervals [4114]:
				xmin = 1359.3112
				xmax = 1359.6474
				text = ""
			intervals [4115]:
				xmin = 1359.6474
				xmax = 1359.8874
				text = "hit"
			intervals [4116]:
				xmin = 1359.8874
				xmax = 1359.9874
				text = "the"
			intervals [4117]:
				xmin = 1359.9874
				xmax = 1360.0974
				text = "boy"
			intervals [4118]:
				xmin = 1360.0974
				xmax = 1360.1374
				text = ""
			intervals [4119]:
				xmin = 1360.1374
				xmax = 1360.4474
				text = "with"
			intervals [4120]:
				xmin = 1360.4474
				xmax = 1360.5774
				text = "the"
			intervals [4121]:
				xmin = 1360.5774
				xmax = 1360.6074
				text = ""
			intervals [4122]:
				xmin = 1360.6074
				xmax = 1360.9574
				text = "ruler"
			intervals [4123]:
				xmin = 1360.9574
				xmax = 1361.1957
				text = ""
			intervals [4124]:
				xmin = 1361.1957
				xmax = 1361.4757
				text = "you"
			intervals [4125]:
				xmin = 1361.4757
				xmax = 1361.6457
				text = ""
			intervals [4126]:
				xmin = 1361.6457
				xmax = 1361.9557
				text = "you"
			intervals [4127]:
				xmin = 1361.9557
				xmax = 1362.0157
				text = ""
			intervals [4128]:
				xmin = 1362.0157
				xmax = 1362.3057
				text = "keep"
			intervals [4129]:
				xmin = 1362.3057
				xmax = 1362.4757
				text = "your"
			intervals [4130]:
				xmin = 1362.4757
				xmax = 1362.8757
				text = "hands"
			intervals [4131]:
				xmin = 1362.8757
				xmax = 1363.2057
				text = "off"
			intervals [4132]:
				xmin = 1363.2057
				xmax = 1363.2757
				text = "of"
			intervals [4133]:
				xmin = 1363.2757
				xmax = 1363.5557
				text = "me"
			intervals [4134]:
				xmin = 1363.5557
				xmax = 1364.1367
				text = ""
			intervals [4135]:
				xmin = 1364.1367
				xmax = 1364.4467
				text = "then"
			intervals [4136]:
				xmin = 1364.4467
				xmax = 1364.6815
				text = ""
			intervals [4137]:
				xmin = 1364.6815
				xmax = 1364.8515
				text = "she"
			intervals [4138]:
				xmin = 1364.8515
				xmax = 1364.9915
				text = "s"
			intervals [4139]:
				xmin = 1364.9915
				xmax = 1365.4576
				text = ""
			intervals [4140]:
				xmin = 1365.4576
				xmax = 1365.7876
				text = "told"
			intervals [4141]:
				xmin = 1365.7876
				xmax = 1365.8576
				text = "him"
			intervals [4142]:
				xmin = 1365.8576
				xmax = 1365.9676
				text = ""
			intervals [4143]:
				xmin = 1365.9676
				xmax = 1366.2376
				text = "kept"
			intervals [4144]:
				xmin = 1366.2376
				xmax = 1366.4576
				text = "hitting"
			intervals [4145]:
				xmin = 1366.4576
				xmax = 1366.6276
				text = "him"
			intervals [4146]:
				xmin = 1366.6276
				xmax = 1366.7876
				text = "in"
			intervals [4147]:
				xmin = 1366.7876
				xmax = 1366.9476
				text = "his"
			intervals [4148]:
				xmin = 1366.9476
				xmax = 1367.4676
				text = "face"
			intervals [4149]:
				xmin = 1367.4676
				xmax = 1368.1842
				text = ""
			intervals [4150]:
				xmin = 1368.1842
				xmax = 1368.3342
				text = "with"
			intervals [4151]:
				xmin = 1368.3342
				xmax = 1368.4242
				text = "her"
			intervals [4152]:
				xmin = 1368.4242
				xmax = 1368.7842
				text = "fist"
			intervals [4153]:
				xmin = 1368.7842
				xmax = 1368.9142
				text = "say"
			intervals [4154]:
				xmin = 1368.9142
				xmax = 1369.0142
				text = "i"
			intervals [4155]:
				xmin = 1369.0142
				xmax = 1369.1242
				text = "m"
			intervals [4156]:
				xmin = 1369.1242
				xmax = 1369.2142
				text = "a"
			intervals [4157]:
				xmin = 1369.2142
				xmax = 1369.4742
				text = "tell"
			intervals [4158]:
				xmin = 1369.4742
				xmax = 1369.6642
				text = "my"
			intervals [4159]:
				xmin = 1369.6642
				xmax = 1370.0542
				text = "mother"
			intervals [4160]:
				xmin = 1370.0542
				xmax = 1370.5669
				text = ""
			intervals [4161]:
				xmin = 1370.5669
				xmax = 1370.7769
				text = "so"
			intervals [4162]:
				xmin = 1370.7769
				xmax = 1370.9269
				text = "she"
			intervals [4163]:
				xmin = 1370.9269
				xmax = 1371.1669
				text = "say"
			intervals [4164]:
				xmin = 1371.1669
				xmax = 1371.1969
				text = ""
			intervals [4165]:
				xmin = 1371.1969
				xmax = 1371.2769
				text = "i"
			intervals [4166]:
				xmin = 1371.2769
				xmax = 1371.3769
				text = "m"
			intervals [4167]:
				xmin = 1371.3769
				xmax = 1371.4169
				text = ""
			intervals [4168]:
				xmin = 1371.4169
				xmax = 1371.4869
				text = "a"
			intervals [4169]:
				xmin = 1371.4869
				xmax = 1371.7569
				text = "take"
			intervals [4170]:
				xmin = 1371.7569
				xmax = 1371.8269
				text = "you"
			intervals [4171]:
				xmin = 1371.8269
				xmax = 1372.0669
				text = "down"
			intervals [4172]:
				xmin = 1372.0669
				xmax = 1372.2169
				text = "there"
			intervals [4173]:
				xmin = 1372.2169
				xmax = 1372.3369
				text = "and"
			intervals [4174]:
				xmin = 1372.3369
				xmax = 1372.5969
				text = "you"
			intervals [4175]:
				xmin = 1372.5969
				xmax = 1372.7369
				text = "know"
			intervals [4176]:
				xmin = 1372.7369
				xmax = 1372.8969
				text = "what"
			intervals [4177]:
				xmin = 1372.8969
				xmax = 1372.9869
				text = "you're"
			intervals [4178]:
				xmin = 1372.9869
				xmax = 1373.3769
				text = "mother"
			intervals [4179]:
				xmin = 1373.3769
				xmax = 1373.5169
				text = "gonna"
			intervals [4180]:
				xmin = 1373.5169
				xmax = 1373.7169
				text = "do"
			intervals [4181]:
				xmin = 1373.7169
				xmax = 1373.9577
				text = ""
			intervals [4182]:
				xmin = 1373.9577
				xmax = 1374.0877
				text = "she"
			intervals [4183]:
				xmin = 1374.0877
				xmax = 1374.2277
				text = "gonna"
			intervals [4184]:
				xmin = 1374.2277
				xmax = 1374.5277
				text = "beat"
			intervals [4185]:
				xmin = 1374.5277
				xmax = 1374.6477
				text = "you"
			intervals [4186]:
				xmin = 1374.6477
				xmax = 1374.7877
				text = "in"
			intervals [4187]:
				xmin = 1374.7877
				xmax = 1374.9177
				text = "the"
			intervals [4188]:
				xmin = 1374.9177
				xmax = 1375.3577
				text = "class"
			intervals [4189]:
				xmin = 1375.3577
				xmax = 1375.711
				text = ""
			intervals [4190]:
				xmin = 1375.711
				xmax = 1375.851
				text = "she"
			intervals [4191]:
				xmin = 1375.851
				xmax = 1375.981
				text = "gonna"
			intervals [4192]:
				xmin = 1375.981
				xmax = 1376.211
				text = "beat"
			intervals [4193]:
				xmin = 1376.211
				xmax = 1376.341
				text = "you"
			intervals [4194]:
				xmin = 1376.341
				xmax = 1376.611
				text = "right"
			intervals [4195]:
				xmin = 1376.611
				xmax = 1376.701
				text = "in"
			intervals [4196]:
				xmin = 1376.701
				xmax = 1377.041
				text = "front"
			intervals [4197]:
				xmin = 1377.041
				xmax = 1377.131
				text = "of"
			intervals [4198]:
				xmin = 1377.131
				xmax = 1377.261
				text = "the"
			intervals [4199]:
				xmin = 1377.261
				xmax = 1377.651
				text = "class"
			intervals [4200]:
				xmin = 1377.651
				xmax = 1377.761
				text = "with"
			intervals [4201]:
				xmin = 1377.761
				xmax = 1377.851
				text = "a"
			intervals [4202]:
				xmin = 1377.851
				xmax = 1378.401
				text = "switch"
			intervals [4203]:
				xmin = 1378.401
				xmax = 1378.542
				text = ""
			intervals [4204]:
				xmin = 1378.542
				xmax = 1378.662
				text = "and"
			intervals [4205]:
				xmin = 1378.662
				xmax = 1378.912
				text = "you"
			intervals [4206]:
				xmin = 1378.912
				xmax = 1379.162
				text = "know"
			intervals [4207]:
				xmin = 1379.162
				xmax = 1379.222
				text = "it"
			intervals [4208]:
				xmin = 1379.222
				xmax = 1379.5287
				text = ""
			intervals [4209]:
				xmin = 1379.5287
				xmax = 1379.6587
				text = "now"
			intervals [4210]:
				xmin = 1379.6587
				xmax = 1379.7187
				text = ""
			intervals [4211]:
				xmin = 1379.7187
				xmax = 1380.0787
				text = "straight"
			intervals [4212]:
				xmin = 1380.0787
				xmax = 1380.2487
				text = "up"
			intervals [4213]:
				xmin = 1380.2487
				xmax = 1380.4287
				text = "that"
			intervals [4214]:
				xmin = 1380.4287
				xmax = 1380.4787
				text = ""
			intervals [4215]:
				xmin = 1380.4787
				xmax = 1380.8787
				text = "desk"
			intervals [4216]:
				xmin = 1380.8787
				xmax = 1381.0468
				text = ""
			intervals [4217]:
				xmin = 1381.0468
				xmax = 1381.1868
				text = "and"
			intervals [4218]:
				xmin = 1381.1868
				xmax = 1381.3868
				text = "get"
			intervals [4219]:
				xmin = 1381.3868
				xmax = 1381.8968
				text = "straight"
			intervals [4220]:
				xmin = 1381.8968
				xmax = 1383.2477
				text = ""
			intervals [4221]:
				xmin = 1383.2477
				xmax = 1383.3377
				text = "and"
			intervals [4222]:
				xmin = 1383.3377
				xmax = 1383.5477
				text = "shut"
			intervals [4223]:
				xmin = 1383.5477
				xmax = 1383.8177
				text = "up"
			intervals [4224]:
				xmin = 1383.8177
				xmax = 1384.8966
				text = ""
			intervals [4225]:
				xmin = 1384.8966
				xmax = 1385.1066
				text = "so"
			intervals [4226]:
				xmin = 1385.1066
				xmax = 1385.2766
				text = "he"
			intervals [4227]:
				xmin = 1385.2766
				xmax = 1385.4866
				text = "say"
			intervals [4228]:
				xmin = 1385.4866
				xmax = 1386.2808
				text = ""
			intervals [4229]:
				xmin = 1386.2808
				xmax = 1386.4208
				text = "better"
			intervals [4230]:
				xmin = 1386.4208
				xmax = 1386.5008
				text = ""
			intervals [4231]:
				xmin = 1386.5008
				xmax = 1386.7408
				text = "keep"
			intervals [4232]:
				xmin = 1386.7408
				xmax = 1386.8908
				text = "your"
			intervals [4233]:
				xmin = 1386.8908
				xmax = 1387.0408
				text = "little"
			intervals [4234]:
				xmin = 1387.0408
				xmax = 1387.0708
				text = ""
			intervals [4235]:
				xmin = 1387.0708
				xmax = 1387.3308
				text = "black"
			intervals [4236]:
				xmin = 1387.3308
				xmax = 1387.7108
				text = "hands"
			intervals [4237]:
				xmin = 1387.7108
				xmax = 1388.0308
				text = "off"
			intervals [4238]:
				xmin = 1388.0308
				xmax = 1388.0908
				text = "of"
			intervals [4239]:
				xmin = 1388.0908
				xmax = 1388.2808
				text = "me"
			intervals [4240]:
				xmin = 1388.2808
				xmax = 1388.3708
				text = "you"
			intervals [4241]:
				xmin = 1388.3708
				xmax = 1388.6508
				text = "old"
			intervals [4242]:
				xmin = 1388.6508
				xmax = 1388.7708
				text = ""
			intervals [4243]:
				xmin = 1388.7708
				xmax = 1389.0308
				text = "white"
			intervals [4244]:
				xmin = 1389.0308
				xmax = 1389.4836
				text = ""
			intervals [4245]:
				xmin = 1389.4836
				xmax = 1389.5836
				text = "and"
			intervals [4246]:
				xmin = 1389.5836
				xmax = 1389.7336
				text = "like"
			intervals [4247]:
				xmin = 1389.7336
				xmax = 1389.7636
				text = ""
			intervals [4248]:
				xmin = 1389.7636
				xmax = 1390.1036
				text = "something"
			intervals [4249]:
				xmin = 1390.1036
				xmax = 1390.1336
				text = ""
			intervals [4250]:
				xmin = 1390.1336
				xmax = 1390.2236
				text = "like"
			intervals [4251]:
				xmin = 1390.2236
				xmax = 1390.3136
				text = "that"
			intervals [4252]:
				xmin = 1390.3136
				xmax = 1390.7247
				text = ""
			intervals [4253]:
				xmin = 1390.7247
				xmax = 1391.0747
				text = "so"
			intervals [4254]:
				xmin = 1391.0747
				xmax = 1392.2868
				text = ""
			intervals [4255]:
				xmin = 1392.2868
				xmax = 1392.4768
				text = "then"
			intervals [4256]:
				xmin = 1392.4768
				xmax = 1392.5668
				text = "he"
			intervals [4257]:
				xmin = 1392.5668
				xmax = 1392.9268
				text = "say"
			intervals [4258]:
				xmin = 1392.9268
				xmax = 1393.6697
				text = ""
			intervals [4259]:
				xmin = 1393.6697
				xmax = 1393.7997
				text = "then"
			intervals [4260]:
				xmin = 1393.7997
				xmax = 1393.9397
				text = "she"
			intervals [4261]:
				xmin = 1393.9397
				xmax = 1394.1097
				text = "say"
			intervals [4262]:
				xmin = 1394.1097
				xmax = 1394.3197
				text = "i'm"
			intervals [4263]:
				xmin = 1394.3197
				xmax = 1394.5997
				text = "gonna"
			intervals [4264]:
				xmin = 1394.5997
				xmax = 1394.8497
				text = "take"
			intervals [4265]:
				xmin = 1394.8497
				xmax = 1394.9697
				text = "you"
			intervals [4266]:
				xmin = 1394.9697
				xmax = 1395.0997
				text = "to"
			intervals [4267]:
				xmin = 1395.0997
				xmax = 1395.1897
				text = "the"
			intervals [4268]:
				xmin = 1395.1897
				xmax = 1395.6597
				text = "principal"
			intervals [4269]:
				xmin = 1395.6597
				xmax = 1395.8697
				text = "right"
			intervals [4270]:
				xmin = 1395.8697
				xmax = 1396.1497
				text = "now"
			intervals [4271]:
				xmin = 1396.1497
				xmax = 1396.4694
				text = ""
			intervals [4272]:
				xmin = 1396.4694
				xmax = 1396.5594
				text = "he"
			intervals [4273]:
				xmin = 1396.5594
				xmax = 1396.5894
				text = "s"
			intervals [4274]:
				xmin = 1396.5894
				xmax = 1396.6194
				text = ""
			intervals [4275]:
				xmin = 1396.6194
				xmax = 1396.7594
				text = "like"
			intervals [4276]:
				xmin = 1396.7594
				xmax = 1396.8394
				text = ""
			intervals [4277]:
				xmin = 1396.8394
				xmax = 1396.9294
				text = "keep"
			intervals [4278]:
				xmin = 1396.9294
				xmax = 1397.0794
				text = ""
			intervals [4279]:
				xmin = 1397.0794
				xmax = 1397.2294
				text = "your"
			intervals [4280]:
				xmin = 1397.2294
				xmax = 1397.5694
				text = "hands"
			intervals [4281]:
				xmin = 1397.5694
				xmax = 1397.8694
				text = "off"
			intervals [4282]:
				xmin = 1397.8694
				xmax = 1397.9594
				text = "of"
			intervals [4283]:
				xmin = 1397.9594
				xmax = 1398.2094
				text = "me"
			intervals [4284]:
				xmin = 1398.2094
				xmax = 1398.7111
				text = ""
			intervals [4285]:
				xmin = 1398.7111
				xmax = 1398.8011
				text = "he"
			intervals [4286]:
				xmin = 1398.8011
				xmax = 1398.8711
				text = ""
			intervals [4287]:
				xmin = 1398.8711
				xmax = 1399.1311
				text = "took"
			intervals [4288]:
				xmin = 1399.1311
				xmax = 1399.2411
				text = "the"
			intervals [4289]:
				xmin = 1399.2411
				xmax = 1399.6511
				text = "book"
			intervals [4290]:
				xmin = 1399.6511
				xmax = 1400.2032
				text = ""
			intervals [4291]:
				xmin = 1400.2032
				xmax = 1400.4832
				text = "and"
			intervals [4292]:
				xmin = 1400.4832
				xmax = 1400.9132
				text = "um"
			intervals [4293]:
				xmin = 1400.9132
				xmax = 1401.315
				text = ""
			intervals [4294]:
				xmin = 1401.315
				xmax = 1401.715
				text = "then"
			intervals [4295]:
				xmin = 1401.715
				xmax = 1402.005
				text = "this"
			intervals [4296]:
				xmin = 1402.005
				xmax = 1402.085
				text = "g-"
			intervals [4297]:
				xmin = 1402.085
				xmax = 1402.3469
				text = ""
			intervals [4298]:
				xmin = 1402.3469
				xmax = 1402.6869
				text = "then"
			intervals [4299]:
				xmin = 1402.6869
				xmax = 1402.9669
				text = "she"
			intervals [4300]:
				xmin = 1402.9669
				xmax = 1403.1969
				text = "got"
			intervals [4301]:
				xmin = 1403.1969
				xmax = 1403.3669
				text = "him"
			intervals [4302]:
				xmin = 1403.3669
				xmax = 1403.4069
				text = ""
			intervals [4303]:
				xmin = 1403.4069
				xmax = 1403.8969
				text = "quiet"
			intervals [4304]:
				xmin = 1403.8969
				xmax = 1404.3967
				text = ""
			intervals [4305]:
				xmin = 1404.3967
				xmax = 1404.5067
				text = "she"
			intervals [4306]:
				xmin = 1404.5067
				xmax = 1404.7267
				text = ""
			intervals [4307]:
				xmin = 1404.7267
				xmax = 1404.9667
				text = "took"
			intervals [4308]:
				xmin = 1404.9667
				xmax = 1405.0667
				text = "him"
			intervals [4309]:
				xmin = 1405.0667
				xmax = 1405.2567
				text = "down"
			intervals [4310]:
				xmin = 1405.2567
				xmax = 1405.3167
				text = "to"
			intervals [4311]:
				xmin = 1405.3167
				xmax = 1405.7667
				text = "principal"
			intervals [4312]:
				xmin = 1405.7667
				xmax = 1406.2813
				text = ""
			intervals [4313]:
				xmin = 1406.2813
				xmax = 1406.5113
				text = "so"
			intervals [4314]:
				xmin = 1406.5113
				xmax = 1406.5713
				text = "the"
			intervals [4315]:
				xmin = 1406.5713
				xmax = 1406.8813
				text = "next"
			intervals [4316]:
				xmin = 1406.8813
				xmax = 1407.0713
				text = "day"
			intervals [4317]:
				xmin = 1407.0713
				xmax = 1407.6841
				text = ""
			intervals [4318]:
				xmin = 1407.6841
				xmax = 1407.8641
				text = "this"
			intervals [4319]:
				xmin = 1407.8641
				xmax = 1408.1041
				text = "boy"
			intervals [4320]:
				xmin = 1408.1041
				xmax = 1408.5541
				text = "name"
			intervals [4321]:
				xmin = 1408.5541
				xmax = 1409.1257
				text = ""
			intervals [4322]:
				xmin = 1409.1257
				xmax = 1409.8957
				text = "rdx-"
			intervals [4323]:
				xmin = 1409.8957
				xmax = 1411.5478
				text = ""
			intervals [4324]:
				xmin = 1411.5478
				xmax = 1411.7978
				text = "so"
			intervals [4325]:
				xmin = 1411.7978
				xmax = 1411.9421
				text = ""
			intervals [4326]:
				xmin = 1411.9421
				xmax = 1412.2021
				text = "kept"
			intervals [4327]:
				xmin = 1412.2021
				xmax = 1412.5621
				text = "hitting"
			intervals [4328]:
				xmin = 1412.5621
				xmax = 1412.7521
				text = "on"
			intervals [4329]:
				xmin = 1412.7521
				xmax = 1413.4016
				text = ""
			intervals [4330]:
				xmin = 1413.4016
				xmax = 1414.1616
				text = "rdx"
			intervals [4331]:
				xmin = 1414.1616
				xmax = 1414.832
				text = ""
			intervals [4332]:
				xmin = 1414.832
				xmax = 1415.212
				text = "cause"
			intervals [4333]:
				xmin = 1415.212
				xmax = 1415.692
				text = "rdx"
			intervals [4334]:
				xmin = 1415.692
				xmax = 1415.952
				text = "um"
			intervals [4335]:
				xmin = 1415.952
				xmax = 1415.982
				text = ""
			intervals [4336]:
				xmin = 1415.982
				xmax = 1416.292
				text = "wrote"
			intervals [4337]:
				xmin = 1416.292
				xmax = 1416.382
				text = "in"
			intervals [4338]:
				xmin = 1416.382
				xmax = 1416.562
				text = "her"
			intervals [4339]:
				xmin = 1416.562
				xmax = 1416.912
				text = "book"
			intervals [4340]:
				xmin = 1416.912
				xmax = 1417.8296
				text = ""
			intervals [4341]:
				xmin = 1417.8296
				xmax = 1418.1896
				text = "she"
			intervals [4342]:
				xmin = 1418.1896
				xmax = 1418.3458
				text = ""
			intervals [4343]:
				xmin = 1418.3458
				xmax = 1418.4658
				text = "y-"
			intervals [4344]:
				xmin = 1418.4658
				xmax = 1418.8558
				text = "um"
			intervals [4345]:
				xmin = 1418.8558
				xmax = 1418.8858
				text = ""
			intervals [4346]:
				xmin = 1418.8858
				xmax = 1419.0858
				text = "sh-"
			intervals [4347]:
				xmin = 1419.0858
				xmax = 1419.2704
				text = ""
			intervals [4348]:
				xmin = 1419.2704
				xmax = 1419.4704
				text = "sh-"
			intervals [4349]:
				xmin = 1419.4704
				xmax = 1419.6801
				text = ""
			intervals [4350]:
				xmin = 1419.6801
				xmax = 1419.9601
				text = "she"
			intervals [4351]:
				xmin = 1419.9601
				xmax = 1420.6201
				text = "um"
			intervals [4352]:
				xmin = 1420.6201
				xmax = 1420.8107
				text = ""
			intervals [4353]:
				xmin = 1420.8107
				xmax = 1420.9807
				text = "m-"
			intervals [4354]:
				xmin = 1420.9807
				xmax = 1421.0307
				text = ""
			intervals [4355]:
				xmin = 1421.0307
				xmax = 1421.3507
				text = "wrote"
			intervals [4356]:
				xmin = 1421.3507
				xmax = 1421.4607
				text = "in"
			intervals [4357]:
				xmin = 1421.4607
				xmax = 1421.5307
				text = "a"
			intervals [4358]:
				xmin = 1421.5307
				xmax = 1421.8607
				text = "book"
			intervals [4359]:
				xmin = 1421.8607
				xmax = 1421.9371
				text = ""
			intervals [4360]:
				xmin = 1421.9371
				xmax = 1422.0471
				text = "a"
			intervals [4361]:
				xmin = 1422.0471
				xmax = 1422.2871
				text = "little"
			intervals [4362]:
				xmin = 1422.2871
				xmax = 1422.8771
				text = "scratch"
			intervals [4363]:
				xmin = 1422.8771
				xmax = 1422.9571
				text = "in"
			intervals [4364]:
				xmin = 1422.9571
				xmax = 1423.0571
				text = "the"
			intervals [4365]:
				xmin = 1423.0571
				xmax = 1423.3171
				text = "book"
			intervals [4366]:
				xmin = 1423.3171
				xmax = 1423.7463
				text = ""
			intervals [4367]:
				xmin = 1423.7463
				xmax = 1423.9363
				text = "and"
			intervals [4368]:
				xmin = 1423.9363
				xmax = 1424.1063
				text = "s"
			intervals [4369]:
				xmin = 1424.1063
				xmax = 1424.4591
				text = ""
			intervals [4370]:
				xmin = 1424.4591
				xmax = 1424.5991
				text = "s"
			intervals [4371]:
				xmin = 1424.5991
				xmax = 1424.6291
				text = ""
			intervals [4372]:
				xmin = 1424.6291
				xmax = 1424.9491
				text = "um"
			intervals [4373]:
				xmin = 1424.9491
				xmax = 1425.0491
				text = "the"
			intervals [4374]:
				xmin = 1425.0491
				xmax = 1425.2791
				text = "book"
			intervals [4375]:
				xmin = 1425.2791
				xmax = 1425.4691
				text = "was"
			intervals [4376]:
				xmin = 1425.4691
				xmax = 1425.9391
				text = "already"
			intervals [4377]:
				xmin = 1425.9391
				xmax = 1426.1891
				text = "um"
			intervals [4378]:
				xmin = 1426.1891
				xmax = 1426.2191
				text = ""
			intervals [4379]:
				xmin = 1426.2191
				xmax = 1426.4991
				text = "wrote"
			intervals [4380]:
				xmin = 1426.4991
				xmax = 1426.6991
				text = "in"
			intervals [4381]:
				xmin = 1426.6991
				xmax = 1427.231
				text = ""
			intervals [4382]:
				xmin = 1427.231
				xmax = 1427.561
				text = "so"
			intervals [4383]:
				xmin = 1427.561
				xmax = 1427.8412
				text = ""
			intervals [4384]:
				xmin = 1427.8412
				xmax = 1428.0412
				text = "she"
			intervals [4385]:
				xmin = 1428.0412
				xmax = 1428.3112
				text = "made"
			intervals [4386]:
				xmin = 1428.3112
				xmax = 1428.8312
				text = "rdx"
			intervals [4387]:
				xmin = 1428.8312
				xmax = 1429.1012
				text = "write"
			intervals [4388]:
				xmin = 1429.1012
				xmax = 1429.2812
				text = "it"
			intervals [4389]:
				xmin = 1429.2812
				xmax = 1429.3112
				text = ""
			intervals [4390]:
				xmin = 1429.3112
				xmax = 1429.7312
				text = "all"
			intervals [4391]:
				xmin = 1429.7312
				xmax = 1430.0012
				text = "over"
			intervals [4392]:
				xmin = 1430.0012
				xmax = 1430.6822
				text = ""
			intervals [4393]:
				xmin = 1430.6822
				xmax = 1431.1422
				text = "erase"
			intervals [4394]:
				xmin = 1431.1422
				xmax = 1431.1722
				text = ""
			intervals [4395]:
				xmin = 1431.1722
				xmax = 1431.5322
				text = "all"
			intervals [4396]:
				xmin = 1431.5322
				xmax = 1431.6722
				text = "of"
			intervals [4397]:
				xmin = 1431.6722
				xmax = 1431.7022
				text = ""
			intervals [4398]:
				xmin = 1431.7022
				xmax = 1431.7722
				text = "it"
			intervals [4399]:
				xmin = 1431.7722
				xmax = 1431.8122
				text = ""
			intervals [4400]:
				xmin = 1431.8122
				xmax = 1432.3422
				text = "everything"
			intervals [4401]:
				xmin = 1432.3422
				xmax = 1432.5322
				text = "was"
			intervals [4402]:
				xmin = 1432.5322
				xmax = 1432.6522
				text = "in"
			intervals [4403]:
				xmin = 1432.6522
				xmax = 1432.7522
				text = "the"
			intervals [4404]:
				xmin = 1432.7522
				xmax = 1433.0322
				text = "book"
			intervals [4405]:
				xmin = 1433.0322
				xmax = 1434.6618
				text = ""
			intervals [4406]:
				xmin = 1434.6618
				xmax = 1434.8518
				text = "what"
			intervals [4407]:
				xmin = 1434.8518
				xmax = 1435.0718
				text = "she"
			intervals [4408]:
				xmin = 1435.0718
				xmax = 1435.4618
				text = "didn't"
			intervals [4409]:
				xmin = 1435.4618
				xmax = 1435.6718
				text = "put"
			intervals [4410]:
				xmin = 1435.6718
				xmax = 1435.9318
				text = "in"
			intervals [4411]:
				xmin = 1435.9318
				xmax = 1436.4104
				text = ""
			intervals [4412]:
				xmin = 1436.4104
				xmax = 1436.5704
				text = "so"
			intervals [4413]:
				xmin = 1436.5704
				xmax = 1436.7504
				text = "she"
			intervals [4414]:
				xmin = 1436.7504
				xmax = 1436.8404
				text = "s"
			intervals [4415]:
				xmin = 1436.8404
				xmax = 1436.9904
				text = "like"
			intervals [4416]:
				xmin = 1436.9904
				xmax = 1437.1204
				text = "i"
			intervals [4417]:
				xmin = 1437.1204
				xmax = 1437.2804
				text = "ain't"
			intervals [4418]:
				xmin = 1437.2804
				xmax = 1437.6304
				text = "really"
			intervals [4419]:
				xmin = 1437.6304
				xmax = 1438.1704
				text = "writing"
			intervals [4420]:
				xmin = 1438.1704
				xmax = 1438.2004
				text = ""
			intervals [4421]:
				xmin = 1438.2004
				xmax = 1438.6904
				text = "nothing"
			intervals [4422]:
				xmin = 1438.6904
				xmax = 1438.9204
				text = "in"
			intervals [4423]:
				xmin = 1438.9204
				xmax = 1439.0804
				text = "there"
			intervals [4424]:
				xmin = 1439.0804
				xmax = 1439.7852
				text = ""
			intervals [4425]:
				xmin = 1439.7852
				xmax = 1440.0252
				text = "so"
			intervals [4426]:
				xmin = 1440.0252
				xmax = 1440.3452
				text = "she"
			intervals [4427]:
				xmin = 1440.3452
				xmax = 1440.4952
				text = ""
			intervals [4428]:
				xmin = 1440.4952
				xmax = 1440.6852
				text = "hit"
			intervals [4429]:
				xmin = 1440.6852
				xmax = 1440.8252
				text = "the"
			intervals [4430]:
				xmin = 1440.8252
				xmax = 1441.0852
				text = "teacher"
			intervals [4431]:
				xmin = 1441.0852
				xmax = 1441.2052
				text = "in"
			intervals [4432]:
				xmin = 1441.2052
				xmax = 1441.4252
				text = "the"
			intervals [4433]:
				xmin = 1441.4252
				xmax = 1441.6852
				text = "eye"
			intervals [4434]:
				xmin = 1441.6852
				xmax = 1442.1613
				text = ""
			intervals [4435]:
				xmin = 1442.1613
				xmax = 1442.2513
				text = "and"
			intervals [4436]:
				xmin = 1442.2513
				xmax = 1442.4113
				text = "her"
			intervals [4437]:
				xmin = 1442.4113
				xmax = 1443.1313
				text = "contact"
			intervals [4438]:
				xmin = 1443.1313
				xmax = 1443.4013
				text = "lense"
			intervals [4439]:
				xmin = 1443.4013
				xmax = 1443.4613
				text = "it"
			intervals [4440]:
				xmin = 1443.4613
				xmax = 1443.8613
				text = "came"
			intervals [4441]:
				xmin = 1443.8613
				xmax = 1443.8913
				text = ""
			intervals [4442]:
				xmin = 1443.8913
				xmax = 1443.9513
				text = "out"
			intervals [4443]:
				xmin = 1443.9513
				xmax = 1450.1896
				text = ""
			intervals [4444]:
				xmin = 1450.1896
				xmax = 1450.3296
				text = "but"
			intervals [4445]:
				xmin = 1450.3296
				xmax = 1450.6996
				text = "some"
			intervals [4446]:
				xmin = 1450.6996
				xmax = 1450.8396
				text = "of"
			intervals [4447]:
				xmin = 1450.8396
				xmax = 1450.9696
				text = "'em"
			intervals [4448]:
				xmin = 1450.9696
				xmax = 1451.2196
				text = "make"
			intervals [4449]:
				xmin = 1451.2196
				xmax = 1451.4296
				text = "her"
			intervals [4450]:
				xmin = 1451.4296
				xmax = 1451.6496
				text = "do"
			intervals [4451]:
				xmin = 1451.6496
				xmax = 1451.7396
				text = "that"
			intervals [4452]:
				xmin = 1451.7396
				xmax = 1455.2791
				text = ""
			intervals [4453]:
				xmin = 1455.2791
				xmax = 1455.5891
				text = "mm-hm"
			intervals [4454]:
				xmin = 1455.5891
				xmax = 1455.824
				text = ""
			intervals [4455]:
				xmin = 1455.824
				xmax = 1456.144
				text = "coming"
			intervals [4456]:
				xmin = 1456.144
				xmax = 1456.364
				text = "in"
			intervals [4457]:
				xmin = 1456.364
				xmax = 1456.394
				text = ""
			intervals [4458]:
				xmin = 1456.394
				xmax = 1456.674
				text = "late"
			intervals [4459]:
				xmin = 1456.674
				xmax = 1457.3562
				text = ""
			intervals [4460]:
				xmin = 1457.3562
				xmax = 1457.7062
				text = "going"
			intervals [4461]:
				xmin = 1457.7062
				xmax = 1458.2262
				text = "uptown"
			intervals [4462]:
				xmin = 1458.2262
				xmax = 1458.3462
				text = "with"
			intervals [4463]:
				xmin = 1458.3462
				xmax = 1458.4962
				text = "my"
			intervals [4464]:
				xmin = 1458.4962
				xmax = 1458.7762
				text = "mother"
			intervals [4465]:
				xmin = 1458.7762
				xmax = 1459.224
				text = ""
			intervals [4466]:
				xmin = 1459.224
				xmax = 1459.364
				text = "but"
			intervals [4467]:
				xmin = 1459.364
				xmax = 1459.594
				text = "one"
			intervals [4468]:
				xmin = 1459.594
				xmax = 1459.864
				text = "time"
			intervals [4469]:
				xmin = 1459.864
				xmax = 1460.034
				text = "she"
			intervals [4470]:
				xmin = 1460.034
				xmax = 1460.084
				text = ""
			intervals [4471]:
				xmin = 1460.084
				xmax = 1460.314
				text = "tore"
			intervals [4472]:
				xmin = 1460.314
				xmax = 1460.474
				text = "my"
			intervals [4473]:
				xmin = 1460.474
				xmax = 1460.884
				text = "shirt"
			intervals [4474]:
				xmin = 1460.884
				xmax = 1461.2637
				text = ""
			intervals [4475]:
				xmin = 1461.2637
				xmax = 1461.3937
				text = "when"
			intervals [4476]:
				xmin = 1461.3937
				xmax = 1461.4837
				text = "i"
			intervals [4477]:
				xmin = 1461.4837
				xmax = 1461.9337
				text = "first"
			intervals [4478]:
				xmin = 1461.9337
				xmax = 1462.1537
				text = "went"
			intervals [4479]:
				xmin = 1462.1537
				xmax = 1462.2337
				text = "to"
			intervals [4480]:
				xmin = 1462.2337
				xmax = 1462.7737
				text = "school"
			intervals [4481]:
				xmin = 1462.7737
				xmax = 1463.2909
				text = ""
			intervals [4482]:
				xmin = 1463.2909
				xmax = 1463.7009
				text = "first"
			intervals [4483]:
				xmin = 1463.7009
				xmax = 1463.9409
				text = "went"
			intervals [4484]:
				xmin = 1463.9409
				xmax = 1464.2308
				text = ""
			intervals [4485]:
				xmin = 1464.2308
				xmax = 1464.3608
				text = "when"
			intervals [4486]:
				xmin = 1464.3608
				xmax = 1464.7208
				text = "school"
			intervals [4487]:
				xmin = 1464.7208
				xmax = 1465.3808
				text = "started"
			intervals [4488]:
				xmin = 1465.3808
				xmax = 1465.8508
				text = "again"
			intervals [4489]:
				xmin = 1465.8508
				xmax = 1466.7648
				text = ""
			intervals [4490]:
				xmin = 1466.7648
				xmax = 1467.2448
				text = "first"
			intervals [4491]:
				xmin = 1467.2448
				xmax = 1467.6248
				text = "day"
			intervals [4492]:
				xmin = 1467.6248
				xmax = 1468.3748
				text = ""
			intervals [4493]:
				xmin = 1468.3748
				xmax = 1468.6248
				text = "well"
			intervals [4494]:
				xmin = 1468.6248
				xmax = 1468.9706
				text = ""
			intervals [4495]:
				xmin = 1468.9706
				xmax = 1469.2206
				text = "my"
			intervals [4496]:
				xmin = 1469.2206
				xmax = 1469.3606
				text = "n-"
			intervals [4497]:
				xmin = 1469.3606
				xmax = 1469.3906
				text = ""
			intervals [4498]:
				xmin = 1469.3906
				xmax = 1469.6006
				text = "i"
			intervals [4499]:
				xmin = 1469.6006
				xmax = 1469.7706
				text = "had"
			intervals [4500]:
				xmin = 1469.7706
				xmax = 1469.9306
				text = "my"
			intervals [4501]:
				xmin = 1469.9306
				xmax = 1470.2406
				text = "new"
			intervals [4502]:
				xmin = 1470.2406
				xmax = 1470.6806
				text = "shirt"
			intervals [4503]:
				xmin = 1470.6806
				xmax = 1471.2773
				text = ""
			intervals [4504]:
				xmin = 1471.2773
				xmax = 1471.5173
				text = "she"
			intervals [4505]:
				xmin = 1471.5173
				xmax = 1471.5673
				text = ""
			intervals [4506]:
				xmin = 1471.5673
				xmax = 1471.9273
				text = "tore"
			intervals [4507]:
				xmin = 1471.9273
				xmax = 1472.0373
				text = "it"
			intervals [4508]:
				xmin = 1472.0373
				xmax = 1477.3033
				text = ""
			intervals [4509]:
				xmin = 1477.3033
				xmax = 1477.5633
				text = "no"
			intervals [4510]:
				xmin = 1477.5633
				xmax = 1477.9333
				text = "see"
			intervals [4511]:
				xmin = 1477.9333
				xmax = 1477.9733
				text = ""
			intervals [4512]:
				xmin = 1477.9733
				xmax = 1478.3533
				text = "<unk>"
			intervals [4513]:
				xmin = 1478.3533
				xmax = 1478.926
				text = ""
			intervals [4514]:
				xmin = 1478.926
				xmax = 1479.326
				text = "um"
			intervals [4515]:
				xmin = 1479.326
				xmax = 1479.426
				text = ""
			intervals [4516]:
				xmin = 1479.426
				xmax = 1479.546
				text = "the"
			intervals [4517]:
				xmin = 1479.546
				xmax = 1479.836
				text = "boy"
			intervals [4518]:
				xmin = 1479.836
				xmax = 1480.126
				text = "kept"
			intervals [4519]:
				xmin = 1480.126
				xmax = 1480.336
				text = "hitting"
			intervals [4520]:
				xmin = 1480.336
				xmax = 1480.426
				text = "me"
			intervals [4521]:
				xmin = 1480.426
				xmax = 1480.566
				text = "in"
			intervals [4522]:
				xmin = 1480.566
				xmax = 1480.716
				text = "the"
			intervals [4523]:
				xmin = 1480.716
				xmax = 1481.146
				text = "back"
			intervals [4524]:
				xmin = 1481.146
				xmax = 1481.2376
				text = ""
			intervals [4525]:
				xmin = 1481.2376
				xmax = 1481.4076
				text = "and"
			intervals [4526]:
				xmin = 1481.4076
				xmax = 1481.4876
				text = "i"
			intervals [4527]:
				xmin = 1481.4876
				xmax = 1481.7676
				text = "telled"
			intervals [4528]:
				xmin = 1481.7676
				xmax = 1481.8376
				text = "him"
			intervals [4529]:
				xmin = 1481.8376
				xmax = 1481.9176
				text = "i'm"
			intervals [4530]:
				xmin = 1481.9176
				xmax = 1482.1776
				text = "gonna"
			intervals [4531]:
				xmin = 1482.1776
				xmax = 1482.5199
				text = ""
			intervals [4532]:
				xmin = 1482.5199
				xmax = 1482.6799
				text = "and"
			intervals [4533]:
				xmin = 1482.6799
				xmax = 1482.7699
				text = "i"
			intervals [4534]:
				xmin = 1482.7699
				xmax = 1482.8999
				text = "went"
			intervals [4535]:
				xmin = 1482.8999
				xmax = 1482.9999
				text = "and"
			intervals [4536]:
				xmin = 1482.9999
				xmax = 1483.0599
				text = ""
			intervals [4537]:
				xmin = 1483.0599
				xmax = 1483.3099
				text = "tell"
			intervals [4538]:
				xmin = 1483.3099
				xmax = 1483.4699
				text = "the"
			intervals [4539]:
				xmin = 1483.4699
				xmax = 1483.7999
				text = "teacher"
			intervals [4540]:
				xmin = 1483.7999
				xmax = 1483.8899
				text = "and"
			intervals [4541]:
				xmin = 1483.8899
				xmax = 1484.0899
				text = "she"
			intervals [4542]:
				xmin = 1484.0899
				xmax = 1484.3499
				text = "say"
			intervals [4543]:
				xmin = 1484.3499
				xmax = 1484.4999
				text = "be"
			intervals [4544]:
				xmin = 1484.4999
				xmax = 1484.9999
				text = "quiet"
			intervals [4545]:
				xmin = 1484.9999
				xmax = 1485.4249
				text = ""
			intervals [4546]:
				xmin = 1485.4249
				xmax = 1485.6349
				text = "wouldn't"
			intervals [4547]:
				xmin = 1485.6349
				xmax = 1485.7949
				text = "let"
			intervals [4548]:
				xmin = 1485.7949
				xmax = 1485.8549
				text = "me"
			intervals [4549]:
				xmin = 1485.8549
				xmax = 1486.3155
				text = ""
			intervals [4550]:
				xmin = 1486.3155
				xmax = 1486.4755
				text = "and"
			intervals [4551]:
				xmin = 1486.4755
				xmax = 1486.6255
				text = "i'm"
			intervals [4552]:
				xmin = 1486.6255
				xmax = 1486.7955
				text = "gonna"
			intervals [4553]:
				xmin = 1486.7955
				xmax = 1487.0555
				text = "tell"
			intervals [4554]:
				xmin = 1487.0555
				xmax = 1487.1955
				text = "her"
			intervals [4555]:
				xmin = 1487.1955
				xmax = 1487.5355
				text = "anyway"
			intervals [4556]:
				xmin = 1487.5355
				xmax = 1488.0723
				text = ""
			intervals [4557]:
				xmin = 1488.0723
				xmax = 1488.2723
				text = "so"
			intervals [4558]:
				xmin = 1488.2723
				xmax = 1488.4223
				text = "when"
			intervals [4559]:
				xmin = 1488.4223
				xmax = 1488.6623
				text = "she"
			intervals [4560]:
				xmin = 1488.6623
				xmax = 1488.9523
				text = "come"
			intervals [4561]:
				xmin = 1488.9523
				xmax = 1489.3123
				text = "grabbing"
			intervals [4562]:
				xmin = 1489.3123
				xmax = 1489.4723
				text = "me"
			intervals [4563]:
				xmin = 1489.4723
				xmax = 1489.6223
				text = "on"
			intervals [4564]:
				xmin = 1489.6223
				xmax = 1489.7223
				text = "my"
			intervals [4565]:
				xmin = 1489.7223
				xmax = 1490.1423
				text = "shirt"
			intervals [4566]:
				xmin = 1490.1423
				xmax = 1490.2523
				text = ""
			intervals [4567]:
				xmin = 1490.2523
				xmax = 1490.4723
				text = "<unk>"
			intervals [4568]:
				xmin = 1490.4723
				xmax = 1490.7834
				text = ""
			intervals [4569]:
				xmin = 1490.7834
				xmax = 1491.2534
				text = "slamming"
			intervals [4570]:
				xmin = 1491.2534
				xmax = 1491.4134
				text = "me"
			intervals [4571]:
				xmin = 1491.4134
				xmax = 1491.6134
				text = "through"
			intervals [4572]:
				xmin = 1491.6134
				xmax = 1491.7434
				text = "the"
			intervals [4573]:
				xmin = 1491.7434
				xmax = 1492.0234
				text = "door"
			intervals [4574]:
				xmin = 1492.0234
				xmax = 1492.1234
				text = "i"
			intervals [4575]:
				xmin = 1492.1234
				xmax = 1492.1534
				text = ""
			intervals [4576]:
				xmin = 1492.1534
				xmax = 1492.4934
				text = "told"
			intervals [4577]:
				xmin = 1492.4934
				xmax = 1492.5534
				text = "her"
			intervals [4578]:
				xmin = 1492.5534
				xmax = 1492.6634
				text = "hey"
			intervals [4579]:
				xmin = 1492.6634
				xmax = 1492.7434
				text = ""
			intervals [4580]:
				xmin = 1492.7434
				xmax = 1493.0234
				text = "keep"
			intervals [4581]:
				xmin = 1493.0234
				xmax = 1493.1434
				text = "your"
			intervals [4582]:
				xmin = 1493.1434
				xmax = 1493.4934
				text = "hands"
			intervals [4583]:
				xmin = 1493.4934
				xmax = 1493.6934
				text = "off"
			intervals [4584]:
				xmin = 1493.6934
				xmax = 1493.7234
				text = ""
			intervals [4585]:
				xmin = 1493.7234
				xmax = 1493.9234
				text = "of"
			intervals [4586]:
				xmin = 1493.9234
				xmax = 1493.9934
				text = ""
			intervals [4587]:
				xmin = 1493.9934
				xmax = 1494.0534
				text = "me"
			intervals [4588]:
				xmin = 1494.0534
				xmax = 1494.1562
				text = ""
			intervals [4589]:
				xmin = 1494.1562
				xmax = 1494.3662
				text = "cause"
			intervals [4590]:
				xmin = 1494.3662
				xmax = 1494.4662
				text = "i"
			intervals [4591]:
				xmin = 1494.4662
				xmax = 1494.6462
				text = "know"
			intervals [4592]:
				xmin = 1494.6462
				xmax = 1494.7762
				text = "what"
			intervals [4593]:
				xmin = 1494.7762
				xmax = 1494.8762
				text = "i'm"
			intervals [4594]:
				xmin = 1494.8762
				xmax = 1494.9362
				text = ""
			intervals [4595]:
				xmin = 1494.9362
				xmax = 1495.3062
				text = "talking"
			intervals [4596]:
				xmin = 1495.3062
				xmax = 1495.5662
				text = "about"
			intervals [4597]:
				xmin = 1495.5662
				xmax = 1497.0425
				text = ""
			intervals [4598]:
				xmin = 1497.0425
				xmax = 1497.1725
				text = "and"
			intervals [4599]:
				xmin = 1497.1725
				xmax = 1497.4125
				text = "this"
			intervals [4600]:
				xmin = 1497.4125
				xmax = 1497.7025
				text = "boy"
			intervals [4601]:
				xmin = 1497.7025
				xmax = 1497.9425
				text = "name"
			intervals [4602]:
				xmin = 1497.9425
				xmax = 1498.5625
				text = "rdx"
			intervals [4603]:
				xmin = 1498.5625
				xmax = 1498.9998
				text = ""
			intervals [4604]:
				xmin = 1498.9998
				xmax = 1499.1898
				text = "he"
			intervals [4605]:
				xmin = 1499.1898
				xmax = 1499.4498
				text = "was"
			intervals [4606]:
				xmin = 1499.4498
				xmax = 1499.7998
				text = "tryna"
			intervals [4607]:
				xmin = 1499.7998
				xmax = 1499.9698
				text = "be"
			intervals [4608]:
				xmin = 1499.9698
				xmax = 1500.0098
				text = ""
			intervals [4609]:
				xmin = 1500.0098
				xmax = 1500.5398
				text = "tricky"
			intervals [4610]:
				xmin = 1500.5398
				xmax = 1501.5644
				text = ""
			intervals [4611]:
				xmin = 1501.5644
				xmax = 1501.8144
				text = "pretend"
			intervals [4612]:
				xmin = 1501.8144
				xmax = 1502.0044
				text = "like"
			intervals [4613]:
				xmin = 1502.0044
				xmax = 1502.1444
				text = "he"
			intervals [4614]:
				xmin = 1502.1444
				xmax = 1502.3544
				text = "don't"
			intervals [4615]:
				xmin = 1502.3544
				xmax = 1502.6244
				text = "do"
			intervals [4616]:
				xmin = 1502.6244
				xmax = 1502.9744
				text = "nothing"
			intervals [4617]:
				xmin = 1502.9744
				xmax = 1503.1544
				text = "all"
			intervals [4618]:
				xmin = 1503.1544
				xmax = 1503.3044
				text = "the"
			intervals [4619]:
				xmin = 1503.3044
				xmax = 1503.5944
				text = "time"
			intervals [4620]:
				xmin = 1503.5944
				xmax = 1503.9005
				text = ""
			intervals [4621]:
				xmin = 1503.9005
				xmax = 1504.0805
				text = "when"
			intervals [4622]:
				xmin = 1504.0805
				xmax = 1504.1705
				text = "we"
			intervals [4623]:
				xmin = 1504.1705
				xmax = 1504.3005
				text = "have"
			intervals [4624]:
				xmin = 1504.3005
				xmax = 1504.3605
				text = "a"
			intervals [4625]:
				xmin = 1504.3605
				xmax = 1504.9305
				text = "substitute"
			intervals [4626]:
				xmin = 1504.9305
				xmax = 1505.1405
				text = "he"
			intervals [4627]:
				xmin = 1505.1405
				xmax = 1505.3605
				text = "run"
			intervals [4628]:
				xmin = 1505.3605
				xmax = 1505.6805
				text = "around"
			intervals [4629]:
				xmin = 1505.6805
				xmax = 1505.7905
				text = "in"
			intervals [4630]:
				xmin = 1505.7905
				xmax = 1505.8505
				text = "the"
			intervals [4631]:
				xmin = 1505.8505
				xmax = 1506.0505
				text = "room"
			intervals [4632]:
				xmin = 1506.0505
				xmax = 1506.1705
				text = "and"
			intervals [4633]:
				xmin = 1506.1705
				xmax = 1506.3974
				text = ""
			intervals [4634]:
				xmin = 1506.3974
				xmax = 1506.4874
				text = "when"
			intervals [4635]:
				xmin = 1506.4874
				xmax = 1506.6174
				text = "the"
			intervals [4636]:
				xmin = 1506.6174
				xmax = 1506.9674
				text = "teacher"
			intervals [4637]:
				xmin = 1506.9674
				xmax = 1507.1474
				text = "come"
			intervals [4638]:
				xmin = 1507.1474
				xmax = 1507.2974
				text = "by"
			intervals [4639]:
				xmin = 1507.2974
				xmax = 1507.4665
				text = ""
			intervals [4640]:
				xmin = 1507.4665
				xmax = 1507.6165
				text = "he"
			intervals [4641]:
				xmin = 1507.6165
				xmax = 1507.7565
				text = "say"
			intervals [4642]:
				xmin = 1507.7565
				xmax = 1507.7965
				text = "i"
			intervals [4643]:
				xmin = 1507.7965
				xmax = 1508.1265
				text = "don't"
			intervals [4644]:
				xmin = 1508.1265
				xmax = 1508.3765
				text = "do"
			intervals [4645]:
				xmin = 1508.3765
				xmax = 1508.9665
				text = "nothing"
			intervals [4646]:
				xmin = 1508.9665
				xmax = 1509.0845
				text = ""
			intervals [4647]:
				xmin = 1509.0845
				xmax = 1509.2945
				text = "and"
			intervals [4648]:
				xmin = 1509.2945
				xmax = 1509.4445
				text = "then"
			intervals [4649]:
				xmin = 1509.4445
				xmax = 1509.6345
				text = "she"
			intervals [4650]:
				xmin = 1509.6345
				xmax = 1509.7945
				text = "just"
			intervals [4651]:
				xmin = 1509.7945
				xmax = 1510.0645
				text = "send"
			intervals [4652]:
				xmin = 1510.0645
				xmax = 1510.1545
				text = "him"
			intervals [4653]:
				xmin = 1510.1545
				xmax = 1510.4145
				text = "down"
			intervals [4654]:
				xmin = 1510.4145
				xmax = 1510.5145
				text = "to"
			intervals [4655]:
				xmin = 1510.5145
				xmax = 1510.5945
				text = "the"
			intervals [4656]:
				xmin = 1510.5945
				xmax = 1511.2145
				text = "principal"
			intervals [4657]:
				xmin = 1511.2145
				xmax = 1511.5454
				text = ""
			intervals [4658]:
				xmin = 1511.5454
				xmax = 1511.7254
				text = "let"
			intervals [4659]:
				xmin = 1511.7254
				xmax = 1511.8854
				text = "him"
			intervals [4660]:
				xmin = 1511.8854
				xmax = 1512.1454
				text = "take"
			intervals [4661]:
				xmin = 1512.1454
				xmax = 1512.5954
				text = "notes"
			intervals [4662]:
				xmin = 1512.5954
				xmax = 1512.6754
				text = "and"
			intervals [4663]:
				xmin = 1512.6754
				xmax = 1513.1654
				text = "stuff"
			intervals [4664]:
				xmin = 1513.1654
				xmax = 1525.7497
				text = ""
			intervals [4665]:
				xmin = 1525.7497
				xmax = 1525.8897
				text = "y-"
			intervals [4666]:
				xmin = 1525.8897
				xmax = 1526.2665
				text = ""
			intervals [4667]:
				xmin = 1526.2665
				xmax = 1526.5665
				text = "yeah"
			intervals [4668]:
				xmin = 1526.5665
				xmax = 1529.3915
				text = ""
			intervals [4669]:
				xmin = 1529.3915
				xmax = 1529.5515
				text = "her"
			intervals [4670]:
				xmin = 1529.5515
				xmax = 1530.0115
				text = "name"
			intervals [4671]:
				xmin = 1530.0115
				xmax = 1530.2515
				text = "was"
			intervals [4672]:
				xmin = 1530.2515
				xmax = 1530.5115
				text = "miss"
			intervals [4673]:
				xmin = 1530.5115
				xmax = 1530.5615
				text = ""
			intervals [4674]:
				xmin = 1530.5615
				xmax = 1530.9715
				text = "rdx"
			intervals [4675]:
				xmin = 1530.9715
				xmax = 1533.6874
				text = ""
			intervals [4676]:
				xmin = 1533.6874
				xmax = 1533.9674
				text = "see"
			intervals [4677]:
				xmin = 1533.9674
				xmax = 1534.5774
				text = "um"
			intervals [4678]:
				xmin = 1534.5774
				xmax = 1534.8832
				text = ""
			intervals [4679]:
				xmin = 1534.8832
				xmax = 1535.1932
				text = "one"
			intervals [4680]:
				xmin = 1535.1932
				xmax = 1535.6832
				text = "thing"
			intervals [4681]:
				xmin = 1535.6832
				xmax = 1535.8132
				text = ""
			intervals [4682]:
				xmin = 1535.8132
				xmax = 1536.1132
				text = "she"
			intervals [4683]:
				xmin = 1536.1132
				xmax = 1536.4332
				text = "didn't"
			intervals [4684]:
				xmin = 1536.4332
				xmax = 1536.6832
				text = "even"
			intervals [4685]:
				xmin = 1536.6832
				xmax = 1536.9032
				text = "let"
			intervals [4686]:
				xmin = 1536.9032
				xmax = 1537.1932
				text = "us"
			intervals [4687]:
				xmin = 1537.1932
				xmax = 1538.2825
				text = ""
			intervals [4688]:
				xmin = 1538.2825
				xmax = 1538.5325
				text = "one"
			intervals [4689]:
				xmin = 1538.5325
				xmax = 1538.7725
				text = "thing"
			intervals [4690]:
				xmin = 1538.7725
				xmax = 1538.9225
				text = "my"
			intervals [4691]:
				xmin = 1538.9225
				xmax = 1539.2525
				text = "other"
			intervals [4692]:
				xmin = 1539.2525
				xmax = 1539.5225
				text = "teacher"
			intervals [4693]:
				xmin = 1539.5225
				xmax = 1539.8825
				text = "name"
			intervals [4694]:
				xmin = 1539.8825
				xmax = 1539.9125
				text = ""
			intervals [4695]:
				xmin = 1539.9125
				xmax = 1540.0725
				text = "who"
			intervals [4696]:
				xmin = 1540.0725
				xmax = 1540.2725
				text = "tore"
			intervals [4697]:
				xmin = 1540.2725
				xmax = 1540.4225
				text = "my"
			intervals [4698]:
				xmin = 1540.4225
				xmax = 1540.7925
				text = "shirt"
			intervals [4699]:
				xmin = 1540.7925
				xmax = 1541.2842
				text = ""
			intervals [4700]:
				xmin = 1541.2842
				xmax = 1541.4242
				text = "well"
			intervals [4701]:
				xmin = 1541.4242
				xmax = 1541.6542
				text = "she"
			intervals [4702]:
				xmin = 1541.6542
				xmax = 1541.9642
				text = "didn't"
			intervals [4703]:
				xmin = 1541.9642
				xmax = 1542.1542
				text = "let"
			intervals [4704]:
				xmin = 1542.1542
				xmax = 1542.2842
				text = "us"
			intervals [4705]:
				xmin = 1542.2842
				xmax = 1542.3242
				text = ""
			intervals [4706]:
				xmin = 1542.3242
				xmax = 1542.4542
				text = "go"
			intervals [4707]:
				xmin = 1542.4542
				xmax = 1543.0242
				text = "outside"
			intervals [4708]:
				xmin = 1543.0242
				xmax = 1543.2342
				text = "at"
			intervals [4709]:
				xmin = 1543.2342
				xmax = 1543.5742
				text = "all"
			intervals [4710]:
				xmin = 1543.5742
				xmax = 1544.499
				text = ""
			intervals [4711]:
				xmin = 1544.499
				xmax = 1544.879
				text = "only"
			intervals [4712]:
				xmin = 1544.879
				xmax = 1545.0445
				text = ""
			intervals [4713]:
				xmin = 1545.0445
				xmax = 1545.3445
				text = "teach"
			intervals [4714]:
				xmin = 1545.3445
				xmax = 1545.6281
				text = ""
			intervals [4715]:
				xmin = 1545.6281
				xmax = 1545.8981
				text = "only"
			intervals [4716]:
				xmin = 1545.8981
				xmax = 1546.2281
				text = "time"
			intervals [4717]:
				xmin = 1546.2281
				xmax = 1546.3681
				text = "we"
			intervals [4718]:
				xmin = 1546.3681
				xmax = 1546.5181
				text = "went"
			intervals [4719]:
				xmin = 1546.5181
				xmax = 1546.9581
				text = "outside"
			intervals [4720]:
				xmin = 1546.9581
				xmax = 1547.1181
				text = "when"
			intervals [4721]:
				xmin = 1547.1181
				xmax = 1547.2181
				text = "we"
			intervals [4722]:
				xmin = 1547.2181
				xmax = 1547.3881
				text = "had"
			intervals [4723]:
				xmin = 1547.3881
				xmax = 1547.4481
				text = "a"
			intervals [4724]:
				xmin = 1547.4481
				xmax = 1548.1381
				text = "substitute"
			intervals [4725]:
				xmin = 1548.1381
				xmax = 1552.7992
				text = ""
			intervals [4726]:
				xmin = 1552.7992
				xmax = 1552.9492
				text = "yeah"
			intervals [4727]:
				xmin = 1552.9492
				xmax = 1553.2492
				text = "well"
			intervals [4728]:
				xmin = 1553.2492
				xmax = 1553.3492
				text = "i"
			intervals [4729]:
				xmin = 1553.3492
				xmax = 1553.5592
				text = "was"
			intervals [4730]:
				xmin = 1553.5592
				xmax = 1553.6892
				text = "in"
			intervals [4731]:
				xmin = 1553.6892
				xmax = 1553.7692
				text = "the"
			intervals [4732]:
				xmin = 1553.7692
				xmax = 1554.1422
				text = ""
			intervals [4733]:
				xmin = 1554.1422
				xmax = 1554.5522
				text = "third"
			intervals [4734]:
				xmin = 1554.5522
				xmax = 1554.6222
				text = ""
			intervals [4735]:
				xmin = 1554.6222
				xmax = 1555.0922
				text = "grade"
			intervals [4736]:
				xmin = 1555.0922
				xmax = 1557.1199
				text = ""
			intervals [4737]:
				xmin = 1557.1199
				xmax = 1557.4599
				text = "so"
			intervals [4738]:
				xmin = 1557.4599
				xmax = 1557.8699
				text = ""
			intervals [4739]:
				xmin = 1557.8699
				xmax = 1558.0999
				text = "um"
			intervals [4740]:
				xmin = 1558.0999
				xmax = 1558.4507
				text = ""
			intervals [4741]:
				xmin = 1558.4507
				xmax = 1558.5907
				text = "it"
			intervals [4742]:
				xmin = 1558.5907
				xmax = 1558.8907
				text = "was"
			intervals [4743]:
				xmin = 1558.8907
				xmax = 1559.6907
				text = "rdx"
			intervals [4744]:
				xmin = 1559.6907
				xmax = 1561.4086
				text = ""
			intervals [4745]:
				xmin = 1561.4086
				xmax = 1561.6086
				text = "and"
			intervals [4746]:
				xmin = 1561.6086
				xmax = 1562.0986
				text = "um"
			intervals [4747]:
				xmin = 1562.0986
				xmax = 1563.3663
				text = ""
			intervals [4748]:
				xmin = 1563.3663
				xmax = 1564.3463
				text = "rdx"
			intervals [4749]:
				xmin = 1564.3463
				xmax = 1564.7713
				text = ""
			intervals [4750]:
				xmin = 1564.7713
				xmax = 1564.9113
				text = "the"
			intervals [4751]:
				xmin = 1564.9113
				xmax = 1565.1613
				text = "boy"
			intervals [4752]:
				xmin = 1565.1613
				xmax = 1565.2213
				text = "who"
			intervals [4753]:
				xmin = 1565.2213
				xmax = 1565.3213
				text = "let"
			intervals [4754]:
				xmin = 1565.3213
				xmax = 1565.5613
				text = "she"
			intervals [4755]:
				xmin = 1565.5613
				xmax = 1565.8113
				text = "do"
			intervals [4756]:
				xmin = 1565.8113
				xmax = 1565.9813
				text = ""
			intervals [4757]:
				xmin = 1565.9813
				xmax = 1566.3013
				text = "her"
			intervals [4758]:
				xmin = 1566.3013
				xmax = 1566.9396
				text = ""
			intervals [4759]:
				xmin = 1566.9396
				xmax = 1567.0496
				text = "well"
			intervals [4760]:
				xmin = 1567.0496
				xmax = 1567.7496
				text = "anyway"
			intervals [4761]:
				xmin = 1567.7496
				xmax = 1568.583
				text = ""
			intervals [4762]:
				xmin = 1568.583
				xmax = 1568.723
				text = "when"
			intervals [4763]:
				xmin = 1568.723
				xmax = 1568.833
				text = "i"
			intervals [4764]:
				xmin = 1568.833
				xmax = 1569.013
				text = "was"
			intervals [4765]:
				xmin = 1569.013
				xmax = 1569.203
				text = "in"
			intervals [4766]:
				xmin = 1569.203
				xmax = 1569.453
				text = "the"
			intervals [4767]:
				xmin = 1569.453
				xmax = 1569.883
				text = "um"
			intervals [4768]:
				xmin = 1569.883
				xmax = 1570.4136
				text = ""
			intervals [4769]:
				xmin = 1570.4136
				xmax = 1570.5236
				text = "she"
			intervals [4770]:
				xmin = 1570.5236
				xmax = 1570.7436
				text = "ain't"
			intervals [4771]:
				xmin = 1570.7436
				xmax = 1570.9836
				text = "let"
			intervals [4772]:
				xmin = 1570.9836
				xmax = 1571.4736
				text = "nobody"
			intervals [4773]:
				xmin = 1571.4736
				xmax = 1571.7736
				text = "do"
			intervals [4774]:
				xmin = 1571.7736
				xmax = 1572.0136
				text = ""
			intervals [4775]:
				xmin = 1572.0136
				xmax = 1572.1236
				text = "n-"
			intervals [4776]:
				xmin = 1572.1236
				xmax = 1572.3736
				text = "no"
			intervals [4777]:
				xmin = 1572.3736
				xmax = 1572.8736
				text = "drawing"
			intervals [4778]:
				xmin = 1572.8736
				xmax = 1573.0636
				text = "but"
			intervals [4779]:
				xmin = 1573.0636
				xmax = 1573.0936
				text = ""
			intervals [4780]:
				xmin = 1573.0936
				xmax = 1573.4336
				text = "me"
			intervals [4781]:
				xmin = 1573.4336
				xmax = 1573.9835
				text = ""
			intervals [4782]:
				xmin = 1573.9835
				xmax = 1574.3635
				text = "so"
			intervals [4783]:
				xmin = 1574.3635
				xmax = 1575.3363
				text = ""
			intervals [4784]:
				xmin = 1575.3363
				xmax = 1575.5763
				text = "when"
			intervals [4785]:
				xmin = 1575.5763
				xmax = 1576.0063
				text = "um"
			intervals [4786]:
				xmin = 1576.0063
				xmax = 1576.8573
				text = ""
			intervals [4787]:
				xmin = 1576.8573
				xmax = 1577.0873
				text = "so"
			intervals [4788]:
				xmin = 1577.0873
				xmax = 1577.3773
				text = "she"
			intervals [4789]:
				xmin = 1577.3773
				xmax = 1577.6073
				text = "let"
			intervals [4790]:
				xmin = 1577.6073
				xmax = 1577.7773
				text = "us"
			intervals [4791]:
				xmin = 1577.7773
				xmax = 1577.8873
				text = "go"
			intervals [4792]:
				xmin = 1577.8873
				xmax = 1578.5473
				text = "outside"
			intervals [4793]:
				xmin = 1578.5473
				xmax = 1578.6538
				text = ""
			intervals [4794]:
				xmin = 1578.6538
				xmax = 1578.8738
				text = "if"
			intervals [4795]:
				xmin = 1578.8738
				xmax = 1578.9938
				text = "it"
			intervals [4796]:
				xmin = 1578.9938
				xmax = 1579.1838
				text = "be"
			intervals [4797]:
				xmin = 1579.1838
				xmax = 1579.6738
				text = "raining"
			intervals [4798]:
				xmin = 1579.6738
				xmax = 1579.9038
				text = "she"
			intervals [4799]:
				xmin = 1579.9038
				xmax = 1580.1238
				text = "let"
			intervals [4800]:
				xmin = 1580.1238
				xmax = 1580.2238
				text = "us"
			intervals [4801]:
				xmin = 1580.2238
				xmax = 1580.4938
				text = "play"
			intervals [4802]:
				xmin = 1580.4938
				xmax = 1580.9638
				text = "games"
			intervals [4803]:
				xmin = 1580.9638
				xmax = 1581.1038
				text = "in"
			intervals [4804]:
				xmin = 1581.1038
				xmax = 1581.3038
				text = "there"
			intervals [4805]:
				xmin = 1581.3038
				xmax = 1582.3222
				text = ""
			intervals [4806]:
				xmin = 1582.3222
				xmax = 1582.5022
				text = "and"
			intervals [4807]:
				xmin = 1582.5022
				xmax = 1582.8022
				text = "um"
			intervals [4808]:
				xmin = 1582.8022
				xmax = 1583.3076
				text = ""
			intervals [4809]:
				xmin = 1583.3076
				xmax = 1583.5576
				text = "and"
			intervals [4810]:
				xmin = 1583.5576
				xmax = 1583.9076
				text = "uh"
			intervals [4811]:
				xmin = 1583.9076
				xmax = 1584.1143
				text = ""
			intervals [4812]:
				xmin = 1584.1143
				xmax = 1584.6243
				text = "every"
			intervals [4813]:
				xmin = 1584.6243
				xmax = 1584.7697
				text = ""
			intervals [4814]:
				xmin = 1584.7697
				xmax = 1584.8897
				text = "we"
			intervals [4815]:
				xmin = 1584.8897
				xmax = 1585.0897
				text = "have"
			intervals [4816]:
				xmin = 1585.0897
				xmax = 1585.1297
				text = ""
			intervals [4817]:
				xmin = 1585.1297
				xmax = 1585.7897
				text = "parties"
			intervals [4818]:
				xmin = 1585.7897
				xmax = 1586.3851
				text = ""
			intervals [4819]:
				xmin = 1586.3851
				xmax = 1587.0451
				text = "um"
			intervals [4820]:
				xmin = 1587.0451
				xmax = 1587.0951
				text = ""
			intervals [4821]:
				xmin = 1587.0951
				xmax = 1588.0951
				text = "halloweens"
			intervals [4822]:
				xmin = 1588.0951
				xmax = 1588.572
				text = ""
			intervals [4823]:
				xmin = 1588.572
				xmax = 1589.182
				text = "christmas"
			intervals [4824]:
				xmin = 1589.182
				xmax = 1589.242
				text = "and"
			intervals [4825]:
				xmin = 1589.242
				xmax = 1589.752
				text = "stuff"
			intervals [4826]:
				xmin = 1589.752
				xmax = 1591.1301
				text = ""
			intervals [4827]:
				xmin = 1591.1301
				xmax = 1591.2301
				text = "sh-"
			intervals [4828]:
				xmin = 1591.2301
				xmax = 1591.3126
				text = ""
			intervals [4829]:
				xmin = 1591.3126
				xmax = 1591.4926
				text = "that"
			intervals [4830]:
				xmin = 1591.4926
				xmax = 1591.7226
				text = "was"
			intervals [4831]:
				xmin = 1591.7226
				xmax = 1591.7526
				text = ""
			intervals [4832]:
				xmin = 1591.7526
				xmax = 1591.9526
				text = "her"
			intervals [4833]:
				xmin = 1591.9526
				xmax = 1592.1826
				text = "name"
			intervals [4834]:
				xmin = 1592.1826
				xmax = 1592.3726
				text = "was"
			intervals [4835]:
				xmin = 1592.3726
				xmax = 1592.6526
				text = "miss"
			intervals [4836]:
				xmin = 1592.6526
				xmax = 1592.6826
				text = ""
			intervals [4837]:
				xmin = 1592.6826
				xmax = 1593.0226
				text = "rdx"
			intervals [4838]:
				xmin = 1593.0226
				xmax = 1593.2104
				text = ""
			intervals [4839]:
				xmin = 1593.2104
				xmax = 1593.3804
				text = "and"
			intervals [4840]:
				xmin = 1593.3804
				xmax = 1593.5004
				text = "her"
			intervals [4841]:
				xmin = 1593.5004
				xmax = 1593.8204
				text = "uh"
			intervals [4842]:
				xmin = 1593.8204
				xmax = 1594.2604
				text = "daughter"
			intervals [4843]:
				xmin = 1594.2604
				xmax = 1594.4204
				text = "was"
			intervals [4844]:
				xmin = 1594.4204
				xmax = 1594.7204
				text = "going"
			intervals [4845]:
				xmin = 1594.7204
				xmax = 1594.8704
				text = "to"
			intervals [4846]:
				xmin = 1594.8704
				xmax = 1595.0704
				text = "the"
			intervals [4847]:
				xmin = 1595.0704
				xmax = 1595.2244
				text = ""
			intervals [4848]:
				xmin = 1595.2244
				xmax = 1595.3544
				text = "uh"
			intervals [4849]:
				xmin = 1595.3544
				xmax = 1595.5644
				text = "that"
			intervals [4850]:
				xmin = 1595.5644
				xmax = 1596.0044
				text = "school"
			intervals [4851]:
				xmin = 1596.0044
				xmax = 1598.0767
				text = ""
			intervals [4852]:
				xmin = 1598.0767
				xmax = 1598.2867
				text = "that"
			intervals [4853]:
				xmin = 1598.2867
				xmax = 1598.4667
				text = "s"
			intervals [4854]:
				xmin = 1598.4667
				xmax = 1598.7367
				text = "on"
			intervals [4855]:
				xmin = 1598.7367
				xmax = 1598.8907
				text = ""
			intervals [4856]:
				xmin = 1598.8907
				xmax = 1599.2407
				text = "best"
			intervals [4857]:
				xmin = 1599.2407
				xmax = 1599.7607
				text = "teacher"
			intervals [4858]:
				xmin = 1599.7607
				xmax = 1599.9507
				text = "i"
			intervals [4859]:
				xmin = 1599.9507
				xmax = 1600.3007
				text = "had"
			intervals [4860]:
				xmin = 1600.3007
				xmax = 1610.8781
				text = ""
			intervals [4861]:
				xmin = 1610.8781
				xmax = 1611.0181
				text = "oh"
			intervals [4862]:
				xmin = 1611.0181
				xmax = 1611.5881
				text = "yeah"
			intervals [4863]:
				xmin = 1611.5881
				xmax = 1612.1317
				text = ""
			intervals [4864]:
				xmin = 1612.1317
				xmax = 1612.4417
				text = "um"
			intervals [4865]:
				xmin = 1612.4417
				xmax = 1612.5217
				text = "a"
			intervals [4866]:
				xmin = 1612.5217
				xmax = 1612.8317
				text = "boy"
			intervals [4867]:
				xmin = 1612.8317
				xmax = 1613.0117
				text = "was"
			intervals [4868]:
				xmin = 1613.0117
				xmax = 1613.2517
				text = "gonna"
			intervals [4869]:
				xmin = 1613.2517
				xmax = 1613.3917
				text = "do"
			intervals [4870]:
				xmin = 1613.3917
				xmax = 1613.6517
				text = "that"
			intervals [4871]:
				xmin = 1613.6517
				xmax = 1613.7517
				text = "the"
			intervals [4872]:
				xmin = 1613.7517
				xmax = 1614.1117
				text = "last"
			intervals [4873]:
				xmin = 1614.1117
				xmax = 1614.2417
				text = "day"
			intervals [4874]:
				xmin = 1614.2417
				xmax = 1614.3617
				text = "of"
			intervals [4875]:
				xmin = 1614.3617
				xmax = 1614.7417
				text = "school"
			intervals [4876]:
				xmin = 1614.7417
				xmax = 1616.8207
				text = ""
			intervals [4877]:
				xmin = 1616.8207
				xmax = 1617.1807
				text = "huh"
			intervals [4878]:
				xmin = 1617.1807
				xmax = 1618.8937
				text = ""
			intervals [4879]:
				xmin = 1618.8937
				xmax = 1619.0937
				text = "they"
			intervals [4880]:
				xmin = 1619.0937
				xmax = 1619.5137
				text = "told"
			intervals [4881]:
				xmin = 1619.5137
				xmax = 1619.6037
				text = "on"
			intervals [4882]:
				xmin = 1619.6037
				xmax = 1619.7437
				text = ""
			intervals [4883]:
				xmin = 1619.7437
				xmax = 1619.9637
				text = "him"
			intervals [4884]:
				xmin = 1619.9637
				xmax = 1624.586
				text = ""
			intervals [4885]:
				xmin = 1624.586
				xmax = 1624.806
				text = "and"
			intervals [4886]:
				xmin = 1624.806
				xmax = 1625.146
				text = "um"
			intervals [4887]:
				xmin = 1625.146
				xmax = 1625.6992
				text = ""
			intervals [4888]:
				xmin = 1625.6992
				xmax = 1625.9092
				text = "he"
			intervals [4889]:
				xmin = 1625.9092
				xmax = 1626.3392
				text = "brought"
			intervals [4890]:
				xmin = 1626.3392
				xmax = 1626.9256
				text = ""
			intervals [4891]:
				xmin = 1626.9256
				xmax = 1627.1756
				text = "um"
			intervals [4892]:
				xmin = 1627.1756
				xmax = 1627.6224
				text = ""
			intervals [4893]:
				xmin = 1627.6224
				xmax = 1627.9624
				text = "see"
			intervals [4894]:
				xmin = 1627.9624
				xmax = 1628.3358
				text = ""
			intervals [4895]:
				xmin = 1628.3358
				xmax = 1628.5958
				text = "um"
			intervals [4896]:
				xmin = 1628.5958
				xmax = 1628.7358
				text = "we"
			intervals [4897]:
				xmin = 1628.7358
				xmax = 1628.8958
				text = "was"
			intervals [4898]:
				xmin = 1628.8958
				xmax = 1629.1658
				text = "having"
			intervals [4899]:
				xmin = 1629.1658
				xmax = 1629.2358
				text = ""
			intervals [4900]:
				xmin = 1629.2358
				xmax = 1629.5458
				text = "art"
			intervals [4901]:
				xmin = 1629.5458
				xmax = 1629.6158
				text = ""
			intervals [4902]:
				xmin = 1629.6158
				xmax = 1629.7758
				text = "you"
			intervals [4903]:
				xmin = 1629.7758
				xmax = 1630.0758
				text = "know"
			intervals [4904]:
				xmin = 1630.0758
				xmax = 1630.4368
				text = ""
			intervals [4905]:
				xmin = 1630.4368
				xmax = 1630.7168
				text = "so"
			intervals [4906]:
				xmin = 1630.7168
				xmax = 1630.8868
				text = "the"
			intervals [4907]:
				xmin = 1630.8868
				xmax = 1631.1668
				text = "boy"
			intervals [4908]:
				xmin = 1631.1668
				xmax = 1631.3168
				text = "b"
			intervals [4909]:
				xmin = 1631.3168
				xmax = 1631.4968
				text = ""
			intervals [4910]:
				xmin = 1631.4968
				xmax = 1631.7768
				text = "brought"
			intervals [4911]:
				xmin = 1631.7768
				xmax = 1631.8268
				text = "a"
			intervals [4912]:
				xmin = 1631.8268
				xmax = 1632.2168
				text = "knife"
			intervals [4913]:
				xmin = 1632.2168
				xmax = 1632.4268
				text = "to"
			intervals [4914]:
				xmin = 1632.4268
				xmax = 1632.9768
				text = "school"
			intervals [4915]:
				xmin = 1632.9768
				xmax = 1633.8209
				text = ""
			intervals [4916]:
				xmin = 1633.8209
				xmax = 1634.0609
				text = "for"
			intervals [4917]:
				xmin = 1634.0609
				xmax = 1634.2409
				text = "the"
			intervals [4918]:
				xmin = 1634.2409
				xmax = 1634.6209
				text = "teacher"
			intervals [4919]:
				xmin = 1634.6209
				xmax = 1637.249
				text = ""
			intervals [4920]:
				xmin = 1637.249
				xmax = 1637.569
				text = "so"
			intervals [4921]:
				xmin = 1637.569
				xmax = 1637.729
				text = "he"
			intervals [4922]:
				xmin = 1637.729
				xmax = 1638.099
				text = "didn't"
			intervals [4923]:
				xmin = 1638.099
				xmax = 1638.279
				text = "get"
			intervals [4924]:
				xmin = 1638.279
				xmax = 1638.319
				text = ""
			intervals [4925]:
				xmin = 1638.319
				xmax = 1638.419
				text = "to"
			intervals [4926]:
				xmin = 1638.419
				xmax = 1638.809
				text = "use"
			intervals [4927]:
				xmin = 1638.809
				xmax = 1638.949
				text = "it"
			intervals [4928]:
				xmin = 1638.949
				xmax = 1639.6717
				text = ""
			intervals [4929]:
				xmin = 1639.6717
				xmax = 1639.9017
				text = "and"
			intervals [4930]:
				xmin = 1639.9017
				xmax = 1640.1117
				text = "they"
			intervals [4931]:
				xmin = 1640.1117
				xmax = 1640.4117
				text = "throwed"
			intervals [4932]:
				xmin = 1640.4117
				xmax = 1640.5717
				text = "it"
			intervals [4933]:
				xmin = 1640.5717
				xmax = 1640.7017
				text = "out"
			intervals [4934]:
				xmin = 1640.7017
				xmax = 1640.7717
				text = ""
			intervals [4935]:
				xmin = 1640.7717
				xmax = 1640.8917
				text = "the"
			intervals [4936]:
				xmin = 1640.8917
				xmax = 1641.2317
				text = "window"
			intervals [4937]:
				xmin = 1641.2317
				xmax = 1643.9577
				text = ""
			intervals [4938]:
				xmin = 1643.9577
				xmax = 1644.1777
				text = "and"
			intervals [4939]:
				xmin = 1644.1777
				xmax = 1644.5577
				text = "um"
			intervals [4940]:
				xmin = 1644.5577
				xmax = 1651.2435
				text = ""
			intervals [4941]:
				xmin = 1651.2435
				xmax = 1651.4735
				text = "and"
			intervals [4942]:
				xmin = 1651.4735
				xmax = 1651.8935
				text = "then"
			intervals [4943]:
				xmin = 1651.8935
				xmax = 1659.106
				text = ""
			intervals [4944]:
				xmin = 1659.106
				xmax = 1659.256
				text = "and"
			intervals [4945]:
				xmin = 1659.256
				xmax = 1659.536
				text = "he"
			intervals [4946]:
				xmin = 1659.536
				xmax = 1660.086
				text = "was"
			intervals [4947]:
				xmin = 1660.086
				xmax = 1661.0904
				text = ""
			intervals [4948]:
				xmin = 1661.0904
				xmax = 1661.3404
				text = "and"
			intervals [4949]:
				xmin = 1661.3404
				xmax = 1661.7104
				text = "then"
			intervals [4950]:
				xmin = 1661.7104
				xmax = 1661.8804
				text = "when"
			intervals [4951]:
				xmin = 1661.8804
				xmax = 1662.0604
				text = "he"
			intervals [4952]:
				xmin = 1662.0604
				xmax = 1662.3203
				text = ""
			intervals [4953]:
				xmin = 1662.3203
				xmax = 1662.5103
				text = "he"
			intervals [4954]:
				xmin = 1662.5103
				xmax = 1662.9503
				text = "brought"
			intervals [4955]:
				xmin = 1662.9503
				xmax = 1663.0663
				text = ""
			intervals [4956]:
				xmin = 1663.0663
				xmax = 1663.4263
				text = "he"
			intervals [4957]:
				xmin = 1663.4263
				xmax = 1663.7163
				text = "we"
			intervals [4958]:
				xmin = 1663.7163
				xmax = 1664.0163
				text = "we"
			intervals [4959]:
				xmin = 1664.0163
				xmax = 1664.2463
				text = "went"
			intervals [4960]:
				xmin = 1664.2463
				xmax = 1664.3163
				text = "to"
			intervals [4961]:
				xmin = 1664.3163
				xmax = 1664.8763
				text = "store"
			intervals [4962]:
				xmin = 1664.8763
				xmax = 1665.2363
				text = "went"
			intervals [4963]:
				xmin = 1665.2363
				xmax = 1665.4663
				text = "day"
			intervals [4964]:
				xmin = 1665.4663
				xmax = 1665.9507
				text = ""
			intervals [4965]:
				xmin = 1665.9507
				xmax = 1666.2407
				text = "you"
			intervals [4966]:
				xmin = 1666.2407
				xmax = 1666.4907
				text = "know"
			intervals [4967]:
				xmin = 1666.4907
				xmax = 1666.7993
				text = ""
			intervals [4968]:
				xmin = 1666.7993
				xmax = 1667.0593
				text = "this"
			intervals [4969]:
				xmin = 1667.0593
				xmax = 1667.7293
				text = "apartment"
			intervals [4970]:
				xmin = 1667.7293
				xmax = 1667.8693
				text = "but"
			intervals [4971]:
				xmin = 1667.8693
				xmax = 1667.9693
				text = "it"
			intervals [4972]:
				xmin = 1667.9693
				xmax = 1668.1193
				text = "had"
			intervals [4973]:
				xmin = 1668.1193
				xmax = 1668.1993
				text = "a"
			intervals [4974]:
				xmin = 1668.1993
				xmax = 1668.6193
				text = "store"
			intervals [4975]:
				xmin = 1668.6193
				xmax = 1668.8193
				text = "in"
			intervals [4976]:
				xmin = 1668.8193
				xmax = 1668.8893
				text = "it"
			intervals [4977]:
				xmin = 1668.8893
				xmax = 1669.6286
				text = ""
			intervals [4978]:
				xmin = 1669.6286
				xmax = 1669.9086
				text = "like"
			intervals [4979]:
				xmin = 1669.9086
				xmax = 1670.4686
				text = "um"
			intervals [4980]:
				xmin = 1670.4686
				xmax = 1671.8714
				text = ""
			intervals [4981]:
				xmin = 1671.8714
				xmax = 1672.4014
				text = "trophies"
			intervals [4982]:
				xmin = 1672.4014
				xmax = 1672.6214
				text = "and"
			intervals [4983]:
				xmin = 1672.6214
				xmax = 1673.0914
				text = "um"
			intervals [4984]:
				xmin = 1673.0914
				xmax = 1673.1814
				text = ""
			intervals [4985]:
				xmin = 1673.1814
				xmax = 1673.6514
				text = "stuff"
			intervals [4986]:
				xmin = 1673.6514
				xmax = 1673.8514
				text = "like"
			intervals [4987]:
				xmin = 1673.8514
				xmax = 1674.0714
				text = "that"
			intervals [4988]:
				xmin = 1674.0714
				xmax = 1674.1314
				text = "a"
			intervals [4989]:
				xmin = 1674.1314
				xmax = 1674.3414
				text = "lot"
			intervals [4990]:
				xmin = 1674.3414
				xmax = 1674.4014
				text = "of"
			intervals [4991]:
				xmin = 1674.4014
				xmax = 1674.7414
				text = "um"
			intervals [4992]:
				xmin = 1674.7414
				xmax = 1675.8637
				text = ""
			intervals [4993]:
				xmin = 1675.8637
				xmax = 1676.2237
				text = "things"
			intervals [4994]:
				xmin = 1676.2237
				xmax = 1676.4237
				text = "like"
			intervals [4995]:
				xmin = 1676.4237
				xmax = 1676.4837
				text = ""
			intervals [4996]:
				xmin = 1676.4837
				xmax = 1676.7637
				text = "that"
			intervals [4997]:
				xmin = 1676.7637
				xmax = 1677.130
				text = ""
			intervals [4998]:
				xmin = 1677.130
				xmax = 1677.670
				text = "and"
			intervals [4999]:
				xmin = 1677.670
				xmax = 1678.150
				text = "knife"
			intervals [5000]:
				xmin = 1678.150
				xmax = 1678.5209
				text = ""
			intervals [5001]:
				xmin = 1678.5209
				xmax = 1678.5709
				text = "uh"
			intervals [5002]:
				xmin = 1678.5709
				xmax = 1678.8509
				text = "one"
			intervals [5003]:
				xmin = 1678.8509
				xmax = 1678.9309
				text = "of"
			intervals [5004]:
				xmin = 1678.9309
				xmax = 1679.1209
				text = "these"
			intervals [5005]:
				xmin = 1679.1209
				xmax = 1679.3709
				text = "these"
			intervals [5006]:
				xmin = 1679.3709
				xmax = 1679.5409
				text = "little"
			intervals [5007]:
				xmin = 1679.5409
				xmax = 1680.1309
				text = "soft"
			intervals [5008]:
				xmin = 1680.1309
				xmax = 1680.2409
				text = ""
			intervals [5009]:
				xmin = 1680.2409
				xmax = 1680.3009
				text = "i"
			intervals [5010]:
				xmin = 1680.3009
				xmax = 1680.6327
				text = ""
			intervals [5011]:
				xmin = 1680.6327
				xmax = 1681.0827
				text = "long"
			intervals [5012]:
				xmin = 1681.0827
				xmax = 1681.6352
				text = ""
			intervals [5013]:
				xmin = 1681.6352
				xmax = 1682.1052
				text = "dagger"
			intervals [5014]:
				xmin = 1682.1052
				xmax = 1682.3852
				text = "things"
			intervals [5015]:
				xmin = 1682.3852
				xmax = 1683.3884
				text = ""
			intervals [5016]:
				xmin = 1683.3884
				xmax = 1683.8184
				text = "well"
			intervals [5017]:
				xmin = 1683.8184
				xmax = 1684.2398
				text = ""
			intervals [5018]:
				xmin = 1684.2398
				xmax = 1684.4898
				text = "he"
			intervals [5019]:
				xmin = 1684.4898
				xmax = 1684.6698
				text = "we"
			intervals [5020]:
				xmin = 1684.6698
				xmax = 1684.9898
				text = "saw"
			intervals [5021]:
				xmin = 1684.9898
				xmax = 1685.1498
				text = "him"
			intervals [5022]:
				xmin = 1685.1498
				xmax = 1685.3598
				text = "s"
			intervals [5023]:
				xmin = 1685.3598
				xmax = 1685.5214
				text = ""
			intervals [5024]:
				xmin = 1685.5214
				xmax = 1685.7314
				text = "um"
			intervals [5025]:
				xmin = 1685.7314
				xmax = 1685.8214
				text = ""
			intervals [5026]:
				xmin = 1685.8214
				xmax = 1686.1214
				text = "took"
			intervals [5027]:
				xmin = 1686.1214
				xmax = 1686.3814
				text = "that"
			intervals [5028]:
				xmin = 1686.3814
				xmax = 1686.7166
				text = ""
			intervals [5029]:
				xmin = 1686.7166
				xmax = 1686.8866
				text = "and"
			intervals [5030]:
				xmin = 1686.8866
				xmax = 1687.1866
				text = "put"
			intervals [5031]:
				xmin = 1687.1866
				xmax = 1687.3666
				text = "it"
			intervals [5032]:
				xmin = 1687.3666
				xmax = 1687.7937
				text = ""
			intervals [5033]:
				xmin = 1687.7937
				xmax = 1687.9637
				text = "put"
			intervals [5034]:
				xmin = 1687.9637
				xmax = 1688.0637
				text = "it"
			intervals [5035]:
				xmin = 1688.0637
				xmax = 1688.0937
				text = ""
			intervals [5036]:
				xmin = 1688.0937
				xmax = 1688.4637
				text = "down"
			intervals [5037]:
				xmin = 1688.4637
				xmax = 1688.6337
				text = "here"
			intervals [5038]:
				xmin = 1688.6337
				xmax = 1689.2999
				text = ""
			intervals [5039]:
				xmin = 1689.2999
				xmax = 1689.3599
				text = "he"
			intervals [5040]:
				xmin = 1689.3599
				xmax = 1689.5599
				text = "took"
			intervals [5041]:
				xmin = 1689.5599
				xmax = 1689.6199
				text = "it"
			intervals [5042]:
				xmin = 1689.6199
				xmax = 1689.6899
				text = "and"
			intervals [5043]:
				xmin = 1689.6899
				xmax = 1689.7599
				text = ""
			intervals [5044]:
				xmin = 1689.7599
				xmax = 1689.9399
				text = "put"
			intervals [5045]:
				xmin = 1689.9399
				xmax = 1690.0699
				text = "it"
			intervals [5046]:
				xmin = 1690.0699
				xmax = 1690.0999
				text = ""
			intervals [5047]:
				xmin = 1690.0999
				xmax = 1690.3899
				text = "down"
			intervals [5048]:
				xmin = 1690.3899
				xmax = 1690.5099
				text = "there"
			intervals [5049]:
				xmin = 1690.5099
				xmax = 1690.8646
				text = ""
			intervals [5050]:
				xmin = 1690.8646
				xmax = 1690.9846
				text = "and"
			intervals [5051]:
				xmin = 1690.9846
				xmax = 1691.2746
				text = "took"
			intervals [5052]:
				xmin = 1691.2746
				xmax = 1691.3346
				text = "a"
			intervals [5053]:
				xmin = 1691.3346
				xmax = 1691.8646
				text = "whistle"
			intervals [5054]:
				xmin = 1691.8646
				xmax = 1692.2384
				text = ""
			intervals [5055]:
				xmin = 1692.2384
				xmax = 1692.4584
				text = "so"
			intervals [5056]:
				xmin = 1692.4584
				xmax = 1692.6384
				text = "he"
			intervals [5057]:
				xmin = 1692.6384
				xmax = 1692.8884
				text = "took"
			intervals [5058]:
				xmin = 1692.8884
				xmax = 1693.0784
				text = "that"
			intervals [5059]:
				xmin = 1693.0784
				xmax = 1693.3184
				text = "home"
			intervals [5060]:
				xmin = 1693.3184
				xmax = 1694.0296
				text = ""
			intervals [5061]:
				xmin = 1694.0296
				xmax = 1694.2696
				text = "so"
			intervals [5062]:
				xmin = 1694.2696
				xmax = 1694.3796
				text = "the"
			intervals [5063]:
				xmin = 1694.3796
				xmax = 1694.6596
				text = "next"
			intervals [5064]:
				xmin = 1694.6596
				xmax = 1694.9596
				text = "day"
			intervals [5065]:
				xmin = 1694.9596
				xmax = 1695.4304
				text = ""
			intervals [5066]:
				xmin = 1695.4304
				xmax = 1695.5804
				text = "i"
			intervals [5067]:
				xmin = 1695.5804
				xmax = 1695.8604
				text = "told"
			intervals [5068]:
				xmin = 1695.8604
				xmax = 1696.0204
				text = "the"
			intervals [5069]:
				xmin = 1696.0204
				xmax = 1696.4704
				text = "teacher"
			intervals [5070]:
				xmin = 1696.4704
				xmax = 1696.8899
				text = ""
			intervals [5071]:
				xmin = 1696.8899
				xmax = 1697.2099
				text = "people"
			intervals [5072]:
				xmin = 1697.2099
				xmax = 1697.4799
				text = "say"
			intervals [5073]:
				xmin = 1697.4799
				xmax = 1698.0312
				text = ""
			intervals [5074]:
				xmin = 1698.0312
				xmax = 1698.4412
				text = "rdx"
			intervals [5075]:
				xmin = 1698.4412
				xmax = 1698.4712
				text = ""
			intervals [5076]:
				xmin = 1698.4712
				xmax = 1698.6512
				text = "took"
			intervals [5077]:
				xmin = 1698.6512
				xmax = 1698.7112
				text = "a"
			intervals [5078]:
				xmin = 1698.7112
				xmax = 1699.1012
				text = "knife"
			intervals [5079]:
				xmin = 1699.1012
				xmax = 1699.2612
				text = "out"
			intervals [5080]:
				xmin = 1699.2612
				xmax = 1699.4112
				text = "of"
			intervals [5081]:
				xmin = 1699.4112
				xmax = 1699.5912
				text = "the"
			intervals [5082]:
				xmin = 1699.5912
				xmax = 1699.8112
				text = "um"
			intervals [5083]:
				xmin = 1699.8112
				xmax = 1699.9112
				text = ""
			intervals [5084]:
				xmin = 1699.9112
				xmax = 1700.2812
				text = "thingy"
			intervals [5085]:
				xmin = 1700.2812
				xmax = 1700.6377
				text = ""
			intervals [5086]:
				xmin = 1700.6377
				xmax = 1700.7477
				text = "and"
			intervals [5087]:
				xmin = 1700.7477
				xmax = 1700.9777
				text = "she"
			intervals [5088]:
				xmin = 1700.9777
				xmax = 1701.1877
				text = "ain't"
			intervals [5089]:
				xmin = 1701.1877
				xmax = 1701.6177
				text = "believe"
			intervals [5090]:
				xmin = 1701.6177
				xmax = 1701.6477
				text = ""
			intervals [5091]:
				xmin = 1701.6477
				xmax = 1701.7177
				text = "it"
			intervals [5092]:
				xmin = 1701.7177
				xmax = 1702.0486
				text = ""
			intervals [5093]:
				xmin = 1702.0486
				xmax = 1702.3086
				text = "so"
			intervals [5094]:
				xmin = 1702.3086
				xmax = 1702.9012
				text = ""
			intervals [5095]:
				xmin = 1702.9012
				xmax = 1703.0712
				text = "she"
			intervals [5096]:
				xmin = 1703.0712
				xmax = 1703.2912
				text = "say"
			intervals [5097]:
				xmin = 1703.2912
				xmax = 1703.6012
				text = "did"
			intervals [5098]:
				xmin = 1703.6012
				xmax = 1703.7312
				text = "you"
			intervals [5099]:
				xmin = 1703.7312
				xmax = 1704.0312
				text = "boy"
			intervals [5100]:
				xmin = 1704.0312
				xmax = 1704.8145
				text = ""
			intervals [5101]:
				xmin = 1704.8145
				xmax = 1705.0345
				text = "did"
			intervals [5102]:
				xmin = 1705.0345
				xmax = 1705.1445
				text = "i"
			intervals [5103]:
				xmin = 1705.1445
				xmax = 1705.3045
				text = "didn't"
			intervals [5104]:
				xmin = 1705.3045
				xmax = 1705.3445
				text = ""
			intervals [5105]:
				xmin = 1705.3445
				xmax = 1705.6345
				text = "take"
			intervals [5106]:
				xmin = 1705.6345
				xmax = 1706.0945
				text = "nothing"
			intervals [5107]:
				xmin = 1706.0945
				xmax = 1706.3345
				text = "out"
			intervals [5108]:
				xmin = 1706.3345
				xmax = 1706.3945
				text = "of"
			intervals [5109]:
				xmin = 1706.3945
				xmax = 1706.5145
				text = "there"
			intervals [5110]:
				xmin = 1706.5145
				xmax = 1707.9174
				text = ""
			intervals [5111]:
				xmin = 1707.9174
				xmax = 1707.9974
				text = "and"
			intervals [5112]:
				xmin = 1707.9974
				xmax = 1708.0974
				text = "i"
			intervals [5113]:
				xmin = 1708.0974
				xmax = 1708.3674
				text = "say"
			intervals [5114]:
				xmin = 1708.3674
				xmax = 1708.4227
				text = ""
			intervals [5115]:
				xmin = 1708.4227
				xmax = 1708.5527
				text = "he"
			intervals [5116]:
				xmin = 1708.5527
				xmax = 1708.8227
				text = "say"
			intervals [5117]:
				xmin = 1708.8227
				xmax = 1709.1624
				text = ""
			intervals [5118]:
				xmin = 1709.1624
				xmax = 1709.2924
				text = "it"
			intervals [5119]:
				xmin = 1709.2924
				xmax = 1709.4924
				text = "was"
			intervals [5120]:
				xmin = 1709.4924
				xmax = 1709.5224
				text = ""
			intervals [5121]:
				xmin = 1709.5224
				xmax = 1709.7124
				text = "uh"
			intervals [5122]:
				xmin = 1709.7124
				xmax = 1710.1151
				text = ""
			intervals [5123]:
				xmin = 1710.1151
				xmax = 1710.3851
				text = "about"
			intervals [5124]:
				xmin = 1710.3851
				xmax = 1710.5934
				text = ""
			intervals [5125]:
				xmin = 1710.5934
				xmax = 1710.9334
				text = "twelve"
			intervals [5126]:
				xmin = 1710.9334
				xmax = 1710.9634
				text = ""
			intervals [5127]:
				xmin = 1710.9634
				xmax = 1711.4234
				text = "inches"
			intervals [5128]:
				xmin = 1711.4234
				xmax = 1711.6834
				text = "long"
			intervals [5129]:
				xmin = 1711.6834
				xmax = 1713.7288
				text = ""
			intervals [5130]:
				xmin = 1713.7288
				xmax = 1713.8288
				text = "and"
			intervals [5131]:
				xmin = 1713.8288
[truncated: 1,319,315 more chars]
