# Supplementary material for: Considering Performance in the Automated and Manual Coding of Sociolinguistic Variables: Lessons From Variable (ING)
Source: Front Artif Intell. 2021 Apr 29;4:648543. doi: 10.3389/frai.2021.648543 (PMC8117961; doi:10.3389/frai.2021.648543)
Supplement: Supplementary file 5 [file Data_Sheet_5.ZIP › CORAAL_VARAligned_as_TextGrids_p1/DCA_se2_ag4_m_01_1.TextGrid]

File type = "ooTextFile"
Object class = "TextGrid"

xmin = 0.0
xmax = 805.6
tiers? <exists>
size = 4
item []:
	item [1]:
		class = "IntervalTier"
		name = "DCA_int_01 - words"
		xmin = 0.0
		xmax = 805.6
		intervals: size = 1363
			intervals [1]:
				xmin = 0.0
				xmax = 0.5404
				text = ""
			intervals [2]:
				xmin = 0.5404
				xmax = 0.9104
				text = "okay"
			intervals [3]:
				xmin = 0.9104
				xmax = 1.0504
				text = "i'm"
			intervals [4]:
				xmin = 1.0504
				xmax = 1.2904
				text = "gonna"
			intervals [5]:
				xmin = 1.2904
				xmax = 1.4904
				text = "try"
			intervals [6]:
				xmin = 1.4904
				xmax = 1.6404
				text = "to"
			intervals [7]:
				xmin = 1.6404
				xmax = 1.9004
				text = "take"
			intervals [8]:
				xmin = 1.9004
				xmax = 2.0104
				text = "you"
			intervals [9]:
				xmin = 2.0104
				xmax = 2.2204
				text = "way"
			intervals [10]:
				xmin = 2.2204
				xmax = 2.5004
				text = "back"
			intervals [11]:
				xmin = 2.5004
				xmax = 2.6204
				text = "and"
			intervals [12]:
				xmin = 2.6204
				xmax = 2.8704
				text = "ask"
			intervals [13]:
				xmin = 2.8704
				xmax = 2.9004
				text = ""
			intervals [14]:
				xmin = 2.9004
				xmax = 3.1904
				text = "you"
			intervals [15]:
				xmin = 3.1904
				xmax = 3.7625
				text = ""
			intervals [16]:
				xmin = 3.7625
				xmax = 4.0025
				text = "what"
			intervals [17]:
				xmin = 4.0025
				xmax = 4.4025
				text = "kinds"
			intervals [18]:
				xmin = 4.4025
				xmax = 4.4925
				text = "of"
			intervals [19]:
				xmin = 4.4925
				xmax = 4.5725
				text = ""
			intervals [20]:
				xmin = 4.5725
				xmax = 5.0625
				text = "games"
			intervals [21]:
				xmin = 5.0625
				xmax = 5.1725
				text = "that"
			intervals [22]:
				xmin = 5.1725
				xmax = 5.2025
				text = ""
			intervals [23]:
				xmin = 5.2025
				xmax = 5.3225
				text = "did"
			intervals [24]:
				xmin = 5.3225
				xmax = 5.3825
				text = "you"
			intervals [25]:
				xmin = 5.3825
				xmax = 5.7225
				text = "play"
			intervals [26]:
				xmin = 5.7225
				xmax = 5.8825
				text = "when"
			intervals [27]:
				xmin = 5.8825
				xmax = 6.0025
				text = "you"
			intervals [28]:
				xmin = 6.0025
				xmax = 6.1425
				text = "were"
			intervals [29]:
				xmin = 6.1425
				xmax = 6.1925
				text = "a"
			intervals [30]:
				xmin = 6.1925
				xmax = 6.4625
				text = "little"
			intervals [31]:
				xmin = 6.4625
				xmax = 6.7025
				text = "boy"
			intervals [32]:
				xmin = 6.7025
				xmax = 7.5205
				text = ""
			intervals [33]:
				xmin = 7.5205
				xmax = 7.7105
				text = "you"
			intervals [34]:
				xmin = 7.7105
				xmax = 7.7605
				text = ""
			intervals [35]:
				xmin = 7.7605
				xmax = 8.1805
				text = "remember"
			intervals [36]:
				xmin = 8.1805
				xmax = 8.4705
				text = "that"
			intervals [37]:
				xmin = 8.4705
				xmax = 14.6828
				text = ""
			intervals [38]:
				xmin = 14.6828
				xmax = 15.1428
				text = "mm-hm"
			intervals [39]:
				xmin = 15.1428
				xmax = 16.5872
				text = ""
			intervals [40]:
				xmin = 16.5872
				xmax = 16.7972
				text = "was"
			intervals [41]:
				xmin = 16.7972
				xmax = 17.0672
				text = "there"
			intervals [42]:
				xmin = 17.0672
				xmax = 17.0972
				text = "a"
			intervals [43]:
				xmin = 17.0972
				xmax = 17.4472
				text = "game"
			intervals [44]:
				xmin = 17.4472
				xmax = 17.5672
				text = "that"
			intervals [45]:
				xmin = 17.5672
				xmax = 17.6172
				text = ""
			intervals [46]:
				xmin = 17.6172
				xmax = 17.7172
				text = "you"
			intervals [47]:
				xmin = 17.7172
				xmax = 18.1872
				text = "remember"
			intervals [48]:
				xmin = 18.1872
				xmax = 18.2572
				text = ""
			intervals [49]:
				xmin = 18.2572
				xmax = 18.6772
				text = "playing"
			intervals [50]:
				xmin = 18.6772
				xmax = 19.0172
				text = "where"
			intervals [51]:
				xmin = 19.0172
				xmax = 19.7445
				text = ""
			intervals [52]:
				xmin = 19.7445
				xmax = 19.8245
				text = "uh"
			intervals [53]:
				xmin = 19.8245
				xmax = 20.1845
				text = "one"
			intervals [54]:
				xmin = 20.1845
				xmax = 20.3745
				text = "kid"
			intervals [55]:
				xmin = 20.3745
				xmax = 20.5045
				text = "would"
			intervals [56]:
				xmin = 20.5045
				xmax = 20.6945
				text = "have"
			intervals [57]:
				xmin = 20.6945
				xmax = 20.8145
				text = "to"
			intervals [58]:
				xmin = 20.8145
				xmax = 21.1245
				text = "chase"
			intervals [59]:
				xmin = 21.1245
				xmax = 21.2545
				text = "the"
			intervals [60]:
				xmin = 21.2545
				xmax = 21.5045
				text = "other"
			intervals [61]:
				xmin = 21.5045
				xmax = 21.5445
				text = ""
			intervals [62]:
				xmin = 21.5445
				xmax = 21.8545
				text = "kids"
			intervals [63]:
				xmin = 21.8545
				xmax = 30.6257
				text = ""
			intervals [64]:
				xmin = 30.6257
				xmax = 31.0557
				text = "hi"
			intervals [65]:
				xmin = 31.0557
				xmax = 31.0857
				text = ""
			intervals [66]:
				xmin = 31.0857
				xmax = 31.3257
				text = "spy"
			intervals [67]:
				xmin = 31.3257
				xmax = 31.3557
				text = ""
			intervals [68]:
				xmin = 31.3557
				xmax = 31.4157
				text = "how"
			intervals [69]:
				xmin = 31.4157
				xmax = 31.5157
				text = "did"
			intervals [70]:
				xmin = 31.5157
				xmax = 31.5457
				text = ""
			intervals [71]:
				xmin = 31.5457
				xmax = 31.6257
				text = "you"
			intervals [72]:
				xmin = 31.6257
				xmax = 31.6757
				text = ""
			intervals [73]:
				xmin = 31.6757
				xmax = 31.8757
				text = "play"
			intervals [74]:
				xmin = 31.8757
				xmax = 32.2157
				text = "hi"
			intervals [75]:
				xmin = 32.2157
				xmax = 32.2457
				text = ""
			intervals [76]:
				xmin = 32.2457
				xmax = 32.5657
				text = "spy"
			intervals [77]:
				xmin = 32.5657
				xmax = 33.5077
				text = ""
			intervals [78]:
				xmin = 33.5077
				xmax = 33.6177
				text = "do"
			intervals [79]:
				xmin = 33.6177
				xmax = 33.6877
				text = "you"
			intervals [80]:
				xmin = 33.6877
				xmax = 34.1177
				text = "remember"
			intervals [81]:
				xmin = 34.1177
				xmax = 40.5222
				text = ""
			intervals [82]:
				xmin = 40.5222
				xmax = 41.0622
				text = "mm-hm"
			intervals [83]:
				xmin = 41.0622
				xmax = 42.1869
				text = ""
			intervals [84]:
				xmin = 42.1869
				xmax = 42.2669
				text = "and"
			intervals [85]:
				xmin = 42.2669
				xmax = 42.5569
				text = "what"
			intervals [86]:
				xmin = 42.5569
				xmax = 42.6869
				text = "did"
			intervals [87]:
				xmin = 42.6869
				xmax = 43.0569
				text = ""
			intervals [88]:
				xmin = 43.0569
				xmax = 43.1869
				text = "you"
			intervals [89]:
				xmin = 43.1869
				xmax = 45.8941
				text = ""
			intervals [90]:
				xmin = 45.8941
				xmax = 46.3241
				text = "mm-hm"
			intervals [91]:
				xmin = 46.3241
				xmax = 46.9265
				text = ""
			intervals [92]:
				xmin = 46.9265
				xmax = 47.0665
				text = "did"
			intervals [93]:
				xmin = 47.0665
				xmax = 47.3065
				text = "one"
			intervals [94]:
				xmin = 47.3065
				xmax = 47.3465
				text = ""
			intervals [95]:
				xmin = 47.3465
				xmax = 47.5265
				text = "kid"
			intervals [96]:
				xmin = 47.5265
				xmax = 47.7465
				text = "have"
			intervals [97]:
				xmin = 47.7465
				xmax = 47.8465
				text = "to"
			intervals [98]:
				xmin = 47.8465
				xmax = 48.0865
				text = "be"
			intervals [99]:
				xmin = 48.0865
				xmax = 48.2465
				text = "it"
			intervals [100]:
				xmin = 48.2465
				xmax = 50.2617
				text = ""
			intervals [101]:
				xmin = 50.2617
				xmax = 50.4217
				text = "did"
			intervals [102]:
				xmin = 50.4217
				xmax = 50.6117
				text = "one"
			intervals [103]:
				xmin = 50.6117
				xmax = 50.6417
				text = ""
			intervals [104]:
				xmin = 50.6417
				xmax = 50.7817
				text = "kid"
			intervals [105]:
				xmin = 50.7817
				xmax = 50.9517
				text = "have"
			intervals [106]:
				xmin = 50.9517
				xmax = 51.0717
				text = "to"
			intervals [107]:
				xmin = 51.0717
				xmax = 51.1017
				text = ""
			intervals [108]:
				xmin = 51.1017
				xmax = 51.3717
				text = "chase"
			intervals [109]:
				xmin = 51.3717
				xmax = 51.4217
				text = ""
			intervals [110]:
				xmin = 51.4217
				xmax = 51.5517
				text = "the"
			intervals [111]:
				xmin = 51.5517
				xmax = 51.7617
				text = "other"
			intervals [112]:
				xmin = 51.7617
				xmax = 52.0017
				text = "or"
			intervals [113]:
				xmin = 52.0017
				xmax = 52.0317
				text = ""
			intervals [114]:
				xmin = 52.0317
				xmax = 52.1617
				text = "how"
			intervals [115]:
				xmin = 52.1617
				xmax = 52.2517
				text = "did"
			intervals [116]:
				xmin = 52.2517
				xmax = 52.5117
				text = "that"
			intervals [117]:
				xmin = 52.5117
				xmax = 52.8317
				text = "work"
			intervals [118]:
				xmin = 52.8317
				xmax = 57.7706
				text = ""
			intervals [119]:
				xmin = 57.7706
				xmax = 58.2006
				text = "huh"
			intervals [120]:
				xmin = 58.2006
				xmax = 59.9876
				text = ""
			intervals [121]:
				xmin = 59.9876
				xmax = 60.4276
				text = "uh-huh"
			intervals [122]:
				xmin = 60.4276
				xmax = 61.4758
				text = ""
			intervals [123]:
				xmin = 61.4758
				xmax = 61.6758
				text = "what"
			intervals [124]:
				xmin = 61.6758
				xmax = 62.0658
				text = "happened"
			intervals [125]:
				xmin = 62.0658
				xmax = 62.2158
				text = "if"
			intervals [126]:
				xmin = 62.2158
				xmax = 62.6258
				text = "somebody"
			intervals [127]:
				xmin = 62.6258
				xmax = 62.8958
				text = "got"
			intervals [128]:
				xmin = 62.8958
				xmax = 62.9258
				text = ""
			intervals [129]:
				xmin = 62.9258
				xmax = 63.2858
				text = "tagged"
			intervals [130]:
				xmin = 63.2858
				xmax = 66.2377
				text = ""
			intervals [131]:
				xmin = 66.2377
				xmax = 66.5177
				text = "oh"
			intervals [132]:
				xmin = 66.5177
				xmax = 66.842
				text = ""
			intervals [133]:
				xmin = 66.842
				xmax = 67.172
				text = "mm-hm"
			intervals [134]:
				xmin = 67.172
				xmax = 69.3368
				text = ""
			intervals [135]:
				xmin = 69.3368
				xmax = 69.5668
				text = "uh"
			intervals [136]:
				xmin = 69.5668
				xmax = 69.5968
				text = ""
			intervals [137]:
				xmin = 69.5968
				xmax = 69.7368
				text = "how"
			intervals [138]:
				xmin = 69.7368
				xmax = 69.9168
				text = "did"
			intervals [139]:
				xmin = 69.9168
				xmax = 69.9468
				text = ""
			intervals [140]:
				xmin = 69.9468
				xmax = 70.0568
				text = "you"
			intervals [141]:
				xmin = 70.0568
				xmax = 71.3581
				text = ""
			intervals [142]:
				xmin = 71.3581
				xmax = 71.4581
				text = "did"
			intervals [143]:
				xmin = 71.4581
				xmax = 71.4881
				text = ""
			intervals [144]:
				xmin = 71.4881
				xmax = 71.6281
				text = "you"
			intervals [145]:
				xmin = 71.6281
				xmax = 71.7581
				text = ""
			intervals [146]:
				xmin = 71.7581
				xmax = 71.9881
				text = "play"
			intervals [147]:
				xmin = 71.9881
				xmax = 72.1781
				text = "any"
			intervals [148]:
				xmin = 72.1781
				xmax = 72.4681
				text = "games"
			intervals [149]:
				xmin = 72.4681
				xmax = 72.4981
				text = ""
			intervals [150]:
				xmin = 72.4981
				xmax = 72.7381
				text = "where"
			intervals [151]:
				xmin = 72.7381
				xmax = 72.9981
				text = "w"
			intervals [152]:
				xmin = 72.9981
				xmax = 73.0281
				text = ""
			intervals [153]:
				xmin = 73.0281
				xmax = 73.2481
				text = "a"
			intervals [154]:
				xmin = 73.2481
				xmax = 73.2881
				text = ""
			intervals [155]:
				xmin = 73.2881
				xmax = 73.5581
				text = "bunch"
			intervals [156]:
				xmin = 73.5581
				xmax = 73.6381
				text = "of"
			intervals [157]:
				xmin = 73.6381
				xmax = 73.6781
				text = ""
			intervals [158]:
				xmin = 73.6781
				xmax = 73.8981
				text = "kids"
			intervals [159]:
				xmin = 73.8981
				xmax = 74.0981
				text = "had"
			intervals [160]:
				xmin = 74.0981
				xmax = 74.2581
				text = "to"
			intervals [161]:
				xmin = 74.2581
				xmax = 74.5881
				text = "hide"
			intervals [162]:
				xmin = 74.5881
				xmax = 74.6881
				text = "and"
			intervals [163]:
				xmin = 74.6881
				xmax = 74.9081
				text = "one"
			intervals [164]:
				xmin = 74.9081
				xmax = 74.9681
				text = ""
			intervals [165]:
				xmin = 74.9681
				xmax = 75.0781
				text = "kid"
			intervals [166]:
				xmin = 75.0781
				xmax = 75.2381
				text = "had"
			intervals [167]:
				xmin = 75.2381
				xmax = 75.3481
				text = "to"
			intervals [168]:
				xmin = 75.3481
				xmax = 75.5681
				text = "go"
			intervals [169]:
				xmin = 75.5681
				xmax = 75.5981
				text = ""
			intervals [170]:
				xmin = 75.5981
				xmax = 75.8581
				text = "find"
			intervals [171]:
				xmin = 75.8581
				xmax = 76.0081
				text = "him"
			intervals [172]:
				xmin = 76.0081
				xmax = 78.2582
				text = ""
			intervals [173]:
				xmin = 78.2582
				xmax = 78.4582
				text = "what"
			intervals [174]:
				xmin = 78.4582
				xmax = 78.4882
				text = ""
			intervals [175]:
				xmin = 78.4882
				xmax = 78.5182
				text = "s"
			intervals [176]:
				xmin = 78.5182
				xmax = 78.7582
				text = "that"
			intervals [177]:
				xmin = 78.7582
				xmax = 79.1682
				text = "called"
			intervals [178]:
				xmin = 79.1682
				xmax = 88.3398
				text = ""
			intervals [179]:
				xmin = 88.3398
				xmax = 88.9198
				text = "uh-huh"
			intervals [180]:
				xmin = 88.9198
				xmax = 89.6204
				text = ""
			intervals [181]:
				xmin = 89.6204
				xmax = 89.7904
				text = "how"
			intervals [182]:
				xmin = 89.7904
				xmax = 89.9104
				text = "did"
			intervals [183]:
				xmin = 89.9104
				xmax = 90.1504
				text = "that"
			intervals [184]:
				xmin = 90.1504
				xmax = 90.4204
				text = "work"
			intervals [185]:
				xmin = 90.4204
				xmax = 90.5604
				text = ""
			intervals [186]:
				xmin = 90.5604
				xmax = 90.6304
				text = "do"
			intervals [187]:
				xmin = 90.6304
				xmax = 90.6604
				text = ""
			intervals [188]:
				xmin = 90.6604
				xmax = 90.7204
				text = "you"
			intervals [189]:
				xmin = 90.7204
				xmax = 91.1104
				text = "remember"
			intervals [190]:
				xmin = 91.1104
				xmax = 93.1018
				text = ""
			intervals [191]:
				xmin = 93.1018
				xmax = 93.3918
				text = "same"
			intervals [192]:
				xmin = 93.3918
				xmax = 93.5418
				text = "way"
			intervals [193]:
				xmin = 93.5418
				xmax = 93.6318
				text = "as"
			intervals [194]:
				xmin = 93.6318
				xmax = 93.7118
				text = "the"
			intervals [195]:
				xmin = 93.7118
				xmax = 93.8218
				text = "other"
			intervals [196]:
				xmin = 93.8218
				xmax = 94.0818
				text = "one"
			intervals [197]:
				xmin = 94.0818
				xmax = 97.9395
				text = ""
			intervals [198]:
				xmin = 97.9395
				xmax = 98.3195
				text = "uh-huh"
			intervals [199]:
				xmin = 98.3195
				xmax = 98.3595
				text = ""
			intervals [200]:
				xmin = 98.3595
				xmax = 98.5495
				text = "what"
			intervals [201]:
				xmin = 98.5495
				xmax = 98.9595
				text = "happens"
			intervals [202]:
				xmin = 98.9595
				xmax = 99.0195
				text = "if"
			intervals [203]:
				xmin = 99.0195
				xmax = 99.1595
				text = "they"
			intervals [204]:
				xmin = 99.1595
				xmax = 99.2095
				text = ""
			intervals [205]:
				xmin = 99.2095
				xmax = 99.4795
				text = "find"
			intervals [206]:
				xmin = 99.4795
				xmax = 99.5095
				text = ""
			intervals [207]:
				xmin = 99.5095
				xmax = 99.5695
				text = "you"
			intervals [208]:
				xmin = 99.5695
				xmax = 105.5103
				text = ""
			intervals [209]:
				xmin = 105.5103
				xmax = 106.1903
				text = "mm-hm"
			intervals [210]:
				xmin = 106.1903
				xmax = 109.8299
				text = ""
			intervals [211]:
				xmin = 109.8299
				xmax = 110.1199
				text = "good"
			intervals [212]:
				xmin = 110.1199
				xmax = 111.3003
				text = ""
			intervals [213]:
				xmin = 111.3003
				xmax = 111.9203
				text = "um"
			intervals [214]:
				xmin = 111.9203
				xmax = 114.0634
				text = ""
			intervals [215]:
				xmin = 114.0634
				xmax = 114.1734
				text = "let"
			intervals [216]:
				xmin = 114.1734
				xmax = 114.2134
				text = ""
			intervals [217]:
				xmin = 114.2134
				xmax = 114.2734
				text = "s"
			intervals [218]:
				xmin = 114.2734
				xmax = 114.5634
				text = "see"
			intervals [219]:
				xmin = 114.5634
				xmax = 114.8834
				text = "uh"
			intervals [220]:
				xmin = 114.8834
				xmax = 117.4223
				text = ""
			intervals [221]:
				xmin = 117.4223
				xmax = 117.5823
				text = "what"
			intervals [222]:
				xmin = 117.5823
				xmax = 117.6423
				text = "are"
			intervals [223]:
				xmin = 117.6423
				xmax = 117.8823
				text = "your"
			intervals [224]:
				xmin = 117.8823
				xmax = 118.2923
				text = "favorite"
			intervals [225]:
				xmin = 118.2923
				xmax = 118.3323
				text = ""
			intervals [226]:
				xmin = 118.3323
				xmax = 118.7123
				text = "tv"
			intervals [227]:
				xmin = 118.7123
				xmax = 118.7723
				text = ""
			intervals [228]:
				xmin = 118.7723
				xmax = 119.3723
				text = "programs"
			intervals [229]:
				xmin = 119.3723
				xmax = 122.9483
				text = ""
			intervals [230]:
				xmin = 122.9483
				xmax = 123.1783
				text = "the"
			intervals [231]:
				xmin = 123.1783
				xmax = 123.5083
				text = "news"
			intervals [232]:
				xmin = 123.5083
				xmax = 123.7928
				text = ""
			intervals [233]:
				xmin = 123.7928
				xmax = 124.0528
				text = "what"
			intervals [234]:
				xmin = 124.0528
				xmax = 124.0828
				text = ""
			intervals [235]:
				xmin = 124.0828
				xmax = 124.1628
				text = "you"
			intervals [236]:
				xmin = 124.1628
				xmax = 124.2528
				text = "were"
			intervals [237]:
				xmin = 124.2528
				xmax = 124.6428
				text = "watching"
			intervals [238]:
				xmin = 124.6428
				xmax = 124.9228
				text = "right"
			intervals [239]:
				xmin = 124.9228
				xmax = 125.0528
				text = ""
			intervals [240]:
				xmin = 125.0528
				xmax = 125.2428
				text = "just"
			intervals [241]:
				xmin = 125.2428
				xmax = 125.2728
				text = ""
			intervals [242]:
				xmin = 125.2728
				xmax = 125.6728
				text = "now"
			intervals [243]:
				xmin = 125.6728
				xmax = 126.9762
				text = ""
			intervals [244]:
				xmin = 126.9762
				xmax = 127.3062
				text = "um"
			intervals [245]:
				xmin = 127.3062
				xmax = 128.2765
				text = ""
			intervals [246]:
				xmin = 128.2765
				xmax = 128.3665
				text = "let"
			intervals [247]:
				xmin = 128.3665
				xmax = 128.3965
				text = ""
			intervals [248]:
				xmin = 128.3965
				xmax = 128.4265
				text = "s"
			intervals [249]:
				xmin = 128.4265
				xmax = 128.5665
				text = ""
			intervals [250]:
				xmin = 128.5665
				xmax = 128.7065
				text = "see"
			intervals [251]:
				xmin = 128.7065
				xmax = 130.6696
				text = ""
			intervals [252]:
				xmin = 130.6696
				xmax = 130.9896
				text = "uh"
			intervals [253]:
				xmin = 130.9896
				xmax = 131.0196
				text = ""
			intervals [254]:
				xmin = 131.0196
				xmax = 131.1596
				text = "you"
			intervals [255]:
				xmin = 131.1596
				xmax = 131.2196
				text = "do"
			intervals [256]:
				xmin = 131.2196
				xmax = 131.3296
				text = "ever"
			intervals [257]:
				xmin = 131.3296
				xmax = 131.5896
				text = "watch"
			intervals [258]:
				xmin = 131.5896
				xmax = 131.9396
				text = "any"
			intervals [259]:
				xmin = 131.9396
				xmax = 132.1479
				text = ""
			intervals [260]:
				xmin = 132.1479
				xmax = 132.5979
				text = "stories"
			intervals [261]:
				xmin = 132.5979
				xmax = 132.8979
				text = ""
			intervals [262]:
				xmin = 132.8979
				xmax = 133.3479
				text = "programs"
			intervals [263]:
				xmin = 133.3479
				xmax = 133.3779
				text = ""
			intervals [264]:
				xmin = 133.3779
				xmax = 133.5579
				text = "with"
			intervals [265]:
				xmin = 133.5579
				xmax = 133.6279
				text = ""
			intervals [266]:
				xmin = 133.6279
				xmax = 134.0179
				text = "stories"
			intervals [267]:
				xmin = 134.0179
				xmax = 134.0479
				text = ""
			intervals [268]:
				xmin = 134.0479
				xmax = 134.4279
				text = "on"
			intervals [269]:
				xmin = 134.4279
				xmax = 134.4579
				text = ""
			intervals [270]:
				xmin = 134.4579
				xmax = 134.5179
				text = "it"
			intervals [271]:
				xmin = 134.5179
				xmax = 135.439
				text = ""
			intervals [272]:
				xmin = 135.439
				xmax = 135.549
				text = "like"
			intervals [273]:
				xmin = 135.549
				xmax = 135.849
				text = ""
			intervals [274]:
				xmin = 135.849
				xmax = 136.089
				text = "uh"
			intervals [275]:
				xmin = 136.089
				xmax = 136.8637
				text = ""
			intervals [276]:
				xmin = 136.8637
				xmax = 137.0137
				text = "uh"
			intervals [277]:
				xmin = 137.0137
				xmax = 137.0437
				text = ""
			intervals [278]:
				xmin = 137.0437
				xmax = 137.4137
				text = "mission"
			intervals [279]:
				xmin = 137.4137
				xmax = 138.5837
				text = "impossible"
			intervals [280]:
				xmin = 138.5837
				xmax = 140.1452
				text = ""
			intervals [281]:
				xmin = 140.1452
				xmax = 140.3952
				text = "or"
			intervals [282]:
				xmin = 140.3952
				xmax = 140.7052
				text = "um"
			intervals [283]:
				xmin = 140.7052
				xmax = 141.7296
				text = ""
			intervals [284]:
				xmin = 141.7296
				xmax = 142.3096
				text = "bonanza"
			intervals [285]:
				xmin = 142.3096
				xmax = 142.4796
				text = "or"
			intervals [286]:
				xmin = 142.4796
				xmax = 142.6896
				text = "any"
			intervals [287]:
				xmin = 142.6896
				xmax = 142.7996
				text = "of"
			intervals [288]:
				xmin = 142.7996
				xmax = 142.9696
				text = "those"
			intervals [289]:
				xmin = 142.9696
				xmax = 145.9032
				text = ""
			intervals [290]:
				xmin = 145.9032
				xmax = 145.9832
				text = "do"
			intervals [291]:
				xmin = 145.9832
				xmax = 146.0732
				text = ""
			intervals [292]:
				xmin = 146.0732
				xmax = 146.1632
				text = "you"
			intervals [293]:
				xmin = 146.1632
				xmax = 146.5832
				text = "remember"
			intervals [294]:
				xmin = 146.5832
				xmax = 146.9332
				text = "one"
			intervals [295]:
				xmin = 146.9332
				xmax = 146.9632
				text = ""
			intervals [296]:
				xmin = 146.9632
				xmax = 147.2732
				text = "uh"
			intervals [297]:
				xmin = 147.2732
				xmax = 148.3918
				text = ""
			intervals [298]:
				xmin = 148.3918
				xmax = 148.7618
				text = "one"
			intervals [299]:
				xmin = 148.7618
				xmax = 148.8718
				text = ""
			intervals [300]:
				xmin = 148.8718
				xmax = 149.2918
				text = "story"
			intervals [301]:
				xmin = 149.2918
				xmax = 149.8918
				text = "program"
			intervals [302]:
				xmin = 149.8918
				xmax = 149.9218
				text = ""
			intervals [303]:
				xmin = 149.9218
				xmax = 150.0318
				text = "that"
			intervals [304]:
				xmin = 150.0318
				xmax = 150.1218
				text = ""
			intervals [305]:
				xmin = 150.1218
				xmax = 150.2618
				text = "you"
			intervals [306]:
				xmin = 150.2618
				xmax = 150.3718
				text = "could"
			intervals [307]:
				xmin = 150.3718
				xmax = 150.4418
				text = ""
			intervals [308]:
				xmin = 150.4418
				xmax = 150.6818
				text = "tell"
			intervals [309]:
				xmin = 150.6818
				xmax = 150.7118
				text = ""
			intervals [310]:
				xmin = 150.7118
				xmax = 150.7718
				text = "me"
			intervals [311]:
				xmin = 150.7718
				xmax = 150.8018
				text = ""
			intervals [312]:
				xmin = 150.8018
				xmax = 151.0618
				text = "about"
			intervals [313]:
				xmin = 151.0618
				xmax = 153.0756
				text = ""
			intervals [314]:
				xmin = 153.0756
				xmax = 153.3256
				text = "any"
			intervals [315]:
				xmin = 153.3256
				xmax = 153.4156
				text = "of"
			intervals [316]:
				xmin = 153.4156
				xmax = 153.5556
				text = "those"
			intervals [317]:
				xmin = 153.5556
				xmax = 153.6856
				text = ""
			intervals [318]:
				xmin = 153.6856
				xmax = 154.0156
				text = "stories"
			intervals [319]:
				xmin = 154.0156
				xmax = 157.4995
				text = ""
			intervals [320]:
				xmin = 157.4995
				xmax = 158.0595
				text = "uh-huh"
			intervals [321]:
				xmin = 158.0595
				xmax = 160.0143
				text = ""
			intervals [322]:
				xmin = 160.0143
				xmax = 160.1243
				text = "do"
			intervals [323]:
				xmin = 160.1243
				xmax = 160.2143
				text = "you"
			intervals [324]:
				xmin = 160.2143
				xmax = 160.3343
				text = "go"
			intervals [325]:
				xmin = 160.3343
				xmax = 160.4143
				text = "to"
			intervals [326]:
				xmin = 160.4143
				xmax = 160.8743
				text = "movies"
			intervals [327]:
				xmin = 160.8743
				xmax = 161.7311
				text = ""
			intervals [328]:
				xmin = 161.7311
				xmax = 161.9111
				text = "been"
			intervals [329]:
				xmin = 161.9111
				xmax = 161.9811
				text = "to"
			intervals [330]:
				xmin = 161.9811
				xmax = 162.1211
				text = "the"
			intervals [331]:
				xmin = 162.1211
				xmax = 162.5211
				text = "movies"
			intervals [332]:
				xmin = 162.5211
				xmax = 163.1634
				text = ""
			intervals [333]:
				xmin = 163.1634
				xmax = 163.6234
				text = "recently"
			intervals [334]:
				xmin = 163.6234
				xmax = 166.1263
				text = ""
			intervals [335]:
				xmin = 166.1263
				xmax = 166.7063
				text = "mm-hm"
			intervals [336]:
				xmin = 166.7063
				xmax = 167.795
				text = ""
			intervals [337]:
				xmin = 167.795
				xmax = 167.895
				text = "do"
			intervals [338]:
				xmin = 167.895
				xmax = 167.925
				text = ""
			intervals [339]:
				xmin = 167.925
				xmax = 168.015
				text = "you"
			intervals [340]:
				xmin = 168.015
				xmax = 168.345
				text = "remember"
			intervals [341]:
				xmin = 168.345
				xmax = 168.455
				text = "the"
			intervals [342]:
				xmin = 168.455
				xmax = 168.485
				text = ""
			intervals [343]:
				xmin = 168.485
				xmax = 168.715
				text = "best"
			intervals [344]:
				xmin = 168.715
				xmax = 168.755
				text = ""
			intervals [345]:
				xmin = 168.755
				xmax = 169.055
				text = "movie"
			intervals [346]:
				xmin = 169.055
				xmax = 169.145
				text = "you"
			intervals [347]:
				xmin = 169.145
				xmax = 169.385
				text = "ever"
			intervals [348]:
				xmin = 169.385
				xmax = 169.445
				text = ""
			intervals [349]:
				xmin = 169.445
				xmax = 169.745
				text = "saw"
			intervals [350]:
				xmin = 169.745
				xmax = 175.2427
				text = ""
			intervals [351]:
				xmin = 175.2427
				xmax = 175.6727
				text = "<unk>"
			intervals [352]:
				xmin = 175.6727
				xmax = 178.1972
				text = ""
			intervals [353]:
				xmin = 178.1972
				xmax = 178.2672
				text = "do"
			intervals [354]:
				xmin = 178.2672
				xmax = 178.3572
				text = "you"
			intervals [355]:
				xmin = 178.3572
				xmax = 178.5372
				text = "have"
			intervals [356]:
				xmin = 178.5372
				xmax = 178.6672
				text = "a"
			intervals [357]:
				xmin = 178.6672
				xmax = 178.6972
				text = ""
			intervals [358]:
				xmin = 178.6972
				xmax = 178.9372
				text = "pet"
			intervals [359]:
				xmin = 178.9372
				xmax = 178.9672
				text = ""
			intervals [360]:
				xmin = 178.9672
				xmax = 179.3172
				text = "now"
			intervals [361]:
				xmin = 179.3172
				xmax = 179.5172
				text = "or"
			intervals [362]:
				xmin = 179.5172
				xmax = 179.7697
				text = ""
			intervals [363]:
				xmin = 179.7697
				xmax = 179.9097
				text = "did"
			intervals [364]:
				xmin = 179.9097
				xmax = 179.9397
				text = ""
			intervals [365]:
				xmin = 179.9397
				xmax = 180.0397
				text = "you"
			intervals [366]:
				xmin = 180.0397
				xmax = 180.2497
				text = "ever"
			intervals [367]:
				xmin = 180.2497
				xmax = 180.3797
				text = "have"
			intervals [368]:
				xmin = 180.3797
				xmax = 180.4797
				text = "a"
			intervals [369]:
				xmin = 180.4797
				xmax = 180.5997
				text = ""
			intervals [370]:
				xmin = 180.5997
				xmax = 180.7497
				text = "pet"
			intervals [371]:
				xmin = 180.7497
				xmax = 180.8597
				text = "as"
			intervals [372]:
				xmin = 180.8597
				xmax = 180.9097
				text = ""
			intervals [373]:
				xmin = 180.9097
				xmax = 180.9697
				text = "a"
			intervals [374]:
				xmin = 180.9697
				xmax = 181.0897
				text = ""
			intervals [375]:
				xmin = 181.0897
				xmax = 181.4797
				text = "child"
			intervals [376]:
				xmin = 181.4797
				xmax = 182.8405
				text = ""
			intervals [377]:
				xmin = 182.8405
				xmax = 182.9305
				text = "did"
			intervals [378]:
				xmin = 182.9305
				xmax = 182.9905
				text = "you"
			intervals [379]:
				xmin = 182.9905
				xmax = 183.1705
				text = "ever"
			intervals [380]:
				xmin = 183.1705
				xmax = 183.3205
				text = "have"
			intervals [381]:
				xmin = 183.3205
				xmax = 183.4605
				text = "a"
			intervals [382]:
				xmin = 183.4605
				xmax = 183.5105
				text = ""
			intervals [383]:
				xmin = 183.5105
				xmax = 183.7305
				text = "pet"
			intervals [384]:
				xmin = 183.7305
				xmax = 183.8505
				text = "as"
			intervals [385]:
				xmin = 183.8505
				xmax = 183.9905
				text = "a"
			intervals [386]:
				xmin = 183.9905
				xmax = 184.0205
				text = ""
			intervals [387]:
				xmin = 184.0205
				xmax = 184.4305
				text = "child"
			intervals [388]:
				xmin = 184.4305
				xmax = 184.5005
				text = "or"
			intervals [389]:
				xmin = 184.5005
				xmax = 184.5305
				text = ""
			intervals [390]:
				xmin = 184.5305
				xmax = 184.5905
				text = "do"
			intervals [391]:
				xmin = 184.5905
				xmax = 184.6505
				text = "you"
			intervals [392]:
				xmin = 184.6505
				xmax = 184.8805
				text = "have"
			intervals [393]:
				xmin = 184.8805
				xmax = 185.0905
				text = "one"
			intervals [394]:
				xmin = 185.0905
				xmax = 185.1205
				text = ""
			intervals [395]:
				xmin = 185.1205
				xmax = 185.3605
				text = "now"
			intervals [396]:
				xmin = 185.3605
				xmax = 186.4942
				text = ""
			intervals [397]:
				xmin = 186.4942
				xmax = 186.5542
				text = "yeah"
			intervals [398]:
				xmin = 186.5542
				xmax = 186.7442
				text = ""
			intervals [399]:
				xmin = 186.7442
				xmax = 186.8142
				text = "a"
			intervals [400]:
				xmin = 186.8142
				xmax = 187.0542
				text = ""
			intervals [401]:
				xmin = 187.0542
				xmax = 187.4742
				text = "dog"
			intervals [402]:
				xmin = 187.4742
				xmax = 187.5242
				text = ""
			intervals [403]:
				xmin = 187.5242
				xmax = 187.6542
				text = "or"
			intervals [404]:
				xmin = 187.6542
				xmax = 187.7442
				text = ""
			intervals [405]:
				xmin = 187.7442
				xmax = 188.0142
				text = "something"
			intervals [406]:
				xmin = 188.0142
				xmax = 193.3927
				text = ""
			intervals [407]:
				xmin = 193.3927
				xmax = 193.9227
				text = "mm-hm"
			intervals [408]:
				xmin = 193.9227
				xmax = 197.4782
				text = ""
			intervals [409]:
				xmin = 197.4782
				xmax = 197.5482
				text = "uh"
			intervals [410]:
				xmin = 197.5482
				xmax = 197.7782
				text = "what"
			intervals [411]:
				xmin = 197.7782
				xmax = 197.8082
				text = ""
			intervals [412]:
				xmin = 197.8082
				xmax = 197.9182
				text = "did"
			intervals [413]:
				xmin = 197.9182
				xmax = 197.9582
				text = ""
			intervals [414]:
				xmin = 197.9582
				xmax = 198.1482
				text = "you"
			intervals [415]:
				xmin = 198.1482
				xmax = 198.1782
				text = ""
			intervals [416]:
				xmin = 198.1782
				xmax = 198.4982
				text = "study"
			intervals [417]:
				xmin = 198.4982
				xmax = 198.5282
				text = ""
			intervals [418]:
				xmin = 198.5282
				xmax = 198.6482
				text = "in"
			intervals [419]:
				xmin = 198.6482
				xmax = 198.8082
				text = ""
			intervals [420]:
				xmin = 198.8082
				xmax = 199.2782
				text = "school"
			intervals [421]:
				xmin = 199.2782
				xmax = 199.3082
				text = ""
			intervals [422]:
				xmin = 199.3082
				xmax = 199.3682
				text = "do"
			intervals [423]:
				xmin = 199.3682
				xmax = 199.3982
				text = ""
			intervals [424]:
				xmin = 199.3982
				xmax = 199.4582
				text = "you"
			intervals [425]:
				xmin = 199.4582
				xmax = 199.4882
				text = ""
			intervals [426]:
				xmin = 199.4882
				xmax = 199.7982
				text = "remember"
			intervals [427]:
				xmin = 199.7982
				xmax = 201.9515
				text = ""
			intervals [428]:
				xmin = 201.9515
				xmax = 202.6615
				text = "elementary"
			intervals [429]:
				xmin = 202.6615
				xmax = 202.7415
				text = ""
			intervals [430]:
				xmin = 202.7415
				xmax = 203.0515
				text = "school"
			intervals [431]:
				xmin = 203.0515
				xmax = 210.0768
				text = ""
			intervals [432]:
				xmin = 210.0768
				xmax = 210.5868
				text = "mm-hm"
			intervals [433]:
				xmin = 210.5868
				xmax = 214.0861
				text = ""
			intervals [434]:
				xmin = 214.0861
				xmax = 214.1761
				text = "did"
			intervals [435]:
				xmin = 214.1761
				xmax = 214.2461
				text = "you"
			intervals [436]:
				xmin = 214.2461
				xmax = 214.4361
				text = "ever"
			intervals [437]:
				xmin = 214.4361
				xmax = 214.5961
				text = "have"
			intervals [438]:
				xmin = 214.5961
				xmax = 214.6961
				text = "a"
			intervals [439]:
				xmin = 214.6961
				xmax = 214.7361
				text = ""
			intervals [440]:
				xmin = 214.7361
				xmax = 215.0561
				text = "teacher"
			intervals [441]:
				xmin = 215.0561
				xmax = 215.0861
				text = ""
			intervals [442]:
				xmin = 215.0861
				xmax = 215.2161
				text = "that"
			intervals [443]:
				xmin = 215.2161
				xmax = 215.2661
				text = ""
			intervals [444]:
				xmin = 215.2661
				xmax = 215.6061
				text = "hollered"
			intervals [445]:
				xmin = 215.6061
				xmax = 215.7461
				text = "a"
			intervals [446]:
				xmin = 215.7461
				xmax = 215.9961
				text = "lot"
			intervals [447]:
				xmin = 215.9961
				xmax = 217.3836
				text = ""
			intervals [448]:
				xmin = 217.3836
				xmax = 217.6036
				text = "always"
			intervals [449]:
				xmin = 217.6036
				xmax = 217.6736
				text = ""
			intervals [450]:
				xmin = 217.6736
				xmax = 218.0336
				text = "yelling"
			intervals [451]:
				xmin = 218.0336
				xmax = 218.0836
				text = ""
			intervals [452]:
				xmin = 218.0836
				xmax = 218.1436
				text = "at"
			intervals [453]:
				xmin = 218.1436
				xmax = 218.1736
				text = ""
			intervals [454]:
				xmin = 218.1736
				xmax = 218.2436
				text = "the"
			intervals [455]:
				xmin = 218.2436
				xmax = 218.3536
				text = ""
			intervals [456]:
				xmin = 218.3536
				xmax = 218.6436
				text = "kids"
			intervals [457]:
				xmin = 218.6436
				xmax = 221.8031
				text = ""
			intervals [458]:
				xmin = 221.8031
				xmax = 221.8931
				text = "did"
			intervals [459]:
				xmin = 221.8931
				xmax = 221.9531
				text = "you"
			intervals [460]:
				xmin = 221.9531
				xmax = 222.1231
				text = "ever"
			intervals [461]:
				xmin = 222.1231
				xmax = 222.2431
				text = "have"
			intervals [462]:
				xmin = 222.2431
				xmax = 222.3431
				text = "a"
			intervals [463]:
				xmin = 222.3431
				xmax = 222.3731
				text = ""
			intervals [464]:
				xmin = 222.3731
				xmax = 222.6731
				text = "teacher"
			intervals [465]:
				xmin = 222.6731
				xmax = 222.8531
				text = "that"
			intervals [466]:
				xmin = 222.8531
				xmax = 222.8831
				text = ""
			intervals [467]:
				xmin = 222.8831
				xmax = 223.3231
				text = "hollered"
			intervals [468]:
				xmin = 223.3231
				xmax = 223.5331
				text = "at"
			intervals [469]:
				xmin = 223.5331
				xmax = 223.6531
				text = ""
			intervals [470]:
				xmin = 223.6531
				xmax = 223.8231
				text = "at"
			intervals [471]:
				xmin = 223.8231
				xmax = 223.8531
				text = ""
			intervals [472]:
				xmin = 223.8531
				xmax = 223.9131
				text = "the"
			intervals [473]:
				xmin = 223.9131
				xmax = 224.0231
				text = ""
			intervals [474]:
				xmin = 224.0231
				xmax = 224.2731
				text = "kids"
			intervals [475]:
				xmin = 224.2731
				xmax = 224.3631
				text = ""
			intervals [476]:
				xmin = 224.3631
				xmax = 224.5031
				text = "that"
			intervals [477]:
				xmin = 224.5031
				xmax = 224.5431
				text = ""
			intervals [478]:
				xmin = 224.5431
				xmax = 224.7031
				text = "you"
			intervals [479]:
				xmin = 224.7031
				xmax = 225.1231
				text = "remember"
			intervals [480]:
				xmin = 225.1231
				xmax = 226.7027
				text = ""
			intervals [481]:
				xmin = 226.7027
				xmax = 226.7327
				text = "a"
			intervals [482]:
				xmin = 226.7327
				xmax = 226.8027
				text = ""
			intervals [483]:
				xmin = 226.8027
				xmax = 227.0227
				text = "teacher"
			intervals [484]:
				xmin = 227.0227
				xmax = 227.1627
				text = "that"
			intervals [485]:
				xmin = 227.1627
				xmax = 227.3327
				text = "was"
			intervals [486]:
				xmin = 227.3327
				xmax = 227.3927
				text = ""
			intervals [487]:
				xmin = 227.3927
				xmax = 227.8527
				text = "known"
			intervals [488]:
				xmin = 227.8527
				xmax = 227.8827
				text = ""
			intervals [489]:
				xmin = 227.8827
				xmax = 228.0227
				text = "for"
			intervals [490]:
				xmin = 228.0227
				xmax = 228.0527
				text = ""
			intervals [491]:
				xmin = 228.0527
				xmax = 228.5227
				text = "hollering"
			intervals [492]:
				xmin = 228.5227
				xmax = 228.6027
				text = ""
			intervals [493]:
				xmin = 228.6027
				xmax = 228.6627
				text = "at"
			intervals [494]:
				xmin = 228.6627
				xmax = 228.8027
				text = ""
			intervals [495]:
				xmin = 228.8027
				xmax = 228.8627
				text = "the"
			intervals [496]:
				xmin = 228.8627
				xmax = 229.0227
				text = "kids"
			intervals [497]:
				xmin = 229.0227
				xmax = 229.1727
				text = ""
			intervals [498]:
				xmin = 229.1727
				xmax = 229.4227
				text = "and"
			intervals [499]:
				xmin = 229.4227
				xmax = 229.8527
				text = ""
			intervals [500]:
				xmin = 229.8527
				xmax = 230.0827
				text = "everything"
			intervals [501]:
				xmin = 230.0827
				xmax = 234.9159
				text = ""
			intervals [502]:
				xmin = 234.9159
				xmax = 235.4059
				text = "yeah"
			intervals [503]:
				xmin = 235.4059
				xmax = 238.6174
				text = ""
			intervals [504]:
				xmin = 238.6174
				xmax = 239.1774
				text = "mm-hm"
			intervals [505]:
				xmin = 239.1774
				xmax = 240.760
				text = ""
			intervals [506]:
				xmin = 240.760
				xmax = 240.870
				text = "do"
			intervals [507]:
				xmin = 240.870
				xmax = 240.900
				text = ""
			intervals [508]:
				xmin = 240.900
				xmax = 240.960
				text = "you"
			intervals [509]:
				xmin = 240.960
				xmax = 241.320
				text = "remember"
			intervals [510]:
				xmin = 241.320
				xmax = 241.380
				text = "the"
			intervals [511]:
				xmin = 241.380
				xmax = 241.650
				text = "best"
			intervals [512]:
				xmin = 241.650
				xmax = 241.690
				text = ""
			intervals [513]:
				xmin = 241.690
				xmax = 242.040
				text = "teacher"
			intervals [514]:
				xmin = 242.040
				xmax = 242.150
				text = "you"
			intervals [515]:
				xmin = 242.150
				xmax = 242.630
				text = "ever"
			intervals [516]:
				xmin = 242.630
				xmax = 242.740
				text = ""
			intervals [517]:
				xmin = 242.740
				xmax = 242.830
				text = "had"
			intervals [518]:
				xmin = 242.830
				xmax = 244.8854
				text = ""
			intervals [519]:
				xmin = 244.8854
				xmax = 245.1054
				text = "what"
			intervals [520]:
				xmin = 245.1054
				xmax = 245.2454
				text = "was"
			intervals [521]:
				xmin = 245.2454
				xmax = 245.3154
				text = ""
			intervals [522]:
				xmin = 245.3154
				xmax = 245.5354
				text = "good"
			intervals [523]:
				xmin = 245.5354
				xmax = 245.7654
				text = "about"
			intervals [524]:
				xmin = 245.7654
				xmax = 245.8154
				text = ""
			intervals [525]:
				xmin = 245.8154
				xmax = 246.0554
				text = "her"
			intervals [526]:
				xmin = 246.0554
				xmax = 257.2541
				text = ""
			intervals [527]:
				xmin = 257.2541
				xmax = 257.7941
				text = "mm-hm"
			intervals [528]:
				xmin = 257.7941
				xmax = 260.4772
				text = ""
			intervals [529]:
				xmin = 260.4772
				xmax = 261.0772
				text = "mm-hm"
			intervals [530]:
				xmin = 261.0772
				xmax = 261.3616
				text = ""
			intervals [531]:
				xmin = 261.3616
				xmax = 261.7016
				text = "mm-hm"
			intervals [532]:
				xmin = 261.7016
				xmax = 264.0805
				text = ""
			intervals [533]:
				xmin = 264.0805
				xmax = 264.1405
				text = "do"
			intervals [534]:
				xmin = 264.1405
				xmax = 264.2005
				text = "you"
			intervals [535]:
				xmin = 264.2005
				xmax = 264.4105
				text = "think"
			intervals [536]:
				xmin = 264.4105
				xmax = 264.5705
				text = "that"
			intervals [537]:
				xmin = 264.5705
				xmax = 264.6105
				text = "s"
			intervals [538]:
				xmin = 264.6105
				xmax = 264.6505
				text = ""
			intervals [539]:
				xmin = 264.6505
				xmax = 264.6905
				text = "a"
			intervals [540]:
				xmin = 264.6905
				xmax = 264.7205
				text = ""
			intervals [541]:
				xmin = 264.7205
				xmax = 264.8505
				text = "good"
			intervals [542]:
				xmin = 264.8505
				xmax = 265.1205
				text = "way"
			intervals [543]:
				xmin = 265.1205
				xmax = 265.2105
				text = "to"
			intervals [544]:
				xmin = 265.2105
				xmax = 265.2405
				text = ""
			intervals [545]:
				xmin = 265.2405
				xmax = 265.4705
				text = "be"
			intervals [546]:
				xmin = 265.4705
				xmax = 265.5205
				text = ""
			intervals [547]:
				xmin = 265.5205
				xmax = 265.6905
				text = "for"
			intervals [548]:
				xmin = 265.6905
				xmax = 265.7205
				text = ""
			intervals [549]:
				xmin = 265.7205
				xmax = 265.7505
				text = "a"
			intervals [550]:
				xmin = 265.7505
				xmax = 265.7905
				text = ""
			intervals [551]:
				xmin = 265.7905
				xmax = 266.1205
				text = "teacher"
			intervals [552]:
				xmin = 266.1205
				xmax = 268.5501
				text = ""
			intervals [553]:
				xmin = 268.5501
				xmax = 269.1001
				text = "mm-hm"
			intervals [554]:
				xmin = 269.1001
				xmax = 271.0512
				text = ""
			intervals [555]:
				xmin = 271.0512
				xmax = 271.3412
				text = "good"
			intervals [556]:
				xmin = 271.3412
				xmax = 271.9674
				text = ""
			intervals [557]:
				xmin = 271.9674
				xmax = 272.0974
				text = "you"
			intervals [558]:
				xmin = 272.0974
				xmax = 272.3074
				text = "ever"
			intervals [559]:
				xmin = 272.3074
				xmax = 272.4174
				text = "have"
			intervals [560]:
				xmin = 272.4174
				xmax = 272.5074
				text = "a"
			intervals [561]:
				xmin = 272.5074
				xmax = 272.5374
				text = ""
			intervals [562]:
				xmin = 272.5374
				xmax = 272.8674
				text = "teacher"
			intervals [563]:
				xmin = 272.8674
				xmax = 273.0274
				text = "that"
			intervals [564]:
				xmin = 273.0274
				xmax = 273.1974
				text = "you"
			intervals [565]:
				xmin = 273.1974
				xmax = 273.2274
				text = ""
			intervals [566]:
				xmin = 273.2274
				xmax = 273.4474
				text = "couldn't"
			intervals [567]:
				xmin = 273.4474
				xmax = 273.5874
				text = ""
			intervals [568]:
				xmin = 273.5874
				xmax = 274.0274
				text = "stand"
			intervals [569]:
				xmin = 274.0274
				xmax = 279.1521
				text = ""
			intervals [570]:
				xmin = 279.1521
				xmax = 279.8121
				text = "well"
			intervals [571]:
				xmin = 279.8121
				xmax = 279.8421
				text = ""
			intervals [572]:
				xmin = 279.8421
				xmax = 279.9421
				text = "that"
			intervals [573]:
				xmin = 279.9421
				xmax = 279.9721
				text = ""
			intervals [574]:
				xmin = 279.9721
				xmax = 280.0021
				text = "s"
			intervals [575]:
				xmin = 280.0021
				xmax = 280.0521
				text = ""
			intervals [576]:
				xmin = 280.0521
				xmax = 280.1421
				text = "good"
			intervals [577]:
				xmin = 280.1421
				xmax = 284.484
				text = ""
			intervals [578]:
				xmin = 284.484
				xmax = 284.844
				text = "uh"
			intervals [579]:
				xmin = 284.844
				xmax = 285.4564
				text = ""
			intervals [580]:
				xmin = 285.4564
				xmax = 285.6064
				text = "is"
			intervals [581]:
				xmin = 285.6064
				xmax = 285.6364
				text = ""
			intervals [582]:
				xmin = 285.6364
				xmax = 285.9364
				text = "there"
			intervals [583]:
				xmin = 285.9364
				xmax = 285.9664
				text = "a"
			intervals [584]:
				xmin = 285.9664
				xmax = 286.2164
				text = "group"
			intervals [585]:
				xmin = 286.2164
				xmax = 286.3164
				text = "of"
			intervals [586]:
				xmin = 286.3164
				xmax = 286.3864
				text = ""
			intervals [587]:
				xmin = 286.3864
				xmax = 286.9364
				text = "people"
			intervals [588]:
				xmin = 286.9364
				xmax = 286.9664
				text = ""
			intervals [589]:
				xmin = 286.9664
				xmax = 287.0564
				text = "that"
			intervals [590]:
				xmin = 287.0564
				xmax = 287.0864
				text = ""
			intervals [591]:
				xmin = 287.0864
				xmax = 287.2864
				text = "you"
			intervals [592]:
				xmin = 287.2864
				xmax = 288.0857
				text = ""
			intervals [593]:
				xmin = 288.0857
				xmax = 288.3857
				text = "used"
			intervals [594]:
				xmin = 288.3857
				xmax = 288.5657
				text = "to"
			intervals [595]:
				xmin = 288.5657
				xmax = 289.1657
				text = "associate"
			intervals [596]:
				xmin = 289.1657
				xmax = 289.3957
				text = "with"
			intervals [597]:
				xmin = 289.3957
				xmax = 289.4257
				text = ""
			intervals [598]:
				xmin = 289.4257
				xmax = 289.4957
				text = "as"
			intervals [599]:
				xmin = 289.4957
				xmax = 289.5457
				text = ""
			intervals [600]:
				xmin = 289.5457
				xmax = 289.6857
				text = "a"
			intervals [601]:
				xmin = 289.6857
				xmax = 289.7557
				text = ""
			intervals [602]:
				xmin = 289.7557
				xmax = 290.2857
				text = "child"
			intervals [603]:
				xmin = 290.2857
				xmax = 296.0345
				text = ""
			intervals [604]:
				xmin = 296.0345
				xmax = 296.6445
				text = "mm-hm"
			intervals [605]:
				xmin = 296.6445
				xmax = 297.4269
				text = ""
			intervals [606]:
				xmin = 297.4269
				xmax = 297.6069
				text = "how"
			intervals [607]:
				xmin = 297.6069
				xmax = 297.9869
				text = "about"
			intervals [608]:
				xmin = 297.9869
				xmax = 298.0169
				text = ""
			intervals [609]:
				xmin = 298.0169
				xmax = 298.2969
				text = "um"
			intervals [610]:
				xmin = 298.2969
				xmax = 298.4569
				text = "when"
			intervals [611]:
				xmin = 298.4569
				xmax = 298.5969
				text = "you"
			intervals [612]:
				xmin = 298.5969
				xmax = 298.7669
				text = "were"
			intervals [613]:
				xmin = 298.7669
				xmax = 299.0969
				text = "working"
			intervals [614]:
				xmin = 299.0969
				xmax = 299.1669
				text = ""
			intervals [615]:
				xmin = 299.1669
				xmax = 299.2669
				text = "was"
			intervals [616]:
				xmin = 299.2669
				xmax = 299.3169
				text = ""
			intervals [617]:
				xmin = 299.3169
				xmax = 299.5669
				text = "there"
			intervals [618]:
				xmin = 299.5669
				xmax = 299.5969
				text = "a"
			intervals [619]:
				xmin = 299.5969
				xmax = 299.8769
				text = "group"
			intervals [620]:
				xmin = 299.8769
				xmax = 299.9069
				text = ""
			intervals [621]:
				xmin = 299.9069
				xmax = 300.0069
				text = "that"
			intervals [622]:
				xmin = 300.0069
				xmax = 301.2561
				text = ""
			intervals [623]:
				xmin = 301.2561
				xmax = 301.4861
				text = "that"
			intervals [624]:
				xmin = 301.4861
				xmax = 301.5961
				text = ""
			intervals [625]:
				xmin = 301.5961
				xmax = 301.8661
				text = "you"
			intervals [626]:
				xmin = 301.8661
				xmax = 302.6528
				text = ""
			intervals [627]:
				xmin = 302.6528
				xmax = 302.9028
				text = "went"
			intervals [628]:
				xmin = 302.9028
				xmax = 302.9328
				text = ""
			intervals [629]:
				xmin = 302.9328
				xmax = 303.2328
				text = "with"
			intervals [630]:
				xmin = 303.2328
				xmax = 304.2735
				text = ""
			intervals [631]:
				xmin = 304.2735
				xmax = 304.6535
				text = "stayed"
			intervals [632]:
				xmin = 304.6535
				xmax = 304.6835
				text = ""
			intervals [633]:
				xmin = 304.6835
				xmax = 304.7935
				text = "with"
			intervals [634]:
				xmin = 304.7935
				xmax = 307.8585
				text = ""
			intervals [635]:
				xmin = 307.8585
				xmax = 308.1385
				text = "yeah"
			intervals [636]:
				xmin = 308.1385
				xmax = 314.8713
				text = ""
			intervals [637]:
				xmin = 314.8713
				xmax = 315.4813
				text = "mm-hm"
			intervals [638]:
				xmin = 315.4813
				xmax = 317.1421
				text = ""
			intervals [639]:
				xmin = 317.1421
				xmax = 317.2121
				text = "now"
			intervals [640]:
				xmin = 317.2121
				xmax = 317.4621
				text = "was"
			intervals [641]:
				xmin = 317.4621
				xmax = 317.6421
				text = "there"
			intervals [642]:
				xmin = 317.6421
				xmax = 317.9521
				text = "one"
			intervals [643]:
				xmin = 317.9521
				xmax = 318.0021
				text = ""
			intervals [644]:
				xmin = 318.0021
				xmax = 318.4121
				text = "person"
			intervals [645]:
				xmin = 318.4121
				xmax = 318.5421
				text = "in"
			intervals [646]:
				xmin = 318.5421
				xmax = 318.7921
				text = "that"
			intervals [647]:
				xmin = 318.7921
				xmax = 318.8221
				text = ""
			intervals [648]:
				xmin = 318.8221
				xmax = 319.1521
				text = "group"
			intervals [649]:
				xmin = 319.1521
				xmax = 319.2721
				text = "that"
			intervals [650]:
				xmin = 319.2721
				xmax = 319.7721
				text = "everybody"
			intervals [651]:
				xmin = 319.7721
				xmax = 320.0121
				text = "looked"
			intervals [652]:
				xmin = 320.0121
				xmax = 320.2021
				text = "up"
			intervals [653]:
				xmin = 320.2021
				xmax = 320.2321
				text = ""
			intervals [654]:
				xmin = 320.2321
				xmax = 320.4821
				text = "to"
			intervals [655]:
				xmin = 320.4821
				xmax = 320.5421
				text = "as"
			intervals [656]:
				xmin = 320.5421
				xmax = 320.5721
				text = ""
			intervals [657]:
				xmin = 320.5721
				xmax = 320.7021
				text = "the"
			intervals [658]:
				xmin = 320.7021
				xmax = 320.9721
				text = "leader"
			intervals [659]:
				xmin = 320.9721
				xmax = 323.0301
				text = ""
			intervals [660]:
				xmin = 323.0301
				xmax = 323.2101
				text = "and"
			intervals [661]:
				xmin = 323.2101
				xmax = 323.4801
				text = "why"
			intervals [662]:
				xmin = 323.4801
				xmax = 332.8958
				text = ""
			intervals [663]:
				xmin = 332.8958
				xmax = 333.4258
				text = "mm-hm"
			intervals [664]:
				xmin = 333.4258
				xmax = 334.4645
				text = ""
			intervals [665]:
				xmin = 334.4645
				xmax = 334.6145
				text = "you"
			intervals [666]:
				xmin = 334.6145
				xmax = 334.7745
				text = "ever"
			intervals [667]:
				xmin = 334.7745
				xmax = 334.9145
				text = "think"
			intervals [668]:
				xmin = 334.9145
				xmax = 334.9445
				text = ""
			intervals [669]:
				xmin = 334.9445
				xmax = 335.2545
				text = "about"
			intervals [670]:
				xmin = 335.2545
				xmax = 335.5045
				text = "what"
			intervals [671]:
				xmin = 335.5045
				xmax = 335.7691
				text = ""
			intervals [672]:
				xmin = 335.7691
				xmax = 336.0191
				text = "what"
			intervals [673]:
				xmin = 336.0191
				xmax = 336.0491
				text = ""
			intervals [674]:
				xmin = 336.0491
				xmax = 336.3191
				text = "makes"
			intervals [675]:
				xmin = 336.3191
				xmax = 336.3491
				text = ""
			intervals [676]:
				xmin = 336.3491
				xmax = 336.4191
				text = "a"
			intervals [677]:
				xmin = 336.4191
				xmax = 336.5391
				text = ""
			intervals [678]:
				xmin = 336.5391
				xmax = 336.9091
				text = "person"
			intervals [679]:
				xmin = 336.9091
				xmax = 338.7761
				text = ""
			intervals [680]:
				xmin = 338.7761
				xmax = 339.0161
				text = "uh"
			intervals [681]:
				xmin = 339.0161
				xmax = 339.0461
				text = ""
			intervals [682]:
				xmin = 339.0461
				xmax = 339.5261
				text = "become"
			intervals [683]:
				xmin = 339.5261
				xmax = 339.5561
				text = ""
			intervals [684]:
				xmin = 339.5561
				xmax = 339.6161
				text = "the"
			intervals [685]:
				xmin = 339.6161
				xmax = 339.8461
				text = "type"
			intervals [686]:
				xmin = 339.8461
				xmax = 339.9161
				text = "of"
			intervals [687]:
				xmin = 339.9161
				xmax = 339.9861
				text = ""
			intervals [688]:
				xmin = 339.9861
				xmax = 340.3261
				text = "person"
			intervals [689]:
				xmin = 340.3261
				xmax = 340.5161
				text = "that"
			intervals [690]:
				xmin = 340.5161
				xmax = 340.7661
				text = "others"
			intervals [691]:
				xmin = 340.7661
				xmax = 340.8561
				text = ""
			intervals [692]:
				xmin = 340.8561
				xmax = 341.0461
				text = "look"
			intervals [693]:
				xmin = 341.0461
				xmax = 341.0761
				text = ""
			intervals [694]:
				xmin = 341.0761
				xmax = 341.2961
				text = "up"
			intervals [695]:
				xmin = 341.2961
				xmax = 341.4561
				text = ""
			intervals [696]:
				xmin = 341.4561
				xmax = 341.5461
				text = "to"
			intervals [697]:
				xmin = 341.5461
				xmax = 343.9759
				text = ""
			intervals [698]:
				xmin = 343.9759
				xmax = 344.0359
				text = "you"
			intervals [699]:
				xmin = 344.0359
				xmax = 344.0659
				text = ""
			intervals [700]:
				xmin = 344.0659
				xmax = 344.1759
				text = "have"
			intervals [701]:
				xmin = 344.1759
				xmax = 344.3259
				text = "any"
			intervals [702]:
				xmin = 344.3259
				xmax = 344.8159
				text = "ideas"
			intervals [703]:
				xmin = 344.8159
				xmax = 344.8559
				text = ""
			intervals [704]:
				xmin = 344.8559
				xmax = 345.3059
				text = "on"
			intervals [705]:
				xmin = 345.3059
				xmax = 345.4659
				text = ""
			intervals [706]:
				xmin = 345.4659
				xmax = 345.5659
				text = "that"
			intervals [707]:
				xmin = 345.5659
				xmax = 355.150
				text = ""
			intervals [708]:
				xmin = 355.150
				xmax = 355.640
				text = "mm-hm"
			intervals [709]:
				xmin = 355.640
				xmax = 364.2594
				text = ""
			intervals [710]:
				xmin = 364.2594
				xmax = 364.7994
				text = "mm-hm"
			intervals [711]:
				xmin = 364.7994
				xmax = 367.9469
				text = ""
			intervals [712]:
				xmin = 367.9469
				xmax = 368.6369
				text = "mm-hm"
			intervals [713]:
				xmin = 368.6369
				xmax = 370.2098
				text = ""
			intervals [714]:
				xmin = 370.2098
				xmax = 370.3398
				text = "well"
			intervals [715]:
				xmin = 370.3398
				xmax = 370.3698
				text = ""
			intervals [716]:
				xmin = 370.3698
				xmax = 370.4598
				text = "that"
			intervals [717]:
				xmin = 370.4598
				xmax = 370.5398
				text = ""
			intervals [718]:
				xmin = 370.5398
				xmax = 370.5698
				text = "s"
			intervals [719]:
				xmin = 370.5698
				xmax = 370.6598
				text = ""
			intervals [720]:
				xmin = 370.6598
				xmax = 371.0098
				text = "good"
			intervals [721]:
				xmin = 371.0098
				xmax = 375.5337
				text = ""
			intervals [722]:
				xmin = 375.5337
				xmax = 375.6637
				text = "if"
			intervals [723]:
				xmin = 375.6637
				xmax = 375.7237
				text = ""
			intervals [724]:
				xmin = 375.7237
				xmax = 375.8937
				text = "you"
			intervals [725]:
				xmin = 375.8937
				xmax = 376.0437
				text = "could"
			intervals [726]:
				xmin = 376.0437
				xmax = 376.0837
				text = ""
			intervals [727]:
				xmin = 376.0837
				xmax = 376.2537
				text = "do"
			intervals [728]:
				xmin = 376.2537
				xmax = 376.4337
				text = "your"
			intervals [729]:
				xmin = 376.4337
				xmax = 376.7037
				text = "whole"
			intervals [730]:
				xmin = 376.7037
				xmax = 376.9537
				text = "life"
			intervals [731]:
				xmin = 376.9537
				xmax = 377.0037
				text = ""
			intervals [732]:
				xmin = 377.0037
				xmax = 377.3437
				text = "over"
			intervals [733]:
				xmin = 377.3437
				xmax = 377.6837
				text = "again"
			intervals [734]:
				xmin = 377.6837
				xmax = 377.8637
				text = ""
			intervals [735]:
				xmin = 377.8637
				xmax = 378.0737
				text = "what"
			intervals [736]:
				xmin = 378.0737
				xmax = 378.2037
				text = "would"
			intervals [737]:
				xmin = 378.2037
				xmax = 378.3337
				text = "you"
			intervals [738]:
				xmin = 378.3337
				xmax = 378.5437
				text = "want"
			intervals [739]:
				xmin = 378.5437
				xmax = 378.6737
				text = ""
			intervals [740]:
				xmin = 378.6737
				xmax = 378.7337
				text = "to"
			intervals [741]:
				xmin = 378.7337
				xmax = 378.8737
				text = "be"
			intervals [742]:
				xmin = 378.8737
				xmax = 381.258
				text = ""
			intervals [743]:
				xmin = 381.258
				xmax = 381.408
				text = "you"
			intervals [744]:
				xmin = 381.408
				xmax = 381.508
				text = "ever"
			intervals [745]:
				xmin = 381.508
				xmax = 381.618
				text = ""
			intervals [746]:
				xmin = 381.618
				xmax = 381.758
				text = "think"
			intervals [747]:
				xmin = 381.758
				xmax = 381.788
				text = ""
			intervals [748]:
				xmin = 381.788
				xmax = 382.118
				text = "about"
			intervals [749]:
				xmin = 382.118
				xmax = 382.148
				text = ""
			intervals [750]:
				xmin = 382.148
				xmax = 382.418
				text = "that"
			intervals [751]:
				xmin = 382.418
				xmax = 383.9149
				text = ""
			intervals [752]:
				xmin = 383.9149
				xmax = 384.0249
				text = "a"
			intervals [753]:
				xmin = 384.0249
				xmax = 384.1149
				text = ""
			intervals [754]:
				xmin = 384.1149
				xmax = 384.5549
				text = "preacher"
			intervals [755]:
				xmin = 384.5549
				xmax = 385.9615
				text = ""
			intervals [756]:
				xmin = 385.9615
				xmax = 386.1915
				text = "and"
			intervals [757]:
				xmin = 386.1915
				xmax = 386.2215
				text = ""
			intervals [758]:
				xmin = 386.2215
				xmax = 386.5815
				text = "how"
			intervals [759]:
				xmin = 386.5815
				xmax = 387.2261
				text = ""
			intervals [760]:
				xmin = 387.2261
				xmax = 387.7861
				text = "<unk>"
			intervals [761]:
				xmin = 387.7861
				xmax = 388.8228
				text = ""
			intervals [762]:
				xmin = 388.8228
				xmax = 389.0228
				text = "what"
			intervals [763]:
				xmin = 389.0228
				xmax = 389.1628
				text = "would"
			intervals [764]:
				xmin = 389.1628
				xmax = 389.2228
				text = "you"
			intervals [765]:
				xmin = 389.2228
				xmax = 389.4328
				text = "have"
			intervals [766]:
				xmin = 389.4328
				xmax = 389.5228
				text = "to"
			intervals [767]:
				xmin = 389.5228
				xmax = 389.5628
				text = ""
			intervals [768]:
				xmin = 389.5628
				xmax = 389.7028
				text = "do"
			intervals [769]:
				xmin = 389.7028
				xmax = 389.8328
				text = "to"
			intervals [770]:
				xmin = 389.8328
				xmax = 389.8628
				text = ""
			intervals [771]:
				xmin = 389.8628
				xmax = 389.9528
				text = "be"
			intervals [772]:
				xmin = 389.9528
				xmax = 390.0828
				text = "a"
			intervals [773]:
				xmin = 390.0828
				xmax = 390.1728
				text = ""
			intervals [774]:
				xmin = 390.1728
				xmax = 390.5628
				text = "preacher"
			intervals [775]:
				xmin = 390.5628
				xmax = 405.4146
				text = ""
			intervals [776]:
				xmin = 405.4146
				xmax = 405.9946
				text = "mm-hm"
			intervals [777]:
				xmin = 405.9946
				xmax = 410.3284
				text = ""
			intervals [778]:
				xmin = 410.3284
				xmax = 410.4584
				text = "well"
			intervals [779]:
				xmin = 410.4584
				xmax = 410.6384
				text = "that"
			intervals [780]:
				xmin = 410.6384
				xmax = 410.6684
				text = "s"
			intervals [781]:
				xmin = 410.6684
				xmax = 410.6984
				text = ""
			intervals [782]:
				xmin = 410.6984
				xmax = 410.9284
				text = "good"
			intervals [783]:
				xmin = 410.9284
				xmax = 410.9884
				text = ""
			intervals [784]:
				xmin = 410.9884
				xmax = 411.0784
				text = "to"
			intervals [785]:
				xmin = 411.0784
				xmax = 411.1184
				text = ""
			intervals [786]:
				xmin = 411.1184
				xmax = 411.3184
				text = "hear"
			intervals [787]:
				xmin = 411.3184
				xmax = 411.5784
				text = "though"
			intervals [788]:
				xmin = 411.5784
				xmax = 412.6975
				text = ""
			intervals [789]:
				xmin = 412.6975
				xmax = 412.8775
				text = "i'm"
			intervals [790]:
				xmin = 412.8775
				xmax = 412.9975
				text = "a"
			intervals [791]:
				xmin = 412.9975
				xmax = 413.0375
				text = ""
			intervals [792]:
				xmin = 413.0375
				xmax = 413.2875
				text = "church"
			intervals [793]:
				xmin = 413.2875
				xmax = 413.3175
				text = ""
			intervals [794]:
				xmin = 413.3175
				xmax = 413.5875
				text = "going"
			intervals [795]:
				xmin = 413.5875
				xmax = 413.6275
				text = ""
			intervals [796]:
				xmin = 413.6275
				xmax = 413.8975
				text = "man"
			intervals [797]:
				xmin = 413.8975
				xmax = 414.2275
				text = ""
			intervals [798]:
				xmin = 414.2275
				xmax = 414.4675
				text = "myself"
			intervals [799]:
				xmin = 414.4675
				xmax = 417.3231
				text = ""
			intervals [800]:
				xmin = 417.3231
				xmax = 417.5831
				text = "that"
			intervals [801]:
				xmin = 417.5831
				xmax = 417.6831
				text = ""
			intervals [802]:
				xmin = 417.6831
				xmax = 417.7131
				text = "s"
			intervals [803]:
				xmin = 417.7131
				xmax = 417.7431
				text = ""
			intervals [804]:
				xmin = 417.7431
				xmax = 417.8331
				text = "good"
			intervals [805]:
				xmin = 417.8331
				xmax = 421.8149
				text = ""
			intervals [806]:
				xmin = 421.8149
				xmax = 421.9649
				text = "did"
			intervals [807]:
				xmin = 421.9649
				xmax = 422.0749
				text = "you"
			intervals [808]:
				xmin = 422.0749
				xmax = 422.3049
				text = "wanna"
			intervals [809]:
				xmin = 422.3049
				xmax = 422.4749
				text = "be"
			intervals [810]:
				xmin = 422.4749
				xmax = 422.5249
				text = "a"
			intervals [811]:
				xmin = 422.5249
				xmax = 422.5849
				text = ""
			intervals [812]:
				xmin = 422.5849
				xmax = 423.0449
				text = "preacher"
			intervals [813]:
				xmin = 423.0449
				xmax = 423.4549
				text = "back"
			intervals [814]:
				xmin = 423.4549
				xmax = 423.6349
				text = "when"
			intervals [815]:
				xmin = 423.6349
				xmax = 423.8849
				text = "you"
			intervals [816]:
				xmin = 423.8849
				xmax = 424.7799
				text = ""
			intervals [817]:
				xmin = 424.7799
				xmax = 425.0699
				text = "back"
			intervals [818]:
				xmin = 425.0699
				xmax = 425.0999
				text = ""
			intervals [819]:
				xmin = 425.0999
				xmax = 425.2599
				text = "when"
			intervals [820]:
				xmin = 425.2599
				xmax = 425.3699
				text = "you"
			intervals [821]:
				xmin = 425.3699
				xmax = 425.5399
				text = "were"
			intervals [822]:
				xmin = 425.5399
				xmax = 425.9399
				text = "younger"
			intervals [823]:
				xmin = 425.9399
				xmax = 426.9264
				text = ""
			intervals [824]:
				xmin = 426.9264
				xmax = 426.9764
				text = "or"
			intervals [825]:
				xmin = 426.9764
				xmax = 427.0464
				text = ""
			intervals [826]:
				xmin = 427.0464
				xmax = 427.1964
				text = "did"
			intervals [827]:
				xmin = 427.1964
				xmax = 427.4464
				text = "that"
			intervals [828]:
				xmin = 427.4464
				xmax = 427.4764
				text = ""
			intervals [829]:
				xmin = 427.4764
				xmax = 427.6764
				text = "come"
			intervals [830]:
				xmin = 427.6764
				xmax = 427.9164
				text = "on"
			intervals [831]:
				xmin = 427.9164
				xmax = 427.9464
				text = ""
			intervals [832]:
				xmin = 427.9464
				xmax = 428.0164
				text = "you"
			intervals [833]:
				xmin = 428.0164
				xmax = 428.3464
				text = "later"
			intervals [834]:
				xmin = 428.3464
				xmax = 428.6464
				text = "on"
			intervals [835]:
				xmin = 428.6464
				xmax = 433.0989
				text = ""
			intervals [836]:
				xmin = 433.0989
				xmax = 433.5489
				text = "mm-hm"
			intervals [837]:
				xmin = 433.5489
				xmax = 435.7857
				text = ""
			intervals [838]:
				xmin = 435.7857
				xmax = 436.1957
				text = "oh"
			intervals [839]:
				xmin = 436.1957
				xmax = 444.6291
				text = ""
			intervals [840]:
				xmin = 444.6291
				xmax = 445.2791
				text = "mm-hm"
			intervals [841]:
				xmin = 445.2791
				xmax = 448.9188
				text = ""
			intervals [842]:
				xmin = 448.9188
				xmax = 449.1488
				text = "when"
			intervals [843]:
				xmin = 449.1488
				xmax = 449.2788
				text = "you"
			intervals [844]:
				xmin = 449.2788
				xmax = 449.5088
				text = "were"
			intervals [845]:
				xmin = 449.5088
				xmax = 449.9388
				text = "working"
			intervals [846]:
				xmin = 449.9388
				xmax = 450.0288
				text = ""
			intervals [847]:
				xmin = 450.0288
				xmax = 450.5288
				text = "um"
			intervals [848]:
				xmin = 450.5288
				xmax = 450.5953
				text = ""
			intervals [849]:
				xmin = 450.5953
				xmax = 450.8553
				text = "what"
			intervals [850]:
				xmin = 450.8553
				xmax = 450.9753
				text = "was"
			intervals [851]:
				xmin = 450.9753
				xmax = 451.0053
				text = ""
			intervals [852]:
				xmin = 451.0053
				xmax = 451.2353
				text = "your"
			intervals [853]:
				xmin = 451.2353
				xmax = 451.2653
				text = ""
			intervals [854]:
				xmin = 451.2653
				xmax = 451.6253
				text = "job"
			intervals [855]:
				xmin = 451.6253
				xmax = 452.3321
				text = ""
			intervals [856]:
				xmin = 452.3321
				xmax = 452.7021
				text = "like"
			intervals [857]:
				xmin = 452.7021
				xmax = 452.7321
				text = ""
			intervals [858]:
				xmin = 452.7321
				xmax = 452.8921
				text = "what"
			intervals [859]:
				xmin = 452.8921
				xmax = 452.9621
				text = ""
			intervals [860]:
				xmin = 452.9621
				xmax = 453.0521
				text = "did"
			intervals [861]:
				xmin = 453.0521
				xmax = 453.0821
				text = ""
			intervals [862]:
				xmin = 453.0821
				xmax = 453.2621
				text = "you"
			intervals [863]:
				xmin = 453.2621
				xmax = 453.3121
				text = ""
			intervals [864]:
				xmin = 453.3121
				xmax = 453.6321
				text = "do"
			intervals [865]:
				xmin = 453.6321
				xmax = 453.6621
				text = ""
			intervals [866]:
				xmin = 453.6621
				xmax = 453.7621
				text = "in"
			intervals [867]:
				xmin = 453.7621
				xmax = 453.7921
				text = ""
			intervals [868]:
				xmin = 453.7921
				xmax = 453.8221
				text = "a"
			intervals [869]:
				xmin = 453.8221
				xmax = 453.8521
				text = ""
			intervals [870]:
				xmin = 453.8521
				xmax = 454.0621
				text = "day"
			intervals [871]:
				xmin = 454.0621
				xmax = 454.1921
				text = "s"
			intervals [872]:
				xmin = 454.1921
				xmax = 454.2321
				text = ""
			intervals [873]:
				xmin = 454.2321
				xmax = 454.4721
				text = "work"
			intervals [874]:
				xmin = 454.4721
				xmax = 467.7719
				text = ""
			intervals [875]:
				xmin = 467.7719
				xmax = 468.2719
				text = "mm-hm"
			intervals [876]:
				xmin = 468.2719
				xmax = 478.2996
				text = ""
			intervals [877]:
				xmin = 478.2996
				xmax = 478.4996
				text = "well"
			intervals [878]:
				xmin = 478.4996
				xmax = 478.6596
				text = "how"
			intervals [879]:
				xmin = 478.6596
				xmax = 478.7796
				text = "does"
			intervals [880]:
				xmin = 478.7796
				xmax = 479.0196
				text = "that"
			intervals [881]:
				xmin = 479.0196
				xmax = 479.1996
				text = "work"
			intervals [882]:
				xmin = 479.1996
				xmax = 479.2296
				text = ""
			intervals [883]:
				xmin = 479.2296
				xmax = 479.4496
				text = "on"
			intervals [884]:
				xmin = 479.4496
				xmax = 479.4796
				text = ""
			intervals [885]:
				xmin = 479.4796
				xmax = 479.5096
				text = "a"
			intervals [886]:
				xmin = 479.5096
				xmax = 479.5396
				text = ""
			intervals [887]:
				xmin = 479.5396
				xmax = 479.9496
				text = "dining"
			intervals [888]:
				xmin = 479.9496
				xmax = 480.0196
				text = ""
			intervals [889]:
				xmin = 480.0196
				xmax = 480.2796
				text = "car"
			intervals [890]:
				xmin = 480.2796
				xmax = 480.3396
				text = "i've"
			intervals [891]:
				xmin = 480.3396
				xmax = 480.5496
				text = "always"
			intervals [892]:
				xmin = 480.5496
				xmax = 480.6696
				text = ""
			intervals [893]:
				xmin = 480.6696
				xmax = 480.9696
				text = "wondered"
			intervals [894]:
				xmin = 480.9696
				xmax = 481.3196
				text = "about"
			intervals [895]:
				xmin = 481.3196
				xmax = 481.3696
				text = ""
			intervals [896]:
				xmin = 481.3696
				xmax = 481.6396
				text = "that"
			intervals [897]:
				xmin = 481.6396
				xmax = 482.281
				text = ""
			intervals [898]:
				xmin = 482.281
				xmax = 482.741
				text = "um"
			intervals [899]:
				xmin = 482.741
				xmax = 483.5076
				text = ""
			intervals [900]:
				xmin = 483.5076
				xmax = 483.6276
				text = "do"
			intervals [901]:
				xmin = 483.6276
				xmax = 483.9776
				text = "they"
			intervals [902]:
				xmin = 483.9776
				xmax = 484.1699
				text = ""
			intervals [903]:
				xmin = 484.1699
				xmax = 484.4299
				text = "bring"
			intervals [904]:
				xmin = 484.4299
				xmax = 484.5199
				text = "the"
			intervals [905]:
				xmin = 484.5199
				xmax = 484.6199
				text = ""
			intervals [906]:
				xmin = 484.6199
				xmax = 484.8399
				text = "food"
			intervals [907]:
				xmin = 484.8399
				xmax = 485.0599
				text = "on"
			intervals [908]:
				xmin = 485.0599
				xmax = 485.3699
				text = "all"
			intervals [909]:
				xmin = 485.3699
				xmax = 485.3999
				text = ""
			intervals [910]:
				xmin = 485.3999
				xmax = 485.5599
				text = "cooked"
			intervals [911]:
				xmin = 485.5599
				xmax = 485.5899
				text = ""
			intervals [912]:
				xmin = 485.5899
				xmax = 485.7399
				text = "or"
			intervals [913]:
				xmin = 485.7399
				xmax = 485.7699
				text = ""
			intervals [914]:
				xmin = 485.7699
				xmax = 485.8599
				text = "do"
			intervals [915]:
				xmin = 485.8599
				xmax = 485.8899
				text = ""
			intervals [916]:
				xmin = 485.8899
				xmax = 486.0399
				text = "they"
			intervals [917]:
				xmin = 486.0399
				xmax = 486.1099
				text = ""
			intervals [918]:
				xmin = 486.1099
				xmax = 486.2099
				text = "cook"
			intervals [919]:
				xmin = 486.2099
				xmax = 486.3599
				text = ""
			intervals [920]:
				xmin = 486.3599
				xmax = 486.5799
				text = "right"
			intervals [921]:
				xmin = 486.5799
				xmax = 486.7299
				text = "on"
			intervals [922]:
				xmin = 486.7299
				xmax = 486.7899
				text = ""
			intervals [923]:
				xmin = 486.7899
				xmax = 486.8499
				text = "the"
			intervals [924]:
				xmin = 486.8499
				xmax = 486.8999
				text = ""
			intervals [925]:
				xmin = 486.8999
				xmax = 487.0199
				text = "train"
			intervals [926]:
				xmin = 487.0199
				xmax = 488.7813
				text = ""
			intervals [927]:
				xmin = 488.7813
				xmax = 489.2113
				text = "oh"
			intervals [928]:
				xmin = 489.2113
				xmax = 489.3213
				text = ""
			intervals [929]:
				xmin = 489.3213
				xmax = 489.3813
				text = "yeah"
			intervals [930]:
				xmin = 489.3813
				xmax = 501.2262
				text = ""
			intervals [931]:
				xmin = 501.2262
				xmax = 501.4162
				text = "isn't"
			intervals [932]:
				xmin = 501.4162
				xmax = 501.5762
				text = "it"
			intervals [933]:
				xmin = 501.5762
				xmax = 501.6062
				text = ""
			intervals [934]:
				xmin = 501.6062
				xmax = 501.8962
				text = "hard"
			intervals [935]:
				xmin = 501.8962
				xmax = 501.9862
				text = ""
			intervals [936]:
				xmin = 501.9862
				xmax = 502.1762
				text = "to"
			intervals [937]:
				xmin = 502.1762
				xmax = 502.5806
				text = ""
			intervals [938]:
				xmin = 502.5806
				xmax = 502.8306
				text = "isn't"
			intervals [939]:
				xmin = 502.8306
				xmax = 502.9106
				text = "it"
			intervals [940]:
				xmin = 502.9106
				xmax = 502.9406
				text = ""
			intervals [941]:
				xmin = 502.9406
				xmax = 503.2106
				text = "hard"
			intervals [942]:
				xmin = 503.2106
				xmax = 503.3406
				text = "on"
			intervals [943]:
				xmin = 503.3406
				xmax = 503.4906
				text = "'em"
			intervals [944]:
				xmin = 503.4906
				xmax = 503.7306
				text = "back"
			intervals [945]:
				xmin = 503.7306
				xmax = 503.8206
				text = ""
			intervals [946]:
				xmin = 503.8206
				xmax = 504.0806
				text = "there"
			intervals [947]:
				xmin = 504.0806
				xmax = 505.0053
				text = ""
			intervals [948]:
				xmin = 505.0053
				xmax = 505.2953
				text = "kitchen"
			intervals [949]:
				xmin = 505.2953
				xmax = 505.3253
				text = ""
			intervals [950]:
				xmin = 505.3253
				xmax = 505.4753
				text = "of"
			intervals [951]:
				xmin = 505.4753
				xmax = 505.5453
				text = "the"
			intervals [952]:
				xmin = 505.5453
				xmax = 505.5953
				text = ""
			intervals [953]:
				xmin = 505.5953
				xmax = 505.8653
				text = "train"
			intervals [954]:
				xmin = 505.8653
				xmax = 506.2553
				text = "moving"
			intervals [955]:
				xmin = 506.2553
				xmax = 506.2853
				text = ""
			intervals [956]:
				xmin = 506.2853
				xmax = 506.6853
				text = "or"
			intervals [957]:
				xmin = 506.6853
				xmax = 506.9682
				text = ""
			intervals [958]:
				xmin = 506.9682
				xmax = 507.2182
				text = "isn't"
			intervals [959]:
				xmin = 507.2182
				xmax = 507.3282
				text = "it"
			intervals [960]:
				xmin = 507.3282
				xmax = 507.4282
				text = ""
			intervals [961]:
				xmin = 507.4282
				xmax = 507.5482
				text = "too"
			intervals [962]:
				xmin = 507.5482
				xmax = 507.5782
				text = ""
			intervals [963]:
				xmin = 507.5782
				xmax = 507.8382
				text = "bad"
			intervals [964]:
				xmin = 507.8382
				xmax = 513.2064
				text = ""
			intervals [965]:
				xmin = 513.2064
				xmax = 513.6664
				text = "yeah"
			intervals [966]:
				xmin = 513.6664
				xmax = 513.6964
				text = ""
			intervals [967]:
				xmin = 513.6964
				xmax = 513.7864
				text = "i"
			intervals [968]:
				xmin = 513.7864
				xmax = 513.9064
				text = ""
			intervals [969]:
				xmin = 513.9064
				xmax = 513.9964
				text = "guess"
			intervals [970]:
				xmin = 513.9964
				xmax = 514.1964
				text = ""
			intervals [971]:
				xmin = 514.1964
				xmax = 514.2664
				text = "so"
			intervals [972]:
				xmin = 514.2664
				xmax = 516.5516
				text = ""
			intervals [973]:
				xmin = 516.5516
				xmax = 516.7516
				text = "well"
			intervals [974]:
				xmin = 516.7516
				xmax = 516.9316
				text = "what"
			intervals [975]:
				xmin = 516.9316
				xmax = 517.0616
				text = "would"
			intervals [976]:
				xmin = 517.0616
				xmax = 517.1816
				text = "you"
			intervals [977]:
				xmin = 517.1816
				xmax = 517.4916
				text = "do"
			intervals [978]:
				xmin = 517.4916
				xmax = 517.5216
				text = ""
			intervals [979]:
				xmin = 517.5216
				xmax = 517.7216
				text = "say"
			intervals [980]:
				xmin = 517.7216
				xmax = 517.8716
				text = "in"
			intervals [981]:
				xmin = 517.8716
				xmax = 517.9016
				text = ""
			intervals [982]:
				xmin = 517.9016
				xmax = 517.9316
				text = "a"
			intervals [983]:
				xmin = 517.9316
				xmax = 517.9616
				text = ""
			intervals [984]:
				xmin = 517.9616
				xmax = 518.4316
				text = "typical"
			intervals [985]:
				xmin = 518.4316
				xmax = 518.4616
				text = ""
			intervals [986]:
				xmin = 518.4616
				xmax = 518.7416
				text = "day"
			intervals [987]:
				xmin = 518.7416
				xmax = 519.6147
				text = ""
			intervals [988]:
				xmin = 519.6147
				xmax = 519.8347
				text = "um"
			intervals [989]:
				xmin = 519.8347
				xmax = 520.9593
				text = ""
			intervals [990]:
				xmin = 520.9593
				xmax = 521.1693
				text = "on"
			intervals [991]:
				xmin = 521.1693
				xmax = 521.1993
				text = ""
			intervals [992]:
				xmin = 521.1993
				xmax = 521.3593
				text = "your"
			intervals [993]:
				xmin = 521.3593
				xmax = 521.4193
				text = ""
			intervals [994]:
				xmin = 521.4193
				xmax = 521.7493
				text = "job"
			intervals [995]:
				xmin = 521.7493
				xmax = 521.8693
				text = "what"
			intervals [996]:
				xmin = 521.8693
				xmax = 522.2593
				text = "all"
			intervals [997]:
				xmin = 522.2593
				xmax = 522.2893
				text = ""
			intervals [998]:
				xmin = 522.2893
				xmax = 522.3793
				text = "did"
			intervals [999]:
				xmin = 522.3793
				xmax = 522.4093
				text = ""
			intervals [1000]:
				xmin = 522.4093
				xmax = 522.4793
				text = "you"
			intervals [1001]:
				xmin = 522.4793
				xmax = 522.6593
				text = "do"
			intervals [1002]:
				xmin = 522.6593
				xmax = 525.9052
				text = ""
			intervals [1003]:
				xmin = 525.9052
				xmax = 526.0252
				text = "now"
			intervals [1004]:
				xmin = 526.0252
				xmax = 526.1352
				text = "would"
			intervals [1005]:
				xmin = 526.1352
				xmax = 526.1652
				text = ""
			intervals [1006]:
				xmin = 526.1652
				xmax = 526.2252
				text = "you"
			intervals [1007]:
				xmin = 526.2252
				xmax = 526.3752
				text = "have"
			intervals [1008]:
				xmin = 526.3752
				xmax = 526.4452
				text = "to"
			intervals [1009]:
				xmin = 526.4452
				xmax = 526.4952
				text = ""
			intervals [1010]:
				xmin = 526.4952
				xmax = 526.7152
				text = "spend"
			intervals [1011]:
				xmin = 526.7152
				xmax = 526.7852
				text = "a"
			intervals [1012]:
				xmin = 526.7852
				xmax = 526.8152
				text = ""
			intervals [1013]:
				xmin = 526.8152
				xmax = 527.1152
				text = "couple"
			intervals [1014]:
				xmin = 527.1152
				xmax = 527.1452
				text = ""
			intervals [1015]:
				xmin = 527.1452
				xmax = 527.4552
				text = "days"
			intervals [1016]:
				xmin = 527.4552
				xmax = 527.7052
				text = "on"
			intervals [1017]:
				xmin = 527.7052
				xmax = 527.7352
				text = ""
			intervals [1018]:
				xmin = 527.7352
				xmax = 527.7652
				text = "a"
			intervals [1019]:
				xmin = 527.7652
				xmax = 527.8152
				text = ""
			intervals [1020]:
				xmin = 527.8152
				xmax = 528.1852
				text = "train"
			intervals [1021]:
				xmin = 528.1852
				xmax = 528.3552
				text = ""
			intervals [1022]:
				xmin = 528.3552
				xmax = 528.3952
				text = "or"
			intervals [1023]:
				xmin = 528.3952
				xmax = 529.4126
				text = ""
			intervals [1024]:
				xmin = 529.4126
				xmax = 529.6426
				text = "how"
			intervals [1025]:
				xmin = 529.6426
				xmax = 529.6726
				text = ""
			intervals [1026]:
				xmin = 529.6726
				xmax = 529.7626
				text = "did"
			intervals [1027]:
				xmin = 529.7626
				xmax = 530.0826
				text = "that"
			intervals [1028]:
				xmin = 530.0826
				xmax = 530.2526
				text = "work"
			intervals [1029]:
				xmin = 530.2526
				xmax = 533.2056
				text = ""
			intervals [1030]:
				xmin = 533.2056
				xmax = 533.7856
				text = "uh-huh"
			intervals [1031]:
				xmin = 533.7856
				xmax = 535.5787
				text = ""
			intervals [1032]:
				xmin = 535.5787
				xmax = 535.8287
				text = "what"
			intervals [1033]:
				xmin = 535.8287
				xmax = 535.8587
				text = ""
			intervals [1034]:
				xmin = 535.8587
				xmax = 536.0987
				text = "kind"
			intervals [1035]:
				xmin = 536.0987
				xmax = 536.1687
				text = "of"
			intervals [1036]:
				xmin = 536.1687
				xmax = 536.4687
				text = "runs"
			intervals [1037]:
				xmin = 536.4687
				xmax = 536.5387
				text = ""
			intervals [1038]:
				xmin = 536.5387
				xmax = 536.7687
				text = "were"
			intervals [1039]:
				xmin = 536.7687
				xmax = 536.7987
				text = ""
			intervals [1040]:
				xmin = 536.7987
				xmax = 536.9087
				text = "there"
			intervals [1041]:
				xmin = 536.9087
				xmax = 540.8505
				text = ""
			intervals [1042]:
				xmin = 540.8505
				xmax = 541.4305
				text = "mm-hm"
			intervals [1043]:
				xmin = 541.4305
				xmax = 541.927
				text = ""
			intervals [1044]:
				xmin = 541.927
				xmax = 542.137
				text = "what"
			intervals [1045]:
				xmin = 542.137
				xmax = 542.387
				text = "about"
			intervals [1046]:
				xmin = 542.387
				xmax = 542.417
				text = "a"
			intervals [1047]:
				xmin = 542.417
				xmax = 542.937
				text = "long"
			intervals [1048]:
				xmin = 542.937
				xmax = 543.477
				text = "run"
			intervals [1049]:
				xmin = 543.477
				xmax = 543.507
				text = ""
			intervals [1050]:
				xmin = 543.507
				xmax = 543.617
				text = "how"
			intervals [1051]:
				xmin = 543.617
				xmax = 543.707
				text = "does"
			intervals [1052]:
				xmin = 543.707
				xmax = 543.767
				text = ""
			intervals [1053]:
				xmin = 543.767
				xmax = 543.937
				text = "that"
			intervals [1054]:
				xmin = 543.937
				xmax = 544.107
				text = "work"
			intervals [1055]:
				xmin = 544.107
				xmax = 558.819
				text = ""
			intervals [1056]:
				xmin = 558.819
				xmax = 559.329
				text = "mm-hm"
			intervals [1057]:
				xmin = 559.329
				xmax = 563.177
				text = ""
			intervals [1058]:
				xmin = 563.177
				xmax = 563.807
				text = "mm-hm"
			intervals [1059]:
				xmin = 563.807
				xmax = 565.9779
				text = ""
			intervals [1060]:
				xmin = 565.9779
				xmax = 566.3579
				text = "what"
			intervals [1061]:
				xmin = 566.3579
				xmax = 566.5279
				text = ""
			intervals [1062]:
				xmin = 566.5279
				xmax = 566.8279
				text = "would"
			intervals [1063]:
				xmin = 566.8279
				xmax = 567.0979
				text = "you"
			intervals [1064]:
				xmin = 567.0979
				xmax = 567.1279
				text = ""
			intervals [1065]:
				xmin = 567.1279
				xmax = 567.2379
				text = "do"
			intervals [1066]:
				xmin = 567.2379
				xmax = 567.2979
				text = "say"
			intervals [1067]:
				xmin = 567.2979
				xmax = 567.3279
				text = ""
			intervals [1068]:
				xmin = 567.3279
				xmax = 567.3879
				text = "you"
			intervals [1069]:
				xmin = 567.3879
				xmax = 567.4879
				text = "were"
			intervals [1070]:
				xmin = 567.4879
				xmax = 567.5179
				text = ""
			intervals [1071]:
				xmin = 567.5179
				xmax = 567.6379
				text = "going"
			intervals [1072]:
				xmin = 567.6379
				xmax = 567.8579
				text = "on"
			intervals [1073]:
				xmin = 567.8579
				xmax = 567.8879
				text = "a"
			intervals [1074]:
				xmin = 567.8879
				xmax = 567.9779
				text = "long"
			intervals [1075]:
				xmin = 567.9779
				xmax = 568.2579
				text = "run"
			intervals [1076]:
				xmin = 568.2579
				xmax = 568.6809
				text = ""
			intervals [1077]:
				xmin = 568.6809
				xmax = 568.8009
				text = "when"
			intervals [1078]:
				xmin = 568.8009
				xmax = 568.8709
				text = "you"
			intervals [1079]:
				xmin = 568.8709
				xmax = 568.9009
				text = ""
			intervals [1080]:
				xmin = 568.9009
				xmax = 569.0609
				text = "get"
			intervals [1081]:
				xmin = 569.0609
				xmax = 569.2509
				text = "up"
			intervals [1082]:
				xmin = 569.2509
				xmax = 569.4809
				text = "in"
			intervals [1083]:
				xmin = 569.4809
				xmax = 569.6574
				text = ""
			intervals [1084]:
				xmin = 569.6574
				xmax = 569.7174
				text = "in"
			intervals [1085]:
				xmin = 569.7174
				xmax = 569.7474
				text = ""
			intervals [1086]:
				xmin = 569.7474
				xmax = 569.8074
				text = "the"
			intervals [1087]:
				xmin = 569.8074
				xmax = 570.3774
				text = "morning"
			intervals [1088]:
				xmin = 570.3774
				xmax = 571.1917
				text = ""
			intervals [1089]:
				xmin = 571.1917
				xmax = 571.4017
				text = "what"
			intervals [1090]:
				xmin = 571.4017
				xmax = 571.6017
				text = "all"
			intervals [1091]:
				xmin = 571.6017
				xmax = 571.7117
				text = "would"
			intervals [1092]:
				xmin = 571.7117
				xmax = 571.7417
				text = ""
			intervals [1093]:
				xmin = 571.7417
				xmax = 571.8017
				text = "you"
			intervals [1094]:
				xmin = 571.8017
				xmax = 571.8317
				text = ""
			intervals [1095]:
				xmin = 571.8317
				xmax = 571.9517
				text = "have"
			intervals [1096]:
				xmin = 571.9517
				xmax = 572.0617
				text = ""
			intervals [1097]:
				xmin = 572.0617
				xmax = 572.1217
				text = "to"
			intervals [1098]:
				xmin = 572.1217
				xmax = 572.2017
				text = ""
			intervals [1099]:
				xmin = 572.2017
				xmax = 572.4117
				text = "do"
			intervals [1100]:
				xmin = 572.4117
				xmax = 580.9974
				text = ""
			intervals [1101]:
				xmin = 580.9974
				xmax = 581.5174
				text = "mm-hm"
			intervals [1102]:
				xmin = 581.5174
				xmax = 581.7337
				text = ""
			intervals [1103]:
				xmin = 581.7337
				xmax = 582.0437
				text = "mm-hm"
			intervals [1104]:
				xmin = 582.0437
				xmax = 582.1237
				text = ""
			intervals [1105]:
				xmin = 582.1237
				xmax = 582.2837
				text = "how"
			intervals [1106]:
				xmin = 582.2837
				xmax = 582.3837
				text = "does"
			intervals [1107]:
				xmin = 582.3837
				xmax = 582.4137
				text = ""
			intervals [1108]:
				xmin = 582.4137
				xmax = 582.6937
				text = "that"
			intervals [1109]:
				xmin = 582.6937
				xmax = 582.8737
				text = "work"
			intervals [1110]:
				xmin = 582.8737
				xmax = 598.4637
				text = ""
			intervals [1111]:
				xmin = 598.4637
				xmax = 599.1437
				text = "mm-hm"
			intervals [1112]:
				xmin = 599.1437
				xmax = 607.7011
				text = ""
			intervals [1113]:
				xmin = 607.7011
				xmax = 607.9011
				text = "mm"
			intervals [1114]:
				xmin = 607.9011
				xmax = 611.1545
				text = ""
			intervals [1115]:
				xmin = 611.1545
				xmax = 611.7745
				text = "mm-hm"
			intervals [1116]:
				xmin = 611.7745
				xmax = 613.8734
				text = ""
			intervals [1117]:
				xmin = 613.8734
				xmax = 614.4134
				text = "mm-hm"
			intervals [1118]:
				xmin = 614.4134
				xmax = 615.7302
				text = ""
			intervals [1119]:
				xmin = 615.7302
				xmax = 616.2402
				text = "mm-hm"
			intervals [1120]:
				xmin = 616.2402
				xmax = 618.2472
				text = ""
			intervals [1121]:
				xmin = 618.2472
				xmax = 618.3372
				text = "did"
			intervals [1122]:
				xmin = 618.3372
				xmax = 618.3972
				text = "you"
			intervals [1123]:
				xmin = 618.3972
				xmax = 618.7472
				text = "ever"
			intervals [1124]:
				xmin = 618.7472
				xmax = 618.8572
				text = "have"
			intervals [1125]:
				xmin = 618.8572
				xmax = 619.1572
				text = "anything"
			intervals [1126]:
				xmin = 619.1572
				xmax = 619.8372
				text = "embarrassing"
			intervals [1127]:
				xmin = 619.8372
				xmax = 619.8672
				text = ""
			intervals [1128]:
				xmin = 619.8672
				xmax = 620.1872
				text = "happen"
			intervals [1129]:
				xmin = 620.1872
				xmax = 620.5059
				text = ""
			intervals [1130]:
				xmin = 620.5059
				xmax = 620.7259
				text = "to"
			intervals [1131]:
				xmin = 620.7259
				xmax = 620.8059
				text = "you"
			intervals [1132]:
				xmin = 620.8059
				xmax = 620.8359
				text = ""
			intervals [1133]:
				xmin = 620.8359
				xmax = 621.0359
				text = "like"
			intervals [1134]:
				xmin = 621.0359
				xmax = 621.9766
				text = ""
			intervals [1135]:
				xmin = 621.9766
				xmax = 622.3566
				text = "spilling"
			intervals [1136]:
				xmin = 622.3566
				xmax = 622.3866
				text = ""
			intervals [1137]:
				xmin = 622.3866
				xmax = 622.6866
				text = "something"
			intervals [1138]:
				xmin = 622.6866
				xmax = 622.8766
				text = "on"
			intervals [1139]:
				xmin = 622.8766
				xmax = 622.9166
				text = ""
			intervals [1140]:
				xmin = 622.9166
				xmax = 623.3666
				text = "somebody"
			intervals [1141]:
				xmin = 623.3666
				xmax = 623.3966
				text = "or"
			intervals [1142]:
				xmin = 623.3966
				xmax = 623.5966
				text = "anything"
			intervals [1143]:
				xmin = 623.5966
				xmax = 623.7966
				text = ""
			intervals [1144]:
				xmin = 623.7966
				xmax = 623.9766
				text = "like"
			intervals [1145]:
				xmin = 623.9766
				xmax = 624.0766
				text = ""
			intervals [1146]:
				xmin = 624.0766
				xmax = 624.2966
				text = "that"
			intervals [1147]:
				xmin = 624.2966
				xmax = 633.5926
				text = ""
			intervals [1148]:
				xmin = 633.5926
				xmax = 633.8026
				text = "oh"
			intervals [1149]:
				xmin = 633.8026
				xmax = 633.8326
				text = ""
			intervals [1150]:
				xmin = 633.8326
				xmax = 634.0326
				text = "yeah"
			intervals [1151]:
				xmin = 634.0326
				xmax = 635.9237
				text = ""
			intervals [1152]:
				xmin = 635.9237
				xmax = 636.1337
				text = "what"
			intervals [1153]:
				xmin = 636.1337
				xmax = 636.1637
				text = ""
			intervals [1154]:
				xmin = 636.1637
				xmax = 636.5737
				text = "happens"
			intervals [1155]:
				xmin = 636.5737
				xmax = 636.6037
				text = ""
			intervals [1156]:
				xmin = 636.6037
				xmax = 636.8337
				text = "when"
			intervals [1157]:
				xmin = 636.8337
				xmax = 636.8637
				text = ""
			intervals [1158]:
				xmin = 636.8637
				xmax = 637.2537
				text = "somebody"
			intervals [1159]:
				xmin = 637.2537
				xmax = 637.3137
				text = ""
			intervals [1160]:
				xmin = 637.3137
				xmax = 637.4737
				text = "does"
			intervals [1161]:
				xmin = 637.4737
				xmax = 637.5037
				text = ""
			intervals [1162]:
				xmin = 637.5037
				xmax = 637.7837
				text = "that"
			intervals [1163]:
				xmin = 637.7837
				xmax = 641.6859
				text = ""
			intervals [1164]:
				xmin = 641.6859
				xmax = 642.0459
				text = "no"
			intervals [1165]:
				xmin = 642.0459
				xmax = 642.0759
				text = ""
			intervals [1166]:
				xmin = 642.0759
				xmax = 642.1459
				text = "i"
			intervals [1167]:
				xmin = 642.1459
				xmax = 642.1759
				text = ""
			intervals [1168]:
				xmin = 642.1759
				xmax = 642.5059
				text = "guess"
			intervals [1169]:
				xmin = 642.5059
				xmax = 642.7659
				text = ""
			intervals [1170]:
				xmin = 642.7659
				xmax = 642.7959
				text = "<unk>"
			intervals [1171]:
				xmin = 642.7959
				xmax = 657.1297
				text = ""
			intervals [1172]:
				xmin = 657.1297
				xmax = 657.6097
				text = "mm-hm"
			intervals [1173]:
				xmin = 657.6097
				xmax = 658.0141
				text = ""
			intervals [1174]:
				xmin = 658.0141
				xmax = 658.4341
				text = "mm-hm"
			intervals [1175]:
				xmin = 658.4341
				xmax = 661.051
				text = ""
			intervals [1176]:
				xmin = 661.051
				xmax = 661.331
				text = "yeah"
			intervals [1177]:
				xmin = 661.331
				xmax = 661.361
				text = ""
			intervals [1178]:
				xmin = 661.361
				xmax = 661.471
				text = "that"
			intervals [1179]:
				xmin = 661.471
				xmax = 661.601
				text = ""
			intervals [1180]:
				xmin = 661.601
				xmax = 661.631
				text = "s"
			intervals [1181]:
				xmin = 661.631
				xmax = 661.661
				text = ""
			intervals [1182]:
				xmin = 661.661
				xmax = 661.791
				text = "good"
			intervals [1183]:
				xmin = 661.791
				xmax = 664.6764
				text = ""
			intervals [1184]:
				xmin = 664.6764
				xmax = 664.8364
				text = "did"
			intervals [1185]:
				xmin = 664.8364
				xmax = 664.8664
				text = ""
			intervals [1186]:
				xmin = 664.8664
				xmax = 665.0064
				text = "you"
			intervals [1187]:
				xmin = 665.0064
				xmax = 665.1464
				text = "have"
			intervals [1188]:
				xmin = 665.1464
				xmax = 665.1864
				text = "a"
			intervals [1189]:
				xmin = 665.1864
				xmax = 665.2164
				text = ""
			intervals [1190]:
				xmin = 665.2164
				xmax = 665.2464
				text = "<unk>"
			intervals [1191]:
				xmin = 665.2464
				xmax = 665.3564
				text = ""
			intervals [1192]:
				xmin = 665.3564
				xmax = 665.4764
				text = "did"
			intervals [1193]:
				xmin = 665.4764
				xmax = 665.6464
				text = ""
			intervals [1194]:
				xmin = 665.6464
				xmax = 665.7064
				text = "you"
			intervals [1195]:
				xmin = 665.7064
				xmax = 666.0064
				text = ""
			intervals [1196]:
				xmin = 666.0064
				xmax = 666.1964
				text = "have"
			intervals [1197]:
				xmin = 666.1964
				xmax = 666.3364
				text = "your"
			intervals [1198]:
				xmin = 666.3364
				xmax = 666.4964
				text = "own"
			intervals [1199]:
				xmin = 666.4964
				xmax = 666.5564
				text = ""
			intervals [1200]:
				xmin = 666.5564
				xmax = 666.7264
				text = "place"
			intervals [1201]:
				xmin = 666.7264
				xmax = 666.8064
				text = ""
			intervals [1202]:
				xmin = 666.8064
				xmax = 666.8664
				text = "to"
			intervals [1203]:
				xmin = 666.8664
				xmax = 667.0264
				text = ""
			intervals [1204]:
				xmin = 667.0264
				xmax = 667.2964
				text = "sleep"
			intervals [1205]:
				xmin = 667.2964
				xmax = 667.5464
				text = "on"
			intervals [1206]:
				xmin = 667.5464
				xmax = 667.5764
				text = ""
			intervals [1207]:
				xmin = 667.5764
				xmax = 667.6064
				text = "a"
			intervals [1208]:
				xmin = 667.6064
				xmax = 667.6464
				text = ""
			intervals [1209]:
				xmin = 667.6464
				xmax = 667.9664
				text = "train"
			intervals [1210]:
				xmin = 667.9664
				xmax = 687.5485
				text = ""
			intervals [1211]:
				xmin = 687.5485
				xmax = 687.6385
				text = "how"
			intervals [1212]:
				xmin = 687.6385
				xmax = 687.7385
				text = "does"
			intervals [1213]:
				xmin = 687.7385
				xmax = 687.7685
				text = ""
			intervals [1214]:
				xmin = 687.7685
				xmax = 687.9885
				text = "your"
			intervals [1215]:
				xmin = 687.9885
				xmax = 688.3285
				text = "family"
			intervals [1216]:
				xmin = 688.3285
				xmax = 688.4285
				text = ""
			intervals [1217]:
				xmin = 688.4285
				xmax = 688.8785
				text = "celebrate"
			intervals [1218]:
				xmin = 688.8785
				xmax = 688.9285
				text = ""
			intervals [1219]:
				xmin = 688.9285
				xmax = 689.0085
				text = "the"
			intervals [1220]:
				xmin = 689.0085
				xmax = 689.0785
				text = ""
			intervals [1221]:
				xmin = 689.0785
				xmax = 689.6685
				text = "holidays"
			intervals [1222]:
				xmin = 689.6685
				xmax = 689.7685
				text = ""
			intervals [1223]:
				xmin = 689.7685
				xmax = 689.9385
				text = "like"
			intervals [1224]:
				xmin = 689.9385
				xmax = 690.0585
				text = ""
			intervals [1225]:
				xmin = 690.0585
				xmax = 690.3685
				text = "christmas"
			intervals [1226]:
				xmin = 690.3685
				xmax = 690.6785
				text = ""
			intervals [1227]:
				xmin = 690.6785
				xmax = 690.7485
				text = "and"
			intervals [1228]:
				xmin = 690.7485
				xmax = 690.8385
				text = ""
			intervals [1229]:
				xmin = 690.8385
				xmax = 690.8685
				text = "<unk>"
			intervals [1230]:
				xmin = 690.8685
				xmax = 692.0944
				text = ""
			intervals [1231]:
				xmin = 692.0944
				xmax = 692.3044
				text = "what"
			intervals [1232]:
				xmin = 692.3044
				xmax = 692.3344
				text = ""
			intervals [1233]:
				xmin = 692.3344
				xmax = 692.3944
				text = "do"
			intervals [1234]:
				xmin = 692.3944
				xmax = 692.4244
				text = ""
			intervals [1235]:
				xmin = 692.4244
				xmax = 692.4844
				text = "you"
			intervals [1236]:
				xmin = 692.4844
				xmax = 692.5444
				text = ""
			intervals [1237]:
				xmin = 692.5444
				xmax = 692.7444
				text = "do"
			intervals [1238]:
				xmin = 692.7444
				xmax = 711.0275
				text = ""
			intervals [1239]:
				xmin = 711.0275
				xmax = 711.4675
				text = "mm-hm"
			intervals [1240]:
				xmin = 711.4675
				xmax = 712.590
				text = ""
			intervals [1241]:
				xmin = 712.590
				xmax = 712.780
				text = "have"
			intervals [1242]:
				xmin = 712.780
				xmax = 713.020
				text = "any"
			intervals [1243]:
				xmin = 713.020
				xmax = 713.800
				text = "decorations"
			intervals [1244]:
				xmin = 713.800
				xmax = 719.2883
				text = ""
			intervals [1245]:
				xmin = 719.2883
				xmax = 719.6183
				text = "yeah"
			intervals [1246]:
				xmin = 719.6183
				xmax = 723.3558
				text = ""
			intervals [1247]:
				xmin = 723.3558
				xmax = 723.4158
				text = "you"
			intervals [1248]:
				xmin = 723.4158
				xmax = 723.4458
				text = ""
			intervals [1249]:
				xmin = 723.4458
				xmax = 723.6558
				text = "know"
			intervals [1250]:
				xmin = 723.6558
				xmax = 723.6858
				text = ""
			intervals [1251]:
				xmin = 723.6858
				xmax = 723.7458
				text = "the"
			intervals [1252]:
				xmin = 723.7458
				xmax = 723.9558
				text = ""
			intervals [1253]:
				xmin = 723.9558
				xmax = 724.3858
				text = "tree"
			intervals [1254]:
				xmin = 724.3858
				xmax = 724.4158
				text = ""
			intervals [1255]:
				xmin = 724.4158
				xmax = 724.5258
				text = "and"
			intervals [1256]:
				xmin = 724.5258
				xmax = 724.6458
				text = ""
			intervals [1257]:
				xmin = 724.6458
				xmax = 724.8758
				text = "things"
			intervals [1258]:
				xmin = 724.8758
				xmax = 724.9258
				text = ""
			intervals [1259]:
				xmin = 724.9258
				xmax = 725.3258
				text = "like"
			intervals [1260]:
				xmin = 725.3258
				xmax = 725.3958
				text = ""
			intervals [1261]:
				xmin = 725.3958
				xmax = 725.4958
				text = "that"
			intervals [1262]:
				xmin = 725.4958
				xmax = 726.445
				text = ""
			intervals [1263]:
				xmin = 726.445
				xmax = 726.645
				text = "ever"
			intervals [1264]:
				xmin = 726.645
				xmax = 726.775
				text = "have"
			intervals [1265]:
				xmin = 726.775
				xmax = 726.835
				text = "a"
			intervals [1266]:
				xmin = 726.835
				xmax = 726.875
				text = ""
			intervals [1267]:
				xmin = 726.875
				xmax = 727.145
				text = "christmas"
			intervals [1268]:
				xmin = 727.145
				xmax = 727.345
				text = ""
			intervals [1269]:
				xmin = 727.345
				xmax = 727.455
				text = "tree"
			intervals [1270]:
				xmin = 727.455
				xmax = 736.6905
				text = ""
			intervals [1271]:
				xmin = 736.6905
				xmax = 736.7805
				text = "well"
			intervals [1272]:
				xmin = 736.7805
				xmax = 736.9305
				text = "here"
			intervals [1273]:
				xmin = 736.9305
				xmax = 737.0005
				text = "s"
			intervals [1274]:
				xmin = 737.0005
				xmax = 737.0505
				text = "a"
			intervals [1275]:
				xmin = 737.0505
				xmax = 737.3705
				text = "more"
			intervals [1276]:
				xmin = 737.3705
				xmax = 737.4205
				text = ""
			intervals [1277]:
				xmin = 737.4205
				xmax = 737.8105
				text = "serious"
			intervals [1278]:
				xmin = 737.8105
				xmax = 738.5405
				text = "question"
			intervals [1279]:
				xmin = 738.5405
				xmax = 739.3398
				text = ""
			intervals [1280]:
				xmin = 739.3398
				xmax = 739.6398
				text = "uh"
			intervals [1281]:
				xmin = 739.6398
				xmax = 739.6698
				text = ""
			intervals [1282]:
				xmin = 739.6698
				xmax = 739.7598
				text = "were"
			intervals [1283]:
				xmin = 739.7598
				xmax = 739.8998
				text = "you"
			intervals [1284]:
				xmin = 739.8998
				xmax = 740.0898
				text = "ever"
			intervals [1285]:
				xmin = 740.0898
				xmax = 740.1498
				text = "in"
			intervals [1286]:
				xmin = 740.1498
				xmax = 740.2398
				text = "a"
			intervals [1287]:
				xmin = 740.2398
				xmax = 740.2898
				text = ""
			intervals [1288]:
				xmin = 740.2898
				xmax = 740.9098
				text = "situation"
			intervals [1289]:
				xmin = 740.9098
				xmax = 741.0898
				text = "where"
			intervals [1290]:
				xmin = 741.0898
				xmax = 741.1998
				text = "you"
			intervals [1291]:
				xmin = 741.1998
				xmax = 741.2298
				text = ""
			intervals [1292]:
				xmin = 741.2298
				xmax = 741.3998
				text = "thought"
			intervals [1293]:
				xmin = 741.3998
				xmax = 741.4298
				text = ""
			intervals [1294]:
				xmin = 741.4298
				xmax = 741.5298
				text = "you"
			intervals [1295]:
				xmin = 741.5298
				xmax = 741.6298
				text = "were"
			intervals [1296]:
				xmin = 741.6298
				xmax = 741.8498
				text = "gonna"
			intervals [1297]:
				xmin = 741.8498
				xmax = 741.8798
				text = ""
			intervals [1298]:
				xmin = 741.8798
				xmax = 742.0098
				text = "be"
			intervals [1299]:
				xmin = 742.0098
				xmax = 742.1198
				text = ""
			intervals [1300]:
				xmin = 742.1198
				xmax = 742.5098
				text = "killed"
			intervals [1301]:
				xmin = 742.5098
				xmax = 742.6098
				text = "or"
			intervals [1302]:
				xmin = 742.6098
				xmax = 742.7598
				text = "that"
			intervals [1303]:
				xmin = 742.7598
				xmax = 742.7898
				text = ""
			intervals [1304]:
				xmin = 742.7898
				xmax = 742.8898
				text = "you"
			intervals [1305]:
				xmin = 742.8898
				xmax = 742.9198
				text = ""
			intervals [1306]:
				xmin = 742.9198
				xmax = 743.1698
				text = "might"
			intervals [1307]:
				xmin = 743.1698
				xmax = 743.1998
				text = ""
			intervals [1308]:
				xmin = 743.1998
				xmax = 743.5198
				text = "die"
			intervals [1309]:
				xmin = 743.5198
				xmax = 773.9344
				text = ""
			intervals [1310]:
				xmin = 773.9344
				xmax = 774.3044
				text = "mm-hm"
			intervals [1311]:
				xmin = 774.3044
				xmax = 778.7584
				text = ""
			intervals [1312]:
				xmin = 778.7584
				xmax = 778.9684
				text = "um"
			intervals [1313]:
				xmin = 778.9684
				xmax = 781.013
				text = ""
			intervals [1314]:
				xmin = 781.013
				xmax = 781.523
				text = "sometimes"
			intervals [1315]:
				xmin = 781.523
				xmax = 781.553
				text = ""
			intervals [1316]:
				xmin = 781.553
				xmax = 781.873
				text = "people"
			intervals [1317]:
				xmin = 781.873
				xmax = 781.903
				text = ""
			intervals [1318]:
				xmin = 781.903
				xmax = 782.103
				text = "say"
			intervals [1319]:
				xmin = 782.103
				xmax = 782.253
				text = "that"
			intervals [1320]:
				xmin = 782.253
				xmax = 782.733
				text = "whatever"
			intervals [1321]:
				xmin = 782.733
				xmax = 782.793
				text = "is"
			intervals [1322]:
				xmin = 782.793
				xmax = 783.033
				text = "gonna"
			intervals [1323]:
				xmin = 783.033
				xmax = 783.393
				text = "happen"
			intervals [1324]:
				xmin = 783.393
				xmax = 783.523
				text = "is"
			intervals [1325]:
				xmin = 783.523
				xmax = 783.563
				text = ""
			intervals [1326]:
				xmin = 783.563
				xmax = 783.793
				text = "gonna"
			intervals [1327]:
				xmin = 783.793
				xmax = 784.183
				text = "happen"
			intervals [1328]:
				xmin = 784.183
				xmax = 784.313
				text = "and"
			intervals [1329]:
				xmin = 784.313
				xmax = 784.443
				text = "you"
			intervals [1330]:
				xmin = 784.443
				xmax = 784.483
				text = ""
			intervals [1331]:
				xmin = 784.483
				xmax = 784.713
				text = "can't"
			intervals [1332]:
				xmin = 784.713
				xmax = 784.743
				text = ""
			intervals [1333]:
				xmin = 784.743
				xmax = 784.853
				text = "do"
			intervals [1334]:
				xmin = 784.853
				xmax = 785.133
				text = "anything"
			intervals [1335]:
				xmin = 785.133
				xmax = 785.163
				text = ""
			intervals [1336]:
				xmin = 785.163
				xmax = 785.683
				text = "about"
			intervals [1337]:
				xmin = 785.683
				xmax = 785.763
				text = "it"
			intervals [1338]:
				xmin = 785.763
				xmax = 786.521
				text = ""
			intervals [1339]:
				xmin = 786.521
				xmax = 786.581
				text = "do"
			intervals [1340]:
				xmin = 786.581
				xmax = 786.671
				text = "you"
			intervals [1341]:
				xmin = 786.671
				xmax = 787.011
				text = "agree"
			intervals [1342]:
				xmin = 787.011
				xmax = 787.161
				text = "with"
			intervals [1343]:
				xmin = 787.161
				xmax = 787.191
				text = ""
			intervals [1344]:
				xmin = 787.191
				xmax = 787.441
				text = "that"
			intervals [1345]:
				xmin = 787.441
				xmax = 789.2202
				text = ""
			intervals [1346]:
				xmin = 789.2202
				xmax = 789.3402
				text = "you"
			intervals [1347]:
				xmin = 789.3402
				xmax = 789.3702
				text = ""
			intervals [1348]:
				xmin = 789.3702
				xmax = 789.5102
				text = "think"
			intervals [1349]:
				xmin = 789.5102
				xmax = 789.5402
				text = ""
			intervals [1350]:
				xmin = 789.5402
				xmax = 789.6402
				text = "you"
			intervals [1351]:
				xmin = 789.6402
				xmax = 789.7002
				text = ""
			intervals [1352]:
				xmin = 789.7002
				xmax = 789.9402
				text = "can"
			intervals [1353]:
				xmin = 789.9402
				xmax = 789.9702
				text = ""
			intervals [1354]:
				xmin = 789.9702
				xmax = 790.0902
				text = "do"
			intervals [1355]:
				xmin = 790.0902
				xmax = 790.1302
				text = ""
			intervals [1356]:
				xmin = 790.1302
				xmax = 790.4202
				text = "something"
			intervals [1357]:
				xmin = 790.4202
				xmax = 790.4502
				text = ""
			intervals [1358]:
				xmin = 790.4502
				xmax = 790.7302
				text = "about"
			intervals [1359]:
				xmin = 790.7302
				xmax = 790.7602
				text = ""
			intervals [1360]:
				xmin = 790.7602
				xmax = 790.8802
				text = "it"
			intervals [1361]:
				xmin = 790.8802
				xmax = 804.6248
				text = ""
			intervals [1362]:
				xmin = 804.6248
				xmax = 805.2148
				text = "mm-hm"
			intervals [1363]:
				xmin = 805.2148
				xmax = 805.6
				text = ""
	item [2]:
		class = "IntervalTier"
		name = "DCA_int_01 - phones"
		xmin = 0.0
		xmax = 805.6
		intervals: size = 3136
			intervals [1]:
				xmin = 0.0
				xmax = 0.4804
				text = ""
			intervals [2]:
				xmin = 0.4804
				xmax = 0.5404
				text = "sil"
			intervals [3]:
				xmin = 0.5404
				xmax = 0.7204
				text = "OW2"
			intervals [4]:
				xmin = 0.7204
				xmax = 0.7904
				text = "K"
			intervals [5]:
				xmin = 0.7904
				xmax = 0.9104
				text = "EY1"
			intervals [6]:
				xmin = 0.9104
				xmax = 0.9804
				text = "AY1"
			intervals [7]:
				xmin = 0.9804
				xmax = 1.0504
				text = "M"
			intervals [8]:
				xmin = 1.0504
				xmax = 1.0804
				text = "G"
			intervals [9]:
				xmin = 1.0804
				xmax = 1.1504
				text = "AH1"
			intervals [10]:
				xmin = 1.1504
				xmax = 1.2104
				text = "N"
			intervals [11]:
				xmin = 1.2104
				xmax = 1.2904
				text = "AH0"
			intervals [12]:
				xmin = 1.2904
				xmax = 1.3604
				text = "T"
			intervals [13]:
				xmin = 1.3604
				xmax = 1.4004
				text = "R"
			intervals [14]:
				xmin = 1.4004
				xmax = 1.4904
				text = "AY1"
			intervals [15]:
				xmin = 1.4904
				xmax = 1.5704
				text = "T"
			intervals [16]:
				xmin = 1.5704
				xmax = 1.6404
				text = "AH0"
			intervals [17]:
				xmin = 1.6404
				xmax = 1.7204
				text = "T"
			intervals [18]:
				xmin = 1.7204
				xmax = 1.8604
				text = "EY1"
			intervals [19]:
				xmin = 1.8604
				xmax = 1.9004
				text = "K"
			intervals [20]:
				xmin = 1.9004
				xmax = 1.9304
				text = "Y"
			intervals [21]:
				xmin = 1.9304
				xmax = 2.0104
				text = "UW1"
			intervals [22]:
				xmin = 2.0104
				xmax = 2.1104
				text = "W"
			intervals [23]:
				xmin = 2.1104
				xmax = 2.2204
				text = "EY1"
			intervals [24]:
				xmin = 2.2204
				xmax = 2.2904
				text = "B"
			intervals [25]:
				xmin = 2.2904
				xmax = 2.4004
				text = "AE1"
			intervals [26]:
				xmin = 2.4004
				xmax = 2.5004
				text = "K"
			intervals [27]:
				xmin = 2.5004
				xmax = 2.5404
				text = "AE1"
			intervals [28]:
				xmin = 2.5404
				xmax = 2.6204
				text = "N"
			intervals [29]:
				xmin = 2.6204
				xmax = 2.7404
				text = "AE1"
			intervals [30]:
				xmin = 2.7404
				xmax = 2.8104
				text = "S"
			intervals [31]:
				xmin = 2.8104
				xmax = 2.8704
				text = "K"
			intervals [32]:
				xmin = 2.8704
				xmax = 2.9004
				text = "sp"
			intervals [33]:
				xmin = 2.9004
				xmax = 2.9704
				text = "Y"
			intervals [34]:
				xmin = 2.9704
				xmax = 3.1904
				text = "UW1"
			intervals [35]:
				xmin = 3.1904
				xmax = 3.2504
				text = "sp"
			intervals [36]:
				xmin = 3.2504
				xmax = 3.7625
				text = ""
			intervals [37]:
				xmin = 3.7625
				xmax = 3.8225
				text = "HH"
			intervals [38]:
				xmin = 3.8225
				xmax = 3.8725
				text = "W"
			intervals [39]:
				xmin = 3.8725
				xmax = 3.9725
				text = "AH1"
			intervals [40]:
				xmin = 3.9725
				xmax = 4.0025
				text = "T"
			intervals [41]:
				xmin = 4.0025
				xmax = 4.0825
				text = "K"
			intervals [42]:
				xmin = 4.0825
				xmax = 4.2325
				text = "AY1"
			intervals [43]:
				xmin = 4.2325
				xmax = 4.3425
				text = "N"
			intervals [44]:
				xmin = 4.3425
				xmax = 4.3725
				text = "D"
			intervals [45]:
				xmin = 4.3725
				xmax = 4.4025
				text = "Z"
			intervals [46]:
				xmin = 4.4025
				xmax = 4.4425
				text = "AH0"
			intervals [47]:
				xmin = 4.4425
				xmax = 4.4925
				text = "V"
			intervals [48]:
				xmin = 4.4925
				xmax = 4.5725
				text = "sp"
			intervals [49]:
				xmin = 4.5725
				xmax = 4.6325
				text = "G"
			intervals [50]:
				xmin = 4.6325
				xmax = 4.8525
				text = "EY1"
			intervals [51]:
				xmin = 4.8525
				xmax = 5.0325
				text = "M"
			intervals [52]:
				xmin = 5.0325
				xmax = 5.0625
				text = "Z"
			intervals [53]:
				xmin = 5.0625
				xmax = 5.0925
				text = "DH"
			intervals [54]:
				xmin = 5.0925
				xmax = 5.1225
				text = "AH0"
			intervals [55]:
				xmin = 5.1225
				xmax = 5.1725
				text = "T"
			intervals [56]:
				xmin = 5.1725
				xmax = 5.2025
				text = "sp"
			intervals [57]:
				xmin = 5.2025
				xmax = 5.2525
				text = "D"
			intervals [58]:
				xmin = 5.2525
				xmax = 5.2925
				text = "IH1"
			intervals [59]:
				xmin = 5.2925
				xmax = 5.3225
				text = "D"
			intervals [60]:
				xmin = 5.3225
				xmax = 5.3525
				text = "Y"
			intervals [61]:
				xmin = 5.3525
				xmax = 5.3825
				text = "UW1"
			intervals [62]:
				xmin = 5.3825
				xmax = 5.4625
				text = "P"
			intervals [63]:
				xmin = 5.4625
				xmax = 5.5525
				text = "L"
			intervals [64]:
				xmin = 5.5525
				xmax = 5.7225
				text = "EY1"
			intervals [65]:
				xmin = 5.7225
				xmax = 5.7625
				text = "W"
			intervals [66]:
				xmin = 5.7625
				xmax = 5.8225
				text = "EH1"
			intervals [67]:
				xmin = 5.8225
				xmax = 5.8825
				text = "N"
			intervals [68]:
				xmin = 5.8825
				xmax = 5.9325
				text = "Y"
			intervals [69]:
				xmin = 5.9325
				xmax = 6.0025
				text = "UW1"
			intervals [70]:
				xmin = 6.0025
				xmax = 6.1125
				text = "W"
			intervals [71]:
				xmin = 6.1125
				xmax = 6.1425
				text = "ER0"
			intervals [72]:
				xmin = 6.1425
				xmax = 6.1925
				text = "AH0"
			intervals [73]:
				xmin = 6.1925
				xmax = 6.2325
				text = "L"
			intervals [74]:
				xmin = 6.2325
				xmax = 6.2625
				text = "IH1"
			intervals [75]:
				xmin = 6.2625
				xmax = 6.3125
				text = "T"
			intervals [76]:
				xmin = 6.3125
				xmax = 6.3625
				text = "AH0"
			intervals [77]:
				xmin = 6.3625
				xmax = 6.4625
				text = "L"
			intervals [78]:
				xmin = 6.4625
				xmax = 6.5225
				text = "B"
			intervals [79]:
				xmin = 6.5225
				xmax = 6.7025
				text = "OY1"
			intervals [80]:
				xmin = 6.7025
				xmax = 6.8225
				text = "sp"
			intervals [81]:
				xmin = 6.8225
				xmax = 7.5205
				text = ""
			intervals [82]:
				xmin = 7.5205
				xmax = 7.6005
				text = "Y"
			intervals [83]:
				xmin = 7.6005
				xmax = 7.7105
				text = "UW1"
			intervals [84]:
				xmin = 7.7105
				xmax = 7.7605
				text = "sp"
			intervals [85]:
				xmin = 7.7605
				xmax = 7.8205
				text = "R"
			intervals [86]:
				xmin = 7.8205
				xmax = 7.8905
				text = "IY0"
			intervals [87]:
				xmin = 7.8905
				xmax = 7.9305
				text = "M"
			intervals [88]:
				xmin = 7.9305
				xmax = 8.0105
				text = "EH1"
			intervals [89]:
				xmin = 8.0105
				xmax = 8.0805
				text = "M"
			intervals [90]:
				xmin = 8.0805
				xmax = 8.1105
				text = "B"
			intervals [91]:
				xmin = 8.1105
				xmax = 8.1805
				text = "ER0"
			intervals [92]:
				xmin = 8.1805
				xmax = 8.2205
				text = "DH"
			intervals [93]:
				xmin = 8.2205
				xmax = 8.3205
				text = "AE1"
			intervals [94]:
				xmin = 8.3205
				xmax = 8.4705
				text = "T"
			intervals [95]:
				xmin = 8.4705
				xmax = 14.6828
				text = ""
			intervals [96]:
				xmin = 14.6828
				xmax = 14.9728
				text = "M"
			intervals [97]:
				xmin = 14.9728
				xmax = 15.0028
				text = "HH"
			intervals [98]:
				xmin = 15.0028
				xmax = 15.1428
				text = "M"
			intervals [99]:
				xmin = 15.1428
				xmax = 15.4228
				text = "sp"
			intervals [100]:
				xmin = 15.4228
				xmax = 16.5872
				text = ""
			intervals [101]:
				xmin = 16.5872
				xmax = 16.6772
				text = "W"
			intervals [102]:
				xmin = 16.6772
				xmax = 16.7572
				text = "AH1"
			intervals [103]:
				xmin = 16.7572
				xmax = 16.7972
				text = "Z"
			intervals [104]:
				xmin = 16.7972
				xmax = 16.8272
				text = "DH"
			intervals [105]:
				xmin = 16.8272
				xmax = 16.8572
				text = "EH1"
			intervals [106]:
				xmin = 16.8572
				xmax = 17.0672
				text = "R"
			intervals [107]:
				xmin = 17.0672
				xmax = 17.0972
				text = "AH0"
			intervals [108]:
				xmin = 17.0972
				xmax = 17.1572
				text = "G"
			intervals [109]:
				xmin = 17.1572
				xmax = 17.3272
				text = "EY1"
			intervals [110]:
				xmin = 17.3272
				xmax = 17.4472
				text = "M"
			intervals [111]:
				xmin = 17.4472
				xmax = 17.4872
				text = "DH"
			intervals [112]:
				xmin = 17.4872
				xmax = 17.5172
				text = "AH0"
			intervals [113]:
				xmin = 17.5172
				xmax = 17.5672
				text = "T"
			intervals [114]:
				xmin = 17.5672
				xmax = 17.6172
				text = "sp"
			intervals [115]:
				xmin = 17.6172
				xmax = 17.6672
				text = "Y"
			intervals [116]:
				xmin = 17.6672
				xmax = 17.7172
				text = "UW1"
			intervals [117]:
				xmin = 17.7172
				xmax = 17.7772
				text = "R"
			intervals [118]:
				xmin = 17.7772
				xmax = 17.8572
				text = "IY0"
			intervals [119]:
				xmin = 17.8572
				xmax = 17.9072
				text = "M"
			intervals [120]:
				xmin = 17.9072
				xmax = 17.9572
				text = "EH1"
			intervals [121]:
				xmin = 17.9572
				xmax = 18.0672
				text = "M"
			intervals [122]:
				xmin = 18.0672
				xmax = 18.0972
				text = "B"
			intervals [123]:
				xmin = 18.0972
				xmax = 18.1872
				text = "ER0"
			intervals [124]:
				xmin = 18.1872
				xmax = 18.2572
				text = "sp"
			intervals [125]:
				xmin = 18.2572
				xmax = 18.2972
				text = "P"
			intervals [126]:
				xmin = 18.2972
				xmax = 18.3872
				text = "L"
			intervals [127]:
				xmin = 18.3872
				xmax = 18.5272
				text = "EY1"
			intervals [128]:
				xmin = 18.5272
				xmax = 18.5572
				text = "IH0"
			intervals [129]:
				xmin = 18.5572
				xmax = 18.6772
				text = "N"
			intervals [130]:
				xmin = 18.6772
				xmax = 18.7572
				text = "W"
			intervals [131]:
				xmin = 18.7572
				xmax = 18.8572
				text = "EH1"
			intervals [132]:
				xmin = 18.8572
				xmax = 19.0172
				text = "R"
			intervals [133]:
				xmin = 19.0172
				xmax = 19.7445
				text = "sp"
			intervals [134]:
				xmin = 19.7445
				xmax = 19.8245
				text = "AH1"
			intervals [135]:
				xmin = 19.8245
				xmax = 19.9745
				text = "W"
			intervals [136]:
				xmin = 19.9745
				xmax = 20.0345
				text = "AH1"
			intervals [137]:
				xmin = 20.0345
				xmax = 20.1845
				text = "N"
			intervals [138]:
				xmin = 20.1845
				xmax = 20.2545
				text = "K"
			intervals [139]:
				xmin = 20.2545
				xmax = 20.3045
				text = "IH1"
			intervals [140]:
				xmin = 20.3045
				xmax = 20.3745
				text = "D"
			intervals [141]:
				xmin = 20.3745
				xmax = 20.4245
				text = "W"
			intervals [142]:
				xmin = 20.4245
				xmax = 20.4645
				text = "UH1"
			intervals [143]:
				xmin = 20.4645
				xmax = 20.5045
				text = "D"
			intervals [144]:
				xmin = 20.5045
				xmax = 20.5445
				text = "HH"
			intervals [145]:
				xmin = 20.5445
				xmax = 20.5945
				text = "AE1"
			intervals [146]:
				xmin = 20.5945
				xmax = 20.6945
				text = "V"
			intervals [147]:
				xmin = 20.6945
				xmax = 20.7245
				text = "T"
			intervals [148]:
				xmin = 20.7245
				xmax = 20.8145
				text = "AH0"
			intervals [149]:
				xmin = 20.8145
				xmax = 20.9045
				text = "CH"
			intervals [150]:
				xmin = 20.9045
				xmax = 21.0545
				text = "EY1"
			intervals [151]:
				xmin = 21.0545
				xmax = 21.1245
				text = "S"
			intervals [152]:
				xmin = 21.1245
				xmax = 21.1845
				text = "DH"
			intervals [153]:
				xmin = 21.1845
				xmax = 21.2545
				text = "IY0"
			intervals [154]:
				xmin = 21.2545
				xmax = 21.3145
				text = "AH1"
			intervals [155]:
				xmin = 21.3145
				xmax = 21.3545
				text = "DH"
			intervals [156]:
				xmin = 21.3545
				xmax = 21.5045
				text = "ER0"
			intervals [157]:
				xmin = 21.5045
				xmax = 21.5445
				text = "sp"
			intervals [158]:
				xmin = 21.5445
				xmax = 21.5845
				text = "K"
			intervals [159]:
				xmin = 21.5845
				xmax = 21.6445
				text = "IH1"
			intervals [160]:
				xmin = 21.6445
				xmax = 21.7245
				text = "D"
			intervals [161]:
				xmin = 21.7245
				xmax = 21.8545
				text = "Z"
			intervals [162]:
				xmin = 21.8545
				xmax = 21.9745
				text = "sp"
			intervals [163]:
				xmin = 21.9745
				xmax = 30.6257
				text = ""
			intervals [164]:
				xmin = 30.6257
				xmax = 30.8257
				text = "HH"
			intervals [165]:
				xmin = 30.8257
				xmax = 31.0557
				text = "AY1"
			intervals [166]:
				xmin = 31.0557
				xmax = 31.0857
				text = "sp"
			intervals [167]:
				xmin = 31.0857
				xmax = 31.1157
				text = "S"
			intervals [168]:
				xmin = 31.1157
				xmax = 31.1857
				text = "P"
			intervals [169]:
				xmin = 31.1857
				xmax = 31.3257
				text = "AY1"
			intervals [170]:
				xmin = 31.3257
				xmax = 31.3557
				text = "sp"
			intervals [171]:
				xmin = 31.3557
				xmax = 31.3857
				text = "HH"
			intervals [172]:
				xmin = 31.3857
				xmax = 31.4157
				text = "AW1"
			intervals [173]:
				xmin = 31.4157
				xmax = 31.4557
				text = "D"
			intervals [174]:
				xmin = 31.4557
				xmax = 31.4857
				text = "IH0"
			intervals [175]:
				xmin = 31.4857
				xmax = 31.5157
				text = "D"
			intervals [176]:
				xmin = 31.5157
				xmax = 31.5457
				text = "sp"
			intervals [177]:
				xmin = 31.5457
				xmax = 31.5757
				text = "Y"
			intervals [178]:
				xmin = 31.5757
				xmax = 31.6257
				text = "UW1"
			intervals [179]:
				xmin = 31.6257
				xmax = 31.6757
				text = "sp"
			intervals [180]:
				xmin = 31.6757
				xmax = 31.7157
				text = "P"
			intervals [181]:
				xmin = 31.7157
				xmax = 31.7957
				text = "L"
			intervals [182]:
				xmin = 31.7957
				xmax = 31.8757
				text = "EY1"
			intervals [183]:
				xmin = 31.8757
				xmax = 31.9857
				text = "HH"
			intervals [184]:
				xmin = 31.9857
				xmax = 32.2157
				text = "AY1"
			intervals [185]:
				xmin = 32.2157
				xmax = 32.2457
				text = "sp"
			intervals [186]:
				xmin = 32.2457
				xmax = 32.2757
				text = "S"
			intervals [187]:
				xmin = 32.2757
				xmax = 32.3357
				text = "P"
			intervals [188]:
				xmin = 32.3357
				xmax = 32.5657
				text = "AY1"
			intervals [189]:
				xmin = 32.5657
				xmax = 32.6757
				text = "sp"
			intervals [190]:
				xmin = 32.6757
				xmax = 33.5077
				text = ""
			intervals [191]:
				xmin = 33.5077
				xmax = 33.5877
				text = "D"
			intervals [192]:
				xmin = 33.5877
				xmax = 33.6177
				text = "UW1"
			intervals [193]:
				xmin = 33.6177
				xmax = 33.6477
				text = "Y"
			intervals [194]:
				xmin = 33.6477
				xmax = 33.6877
				text = "UW1"
			intervals [195]:
				xmin = 33.6877
				xmax = 33.8077
				text = "R"
			intervals [196]:
				xmin = 33.8077
				xmax = 33.8977
				text = "IH0"
			intervals [197]:
				xmin = 33.8977
				xmax = 33.9277
				text = "M"
			intervals [198]:
				xmin = 33.9277
				xmax = 33.9577
				text = "EH1"
			intervals [199]:
				xmin = 33.9577
				xmax = 33.9877
				text = "M"
			intervals [200]:
				xmin = 33.9877
				xmax = 34.0277
				text = "B"
			intervals [201]:
				xmin = 34.0277
				xmax = 34.1177
				text = "ER0"
			intervals [202]:
				xmin = 34.1177
				xmax = 34.2777
				text = "sp"
			intervals [203]:
				xmin = 34.2777
				xmax = 40.5222
				text = ""
			intervals [204]:
				xmin = 40.5222
				xmax = 40.6022
				text = "M"
			intervals [205]:
				xmin = 40.6022
				xmax = 40.6322
				text = "HH"
			intervals [206]:
				xmin = 40.6322
				xmax = 41.0622
				text = "M"
			intervals [207]:
				xmin = 41.0622
				xmax = 42.1869
				text = "sp"
			intervals [208]:
				xmin = 42.1869
				xmax = 42.2169
				text = "AH0"
			intervals [209]:
				xmin = 42.2169
				xmax = 42.2669
				text = "N"
			intervals [210]:
				xmin = 42.2669
				xmax = 42.3669
				text = "W"
			intervals [211]:
				xmin = 42.3669
				xmax = 42.4069
				text = "AH1"
			intervals [212]:
				xmin = 42.4069
				xmax = 42.5569
				text = "T"
			intervals [213]:
				xmin = 42.5569
				xmax = 42.5869
				text = "D"
			intervals [214]:
				xmin = 42.5869
				xmax = 42.6269
				text = "IH1"
			intervals [215]:
				xmin = 42.6269
				xmax = 42.6869
				text = "D"
			intervals [216]:
				xmin = 42.6869
				xmax = 43.0569
				text = "sp"
			intervals [217]:
				xmin = 43.0569
				xmax = 43.0869
				text = "Y"
			intervals [218]:
				xmin = 43.0869
				xmax = 43.1869
				text = "UW1"
			intervals [219]:
				xmin = 43.1869
				xmax = 45.8941
				text = ""
			intervals [220]:
				xmin = 45.8941
				xmax = 46.1841
				text = "M"
			intervals [221]:
				xmin = 46.1841
				xmax = 46.2141
				text = "HH"
			intervals [222]:
				xmin = 46.2141
				xmax = 46.3241
				text = "M"
			intervals [223]:
				xmin = 46.3241
				xmax = 46.4441
				text = "sp"
			intervals [224]:
				xmin = 46.4441
				xmax = 46.9265
				text = ""
			intervals [225]:
				xmin = 46.9265
				xmax = 46.9965
				text = "D"
			intervals [226]:
				xmin = 46.9965
				xmax = 47.0365
				text = "IH0"
			intervals [227]:
				xmin = 47.0365
				xmax = 47.0665
				text = "D"
			intervals [228]:
				xmin = 47.0665
				xmax = 47.1565
				text = "W"
			intervals [229]:
				xmin = 47.1565
				xmax = 47.2165
				text = "AH1"
			intervals [230]:
				xmin = 47.2165
				xmax = 47.3065
				text = "N"
			intervals [231]:
				xmin = 47.3065
				xmax = 47.3465
				text = "sp"
			intervals [232]:
				xmin = 47.3465
				xmax = 47.3765
				text = "K"
			intervals [233]:
				xmin = 47.3765
				xmax = 47.4365
				text = "IH1"
			intervals [234]:
				xmin = 47.4365
				xmax = 47.5265
				text = "D"
			intervals [235]:
				xmin = 47.5265
				xmax = 47.5765
				text = "HH"
			intervals [236]:
				xmin = 47.5765
				xmax = 47.6265
				text = "AE1"
			intervals [237]:
				xmin = 47.6265
				xmax = 47.7465
				text = "V"
			intervals [238]:
				xmin = 47.7465
				xmax = 47.7965
				text = "T"
			intervals [239]:
				xmin = 47.7965
				xmax = 47.8465
				text = "IH0"
			intervals [240]:
				xmin = 47.8465
				xmax = 47.9365
				text = "B"
			intervals [241]:
				xmin = 47.9365
				xmax = 48.0865
				text = "IY0"
			intervals [242]:
				xmin = 48.0865
				xmax = 48.1365
				text = "IH1"
			intervals [243]:
				xmin = 48.1365
				xmax = 48.2465
				text = "T"
			intervals [244]:
				xmin = 48.2465
				xmax = 48.3365
				text = "sp"
			intervals [245]:
				xmin = 48.3365
				xmax = 50.2617
				text = ""
			intervals [246]:
				xmin = 50.2617
				xmax = 50.3617
				text = "D"
			intervals [247]:
				xmin = 50.3617
				xmax = 50.3917
				text = "IH0"
			intervals [248]:
				xmin = 50.3917
				xmax = 50.4217
				text = "D"
			intervals [249]:
				xmin = 50.4217
				xmax = 50.4817
				text = "W"
			intervals [250]:
				xmin = 50.4817
				xmax = 50.5317
				text = "AH1"
			intervals [251]:
				xmin = 50.5317
				xmax = 50.6117
				text = "N"
			intervals [252]:
				xmin = 50.6117
				xmax = 50.6417
				text = "sp"
			intervals [253]:
				xmin = 50.6417
				xmax = 50.6717
				text = "K"
			intervals [254]:
				xmin = 50.6717
				xmax = 50.7217
				text = "IH1"
			intervals [255]:
				xmin = 50.7217
				xmax = 50.7817
				text = "D"
			intervals [256]:
				xmin = 50.7817
				xmax = 50.8117
				text = "HH"
			intervals [257]:
				xmin = 50.8117
				xmax = 50.8417
				text = "AE1"
			intervals [258]:
				xmin = 50.8417
				xmax = 50.9517
				text = "V"
			intervals [259]:
				xmin = 50.9517
				xmax = 50.9917
				text = "T"
			intervals [260]:
				xmin = 50.9917
				xmax = 51.0717
				text = "IH0"
			intervals [261]:
				xmin = 51.0717
				xmax = 51.1017
				text = "sp"
			intervals [262]:
				xmin = 51.1017
				xmax = 51.1517
				text = "CH"
			intervals [263]:
				xmin = 51.1517
				xmax = 51.3217
				text = "EY1"
			intervals [264]:
				xmin = 51.3217
				xmax = 51.3717
				text = "S"
			intervals [265]:
				xmin = 51.3717
				xmax = 51.4217
				text = "sp"
			intervals [266]:
				xmin = 51.4217
				xmax = 51.4817
				text = "DH"
			intervals [267]:
				xmin = 51.4817
				xmax = 51.5517
				text = "IY0"
			intervals [268]:
				xmin = 51.5517
				xmax = 51.6517
				text = "AH1"
			intervals [269]:
				xmin = 51.6517
				xmax = 51.6917
				text = "DH"
			intervals [270]:
				xmin = 51.6917
				xmax = 51.7617
				text = "ER0"
			intervals [271]:
				xmin = 51.7617
				xmax = 52.0017
				text = "ER0"
			intervals [272]:
				xmin = 52.0017
				xmax = 52.0317
				text = "sp"
			intervals [273]:
				xmin = 52.0317
				xmax = 52.0917
				text = "HH"
			intervals [274]:
				xmin = 52.0917
				xmax = 52.1617
				text = "AW1"
			intervals [275]:
				xmin = 52.1617
				xmax = 52.1917
				text = "D"
			intervals [276]:
				xmin = 52.1917
				xmax = 52.2217
				text = "IH0"
			intervals [277]:
				xmin = 52.2217
				xmax = 52.2517
				text = "D"
			intervals [278]:
				xmin = 52.2517
				xmax = 52.2817
				text = "DH"
			intervals [279]:
				xmin = 52.2817
				xmax = 52.3517
				text = "AH0"
			intervals [280]:
				xmin = 52.3517
				xmax = 52.5117
				text = "T"
			intervals [281]:
				xmin = 52.5117
				xmax = 52.6017
				text = "W"
			intervals [282]:
				xmin = 52.6017
				xmax = 52.6717
				text = "ER1"
			intervals [283]:
				xmin = 52.6717
				xmax = 52.8317
				text = "K"
			intervals [284]:
				xmin = 52.8317
				xmax = 57.7706
				text = ""
			intervals [285]:
				xmin = 57.7706
				xmax = 57.9206
				text = "HH"
			intervals [286]:
				xmin = 57.9206
				xmax = 58.2006
				text = "AH1"
			intervals [287]:
				xmin = 58.2006
				xmax = 59.9876
				text = "sp"
			intervals [288]:
				xmin = 59.9876
				xmax = 60.2776
				text = "AH1"
			intervals [289]:
				xmin = 60.2776
				xmax = 60.3176
				text = "HH"
			intervals [290]:
				xmin = 60.3176
				xmax = 60.4276
				text = "AH1"
			intervals [291]:
				xmin = 60.4276
				xmax = 60.6376
				text = "sp"
			intervals [292]:
				xmin = 60.6376
				xmax = 61.4758
				text = ""
			intervals [293]:
				xmin = 61.4758
				xmax = 61.5358
				text = "HH"
			intervals [294]:
				xmin = 61.5358
				xmax = 61.5758
				text = "W"
			intervals [295]:
				xmin = 61.5758
				xmax = 61.6358
				text = "AH1"
			intervals [296]:
				xmin = 61.6358
				xmax = 61.6758
				text = "T"
			intervals [297]:
				xmin = 61.6758
				xmax = 61.7258
				text = "HH"
			intervals [298]:
				xmin = 61.7258
				xmax = 61.8458
				text = "AE1"
			intervals [299]:
				xmin = 61.8458
				xmax = 61.8958
				text = "P"
			intervals [300]:
				xmin = 61.8958
				xmax = 61.9558
				text = "AH0"
			intervals [301]:
				xmin = 61.9558
				xmax = 62.0258
				text = "N"
			intervals [302]:
				xmin = 62.0258
				xmax = 62.0658
				text = "D"
			intervals [303]:
				xmin = 62.0658
				xmax = 62.1358
				text = "IH0"
			intervals [304]:
				xmin = 62.1358
				xmax = 62.2158
				text = "F"
			intervals [305]:
				xmin = 62.2158
				xmax = 62.2458
				text = "S"
			intervals [306]:
				xmin = 62.2458
				xmax = 62.3158
				text = "AH1"
			intervals [307]:
				xmin = 62.3158
				xmax = 62.3858
				text = "M"
			intervals [308]:
				xmin = 62.3858
				xmax = 62.4358
				text = "B"
			intervals [309]:
				xmin = 62.4358
				xmax = 62.4858
				text = "AA2"
			intervals [310]:
				xmin = 62.4858
				xmax = 62.5658
				text = "D"
			intervals [311]:
				xmin = 62.5658
				xmax = 62.6258
				text = "IY0"
			intervals [312]:
				xmin = 62.6258
				xmax = 62.6958
				text = "G"
			intervals [313]:
				xmin = 62.6958
				xmax = 62.7458
				text = "AA1"
			intervals [314]:
				xmin = 62.7458
				xmax = 62.8958
				text = "T"
			intervals [315]:
				xmin = 62.8958
				xmax = 62.9258
				text = "sp"
			intervals [316]:
				xmin = 62.9258
				xmax = 62.9758
				text = "T"
			intervals [317]:
				xmin = 62.9758
				xmax = 63.2158
				text = "AE1"
			intervals [318]:
				xmin = 63.2158
				xmax = 63.2558
				text = "G"
			intervals [319]:
				xmin = 63.2558
				xmax = 63.2858
				text = "D"
			intervals [320]:
				xmin = 63.2858
				xmax = 66.2377
				text = "sp"
			intervals [321]:
				xmin = 66.2377
				xmax = 66.5177
				text = "OW1"
			intervals [322]:
				xmin = 66.5177
				xmax = 66.6977
				text = "sp"
			intervals [323]:
				xmin = 66.6977
				xmax = 66.842
				text = ""
			intervals [324]:
				xmin = 66.842
				xmax = 67.112
				text = "M"
			intervals [325]:
				xmin = 67.112
				xmax = 67.142
				text = "HH"
			intervals [326]:
				xmin = 67.142
				xmax = 67.172
				text = "M"
			intervals [327]:
				xmin = 67.172
				xmax = 69.3368
				text = "sp"
			intervals [328]:
				xmin = 69.3368
				xmax = 69.5668
				text = "AH1"
			intervals [329]:
				xmin = 69.5668
				xmax = 69.5968
				text = "sp"
			intervals [330]:
				xmin = 69.5968
				xmax = 69.6368
				text = "HH"
			intervals [331]:
				xmin = 69.6368
				xmax = 69.7368
				text = "AW1"
			intervals [332]:
				xmin = 69.7368
				xmax = 69.8268
				text = "D"
			intervals [333]:
				xmin = 69.8268
				xmax = 69.8868
				text = "IH0"
			intervals [334]:
				xmin = 69.8868
				xmax = 69.9168
				text = "D"
			intervals [335]:
				xmin = 69.9168
				xmax = 69.9468
				text = "sp"
			intervals [336]:
				xmin = 69.9468
				xmax = 69.9968
				text = "Y"
			intervals [337]:
				xmin = 69.9968
				xmax = 70.0568
				text = "UW1"
			intervals [338]:
				xmin = 70.0568
				xmax = 70.1468
				text = "sp"
			intervals [339]:
				xmin = 70.1468
				xmax = 71.3581
				text = ""
			intervals [340]:
				xmin = 71.3581
				xmax = 71.3981
				text = "D"
			intervals [341]:
				xmin = 71.3981
				xmax = 71.4281
				text = "IH0"
			intervals [342]:
				xmin = 71.4281
				xmax = 71.4581
				text = "D"
			intervals [343]:
				xmin = 71.4581
				xmax = 71.4881
				text = "sp"
			intervals [344]:
				xmin = 71.4881
				xmax = 71.5581
				text = "Y"
			intervals [345]:
				xmin = 71.5581
				xmax = 71.6281
				text = "UW1"
			intervals [346]:
				xmin = 71.6281
				xmax = 71.7581
				text = "sp"
			intervals [347]:
				xmin = 71.7581
				xmax = 71.7981
				text = "P"
			intervals [348]:
				xmin = 71.7981
				xmax = 71.9081
				text = "L"
			intervals [349]:
				xmin = 71.9081
				xmax = 71.9881
				text = "EY1"
			intervals [350]:
				xmin = 71.9881
				xmax = 72.0381
				text = "EH1"
			intervals [351]:
				xmin = 72.0381
				xmax = 72.0881
				text = "N"
			intervals [352]:
				xmin = 72.0881
				xmax = 72.1781
				text = "IY0"
			intervals [353]:
				xmin = 72.1781
				xmax = 72.2481
				text = "G"
			intervals [354]:
				xmin = 72.2481
				xmax = 72.3481
				text = "EY1"
			intervals [355]:
				xmin = 72.3481
				xmax = 72.4381
				text = "M"
			intervals [356]:
				xmin = 72.4381
				xmax = 72.4681
				text = "Z"
			intervals [357]:
				xmin = 72.4681
				xmax = 72.4981
				text = "sp"
			intervals [358]:
				xmin = 72.4981
				xmax = 72.5281
				text = "HH"
			intervals [359]:
				xmin = 72.5281
				xmax = 72.5681
				text = "W"
			intervals [360]:
				xmin = 72.5681
				xmax = 72.7081
				text = "EH1"
			intervals [361]:
				xmin = 72.7081
				xmax = 72.7381
				text = "R"
			intervals [362]:
				xmin = 72.7381
				xmax = 72.7681
				text = "D"
			intervals [363]:
				xmin = 72.7681
				xmax = 72.8081
				text = "AH1"
			intervals [364]:
				xmin = 72.8081
				xmax = 72.8681
				text = "B"
			intervals [365]:
				xmin = 72.8681
				xmax = 72.8981
				text = "AH0"
			intervals [366]:
				xmin = 72.8981
				xmax = 72.9281
				text = "L"
			intervals [367]:
				xmin = 72.9281
				xmax = 72.9681
				text = "Y"
			intervals [368]:
				xmin = 72.9681
				xmax = 72.9981
				text = "UW0"
			intervals [369]:
				xmin = 72.9981
				xmax = 73.0281
				text = "sp"
			intervals [370]:
				xmin = 73.0281
				xmax = 73.2481
				text = "AH0"
			intervals [371]:
				xmin = 73.2481
				xmax = 73.2881
				text = "sp"
			intervals [372]:
				xmin = 73.2881
				xmax = 73.3381
				text = "B"
			intervals [373]:
				xmin = 73.3381
				xmax = 73.4581
				text = "AH1"
			intervals [374]:
				xmin = 73.4581
				xmax = 73.5181
				text = "N"
			intervals [375]:
				xmin = 73.5181
				xmax = 73.5581
				text = "CH"
			intervals [376]:
				xmin = 73.5581
				xmax = 73.5881
				text = "AH0"
			intervals [377]:
				xmin = 73.5881
				xmax = 73.6381
				text = "V"
			intervals [378]:
				xmin = 73.6381
				xmax = 73.6781
				text = "sp"
			intervals [379]:
				xmin = 73.6781
				xmax = 73.7281
				text = "K"
			intervals [380]:
				xmin = 73.7281
				xmax = 73.7781
				text = "IH1"
			intervals [381]:
				xmin = 73.7781
				xmax = 73.8581
				text = "D"
			intervals [382]:
				xmin = 73.8581
				xmax = 73.8981
				text = "Z"
			intervals [383]:
				xmin = 73.8981
				xmax = 73.9681
				text = "HH"
			intervals [384]:
				xmin = 73.9681
				xmax = 74.0581
				text = "AE1"
			intervals [385]:
				xmin = 74.0581
				xmax = 74.0981
				text = "D"
			intervals [386]:
				xmin = 74.0981
				xmax = 74.1281
				text = "T"
			intervals [387]:
				xmin = 74.1281
				xmax = 74.2581
				text = "AH0"
			intervals [388]:
				xmin = 74.2581
				xmax = 74.3281
				text = "HH"
			intervals [389]:
				xmin = 74.3281
				xmax = 74.4981
				text = "AY1"
			intervals [390]:
				xmin = 74.4981
				xmax = 74.5881
				text = "D"
			intervals [391]:
				xmin = 74.5881
				xmax = 74.6181
				text = "AH0"
			intervals [392]:
				xmin = 74.6181
				xmax = 74.6881
				text = "N"
			intervals [393]:
				xmin = 74.6881
				xmax = 74.7681
				text = "W"
			intervals [394]:
				xmin = 74.7681
				xmax = 74.8381
				text = "AH1"
			intervals [395]:
				xmin = 74.8381
				xmax = 74.9081
				text = "N"
			intervals [396]:
				xmin = 74.9081
				xmax = 74.9681
				text = "sp"
			intervals [397]:
				xmin = 74.9681
				xmax = 74.9981
				text = "K"
			intervals [398]:
				xmin = 74.9981
				xmax = 75.0481
				text = "IH1"
			intervals [399]:
				xmin = 75.0481
				xmax = 75.0781
				text = "D"
			intervals [400]:
				xmin = 75.0781
				xmax = 75.1081
				text = "HH"
			intervals [401]:
				xmin = 75.1081
				xmax = 75.2081
				text = "AE1"
			intervals [402]:
				xmin = 75.2081
				xmax = 75.2381
				text = "D"
			intervals [403]:
				xmin = 75.2381
				xmax = 75.2681
				text = "T"
			intervals [404]:
				xmin = 75.2681
				xmax = 75.3481
				text = "IH0"
			intervals [405]:
				xmin = 75.3481
				xmax = 75.4081
				text = "G"
			intervals [406]:
				xmin = 75.4081
				xmax = 75.5681
				text = "OW1"
			intervals [407]:
				xmin = 75.5681
				xmax = 75.5981
				text = "sp"
			intervals [408]:
				xmin = 75.5981
				xmax = 75.6481
				text = "F"
			intervals [409]:
				xmin = 75.6481
				xmax = 75.7981
				text = "AY1"
			intervals [410]:
				xmin = 75.7981
				xmax = 75.8281
				text = "N"
			intervals [411]:
				xmin = 75.8281
				xmax = 75.8581
				text = "D"
			intervals [412]:
				xmin = 75.8581
				xmax = 75.8881
				text = "IH0"
			intervals [413]:
				xmin = 75.8881
				xmax = 76.0081
				text = "M"
			intervals [414]:
				xmin = 76.0081
				xmax = 78.2582
				text = "sp"
			intervals [415]:
				xmin = 78.2582
				xmax = 78.3182
				text = "HH"
			intervals [416]:
				xmin = 78.3182
				xmax = 78.3582
				text = "W"
			intervals [417]:
				xmin = 78.3582
				xmax = 78.4082
				text = "AH1"
			intervals [418]:
				xmin = 78.4082
				xmax = 78.4582
				text = "T"
			intervals [419]:
				xmin = 78.4582
				xmax = 78.4882
				text = "sp"
			intervals [420]:
				xmin = 78.4882
				xmax = 78.5182
				text = "Z"
			intervals [421]:
				xmin = 78.5182
				xmax = 78.5682
				text = "DH"
			intervals [422]:
				xmin = 78.5682
				xmax = 78.6682
				text = "AE1"
			intervals [423]:
				xmin = 78.6682
				xmax = 78.7582
				text = "T"
			intervals [424]:
				xmin = 78.7582
				xmax = 78.8482
				text = "K"
			intervals [425]:
				xmin = 78.8482
				xmax = 79.0282
				text = "AO1"
			intervals [426]:
				xmin = 79.0282
				xmax = 79.0682
				text = "L"
			intervals [427]:
				xmin = 79.0682
				xmax = 79.1682
				text = "D"
			intervals [428]:
				xmin = 79.1682
				xmax = 88.3398
				text = ""
			intervals [429]:
				xmin = 88.3398
				xmax = 88.6998
				text = "AH1"
			intervals [430]:
				xmin = 88.6998
				xmax = 88.7398
				text = "HH"
			intervals [431]:
				xmin = 88.7398
				xmax = 88.9198
				text = "AH1"
			intervals [432]:
				xmin = 88.9198
				xmax = 89.0898
				text = "sp"
			intervals [433]:
				xmin = 89.0898
				xmax = 89.6204
				text = ""
			intervals [434]:
				xmin = 89.6204
				xmax = 89.7004
				text = "HH"
			intervals [435]:
				xmin = 89.7004
				xmax = 89.7904
				text = "AW1"
			intervals [436]:
				xmin = 89.7904
				xmax = 89.8504
				text = "D"
			intervals [437]:
				xmin = 89.8504
				xmax = 89.8804
				text = "IH0"
			intervals [438]:
				xmin = 89.8804
				xmax = 89.9104
				text = "D"
			intervals [439]:
				xmin = 89.9104
				xmax = 89.9704
				text = "DH"
			intervals [440]:
				xmin = 89.9704
				xmax = 90.0604
				text = "AH0"
			intervals [441]:
				xmin = 90.0604
				xmax = 90.1504
				text = "T"
			intervals [442]:
				xmin = 90.1504
				xmax = 90.2504
				text = "W"
			intervals [443]:
				xmin = 90.2504
				xmax = 90.3804
				text = "ER1"
			intervals [444]:
				xmin = 90.3804
				xmax = 90.4204
				text = "K"
			intervals [445]:
				xmin = 90.4204
				xmax = 90.5604
				text = "sp"
			intervals [446]:
				xmin = 90.5604
				xmax = 90.5904
				text = "D"
			intervals [447]:
				xmin = 90.5904
				xmax = 90.6304
				text = "UW1"
			intervals [448]:
				xmin = 90.6304
				xmax = 90.6604
				text = "sp"
			intervals [449]:
				xmin = 90.6604
				xmax = 90.6904
				text = "Y"
			intervals [450]:
				xmin = 90.6904
				xmax = 90.7204
				text = "UW1"
			intervals [451]:
				xmin = 90.7204
				xmax = 90.7504
				text = "R"
			intervals [452]:
				xmin = 90.7504
				xmax = 90.7804
				text = "IH0"
			intervals [453]:
				xmin = 90.7804
				xmax = 90.8404
				text = "M"
			intervals [454]:
				xmin = 90.8404
				xmax = 90.9104
				text = "EH1"
			intervals [455]:
				xmin = 90.9104
				xmax = 90.9904
				text = "M"
			intervals [456]:
				xmin = 90.9904
				xmax = 91.0304
				text = "B"
			intervals [457]:
				xmin = 91.0304
				xmax = 91.1104
				text = "ER0"
			intervals [458]:
				xmin = 91.1104
				xmax = 91.3204
				text = "sp"
			intervals [459]:
				xmin = 91.3204
				xmax = 93.1018
				text = ""
			intervals [460]:
				xmin = 93.1018
				xmax = 93.1818
				text = "S"
			intervals [461]:
				xmin = 93.1818
				xmax = 93.2918
				text = "EY1"
			intervals [462]:
				xmin = 93.2918
				xmax = 93.3918
				text = "M"
			intervals [463]:
				xmin = 93.3918
				xmax = 93.4818
				text = "W"
			intervals [464]:
				xmin = 93.4818
				xmax = 93.5418
				text = "EY1"
			intervals [465]:
				xmin = 93.5418
				xmax = 93.6018
				text = "EH1"
			intervals [466]:
				xmin = 93.6018
				xmax = 93.6318
				text = "Z"
			intervals [467]:
				xmin = 93.6318
				xmax = 93.6818
				text = "DH"
			intervals [468]:
				xmin = 93.6818
				xmax = 93.7118
				text = "AH1"
			intervals [469]:
				xmin = 93.7118
				xmax = 93.7418
				text = "AH1"
			intervals [470]:
				xmin = 93.7418
				xmax = 93.7718
				text = "DH"
			intervals [471]:
				xmin = 93.7718
				xmax = 93.8218
				text = "ER0"
			intervals [472]:
				xmin = 93.8218
				xmax = 93.8518
				text = "W"
			intervals [473]:
				xmin = 93.8518
				xmax = 93.8818
				text = "AH1"
			intervals [474]:
				xmin = 93.8818
				xmax = 94.0818
				text = "N"
			intervals [475]:
				xmin = 94.0818
				xmax = 97.9395
				text = "sp"
			intervals [476]:
				xmin = 97.9395
				xmax = 98.2095
				text = "AH1"
			intervals [477]:
				xmin = 98.2095
				xmax = 98.2495
				text = "HH"
			intervals [478]:
				xmin = 98.2495
				xmax = 98.3195
				text = "AH1"
			intervals [479]:
				xmin = 98.3195
				xmax = 98.3595
				text = "sp"
			intervals [480]:
				xmin = 98.3595
				xmax = 98.4195
				text = "HH"
			intervals [481]:
				xmin = 98.4195
				xmax = 98.4495
				text = "W"
			intervals [482]:
				xmin = 98.4495
				xmax = 98.5095
				text = "AH1"
			intervals [483]:
				xmin = 98.5095
				xmax = 98.5495
				text = "T"
			intervals [484]:
				xmin = 98.5495
				xmax = 98.5795
				text = "HH"
			intervals [485]:
				xmin = 98.5795
				xmax = 98.6995
				text = "AE1"
			intervals [486]:
				xmin = 98.6995
				xmax = 98.8695
				text = "P"
			intervals [487]:
				xmin = 98.8695
				xmax = 98.8995
				text = "AH0"
			intervals [488]:
				xmin = 98.8995
				xmax = 98.9295
				text = "N"
			intervals [489]:
				xmin = 98.9295
				xmax = 98.9595
				text = "Z"
			intervals [490]:
				xmin = 98.9595
				xmax = 98.9895
				text = "IH0"
			intervals [491]:
				xmin = 98.9895
				xmax = 99.0195
				text = "F"
			intervals [492]:
				xmin = 99.0195
				xmax = 99.0595
				text = "DH"
			intervals [493]:
				xmin = 99.0595
				xmax = 99.1595
				text = "EY1"
			intervals [494]:
				xmin = 99.1595
				xmax = 99.2095
				text = "sp"
			intervals [495]:
				xmin = 99.2095
				xmax = 99.2795
				text = "F"
			intervals [496]:
				xmin = 99.2795
				xmax = 99.4195
				text = "AY1"
			intervals [497]:
				xmin = 99.4195
				xmax = 99.4495
				text = "N"
			intervals [498]:
				xmin = 99.4495
				xmax = 99.4795
				text = "D"
			intervals [499]:
				xmin = 99.4795
				xmax = 99.5095
				text = "sp"
			intervals [500]:
				xmin = 99.5095
				xmax = 99.5395
				text = "Y"
			intervals [501]:
				xmin = 99.5395
				xmax = 99.5695
				text = "UW1"
			intervals [502]:
				xmin = 99.5695
				xmax = 99.6895
				text = "sp"
			intervals [503]:
				xmin = 99.6895
				xmax = 105.5103
				text = ""
			intervals [504]:
				xmin = 105.5103
				xmax = 106.0603
				text = "M"
			intervals [505]:
				xmin = 106.0603
				xmax = 106.0903
				text = "HH"
			intervals [506]:
				xmin = 106.0903
				xmax = 106.1903
				text = "M"
			intervals [507]:
				xmin = 106.1903
				xmax = 109.7899
				text = ""
			intervals [508]:
				xmin = 109.7899
				xmax = 109.8299
				text = "sil"
			intervals [509]:
				xmin = 109.8299
				xmax = 109.8799
				text = "G"
			intervals [510]:
				xmin = 109.8799
				xmax = 110.0699
				text = "IH0"
			intervals [511]:
				xmin = 110.0699
				xmax = 110.1199
				text = "D"
			intervals [512]:
				xmin = 110.1199
				xmax = 111.3003
				text = "sp"
			intervals [513]:
				xmin = 111.3003
				xmax = 111.4803
				text = "AH1"
			intervals [514]:
				xmin = 111.4803
				xmax = 111.9203
				text = "M"
			intervals [515]:
				xmin = 111.9203
				xmax = 113.9834
				text = ""
			intervals [516]:
				xmin = 113.9834
				xmax = 114.0634
				text = "sil"
			intervals [517]:
				xmin = 114.0634
				xmax = 114.0934
				text = "L"
			intervals [518]:
				xmin = 114.0934
				xmax = 114.1434
				text = "EH1"
			intervals [519]:
				xmin = 114.1434
				xmax = 114.1734
				text = "T"
			intervals [520]:
				xmin = 114.1734
				xmax = 114.2134
				text = "sp"
			intervals [521]:
				xmin = 114.2134
				xmax = 114.2734
				text = "S"
			intervals [522]:
				xmin = 114.2734
				xmax = 114.3234
				text = "S"
			intervals [523]:
				xmin = 114.3234
				xmax = 114.5634
				text = "IY1"
			intervals [524]:
				xmin = 114.5634
				xmax = 114.8834
				text = "AH1"
			intervals [525]:
				xmin = 114.8834
				xmax = 115.0434
				text = "sp"
			intervals [526]:
				xmin = 115.0434
				xmax = 117.4223
				text = ""
			intervals [527]:
				xmin = 117.4223
				xmax = 117.4723
				text = "HH"
			intervals [528]:
				xmin = 117.4723
				xmax = 117.5123
				text = "W"
			intervals [529]:
				xmin = 117.5123
				xmax = 117.5523
				text = "AH1"
			intervals [530]:
				xmin = 117.5523
				xmax = 117.5823
				text = "T"
			intervals [531]:
				xmin = 117.5823
				xmax = 117.6423
				text = "ER0"
			intervals [532]:
				xmin = 117.6423
				xmax = 117.7123
				text = "Y"
			intervals [533]:
				xmin = 117.7123
				xmax = 117.7723
				text = "UH1"
			intervals [534]:
				xmin = 117.7723
				xmax = 117.8823
				text = "R"
			intervals [535]:
				xmin = 117.8823
				xmax = 117.9323
				text = "F"
			intervals [536]:
				xmin = 117.9323
				xmax = 118.0523
				text = "EY1"
			intervals [537]:
				xmin = 118.0523
				xmax = 118.1023
				text = "V"
			intervals [538]:
				xmin = 118.1023
				xmax = 118.1723
				text = "ER0"
			intervals [539]:
				xmin = 118.1723
				xmax = 118.2123
				text = "IH0"
			intervals [540]:
				xmin = 118.2123
				xmax = 118.2923
				text = "T"
			intervals [541]:
				xmin = 118.2923
				xmax = 118.3323
				text = "sp"
			intervals [542]:
				xmin = 118.3323
				xmax = 118.3823
				text = "T"
			intervals [543]:
				xmin = 118.3823
				xmax = 118.4523
				text = "IY1"
			intervals [544]:
				xmin = 118.4523
				xmax = 118.5623
				text = "V"
			intervals [545]:
				xmin = 118.5623
				xmax = 118.7123
				text = "IY1"
			intervals [546]:
				xmin = 118.7123
				xmax = 118.7723
				text = "sp"
			intervals [547]:
				xmin = 118.7723
				xmax = 118.8123
				text = "P"
			intervals [548]:
				xmin = 118.8123
				xmax = 118.8423
				text = "R"
			intervals [549]:
				xmin = 118.8423
				xmax = 118.9723
				text = "OW1"
			intervals [550]:
				xmin = 118.9723
				xmax = 119.0423
				text = "G"
			intervals [551]:
				xmin = 119.0423
				xmax = 119.1223
				text = "R"
			intervals [552]:
				xmin = 119.1223
				xmax = 119.3123
				text = "AE2"
			intervals [553]:
				xmin = 119.3123
				xmax = 119.3423
				text = "M"
			intervals [554]:
				xmin = 119.3423
				xmax = 119.3723
				text = "Z"
			intervals [555]:
				xmin = 119.3723
				xmax = 122.9483
				text = "sp"
			intervals [556]:
				xmin = 122.9483
				xmax = 123.1083
				text = "DH"
			intervals [557]:
				xmin = 123.1083
				xmax = 123.1783
				text = "AH0"
			intervals [558]:
				xmin = 123.1783
				xmax = 123.2083
				text = "N"
			intervals [559]:
				xmin = 123.2083
				xmax = 123.3683
				text = "UW1"
			intervals [560]:
				xmin = 123.3683
				xmax = 123.5083
				text = "Z"
			intervals [561]:
				xmin = 123.5083
				xmax = 123.5983
				text = "sp"
			intervals [562]:
				xmin = 123.5983
				xmax = 123.7928
				text = ""
			intervals [563]:
				xmin = 123.7928
				xmax = 123.9328
				text = "W"
			intervals [564]:
				xmin = 123.9328
				xmax = 123.9728
				text = "AH1"
			intervals [565]:
				xmin = 123.9728
				xmax = 124.0528
				text = "T"
			intervals [566]:
				xmin = 124.0528
				xmax = 124.0828
				text = "sp"
			intervals [567]:
				xmin = 124.0828
				xmax = 124.1328
				text = "Y"
			intervals [568]:
				xmin = 124.1328
				xmax = 124.1628
				text = "UW1"
			intervals [569]:
				xmin = 124.1628
				xmax = 124.1928
				text = "W"
			intervals [570]:
				xmin = 124.1928
				xmax = 124.2528
				text = "ER0"
			intervals [571]:
				xmin = 124.2528
				xmax = 124.3528
				text = "W"
			intervals [572]:
				xmin = 124.3528
				xmax = 124.5428
				text = "AA1"
			intervals [573]:
				xmin = 124.5428
				xmax = 124.5728
				text = "CH"
			intervals [574]:
				xmin = 124.5728
				xmax = 124.6128
				text = "IH0"
			intervals [575]:
				xmin = 124.6128
				xmax = 124.6428
				text = "N"
			intervals [576]:
				xmin = 124.6428
				xmax = 124.6928
				text = "R"
			intervals [577]:
				xmin = 124.6928
				xmax = 124.8728
				text = "AY1"
			intervals [578]:
				xmin = 124.8728
				xmax = 124.9228
				text = "T"
			intervals [579]:
				xmin = 124.9228
				xmax = 125.0528
				text = "sp"
			intervals [580]:
				xmin = 125.0528
				xmax = 125.1028
				text = "JH"
			intervals [581]:
				xmin = 125.1028
				xmax = 125.1828
				text = "IH0"
			intervals [582]:
				xmin = 125.1828
				xmax = 125.2428
				text = "S"
			intervals [583]:
				xmin = 125.2428
				xmax = 125.2728
				text = "sp"
			intervals [584]:
				xmin = 125.2728
				xmax = 125.3528
				text = "N"
			intervals [585]:
				xmin = 125.3528
				xmax = 125.6728
				text = "AW1"
			intervals [586]:
				xmin = 125.6728
				xmax = 126.9262
				text = ""
			intervals [587]:
				xmin = 126.9262
				xmax = 126.9762
				text = "sil"
			intervals [588]:
				xmin = 126.9762
				xmax = 127.1562
				text = "AH1"
			intervals [589]:
				xmin = 127.1562
				xmax = 127.3062
				text = "M"
			intervals [590]:
				xmin = 127.3062
				xmax = 127.5162
				text = "sp"
			intervals [591]:
				xmin = 127.5162
				xmax = 128.2765
				text = ""
			intervals [592]:
				xmin = 128.2765
				xmax = 128.3065
				text = "L"
			intervals [593]:
				xmin = 128.3065
				xmax = 128.3365
				text = "EH1"
			intervals [594]:
				xmin = 128.3365
				xmax = 128.3665
				text = "T"
			intervals [595]:
				xmin = 128.3665
				xmax = 128.3965
				text = "sp"
			intervals [596]:
				xmin = 128.3965
				xmax = 128.4265
				text = "Z"
			intervals [597]:
				xmin = 128.4265
				xmax = 128.5665
				text = "sp"
			intervals [598]:
				xmin = 128.5665
				xmax = 128.6065
				text = "S"
			intervals [599]:
				xmin = 128.6065
				xmax = 128.7065
				text = "IY1"
			intervals [600]:
				xmin = 128.7065
				xmax = 128.9465
				text = "sp"
			intervals [601]:
				xmin = 128.9465
				xmax = 130.6696
				text = ""
			intervals [602]:
				xmin = 130.6696
				xmax = 130.9896
				text = "AH1"
			intervals [603]:
				xmin = 130.9896
				xmax = 131.0196
				text = "sp"
			intervals [604]:
				xmin = 131.0196
				xmax = 131.0996
				text = "Y"
			intervals [605]:
				xmin = 131.0996
				xmax = 131.1596
				text = "UW1"
			intervals [606]:
				xmin = 131.1596
				xmax = 131.1896
				text = "D"
			intervals [607]:
				xmin = 131.1896
				xmax = 131.2196
				text = "UW1"
			intervals [608]:
				xmin = 131.2196
				xmax = 131.2496
				text = "EH1"
			intervals [609]:
				xmin = 131.2496
				xmax = 131.2796
				text = "V"
			intervals [610]:
				xmin = 131.2796
				xmax = 131.3296
				text = "ER0"
			intervals [611]:
				xmin = 131.3296
				xmax = 131.3896
				text = "W"
			intervals [612]:
				xmin = 131.3896
				xmax = 131.5196
				text = "AA1"
			intervals [613]:
				xmin = 131.5196
				xmax = 131.5896
				text = "CH"
			intervals [614]:
				xmin = 131.5896
				xmax = 131.6596
				text = "EH1"
			intervals [615]:
				xmin = 131.6596
				xmax = 131.7396
				text = "N"
			intervals [616]:
				xmin = 131.7396
				xmax = 131.9396
				text = "IY0"
			intervals [617]:
				xmin = 131.9396
				xmax = 132.0196
				text = "sp"
			intervals [618]:
				xmin = 132.0196
				xmax = 132.1479
				text = ""
			intervals [619]:
				xmin = 132.1479
				xmax = 132.1779
				text = "S"
			intervals [620]:
				xmin = 132.1779
				xmax = 132.2379
				text = "T"
			intervals [621]:
				xmin = 132.2379
				xmax = 132.3779
				text = "AO1"
			intervals [622]:
				xmin = 132.3779
				xmax = 132.4679
				text = "R"
			intervals [623]:
				xmin = 132.4679
				xmax = 132.5279
				text = "IY0"
			intervals [624]:
				xmin = 132.5279
				xmax = 132.5979
				text = "Z"
			intervals [625]:
				xmin = 132.5979
				xmax = 132.8979
				text = "sp"
			intervals [626]:
				xmin = 132.8979
				xmax = 132.9279
				text = "P"
			intervals [627]:
				xmin = 132.9279
				xmax = 132.9779
				text = "R"
			intervals [628]:
				xmin = 132.9779
				xmax = 133.0579
				text = "OW1"
			intervals [629]:
				xmin = 133.0579
				xmax = 133.1179
				text = "G"
			intervals [630]:
				xmin = 133.1179
				xmax = 133.1579
				text = "R"
			intervals [631]:
				xmin = 133.1579
				xmax = 133.2879
				text = "AE2"
			intervals [632]:
				xmin = 133.2879
				xmax = 133.3179
				text = "M"
			intervals [633]:
				xmin = 133.3179
				xmax = 133.3479
				text = "Z"
			intervals [634]:
				xmin = 133.3479
				xmax = 133.3779
				text = "sp"
			intervals [635]:
				xmin = 133.3779
				xmax = 133.4579
				text = "W"
			intervals [636]:
				xmin = 133.4579
				xmax = 133.4879
				text = "IH0"
			intervals [637]:
				xmin = 133.4879
				xmax = 133.5579
				text = "DH"
			intervals [638]:
				xmin = 133.5579
				xmax = 133.6279
				text = "sp"
			intervals [639]:
				xmin = 133.6279
				xmax = 133.6579
				text = "S"
			intervals [640]:
				xmin = 133.6579
				xmax = 133.7179
				text = "T"
			intervals [641]:
				xmin = 133.7179
				xmax = 133.8279
				text = "AO1"
			intervals [642]:
				xmin = 133.8279
				xmax = 133.9579
				text = "R"
			intervals [643]:
				xmin = 133.9579
				xmax = 133.9879
				text = "IY0"
			intervals [644]:
				xmin = 133.9879
				xmax = 134.0179
				text = "Z"
			intervals [645]:
				xmin = 134.0179
				xmax = 134.0479
				text = "sp"
			intervals [646]:
				xmin = 134.0479
				xmax = 134.1179
				text = "AA1"
			intervals [647]:
				xmin = 134.1179
				xmax = 134.4279
				text = "N"
			intervals [648]:
				xmin = 134.4279
				xmax = 134.4579
				text = "sp"
			intervals [649]:
				xmin = 134.4579
				xmax = 134.4879
				text = "IH0"
			intervals [650]:
				xmin = 134.4879
				xmax = 134.5179
				text = "T"
			intervals [651]:
				xmin = 134.5179
				xmax = 135.439
				text = "sp"
			intervals [652]:
				xmin = 135.439
				xmax = 135.489
				text = "L"
			intervals [653]:
				xmin = 135.489
				xmax = 135.519
				text = "AY1"
			intervals [654]:
				xmin = 135.519
				xmax = 135.549
				text = "K"
			intervals [655]:
				xmin = 135.549
				xmax = 135.849
				text = "sp"
			intervals [656]:
				xmin = 135.849
				xmax = 136.089
				text = "AH1"
			intervals [657]:
				xmin = 136.089
				xmax = 136.429
				text = "sp"
			intervals [658]:
				xmin = 136.429
				xmax = 136.8637
				text = ""
			intervals [659]:
				xmin = 136.8637
				xmax = 137.0137
				text = "AH1"
			intervals [660]:
				xmin = 137.0137
				xmax = 137.0437
				text = "sp"
			intervals [661]:
				xmin = 137.0437
				xmax = 137.1737
				text = "M"
			intervals [662]:
				xmin = 137.1737
				xmax = 137.2937
				text = "IH1"
			intervals [663]:
				xmin = 137.2937
				xmax = 137.3237
				text = "SH"
			intervals [664]:
				xmin = 137.3237
				xmax = 137.3837
				text = "AH0"
			intervals [665]:
				xmin = 137.3837
				xmax = 137.4137
				text = "N"
			intervals [666]:
				xmin = 137.4137
				xmax = 137.4537
				text = "IH0"
			intervals [667]:
				xmin = 137.4537
				xmax = 137.5937
				text = "M"
			intervals [668]:
				xmin = 137.5937
				xmax = 137.6737
				text = "P"
			intervals [669]:
				xmin = 137.6737
				xmax = 137.9637
				text = "AA1"
			intervals [670]:
				xmin = 137.9637
				xmax = 137.9937
				text = "S"
			intervals [671]:
				xmin = 137.9937
				xmax = 138.0237
				text = "AH0"
			intervals [672]:
				xmin = 138.0237
				xmax = 138.1037
				text = "B"
			intervals [673]:
				xmin = 138.1037
				xmax = 138.1437
				text = "AH0"
			intervals [674]:
				xmin = 138.1437
				xmax = 138.5837
				text = "L"
			intervals [675]:
				xmin = 138.5837
				xmax = 140.0652
				text = ""
			intervals [676]:
				xmin = 140.0652
				xmax = 140.1452
				text = "sil"
			intervals [677]:
				xmin = 140.1452
				xmax = 140.3252
				text = "AO1"
			intervals [678]:
				xmin = 140.3252
				xmax = 140.3952
				text = "R"
			intervals [679]:
				xmin = 140.3952
				xmax = 140.4252
				text = "AH1"
			intervals [680]:
				xmin = 140.4252
				xmax = 140.7052
				text = "M"
			intervals [681]:
				xmin = 140.7052
				xmax = 141.7296
				text = "sp"
			intervals [682]:
				xmin = 141.7296
				xmax = 141.7896
				text = "B"
			intervals [683]:
				xmin = 141.7896
				xmax = 141.8696
				text = "AH0"
			intervals [684]:
				xmin = 141.8696
				xmax = 141.9296
				text = "N"
			intervals [685]:
				xmin = 141.9296
				xmax = 142.1296
				text = "AE1"
			intervals [686]:
				xmin = 142.1296
				xmax = 142.2196
				text = "N"
			intervals [687]:
				xmin = 142.2196
				xmax = 142.2796
				text = "Z"
			intervals [688]:
				xmin = 142.2796
				xmax = 142.3096
				text = "AH0"
			intervals [689]:
				xmin = 142.3096
				xmax = 142.4796
				text = "ER0"
			intervals [690]:
				xmin = 142.4796
				xmax = 142.5396
				text = "EH1"
			intervals [691]:
				xmin = 142.5396
				xmax = 142.6396
				text = "N"
			intervals [692]:
				xmin = 142.6396
				xmax = 142.6896
				text = "IY0"
			intervals [693]:
				xmin = 142.6896
				xmax = 142.7696
				text = "AH0"
			intervals [694]:
				xmin = 142.7696
				xmax = 142.7996
				text = "V"
			intervals [695]:
				xmin = 142.7996
				xmax = 142.8296
				text = "DH"
			intervals [696]:
				xmin = 142.8296
				xmax = 142.9296
				text = "OW1"
			intervals [697]:
				xmin = 142.9296
				xmax = 142.9696
				text = "Z"
			intervals [698]:
				xmin = 142.9696
				xmax = 143.1596
				text = "sp"
			intervals [699]:
				xmin = 143.1596
				xmax = 145.9032
				text = ""
			intervals [700]:
				xmin = 145.9032
				xmax = 145.9532
				text = "D"
			intervals [701]:
				xmin = 145.9532
				xmax = 145.9832
				text = "UW1"
			intervals [702]:
				xmin = 145.9832
				xmax = 146.0732
				text = "sp"
			intervals [703]:
				xmin = 146.0732
				xmax = 146.1332
				text = "Y"
			intervals [704]:
				xmin = 146.1332
				xmax = 146.1632
				text = "UW1"
			intervals [705]:
				xmin = 146.1632
				xmax = 146.1932
				text = "R"
			intervals [706]:
				xmin = 146.1932
				xmax = 146.2232
				text = "IH0"
			intervals [707]:
				xmin = 146.2232
				xmax = 146.3032
				text = "M"
			intervals [708]:
				xmin = 146.3032
				xmax = 146.3532
				text = "EH1"
			intervals [709]:
				xmin = 146.3532
				xmax = 146.4232
				text = "M"
			intervals [710]:
				xmin = 146.4232
				xmax = 146.4632
				text = "B"
			intervals [711]:
				xmin = 146.4632
				xmax = 146.5832
				text = "ER0"
			intervals [712]:
				xmin = 146.5832
				xmax = 146.6632
				text = "W"
			intervals [713]:
				xmin = 146.6632
				xmax = 146.7332
				text = "AH1"
			intervals [714]:
				xmin = 146.7332
				xmax = 146.9332
				text = "N"
			intervals [715]:
				xmin = 146.9332
				xmax = 146.9632
				text = "sp"
			intervals [716]:
				xmin = 146.9632
				xmax = 147.2732
				text = "AH1"
			intervals [717]:
				xmin = 147.2732
				xmax = 147.3932
				text = "sp"
			intervals [718]:
				xmin = 147.3932
				xmax = 148.3918
				text = ""
			intervals [719]:
				xmin = 148.3918
				xmax = 148.5718
				text = "HH"
			intervals [720]:
				xmin = 148.5718
				xmax = 148.6018
				text = "W"
			intervals [721]:
				xmin = 148.6018
				xmax = 148.6518
				text = "AH1"
			intervals [722]:
				xmin = 148.6518
				xmax = 148.7618
				text = "N"
			intervals [723]:
				xmin = 148.7618
				xmax = 148.8718
				text = "sp"
			intervals [724]:
				xmin = 148.8718
				xmax = 148.9018
				text = "S"
			intervals [725]:
				xmin = 148.9018
				xmax = 148.9618
				text = "T"
			intervals [726]:
				xmin = 148.9618
				xmax = 149.0818
				text = "AO1"
			intervals [727]:
				xmin = 149.0818
				xmax = 149.1618
				text = "R"
			intervals [728]:
				xmin = 149.1618
				xmax = 149.2918
				text = "IY0"
			intervals [729]:
				xmin = 149.2918
				xmax = 149.3818
				text = "P"
			intervals [730]:
				xmin = 149.3818
				xmax = 149.4118
				text = "R"
			intervals [731]:
				xmin = 149.4118
				xmax = 149.5518
				text = "OW1"
			intervals [732]:
				xmin = 149.5518
				xmax = 149.6118
				text = "G"
			intervals [733]:
				xmin = 149.6118
				xmax = 149.6618
				text = "R"
			intervals [734]:
				xmin = 149.6618
				xmax = 149.8218
				text = "AE2"
			intervals [735]:
				xmin = 149.8218
				xmax = 149.8918
				text = "M"
			intervals [736]:
				xmin = 149.8918
				xmax = 149.9218
				text = "sp"
			intervals [737]:
				xmin = 149.9218
				xmax = 149.9518
				text = "DH"
			intervals [738]:
				xmin = 149.9518
				xmax = 149.9918
				text = "AH0"
			intervals [739]:
				xmin = 149.9918
				xmax = 150.0318
				text = "T"
			intervals [740]:
				xmin = 150.0318
				xmax = 150.1218
				text = "sp"
			intervals [741]:
				xmin = 150.1218
				xmax = 150.1818
				text = "Y"
			intervals [742]:
				xmin = 150.1818
				xmax = 150.2618
				text = "UW1"
			intervals [743]:
				xmin = 150.2618
				xmax = 150.3018
				text = "K"
			intervals [744]:
				xmin = 150.3018
				xmax = 150.3318
				text = "UH1"
			intervals [745]:
				xmin = 150.3318
				xmax = 150.3718
				text = "D"
			intervals [746]:
				xmin = 150.3718
				xmax = 150.4418
				text = "sp"
			intervals [747]:
				xmin = 150.4418
				xmax = 150.4818
				text = "T"
			intervals [748]:
				xmin = 150.4818
				xmax = 150.5218
				text = "EH1"
			intervals [749]:
				xmin = 150.5218
				xmax = 150.6818
				text = "L"
			intervals [750]:
				xmin = 150.6818
				xmax = 150.7118
				text = "sp"
			intervals [751]:
				xmin = 150.7118
				xmax = 150.7418
				text = "M"
			intervals [752]:
				xmin = 150.7418
				xmax = 150.7718
				text = "IY1"
			intervals [753]:
				xmin = 150.7718
				xmax = 150.8018
				text = "sp"
			intervals [754]:
				xmin = 150.8018
				xmax = 150.8518
				text = "AH0"
			intervals [755]:
				xmin = 150.8518
				xmax = 150.9018
				text = "B"
			intervals [756]:
				xmin = 150.9018
				xmax = 150.9518
				text = "AW1"
			intervals [757]:
				xmin = 150.9518
				xmax = 151.0618
				text = "T"
			intervals [758]:
				xmin = 151.0618
				xmax = 151.2518
				text = "sp"
			intervals [759]:
				xmin = 151.2518
				xmax = 153.0756
				text = ""
			intervals [760]:
				xmin = 153.0756
				xmax = 153.1656
				text = "EH1"
			intervals [761]:
				xmin = 153.1656
				xmax = 153.2956
				text = "N"
			intervals [762]:
				xmin = 153.2956
				xmax = 153.3256
				text = "IY0"
			intervals [763]:
				xmin = 153.3256
				xmax = 153.3656
				text = "AH0"
			intervals [764]:
				xmin = 153.3656
				xmax = 153.4156
				text = "V"
			intervals [765]:
				xmin = 153.4156
				xmax = 153.4556
				text = "DH"
			intervals [766]:
				xmin = 153.4556
				xmax = 153.5156
				text = "OW1"
			intervals [767]:
				xmin = 153.5156
				xmax = 153.5556
				text = "Z"
			intervals [768]:
				xmin = 153.5556
				xmax = 153.6856
				text = "sp"
			intervals [769]:
				xmin = 153.6856
				xmax = 153.7156
				text = "S"
			intervals [770]:
				xmin = 153.7156
				xmax = 153.7656
				text = "T"
			intervals [771]:
				xmin = 153.7656
				xmax = 153.8556
				text = "AO1"
			intervals [772]:
				xmin = 153.8556
				xmax = 153.9456
				text = "R"
			intervals [773]:
				xmin = 153.9456
				xmax = 153.9756
				text = "IY0"
			intervals [774]:
				xmin = 153.9756
				xmax = 154.0156
				text = "Z"
			intervals [775]:
				xmin = 154.0156
				xmax = 154.3156
				text = "sp"
			intervals [776]:
				xmin = 154.3156
				xmax = 157.4995
				text = ""
			intervals [777]:
				xmin = 157.4995
				xmax = 157.8895
				text = "AH1"
			intervals [778]:
				xmin = 157.8895
				xmax = 158.0295
				text = "HH"
			intervals [779]:
				xmin = 158.0295
				xmax = 158.0595
				text = "AH1"
			intervals [780]:
				xmin = 158.0595
				xmax = 158.3095
				text = "sp"
			intervals [781]:
				xmin = 158.3095
				xmax = 160.0143
				text = ""
			intervals [782]:
				xmin = 160.0143
				xmax = 160.0843
				text = "D"
			intervals [783]:
				xmin = 160.0843
				xmax = 160.1243
				text = "UW1"
			intervals [784]:
				xmin = 160.1243
				xmax = 160.1643
				text = "Y"
			intervals [785]:
				xmin = 160.1643
				xmax = 160.2143
				text = "UW1"
			intervals [786]:
				xmin = 160.2143
				xmax = 160.2843
				text = "G"
			intervals [787]:
				xmin = 160.2843
				xmax = 160.3343
				text = "OW1"
			intervals [788]:
				xmin = 160.3343
				xmax = 160.3843
				text = "T"
			intervals [789]:
				xmin = 160.3843
				xmax = 160.4143
				text = "AH0"
			intervals [790]:
				xmin = 160.4143
				xmax = 160.6343
				text = "M"
			intervals [791]:
				xmin = 160.6343
				xmax = 160.7143
				text = "UW1"
			intervals [792]:
				xmin = 160.7143
				xmax = 160.7743
				text = "V"
			intervals [793]:
				xmin = 160.7743
				xmax = 160.8243
				text = "IY0"
			intervals [794]:
				xmin = 160.8243
				xmax = 160.8743
				text = "Z"
			intervals [795]:
				xmin = 160.8743
				xmax = 161.0043
				text = "sp"
			intervals [796]:
				xmin = 161.0043
				xmax = 161.7311
				text = ""
			intervals [797]:
				xmin = 161.7311
				xmax = 161.8511
				text = "B"
			intervals [798]:
				xmin = 161.8511
				xmax = 161.8811
				text = "IH1"
			intervals [799]:
				xmin = 161.8811
				xmax = 161.9111
				text = "N"
			intervals [800]:
				xmin = 161.9111
				xmax = 161.9411
				text = "T"
			intervals [801]:
				xmin = 161.9411
				xmax = 161.9811
				text = "AH0"
			intervals [802]:
				xmin = 161.9811
				xmax = 162.0611
				text = "DH"
			intervals [803]:
				xmin = 162.0611
				xmax = 162.1211
				text = "AH0"
			intervals [804]:
				xmin = 162.1211
				xmax = 162.2111
				text = "M"
			intervals [805]:
				xmin = 162.2111
				xmax = 162.3511
				text = "UW1"
			intervals [806]:
				xmin = 162.3511
				xmax = 162.4311
				text = "V"
			intervals [807]:
				xmin = 162.4311
				xmax = 162.4811
				text = "IY0"
			intervals [808]:
				xmin = 162.4811
				xmax = 162.5211
				text = "Z"
			intervals [809]:
				xmin = 162.5211
				xmax = 163.1634
				text = "sp"
			intervals [810]:
				xmin = 163.1634
				xmax = 163.2134
				text = "R"
			intervals [811]:
				xmin = 163.2134
				xmax = 163.2934
				text = "IY1"
			intervals [812]:
				xmin = 163.2934
				xmax = 163.3234
				text = "S"
			intervals [813]:
				xmin = 163.3234
				xmax = 163.3534
				text = "AH0"
			intervals [814]:
				xmin = 163.3534
				xmax = 163.3834
				text = "N"
			intervals [815]:
				xmin = 163.3834
				xmax = 163.5334
				text = "T"
			intervals [816]:
				xmin = 163.5334
				xmax = 163.5634
				text = "L"
			intervals [817]:
				xmin = 163.5634
				xmax = 163.6234
				text = "IY0"
			intervals [818]:
				xmin = 163.6234
				xmax = 163.8734
				text = "sp"
			intervals [819]:
				xmin = 163.8734
				xmax = 166.1263
				text = ""
			intervals [820]:
				xmin = 166.1263
				xmax = 166.1863
				text = "M"
			intervals [821]:
				xmin = 166.1863
				xmax = 166.2163
				text = "HH"
			intervals [822]:
				xmin = 166.2163
				xmax = 166.7063
				text = "M"
			intervals [823]:
				xmin = 166.7063
				xmax = 166.8063
				text = "sp"
			intervals [824]:
				xmin = 166.8063
				xmax = 167.795
				text = ""
			intervals [825]:
				xmin = 167.795
				xmax = 167.865
				text = "D"
			intervals [826]:
				xmin = 167.865
				xmax = 167.895
				text = "UW1"
			intervals [827]:
				xmin = 167.895
				xmax = 167.925
				text = "sp"
			intervals [828]:
				xmin = 167.925
				xmax = 167.965
				text = "Y"
			intervals [829]:
				xmin = 167.965
				xmax = 168.015
				text = "UW1"
			intervals [830]:
				xmin = 168.015
				xmax = 168.045
				text = "R"
			intervals [831]:
				xmin = 168.045
				xmax = 168.085
				text = "IH0"
			intervals [832]:
				xmin = 168.085
				xmax = 168.135
				text = "M"
			intervals [833]:
				xmin = 168.135
				xmax = 168.195
				text = "EH1"
			intervals [834]:
				xmin = 168.195
				xmax = 168.265
				text = "M"
			intervals [835]:
				xmin = 168.265
				xmax = 168.295
				text = "B"
			intervals [836]:
				xmin = 168.295
				xmax = 168.345
				text = "ER0"
			intervals [837]:
				xmin = 168.345
				xmax = 168.375
				text = "DH"
			intervals [838]:
				xmin = 168.375
				xmax = 168.455
				text = "AH0"
			intervals [839]:
				xmin = 168.455
				xmax = 168.485
				text = "sp"
			intervals [840]:
				xmin = 168.485
				xmax = 168.535
				text = "B"
			intervals [841]:
				xmin = 168.535
				xmax = 168.655
				text = "EH1"
			intervals [842]:
				xmin = 168.655
				xmax = 168.685
				text = "S"
			intervals [843]:
				xmin = 168.685
				xmax = 168.715
				text = "T"
			intervals [844]:
				xmin = 168.715
				xmax = 168.755
				text = "sp"
			intervals [845]:
				xmin = 168.755
				xmax = 168.805
				text = "M"
			intervals [846]:
				xmin = 168.805
				xmax = 168.975
				text = "UW1"
			intervals [847]:
				xmin = 168.975
				xmax = 169.025
				text = "V"
			intervals [848]:
				xmin = 169.025
				xmax = 169.055
				text = "IY0"
			intervals [849]:
				xmin = 169.055
				xmax = 169.095
				text = "Y"
			intervals [850]:
				xmin = 169.095
				xmax = 169.145
				text = "UW1"
			intervals [851]:
				xmin = 169.145
				xmax = 169.195
				text = "EH1"
			intervals [852]:
				xmin = 169.195
				xmax = 169.225
				text = "V"
			intervals [853]:
				xmin = 169.225
				xmax = 169.385
				text = "ER0"
			intervals [854]:
				xmin = 169.385
				xmax = 169.445
				text = "sp"
			intervals [855]:
				xmin = 169.445
				xmax = 169.505
				text = "S"
			intervals [856]:
				xmin = 169.505
				xmax = 169.745
				text = "AO1"
			intervals [857]:
				xmin = 169.745
				xmax = 169.875
				text = "sp"
			intervals [858]:
				xmin = 169.875
				xmax = 175.2427
				text = ""
			intervals [859]:
				xmin = 175.2427
				xmax = 175.6727
				text = "spn"
			intervals [860]:
				xmin = 175.6727
				xmax = 176.1027
				text = "sp"
			intervals [861]:
				xmin = 176.1027
				xmax = 178.1972
				text = ""
			intervals [862]:
				xmin = 178.1972
				xmax = 178.2372
				text = "D"
			intervals [863]:
				xmin = 178.2372
				xmax = 178.2672
				text = "UW1"
			intervals [864]:
				xmin = 178.2672
				xmax = 178.2972
				text = "Y"
			intervals [865]:
				xmin = 178.2972
				xmax = 178.3572
				text = "UW1"
			intervals [866]:
				xmin = 178.3572
				xmax = 178.3872
				text = "HH"
			intervals [867]:
				xmin = 178.3872
				xmax = 178.4572
				text = "AE1"
			intervals [868]:
				xmin = 178.4572
				xmax = 178.5372
				text = "V"
			intervals [869]:
				xmin = 178.5372
				xmax = 178.6672
				text = "AH0"
			intervals [870]:
				xmin = 178.6672
				xmax = 178.6972
				text = "sp"
			intervals [871]:
				xmin = 178.6972
				xmax = 178.7572
				text = "P"
			intervals [872]:
				xmin = 178.7572
				xmax = 178.8572
				text = "EH1"
			intervals [873]:
				xmin = 178.8572
				xmax = 178.9372
				text = "T"
			intervals [874]:
				xmin = 178.9372
				xmax = 178.9672
				text = "sp"
			intervals [875]:
				xmin = 178.9672
				xmax = 179.0572
				text = "N"
			intervals [876]:
				xmin = 179.0572
				xmax = 179.3172
				text = "AW1"
			intervals [877]:
				xmin = 179.3172
				xmax = 179.5172
				text = "ER0"
			intervals [878]:
				xmin = 179.5172
				xmax = 179.7697
				text = ""
			intervals [879]:
				xmin = 179.7697
				xmax = 179.8297
				text = "D"
			intervals [880]:
				xmin = 179.8297
				xmax = 179.8697
				text = "IH0"
			intervals [881]:
				xmin = 179.8697
				xmax = 179.9097
				text = "D"
			intervals [882]:
				xmin = 179.9097
				xmax = 179.9397
				text = "sp"
			intervals [883]:
				xmin = 179.9397
				xmax = 179.9997
				text = "Y"
			intervals [884]:
				xmin = 179.9997
				xmax = 180.0397
				text = "UW1"
			intervals [885]:
				xmin = 180.0397
				xmax = 180.0797
				text = "EH1"
			intervals [886]:
				xmin = 180.0797
				xmax = 180.1797
				text = "V"
			intervals [887]:
				xmin = 180.1797
				xmax = 180.2497
				text = "ER0"
			intervals [888]:
				xmin = 180.2497
				xmax = 180.2997
				text = "HH"
			intervals [889]:
				xmin = 180.2997
				xmax = 180.3397
				text = "AE1"
			intervals [890]:
				xmin = 180.3397
				xmax = 180.3797
				text = "V"
			intervals [891]:
				xmin = 180.3797
				xmax = 180.4797
				text = "AH0"
			intervals [892]:
				xmin = 180.4797
				xmax = 180.5997
				text = "sp"
			intervals [893]:
				xmin = 180.5997
				xmax = 180.6497
				text = "P"
			intervals [894]:
				xmin = 180.6497
				xmax = 180.7197
				text = "EH1"
			intervals [895]:
				xmin = 180.7197
				xmax = 180.7497
				text = "T"
			intervals [896]:
				xmin = 180.7497
				xmax = 180.7797
				text = "EH1"
			intervals [897]:
				xmin = 180.7797
				xmax = 180.8597
				text = "Z"
			intervals [898]:
				xmin = 180.8597
				xmax = 180.9097
				text = "sp"
			intervals [899]:
				xmin = 180.9097
				xmax = 180.9697
				text = "AH0"
			intervals [900]:
				xmin = 180.9697
				xmax = 181.0897
				text = "sp"
			intervals [901]:
				xmin = 181.0897
				xmax = 181.1397
				text = "CH"
			intervals [902]:
				xmin = 181.1397
				xmax = 181.3497
				text = "AY1"
			intervals [903]:
				xmin = 181.3497
				xmax = 181.3797
				text = "L"
			intervals [904]:
				xmin = 181.3797
				xmax = 181.4797
				text = "D"
			intervals [905]:
				xmin = 181.4797
				xmax = 181.6097
				text = "sp"
			intervals [906]:
				xmin = 181.6097
				xmax = 182.8405
				text = ""
			intervals [907]:
				xmin = 182.8405
				xmax = 182.8705
				text = "D"
			intervals [908]:
				xmin = 182.8705
				xmax = 182.9005
				text = "IH0"
			intervals [909]:
				xmin = 182.9005
				xmax = 182.9305
				text = "D"
			intervals [910]:
				xmin = 182.9305
				xmax = 182.9605
				text = "Y"
			intervals [911]:
				xmin = 182.9605
				xmax = 182.9905
				text = "UW1"
			intervals [912]:
				xmin = 182.9905
				xmax = 183.0405
				text = "EH1"
			intervals [913]:
				xmin = 183.0405
				xmax = 183.1205
				text = "V"
			intervals [914]:
				xmin = 183.1205
				xmax = 183.1705
				text = "ER0"
			intervals [915]:
				xmin = 183.1705
				xmax = 183.2005
				text = "HH"
			intervals [916]:
				xmin = 183.2005
				xmax = 183.2405
				text = "AE1"
			intervals [917]:
				xmin = 183.2405
				xmax = 183.3205
				text = "V"
			intervals [918]:
				xmin = 183.3205
				xmax = 183.4605
				text = "AH0"
			intervals [919]:
				xmin = 183.4605
				xmax = 183.5105
				text = "sp"
			intervals [920]:
				xmin = 183.5105
				xmax = 183.5805
				text = "P"
			intervals [921]:
				xmin = 183.5805
				xmax = 183.6605
				text = "EH1"
			intervals [922]:
				xmin = 183.6605
				xmax = 183.7305
				text = "T"
			intervals [923]:
				xmin = 183.7305
				xmax = 183.8105
				text = "EH1"
			intervals [924]:
				xmin = 183.8105
				xmax = 183.8505
				text = "Z"
			intervals [925]:
				xmin = 183.8505
				xmax = 183.9905
				text = "AH0"
			intervals [926]:
				xmin = 183.9905
				xmax = 184.0205
				text = "sp"
			intervals [927]:
				xmin = 184.0205
				xmax = 184.0705
				text = "CH"
			intervals [928]:
				xmin = 184.0705
				xmax = 184.2505
				text = "AY1"
			intervals [929]:
				xmin = 184.2505
				xmax = 184.4005
				text = "L"
			intervals [930]:
				xmin = 184.4005
				xmax = 184.4305
				text = "D"
			intervals [931]:
				xmin = 184.4305
				xmax = 184.5005
				text = "ER0"
			intervals [932]:
				xmin = 184.5005
				xmax = 184.5305
				text = "sp"
			intervals [933]:
				xmin = 184.5305
				xmax = 184.5605
				text = "D"
			intervals [934]:
				xmin = 184.5605
				xmax = 184.5905
				text = "UW1"
			intervals [935]:
				xmin = 184.5905
				xmax = 184.6205
				text = "Y"
			intervals [936]:
				xmin = 184.6205
				xmax = 184.6505
				text = "UW1"
			intervals [937]:
				xmin = 184.6505
				xmax = 184.7305
				text = "HH"
			intervals [938]:
				xmin = 184.7305
				xmax = 184.7805
				text = "AE1"
			intervals [939]:
				xmin = 184.7805
				xmax = 184.8805
				text = "V"
			intervals [940]:
				xmin = 184.8805
				xmax = 184.9705
				text = "W"
			intervals [941]:
				xmin = 184.9705
				xmax = 185.0105
				text = "AH1"
			intervals [942]:
				xmin = 185.0105
				xmax = 185.0905
				text = "N"
			intervals [943]:
				xmin = 185.0905
				xmax = 185.1205
				text = "sp"
			intervals [944]:
				xmin = 185.1205
				xmax = 185.1705
				text = "N"
			intervals [945]:
				xmin = 185.1705
				xmax = 185.3605
				text = "AW1"
			intervals [946]:
				xmin = 185.3605
				xmax = 185.5105
				text = "sp"
			intervals [947]:
				xmin = 185.5105
				xmax = 186.4942
				text = ""
			intervals [948]:
				xmin = 186.4942
				xmax = 186.5242
				text = "Y"
			intervals [949]:
				xmin = 186.5242
				xmax = 186.5542
				text = "AE1"
			intervals [950]:
				xmin = 186.5542
				xmax = 186.7442
				text = "sp"
			intervals [951]:
				xmin = 186.7442
				xmax = 186.8142
				text = "AH0"
			intervals [952]:
				xmin = 186.8142
				xmax = 187.0542
				text = "sp"
			intervals [953]:
				xmin = 187.0542
				xmax = 187.1142
				text = "D"
			intervals [954]:
				xmin = 187.1142
				xmax = 187.3642
				text = "AO1"
			intervals [955]:
				xmin = 187.3642
				xmax = 187.4742
				text = "G"
			intervals [956]:
				xmin = 187.4742
				xmax = 187.5242
				text = "sp"
			intervals [957]:
				xmin = 187.5242
				xmax = 187.6542
				text = "ER0"
			intervals [958]:
				xmin = 187.6542
				xmax = 187.7442
				text = "sp"
			intervals [959]:
				xmin = 187.7442
				xmax = 187.7742
				text = "S"
			intervals [960]:
				xmin = 187.7742
				xmax = 187.8542
				text = "AH1"
			intervals [961]:
				xmin = 187.8542
				xmax = 187.8842
				text = "M"
			intervals [962]:
				xmin = 187.8842
				xmax = 187.9142
				text = "TH"
			intervals [963]:
				xmin = 187.9142
				xmax = 187.9442
				text = "IH0"
			intervals [964]:
				xmin = 187.9442
				xmax = 188.0142
				text = "N"
			intervals [965]:
				xmin = 188.0142
				xmax = 188.2942
				text = "sp"
			intervals [966]:
				xmin = 188.2942
				xmax = 193.3927
				text = ""
			intervals [967]:
				xmin = 193.3927
				xmax = 193.8327
				text = "M"
			intervals [968]:
				xmin = 193.8327
				xmax = 193.8727
				text = "HH"
			intervals [969]:
				xmin = 193.8727
				xmax = 193.9227
				text = "M"
			intervals [970]:
				xmin = 193.9227
				xmax = 197.4782
				text = "sp"
			intervals [971]:
				xmin = 197.4782
				xmax = 197.5482
				text = "AH1"
			intervals [972]:
				xmin = 197.5482
				xmax = 197.6782
				text = "W"
			intervals [973]:
				xmin = 197.6782
				xmax = 197.7282
				text = "AH1"
			intervals [974]:
				xmin = 197.7282
				xmax = 197.7782
				text = "T"
			intervals [975]:
				xmin = 197.7782
				xmax = 197.8082
				text = "sp"
			intervals [976]:
				xmin = 197.8082
				xmax = 197.8382
				text = "D"
			intervals [977]:
				xmin = 197.8382
				xmax = 197.8682
				text = "IH0"
			intervals [978]:
				xmin = 197.8682
				xmax = 197.9182
				text = "D"
			intervals [979]:
				xmin = 197.9182
				xmax = 197.9582
				text = "sp"
			intervals [980]:
				xmin = 197.9582
				xmax = 198.0282
				text = "Y"
			intervals [981]:
				xmin = 198.0282
				xmax = 198.1482
				text = "UW1"
			intervals [982]:
				xmin = 198.1482
				xmax = 198.1782
				text = "sp"
			intervals [983]:
				xmin = 198.1782
				xmax = 198.2082
				text = "S"
			intervals [984]:
				xmin = 198.2082
				xmax = 198.2582
				text = "T"
			intervals [985]:
				xmin = 198.2582
				xmax = 198.3582
				text = "AH1"
			intervals [986]:
				xmin = 198.3582
				xmax = 198.4482
				text = "D"
			intervals [987]:
				xmin = 198.4482
				xmax = 198.4982
				text = "IY0"
			intervals [988]:
				xmin = 198.4982
				xmax = 198.5282
				text = "sp"
			intervals [989]:
				xmin = 198.5282
				xmax = 198.5582
				text = "IH0"
			intervals [990]:
				xmin = 198.5582
				xmax = 198.6482
				text = "N"
			intervals [991]:
				xmin = 198.6482
				xmax = 198.8082
				text = "sp"
			intervals [992]:
				xmin = 198.8082
				xmax = 198.8382
				text = "S"
			intervals [993]:
				xmin = 198.8382
				xmax = 198.8782
				text = "K"
			intervals [994]:
				xmin = 198.8782
				xmax = 199.0882
				text = "UW1"
			intervals [995]:
				xmin = 199.0882
				xmax = 199.2782
				text = "L"
			intervals [996]:
				xmin = 199.2782
				xmax = 199.3082
				text = "sp"
			intervals [997]:
				xmin = 199.3082
				xmax = 199.3382
				text = "D"
			intervals [998]:
				xmin = 199.3382
				xmax = 199.3682
				text = "UW1"
			intervals [999]:
				xmin = 199.3682
				xmax = 199.3982
				text = "sp"
			intervals [1000]:
				xmin = 199.3982
				xmax = 199.4282
				text = "Y"
			intervals [1001]:
				xmin = 199.4282
				xmax = 199.4582
				text = "UW1"
			intervals [1002]:
				xmin = 199.4582
				xmax = 199.4882
				text = "sp"
			intervals [1003]:
				xmin = 199.4882
				xmax = 199.5182
				text = "R"
			intervals [1004]:
				xmin = 199.5182
				xmax = 199.5482
				text = "IH0"
			intervals [1005]:
				xmin = 199.5482
				xmax = 199.5782
				text = "M"
			intervals [1006]:
				xmin = 199.5782
				xmax = 199.6282
				text = "EH1"
			intervals [1007]:
				xmin = 199.6282
				xmax = 199.7382
				text = "M"
			intervals [1008]:
				xmin = 199.7382
				xmax = 199.7682
				text = "B"
			intervals [1009]:
				xmin = 199.7682
				xmax = 199.7982
				text = "ER0"
			intervals [1010]:
				xmin = 199.7982
				xmax = 201.9515
				text = "sp"
			intervals [1011]:
				xmin = 201.9515
				xmax = 202.0015
				text = "EH2"
			intervals [1012]:
				xmin = 202.0015
				xmax = 202.0715
				text = "L"
			intervals [1013]:
				xmin = 202.0715
				xmax = 202.1615
				text = "AH0"
			intervals [1014]:
				xmin = 202.1615
				xmax = 202.2115
				text = "M"
			intervals [1015]:
				xmin = 202.2115
				xmax = 202.3115
				text = "EH1"
			intervals [1016]:
				xmin = 202.3115
				xmax = 202.3915
				text = "N"
			intervals [1017]:
				xmin = 202.3915
				xmax = 202.4515
				text = "T"
			intervals [1018]:
				xmin = 202.4515
				xmax = 202.5315
				text = "R"
			intervals [1019]:
				xmin = 202.5315
				xmax = 202.6615
				text = "IY0"
			intervals [1020]:
				xmin = 202.6615
				xmax = 202.7415
				text = "sp"
			intervals [1021]:
				xmin = 202.7415
				xmax = 202.7715
				text = "S"
			intervals [1022]:
				xmin = 202.7715
				xmax = 202.8215
				text = "K"
			intervals [1023]:
				xmin = 202.8215
				xmax = 202.9115
				text = "UW1"
			intervals [1024]:
				xmin = 202.9115
				xmax = 203.0515
				text = "L"
			intervals [1025]:
				xmin = 203.0515
				xmax = 203.2415
				text = "sp"
			intervals [1026]:
				xmin = 203.2415
				xmax = 210.0768
				text = ""
			intervals [1027]:
				xmin = 210.0768
				xmax = 210.4568
				text = "M"
			intervals [1028]:
				xmin = 210.4568
				xmax = 210.4868
				text = "HH"
			intervals [1029]:
				xmin = 210.4868
				xmax = 210.5868
				text = "M"
			intervals [1030]:
				xmin = 210.5868
				xmax = 210.7768
				text = "sp"
			intervals [1031]:
				xmin = 210.7768
				xmax = 214.0861
				text = ""
			intervals [1032]:
				xmin = 214.0861
				xmax = 214.1161
				text = "D"
			intervals [1033]:
				xmin = 214.1161
				xmax = 214.1461
				text = "IH0"
			intervals [1034]:
				xmin = 214.1461
				xmax = 214.1761
				text = "D"
			intervals [1035]:
				xmin = 214.1761
				xmax = 214.2061
				text = "Y"
			intervals [1036]:
				xmin = 214.2061
				xmax = 214.2461
				text = "UW1"
			intervals [1037]:
				xmin = 214.2461
				xmax = 214.2861
				text = "EH1"
			intervals [1038]:
				xmin = 214.2861
				xmax = 214.3361
				text = "V"
			intervals [1039]:
				xmin = 214.3361
				xmax = 214.4361
				text = "ER0"
			intervals [1040]:
				xmin = 214.4361
				xmax = 214.4861
				text = "HH"
			intervals [1041]:
				xmin = 214.4861
				xmax = 214.5161
				text = "AE1"
			intervals [1042]:
				xmin = 214.5161
				xmax = 214.5961
				text = "V"
			intervals [1043]:
				xmin = 214.5961
				xmax = 214.6961
				text = "AH0"
			intervals [1044]:
				xmin = 214.6961
				xmax = 214.7361
				text = "sp"
			intervals [1045]:
				xmin = 214.7361
				xmax = 214.7861
				text = "T"
			intervals [1046]:
				xmin = 214.7861
				xmax = 214.9161
				text = "IY1"
			intervals [1047]:
				xmin = 214.9161
				xmax = 214.9461
				text = "CH"
			intervals [1048]:
				xmin = 214.9461
				xmax = 215.0561
				text = "ER0"
			intervals [1049]:
				xmin = 215.0561
				xmax = 215.0861
				text = "sp"
			intervals [1050]:
				xmin = 215.0861
				xmax = 215.1361
				text = "DH"
			intervals [1051]:
				xmin = 215.1361
				xmax = 215.1861
				text = "AH0"
			intervals [1052]:
				xmin = 215.1861
				xmax = 215.2161
				text = "T"
			intervals [1053]:
				xmin = 215.2161
				xmax = 215.2661
				text = "sp"
			intervals [1054]:
				xmin = 215.2661
				xmax = 215.2961
				text = "HH"
			intervals [1055]:
				xmin = 215.2961
				xmax = 215.3561
				text = "AA1"
			intervals [1056]:
				xmin = 215.3561
				xmax = 215.5061
				text = "L"
			intervals [1057]:
				xmin = 215.5061
				xmax = 215.5661
				text = "ER0"
			intervals [1058]:
				xmin = 215.5661
				xmax = 215.6061
				text = "D"
			intervals [1059]:
				xmin = 215.6061
				xmax = 215.7461
				text = "AH0"
			intervals [1060]:
				xmin = 215.7461
				xmax = 215.7861
				text = "L"
			intervals [1061]:
				xmin = 215.7861
				xmax = 215.8561
				text = "AA1"
			intervals [1062]:
				xmin = 215.8561
				xmax = 215.9961
				text = "T"
			intervals [1063]:
				xmin = 215.9961
				xmax = 217.3836
				text = "sp"
			intervals [1064]:
				xmin = 217.3836
				xmax = 217.4536
				text = "AO1"
			intervals [1065]:
				xmin = 217.4536
				xmax = 217.5036
				text = "L"
			intervals [1066]:
				xmin = 217.5036
				xmax = 217.5336
				text = "W"
			intervals [1067]:
				xmin = 217.5336
				xmax = 217.5636
				text = "IY0"
			intervals [1068]:
				xmin = 217.5636
				xmax = 217.6036
				text = "Z"
			intervals [1069]:
				xmin = 217.6036
				xmax = 217.6736
				text = "sp"
			intervals [1070]:
				xmin = 217.6736
				xmax = 217.7536
				text = "Y"
			intervals [1071]:
				xmin = 217.7536
				xmax = 217.8136
				text = "EH1"
			intervals [1072]:
				xmin = 217.8136
				xmax = 217.9636
				text = "L"
			intervals [1073]:
				xmin = 217.9636
				xmax = 218.0036
				text = "IH0"
			intervals [1074]:
				xmin = 218.0036
				xmax = 218.0336
				text = "N"
			intervals [1075]:
				xmin = 218.0336
				xmax = 218.0836
				text = "sp"
			intervals [1076]:
				xmin = 218.0836
				xmax = 218.1136
				text = "AE1"
			intervals [1077]:
				xmin = 218.1136
				xmax = 218.1436
				text = "T"
			intervals [1078]:
				xmin = 218.1436
				xmax = 218.1736
				text = "sp"
			intervals [1079]:
				xmin = 218.1736
				xmax = 218.2136
				text = "DH"
			intervals [1080]:
				xmin = 218.2136
				xmax = 218.2436
				text = "AH0"
			intervals [1081]:
				xmin = 218.2436
				xmax = 218.3536
				text = "sp"
			intervals [1082]:
				xmin = 218.3536
				xmax = 218.3836
				text = "K"
			intervals [1083]:
				xmin = 218.3836
				xmax = 218.4636
				text = "IH1"
			intervals [1084]:
				xmin = 218.4636
				xmax = 218.5436
				text = "D"
			intervals [1085]:
				xmin = 218.5436
				xmax = 218.6436
				text = "Z"
			intervals [1086]:
				xmin = 218.6436
				xmax = 218.7736
				text = "sp"
			intervals [1087]:
				xmin = 218.7736
				xmax = 221.8031
				text = ""
			intervals [1088]:
				xmin = 221.8031
				xmax = 221.8331
				text = "D"
			intervals [1089]:
				xmin = 221.8331
				xmax = 221.8631
				text = "IH0"
			intervals [1090]:
				xmin = 221.8631
				xmax = 221.8931
				text = "D"
			intervals [1091]:
				xmin = 221.8931
				xmax = 221.9231
				text = "Y"
			intervals [1092]:
				xmin = 221.9231
				xmax = 221.9531
				text = "UW1"
			intervals [1093]:
				xmin = 221.9531
				xmax = 222.0031
				text = "EH1"
			intervals [1094]:
				xmin = 222.0031
				xmax = 222.0531
				text = "V"
			intervals [1095]:
				xmin = 222.0531
				xmax = 222.1231
				text = "ER0"
			intervals [1096]:
				xmin = 222.1231
				xmax = 222.1531
				text = "HH"
			intervals [1097]:
				xmin = 222.1531
				xmax = 222.1831
				text = "AE1"
			intervals [1098]:
				xmin = 222.1831
				xmax = 222.2431
				text = "V"
			intervals [1099]:
				xmin = 222.2431
				xmax = 222.3431
				text = "AH0"
			intervals [1100]:
				xmin = 222.3431
				xmax = 222.3731
				text = "sp"
			intervals [1101]:
				xmin = 222.3731
				xmax = 222.4131
				text = "T"
			intervals [1102]:
				xmin = 222.4131
				xmax = 222.5531
				text = "IY1"
			intervals [1103]:
				xmin = 222.5531
				xmax = 222.6231
				text = "CH"
			intervals [1104]:
				xmin = 222.6231
				xmax = 222.6731
				text = "ER0"
			intervals [1105]:
				xmin = 222.6731
				xmax = 222.7431
				text = "DH"
			intervals [1106]:
				xmin = 222.7431
				xmax = 222.8031
				text = "AH0"
			intervals [1107]:
				xmin = 222.8031
				xmax = 222.8531
				text = "T"
			intervals [1108]:
				xmin = 222.8531
				xmax = 222.8831
				text = "sp"
			intervals [1109]:
				xmin = 222.8831
				xmax = 222.9331
				text = "HH"
			intervals [1110]:
				xmin = 222.9331
				xmax = 223.0631
				text = "AA1"
			intervals [1111]:
				xmin = 223.0631
				xmax = 223.1831
				text = "L"
			intervals [1112]:
				xmin = 223.1831
				xmax = 223.2831
				text = "ER0"
			intervals [1113]:
				xmin = 223.2831
				xmax = 223.3231
				text = "D"
			intervals [1114]:
				xmin = 223.3231
				xmax = 223.4431
				text = "AE1"
			intervals [1115]:
				xmin = 223.4431
				xmax = 223.5331
				text = "T"
			intervals [1116]:
				xmin = 223.5331
				xmax = 223.6531
				text = "sp"
			intervals [1117]:
				xmin = 223.6531
				xmax = 223.7131
				text = "AE1"
			intervals [1118]:
				xmin = 223.7131
				xmax = 223.8231
				text = "T"
			intervals [1119]:
				xmin = 223.8231
				xmax = 223.8531
				text = "sp"
			intervals [1120]:
				xmin = 223.8531
				xmax = 223.8831
				text = "DH"
			intervals [1121]:
				xmin = 223.8831
				xmax = 223.9131
				text = "AH0"
			intervals [1122]:
				xmin = 223.9131
				xmax = 224.0231
				text = "sp"
			intervals [1123]:
				xmin = 224.0231
				xmax = 224.0631
				text = "K"
			intervals [1124]:
				xmin = 224.0631
				xmax = 224.1231
				text = "IH1"
			intervals [1125]:
				xmin = 224.1231
				xmax = 224.1731
				text = "D"
			intervals [1126]:
				xmin = 224.1731
				xmax = 224.2731
				text = "Z"
			intervals [1127]:
				xmin = 224.2731
				xmax = 224.3631
				text = "sp"
			intervals [1128]:
				xmin = 224.3631
				xmax = 224.3931
				text = "DH"
			intervals [1129]:
				xmin = 224.3931
				xmax = 224.4231
				text = "AH0"
			intervals [1130]:
				xmin = 224.4231
				xmax = 224.5031
				text = "T"
			intervals [1131]:
				xmin = 224.5031
				xmax = 224.5431
				text = "sp"
			intervals [1132]:
				xmin = 224.5431
				xmax = 224.5931
				text = "Y"
			intervals [1133]:
				xmin = 224.5931
				xmax = 224.7031
				text = "UW1"
			intervals [1134]:
				xmin = 224.7031
				xmax = 224.7331
				text = "R"
			intervals [1135]:
				xmin = 224.7331
				xmax = 224.8231
				text = "IH0"
			intervals [1136]:
				xmin = 224.8231
				xmax = 224.8631
				text = "M"
			intervals [1137]:
				xmin = 224.8631
				xmax = 224.9231
				text = "EH1"
			intervals [1138]:
				xmin = 224.9231
				xmax = 225.0331
				text = "M"
			intervals [1139]:
				xmin = 225.0331
				xmax = 225.0631
				text = "B"
			intervals [1140]:
				xmin = 225.0631
				xmax = 225.1231
				text = "ER0"
			intervals [1141]:
				xmin = 225.1231
				xmax = 225.2531
				text = "sp"
			intervals [1142]:
				xmin = 225.2531
				xmax = 226.7027
				text = ""
			intervals [1143]:
				xmin = 226.7027
				xmax = 226.7327
				text = "AH0"
			intervals [1144]:
				xmin = 226.7327
				xmax = 226.8027
				text = "sp"
			intervals [1145]:
				xmin = 226.8027
				xmax = 226.8327
				text = "T"
			intervals [1146]:
				xmin = 226.8327
				xmax = 226.9627
				text = "IY1"
			intervals [1147]:
				xmin = 226.9627
				xmax = 226.9927
				text = "CH"
			intervals [1148]:
				xmin = 226.9927
				xmax = 227.0227
				text = "ER0"
			intervals [1149]:
				xmin = 227.0227
				xmax = 227.1027
				text = "DH"
			intervals [1150]:
				xmin = 227.1027
				xmax = 227.1327
				text = "AH0"
			intervals [1151]:
				xmin = 227.1327
				xmax = 227.1627
				text = "T"
			intervals [1152]:
				xmin = 227.1627
				xmax = 227.2127
				text = "W"
			intervals [1153]:
				xmin = 227.2127
				xmax = 227.2427
				text = "AO1"
			intervals [1154]:
				xmin = 227.2427
				xmax = 227.3327
				text = "Z"
			intervals [1155]:
				xmin = 227.3327
				xmax = 227.3927
				text = "sp"
			intervals [1156]:
				xmin = 227.3927
				xmax = 227.4527
				text = "N"
			intervals [1157]:
				xmin = 227.4527
				xmax = 227.5627
				text = "OW1"
			intervals [1158]:
				xmin = 227.5627
				xmax = 227.8527
				text = "N"
			intervals [1159]:
				xmin = 227.8527
				xmax = 227.8827
				text = "sp"
			intervals [1160]:
				xmin = 227.8827
				xmax = 227.9127
				text = "F"
			intervals [1161]:
				xmin = 227.9127
				xmax = 228.0227
				text = "ER0"
			intervals [1162]:
				xmin = 228.0227
				xmax = 228.0527
				text = "sp"
			intervals [1163]:
				xmin = 228.0527
				xmax = 228.0827
				text = "HH"
			intervals [1164]:
				xmin = 228.0827
				xmax = 228.1827
				text = "AA1"
			intervals [1165]:
				xmin = 228.1827
				xmax = 228.3427
				text = "L"
			intervals [1166]:
				xmin = 228.3427
				xmax = 228.3827
				text = "ER0"
			intervals [1167]:
				xmin = 228.3827
				xmax = 228.4127
				text = "IH0"
			intervals [1168]:
				xmin = 228.4127
				xmax = 228.5227
				text = "N"
			intervals [1169]:
				xmin = 228.5227
				xmax = 228.6027
				text = "sp"
			intervals [1170]:
				xmin = 228.6027
				xmax = 228.6327
				text = "AE1"
			intervals [1171]:
				xmin = 228.6327
				xmax = 228.6627
				text = "T"
			intervals [1172]:
				xmin = 228.6627
				xmax = 228.8027
				text = "sp"
			intervals [1173]:
				xmin = 228.8027
				xmax = 228.8327
				text = "DH"
			intervals [1174]:
				xmin = 228.8327
				xmax = 228.8627
				text = "AH0"
			intervals [1175]:
				xmin = 228.8627
				xmax = 228.8927
				text = "K"
			intervals [1176]:
				xmin = 228.8927
				xmax = 228.9327
				text = "IH1"
			intervals [1177]:
				xmin = 228.9327
				xmax = 228.9927
				text = "D"
			intervals [1178]:
				xmin = 228.9927
				xmax = 229.0227
				text = "Z"
			intervals [1179]:
				xmin = 229.0227
				xmax = 229.1727
				text = "sp"
			intervals [1180]:
				xmin = 229.1727
				xmax = 229.2627
				text = "AH0"
			intervals [1181]:
				xmin = 229.2627
				xmax = 229.4227
				text = "N"
			intervals [1182]:
				xmin = 229.4227
				xmax = 229.8527
				text = "sp"
			intervals [1183]:
				xmin = 229.8527
				xmax = 229.8827
				text = "EH1"
			intervals [1184]:
				xmin = 229.8827
				xmax = 229.9127
				text = "V"
			intervals [1185]:
				xmin = 229.9127
				xmax = 229.9427
				text = "R"
			intervals [1186]:
				xmin = 229.9427
				xmax = 229.9727
				text = "IY0"
			intervals [1187]:
				xmin = 229.9727
				xmax = 230.0027
				text = "TH"
			intervals [1188]:
				xmin = 230.0027
				xmax = 230.0327
				text = "IH2"
			intervals [1189]:
				xmin = 230.0327
				xmax = 230.0827
				text = "N"
			intervals [1190]:
				xmin = 230.0827
				xmax = 230.1127
				text = "sp"
			intervals [1191]:
				xmin = 230.1127
				xmax = 234.9159
				text = ""
			intervals [1192]:
				xmin = 234.9159
				xmax = 234.9659
				text = "Y"
			intervals [1193]:
				xmin = 234.9659
				xmax = 235.4059
				text = "AE1"
			intervals [1194]:
				xmin = 235.4059
				xmax = 238.6174
				text = ""
			intervals [1195]:
				xmin = 238.6174
				xmax = 239.0074
				text = "M"
			intervals [1196]:
				xmin = 239.0074
				xmax = 239.0574
				text = "HH"
			intervals [1197]:
				xmin = 239.0574
				xmax = 239.1774
				text = "M"
			intervals [1198]:
				xmin = 239.1774
				xmax = 239.4774
				text = "sp"
			intervals [1199]:
				xmin = 239.4774
				xmax = 240.760
				text = ""
			intervals [1200]:
				xmin = 240.760
				xmax = 240.840
				text = "D"
			intervals [1201]:
				xmin = 240.840
				xmax = 240.870
				text = "UW1"
			intervals [1202]:
				xmin = 240.870
				xmax = 240.900
				text = "sp"
			intervals [1203]:
				xmin = 240.900
				xmax = 240.930
				text = "Y"
			intervals [1204]:
				xmin = 240.930
				xmax = 240.960
				text = "UW1"
			intervals [1205]:
				xmin = 240.960
				xmax = 241.000
				text = "R"
			intervals [1206]:
				xmin = 241.000
				xmax = 241.030
				text = "IH0"
			intervals [1207]:
				xmin = 241.030
				xmax = 241.060
				text = "M"
			intervals [1208]:
				xmin = 241.060
				xmax = 241.100
				text = "EH1"
			intervals [1209]:
				xmin = 241.100
				xmax = 241.240
				text = "M"
			intervals [1210]:
				xmin = 241.240
				xmax = 241.280
				text = "B"
			intervals [1211]:
				xmin = 241.280
				xmax = 241.320
				text = "ER0"
			intervals [1212]:
				xmin = 241.320
				xmax = 241.350
				text = "DH"
			intervals [1213]:
				xmin = 241.350
				xmax = 241.380
				text = "AH0"
			intervals [1214]:
				xmin = 241.380
				xmax = 241.450
				text = "B"
			intervals [1215]:
				xmin = 241.450
				xmax = 241.580
				text = "EH1"
			intervals [1216]:
				xmin = 241.580
				xmax = 241.620
				text = "S"
			intervals [1217]:
				xmin = 241.620
				xmax = 241.650
				text = "T"
			intervals [1218]:
				xmin = 241.650
				xmax = 241.690
				text = "sp"
			intervals [1219]:
				xmin = 241.690
				xmax = 241.750
				text = "T"
			intervals [1220]:
				xmin = 241.750
				xmax = 241.900
				text = "IY1"
			intervals [1221]:
				xmin = 241.900
				xmax = 241.960
				text = "CH"
			intervals [1222]:
				xmin = 241.960
				xmax = 242.040
				text = "ER0"
			intervals [1223]:
				xmin = 242.040
				xmax = 242.120
				text = "Y"
			intervals [1224]:
				xmin = 242.120
				xmax = 242.150
				text = "UW1"
			intervals [1225]:
				xmin = 242.150
				xmax = 242.230
				text = "EH1"
			intervals [1226]:
				xmin = 242.230
				xmax = 242.300
				text = "V"
			intervals [1227]:
				xmin = 242.300
				xmax = 242.630
				text = "ER0"
			intervals [1228]:
				xmin = 242.630
				xmax = 242.740
				text = "sp"
			intervals [1229]:
				xmin = 242.740
				xmax = 242.770
				text = "HH"
			intervals [1230]:
				xmin = 242.770
				xmax = 242.800
				text = "AE1"
			intervals [1231]:
				xmin = 242.800
				xmax = 242.830
				text = "D"
			intervals [1232]:
				xmin = 242.830
				xmax = 244.8854
				text = ""
			intervals [1233]:
				xmin = 244.8854
				xmax = 244.9654
				text = "HH"
			intervals [1234]:
				xmin = 244.9654
				xmax = 245.0054
				text = "W"
			intervals [1235]:
				xmin = 245.0054
				xmax = 245.0354
				text = "AH1"
			intervals [1236]:
				xmin = 245.0354
				xmax = 245.1054
				text = "T"
			intervals [1237]:
				xmin = 245.1054
				xmax = 245.1354
				text = "W"
			intervals [1238]:
				xmin = 245.1354
				xmax = 245.2054
				text = "AO1"
			intervals [1239]:
				xmin = 245.2054
				xmax = 245.2454
				text = "Z"
			intervals [1240]:
				xmin = 245.2454
				xmax = 245.3154
				text = "sp"
			intervals [1241]:
				xmin = 245.3154
				xmax = 245.3554
				text = "G"
			intervals [1242]:
				xmin = 245.3554
				xmax = 245.5054
				text = "UH1"
			intervals [1243]:
				xmin = 245.5054
				xmax = 245.5354
				text = "D"
			intervals [1244]:
				xmin = 245.5354
				xmax = 245.5854
				text = "AH0"
			intervals [1245]:
				xmin = 245.5854
				xmax = 245.6354
				text = "B"
			intervals [1246]:
				xmin = 245.6354
				xmax = 245.7154
				text = "AW1"
			intervals [1247]:
				xmin = 245.7154
				xmax = 245.7654
				text = "T"
			intervals [1248]:
				xmin = 245.7654
				xmax = 245.8154
				text = "sp"
			intervals [1249]:
				xmin = 245.8154
				xmax = 245.8954
				text = "HH"
			intervals [1250]:
				xmin = 245.8954
				xmax = 246.0554
				text = "ER1"
			intervals [1251]:
				xmin = 246.0554
				xmax = 246.1354
				text = "sp"
			intervals [1252]:
				xmin = 246.1354
				xmax = 257.2541
				text = ""
			intervals [1253]:
				xmin = 257.2541
				xmax = 257.5941
				text = "M"
			intervals [1254]:
				xmin = 257.5941
				xmax = 257.6941
				text = "HH"
			intervals [1255]:
				xmin = 257.6941
				xmax = 257.7941
				text = "M"
			intervals [1256]:
				xmin = 257.7941
				xmax = 257.9041
				text = "sp"
			intervals [1257]:
				xmin = 257.9041
				xmax = 260.4772
				text = ""
			intervals [1258]:
				xmin = 260.4772
				xmax = 261.0172
				text = "M"
			intervals [1259]:
				xmin = 261.0172
				xmax = 261.0472
				text = "HH"
			intervals [1260]:
				xmin = 261.0472
				xmax = 261.0772
				text = "M"
			intervals [1261]:
				xmin = 261.0772
				xmax = 261.2672
				text = "sp"
			intervals [1262]:
				xmin = 261.2672
				xmax = 261.3616
				text = ""
			intervals [1263]:
				xmin = 261.3616
				xmax = 261.4016
				text = "M"
			intervals [1264]:
				xmin = 261.4016
				xmax = 261.4316
				text = "HH"
			intervals [1265]:
				xmin = 261.4316
				xmax = 261.7016
				text = "M"
			intervals [1266]:
				xmin = 261.7016
				xmax = 261.8816
				text = "sp"
			intervals [1267]:
				xmin = 261.8816
				xmax = 264.0805
				text = ""
			intervals [1268]:
				xmin = 264.0805
				xmax = 264.1105
				text = "D"
			intervals [1269]:
				xmin = 264.1105
				xmax = 264.1405
				text = "UW1"
			intervals [1270]:
				xmin = 264.1405
				xmax = 264.1705
				text = "Y"
			intervals [1271]:
				xmin = 264.1705
				xmax = 264.2005
				text = "UW1"
			intervals [1272]:
				xmin = 264.2005
				xmax = 264.2405
				text = "TH"
			intervals [1273]:
				xmin = 264.2405
				xmax = 264.2905
				text = "IH1"
			intervals [1274]:
				xmin = 264.2905
				xmax = 264.3705
				text = "NG"
			intervals [1275]:
				xmin = 264.3705
				xmax = 264.4105
				text = "K"
			intervals [1276]:
				xmin = 264.4105
				xmax = 264.4605
				text = "DH"
			intervals [1277]:
				xmin = 264.4605
				xmax = 264.5405
				text = "AH0"
			intervals [1278]:
				xmin = 264.5405
				xmax = 264.5705
				text = "T"
			intervals [1279]:
				xmin = 264.5705
				xmax = 264.6105
				text = "Z"
			intervals [1280]:
				xmin = 264.6105
				xmax = 264.6505
				text = "sp"
			intervals [1281]:
				xmin = 264.6505
				xmax = 264.6905
				text = "AH0"
			intervals [1282]:
				xmin = 264.6905
				xmax = 264.7205
				text = "sp"
			intervals [1283]:
				xmin = 264.7205
				xmax = 264.7805
				text = "G"
			intervals [1284]:
				xmin = 264.7805
				xmax = 264.8105
				text = "IH0"
			intervals [1285]:
				xmin = 264.8105
				xmax = 264.8505
				text = "D"
			intervals [1286]:
				xmin = 264.8505
				xmax = 265.0005
				text = "W"
			intervals [1287]:
				xmin = 265.0005
				xmax = 265.1205
				text = "EY1"
			intervals [1288]:
				xmin = 265.1205
				xmax = 265.1505
				text = "T"
			intervals [1289]:
				xmin = 265.1505
				xmax = 265.2105
				text = "IH0"
			intervals [1290]:
				xmin = 265.2105
				xmax = 265.2405
				text = "sp"
			intervals [1291]:
				xmin = 265.2405
				xmax = 265.2805
				text = "B"
			intervals [1292]:
				xmin = 265.2805
				xmax = 265.4705
				text = "IY0"
			intervals [1293]:
				xmin = 265.4705
				xmax = 265.5205
				text = "sp"
			intervals [1294]:
				xmin = 265.5205
				xmax = 265.5505
				text = "F"
			intervals [1295]:
				xmin = 265.5505
				xmax = 265.6905
				text = "ER0"
			intervals [1296]:
				xmin = 265.6905
				xmax = 265.7205
				text = "sp"
			intervals [1297]:
				xmin = 265.7205
				xmax = 265.7505
				text = "AH0"
			intervals [1298]:
				xmin = 265.7505
				xmax = 265.7905
				text = "sp"
			intervals [1299]:
				xmin = 265.7905
				xmax = 265.8205
				text = "T"
			intervals [1300]:
				xmin = 265.8205
				xmax = 265.9705
				text = "IY1"
			intervals [1301]:
				xmin = 265.9705
				xmax = 266.0005
				text = "CH"
			intervals [1302]:
				xmin = 266.0005
				xmax = 266.1205
				text = "ER0"
			intervals [1303]:
				xmin = 266.1205
				xmax = 266.3805
				text = "sp"
			intervals [1304]:
				xmin = 266.3805
				xmax = 268.5501
				text = ""
			intervals [1305]:
				xmin = 268.5501
				xmax = 268.8501
				text = "M"
			intervals [1306]:
				xmin = 268.8501
				xmax = 268.8801
				text = "HH"
			intervals [1307]:
				xmin = 268.8801
				xmax = 269.1001
				text = "M"
			intervals [1308]:
				xmin = 269.1001
				xmax = 271.0512
				text = "sp"
			intervals [1309]:
				xmin = 271.0512
				xmax = 271.1012
				text = "G"
			intervals [1310]:
				xmin = 271.1012
				xmax = 271.2212
				text = "IH0"
			intervals [1311]:
				xmin = 271.2212
				xmax = 271.3412
				text = "D"
			intervals [1312]:
				xmin = 271.3412
				xmax = 271.4912
				text = "sp"
			intervals [1313]:
				xmin = 271.4912
				xmax = 271.9674
				text = ""
			intervals [1314]:
				xmin = 271.9674
				xmax = 272.0674
				text = "Y"
			intervals [1315]:
				xmin = 272.0674
				xmax = 272.0974
				text = "UW1"
			intervals [1316]:
				xmin = 272.0974
				xmax = 272.1474
				text = "EH1"
			intervals [1317]:
				xmin = 272.1474
				xmax = 272.1774
				text = "V"
			intervals [1318]:
				xmin = 272.1774
				xmax = 272.3074
				text = "ER0"
			intervals [1319]:
				xmin = 272.3074
				xmax = 272.3374
				text = "HH"
			intervals [1320]:
				xmin = 272.3374
				xmax = 272.3674
				text = "AE1"
			intervals [1321]:
				xmin = 272.3674
				xmax = 272.4174
				text = "V"
			intervals [1322]:
				xmin = 272.4174
				xmax = 272.5074
				text = "AH0"
			intervals [1323]:
				xmin = 272.5074
				xmax = 272.5374
				text = "sp"
			intervals [1324]:
				xmin = 272.5374
				xmax = 272.5874
				text = "T"
			intervals [1325]:
				xmin = 272.5874
				xmax = 272.6974
				text = "IY1"
			intervals [1326]:
				xmin = 272.6974
				xmax = 272.7974
				text = "CH"
			intervals [1327]:
				xmin = 272.7974
				xmax = 272.8674
				text = "ER0"
			intervals [1328]:
				xmin = 272.8674
				xmax = 272.9174
				text = "DH"
			intervals [1329]:
				xmin = 272.9174
				xmax = 272.9474
				text = "AH0"
			intervals [1330]:
				xmin = 272.9474
				xmax = 273.0274
				text = "T"
			intervals [1331]:
				xmin = 273.0274
				xmax = 273.0974
				text = "Y"
			intervals [1332]:
				xmin = 273.0974
				xmax = 273.1974
				text = "UW1"
			intervals [1333]:
				xmin = 273.1974
				xmax = 273.2274
				text = "sp"
			intervals [1334]:
				xmin = 273.2274
				xmax = 273.2574
				text = "K"
			intervals [1335]:
				xmin = 273.2574
				xmax = 273.3074
				text = "UH1"
			intervals [1336]:
				xmin = 273.3074
				xmax = 273.3374
				text = "D"
			intervals [1337]:
				xmin = 273.3374
				xmax = 273.3674
				text = "AH0"
			intervals [1338]:
				xmin = 273.3674
				xmax = 273.3974
				text = "N"
			intervals [1339]:
				xmin = 273.3974
				xmax = 273.4474
				text = "T"
			intervals [1340]:
				xmin = 273.4474
				xmax = 273.5874
				text = "sp"
			intervals [1341]:
				xmin = 273.5874
				xmax = 273.6174
				text = "S"
			intervals [1342]:
				xmin = 273.6174
				xmax = 273.6674
				text = "T"
			intervals [1343]:
				xmin = 273.6674
				xmax = 273.8474
				text = "AE1"
			intervals [1344]:
				xmin = 273.8474
				xmax = 273.9374
				text = "N"
			intervals [1345]:
				xmin = 273.9374
				xmax = 274.0274
				text = "D"
			intervals [1346]:
				xmin = 274.0274
				xmax = 274.1774
				text = "sp"
			intervals [1347]:
				xmin = 274.1774
				xmax = 279.1521
				text = ""
			intervals [1348]:
				xmin = 279.1521
				xmax = 279.2521
				text = "W"
			intervals [1349]:
				xmin = 279.2521
				xmax = 279.2821
				text = "EH1"
			intervals [1350]:
				xmin = 279.2821
				xmax = 279.8121
				text = "L"
			intervals [1351]:
				xmin = 279.8121
				xmax = 279.8421
				text = "sp"
			intervals [1352]:
				xmin = 279.8421
				xmax = 279.8721
				text = "DH"
			intervals [1353]:
				xmin = 279.8721
				xmax = 279.9021
				text = "AH0"
			intervals [1354]:
				xmin = 279.9021
				xmax = 279.9421
				text = "T"
			intervals [1355]:
				xmin = 279.9421
				xmax = 279.9721
				text = "sp"
			intervals [1356]:
				xmin = 279.9721
				xmax = 280.0021
				text = "Z"
			intervals [1357]:
				xmin = 280.0021
				xmax = 280.0521
				text = "sp"
			intervals [1358]:
				xmin = 280.0521
				xmax = 280.0821
				text = "G"
			intervals [1359]:
				xmin = 280.0821
				xmax = 280.1121
				text = "IH0"
			intervals [1360]:
				xmin = 280.1121
				xmax = 280.1421
				text = "D"
			intervals [1361]:
				xmin = 280.1421
				xmax = 284.484
				text = ""
			intervals [1362]:
				xmin = 284.484
				xmax = 284.844
				text = "AH1"
			intervals [1363]:
				xmin = 284.844
				xmax = 284.874
				text = "sp"
			intervals [1364]:
				xmin = 284.874
				xmax = 285.4564
				text = ""
			intervals [1365]:
				xmin = 285.4564
				xmax = 285.5764
				text = "IH0"
			intervals [1366]:
				xmin = 285.5764
				xmax = 285.6064
				text = "Z"
			intervals [1367]:
				xmin = 285.6064
				xmax = 285.6364
				text = "sp"
			intervals [1368]:
				xmin = 285.6364
				xmax = 285.6964
				text = "DH"
			intervals [1369]:
				xmin = 285.6964
				xmax = 285.7464
				text = "EH1"
			intervals [1370]:
				xmin = 285.7464
				xmax = 285.9364
				text = "R"
			intervals [1371]:
				xmin = 285.9364
				xmax = 285.9664
				text = "AH0"
			intervals [1372]:
				xmin = 285.9664
				xmax = 285.9964
				text = "G"
			intervals [1373]:
				xmin = 285.9964
				xmax = 286.0564
				text = "R"
			intervals [1374]:
				xmin = 286.0564
				xmax = 286.1664
				text = "UW1"
			intervals [1375]:
				xmin = 286.1664
				xmax = 286.2164
				text = "P"
			intervals [1376]:
				xmin = 286.2164
				xmax = 286.2564
				text = "AH0"
			intervals [1377]:
				xmin = 286.2564
				xmax = 286.3164
				text = "V"
			intervals [1378]:
				xmin = 286.3164
				xmax = 286.3864
				text = "sp"
			intervals [1379]:
				xmin = 286.3864
				xmax = 286.4364
				text = "P"
			intervals [1380]:
				xmin = 286.4364
				xmax = 286.5464
				text = "IY1"
			intervals [1381]:
				xmin = 286.5464
				xmax = 286.6464
				text = "P"
			intervals [1382]:
				xmin = 286.6464
				xmax = 286.7064
				text = "AH0"
			intervals [1383]:
				xmin = 286.7064
				xmax = 286.9364
				text = "L"
			intervals [1384]:
				xmin = 286.9364
				xmax = 286.9664
				text = "sp"
			intervals [1385]:
				xmin = 286.9664
				xmax = 286.9964
				text = "DH"
			intervals [1386]:
				xmin = 286.9964
				xmax = 287.0264
				text = "AH0"
			intervals [1387]:
				xmin = 287.0264
				xmax = 287.0564
				text = "T"
			intervals [1388]:
				xmin = 287.0564
				xmax = 287.0864
				text = "sp"
			intervals [1389]:
				xmin = 287.0864
				xmax = 287.1264
				text = "Y"
			intervals [1390]:
				xmin = 287.1264
				xmax = 287.2864
				text = "UW1"
			intervals [1391]:
				xmin = 287.2864
				xmax = 287.5364
				text = "sp"
			intervals [1392]:
				xmin = 287.5364
				xmax = 288.0857
				text = ""
			intervals [1393]:
				xmin = 288.0857
				xmax = 288.1857
				text = "Y"
			intervals [1394]:
				xmin = 288.1857
				xmax = 288.3057
				text = "UW1"
			intervals [1395]:
				xmin = 288.3057
				xmax = 288.3557
				text = "Z"
			intervals [1396]:
				xmin = 288.3557
				xmax = 288.3857
				text = "D"
			intervals [1397]:
				xmin = 288.3857
				xmax = 288.4257
				text = "T"
			intervals [1398]:
				xmin = 288.4257
				xmax = 288.5657
				text = "IH0"
			intervals [1399]:
				xmin = 288.5657
				xmax = 288.6057
				text = "AH0"
			intervals [1400]:
				xmin = 288.6057
				xmax = 288.7057
				text = "S"
			intervals [1401]:
				xmin = 288.7057
				xmax = 288.8957
				text = "OW1"
			intervals [1402]:
				xmin = 288.8957
				xmax = 288.9757
				text = "SH"
			intervals [1403]:
				xmin = 288.9757
				xmax = 289.0957
				text = "IY0"
			intervals [1404]:
				xmin = 289.0957
				xmax = 289.1257
				text = "AH0"
			intervals [1405]:
				xmin = 289.1257
				xmax = 289.1657
				text = "T"
			intervals [1406]:
				xmin = 289.1657
				xmax = 289.2757
				text = "W"
			intervals [1407]:
				xmin = 289.2757
				xmax = 289.3457
				text = "IH0"
			intervals [1408]:
				xmin = 289.3457
				xmax = 289.3957
				text = "DH"
			intervals [1409]:
				xmin = 289.3957
				xmax = 289.4257
				text = "sp"
			intervals [1410]:
				xmin = 289.4257
				xmax = 289.4557
				text = "EH1"
			intervals [1411]:
				xmin = 289.4557
				xmax = 289.4957
				text = "Z"
			intervals [1412]:
				xmin = 289.4957
				xmax = 289.5457
				text = "sp"
			intervals [1413]:
				xmin = 289.5457
				xmax = 289.6857
				text = "AH0"
			intervals [1414]:
				xmin = 289.6857
				xmax = 289.7557
				text = "sp"
			intervals [1415]:
				xmin = 289.7557
				xmax = 289.8057
				text = "CH"
			intervals [1416]:
				xmin = 289.8057
				xmax = 289.9857
				text = "AY1"
			intervals [1417]:
				xmin = 289.9857
				xmax = 290.2157
				text = "L"
			intervals [1418]:
				xmin = 290.2157
				xmax = 290.2857
				text = "D"
			intervals [1419]:
				xmin = 290.2857
				xmax = 296.0345
				text = ""
			intervals [1420]:
				xmin = 296.0345
				xmax = 296.5545
				text = "M"
			intervals [1421]:
				xmin = 296.5545
				xmax = 296.5845
				text = "HH"
			intervals [1422]:
				xmin = 296.5845
				xmax = 296.6445
				text = "M"
			intervals [1423]:
				xmin = 296.6445
				xmax = 296.6945
				text = "sp"
			intervals [1424]:
				xmin = 296.6945
				xmax = 297.4269
				text = ""
			intervals [1425]:
				xmin = 297.4269
				xmax = 297.4869
				text = "HH"
			intervals [1426]:
				xmin = 297.4869
				xmax = 297.6069
				text = "AW1"
			intervals [1427]:
				xmin = 297.6069
				xmax = 297.6369
				text = "AH0"
			intervals [1428]:
				xmin = 297.6369
				xmax = 297.6869
				text = "B"
			intervals [1429]:
				xmin = 297.6869
				xmax = 297.7869
				text = "AW1"
			intervals [1430]:
				xmin = 297.7869
				xmax = 297.9869
				text = "T"
			intervals [1431]:
				xmin = 297.9869
				xmax = 298.0169
				text = "sp"
			intervals [1432]:
				xmin = 298.0169
				xmax = 298.2269
				text = "AH1"
			intervals [1433]:
				xmin = 298.2269
				xmax = 298.2969
				text = "M"
			intervals [1434]:
				xmin = 298.2969
				xmax = 298.3469
				text = "W"
			intervals [1435]:
				xmin = 298.3469
				xmax = 298.4169
				text = "EH1"
			intervals [1436]:
				xmin = 298.4169
				xmax = 298.4569
				text = "N"
			intervals [1437]:
				xmin = 298.4569
				xmax = 298.5069
				text = "Y"
			intervals [1438]:
				xmin = 298.5069
				xmax = 298.5969
				text = "UW1"
			intervals [1439]:
				xmin = 298.5969
				xmax = 298.6369
				text = "W"
			intervals [1440]:
				xmin = 298.6369
				xmax = 298.7669
				text = "ER0"
			intervals [1441]:
				xmin = 298.7669
				xmax = 298.8769
				text = "W"
			intervals [1442]:
				xmin = 298.8769
				xmax = 298.9669
				text = "ER1"
			intervals [1443]:
				xmin = 298.9669
				xmax = 298.9969
				text = "K"
			intervals [1444]:
				xmin = 298.9969
				xmax = 299.0269
				text = "IH0"
			intervals [1445]:
				xmin = 299.0269
				xmax = 299.0969
				text = "N"
			intervals [1446]:
				xmin = 299.0969
				xmax = 299.1669
				text = "sp"
			intervals [1447]:
				xmin = 299.1669
				xmax = 299.1969
				text = "W"
			intervals [1448]:
				xmin = 299.1969
				xmax = 299.2369
				text = "AO1"
			intervals [1449]:
				xmin = 299.2369
				xmax = 299.2669
				text = "Z"
			intervals [1450]:
				xmin = 299.2669
				xmax = 299.3169
				text = "sp"
			intervals [1451]:
				xmin = 299.3169
				xmax = 299.3569
				text = "DH"
			intervals [1452]:
				xmin = 299.3569
				xmax = 299.4169
				text = "EH1"
			intervals [1453]:
				xmin = 299.4169
				xmax = 299.5669
				text = "R"
			intervals [1454]:
				xmin = 299.5669
				xmax = 299.5969
				text = "AH0"
			intervals [1455]:
				xmin = 299.5969
				xmax = 299.6269
				text = "G"
			intervals [1456]:
				xmin = 299.6269
				xmax = 299.6769
				text = "R"
			intervals [1457]:
				xmin = 299.6769
				xmax = 299.8469
				text = "UW1"
			intervals [1458]:
				xmin = 299.8469
				xmax = 299.8769
				text = "P"
			intervals [1459]:
				xmin = 299.8769
				xmax = 299.9069
				text = "sp"
			intervals [1460]:
				xmin = 299.9069
				xmax = 299.9369
				text = "DH"
			intervals [1461]:
				xmin = 299.9369
				xmax = 299.9669
				text = "AH0"
			intervals [1462]:
				xmin = 299.9669
				xmax = 300.0069
				text = "T"
			intervals [1463]:
				xmin = 300.0069
				xmax = 300.1469
				text = "sp"
			intervals [1464]:
				xmin = 300.1469
				xmax = 301.2561
				text = ""
			intervals [1465]:
				xmin = 301.2561
				xmax = 301.2861
				text = "DH"
			intervals [1466]:
				xmin = 301.2861
				xmax = 301.3161
				text = "AH0"
			intervals [1467]:
				xmin = 301.3161
				xmax = 301.4861
				text = "T"
			intervals [1468]:
				xmin = 301.4861
				xmax = 301.5961
				text = "sp"
			intervals [1469]:
				xmin = 301.5961
				xmax = 301.6761
				text = "Y"
			intervals [1470]:
				xmin = 301.6761
				xmax = 301.8661
				text = "UW1"
			intervals [1471]:
				xmin = 301.8661
				xmax = 302.1361
				text = "sp"
			intervals [1472]:
				xmin = 302.1361
				xmax = 302.6528
				text = ""
			intervals [1473]:
				xmin = 302.6528
				xmax = 302.7928
				text = "W"
			intervals [1474]:
				xmin = 302.7928
				xmax = 302.8228
				text = "EH1"
			intervals [1475]:
				xmin = 302.8228
				xmax = 302.8528
				text = "N"
			intervals [1476]:
				xmin = 302.8528
				xmax = 302.9028
				text = "T"
			intervals [1477]:
				xmin = 302.9028
				xmax = 302.9328
				text = "sp"
			intervals [1478]:
				xmin = 302.9328
				xmax = 303.0328
				text = "W"
			intervals [1479]:
				xmin = 303.0328
				xmax = 303.0728
				text = "IH0"
			intervals [1480]:
				xmin = 303.0728
				xmax = 303.2328
				text = "DH"
			intervals [1481]:
				xmin = 303.2328
				xmax = 303.4428
				text = "sp"
			intervals [1482]:
				xmin = 303.4428
				xmax = 304.2735
				text = ""
			intervals [1483]:
				xmin = 304.2735
				xmax = 304.3135
				text = "S"
			intervals [1484]:
				xmin = 304.3135
				xmax = 304.3835
				text = "T"
			intervals [1485]:
				xmin = 304.3835
				xmax = 304.5535
				text = "EY1"
			intervals [1486]:
				xmin = 304.5535
				xmax = 304.6535
				text = "D"
			intervals [1487]:
				xmin = 304.6535
				xmax = 304.6835
				text = "sp"
			intervals [1488]:
				xmin = 304.6835
				xmax = 304.7135
				text = "W"
			intervals [1489]:
				xmin = 304.7135
				xmax = 304.7435
				text = "IH0"
			intervals [1490]:
				xmin = 304.7435
				xmax = 304.7935
				text = "DH"
			intervals [1491]:
				xmin = 304.7935
				xmax = 307.8585
				text = "sp"
			intervals [1492]:
				xmin = 307.8585
				xmax = 308.0385
				text = "Y"
			intervals [1493]:
				xmin = 308.0385
				xmax = 308.1385
				text = "AE1"
			intervals [1494]:
				xmin = 308.1385
				xmax = 308.2485
				text = "sp"
			intervals [1495]:
				xmin = 308.2485
				xmax = 314.8713
				text = ""
			intervals [1496]:
				xmin = 314.8713
				xmax = 315.4213
				text = "M"
			intervals [1497]:
				xmin = 315.4213
				xmax = 315.4513
				text = "HH"
			intervals [1498]:
				xmin = 315.4513
				xmax = 315.4813
				text = "M"
			intervals [1499]:
				xmin = 315.4813
				xmax = 317.1421
				text = "sp"
			intervals [1500]:
				xmin = 317.1421
				xmax = 317.1721
				text = "N"
			intervals [1501]:
				xmin = 317.1721
				xmax = 317.2121
				text = "AW1"
			intervals [1502]:
				xmin = 317.2121
				xmax = 317.3321
				text = "W"
			intervals [1503]:
				xmin = 317.3321
				xmax = 317.4321
				text = "AO1"
			intervals [1504]:
				xmin = 317.4321
				xmax = 317.4621
				text = "Z"
			intervals [1505]:
				xmin = 317.4621
				xmax = 317.5021
				text = "DH"
			intervals [1506]:
				xmin = 317.5021
				xmax = 317.5321
				text = "EH1"
			intervals [1507]:
				xmin = 317.5321
				xmax = 317.6421
				text = "R"
			intervals [1508]:
				xmin = 317.6421
				xmax = 317.7321
				text = "W"
			intervals [1509]:
				xmin = 317.7321
				xmax = 317.7921
				text = "AH1"
			intervals [1510]:
				xmin = 317.7921
				xmax = 317.9521
				text = "N"
			intervals [1511]:
				xmin = 317.9521
				xmax = 318.0021
				text = "sp"
			intervals [1512]:
				xmin = 318.0021
				xmax = 318.0421
				text = "P"
			intervals [1513]:
				xmin = 318.0421
				xmax = 318.1921
				text = "ER1"
			intervals [1514]:
				xmin = 318.1921
				xmax = 318.2221
				text = "S"
			intervals [1515]:
				xmin = 318.2221
				xmax = 318.3421
				text = "AH0"
			intervals [1516]:
				xmin = 318.3421
				xmax = 318.4121
				text = "N"
			intervals [1517]:
				xmin = 318.4121
				xmax = 318.4821
				text = "IH0"
			intervals [1518]:
				xmin = 318.4821
				xmax = 318.5421
				text = "N"
			intervals [1519]:
				xmin = 318.5421
				xmax = 318.5721
				text = "DH"
			intervals [1520]:
				xmin = 318.5721
				xmax = 318.6721
				text = "AE1"
			intervals [1521]:
				xmin = 318.6721
				xmax = 318.7921
				text = "T"
			intervals [1522]:
				xmin = 318.7921
				xmax = 318.8221
				text = "sp"
			intervals [1523]:
				xmin = 318.8221
				xmax = 318.8521
				text = "G"
			intervals [1524]:
				xmin = 318.8521
				xmax = 318.9021
				text = "R"
			intervals [1525]:
				xmin = 318.9021
				xmax = 319.1121
				text = "UW1"
			intervals [1526]:
				xmin = 319.1121
				xmax = 319.1521
				text = "P"
			intervals [1527]:
				xmin = 319.1521
				xmax = 319.1921
				text = "DH"
			intervals [1528]:
				xmin = 319.1921
				xmax = 319.2221
				text = "AH0"
			intervals [1529]:
				xmin = 319.2221
				xmax = 319.2721
				text = "T"
			intervals [1530]:
				xmin = 319.2721
				xmax = 319.3221
				text = "EH1"
			intervals [1531]:
				xmin = 319.3221
				xmax = 319.3921
				text = "V"
			intervals [1532]:
				xmin = 319.3921
				xmax = 319.4321
				text = "R"
			intervals [1533]:
				xmin = 319.4321
				xmax = 319.5021
				text = "IY0"
			intervals [1534]:
				xmin = 319.5021
				xmax = 319.5621
				text = "B"
			intervals [1535]:
				xmin = 319.5621
				xmax = 319.6421
				text = "AA2"
			intervals [1536]:
				xmin = 319.6421
				xmax = 319.6821
				text = "D"
			intervals [1537]:
				xmin = 319.6821
				xmax = 319.7721
				text = "IY0"
			intervals [1538]:
				xmin = 319.7721
				xmax = 319.8321
				text = "L"
			intervals [1539]:
				xmin = 319.8321
				xmax = 319.9021
				text = "UH1"
			intervals [1540]:
				xmin = 319.9021
				xmax = 319.9721
				text = "K"
			intervals [1541]:
				xmin = 319.9721
				xmax = 320.0121
				text = "T"
			intervals [1542]:
				xmin = 320.0121
				xmax = 320.0721
				text = "AH1"
			intervals [1543]:
				xmin = 320.0721
				xmax = 320.2021
				text = "P"
			intervals [1544]:
				xmin = 320.2021
				xmax = 320.2321
				text = "sp"
			intervals [1545]:
				xmin = 320.2321
				xmax = 320.2621
				text = "T"
			intervals [1546]:
				xmin = 320.2621
				xmax = 320.4821
				text = "IH0"
			intervals [1547]:
				xmin = 320.4821
				xmax = 320.5121
				text = "EH1"
			intervals [1548]:
				xmin = 320.5121
				xmax = 320.5421
				text = "Z"
			intervals [1549]:
				xmin = 320.5421
				xmax = 320.5721
				text = "sp"
			intervals [1550]:
				xmin = 320.5721
				xmax = 320.6021
				text = "DH"
			intervals [1551]:
				xmin = 320.6021
				xmax = 320.7021
				text = "AH0"
			intervals [1552]:
				xmin = 320.7021
				xmax = 320.7721
				text = "L"
			intervals [1553]:
				xmin = 320.7721
				xmax = 320.8321
				text = "IY1"
			intervals [1554]:
				xmin = 320.8321
				xmax = 320.9221
				text = "D"
			intervals [1555]:
				xmin = 320.9221
				xmax = 320.9721
				text = "ER0"
			intervals [1556]:
				xmin = 320.9721
				xmax = 321.0621
				text = "sp"
			intervals [1557]:
				xmin = 321.0621
				xmax = 323.0301
				text = ""
			intervals [1558]:
				xmin = 323.0301
				xmax = 323.0601
				text = "AH0"
			intervals [1559]:
				xmin = 323.0601
				xmax = 323.2101
				text = "N"
			intervals [1560]:
				xmin = 323.2101
				xmax = 323.3001
				text = "W"
			intervals [1561]:
				xmin = 323.3001
				xmax = 323.4801
				text = "AY1"
			intervals [1562]:
				xmin = 323.4801
				xmax = 323.5701
				text = "sp"
			intervals [1563]:
				xmin = 323.5701
				xmax = 332.8958
				text = ""
			intervals [1564]:
				xmin = 332.8958
				xmax = 333.2958
				text = "M"
			intervals [1565]:
				xmin = 333.2958
				xmax = 333.3258
				text = "HH"
			intervals [1566]:
				xmin = 333.3258
				xmax = 333.4258
				text = "M"
			intervals [1567]:
				xmin = 333.4258
				xmax = 333.4858
				text = "sp"
			intervals [1568]:
				xmin = 333.4858
				xmax = 334.4645
				text = ""
			intervals [1569]:
				xmin = 334.4645
				xmax = 334.5845
				text = "Y"
			intervals [1570]:
				xmin = 334.5845
				xmax = 334.6145
				text = "UW1"
			intervals [1571]:
				xmin = 334.6145
				xmax = 334.7145
				text = "EH1"
			intervals [1572]:
				xmin = 334.7145
				xmax = 334.7445
				text = "V"
			intervals [1573]:
				xmin = 334.7445
				xmax = 334.7745
				text = "ER0"
			intervals [1574]:
				xmin = 334.7745
				xmax = 334.8045
				text = "TH"
			intervals [1575]:
				xmin = 334.8045
				xmax = 334.8445
				text = "IH1"
			intervals [1576]:
				xmin = 334.8445
				xmax = 334.8845
				text = "NG"
			intervals [1577]:
				xmin = 334.8845
				xmax = 334.9145
				text = "K"
			intervals [1578]:
				xmin = 334.9145
				xmax = 334.9445
				text = "sp"
			intervals [1579]:
				xmin = 334.9445
				xmax = 334.9945
				text = "AH0"
			intervals [1580]:
				xmin = 334.9945
				xmax = 335.0345
				text = "B"
			intervals [1581]:
				xmin = 335.0345
				xmax = 335.1845
				text = "AW1"
			intervals [1582]:
				xmin = 335.1845
				xmax = 335.2545
				text = "T"
			intervals [1583]:
				xmin = 335.2545
				xmax = 335.3045
				text = "W"
			intervals [1584]:
				xmin = 335.3045
				xmax = 335.3745
				text = "AH1"
			intervals [1585]:
				xmin = 335.3745
				xmax = 335.5045
				text = "T"
			intervals [1586]:
				xmin = 335.5045
				xmax = 335.5445
				text = "sp"
			intervals [1587]:
				xmin = 335.5445
				xmax = 335.7691
				text = ""
			intervals [1588]:
				xmin = 335.7691
				xmax = 335.7991
				text = "HH"
			intervals [1589]:
				xmin = 335.7991
				xmax = 335.8491
				text = "W"
			intervals [1590]:
				xmin = 335.8491
				xmax = 335.9591
				text = "AH1"
			intervals [1591]:
				xmin = 335.9591
				xmax = 336.0191
				text = "T"
			intervals [1592]:
				xmin = 336.0191
				xmax = 336.0491
				text = "sp"
			intervals [1593]:
				xmin = 336.0491
				xmax = 336.0891
				text = "M"
			intervals [1594]:
				xmin = 336.0891
				xmax = 336.1791
				text = "EY1"
			intervals [1595]:
				xmin = 336.1791
				xmax = 336.2791
				text = "K"
			intervals [1596]:
				xmin = 336.2791
				xmax = 336.3191
				text = "S"
			intervals [1597]:
				xmin = 336.3191
				xmax = 336.3491
				text = "sp"
			intervals [1598]:
				xmin = 336.3491
				xmax = 336.4191
				text = "AH0"
			intervals [1599]:
				xmin = 336.4191
				xmax = 336.5391
				text = "sp"
			intervals [1600]:
				xmin = 336.5391
				xmax = 336.5891
				text = "P"
			intervals [1601]:
				xmin = 336.5891
				xmax = 336.6191
				text = "ER1"
			intervals [1602]:
				xmin = 336.6191
				xmax = 336.6491
				text = "S"
			intervals [1603]:
				xmin = 336.6491
				xmax = 336.6791
				text = "AH0"
			intervals [1604]:
				xmin = 336.6791
				xmax = 336.9091
				text = "N"
			intervals [1605]:
				xmin = 336.9091
				xmax = 336.9791
				text = "sp"
			intervals [1606]:
				xmin = 336.9791
				xmax = 338.7761
				text = ""
			intervals [1607]:
				xmin = 338.7761
				xmax = 339.0161
				text = "AH1"
			intervals [1608]:
				xmin = 339.0161
				xmax = 339.0461
				text = "sp"
			intervals [1609]:
				xmin = 339.0461
				xmax = 339.1061
				text = "B"
			intervals [1610]:
				xmin = 339.1061
				xmax = 339.2261
				text = "IH0"
			intervals [1611]:
				xmin = 339.2261
				xmax = 339.2761
				text = "K"
			intervals [1612]:
				xmin = 339.2761
				xmax = 339.3261
				text = "AH1"
			intervals [1613]:
				xmin = 339.3261
				xmax = 339.5261
				text = "M"
			intervals [1614]:
				xmin = 339.5261
				xmax = 339.5561
				text = "sp"
			intervals [1615]:
				xmin = 339.5561
				xmax = 339.5861
				text = "DH"
			intervals [1616]:
				xmin = 339.5861
				xmax = 339.6161
				text = "AH0"
			intervals [1617]:
				xmin = 339.6161
				xmax = 339.6561
				text = "T"
			intervals [1618]:
				xmin = 339.6561
				xmax = 339.7461
				text = "AY1"
			intervals [1619]:
				xmin = 339.7461
				xmax = 339.8461
				text = "P"
			intervals [1620]:
				xmin = 339.8461
				xmax = 339.8761
				text = "AH0"
			intervals [1621]:
				xmin = 339.8761
				xmax = 339.9161
				text = "V"
			intervals [1622]:
				xmin = 339.9161
				xmax = 339.9861
				text = "sp"
			intervals [1623]:
				xmin = 339.9861
				xmax = 340.0361
				text = "P"
			intervals [1624]:
				xmin = 340.0361
				xmax = 340.1861
				text = "ER1"
			intervals [1625]:
				xmin = 340.1861
				xmax = 340.2261
				text = "S"
			intervals [1626]:
				xmin = 340.2261
				xmax = 340.2961
				text = "AH0"
			intervals [1627]:
				xmin = 340.2961
				xmax = 340.3261
				text = "N"
			intervals [1628]:
				xmin = 340.3261
				xmax = 340.3761
				text = "DH"
			intervals [1629]:
				xmin = 340.3761
				xmax = 340.4461
				text = "AH0"
			intervals [1630]:
				xmin = 340.4461
				xmax = 340.5161
				text = "T"
			intervals [1631]:
				xmin = 340.5161
				xmax = 340.5761
				text = "AH1"
			intervals [1632]:
				xmin = 340.5761
				xmax = 340.6561
				text = "DH"
			intervals [1633]:
				xmin = 340.6561
				xmax = 340.7361
				text = "ER0"
			intervals [1634]:
				xmin = 340.7361
				xmax = 340.7661
				text = "Z"
			intervals [1635]:
				xmin = 340.7661
				xmax = 340.8561
				text = "sp"
			intervals [1636]:
				xmin = 340.8561
				xmax = 340.9361
				text = "L"
			intervals [1637]:
				xmin = 340.9361
				xmax = 340.9761
				text = "UH1"
			intervals [1638]:
				xmin = 340.9761
				xmax = 341.0461
				text = "K"
			intervals [1639]:
				xmin = 341.0461
				xmax = 341.0761
				text = "sp"
			intervals [1640]:
				xmin = 341.0761
				xmax = 341.1761
				text = "AH1"
			intervals [1641]:
				xmin = 341.1761
				xmax = 341.2961
				text = "P"
			intervals [1642]:
				xmin = 341.2961
				xmax = 341.4561
				text = "sp"
			intervals [1643]:
				xmin = 341.4561
				xmax = 341.4861
				text = "T"
			intervals [1644]:
				xmin = 341.4861
				xmax = 341.5461
				text = "AH0"
			intervals [1645]:
				xmin = 341.5461
				xmax = 343.9759
				text = "sp"
			intervals [1646]:
				xmin = 343.9759
				xmax = 344.0059
				text = "Y"
			intervals [1647]:
				xmin = 344.0059
				xmax = 344.0359
				text = "UW1"
			intervals [1648]:
				xmin = 344.0359
				xmax = 344.0659
				text = "sp"
			intervals [1649]:
				xmin = 344.0659
				xmax = 344.0959
				text = "HH"
			intervals [1650]:
				xmin = 344.0959
				xmax = 344.1259
				text = "AE1"
			intervals [1651]:
				xmin = 344.1259
				xmax = 344.1759
				text = "V"
			intervals [1652]:
				xmin = 344.1759
				xmax = 344.2059
				text = "EH1"
			intervals [1653]:
				xmin = 344.2059
				xmax = 344.2659
				text = "N"
			intervals [1654]:
				xmin = 344.2659
				xmax = 344.3259
				text = "IY0"
			intervals [1655]:
				xmin = 344.3259
				xmax = 344.4759
				text = "AY0"
			intervals [1656]:
				xmin = 344.4759
				xmax = 344.5959
				text = "D"
			intervals [1657]:
				xmin = 344.5959
				xmax = 344.6259
				text = "IY1"
			intervals [1658]:
				xmin = 344.6259
				xmax = 344.7859
				text = "AH0"
			intervals [1659]:
				xmin = 344.7859
				xmax = 344.8159
				text = "Z"
			intervals [1660]:
				xmin = 344.8159
				xmax = 344.8559
				text = "sp"
			intervals [1661]:
				xmin = 344.8559
				xmax = 344.8859
				text = "AA1"
			intervals [1662]:
				xmin = 344.8859
				xmax = 345.3059
				text = "N"
			intervals [1663]:
				xmin = 345.3059
				xmax = 345.4659
				text = "sp"
			intervals [1664]:
				xmin = 345.4659
				xmax = 345.4959
				text = "DH"
			intervals [1665]:
				xmin = 345.4959
				xmax = 345.5259
				text = "AH0"
			intervals [1666]:
				xmin = 345.5259
				xmax = 345.5659
				text = "T"
			intervals [1667]:
				xmin = 345.5659
				xmax = 345.6359
				text = "sp"
			intervals [1668]:
				xmin = 345.6359
				xmax = 355.150
				text = ""
			intervals [1669]:
				xmin = 355.150
				xmax = 355.470
				text = "M"
			intervals [1670]:
				xmin = 355.470
				xmax = 355.520
				text = "HH"
			intervals [1671]:
				xmin = 355.520
				xmax = 355.640
				text = "M"
			intervals [1672]:
				xmin = 355.640
				xmax = 355.790
				text = "sp"
			intervals [1673]:
				xmin = 355.790
				xmax = 364.2594
				text = ""
			intervals [1674]:
				xmin = 364.2594
				xmax = 364.5794
				text = "M"
			intervals [1675]:
				xmin = 364.5794
				xmax = 364.6494
				text = "HH"
			intervals [1676]:
				xmin = 364.6494
				xmax = 364.7994
				text = "M"
			intervals [1677]:
				xmin = 364.7994
				xmax = 364.9094
				text = "sp"
			intervals [1678]:
				xmin = 364.9094
				xmax = 367.9469
				text = ""
			intervals [1679]:
				xmin = 367.9469
				xmax = 368.5669
				text = "M"
			intervals [1680]:
				xmin = 368.5669
				xmax = 368.5969
				text = "HH"
			intervals [1681]:
				xmin = 368.5969
				xmax = 368.6369
				text = "M"
			intervals [1682]:
				xmin = 368.6369
				xmax = 368.7069
				text = "sp"
			intervals [1683]:
				xmin = 368.7069
				xmax = 370.2098
				text = ""
			intervals [1684]:
				xmin = 370.2098
				xmax = 370.2798
				text = "W"
			intervals [1685]:
				xmin = 370.2798
				xmax = 370.3098
				text = "EH1"
			intervals [1686]:
				xmin = 370.3098
				xmax = 370.3398
				text = "L"
			intervals [1687]:
				xmin = 370.3398
				xmax = 370.3698
				text = "sp"
			intervals [1688]:
				xmin = 370.3698
				xmax = 370.3998
				text = "DH"
			intervals [1689]:
				xmin = 370.3998
				xmax = 370.4298
				text = "AH0"
			intervals [1690]:
				xmin = 370.4298
				xmax = 370.4598
				text = "T"
			intervals [1691]:
				xmin = 370.4598
				xmax = 370.5398
				text = "sp"
			intervals [1692]:
				xmin = 370.5398
				xmax = 370.5698
				text = "Z"
			intervals [1693]:
				xmin = 370.5698
				xmax = 370.6598
				text = "sp"
			intervals [1694]:
				xmin = 370.6598
				xmax = 370.6998
				text = "G"
			intervals [1695]:
				xmin = 370.6998
				xmax = 370.9498
				text = "IH0"
			intervals [1696]:
				xmin = 370.9498
				xmax = 371.0098
				text = "D"
			intervals [1697]:
				xmin = 371.0098
				xmax = 371.1098
				text = "sp"
			intervals [1698]:
				xmin = 371.1098
				xmax = 375.5337
				text = ""
			intervals [1699]:
				xmin = 375.5337
				xmax = 375.6337
				text = "IH0"
			intervals [1700]:
				xmin = 375.6337
				xmax = 375.6637
				text = "F"
			intervals [1701]:
				xmin = 375.6637
				xmax = 375.7237
				text = "sp"
			intervals [1702]:
				xmin = 375.7237
				xmax = 375.8037
				text = "Y"
			intervals [1703]:
				xmin = 375.8037
				xmax = 375.8937
				text = "UW1"
			intervals [1704]:
				xmin = 375.8937
				xmax = 375.9437
				text = "K"
			intervals [1705]:
				xmin = 375.9437
				xmax = 375.9837
				text = "UH1"
			intervals [1706]:
				xmin = 375.9837
				xmax = 376.0437
				text = "D"
			intervals [1707]:
				xmin = 376.0437
				xmax = 376.0837
				text = "sp"
			intervals [1708]:
				xmin = 376.0837
				xmax = 376.1437
				text = "D"
			intervals [1709]:
				xmin = 376.1437
				xmax = 376.2537
				text = "UW1"
			intervals [1710]:
				xmin = 376.2537
				xmax = 376.3137
				text = "Y"
			intervals [1711]:
				xmin = 376.3137
				xmax = 376.3537
				text = "UH1"
			intervals [1712]:
				xmin = 376.3537
				xmax = 376.4337
				text = "R"
			intervals [1713]:
				xmin = 376.4337
				xmax = 376.4937
				text = "HH"
			intervals [1714]:
				xmin = 376.4937
				xmax = 376.5837
				text = "OW1"
			intervals [1715]:
				xmin = 376.5837
				xmax = 376.7037
				text = "L"
			intervals [1716]:
				xmin = 376.7037
				xmax = 376.7837
				text = "L"
			intervals [1717]:
				xmin = 376.7837
				xmax = 376.8737
				text = "AY1"
			intervals [1718]:
				xmin = 376.8737
				xmax = 376.9537
				text = "F"
			intervals [1719]:
				xmin = 376.9537
				xmax = 377.0037
				text = "sp"
			intervals [1720]:
				xmin = 377.0037
				xmax = 377.1037
				text = "OW1"
			intervals [1721]:
				xmin = 377.1037
				xmax = 377.2537
				text = "V"
			intervals [1722]:
				xmin = 377.2537
				xmax = 377.3437
				text = "ER0"
			intervals [1723]:
				xmin = 377.3437
				xmax = 377.4037
				text = "AH0"
			intervals [1724]:
				xmin = 377.4037
				xmax = 377.4737
				text = "G"
			intervals [1725]:
				xmin = 377.4737
				xmax = 377.5037
				text = "EH1"
			intervals [1726]:
				xmin = 377.5037
				xmax = 377.6837
				text = "N"
			intervals [1727]:
				xmin = 377.6837
				xmax = 377.8637
				text = "sp"
			intervals [1728]:
				xmin = 377.8637
				xmax = 377.8937
				text = "W"
			intervals [1729]:
				xmin = 377.8937
				xmax = 377.9237
				text = "AH1"
			intervals [1730]:
				xmin = 377.9237
				xmax = 378.0737
				text = "T"
			intervals [1731]:
				xmin = 378.0737
				xmax = 378.1037
				text = "W"
			intervals [1732]:
				xmin = 378.1037
				xmax = 378.1437
				text = "UH1"
			intervals [1733]:
				xmin = 378.1437
				xmax = 378.2037
				text = "D"
			intervals [1734]:
				xmin = 378.2037
				xmax = 378.2537
				text = "Y"
			intervals [1735]:
				xmin = 378.2537
				xmax = 378.3337
				text = "UW1"
			intervals [1736]:
				xmin = 378.3337
				xmax = 378.3937
				text = "W"
			intervals [1737]:
				xmin = 378.3937
				xmax = 378.4637
				text = "AO1"
			intervals [1738]:
				xmin = 378.4637
				xmax = 378.5137
				text = "N"
			intervals [1739]:
				xmin = 378.5137
				xmax = 378.5437
				text = "T"
			intervals [1740]:
				xmin = 378.5437
				xmax = 378.6737
				text = "sp"
			intervals [1741]:
				xmin = 378.6737
				xmax = 378.7037
				text = "T"
			intervals [1742]:
				xmin = 378.7037
				xmax = 378.7337
				text = "IH0"
			intervals [1743]:
				xmin = 378.7337
				xmax = 378.7637
				text = "B"
			intervals [1744]:
				xmin = 378.7637
				xmax = 378.8737
				text = "IY0"
			intervals [1745]:
				xmin = 378.8737
				xmax = 379.0837
				text = "sp"
			intervals [1746]:
				xmin = 379.0837
				xmax = 381.258
				text = ""
			intervals [1747]:
				xmin = 381.258
				xmax = 381.378
				text = "Y"
			intervals [1748]:
				xmin = 381.378
				xmax = 381.408
				text = "UW1"
			intervals [1749]:
				xmin = 381.408
				xmax = 381.438
				text = "EH1"
			intervals [1750]:
				xmin = 381.438
				xmax = 381.468
				text = "V"
			intervals [1751]:
				xmin = 381.468
				xmax = 381.508
				text = "ER0"
			intervals [1752]:
				xmin = 381.508
				xmax = 381.618
				text = "sp"
			intervals [1753]:
				xmin = 381.618
				xmax = 381.658
				text = "TH"
			intervals [1754]:
				xmin = 381.658
				xmax = 381.698
				text = "IH1"
			intervals [1755]:
				xmin = 381.698
				xmax = 381.728
				text = "NG"
			intervals [1756]:
				xmin = 381.728
				xmax = 381.758
				text = "K"
			intervals [1757]:
				xmin = 381.758
				xmax = 381.788
				text = "sp"
			intervals [1758]:
				xmin = 381.788
				xmax = 381.908
				text = "AH0"
			intervals [1759]:
				xmin = 381.908
				xmax = 381.958
				text = "B"
			intervals [1760]:
				xmin = 381.958
				xmax = 382.008
				text = "AW1"
			intervals [1761]:
				xmin = 382.008
				xmax = 382.118
				text = "T"
			intervals [1762]:
				xmin = 382.118
				xmax = 382.148
				text = "sp"
			intervals [1763]:
				xmin = 382.148
				xmax = 382.198
				text = "DH"
			intervals [1764]:
				xmin = 382.198
				xmax = 382.328
				text = "AH0"
			intervals [1765]:
				xmin = 382.328
				xmax = 382.418
				text = "T"
			intervals [1766]:
				xmin = 382.418
				xmax = 382.478
				text = "sp"
			intervals [1767]:
				xmin = 382.478
				xmax = 383.9149
				text = ""
			intervals [1768]:
				xmin = 383.9149
				xmax = 384.0249
				text = "AH0"
			intervals [1769]:
				xmin = 384.0249
				xmax = 384.1149
				text = "sp"
			intervals [1770]:
				xmin = 384.1149
				xmax = 384.1449
				text = "P"
			intervals [1771]:
				xmin = 384.1449
				xmax = 384.2049
				text = "R"
			intervals [1772]:
				xmin = 384.2049
				xmax = 384.3749
				text = "IY1"
			intervals [1773]:
				xmin = 384.3749
				xmax = 384.4049
				text = "CH"
			intervals [1774]:
				xmin = 384.4049
				xmax = 384.5549
				text = "ER0"
			intervals [1775]:
				xmin = 384.5549
				xmax = 384.6449
				text = "sp"
			intervals [1776]:
				xmin = 384.6449
				xmax = 385.9615
				text = ""
			intervals [1777]:
				xmin = 385.9615
				xmax = 385.9915
				text = "AH0"
			intervals [1778]:
				xmin = 385.9915
				xmax = 386.1915
				text = "N"
			intervals [1779]:
				xmin = 386.1915
				xmax = 386.2215
				text = "sp"
			intervals [1780]:
				xmin = 386.2215
				xmax = 386.2815
				text = "HH"
			intervals [1781]:
				xmin = 386.2815
				xmax = 386.5815
				text = "AW1"
			intervals [1782]:
				xmin = 386.5815
				xmax = 387.2261
				text = ""
			intervals [1783]:
				xmin = 387.2261
				xmax = 387.7861
				text = "spn"
			intervals [1784]:
				xmin = 387.7861
				xmax = 388.8228
				text = ""
			intervals [1785]:
				xmin = 388.8228
				xmax = 388.9028
				text = "HH"
			intervals [1786]:
				xmin = 388.9028
				xmax = 388.9328
				text = "W"
			intervals [1787]:
				xmin = 388.9328
				xmax = 388.9928
				text = "AH1"
			intervals [1788]:
				xmin = 388.9928
				xmax = 389.0228
				text = "T"
			intervals [1789]:
				xmin = 389.0228
				xmax = 389.0628
				text = "W"
			intervals [1790]:
				xmin = 389.0628
				xmax = 389.1028
				text = "UH1"
			intervals [1791]:
				xmin = 389.1028
				xmax = 389.1628
				text = "D"
			intervals [1792]:
				xmin = 389.1628
				xmax = 389.1928
				text = "Y"
			intervals [1793]:
				xmin = 389.1928
				xmax = 389.2228
				text = "UW1"
			intervals [1794]:
				xmin = 389.2228
				xmax = 389.2828
				text = "HH"
			intervals [1795]:
				xmin = 389.2828
				xmax = 389.3428
				text = "AE1"
			intervals [1796]:
				xmin = 389.3428
				xmax = 389.4328
				text = "V"
			intervals [1797]:
				xmin = 389.4328
				xmax = 389.4628
				text = "T"
			intervals [1798]:
				xmin = 389.4628
				xmax = 389.5228
				text = "IH0"
			intervals [1799]:
				xmin = 389.5228
				xmax = 389.5628
				text = "sp"
			intervals [1800]:
				xmin = 389.5628
				xmax = 389.5928
				text = "D"
			intervals [1801]:
				xmin = 389.5928
				xmax = 389.7028
				text = "UW1"
			intervals [1802]:
				xmin = 389.7028
				xmax = 389.7328
				text = "T"
			intervals [1803]:
				xmin = 389.7328
				xmax = 389.8328
				text = "IH0"
			intervals [1804]:
				xmin = 389.8328
				xmax = 389.8628
				text = "sp"
			intervals [1805]:
				xmin = 389.8628
				xmax = 389.9128
				text = "B"
			intervals [1806]:
				xmin = 389.9128
				xmax = 389.9528
				text = "IY0"
			intervals [1807]:
				xmin = 389.9528
				xmax = 390.0828
				text = "EY1"
			intervals [1808]:
				xmin = 390.0828
				xmax = 390.1728
				text = "sp"
			intervals [1809]:
				xmin = 390.1728
				xmax = 390.2028
				text = "P"
			intervals [1810]:
				xmin = 390.2028
				xmax = 390.2528
				text = "R"
			intervals [1811]:
				xmin = 390.2528
				xmax = 390.3828
				text = "IY1"
			intervals [1812]:
				xmin = 390.3828
				xmax = 390.4128
				text = "CH"
			intervals [1813]:
				xmin = 390.4128
				xmax = 390.5628
				text = "ER0"
			intervals [1814]:
				xmin = 390.5628
				xmax = 390.7728
				text = "sp"
			intervals [1815]:
				xmin = 390.7728
				xmax = 405.4146
				text = ""
			intervals [1816]:
				xmin = 405.4146
				xmax = 405.7546
				text = "M"
			intervals [1817]:
				xmin = 405.7546
				xmax = 405.7846
				text = "HH"
			intervals [1818]:
				xmin = 405.7846
				xmax = 405.9946
				text = "M"
			intervals [1819]:
				xmin = 405.9946
				xmax = 406.0946
				text = "sp"
			intervals [1820]:
				xmin = 406.0946
				xmax = 410.3284
				text = ""
			intervals [1821]:
				xmin = 410.3284
				xmax = 410.3984
				text = "W"
			intervals [1822]:
				xmin = 410.3984
				xmax = 410.4284
				text = "EH1"
			intervals [1823]:
				xmin = 410.4284
				xmax = 410.4584
				text = "L"
			intervals [1824]:
				xmin = 410.4584
				xmax = 410.4884
				text = "DH"
			intervals [1825]:
				xmin = 410.4884
				xmax = 410.6084
				text = "AH0"
			intervals [1826]:
				xmin = 410.6084
				xmax = 410.6384
				text = "T"
			intervals [1827]:
				xmin = 410.6384
				xmax = 410.6684
				text = "Z"
			intervals [1828]:
				xmin = 410.6684
				xmax = 410.6984
				text = "sp"
			intervals [1829]:
				xmin = 410.6984
				xmax = 410.7884
				text = "G"
			intervals [1830]:
				xmin = 410.7884
				xmax = 410.8884
				text = "IH0"
			intervals [1831]:
				xmin = 410.8884
				xmax = 410.9284
				text = "D"
			intervals [1832]:
				xmin = 410.9284
				xmax = 410.9884
				text = "sp"
			intervals [1833]:
				xmin = 410.9884
				xmax = 411.0184
				text = "T"
			intervals [1834]:
				xmin = 411.0184
				xmax = 411.0784
				text = "IH0"
			intervals [1835]:
				xmin = 411.0784
				xmax = 411.1184
				text = "sp"
			intervals [1836]:
				xmin = 411.1184
				xmax = 411.1484
				text = "HH"
			intervals [1837]:
				xmin = 411.1484
				xmax = 411.2484
				text = "IY1"
			intervals [1838]:
				xmin = 411.2484
				xmax = 411.3184
				text = "R"
			intervals [1839]:
				xmin = 411.3184
				xmax = 411.3884
				text = "DH"
			intervals [1840]:
				xmin = 411.3884
				xmax = 411.5784
				text = "OW1"
			intervals [1841]:
				xmin = 411.5784
				xmax = 412.6975
				text = "sp"
			intervals [1842]:
				xmin = 412.6975
				xmax = 412.7975
				text = "AY1"
			intervals [1843]:
				xmin = 412.7975
				xmax = 412.8775
				text = "M"
			intervals [1844]:
				xmin = 412.8775
				xmax = 412.9975
				text = "AH0"
			intervals [1845]:
				xmin = 412.9975
				xmax = 413.0375
				text = "sp"
			intervals [1846]:
				xmin = 413.0375
				xmax = 413.0775
				text = "CH"
			intervals [1847]:
				xmin = 413.0775
				xmax = 413.2575
				text = "ER1"
			intervals [1848]:
				xmin = 413.2575
				xmax = 413.2875
				text = "CH"
			intervals [1849]:
				xmin = 413.2875
				xmax = 413.3175
				text = "sp"
			intervals [1850]:
				xmin = 413.3175
				xmax = 413.3775
				text = "G"
			intervals [1851]:
				xmin = 413.3775
				xmax = 413.4775
				text = "OW1"
			intervals [1852]:
				xmin = 413.4775
				xmax = 413.5575
				text = "IH0"
			intervals [1853]:
				xmin = 413.5575
				xmax = 413.5875
				text = "N"
			intervals [1854]:
				xmin = 413.5875
				xmax = 413.6275
				text = "sp"
			intervals [1855]:
				xmin = 413.6275
				xmax = 413.6775
				text = "M"
			intervals [1856]:
				xmin = 413.6775
				xmax = 413.7475
				text = "AE1"
			intervals [1857]:
				xmin = 413.7475
				xmax = 413.8975
				text = "N"
			intervals [1858]:
				xmin = 413.8975
				xmax = 414.2275
				text = "sp"
			intervals [1859]:
				xmin = 414.2275
				xmax = 414.2875
				text = "M"
			intervals [1860]:
				xmin = 414.2875
				xmax = 414.3175
				text = "AY2"
			intervals [1861]:
				xmin = 414.3175
				xmax = 414.3475
				text = "S"
			intervals [1862]:
				xmin = 414.3475
				xmax = 414.3775
				text = "EH1"
			intervals [1863]:
				xmin = 414.3775
				xmax = 414.4075
				text = "L"
			intervals [1864]:
				xmin = 414.4075
				xmax = 414.4675
				text = "F"
			intervals [1865]:
				xmin = 414.4675
				xmax = 417.3231
				text = "sp"
			intervals [1866]:
				xmin = 417.3231
				xmax = 417.3531
				text = "DH"
			intervals [1867]:
				xmin = 417.3531
				xmax = 417.3831
				text = "AH0"
			intervals [1868]:
				xmin = 417.3831
				xmax = 417.5831
				text = "T"
			intervals [1869]:
				xmin = 417.5831
				xmax = 417.6831
				text = "sp"
			intervals [1870]:
				xmin = 417.6831
				xmax = 417.7131
				text = "Z"
			intervals [1871]:
				xmin = 417.7131
				xmax = 417.7431
				text = "sp"
			intervals [1872]:
				xmin = 417.7431
				xmax = 417.7731
				text = "G"
			intervals [1873]:
				xmin = 417.7731
				xmax = 417.8031
				text = "IH0"
			intervals [1874]:
				xmin = 417.8031
				xmax = 417.8331
				text = "D"
			intervals [1875]:
				xmin = 417.8331
				xmax = 418.2931
				text = "sp"
			intervals [1876]:
				xmin = 418.2931
				xmax = 421.8149
				text = ""
			intervals [1877]:
				xmin = 421.8149
				xmax = 421.8549
				text = "D"
			intervals [1878]:
				xmin = 421.8549
				xmax = 421.8849
				text = "IH0"
			intervals [1879]:
				xmin = 421.8849
				xmax = 421.9649
				text = "D"
			intervals [1880]:
				xmin = 421.9649
				xmax = 422.0049
				text = "Y"
			intervals [1881]:
				xmin = 422.0049
				xmax = 422.0749
				text = "UW1"
			intervals [1882]:
				xmin = 422.0749
				xmax = 422.1249
				text = "W"
			intervals [1883]:
				xmin = 422.1249
				xmax = 422.1849
				text = "AA1"
			intervals [1884]:
				xmin = 422.1849
				xmax = 422.2249
				text = "N"
			intervals [1885]:
				xmin = 422.2249
				xmax = 422.3049
				text = "AH0"
			intervals [1886]:
				xmin = 422.3049
				xmax = 422.3849
				text = "B"
			intervals [1887]:
				xmin = 422.3849
				xmax = 422.4749
				text = "IY0"
			intervals [1888]:
				xmin = 422.4749
				xmax = 422.5249
				text = "AH0"
			intervals [1889]:
				xmin = 422.5249
				xmax = 422.5849
				text = "sp"
			intervals [1890]:
				xmin = 422.5849
				xmax = 422.6249
				text = "P"
			intervals [1891]:
				xmin = 422.6249
				xmax = 422.6849
				text = "R"
			intervals [1892]:
				xmin = 422.6849
				xmax = 422.8249
				text = "IY1"
			intervals [1893]:
				xmin = 422.8249
				xmax = 422.8749
				text = "CH"
			intervals [1894]:
				xmin = 422.8749
				xmax = 423.0449
				text = "ER0"
			intervals [1895]:
				xmin = 423.0449
				xmax = 423.2549
				text = "B"
			intervals [1896]:
				xmin = 423.2549
				xmax = 423.3749
				text = "AE1"
			intervals [1897]:
				xmin = 423.3749
				xmax = 423.4549
				text = "K"
			intervals [1898]:
				xmin = 423.4549
				xmax = 423.4849
				text = "HH"
			intervals [1899]:
				xmin = 423.4849
				xmax = 423.5149
				text = "W"
			intervals [1900]:
				xmin = 423.5149
				xmax = 423.5649
				text = "EH1"
			intervals [1901]:
				xmin = 423.5649
				xmax = 423.6349
				text = "N"
			intervals [1902]:
				xmin = 423.6349
				xmax = 423.6949
				text = "Y"
			intervals [1903]:
				xmin = 423.6949
				xmax = 423.8849
				text = "UW1"
			intervals [1904]:
				xmin = 423.8849
				xmax = 424.7799
				text = "sp"
			intervals [1905]:
				xmin = 424.7799
				xmax = 424.9199
				text = "B"
			intervals [1906]:
				xmin = 424.9199
				xmax = 424.9999
				text = "AE1"
			intervals [1907]:
				xmin = 424.9999
				xmax = 425.0699
				text = "K"
			intervals [1908]:
				xmin = 425.0699
				xmax = 425.0999
				text = "sp"
			intervals [1909]:
				xmin = 425.0999
				xmax = 425.1299
				text = "HH"
			intervals [1910]:
				xmin = 425.1299
				xmax = 425.1599
				text = "W"
			intervals [1911]:
				xmin = 425.1599
				xmax = 425.1999
				text = "EH1"
			intervals [1912]:
				xmin = 425.1999
				xmax = 425.2599
				text = "N"
			intervals [1913]:
				xmin = 425.2599
				xmax = 425.3099
				text = "Y"
			intervals [1914]:
				xmin = 425.3099
				xmax = 425.3699
				text = "UW1"
			intervals [1915]:
				xmin = 425.3699
				xmax = 425.4499
				text = "W"
			intervals [1916]:
				xmin = 425.4499
				xmax = 425.5399
				text = "ER0"
			intervals [1917]:
				xmin = 425.5399
				xmax = 425.6099
				text = "Y"
			intervals [1918]:
				xmin = 425.6099
				xmax = 425.7399
				text = "AH1"
			intervals [1919]:
				xmin = 425.7399
				xmax = 425.7699
				text = "NG"
			intervals [1920]:
				xmin = 425.7699
				xmax = 425.7999
				text = "G"
			intervals [1921]:
				xmin = 425.7999
				xmax = 425.9399
				text = "ER0"
			intervals [1922]:
				xmin = 425.9399
				xmax = 426.0699
				text = "sp"
			intervals [1923]:
				xmin = 426.0699
				xmax = 426.9264
				text = ""
			intervals [1924]:
				xmin = 426.9264
				xmax = 426.9764
				text = "ER0"
			intervals [1925]:
				xmin = 426.9764
				xmax = 427.0464
				text = "sp"
			intervals [1926]:
				xmin = 427.0464
				xmax = 427.0764
				text = "D"
			intervals [1927]:
				xmin = 427.0764
				xmax = 427.1564
				text = "IH0"
			intervals [1928]:
				xmin = 427.1564
				xmax = 427.1964
				text = "D"
			intervals [1929]:
				xmin = 427.1964
				xmax = 427.2464
				text = "DH"
			intervals [1930]:
				xmin = 427.2464
				xmax = 427.3664
				text = "AE1"
			intervals [1931]:
				xmin = 427.3664
				xmax = 427.4464
				text = "T"
			intervals [1932]:
				xmin = 427.4464
				xmax = 427.4764
				text = "sp"
			intervals [1933]:
				xmin = 427.4764
				xmax = 427.5164
				text = "K"
			intervals [1934]:
				xmin = 427.5164
				xmax = 427.5764
				text = "AH1"
			intervals [1935]:
				xmin = 427.5764
				xmax = 427.6764
				text = "M"
			intervals [1936]:
				xmin = 427.6764
				xmax = 427.7564
				text = "AO1"
			intervals [1937]:
				xmin = 427.7564
				xmax = 427.9164
				text = "N"
			intervals [1938]:
				xmin = 427.9164
				xmax = 427.9464
				text = "sp"
			intervals [1939]:
				xmin = 427.9464
				xmax = 427.9864
				text = "Y"
			intervals [1940]:
				xmin = 427.9864
				xmax = 428.0164
				text = "UW1"
			intervals [1941]:
				xmin = 428.0164
				xmax = 428.0864
				text = "L"
			intervals [1942]:
				xmin = 428.0864
				xmax = 428.1764
				text = "EY1"
			intervals [1943]:
				xmin = 428.1764
				xmax = 428.2264
				text = "T"
			intervals [1944]:
				xmin = 428.2264
				xmax = 428.3464
				text = "ER0"
			intervals [1945]:
				xmin = 428.3464
				xmax = 428.3764
				text = "AO1"
			intervals [1946]:
				xmin = 428.3764
				xmax = 428.6464
				text = "N"
			intervals [1947]:
				xmin = 428.6464
				xmax = 428.7164
				text = "sp"
			intervals [1948]:
				xmin = 428.7164
				xmax = 433.0989
				text = ""
			intervals [1949]:
				xmin = 433.0989
				xmax = 433.3989
				text = "M"
			intervals [1950]:
				xmin = 433.3989
				xmax = 433.4589
				text = "HH"
			intervals [1951]:
				xmin = 433.4589
				xmax = 433.5489
				text = "M"
			intervals [1952]:
				xmin = 433.5489
				xmax = 435.7857
				text = "sp"
			intervals [1953]:
				xmin = 435.7857
				xmax = 436.1957
				text = "OW1"
			intervals [1954]:
				xmin = 436.1957
				xmax = 436.2857
				text = "sp"
			intervals [1955]:
				xmin = 436.2857
				xmax = 444.6291
				text = ""
			intervals [1956]:
				xmin = 444.6291
				xmax = 444.7091
				text = "M"
			intervals [1957]:
				xmin = 444.7091
				xmax = 444.7391
				text = "HH"
			intervals [1958]:
				xmin = 444.7391
				xmax = 445.2791
				text = "M"
			intervals [1959]:
				xmin = 445.2791
				xmax = 445.4491
				text = "sp"
			intervals [1960]:
				xmin = 445.4491
				xmax = 448.9188
				text = ""
			intervals [1961]:
				xmin = 448.9188
				xmax = 448.9888
				text = "HH"
			intervals [1962]:
				xmin = 448.9888
				xmax = 449.0288
				text = "W"
			intervals [1963]:
				xmin = 449.0288
				xmax = 449.0788
				text = "EH1"
			intervals [1964]:
				xmin = 449.0788
				xmax = 449.1488
				text = "N"
			intervals [1965]:
				xmin = 449.1488
				xmax = 449.1988
				text = "Y"
			intervals [1966]:
				xmin = 449.1988
				xmax = 449.2788
				text = "UW1"
			intervals [1967]:
				xmin = 449.2788
				xmax = 449.3588
				text = "W"
			intervals [1968]:
				xmin = 449.3588
				xmax = 449.5088
				text = "ER0"
			intervals [1969]:
				xmin = 449.5088
				xmax = 449.6088
				text = "W"
			intervals [1970]:
				xmin = 449.6088
				xmax = 449.7288
				text = "ER1"
			intervals [1971]:
				xmin = 449.7288
				xmax = 449.8088
				text = "K"
			intervals [1972]:
				xmin = 449.8088
				xmax = 449.8388
				text = "IH0"
			intervals [1973]:
				xmin = 449.8388
				xmax = 449.9388
				text = "NG"
			intervals [1974]:
				xmin = 449.9388
				xmax = 450.0288
				text = "sp"
			intervals [1975]:
				xmin = 450.0288
				xmax = 450.1788
				text = "AH1"
			intervals [1976]:
				xmin = 450.1788
				xmax = 450.5288
				text = "M"
			intervals [1977]:
				xmin = 450.5288
				xmax = 450.5953
				text = ""
			intervals [1978]:
				xmin = 450.5953
				xmax = 450.6653
				text = "HH"
			intervals [1979]:
				xmin = 450.6653
				xmax = 450.7253
				text = "W"
			intervals [1980]:
				xmin = 450.7253
				xmax = 450.7553
				text = "AH1"
			intervals [1981]:
				xmin = 450.7553
				xmax = 450.8553
				text = "T"
			intervals [1982]:
				xmin = 450.8553
				xmax = 450.8853
				text = "W"
			intervals [1983]:
				xmin = 450.8853
				xmax = 450.9253
				text = "AO1"
			intervals [1984]:
				xmin = 450.9253
				xmax = 450.9753
				text = "Z"
			intervals [1985]:
				xmin = 450.9753
				xmax = 451.0053
				text = "sp"
			intervals [1986]:
				xmin = 451.0053
				xmax = 451.0653
				text = "Y"
			intervals [1987]:
				xmin = 451.0653
				xmax = 451.0953
				text = "UH1"
			intervals [1988]:
				xmin = 451.0953
				xmax = 451.2353
				text = "R"
			intervals [1989]:
				xmin = 451.2353
				xmax = 451.2653
				text = "sp"
			intervals [1990]:
				xmin = 451.2653
				xmax = 451.3153
				text = "JH"
			intervals [1991]:
				xmin = 451.3153
				xmax = 451.5853
				text = "AA1"
			intervals [1992]:
				xmin = 451.5853
				xmax = 451.6253
				text = "B"
			intervals [1993]:
				xmin = 451.6253
				xmax = 451.7753
				text = "sp"
			intervals [1994]:
				xmin = 451.7753
				xmax = 452.3321
				text = ""
			intervals [1995]:
				xmin = 452.3321
				xmax = 452.5321
				text = "L"
			intervals [1996]:
				xmin = 452.5321
				xmax = 452.5921
				text = "AY1"
			intervals [1997]:
				xmin = 452.5921
				xmax = 452.7021
				text = "K"
			intervals [1998]:
				xmin = 452.7021
				xmax = 452.7321
				text = "sp"
			intervals [1999]:
				xmin = 452.7321
				xmax = 452.7821
				text = "HH"
			intervals [2000]:
				xmin = 452.7821
				xmax = 452.8121
				text = "W"
			intervals [2001]:
				xmin = 452.8121
				xmax = 452.8621
				text = "AH1"
			intervals [2002]:
				xmin = 452.8621
				xmax = 452.8921
				text = "T"
			intervals [2003]:
				xmin = 452.8921
				xmax = 452.9621
				text = "sp"
			intervals [2004]:
				xmin = 452.9621
				xmax = 452.9921
				text = "D"
			intervals [2005]:
				xmin = 452.9921
				xmax = 453.0221
				text = "IH0"
			intervals [2006]:
				xmin = 453.0221
				xmax = 453.0521
				text = "D"
			intervals [2007]:
				xmin = 453.0521
				xmax = 453.0821
				text = "sp"
			intervals [2008]:
				xmin = 453.0821
				xmax = 453.1421
				text = "Y"
			intervals [2009]:
				xmin = 453.1421
				xmax = 453.2621
				text = "UW1"
			intervals [2010]:
				xmin = 453.2621
				xmax = 453.3121
				text = "sp"
			intervals [2011]:
				xmin = 453.3121
				xmax = 453.3421
				text = "D"
			intervals [2012]:
				xmin = 453.3421
				xmax = 453.6321
				text = "UW1"
			intervals [2013]:
				xmin = 453.6321
				xmax = 453.6621
				text = "sp"
			intervals [2014]:
				xmin = 453.6621
				xmax = 453.6921
				text = "IH0"
			intervals [2015]:
				xmin = 453.6921
				xmax = 453.7621
				text = "N"
			intervals [2016]:
				xmin = 453.7621
				xmax = 453.7921
				text = "sp"
			intervals [2017]:
				xmin = 453.7921
				xmax = 453.8221
				text = "AH0"
			intervals [2018]:
				xmin = 453.8221
				xmax = 453.8521
				text = "sp"
			intervals [2019]:
				xmin = 453.8521
				xmax = 453.9021
				text = "D"
			intervals [2020]:
				xmin = 453.9021
				xmax = 454.0621
				text = "EY1"
			intervals [2021]:
				xmin = 454.0621
				xmax = 454.1921
				text = "Z"
			intervals [2022]:
				xmin = 454.1921
				xmax = 454.2321
				text = "sp"
			intervals [2023]:
				xmin = 454.2321
				xmax = 454.3921
				text = "W"
			intervals [2024]:
				xmin = 454.3921
				xmax = 454.4221
				text = "ER1"
			intervals [2025]:
				xmin = 454.4221
				xmax = 454.4721
				text = "K"
			intervals [2026]:
				xmin = 454.4721
				xmax = 454.5821
				text = "sp"
			intervals [2027]:
				xmin = 454.5821
				xmax = 467.7719
				text = ""
			intervals [2028]:
				xmin = 467.7719
				xmax = 468.1819
				text = "M"
			intervals [2029]:
				xmin = 468.1819
				xmax = 468.2119
				text = "HH"
			intervals [2030]:
				xmin = 468.2119
				xmax = 468.2719
				text = "M"
			intervals [2031]:
				xmin = 468.2719
				xmax = 468.3819
				text = "sp"
			intervals [2032]:
				xmin = 468.3819
				xmax = 478.2996
				text = ""
			intervals [2033]:
				xmin = 478.2996
				xmax = 478.4396
				text = "W"
			intervals [2034]:
				xmin = 478.4396
				xmax = 478.4696
				text = "EH1"
			intervals [2035]:
				xmin = 478.4696
				xmax = 478.4996
				text = "L"
			intervals [2036]:
				xmin = 478.4996
				xmax = 478.5696
				text = "HH"
			intervals [2037]:
				xmin = 478.5696
				xmax = 478.6596
				text = "AW1"
			intervals [2038]:
				xmin = 478.6596
				xmax = 478.6996
				text = "D"
			intervals [2039]:
				xmin = 478.6996
				xmax = 478.7296
				text = "IH0"
			intervals [2040]:
				xmin = 478.7296
				xmax = 478.7796
				text = "Z"
			intervals [2041]:
				xmin = 478.7796
				xmax = 478.8096
				text = "DH"
			intervals [2042]:
				xmin = 478.8096
				xmax = 478.9096
				text = "AH0"
			intervals [2043]:
				xmin = 478.9096
				xmax = 479.0196
				text = "T"
			intervals [2044]:
				xmin = 479.0196
				xmax = 479.0796
				text = "W"
			intervals [2045]:
				xmin = 479.0796
				xmax = 479.1696
				text = "ER1"
			intervals [2046]:
				xmin = 479.1696
				xmax = 479.1996
				text = "K"
			intervals [2047]:
				xmin = 479.1996
				xmax = 479.2296
				text = "sp"
			intervals [2048]:
				xmin = 479.2296
				xmax = 479.3296
				text = "AA1"
			intervals [2049]:
				xmin = 479.3296
				xmax = 479.4496
				text = "N"
			intervals [2050]:
				xmin = 479.4496
				xmax = 479.4796
				text = "sp"
			intervals [2051]:
				xmin = 479.4796
				xmax = 479.5096
				text = "AH0"
			intervals [2052]:
				xmin = 479.5096
				xmax = 479.5396
				text = "sp"
			intervals [2053]:
				xmin = 479.5396
				xmax = 479.5996
				text = "D"
			intervals [2054]:
				xmin = 479.5996
				xmax = 479.6796
				text = "AY1"
			intervals [2055]:
				xmin = 479.6796
				xmax = 479.7096
				text = "N"
			intervals [2056]:
				xmin = 479.7096
				xmax = 479.7396
				text = "IH0"
			intervals [2057]:
				xmin = 479.7396
				xmax = 479.9496
				text = "N"
			intervals [2058]:
				xmin = 479.9496
				xmax = 480.0196
				text = "sp"
			intervals [2059]:
				xmin = 480.0196
				xmax = 480.0496
				text = "K"
			intervals [2060]:
				xmin = 480.0496
				xmax = 480.1396
				text = "AA1"
			intervals [2061]:
				xmin = 480.1396
				xmax = 480.2796
				text = "R"
			intervals [2062]:
				xmin = 480.2796
				xmax = 480.3096
				text = "AY1"
			intervals [2063]:
				xmin = 480.3096
				xmax = 480.3396
				text = "V"
			intervals [2064]:
				xmin = 480.3396
				xmax = 480.3696
				text = "AO1"
			intervals [2065]:
				xmin = 480.3696
				xmax = 480.4196
				text = "L"
			intervals [2066]:
				xmin = 480.4196
				xmax = 480.4896
				text = "W"
			intervals [2067]:
				xmin = 480.4896
				xmax = 480.5196
				text = "IY0"
			intervals [2068]:
				xmin = 480.5196
				xmax = 480.5496
				text = "Z"
			intervals [2069]:
				xmin = 480.5496
				xmax = 480.6696
				text = "sp"
			intervals [2070]:
				xmin = 480.6696
				xmax = 480.7396
				text = "W"
			intervals [2071]:
				xmin = 480.7396
				xmax = 480.7696
				text = "AH1"
			intervals [2072]:
				xmin = 480.7696
				xmax = 480.8096
				text = "N"
			intervals [2073]:
				xmin = 480.8096
				xmax = 480.8496
				text = "D"
			intervals [2074]:
				xmin = 480.8496
				xmax = 480.9396
				text = "ER0"
			intervals [2075]:
				xmin = 480.9396
				xmax = 480.9696
				text = "D"
			intervals [2076]:
				xmin = 480.9696
				xmax = 481.0596
				text = "AH0"
			intervals [2077]:
				xmin = 481.0596
				xmax = 481.1096
				text = "B"
			intervals [2078]:
				xmin = 481.1096
				xmax = 481.1896
				text = "AW1"
			intervals [2079]:
				xmin = 481.1896
				xmax = 481.3196
				text = "T"
			intervals [2080]:
				xmin = 481.3196
				xmax = 481.3696
				text = "sp"
			intervals [2081]:
				xmin = 481.3696
				xmax = 481.4296
				text = "DH"
			intervals [2082]:
				xmin = 481.4296
				xmax = 481.4996
				text = "AH0"
			intervals [2083]:
				xmin = 481.4996
				xmax = 481.6396
				text = "T"
			intervals [2084]:
				xmin = 481.6396
				xmax = 482.281
				text = "sp"
			intervals [2085]:
				xmin = 482.281
				xmax = 482.311
				text = "AH1"
			intervals [2086]:
				xmin = 482.311
				xmax = 482.741
				text = "M"
			intervals [2087]:
				xmin = 482.741
				xmax = 483.5076
				text = ""
			intervals [2088]:
				xmin = 483.5076
				xmax = 483.5976
				text = "D"
			intervals [2089]:
				xmin = 483.5976
				xmax = 483.6276
				text = "UW1"
			intervals [2090]:
				xmin = 483.6276
				xmax = 483.7676
				text = "DH"
			intervals [2091]:
				xmin = 483.7676
				xmax = 483.9776
				text = "EY1"
			intervals [2092]:
				xmin = 483.9776
				xmax = 484.1276
				text = "sp"
			intervals [2093]:
				xmin = 484.1276
				xmax = 484.1699
				text = ""
			intervals [2094]:
				xmin = 484.1699
				xmax = 484.2299
				text = "B"
			intervals [2095]:
				xmin = 484.2299
				xmax = 484.2699
				text = "R"
			intervals [2096]:
				xmin = 484.2699
				xmax = 484.3499
				text = "IH1"
			intervals [2097]:
				xmin = 484.3499
				xmax = 484.4299
				text = "NG"
			intervals [2098]:
				xmin = 484.4299
				xmax = 484.4599
				text = "DH"
			intervals [2099]:
				xmin = 484.4599
				xmax = 484.5199
				text = "AH0"
			intervals [2100]:
				xmin = 484.5199
				xmax = 484.6199
				text = "sp"
			intervals [2101]:
				xmin = 484.6199
				xmax = 484.6499
				text = "F"
			intervals [2102]:
				xmin = 484.6499
				xmax = 484.7699
				text = "UW1"
			intervals [2103]:
				xmin = 484.7699
				xmax = 484.8399
				text = "D"
			intervals [2104]:
				xmin = 484.8399
				xmax = 485.0299
				text = "AA1"
			intervals [2105]:
				xmin = 485.0299
				xmax = 485.0599
				text = "N"
			intervals [2106]:
				xmin = 485.0599
				xmax = 485.1599
				text = "AO1"
			intervals [2107]:
				xmin = 485.1599
				xmax = 485.3699
				text = "L"
			intervals [2108]:
				xmin = 485.3699
				xmax = 485.3999
				text = "sp"
			intervals [2109]:
				xmin = 485.3999
				xmax = 485.4299
				text = "K"
			intervals [2110]:
				xmin = 485.4299
				xmax = 485.4999
				text = "UH1"
			intervals [2111]:
				xmin = 485.4999
				xmax = 485.5299
				text = "K"
			intervals [2112]:
				xmin = 485.5299
				xmax = 485.5599
				text = "T"
			intervals [2113]:
				xmin = 485.5599
				xmax = 485.5899
				text = "sp"
			intervals [2114]:
				xmin = 485.5899
				xmax = 485.7399
				text = "ER0"
			intervals [2115]:
				xmin = 485.7399
				xmax = 485.7699
				text = "sp"
			intervals [2116]:
				xmin = 485.7699
				xmax = 485.7999
				text = "D"
			intervals [2117]:
				xmin = 485.7999
				xmax = 485.8599
				text = "UW1"
			intervals [2118]:
				xmin = 485.8599
				xmax = 485.8899
				text = "sp"
			intervals [2119]:
				xmin = 485.8899
				xmax = 485.9199
				text = "DH"
			intervals [2120]:
				xmin = 485.9199
				xmax = 486.0399
				text = "EY1"
			intervals [2121]:
				xmin = 486.0399
				xmax = 486.1099
				text = "sp"
			intervals [2122]:
				xmin = 486.1099
				xmax = 486.1399
				text = "K"
			intervals [2123]:
				xmin = 486.1399
				xmax = 486.1799
				text = "UH1"
			intervals [2124]:
				xmin = 486.1799
				xmax = 486.2099
				text = "K"
			intervals [2125]:
				xmin = 486.2099
				xmax = 486.3599
				text = "sp"
			intervals [2126]:
				xmin = 486.3599
				xmax = 486.4199
				text = "R"
			intervals [2127]:
				xmin = 486.4199
				xmax = 486.5299
				text = "AY1"
			intervals [2128]:
				xmin = 486.5299
				xmax = 486.5799
				text = "T"
			intervals [2129]:
				xmin = 486.5799
				xmax = 486.6099
				text = "AA1"
			intervals [2130]:
				xmin = 486.6099
				xmax = 486.7299
				text = "N"
			intervals [2131]:
				xmin = 486.7299
				xmax = 486.7899
				text = "sp"
			intervals [2132]:
				xmin = 486.7899
				xmax = 486.8199
				text = "DH"
			intervals [2133]:
				xmin = 486.8199
				xmax = 486.8499
				text = "AH0"
			intervals [2134]:
				xmin = 486.8499
				xmax = 486.8999
				text = "sp"
			intervals [2135]:
				xmin = 486.8999
				xmax = 486.9299
				text = "T"
			intervals [2136]:
				xmin = 486.9299
				xmax = 486.9599
				text = "R"
			intervals [2137]:
				xmin = 486.9599
				xmax = 486.9899
				text = "EY1"
			intervals [2138]:
				xmin = 486.9899
				xmax = 487.0199
				text = "N"
			intervals [2139]:
				xmin = 487.0199
				xmax = 487.2899
				text = "sp"
			intervals [2140]:
				xmin = 487.2899
				xmax = 488.7813
				text = ""
			intervals [2141]:
				xmin = 488.7813
				xmax = 489.2113
				text = "OW1"
			intervals [2142]:
				xmin = 489.2113
				xmax = 489.3213
				text = "sp"
			intervals [2143]:
				xmin = 489.3213
				xmax = 489.3513
				text = "Y"
			intervals [2144]:
				xmin = 489.3513
				xmax = 489.3813
				text = "AE1"
			intervals [2145]:
				xmin = 489.3813
				xmax = 501.2262
				text = "sp"
			intervals [2146]:
				xmin = 501.2262
				xmax = 501.2762
				text = "IH0"
			intervals [2147]:
				xmin = 501.2762
				xmax = 501.3062
				text = "Z"
			intervals [2148]:
				xmin = 501.3062
				xmax = 501.3362
				text = "AH0"
			intervals [2149]:
				xmin = 501.3362
				xmax = 501.3762
				text = "N"
			intervals [2150]:
				xmin = 501.3762
				xmax = 501.4162
				text = "T"
			intervals [2151]:
				xmin = 501.4162
				xmax = 501.4862
				text = "IH0"
			intervals [2152]:
				xmin = 501.4862
				xmax = 501.5762
				text = "T"
			intervals [2153]:
				xmin = 501.5762
				xmax = 501.6062
				text = "sp"
			intervals [2154]:
				xmin = 501.6062
				xmax = 501.6462
				text = "HH"
			intervals [2155]:
				xmin = 501.6462
				xmax = 501.7662
				text = "AA1"
			intervals [2156]:
				xmin = 501.7662
				xmax = 501.8662
				text = "R"
			intervals [2157]:
				xmin = 501.8662
				xmax = 501.8962
				text = "D"
			intervals [2158]:
				xmin = 501.8962
				xmax = 501.9862
				text = "sp"
			intervals [2159]:
				xmin = 501.9862
				xmax = 502.0162
				text = "T"
			intervals [2160]:
				xmin = 502.0162
				xmax = 502.1762
				text = "AH0"
			intervals [2161]:
				xmin = 502.1762
				xmax = 502.2262
				text = "sp"
			intervals [2162]:
				xmin = 502.2262
				xmax = 502.5806
				text = ""
			intervals [2163]:
				xmin = 502.5806
				xmax = 502.7106
				text = "IH0"
			intervals [2164]:
				xmin = 502.7106
				xmax = 502.7406
				text = "Z"
			intervals [2165]:
				xmin = 502.7406
				xmax = 502.7706
				text = "AH0"
			intervals [2166]:
				xmin = 502.7706
				xmax = 502.8006
				text = "N"
			intervals [2167]:
				xmin = 502.8006
				xmax = 502.8306
				text = "T"
			intervals [2168]:
				xmin = 502.8306
				xmax = 502.8606
				text = "IH0"
			intervals [2169]:
				xmin = 502.8606
				xmax = 502.9106
				text = "T"
			intervals [2170]:
				xmin = 502.9106
				xmax = 502.9406
				text = "sp"
			intervals [2171]:
				xmin = 502.9406
				xmax = 502.9906
				text = "HH"
			intervals [2172]:
				xmin = 502.9906
				xmax = 503.1106
				text = "AA1"
			intervals [2173]:
				xmin = 503.1106
				xmax = 503.1706
				text = "R"
			intervals [2174]:
				xmin = 503.1706
				xmax = 503.2106
				text = "D"
			intervals [2175]:
				xmin = 503.2106
				xmax = 503.2706
				text = "AA1"
			intervals [2176]:
				xmin = 503.2706
				xmax = 503.3406
				text = "N"
			intervals [2177]:
				xmin = 503.3406
				xmax = 503.4006
				text = "AH0"
			intervals [2178]:
				xmin = 503.4006
				xmax = 503.4906
				text = "M"
			intervals [2179]:
				xmin = 503.4906
				xmax = 503.5606
				text = "B"
			intervals [2180]:
				xmin = 503.5606
				xmax = 503.6506
				text = "AE1"
			intervals [2181]:
				xmin = 503.6506
				xmax = 503.7306
				text = "K"
			intervals [2182]:
				xmin = 503.7306
				xmax = 503.8206
				text = "sp"
			intervals [2183]:
				xmin = 503.8206
				xmax = 503.8706
				text = "DH"
			intervals [2184]:
				xmin = 503.8706
				xmax = 503.9006
				text = "EH1"
			intervals [2185]:
				xmin = 503.9006
				xmax = 504.0806
				text = "R"
			intervals [2186]:
				xmin = 504.0806
				xmax = 505.0053
				text = "sp"
			intervals [2187]:
				xmin = 505.0053
				xmax = 505.0353
				text = "K"
			intervals [2188]:
				xmin = 505.0353
				xmax = 505.1153
				text = "IH1"
			intervals [2189]:
				xmin = 505.1153
				xmax = 505.1453
				text = "CH"
			intervals [2190]:
				xmin = 505.1453
				xmax = 505.1753
				text = "AH0"
			intervals [2191]:
				xmin = 505.1753
				xmax = 505.2953
				text = "N"
			intervals [2192]:
				xmin = 505.2953
				xmax = 505.3253
				text = "sp"
			intervals [2193]:
				xmin = 505.3253
				xmax = 505.4453
				text = "AH0"
			intervals [2194]:
				xmin = 505.4453
				xmax = 505.4753
				text = "V"
			intervals [2195]:
				xmin = 505.4753
				xmax = 505.5053
				text = "DH"
			intervals [2196]:
				xmin = 505.5053
				xmax = 505.5453
				text = "AH0"
			intervals [2197]:
				xmin = 505.5453
				xmax = 505.5953
				text = "sp"
			intervals [2198]:
				xmin = 505.5953
				xmax = 505.6253
				text = "T"
			intervals [2199]:
				xmin = 505.6253
				xmax = 505.7053
				text = "R"
			intervals [2200]:
				xmin = 505.7053
				xmax = 505.8353
				text = "EY1"
			intervals [2201]:
				xmin = 505.8353
				xmax = 505.8653
				text = "N"
			intervals [2202]:
				xmin = 505.8653
				xmax = 505.9653
				text = "M"
			intervals [2203]:
				xmin = 505.9653
				xmax = 506.1353
				text = "UW1"
			intervals [2204]:
				xmin = 506.1353
				xmax = 506.1653
				text = "V"
			intervals [2205]:
				xmin = 506.1653
				xmax = 506.2053
				text = "IH0"
			intervals [2206]:
				xmin = 506.2053
				xmax = 506.2553
				text = "N"
			intervals [2207]:
				xmin = 506.2553
				xmax = 506.2853
				text = "sp"
			intervals [2208]:
				xmin = 506.2853
				xmax = 506.6853
				text = "ER0"
			intervals [2209]:
				xmin = 506.6853
				xmax = 506.9682
				text = ""
			intervals [2210]:
				xmin = 506.9682
				xmax = 507.0982
				text = "IH0"
			intervals [2211]:
				xmin = 507.0982
				xmax = 507.1282
				text = "Z"
			intervals [2212]:
				xmin = 507.1282
				xmax = 507.1582
				text = "AH0"
			intervals [2213]:
				xmin = 507.1582
				xmax = 507.1882
				text = "N"
			intervals [2214]:
				xmin = 507.1882
				xmax = 507.2182
				text = "T"
			intervals [2215]:
				xmin = 507.2182
				xmax = 507.2582
				text = "IH0"
			intervals [2216]:
				xmin = 507.2582
				xmax = 507.3282
				text = "T"
			intervals [2217]:
				xmin = 507.3282
				xmax = 507.4282
				text = "sp"
			intervals [2218]:
				xmin = 507.4282
				xmax = 507.4582
				text = "T"
			intervals [2219]:
				xmin = 507.4582
				xmax = 507.5482
				text = "UW1"
			intervals [2220]:
				xmin = 507.5482
				xmax = 507.5782
				text = "sp"
			intervals [2221]:
				xmin = 507.5782
				xmax = 507.6282
				text = "B"
			intervals [2222]:
				xmin = 507.6282
				xmax = 507.6582
				text = "AE1"
			intervals [2223]:
				xmin = 507.6582
				xmax = 507.8382
				text = "D"
			intervals [2224]:
				xmin = 507.8382
				xmax = 507.9382
				text = "sp"
			intervals [2225]:
				xmin = 507.9382
				xmax = 513.2064
				text = ""
			intervals [2226]:
				xmin = 513.2064
				xmax = 513.3764
				text = "Y"
			intervals [2227]:
				xmin = 513.3764
				xmax = 513.6664
				text = "AE1"
			intervals [2228]:
				xmin = 513.6664
				xmax = 513.6964
				text = "sp"
			intervals [2229]:
				xmin = 513.6964
				xmax = 513.7864
				text = "AY1"
			intervals [2230]:
				xmin = 513.7864
				xmax = 513.9064
				text = "sp"
			intervals [2231]:
				xmin = 513.9064
				xmax = 513.9364
				text = "G"
			intervals [2232]:
				xmin = 513.9364
				xmax = 513.9664
				text = "EH1"
			intervals [2233]:
				xmin = 513.9664
				xmax = 513.9964
				text = "S"
			intervals [2234]:
				xmin = 513.9964
				xmax = 514.1964
				text = "sp"
			intervals [2235]:
				xmin = 514.1964
				xmax = 514.2264
				text = "S"
			intervals [2236]:
				xmin = 514.2264
				xmax = 514.2664
				text = "OW1"
			intervals [2237]:
				xmin = 514.2664
				xmax = 514.6064
				text = "sp"
			intervals [2238]:
				xmin = 514.6064
				xmax = 516.5516
				text = ""
			intervals [2239]:
				xmin = 516.5516
				xmax = 516.6916
				text = "W"
			intervals [2240]:
				xmin = 516.6916
				xmax = 516.7216
				text = "EH1"
			intervals [2241]:
				xmin = 516.7216
				xmax = 516.7516
				text = "L"
			intervals [2242]:
				xmin = 516.7516
				xmax = 516.8016
				text = "W"
			intervals [2243]:
				xmin = 516.8016
				xmax = 516.8416
				text = "AH1"
			intervals [2244]:
				xmin = 516.8416
				xmax = 516.9316
				text = "T"
			intervals [2245]:
				xmin = 516.9316
				xmax = 516.9616
				text = "W"
			intervals [2246]:
				xmin = 516.9616
				xmax = 517.0116
				text = "UH1"
			intervals [2247]:
				xmin = 517.0116
				xmax = 517.0616
				text = "D"
			intervals [2248]:
				xmin = 517.0616
				xmax = 517.1116
				text = "Y"
			intervals [2249]:
				xmin = 517.1116
				xmax = 517.1816
				text = "UW1"
			intervals [2250]:
				xmin = 517.1816
				xmax = 517.2616
				text = "D"
			intervals [2251]:
				xmin = 517.2616
				xmax = 517.4916
				text = "UW1"
			intervals [2252]:
				xmin = 517.4916
				xmax = 517.5216
				text = "sp"
			intervals [2253]:
				xmin = 517.5216
				xmax = 517.5916
				text = "S"
			intervals [2254]:
				xmin = 517.5916
				xmax = 517.7216
				text = "EY1"
			intervals [2255]:
				xmin = 517.7216
				xmax = 517.7516
				text = "IH0"
			intervals [2256]:
				xmin = 517.7516
				xmax = 517.8716
				text = "N"
			intervals [2257]:
				xmin = 517.8716
				xmax = 517.9016
				text = "sp"
			intervals [2258]:
				xmin = 517.9016
				xmax = 517.9316
				text = "AH0"
			intervals [2259]:
				xmin = 517.9316
				xmax = 517.9616
				text = "sp"
			intervals [2260]:
				xmin = 517.9616
				xmax = 517.9916
				text = "T"
			intervals [2261]:
				xmin = 517.9916
				xmax = 518.0516
				text = "IH1"
			intervals [2262]:
				xmin = 518.0516
				xmax = 518.1416
				text = "P"
			intervals [2263]:
				xmin = 518.1416
				xmax = 518.2116
				text = "AH0"
			intervals [2264]:
				xmin = 518.2116
				xmax = 518.2516
				text = "K"
			intervals [2265]:
				xmin = 518.2516
				xmax = 518.2916
				text = "AH0"
			intervals [2266]:
				xmin = 518.2916
				xmax = 518.4316
				text = "L"
			intervals [2267]:
				xmin = 518.4316
				xmax = 518.4616
				text = "sp"
			intervals [2268]:
				xmin = 518.4616
				xmax = 518.5316
				text = "D"
			intervals [2269]:
				xmin = 518.5316
				xmax = 518.7416
				text = "EY1"
			intervals [2270]:
				xmin = 518.7416
				xmax = 519.6147
				text = "sp"
			intervals [2271]:
				xmin = 519.6147
				xmax = 519.7547
				text = "AH1"
			intervals [2272]:
				xmin = 519.7547
				xmax = 519.8347
				text = "M"
			intervals [2273]:
				xmin = 519.8347
				xmax = 519.9747
				text = "sp"
			intervals [2274]:
				xmin = 519.9747
				xmax = 520.9593
				text = ""
			intervals [2275]:
				xmin = 520.9593
				xmax = 521.0393
				text = "AA1"
			intervals [2276]:
				xmin = 521.0393
				xmax = 521.1693
				text = "N"
			intervals [2277]:
				xmin = 521.1693
				xmax = 521.1993
				text = "sp"
			intervals [2278]:
				xmin = 521.1993
				xmax = 521.2493
				text = "Y"
			intervals [2279]:
				xmin = 521.2493
				xmax = 521.2793
				text = "UH1"
			intervals [2280]:
				xmin = 521.2793
				xmax = 521.3593
				text = "R"
			intervals [2281]:
				xmin = 521.3593
				xmax = 521.4193
				text = "sp"
			intervals [2282]:
				xmin = 521.4193
				xmax = 521.4693
				text = "JH"
			intervals [2283]:
				xmin = 521.4693
				xmax = 521.6693
				text = "AA1"
			intervals [2284]:
				xmin = 521.6693
				xmax = 521.7493
				text = "B"
			intervals [2285]:
				xmin = 521.7493
				xmax = 521.7893
				text = "W"
			intervals [2286]:
				xmin = 521.7893
				xmax = 521.8393
				text = "AH1"
			intervals [2287]:
				xmin = 521.8393
				xmax = 521.8693
				text = "T"
			intervals [2288]:
				xmin = 521.8693
				xmax = 521.9293
				text = "AO1"
			intervals [2289]:
				xmin = 521.9293
				xmax = 522.2593
				text = "L"
			intervals [2290]:
				xmin = 522.2593
				xmax = 522.2893
				text = "sp"
			intervals [2291]:
				xmin = 522.2893
				xmax = 522.3193
				text = "D"
			intervals [2292]:
				xmin = 522.3193
				xmax = 522.3493
				text = "IH0"
			intervals [2293]:
				xmin = 522.3493
				xmax = 522.3793
				text = "D"
			intervals [2294]:
				xmin = 522.3793
				xmax = 522.4093
				text = "sp"
			intervals [2295]:
				xmin = 522.4093
				xmax = 522.4493
				text = "Y"
			intervals [2296]:
				xmin = 522.4493
				xmax = 522.4793
				text = "UW1"
			intervals [2297]:
				xmin = 522.4793
				xmax = 522.5093
				text = "D"
			intervals [2298]:
				xmin = 522.5093
				xmax = 522.6593
				text = "UW1"
			intervals [2299]:
				xmin = 522.6593
				xmax = 525.9052
				text = "sp"
			intervals [2300]:
				xmin = 525.9052
				xmax = 525.9352
				text = "N"
			intervals [2301]:
				xmin = 525.9352
				xmax = 526.0252
				text = "AW1"
			intervals [2302]:
				xmin = 526.0252
				xmax = 526.0652
				text = "W"
			intervals [2303]:
				xmin = 526.0652
				xmax = 526.1052
				text = "UH1"
			intervals [2304]:
				xmin = 526.1052
				xmax = 526.1352
				text = "D"
			intervals [2305]:
				xmin = 526.1352
				xmax = 526.1652
				text = "sp"
			intervals [2306]:
				xmin = 526.1652
				xmax = 526.1952
				text = "Y"
			intervals [2307]:
				xmin = 526.1952
				xmax = 526.2252
				text = "UW1"
			intervals [2308]:
				xmin = 526.2252
				xmax = 526.2552
				text = "HH"
			intervals [2309]:
				xmin = 526.2552
				xmax = 526.2852
				text = "AE1"
			intervals [2310]:
				xmin = 526.2852
				xmax = 526.3752
				text = "V"
			intervals [2311]:
				xmin = 526.3752
				xmax = 526.4052
				text = "T"
			intervals [2312]:
				xmin = 526.4052
				xmax = 526.4452
				text = "AH0"
			intervals [2313]:
				xmin = 526.4452
				xmax = 526.4952
				text = "sp"
			intervals [2314]:
				xmin = 526.4952
				xmax = 526.5252
				text = "S"
			intervals [2315]:
				xmin = 526.5252
				xmax = 526.5852
				text = "P"
			intervals [2316]:
				xmin = 526.5852
				xmax = 526.6452
				text = "EH1"
			intervals [2317]:
				xmin = 526.6452
				xmax = 526.6852
				text = "N"
			intervals [2318]:
				xmin = 526.6852
				xmax = 526.7152
				text = "D"
			intervals [2319]:
				xmin = 526.7152
				xmax = 526.7852
				text = "AH0"
			intervals [2320]:
				xmin = 526.7852
				xmax = 526.8152
				text = "sp"
			intervals [2321]:
				xmin = 526.8152
				xmax = 526.8752
				text = "K"
			intervals [2322]:
				xmin = 526.8752
				xmax = 526.9252
				text = "AH1"
			intervals [2323]:
				xmin = 526.9252
				xmax = 527.0152
				text = "P"
			intervals [2324]:
				xmin = 527.0152
				xmax = 527.0552
				text = "AH0"
			intervals [2325]:
				xmin = 527.0552
				xmax = 527.1152
				text = "L"
			intervals [2326]:
				xmin = 527.1152
				xmax = 527.1452
				text = "sp"
			intervals [2327]:
				xmin = 527.1452
				xmax = 527.1952
				text = "D"
			intervals [2328]:
				xmin = 527.1952
				xmax = 527.4052
				text = "EY1"
			intervals [2329]:
				xmin = 527.4052
				xmax = 527.4552
				text = "Z"
			intervals [2330]:
				xmin = 527.4552
				xmax = 527.5252
				text = "AA1"
			intervals [2331]:
				xmin = 527.5252
				xmax = 527.7052
				text = "N"
			intervals [2332]:
				xmin = 527.7052
				xmax = 527.7352
				text = "sp"
			intervals [2333]:
				xmin = 527.7352
				xmax = 527.7652
				text = "AH0"
			intervals [2334]:
				xmin = 527.7652
				xmax = 527.8152
				text = "sp"
			intervals [2335]:
				xmin = 527.8152
				xmax = 527.8452
				text = "T"
			intervals [2336]:
				xmin = 527.8452
				xmax = 527.8752
				text = "R"
			intervals [2337]:
				xmin = 527.8752
				xmax = 527.9852
				text = "EY1"
			intervals [2338]:
				xmin = 527.9852
				xmax = 528.1852
				text = "N"
			intervals [2339]:
				xmin = 528.1852
				xmax = 528.3552
				text = "sp"
			intervals [2340]:
				xmin = 528.3552
				xmax = 528.3952
				text = "ER0"
			intervals [2341]:
				xmin = 528.3952
				xmax = 529.4126
				text = ""
			intervals [2342]:
				xmin = 529.4126
				xmax = 529.4926
				text = "HH"
			intervals [2343]:
				xmin = 529.4926
				xmax = 529.6426
				text = "AW1"
			intervals [2344]:
				xmin = 529.6426
				xmax = 529.6726
				text = "sp"
			intervals [2345]:
				xmin = 529.6726
				xmax = 529.7026
				text = "D"
			intervals [2346]:
				xmin = 529.7026
				xmax = 529.7326
				text = "IH0"
			intervals [2347]:
				xmin = 529.7326
				xmax = 529.7626
				text = "D"
			intervals [2348]:
				xmin = 529.7626
				xmax = 529.7926
				text = "DH"
			intervals [2349]:
				xmin = 529.7926
				xmax = 529.8426
				text = "AH0"
			intervals [2350]:
				xmin = 529.8426
				xmax = 530.0826
				text = "T"
			intervals [2351]:
				xmin = 530.0826
				xmax = 530.1226
				text = "W"
			intervals [2352]:
				xmin = 530.1226
				xmax = 530.1526
				text = "ER1"
			intervals [2353]:
				xmin = 530.1526
				xmax = 530.2526
				text = "K"
			intervals [2354]:
				xmin = 530.2526
				xmax = 530.4126
				text = "sp"
			intervals [2355]:
				xmin = 530.4126
				xmax = 533.2056
				text = ""
			intervals [2356]:
				xmin = 533.2056
				xmax = 533.2356
				text = "AH1"
			intervals [2357]:
				xmin = 533.2356
				xmax = 533.3356
				text = "HH"
			intervals [2358]:
				xmin = 533.3356
				xmax = 533.7856
				text = "AH1"
			intervals [2359]:
				xmin = 533.7856
				xmax = 533.8356
				text = "sp"
			intervals [2360]:
				xmin = 533.8356
				xmax = 535.5787
				text = ""
			intervals [2361]:
				xmin = 535.5787
				xmax = 535.6887
				text = "HH"
			intervals [2362]:
				xmin = 535.6887
				xmax = 535.7287
				text = "W"
			intervals [2363]:
				xmin = 535.7287
				xmax = 535.7687
				text = "AH1"
			intervals [2364]:
				xmin = 535.7687
				xmax = 535.8287
				text = "T"
			intervals [2365]:
				xmin = 535.8287
				xmax = 535.8587
				text = "sp"
			intervals [2366]:
				xmin = 535.8587
				xmax = 535.8987
				text = "K"
			intervals [2367]:
				xmin = 535.8987
				xmax = 536.0687
				text = "AY1"
			intervals [2368]:
				xmin = 536.0687
				xmax = 536.0987
				text = "N"
			intervals [2369]:
				xmin = 536.0987
				xmax = 536.1287
				text = "AH0"
			intervals [2370]:
				xmin = 536.1287
				xmax = 536.1687
				text = "V"
			intervals [2371]:
				xmin = 536.1687
				xmax = 536.2387
				text = "R"
			intervals [2372]:
				xmin = 536.2387
				xmax = 536.2987
				text = "AH1"
			intervals [2373]:
				xmin = 536.2987
				xmax = 536.4187
				text = "N"
			intervals [2374]:
				xmin = 536.4187
				xmax = 536.4687
				text = "Z"
			intervals [2375]:
				xmin = 536.4687
				xmax = 536.5387
				text = "sp"
			intervals [2376]:
				xmin = 536.5387
				xmax = 536.6387
				text = "W"
			intervals [2377]:
				xmin = 536.6387
				xmax = 536.7687
				text = "ER0"
			intervals [2378]:
				xmin = 536.7687
				xmax = 536.7987
				text = "sp"
			intervals [2379]:
				xmin = 536.7987
				xmax = 536.8287
				text = "DH"
			intervals [2380]:
				xmin = 536.8287
				xmax = 536.8587
				text = "EH1"
			intervals [2381]:
				xmin = 536.8587
				xmax = 536.9087
				text = "R"
			intervals [2382]:
				xmin = 536.9087
				xmax = 537.1387
				text = "sp"
			intervals [2383]:
				xmin = 537.1387
				xmax = 540.8505
				text = ""
			intervals [2384]:
				xmin = 540.8505
				xmax = 541.3405
				text = "M"
			intervals [2385]:
				xmin = 541.3405
				xmax = 541.4005
				text = "HH"
			intervals [2386]:
				xmin = 541.4005
				xmax = 541.4305
				text = "M"
			intervals [2387]:
				xmin = 541.4305
				xmax = 541.867
				text = ""
			intervals [2388]:
				xmin = 541.867
				xmax = 541.927
				text = "sil"
			intervals [2389]:
				xmin = 541.927
				xmax = 542.037
				text = "HH"
			intervals [2390]:
				xmin = 542.037
				xmax = 542.067
				text = "W"
			intervals [2391]:
				xmin = 542.067
				xmax = 542.107
				text = "AH1"
			intervals [2392]:
				xmin = 542.107
				xmax = 542.137
				text = "T"
			intervals [2393]:
				xmin = 542.137
				xmax = 542.187
				text = "AH0"
			intervals [2394]:
				xmin = 542.187
				xmax = 542.247
				text = "B"
			intervals [2395]:
				xmin = 542.247
				xmax = 542.357
				text = "AW1"
			intervals [2396]:
				xmin = 542.357
				xmax = 542.387
				text = "T"
			intervals [2397]:
				xmin = 542.387
				xmax = 542.417
				text = "AH0"
			intervals [2398]:
				xmin = 542.417
				xmax = 542.457
				text = "L"
			intervals [2399]:
				xmin = 542.457
				xmax = 542.747
				text = "AO1"
			intervals [2400]:
				xmin = 542.747
				xmax = 542.937
				text = "NG"
			intervals [2401]:
				xmin = 542.937
				xmax = 542.997
				text = "R"
			intervals [2402]:
				xmin = 542.997
				xmax = 543.027
				text = "AH1"
			intervals [2403]:
				xmin = 543.027
				xmax = 543.477
				text = "N"
			intervals [2404]:
				xmin = 543.477
				xmax = 543.507
				text = "sp"
			intervals [2405]:
				xmin = 543.507
				xmax = 543.547
				text = "HH"
			intervals [2406]:
				xmin = 543.547
				xmax = 543.617
				text = "AW1"
			intervals [2407]:
				xmin = 543.617
				xmax = 543.647
				text = "D"
			intervals [2408]:
				xmin = 543.647
				xmax = 543.677
				text = "IH0"
			intervals [2409]:
				xmin = 543.677
				xmax = 543.707
				text = "Z"
			intervals [2410]:
				xmin = 543.707
				xmax = 543.767
				text = "sp"
			intervals [2411]:
				xmin = 543.767
				xmax = 543.817
				text = "DH"
			intervals [2412]:
				xmin = 543.817
				xmax = 543.847
				text = "AH0"
			intervals [2413]:
				xmin = 543.847
				xmax = 543.937
				text = "T"
			intervals [2414]:
				xmin = 543.937
				xmax = 543.967
				text = "W"
			intervals [2415]:
				xmin = 543.967
				xmax = 544.007
				text = "ER1"
			intervals [2416]:
				xmin = 544.007
				xmax = 544.107
				text = "K"
			intervals [2417]:
				xmin = 544.107
				xmax = 544.267
				text = "sp"
			intervals [2418]:
				xmin = 544.267
				xmax = 558.819
				text = ""
			intervals [2419]:
				xmin = 558.819
				xmax = 559.269
				text = "M"
			intervals [2420]:
				xmin = 559.269
				xmax = 559.299
				text = "HH"
			intervals [2421]:
				xmin = 559.299
				xmax = 559.329
				text = "M"
			intervals [2422]:
				xmin = 559.329
				xmax = 559.369
				text = "sp"
			intervals [2423]:
				xmin = 559.369
				xmax = 563.177
				text = ""
			intervals [2424]:
				xmin = 563.177
				xmax = 563.277
				text = "M"
			intervals [2425]:
				xmin = 563.277
				xmax = 563.307
				text = "HH"
			intervals [2426]:
				xmin = 563.307
				xmax = 563.807
				text = "M"
			intervals [2427]:
				xmin = 563.807
				xmax = 565.9779
				text = "sp"
			intervals [2428]:
				xmin = 565.9779
				xmax = 566.0379
				text = "HH"
			intervals [2429]:
				xmin = 566.0379
				xmax = 566.0979
				text = "W"
			intervals [2430]:
				xmin = 566.0979
				xmax = 566.2779
				text = "AH1"
			intervals [2431]:
				xmin = 566.2779
				xmax = 566.3579
				text = "T"
			intervals [2432]:
				xmin = 566.3579
				xmax = 566.5279
				text = "sp"
			intervals [2433]:
				xmin = 566.5279
				xmax = 566.7579
				text = "W"
			intervals [2434]:
				xmin = 566.7579
				xmax = 566.7979
				text = "UH1"
			intervals [2435]:
				xmin = 566.7979
				xmax = 566.8279
				text = "D"
			intervals [2436]:
				xmin = 566.8279
				xmax = 566.9179
				text = "Y"
			intervals [2437]:
				xmin = 566.9179
				xmax = 567.0979
				text = "UW1"
			intervals [2438]:
				xmin = 567.0979
				xmax = 567.1279
				text = "sp"
			intervals [2439]:
				xmin = 567.1279
				xmax = 567.1579
				text = "D"
			intervals [2440]:
				xmin = 567.1579
				xmax = 567.2379
				text = "UW1"
			intervals [2441]:
				xmin = 567.2379
				xmax = 567.2679
				text = "S"
			intervals [2442]:
				xmin = 567.2679
				xmax = 567.2979
				text = "EY1"
			intervals [2443]:
				xmin = 567.2979
				xmax = 567.3279
				text = "sp"
			intervals [2444]:
				xmin = 567.3279
				xmax = 567.3579
				text = "Y"
			intervals [2445]:
				xmin = 567.3579
				xmax = 567.3879
				text = "UW1"
			intervals [2446]:
				xmin = 567.3879
				xmax = 567.4179
				text = "W"
			intervals [2447]:
				xmin = 567.4179
				xmax = 567.4879
				text = "ER0"
			intervals [2448]:
				xmin = 567.4879
				xmax = 567.5179
				text = "sp"
			intervals [2449]:
				xmin = 567.5179
				xmax = 567.5479
				text = "G"
			intervals [2450]:
				xmin = 567.5479
				xmax = 567.5779
				text = "OW1"
			intervals [2451]:
				xmin = 567.5779
				xmax = 567.6079
				text = "IH0"
			intervals [2452]:
				xmin = 567.6079
				xmax = 567.6379
				text = "N"
			intervals [2453]:
				xmin = 567.6379
				xmax = 567.8079
				text = "AO1"
			intervals [2454]:
				xmin = 567.8079
				xmax = 567.8579
				text = "N"
			intervals [2455]:
				xmin = 567.8579
				xmax = 567.8879
				text = "AH0"
			intervals [2456]:
				xmin = 567.8879
				xmax = 567.9179
				text = "L"
			intervals [2457]:
				xmin = 567.9179
				xmax = 567.9479
				text = "AO1"
			intervals [2458]:
				xmin = 567.9479
				xmax = 567.9779
				text = "NG"
			intervals [2459]:
				xmin = 567.9779
				xmax = 568.0079
				text = "R"
			intervals [2460]:
				xmin = 568.0079
				xmax = 568.1079
				text = "AH1"
			intervals [2461]:
				xmin = 568.1079
				xmax = 568.2579
				text = "N"
			intervals [2462]:
				xmin = 568.2579
				xmax = 568.3279
				text = "sp"
			intervals [2463]:
				xmin = 568.3279
				xmax = 568.6809
				text = ""
			intervals [2464]:
				xmin = 568.6809
				xmax = 568.7409
				text = "W"
			intervals [2465]:
				xmin = 568.7409
				xmax = 568.7709
				text = "EH1"
			intervals [2466]:
				xmin = 568.7709
				xmax = 568.8009
				text = "N"
			intervals [2467]:
				xmin = 568.8009
				xmax = 568.8309
				text = "Y"
			intervals [2468]:
				xmin = 568.8309
				xmax = 568.8709
				text = "UW1"
			intervals [2469]:
				xmin = 568.8709
				xmax = 568.9009
				text = "sp"
			intervals [2470]:
				xmin = 568.9009
				xmax = 568.9409
				text = "G"
			intervals [2471]:
				xmin = 568.9409
				xmax = 569.0009
				text = "EH1"
			intervals [2472]:
				xmin = 569.0009
				xmax = 569.0609
				text = "T"
			intervals [2473]:
				xmin = 569.0609
				xmax = 569.1609
				text = "AH1"
			intervals [2474]:
				xmin = 569.1609
				xmax = 569.2509
				text = "P"
			intervals [2475]:
				xmin = 569.2509
				xmax = 569.3109
				text = "IH0"
			intervals [2476]:
				xmin = 569.3109
				xmax = 569.4809
				text = "N"
			intervals [2477]:
				xmin = 569.4809
				xmax = 569.5109
				text = "sp"
			intervals [2478]:
				xmin = 569.5109
				xmax = 569.6574
				text = ""
			intervals [2479]:
				xmin = 569.6574
				xmax = 569.6874
				text = "IH0"
			intervals [2480]:
				xmin = 569.6874
				xmax = 569.7174
				text = "N"
			intervals [2481]:
				xmin = 569.7174
				xmax = 569.7474
				text = "sp"
			intervals [2482]:
				xmin = 569.7474
				xmax = 569.7774
				text = "DH"
			intervals [2483]:
				xmin = 569.7774
				xmax = 569.8074
				text = "AH0"
			intervals [2484]:
				xmin = 569.8074
				xmax = 569.8374
				text = "M"
			intervals [2485]:
				xmin = 569.8374
				xmax = 570.1574
				text = "AO1"
			intervals [2486]:
				xmin = 570.1574
				xmax = 570.2174
				text = "R"
			intervals [2487]:
				xmin = 570.2174
				xmax = 570.2574
				text = "N"
			intervals [2488]:
				xmin = 570.2574
				xmax = 570.2974
				text = "IH0"
			intervals [2489]:
				xmin = 570.2974
				xmax = 570.3774
				text = "NG"
			intervals [2490]:
				xmin = 570.3774
				xmax = 570.4374
				text = "sp"
			intervals [2491]:
				xmin = 570.4374
				xmax = 571.1917
				text = ""
			intervals [2492]:
				xmin = 571.1917
				xmax = 571.2617
				text = "HH"
			intervals [2493]:
				xmin = 571.2617
				xmax = 571.3117
				text = "W"
			intervals [2494]:
				xmin = 571.3117
				xmax = 571.3617
				text = "AH1"
			intervals [2495]:
				xmin = 571.3617
				xmax = 571.4017
				text = "T"
			intervals [2496]:
				xmin = 571.4017
				xmax = 571.5417
				text = "AO1"
			intervals [2497]:
				xmin = 571.5417
				xmax = 571.6017
				text = "L"
			intervals [2498]:
				xmin = 571.6017
				xmax = 571.6417
				text = "W"
			intervals [2499]:
				xmin = 571.6417
				xmax = 571.6817
				text = "UH1"
			intervals [2500]:
				xmin = 571.6817
				xmax = 571.7117
				text = "D"
			intervals [2501]:
				xmin = 571.7117
				xmax = 571.7417
				text = "sp"
			intervals [2502]:
				xmin = 571.7417
				xmax = 571.7717
				text = "Y"
			intervals [2503]:
				xmin = 571.7717
				xmax = 571.8017
				text = "UW1"
			intervals [2504]:
				xmin = 571.8017
				xmax = 571.8317
				text = "sp"
			intervals [2505]:
				xmin = 571.8317
				xmax = 571.8817
				text = "HH"
			intervals [2506]:
				xmin = 571.8817
				xmax = 571.9217
				text = "AE1"
			intervals [2507]:
				xmin = 571.9217
				xmax = 571.9517
				text = "V"
			intervals [2508]:
				xmin = 571.9517
				xmax = 572.0617
				text = "sp"
			intervals [2509]:
				xmin = 572.0617
				xmax = 572.0917
				text = "T"
			intervals [2510]:
				xmin = 572.0917
				xmax = 572.1217
				text = "IH0"
			intervals [2511]:
				xmin = 572.1217
				xmax = 572.2017
				text = "sp"
			intervals [2512]:
				xmin = 572.2017
				xmax = 572.2317
				text = "D"
			intervals [2513]:
				xmin = 572.2317
				xmax = 572.4117
				text = "UW1"
			intervals [2514]:
				xmin = 572.4117
				xmax = 572.5217
				text = "sp"
			intervals [2515]:
				xmin = 572.5217
				xmax = 580.9974
				text = ""
			intervals [2516]:
				xmin = 580.9974
				xmax = 581.4474
				text = "M"
			intervals [2517]:
				xmin = 581.4474
				xmax = 581.4774
				text = "HH"
			intervals [2518]:
				xmin = 581.4774
				xmax = 581.5174
				text = "M"
			intervals [2519]:
				xmin = 581.5174
				xmax = 581.7337
				text = ""
			intervals [2520]:
				xmin = 581.7337
				xmax = 581.9837
				text = "M"
			intervals [2521]:
				xmin = 581.9837
				xmax = 582.0137
				text = "HH"
			intervals [2522]:
				xmin = 582.0137
				xmax = 582.0437
				text = "M"
			intervals [2523]:
				xmin = 582.0437
				xmax = 582.1237
				text = "sp"
			intervals [2524]:
				xmin = 582.1237
				xmax = 582.1937
				text = "HH"
			intervals [2525]:
				xmin = 582.1937
				xmax = 582.2837
				text = "AW1"
			intervals [2526]:
				xmin = 582.2837
				xmax = 582.3137
				text = "D"
			intervals [2527]:
				xmin = 582.3137
				xmax = 582.3537
				text = "AH1"
			intervals [2528]:
				xmin = 582.3537
				xmax = 582.3837
				text = "Z"
			intervals [2529]:
				xmin = 582.3837
				xmax = 582.4137
				text = "sp"
			intervals [2530]:
				xmin = 582.4137
				xmax = 582.4637
				text = "DH"
			intervals [2531]:
				xmin = 582.4637
				xmax = 582.5737
				text = "AH0"
			intervals [2532]:
				xmin = 582.5737
				xmax = 582.6937
				text = "T"
			intervals [2533]:
				xmin = 582.6937
				xmax = 582.7737
				text = "W"
			intervals [2534]:
				xmin = 582.7737
				xmax = 582.8337
				text = "ER1"
			intervals [2535]:
				xmin = 582.8337
				xmax = 582.8737
				text = "K"
			intervals [2536]:
				xmin = 582.8737
				xmax = 582.9237
				text = "sp"
			intervals [2537]:
				xmin = 582.9237
				xmax = 598.4637
				text = ""
			intervals [2538]:
				xmin = 598.4637
				xmax = 598.8037
				text = "M"
			intervals [2539]:
				xmin = 598.8037
				xmax = 598.8537
				text = "HH"
			intervals [2540]:
				xmin = 598.8537
				xmax = 599.1437
				text = "M"
			intervals [2541]:
				xmin = 599.1437
				xmax = 607.7011
				text = ""
			intervals [2542]:
				xmin = 607.7011
				xmax = 607.9011
				text = "M"
			intervals [2543]:
				xmin = 607.9011
				xmax = 608.0411
				text = "sp"
			intervals [2544]:
				xmin = 608.0411
				xmax = 611.1545
				text = ""
			intervals [2545]:
				xmin = 611.1545
				xmax = 611.7045
				text = "M"
			intervals [2546]:
				xmin = 611.7045
				xmax = 611.7345
				text = "HH"
			intervals [2547]:
				xmin = 611.7345
				xmax = 611.7745
				text = "M"
			intervals [2548]:
				xmin = 611.7745
				xmax = 611.8045
				text = "sp"
			intervals [2549]:
				xmin = 611.8045
				xmax = 613.8734
				text = ""
			intervals [2550]:
				xmin = 613.8734
				xmax = 614.1734
				text = "M"
			intervals [2551]:
				xmin = 614.1734
				xmax = 614.2034
				text = "HH"
			intervals [2552]:
				xmin = 614.2034
				xmax = 614.4134
				text = "M"
			intervals [2553]:
				xmin = 614.4134
				xmax = 614.4934
				text = "sp"
			intervals [2554]:
				xmin = 614.4934
				xmax = 615.7302
				text = ""
			intervals [2555]:
				xmin = 615.7302
				xmax = 616.0202
				text = "M"
			intervals [2556]:
				xmin = 616.0202
				xmax = 616.0502
				text = "HH"
			intervals [2557]:
				xmin = 616.0502
				xmax = 616.2402
				text = "M"
			intervals [2558]:
				xmin = 616.2402
				xmax = 616.4002
				text = "sp"
			intervals [2559]:
				xmin = 616.4002
				xmax = 618.2472
				text = ""
			intervals [2560]:
				xmin = 618.2472
				xmax = 618.2772
				text = "D"
			intervals [2561]:
				xmin = 618.2772
				xmax = 618.3072
				text = "IH0"
			intervals [2562]:
				xmin = 618.3072
				xmax = 618.3372
				text = "D"
			intervals [2563]:
				xmin = 618.3372
				xmax = 618.3672
				text = "Y"
			intervals [2564]:
				xmin = 618.3672
				xmax = 618.3972
				text = "UW1"
			intervals [2565]:
				xmin = 618.3972
				xmax = 618.4272
				text = "EH1"
			intervals [2566]:
				xmin = 618.4272
				xmax = 618.5072
				text = "V"
			intervals [2567]:
				xmin = 618.5072
				xmax = 618.7472
				text = "ER0"
			intervals [2568]:
				xmin = 618.7472
				xmax = 618.7772
				text = "HH"
			intervals [2569]:
				xmin = 618.7772
				xmax = 618.8072
				text = "AE1"
			intervals [2570]:
				xmin = 618.8072
				xmax = 618.8572
				text = "V"
			intervals [2571]:
				xmin = 618.8572
				xmax = 618.9172
				text = "EH1"
			intervals [2572]:
				xmin = 618.9172
				xmax = 618.9472
				text = "N"
			intervals [2573]:
				xmin = 618.9472
				xmax = 618.9772
				text = "IY0"
			intervals [2574]:
				xmin = 618.9772
				xmax = 619.0472
				text = "TH"
			intervals [2575]:
				xmin = 619.0472
				xmax = 619.1172
				text = "IH2"
			intervals [2576]:
				xmin = 619.1172
				xmax = 619.1572
				text = "NG"
			intervals [2577]:
				xmin = 619.1572
				xmax = 619.2172
				text = "IH0"
			intervals [2578]:
				xmin = 619.2172
				xmax = 619.3072
				text = "M"
			intervals [2579]:
				xmin = 619.3072
				xmax = 619.3572
				text = "B"
			intervals [2580]:
				xmin = 619.3572
				xmax = 619.3972
				text = "EH1"
			intervals [2581]:
				xmin = 619.3972
				xmax = 619.6472
				text = "R"
			intervals [2582]:
				xmin = 619.6472
				xmax = 619.6772
				text = "AH0"
			intervals [2583]:
				xmin = 619.6772
				xmax = 619.7072
				text = "S"
			intervals [2584]:
				xmin = 619.7072
				xmax = 619.7372
				text = "IH0"
			intervals [2585]:
				xmin = 619.7372
				xmax = 619.8372
				text = "N"
			intervals [2586]:
				xmin = 619.8372
				xmax = 619.8672
				text = "sp"
			intervals [2587]:
				xmin = 619.8672
				xmax = 619.8972
				text = "HH"
			intervals [2588]:
				xmin = 619.8972
				xmax = 620.0072
				text = "AE1"
			intervals [2589]:
				xmin = 620.0072
				xmax = 620.1272
				text = "P"
			intervals [2590]:
				xmin = 620.1272
				xmax = 620.1572
				text = "AH0"
			intervals [2591]:
				xmin = 620.1572
				xmax = 620.1872
				text = "N"
			intervals [2592]:
				xmin = 620.1872
				xmax = 620.5059
				text = "sp"
			intervals [2593]:
				xmin = 620.5059
				xmax = 620.5559
				text = "T"
			intervals [2594]:
				xmin = 620.5559
				xmax = 620.7259
				text = "IH0"
			intervals [2595]:
				xmin = 620.7259
				xmax = 620.7759
				text = "Y"
			intervals [2596]:
				xmin = 620.7759
				xmax = 620.8059
				text = "UW1"
			intervals [2597]:
				xmin = 620.8059
				xmax = 620.8359
				text = "sp"
			intervals [2598]:
				xmin = 620.8359
				xmax = 620.9459
				text = "L"
			intervals [2599]:
				xmin = 620.9459
				xmax = 620.9859
				text = "AY1"
			intervals [2600]:
				xmin = 620.9859
				xmax = 621.0359
				text = "K"
			intervals [2601]:
				xmin = 621.0359
				xmax = 621.1659
				text = "sp"
			intervals [2602]:
				xmin = 621.1659
				xmax = 621.9766
				text = ""
			intervals [2603]:
				xmin = 621.9766
				xmax = 622.0366
				text = "S"
			intervals [2604]:
				xmin = 622.0366
				xmax = 622.0666
				text = "P"
			intervals [2605]:
				xmin = 622.0666
				xmax = 622.1166
				text = "IH1"
			intervals [2606]:
				xmin = 622.1166
				xmax = 622.2366
				text = "L"
			intervals [2607]:
				xmin = 622.2366
				xmax = 622.3166
				text = "IH0"
			intervals [2608]:
				xmin = 622.3166
				xmax = 622.3566
				text = "N"
			intervals [2609]:
				xmin = 622.3566
				xmax = 622.3866
				text = "sp"
			intervals [2610]:
				xmin = 622.3866
				xmax = 622.4366
				text = "S"
			intervals [2611]:
				xmin = 622.4366
				xmax = 622.5066
				text = "AH1"
			intervals [2612]:
				xmin = 622.5066
				xmax = 622.5366
				text = "M"
			intervals [2613]:
				xmin = 622.5366
				xmax = 622.6266
				text = "TH"
			intervals [2614]:
				xmin = 622.6266
				xmax = 622.6566
				text = "IH0"
			intervals [2615]:
				xmin = 622.6566
				xmax = 622.6866
				text = "N"
			intervals [2616]:
				xmin = 622.6866
				xmax = 622.7266
				text = "AA1"
			intervals [2617]:
				xmin = 622.7266
				xmax = 622.8766
				text = "N"
			intervals [2618]:
				xmin = 622.8766
				xmax = 622.9166
				text = "sp"
			intervals [2619]:
				xmin = 622.9166
				xmax = 622.9466
				text = "S"
			intervals [2620]:
				xmin = 622.9466
				xmax = 623.0166
				text = "AH1"
			intervals [2621]:
				xmin = 623.0166
				xmax = 623.1466
				text = "M"
			intervals [2622]:
				xmin = 623.1466
				xmax = 623.1866
				text = "B"
			intervals [2623]:
				xmin = 623.1866
				xmax = 623.2966
				text = "AA2"
			intervals [2624]:
				xmin = 623.2966
				xmax = 623.3366
				text = "D"
			intervals [2625]:
				xmin = 623.3366
				xmax = 623.3666
				text = "IY0"
			intervals [2626]:
				xmin = 623.3666
				xmax = 623.3966
				text = "ER0"
			intervals [2627]:
				xmin = 623.3966
				xmax = 623.4366
				text = "EH1"
			intervals [2628]:
				xmin = 623.4366
				xmax = 623.4766
				text = "N"
			intervals [2629]:
				xmin = 623.4766
				xmax = 623.5066
				text = "IY0"
			intervals [2630]:
				xmin = 623.5066
				xmax = 623.5366
				text = "TH"
			intervals [2631]:
				xmin = 623.5366
				xmax = 623.5666
				text = "IH2"
			intervals [2632]:
				xmin = 623.5666
				xmax = 623.5966
				text = "N"
			intervals [2633]:
				xmin = 623.5966
				xmax = 623.7966
				text = "sp"
			intervals [2634]:
				xmin = 623.7966
				xmax = 623.8766
				text = "L"
			intervals [2635]:
				xmin = 623.8766
				xmax = 623.9066
				text = "AY1"
			intervals [2636]:
				xmin = 623.9066
				xmax = 623.9766
				text = "K"
			intervals [2637]:
				xmin = 623.9766
				xmax = 624.0766
				text = "sp"
			intervals [2638]:
				xmin = 624.0766
				xmax = 624.1366
				text = "DH"
			intervals [2639]:
				xmin = 624.1366
				xmax = 624.1966
				text = "AH0"
			intervals [2640]:
				xmin = 624.1966
				xmax = 624.2966
				text = "T"
			intervals [2641]:
				xmin = 624.2966
				xmax = 633.5926
				text = "sp"
			intervals [2642]:
				xmin = 633.5926
				xmax = 633.8026
				text = "OW1"
			intervals [2643]:
				xmin = 633.8026
				xmax = 633.8326
				text = "sp"
			intervals [2644]:
				xmin = 633.8326
				xmax = 633.8726
				text = "Y"
			intervals [2645]:
				xmin = 633.8726
				xmax = 634.0326
				text = "AE1"
			intervals [2646]:
				xmin = 634.0326
				xmax = 634.2326
				text = "sp"
			intervals [2647]:
				xmin = 634.2326
				xmax = 635.9237
				text = ""
			intervals [2648]:
				xmin = 635.9237
				xmax = 636.0037
				text = "HH"
			intervals [2649]:
				xmin = 636.0037
				xmax = 636.0337
				text = "W"
			intervals [2650]:
				xmin = 636.0337
				xmax = 636.0837
				text = "AH1"
			intervals [2651]:
				xmin = 636.0837
				xmax = 636.1337
				text = "T"
			intervals [2652]:
				xmin = 636.1337
				xmax = 636.1637
				text = "sp"
			intervals [2653]:
				xmin = 636.1637
				xmax = 636.2137
				text = "HH"
			intervals [2654]:
				xmin = 636.2137
				xmax = 636.2937
				text = "AE1"
			intervals [2655]:
				xmin = 636.2937
				xmax = 636.4137
				text = "P"
			intervals [2656]:
				xmin = 636.4137
				xmax = 636.4837
				text = "AH0"
			intervals [2657]:
				xmin = 636.4837
				xmax = 636.5437
				text = "N"
			intervals [2658]:
				xmin = 636.5437
				xmax = 636.5737
				text = "Z"
			intervals [2659]:
				xmin = 636.5737
				xmax = 636.6037
				text = "sp"
			intervals [2660]:
				xmin = 636.6037
				xmax = 636.6537
				text = "HH"
			intervals [2661]:
				xmin = 636.6537
				xmax = 636.6837
				text = "W"
			intervals [2662]:
				xmin = 636.6837
				xmax = 636.8037
				text = "EH1"
			intervals [2663]:
				xmin = 636.8037
				xmax = 636.8337
				text = "N"
			intervals [2664]:
				xmin = 636.8337
				xmax = 636.8637
				text = "sp"
			intervals [2665]:
				xmin = 636.8637
				xmax = 636.9037
				text = "S"
			intervals [2666]:
				xmin = 636.9037
				xmax = 636.9637
				text = "AH1"
			intervals [2667]:
				xmin = 636.9637
				xmax = 637.0437
				text = "M"
			intervals [2668]:
				xmin = 637.0437
				xmax = 637.0837
				text = "B"
			intervals [2669]:
				xmin = 637.0837
				xmax = 637.1537
				text = "AA2"
			intervals [2670]:
				xmin = 637.1537
				xmax = 637.2137
				text = "D"
			intervals [2671]:
				xmin = 637.2137
				xmax = 637.2537
				text = "IY0"
			intervals [2672]:
				xmin = 637.2537
				xmax = 637.3137
				text = "sp"
			intervals [2673]:
				xmin = 637.3137
				xmax = 637.3537
				text = "D"
			intervals [2674]:
				xmin = 637.3537
				xmax = 637.4437
				text = "AH1"
			intervals [2675]:
				xmin = 637.4437
				xmax = 637.4737
				text = "Z"
			intervals [2676]:
				xmin = 637.4737
				xmax = 637.5037
				text = "sp"
			intervals [2677]:
				xmin = 637.5037
				xmax = 637.5937
				text = "DH"
			intervals [2678]:
				xmin = 637.5937
				xmax = 637.7437
				text = "AH0"
			intervals [2679]:
				xmin = 637.7437
				xmax = 637.7837
				text = "T"
			intervals [2680]:
				xmin = 637.7837
				xmax = 637.8137
				text = "sp"
			intervals [2681]:
				xmin = 637.8137
				xmax = 641.6859
				text = ""
			intervals [2682]:
				xmin = 641.6859
				xmax = 641.7459
				text = "N"
			intervals [2683]:
				xmin = 641.7459
				xmax = 642.0459
				text = "OW1"
			intervals [2684]:
				xmin = 642.0459
				xmax = 642.0759
				text = "sp"
			intervals [2685]:
				xmin = 642.0759
				xmax = 642.1459
				text = "AY1"
			intervals [2686]:
				xmin = 642.1459
				xmax = 642.1759
				text = "sp"
			intervals [2687]:
				xmin = 642.1759
				xmax = 642.2359
				text = "G"
			intervals [2688]:
				xmin = 642.2359
				xmax = 642.2959
				text = "EH1"
			intervals [2689]:
				xmin = 642.2959
				xmax = 642.5059
				text = "S"
			intervals [2690]:
				xmin = 642.5059
				xmax = 642.7659
				text = "sp"
			intervals [2691]:
				xmin = 642.7659
				xmax = 642.7959
				text = "spn"
			intervals [2692]:
				xmin = 642.7959
				xmax = 642.9159
				text = "sp"
			intervals [2693]:
				xmin = 642.9159
				xmax = 657.1297
				text = ""
			intervals [2694]:
				xmin = 657.1297
				xmax = 657.3997
				text = "M"
			intervals [2695]:
				xmin = 657.3997
				xmax = 657.4597
				text = "HH"
			intervals [2696]:
				xmin = 657.4597
				xmax = 657.6097
				text = "M"
			intervals [2697]:
				xmin = 657.6097
				xmax = 657.7597
				text = "sp"
			intervals [2698]:
				xmin = 657.7597
				xmax = 658.0141
				text = ""
			intervals [2699]:
				xmin = 658.0141
				xmax = 658.2541
				text = "M"
			intervals [2700]:
				xmin = 658.2541
				xmax = 658.2841
				text = "HH"
			intervals [2701]:
				xmin = 658.2841
				xmax = 658.4341
				text = "M"
			intervals [2702]:
				xmin = 658.4341
				xmax = 658.5741
				text = "sp"
			intervals [2703]:
				xmin = 658.5741
				xmax = 661.051
				text = ""
			intervals [2704]:
				xmin = 661.051
				xmax = 661.111
				text = "Y"
			intervals [2705]:
				xmin = 661.111
				xmax = 661.331
				text = "AE1"
			intervals [2706]:
				xmin = 661.331
				xmax = 661.361
				text = "sp"
			intervals [2707]:
				xmin = 661.361
				xmax = 661.391
				text = "DH"
			intervals [2708]:
				xmin = 661.391
				xmax = 661.421
				text = "AH0"
			intervals [2709]:
				xmin = 661.421
				xmax = 661.471
				text = "T"
			intervals [2710]:
				xmin = 661.471
				xmax = 661.601
				text = "sp"
			intervals [2711]:
				xmin = 661.601
				xmax = 661.631
				text = "Z"
			intervals [2712]:
				xmin = 661.631
				xmax = 661.661
				text = "sp"
			intervals [2713]:
				xmin = 661.661
				xmax = 661.691
				text = "G"
			intervals [2714]:
				xmin = 661.691
				xmax = 661.761
				text = "IH0"
			intervals [2715]:
				xmin = 661.761
				xmax = 661.791
				text = "D"
			intervals [2716]:
				xmin = 661.791
				xmax = 661.991
				text = "sp"
			intervals [2717]:
				xmin = 661.991
				xmax = 664.6764
				text = ""
			intervals [2718]:
				xmin = 664.6764
				xmax = 664.7764
				text = "D"
			intervals [2719]:
				xmin = 664.7764
				xmax = 664.8064
				text = "IH0"
			intervals [2720]:
				xmin = 664.8064
				xmax = 664.8364
				text = "D"
			intervals [2721]:
				xmin = 664.8364
				xmax = 664.8664
				text = "sp"
			intervals [2722]:
				xmin = 664.8664
				xmax = 664.9664
				text = "Y"
			intervals [2723]:
				xmin = 664.9664
				xmax = 665.0064
				text = "UW1"
			intervals [2724]:
				xmin = 665.0064
				xmax = 665.0364
				text = "HH"
			intervals [2725]:
				xmin = 665.0364
				xmax = 665.1064
				text = "AE1"
			intervals [2726]:
				xmin = 665.1064
				xmax = 665.1464
				text = "V"
			intervals [2727]:
				xmin = 665.1464
				xmax = 665.1864
				text = "AH0"
			intervals [2728]:
				xmin = 665.1864
				xmax = 665.2164
				text = "sp"
			intervals [2729]:
				xmin = 665.2164
				xmax = 665.2464
				text = "spn"
			intervals [2730]:
				xmin = 665.2464
				xmax = 665.3564
				text = "sp"
			intervals [2731]:
				xmin = 665.3564
				xmax = 665.3864
				text = "D"
			intervals [2732]:
				xmin = 665.3864
				xmax = 665.4164
				text = "IH0"
			intervals [2733]:
				xmin = 665.4164
				xmax = 665.4764
				text = "D"
			intervals [2734]:
				xmin = 665.4764
				xmax = 665.6464
				text = "sp"
			intervals [2735]:
				xmin = 665.6464
				xmax = 665.6764
				text = "Y"
			intervals [2736]:
				xmin = 665.6764
				xmax = 665.7064
				text = "UW1"
			intervals [2737]:
				xmin = 665.7064
				xmax = 666.0064
				text = "sp"
			intervals [2738]:
				xmin = 666.0064
				xmax = 666.0864
				text = "HH"
			intervals [2739]:
				xmin = 666.0864
				xmax = 666.1664
				text = "AE1"
			intervals [2740]:
				xmin = 666.1664
				xmax = 666.1964
				text = "V"
			intervals [2741]:
				xmin = 666.1964
				xmax = 666.2464
				text = "Y"
			intervals [2742]:
				xmin = 666.2464
				xmax = 666.2764
				text = "UH1"
			intervals [2743]:
				xmin = 666.2764
				xmax = 666.3364
				text = "R"
			intervals [2744]:
				xmin = 666.3364
				xmax = 666.3964
				text = "OW1"
			intervals [2745]:
				xmin = 666.3964
				xmax = 666.4964
				text = "N"
			intervals [2746]:
				xmin = 666.4964
				xmax = 666.5564
				text = "sp"
			intervals [2747]:
				xmin = 666.5564
				xmax = 666.5864
				text = "P"
			intervals [2748]:
				xmin = 666.5864
				xmax = 666.6364
				text = "L"
			intervals [2749]:
				xmin = 666.6364
				xmax = 666.6964
				text = "EY1"
			intervals [2750]:
				xmin = 666.6964
				xmax = 666.7264
				text = "S"
			intervals [2751]:
				xmin = 666.7264
				xmax = 666.8064
				text = "sp"
			intervals [2752]:
				xmin = 666.8064
				xmax = 666.8364
				text = "T"
			intervals [2753]:
				xmin = 666.8364
				xmax = 666.8664
				text = "IH0"
			intervals [2754]:
				xmin = 666.8664
				xmax = 667.0264
				text = "sp"
			intervals [2755]:
				xmin = 667.0264
				xmax = 667.0564
				text = "S"
			intervals [2756]:
				xmin = 667.0564
				xmax = 667.0964
				text = "L"
			intervals [2757]:
				xmin = 667.0964
				xmax = 667.1564
				text = "IY1"
			intervals [2758]:
				xmin = 667.1564
				xmax = 667.2964
				text = "P"
			intervals [2759]:
				xmin = 667.2964
				xmax = 667.3464
				text = "AA1"
			intervals [2760]:
				xmin = 667.3464
				xmax = 667.5464
				text = "N"
			intervals [2761]:
				xmin = 667.5464
				xmax = 667.5764
				text = "sp"
			intervals [2762]:
				xmin = 667.5764
				xmax = 667.6064
				text = "AH0"
			intervals [2763]:
				xmin = 667.6064
				xmax = 667.6464
				text = "sp"
			intervals [2764]:
				xmin = 667.6464
				xmax = 667.6764
				text = "T"
			intervals [2765]:
				xmin = 667.6764
				xmax = 667.7064
				text = "R"
			intervals [2766]:
				xmin = 667.7064
				xmax = 667.7464
				text = "EY1"
			intervals [2767]:
				xmin = 667.7464
				xmax = 667.9664
				text = "N"
			intervals [2768]:
				xmin = 667.9664
				xmax = 668.0064
				text = "sp"
			intervals [2769]:
				xmin = 668.0064
				xmax = 687.5485
				text = ""
			intervals [2770]:
				xmin = 687.5485
				xmax = 687.6085
				text = "HH"
			intervals [2771]:
				xmin = 687.6085
				xmax = 687.6385
				text = "AW1"
			intervals [2772]:
				xmin = 687.6385
				xmax = 687.6785
				text = "D"
			intervals [2773]:
				xmin = 687.6785
				xmax = 687.7085
				text = "IH0"
			intervals [2774]:
				xmin = 687.7085
				xmax = 687.7385
				text = "Z"
			intervals [2775]:
				xmin = 687.7385
				xmax = 687.7685
				text = "sp"
			intervals [2776]:
				xmin = 687.7685
				xmax = 687.8185
				text = "Y"
			intervals [2777]:
				xmin = 687.8185
				xmax = 687.8785
				text = "UH1"
			intervals [2778]:
				xmin = 687.8785
				xmax = 687.9885
				text = "R"
			intervals [2779]:
				xmin = 687.9885
				xmax = 688.0285
				text = "F"
			intervals [2780]:
				xmin = 688.0285
				xmax = 688.1585
				text = "AE1"
			intervals [2781]:
				xmin = 688.1585
				xmax = 688.2385
				text = "M"
			intervals [2782]:
				xmin = 688.2385
				xmax = 688.2885
				text = "L"
			intervals [2783]:
				xmin = 688.2885
				xmax = 688.3285
				text = "IY0"
			intervals [2784]:
				xmin = 688.3285
				xmax = 688.4285
				text = "sp"
			intervals [2785]:
				xmin = 688.4285
				xmax = 688.4585
				text = "S"
			intervals [2786]:
				xmin = 688.4585
				xmax = 688.4985
				text = "EH1"
			intervals [2787]:
				xmin = 688.4985
				xmax = 688.6085
				text = "L"
			intervals [2788]:
				xmin = 688.6085
				xmax = 688.6585
				text = "AH0"
			intervals [2789]:
				xmin = 688.6585
				xmax = 688.6985
				text = "B"
			intervals [2790]:
				xmin = 688.6985
				xmax = 688.7585
				text = "R"
			intervals [2791]:
				xmin = 688.7585
				xmax = 688.8285
				text = "EY2"
			intervals [2792]:
				xmin = 688.8285
				xmax = 688.8785
				text = "T"
			intervals [2793]:
				xmin = 688.8785
				xmax = 688.9285
				text = "sp"
			intervals [2794]:
				xmin = 688.9285
				xmax = 688.9585
				text = "DH"
			intervals [2795]:
				xmin = 688.9585
				xmax = 689.0085
				text = "AH0"
			intervals [2796]:
				xmin = 689.0085
				xmax = 689.0785
				text = "sp"
			intervals [2797]:
				xmin = 689.0785
				xmax = 689.1185
				text = "HH"
			intervals [2798]:
				xmin = 689.1185
				xmax = 689.1785
				text = "AA1"
			intervals [2799]:
				xmin = 689.1785
				xmax = 689.4385
				text = "L"
			intervals [2800]:
				xmin = 689.4385
				xmax = 689.4685
				text = "AH0"
			intervals [2801]:
				xmin = 689.4685
				xmax = 689.4985
				text = "D"
			intervals [2802]:
				xmin = 689.4985
				xmax = 689.5685
				text = "EY2"
			intervals [2803]:
				xmin = 689.5685
				xmax = 689.6685
				text = "Z"
			intervals [2804]:
				xmin = 689.6685
				xmax = 689.7685
				text = "sp"
			intervals [2805]:
				xmin = 689.7685
				xmax = 689.8185
				text = "L"
			intervals [2806]:
				xmin = 689.8185
				xmax = 689.8585
				text = "AY1"
			intervals [2807]:
				xmin = 689.8585
				xmax = 689.9385
				text = "K"
			intervals [2808]:
				xmin = 689.9385
				xmax = 690.0585
				text = "sp"
			intervals [2809]:
				xmin = 690.0585
				xmax = 690.0885
				text = "K"
			intervals [2810]:
				xmin = 690.0885
				xmax = 690.1285
				text = "R"
			intervals [2811]:
				xmin = 690.1285
				xmax = 690.2285
				text = "IH1"
			intervals [2812]:
				xmin = 690.2285
				xmax = 690.2685
				text = "S"
			intervals [2813]:
				xmin = 690.2685
				xmax = 690.3085
				text = "M"
			intervals [2814]:
				xmin = 690.3085
				xmax = 690.3385
				text = "AH0"
			intervals [2815]:
				xmin = 690.3385
				xmax = 690.3685
				text = "S"
			intervals [2816]:
				xmin = 690.3685
				xmax = 690.6785
				text = "sp"
			intervals [2817]:
				xmin = 690.6785
				xmax = 690.7185
				text = "AH0"
			intervals [2818]:
				xmin = 690.7185
				xmax = 690.7485
				text = "N"
			intervals [2819]:
				xmin = 690.7485
				xmax = 690.8385
				text = "sp"
			intervals [2820]:
				xmin = 690.8385
				xmax = 690.8685
				text = "spn"
			intervals [2821]:
				xmin = 690.8685
				xmax = 691.2485
				text = "sp"
			intervals [2822]:
				xmin = 691.2485
				xmax = 692.0944
				text = ""
			intervals [2823]:
				xmin = 692.0944
				xmax = 692.1444
				text = "HH"
			intervals [2824]:
				xmin = 692.1444
				xmax = 692.1744
				text = "W"
			intervals [2825]:
				xmin = 692.1744
				xmax = 692.2144
				text = "AH1"
			intervals [2826]:
				xmin = 692.2144
				xmax = 692.3044
				text = "T"
			intervals [2827]:
				xmin = 692.3044
				xmax = 692.3344
				text = "sp"
			intervals [2828]:
				xmin = 692.3344
				xmax = 692.3644
				text = "D"
			intervals [2829]:
				xmin = 692.3644
				xmax = 692.3944
				text = "UW1"
			intervals [2830]:
				xmin = 692.3944
				xmax = 692.4244
				text = "sp"
			intervals [2831]:
				xmin = 692.4244
				xmax = 692.4544
				text = "Y"
			intervals [2832]:
				xmin = 692.4544
				xmax = 692.4844
				text = "UW1"
			intervals [2833]:
				xmin = 692.4844
				xmax = 692.5444
				text = "sp"
			intervals [2834]:
				xmin = 692.5444
				xmax = 692.5744
				text = "D"
			intervals [2835]:
				xmin = 692.5744
				xmax = 692.7444
				text = "UW1"
			intervals [2836]:
				xmin = 692.7444
				xmax = 692.9044
				text = "sp"
			intervals [2837]:
				xmin = 692.9044
				xmax = 711.0275
				text = ""
			intervals [2838]:
				xmin = 711.0275
				xmax = 711.0675
				text = "M"
			intervals [2839]:
				xmin = 711.0675
				xmax = 711.0975
				text = "HH"
			intervals [2840]:
				xmin = 711.0975
				xmax = 711.4675
				text = "M"
			intervals [2841]:
				xmin = 711.4675
				xmax = 712.590
				text = "sp"
			intervals [2842]:
				xmin = 712.590
				xmax = 712.670
				text = "HH"
			intervals [2843]:
				xmin = 712.670
				xmax = 712.700
				text = "AE1"
			intervals [2844]:
				xmin = 712.700
				xmax = 712.780
				text = "V"
			intervals [2845]:
				xmin = 712.780
				xmax = 712.920
				text = "EH1"
			intervals [2846]:
				xmin = 712.920
				xmax = 712.950
				text = "N"
			intervals [2847]:
				xmin = 712.950
				xmax = 713.020
				text = "IY0"
			intervals [2848]:
				xmin = 713.020
				xmax = 713.090
				text = "D"
			intervals [2849]:
				xmin = 713.090
				xmax = 713.200
				text = "EH2"
			intervals [2850]:
				xmin = 713.200
				xmax = 713.270
				text = "K"
			intervals [2851]:
				xmin = 713.270
				xmax = 713.400
				text = "ER0"
			intervals [2852]:
				xmin = 713.400
				xmax = 713.580
				text = "EY1"
			intervals [2853]:
				xmin = 713.580
				xmax = 713.610
				text = "SH"
			intervals [2854]:
				xmin = 713.610
				xmax = 713.640
				text = "AH0"
			intervals [2855]:
				xmin = 713.640
				xmax = 713.690
				text = "N"
			intervals [2856]:
				xmin = 713.690
				xmax = 713.800
				text = "Z"
			intervals [2857]:
				xmin = 713.800
				xmax = 719.2883
				text = "sp"
			intervals [2858]:
				xmin = 719.2883
				xmax = 719.4283
				text = "Y"
			intervals [2859]:
				xmin = 719.4283
				xmax = 719.6183
				text = "AE1"
			intervals [2860]:
				xmin = 719.6183
				xmax = 723.3558
				text = "sp"
			intervals [2861]:
				xmin = 723.3558
				xmax = 723.3858
				text = "Y"
			intervals [2862]:
				xmin = 723.3858
				xmax = 723.4158
				text = "UW1"
			intervals [2863]:
				xmin = 723.4158
				xmax = 723.4458
				text = "sp"
			intervals [2864]:
				xmin = 723.4458
				xmax = 723.4858
				text = "N"
			intervals [2865]:
				xmin = 723.4858
				xmax = 723.6558
				text = "OW1"
			intervals [2866]:
				xmin = 723.6558
				xmax = 723.6858
				text = "sp"
			intervals [2867]:
				xmin = 723.6858
				xmax = 723.7158
				text = "DH"
			intervals [2868]:
				xmin = 723.7158
				xmax = 723.7458
				text = "AH0"
			intervals [2869]:
				xmin = 723.7458
				xmax = 723.9558
				text = "sp"
			intervals [2870]:
				xmin = 723.9558
				xmax = 723.9858
				text = "T"
			intervals [2871]:
				xmin = 723.9858
				xmax = 724.0658
				text = "R"
			intervals [2872]:
				xmin = 724.0658
				xmax = 724.3858
				text = "IY1"
			intervals [2873]:
				xmin = 724.3858
				xmax = 724.4158
				text = "sp"
			intervals [2874]:
				xmin = 724.4158
				xmax = 724.4458
				text = "AH0"
			intervals [2875]:
				xmin = 724.4458
				xmax = 724.5258
				text = "N"
			intervals [2876]:
				xmin = 724.5258
				xmax = 724.6458
				text = "sp"
			intervals [2877]:
				xmin = 724.6458
				xmax = 724.6758
				text = "TH"
			intervals [2878]:
				xmin = 724.6758
				xmax = 724.7158
				text = "IH1"
			intervals [2879]:
				xmin = 724.7158
				xmax = 724.8358
				text = "NG"
			intervals [2880]:
				xmin = 724.8358
				xmax = 724.8758
				text = "Z"
			intervals [2881]:
				xmin = 724.8758
				xmax = 724.9258
				text = "sp"
			intervals [2882]:
				xmin = 724.9258
				xmax = 725.2658
				text = "L"
			intervals [2883]:
				xmin = 725.2658
				xmax = 725.2958
				text = "AY1"
			intervals [2884]:
				xmin = 725.2958
				xmax = 725.3258
				text = "K"
			intervals [2885]:
				xmin = 725.3258
				xmax = 725.3958
				text = "sp"
			intervals [2886]:
				xmin = 725.3958
				xmax = 725.4258
				text = "DH"
			intervals [2887]:
				xmin = 725.4258
				xmax = 725.4558
				text = "AH0"
			intervals [2888]:
				xmin = 725.4558
				xmax = 725.4958
				text = "T"
			intervals [2889]:
				xmin = 725.4958
				xmax = 726.445
				text = "sp"
			intervals [2890]:
				xmin = 726.445
				xmax = 726.495
				text = "EH1"
			intervals [2891]:
				xmin = 726.495
				xmax = 726.595
				text = "V"
			intervals [2892]:
				xmin = 726.595
				xmax = 726.645
				text = "ER0"
			intervals [2893]:
				xmin = 726.645
				xmax = 726.675
				text = "HH"
			intervals [2894]:
				xmin = 726.675
				xmax = 726.705
				text = "AE1"
			intervals [2895]:
				xmin = 726.705
				xmax = 726.775
				text = "V"
			intervals [2896]:
				xmin = 726.775
				xmax = 726.835
				text = "AH0"
			intervals [2897]:
				xmin = 726.835
				xmax = 726.875
				text = "sp"
			intervals [2898]:
				xmin = 726.875
				xmax = 726.915
				text = "K"
			intervals [2899]:
				xmin = 726.915
				xmax = 726.955
				text = "R"
			intervals [2900]:
				xmin = 726.955
				xmax = 727.005
				text = "IH1"
			intervals [2901]:
				xmin = 727.005
				xmax = 727.035
				text = "S"
			intervals [2902]:
				xmin = 727.035
				xmax = 727.065
				text = "M"
			intervals [2903]:
				xmin = 727.065
				xmax = 727.105
				text = "AH0"
			intervals [2904]:
				xmin = 727.105
				xmax = 727.145
				text = "S"
			intervals [2905]:
				xmin = 727.145
				xmax = 727.345
				text = "sp"
			intervals [2906]:
				xmin = 727.345
				xmax = 727.375
				text = "T"
			intervals [2907]:
				xmin = 727.375
				xmax = 727.415
				text = "R"
			intervals [2908]:
				xmin = 727.415
				xmax = 727.455
				text = "IY1"
			intervals [2909]:
				xmin = 727.455
				xmax = 736.6905
				text = "sp"
			intervals [2910]:
				xmin = 736.6905
				xmax = 736.7205
				text = "W"
			intervals [2911]:
				xmin = 736.7205
				xmax = 736.7505
				text = "EH1"
			intervals [2912]:
				xmin = 736.7505
				xmax = 736.7805
				text = "L"
			intervals [2913]:
				xmin = 736.7805
				xmax = 736.8105
				text = "HH"
			intervals [2914]:
				xmin = 736.8105
				xmax = 736.8705
				text = "IY1"
			intervals [2915]:
				xmin = 736.8705
				xmax = 736.9305
				text = "R"
			intervals [2916]:
				xmin = 736.9305
				xmax = 737.0005
				text = "Z"
			intervals [2917]:
				xmin = 737.0005
				xmax = 737.0505
				text = "AH0"
			intervals [2918]:
				xmin = 737.0505
				xmax = 737.1605
				text = "M"
			intervals [2919]:
				xmin = 737.1605
				xmax = 737.2105
				text = "AO1"
			intervals [2920]:
				xmin = 737.2105
				xmax = 737.3705
				text = "R"
			intervals [2921]:
				xmin = 737.3705
				xmax = 737.4205
				text = "sp"
			intervals [2922]:
				xmin = 737.4205
				xmax = 737.4505
				text = "S"
			intervals [2923]:
				xmin = 737.4505
				xmax = 737.5205
				text = "IH1"
			intervals [2924]:
				xmin = 737.5205
				xmax = 737.7205
				text = "R"
			intervals [2925]:
				xmin = 737.7205
				xmax = 737.7505
				text = "IY0"
			intervals [2926]:
				xmin = 737.7505
				xmax = 737.7805
				text = "AH0"
			intervals [2927]:
				xmin = 737.7805
				xmax = 737.8105
				text = "S"
			intervals [2928]:
				xmin = 737.8105
				xmax = 737.8405
				text = "K"
			intervals [2929]:
				xmin = 737.8405
				xmax = 738.0605
				text = "W"
			intervals [2930]:
				xmin = 738.0605
				xmax = 738.1905
				text = "EH1"
			intervals [2931]:
				xmin = 738.1905
				xmax = 738.2305
				text = "SH"
			intervals [2932]:
				xmin = 738.2305
				xmax = 738.2605
				text = "AH0"
			intervals [2933]:
				xmin = 738.2605
				xmax = 738.5405
				text = "N"
			intervals [2934]:
				xmin = 738.5405
				xmax = 738.6305
				text = "sp"
			intervals [2935]:
				xmin = 738.6305
				xmax = 739.3398
				text = ""
			intervals [2936]:
				xmin = 739.3398
				xmax = 739.6398
				text = "AH1"
			intervals [2937]:
				xmin = 739.6398
				xmax = 739.6698
				text = "sp"
			intervals [2938]:
				xmin = 739.6698
				xmax = 739.6998
				text = "W"
			intervals [2939]:
				xmin = 739.6998
				xmax = 739.7598
				text = "ER0"
			intervals [2940]:
				xmin = 739.7598
				xmax = 739.7898
				text = "Y"
			intervals [2941]:
				xmin = 739.7898
				xmax = 739.8998
				text = "UW1"
			intervals [2942]:
				xmin = 739.8998
				xmax = 739.9598
				text = "EH1"
			intervals [2943]:
				xmin = 739.9598
				xmax = 740.0198
				text = "V"
			intervals [2944]:
				xmin = 740.0198
				xmax = 740.0898
				text = "ER0"
			intervals [2945]:
				xmin = 740.0898
				xmax = 740.1198
				text = "IH0"
			intervals [2946]:
				xmin = 740.1198
				xmax = 740.1498
				text = "N"
			intervals [2947]:
				xmin = 740.1498
				xmax = 740.2398
				text = "AH0"
			intervals [2948]:
				xmin = 740.2398
				xmax = 740.2898
				text = "sp"
			intervals [2949]:
				xmin = 740.2898
				xmax = 740.3198
				text = "S"
			intervals [2950]:
				xmin = 740.3198
				xmax = 740.4498
				text = "IH2"
			intervals [2951]:
				xmin = 740.4498
				xmax = 740.4798
				text = "CH"
			intervals [2952]:
				xmin = 740.4798
				xmax = 740.6798
				text = "UW0"
			intervals [2953]:
				xmin = 740.6798
				xmax = 740.7998
				text = "EY1"
			intervals [2954]:
				xmin = 740.7998
				xmax = 740.8298
				text = "SH"
			intervals [2955]:
				xmin = 740.8298
				xmax = 740.8698
				text = "AH0"
			intervals [2956]:
				xmin = 740.8698
				xmax = 740.9098
				text = "N"
			intervals [2957]:
				xmin = 740.9098
				xmax = 740.9698
				text = "HH"
			intervals [2958]:
				xmin = 740.9698
				xmax = 741.0098
				text = "W"
			intervals [2959]:
				xmin = 741.0098
				xmax = 741.0598
				text = "EH1"
			intervals [2960]:
				xmin = 741.0598
				xmax = 741.0898
				text = "R"
			intervals [2961]:
				xmin = 741.0898
				xmax = 741.1298
				text = "Y"
			intervals [2962]:
				xmin = 741.1298
				xmax = 741.1998
				text = "UW1"
			intervals [2963]:
				xmin = 741.1998
				xmax = 741.2298
				text = "sp"
			intervals [2964]:
				xmin = 741.2298
				xmax = 741.2698
				text = "TH"
			intervals [2965]:
				xmin = 741.2698
				xmax = 741.3498
				text = "AO1"
			intervals [2966]:
				xmin = 741.3498
				xmax = 741.3998
				text = "T"
			intervals [2967]:
				xmin = 741.3998
				xmax = 741.4298
				text = "sp"
			intervals [2968]:
				xmin = 741.4298
				xmax = 741.4698
				text = "Y"
			intervals [2969]:
				xmin = 741.4698
				xmax = 741.5298
				text = "UW1"
			intervals [2970]:
				xmin = 741.5298
				xmax = 741.5798
				text = "W"
			intervals [2971]:
				xmin = 741.5798
				xmax = 741.6298
				text = "ER0"
			intervals [2972]:
				xmin = 741.6298
				xmax = 741.6698
				text = "G"
			intervals [2973]:
				xmin = 741.6698
				xmax = 741.7098
				text = "AH1"
			intervals [2974]:
				xmin = 741.7098
				xmax = 741.7498
				text = "N"
			intervals [2975]:
				xmin = 741.7498
				xmax = 741.8498
				text = "AH0"
			intervals [2976]:
				xmin = 741.8498
				xmax = 741.8798
				text = "sp"
			intervals [2977]:
				xmin = 741.8798
				xmax = 741.9198
				text = "B"
			intervals [2978]:
				xmin = 741.9198
				xmax = 742.0098
				text = "IY0"
			intervals [2979]:
				xmin = 742.0098
				xmax = 742.1198
				text = "sp"
			intervals [2980]:
				xmin = 742.1198
				xmax = 742.1498
				text = "K"
			intervals [2981]:
				xmin = 742.1498
				xmax = 742.2698
				text = "IH1"
			intervals [2982]:
				xmin = 742.2698
				xmax = 742.4498
				text = "L"
			intervals [2983]:
				xmin = 742.4498
				xmax = 742.5098
				text = "D"
			intervals [2984]:
				xmin = 742.5098
				xmax = 742.6098
				text = "ER0"
			intervals [2985]:
				xmin = 742.6098
				xmax = 742.6398
				text = "DH"
			intervals [2986]:
				xmin = 742.6398
				xmax = 742.6898
				text = "AH0"
			intervals [2987]:
				xmin = 742.6898
				xmax = 742.7598
				text = "T"
			intervals [2988]:
				xmin = 742.7598
				xmax = 742.7898
				text = "sp"
			intervals [2989]:
				xmin = 742.7898
				xmax = 742.8198
				text = "Y"
			intervals [2990]:
				xmin = 742.8198
				xmax = 742.8898
				text = "UW1"
			intervals [2991]:
				xmin = 742.8898
				xmax = 742.9198
				text = "sp"
			intervals [2992]:
				xmin = 742.9198
				xmax = 742.9598
				text = "M"
			intervals [2993]:
				xmin = 742.9598
				xmax = 743.0498
				text = "AY1"
			intervals [2994]:
				xmin = 743.0498
				xmax = 743.1698
				text = "T"
			intervals [2995]:
				xmin = 743.1698
				xmax = 743.1998
				text = "sp"
			intervals [2996]:
				xmin = 743.1998
				xmax = 743.2498
				text = "D"
			intervals [2997]:
				xmin = 743.2498
				xmax = 743.5198
				text = "AY1"
			intervals [2998]:
				xmin = 743.5198
				xmax = 743.6098
				text = "sp"
			intervals [2999]:
				xmin = 743.6098
				xmax = 773.9344
				text = ""
			intervals [3000]:
				xmin = 773.9344
				xmax = 774.1544
				text = "M"
			intervals [3001]:
				xmin = 774.1544
				xmax = 774.1844
				text = "HH"
			intervals [3002]:
				xmin = 774.1844
				xmax = 774.3044
				text = "M"
			intervals [3003]:
				xmin = 774.3044
				xmax = 778.7584
				text = "sp"
			intervals [3004]:
				xmin = 778.7584
				xmax = 778.8784
				text = "AH1"
			intervals [3005]:
				xmin = 778.8784
				xmax = 778.9684
				text = "M"
			intervals [3006]:
				xmin = 778.9684
				xmax = 779.1784
				text = "sp"
			intervals [3007]:
				xmin = 779.1784
				xmax = 781.013
				text = ""
			intervals [3008]:
				xmin = 781.013
				xmax = 781.113
				text = "S"
			intervals [3009]:
				xmin = 781.113
				xmax = 781.163
				text = "AH1"
			intervals [3010]:
				xmin = 781.163
				xmax = 781.263
				text = "M"
			intervals [3011]:
				xmin = 781.263
				xmax = 781.313
				text = "T"
			intervals [3012]:
				xmin = 781.313
				xmax = 781.453
				text = "AY2"
			intervals [3013]:
				xmin = 781.453
				xmax = 781.493
				text = "M"
			intervals [3014]:
				xmin = 781.493
				xmax = 781.523
				text = "Z"
			intervals [3015]:
				xmin = 781.523
				xmax = 781.553
				text = "sp"
			intervals [3016]:
				xmin = 781.553
				xmax = 781.593
				text = "P"
			intervals [3017]:
				xmin = 781.593
				xmax = 781.643
				text = "IY1"
			intervals [3018]:
				xmin = 781.643
				xmax = 781.703
				text = "P"
			intervals [3019]:
				xmin = 781.703
				xmax = 781.783
				text = "AH0"
			intervals [3020]:
				xmin = 781.783
				xmax = 781.873
				text = "L"
			intervals [3021]:
				xmin = 781.873
				xmax = 781.903
				text = "sp"
			intervals [3022]:
				xmin = 781.903
				xmax = 781.963
				text = "S"
			intervals [3023]:
				xmin = 781.963
				xmax = 782.103
				text = "EY1"
			intervals [3024]:
				xmin = 782.103
				xmax = 782.133
				text = "DH"
			intervals [3025]:
				xmin = 782.133
				xmax = 782.183
				text = "AH0"
			intervals [3026]:
				xmin = 782.183
				xmax = 782.253
				text = "T"
			intervals [3027]:
				xmin = 782.253
				xmax = 782.323
				text = "W"
			intervals [3028]:
				xmin = 782.323
				xmax = 782.373
				text = "AH2"
			intervals [3029]:
				xmin = 782.373
				xmax = 782.433
				text = "T"
			intervals [3030]:
				xmin = 782.433
				xmax = 782.473
				text = "EH1"
			intervals [3031]:
				xmin = 782.473
				xmax = 782.573
				text = "V"
			intervals [3032]:
				xmin = 782.573
				xmax = 782.733
				text = "ER0"
			intervals [3033]:
				xmin = 782.733
				xmax = 782.763
				text = "IH0"
			intervals [3034]:
				xmin = 782.763
				xmax = 782.793
				text = "Z"
			intervals [3035]:
				xmin = 782.793
				xmax = 782.823
				text = "G"
			intervals [3036]:
				xmin = 782.823
				xmax = 782.883
				text = "AH1"
			intervals [3037]:
				xmin = 782.883
				xmax = 782.963
				text = "N"
			intervals [3038]:
				xmin = 782.963
				xmax = 783.033
				text = "AH0"
			intervals [3039]:
				xmin = 783.033
				xmax = 783.073
				text = "HH"
			intervals [3040]:
				xmin = 783.073
				xmax = 783.193
				text = "AE1"
			intervals [3041]:
				xmin = 783.193
				xmax = 783.283
				text = "P"
			intervals [3042]:
				xmin = 783.283
				xmax = 783.323
				text = "AH0"
			intervals [3043]:
				xmin = 783.323
				xmax = 783.393
				text = "N"
			intervals [3044]:
				xmin = 783.393
				xmax = 783.493
				text = "IH0"
			intervals [3045]:
				xmin = 783.493
				xmax = 783.523
				text = "Z"
			intervals [3046]:
				xmin = 783.523
				xmax = 783.563
				text = "sp"
			intervals [3047]:
				xmin = 783.563
				xmax = 783.613
				text = "G"
			intervals [3048]:
				xmin = 783.613
				xmax = 783.673
				text = "AA1"
			intervals [3049]:
				xmin = 783.673
				xmax = 783.733
				text = "N"
			intervals [3050]:
				xmin = 783.733
				xmax = 783.793
				text = "AH0"
			intervals [3051]:
				xmin = 783.793
				xmax = 783.853
				text = "HH"
			intervals [3052]:
				xmin = 783.853
				xmax = 783.993
				text = "AE1"
			intervals [3053]:
				xmin = 783.993
				xmax = 784.123
				text = "P"
			intervals [3054]:
				xmin = 784.123
				xmax = 784.153
				text = "AH0"
			intervals [3055]:
				xmin = 784.153
				xmax = 784.183
				text = "N"
			intervals [3056]:
				xmin = 784.183
				xmax = 784.233
				text = "AH0"
			intervals [3057]:
				xmin = 784.233
				xmax = 784.313
				text = "N"
			intervals [3058]:
				xmin = 784.313
				xmax = 784.343
				text = "Y"
			intervals [3059]:
				xmin = 784.343
				xmax = 784.443
				text = "UW1"
			intervals [3060]:
				xmin = 784.443
				xmax = 784.483
				text = "sp"
			intervals [3061]:
				xmin = 784.483
				xmax = 784.523
				text = "K"
			intervals [3062]:
				xmin = 784.523
				xmax = 784.653
				text = "AE1"
			intervals [3063]:
				xmin = 784.653
				xmax = 784.683
				text = "N"
			intervals [3064]:
				xmin = 784.683
				xmax = 784.713
				text = "T"
			intervals [3065]:
				xmin = 784.713
				xmax = 784.743
				text = "sp"
			intervals [3066]:
				xmin = 784.743
				xmax = 784.773
				text = "D"
			intervals [3067]:
				xmin = 784.773
				xmax = 784.853
				text = "UW1"
			intervals [3068]:
				xmin = 784.853
				xmax = 784.933
				text = "EH1"
			intervals [3069]:
				xmin = 784.933
				xmax = 785.003
				text = "N"
			intervals [3070]:
				xmin = 785.003
				xmax = 785.043
				text = "IY0"
			intervals [3071]:
				xmin = 785.043
				xmax = 785.073
				text = "TH"
			intervals [3072]:
				xmin = 785.073
				xmax = 785.103
				text = "IH2"
			intervals [3073]:
				xmin = 785.103
				xmax = 785.133
				text = "N"
			intervals [3074]:
				xmin = 785.133
				xmax = 785.163
				text = "sp"
			intervals [3075]:
				xmin = 785.163
				xmax = 785.413
				text = "AH0"
			intervals [3076]:
				xmin = 785.413
				xmax = 785.463
				text = "B"
			intervals [3077]:
				xmin = 785.463
				xmax = 785.613
				text = "AW1"
			intervals [3078]:
				xmin = 785.613
				xmax = 785.683
				text = "T"
			intervals [3079]:
				xmin = 785.683
				xmax = 785.713
				text = "IH0"
			intervals [3080]:
				xmin = 785.713
				xmax = 785.763
				text = "T"
			intervals [3081]:
				xmin = 785.763
				xmax = 786.491
				text = ""
			intervals [3082]:
				xmin = 786.491
				xmax = 786.521
				text = "sil"
			intervals [3083]:
				xmin = 786.521
				xmax = 786.551
				text = "D"
			intervals [3084]:
				xmin = 786.551
				xmax = 786.581
				text = "UW1"
			intervals [3085]:
				xmin = 786.581
				xmax = 786.611
				text = "Y"
			intervals [3086]:
				xmin = 786.611
				xmax = 786.671
				text = "UW1"
			intervals [3087]:
				xmin = 786.671
				xmax = 786.781
				text = "AH0"
			intervals [3088]:
				xmin = 786.781
				xmax = 786.821
				text = "G"
			intervals [3089]:
				xmin = 786.821
				xmax = 786.931
				text = "R"
			intervals [3090]:
				xmin = 786.931
				xmax = 787.011
				text = "IY1"
			intervals [3091]:
				xmin = 787.011
				xmax = 787.081
				text = "W"
			intervals [3092]:
				xmin = 787.081
				xmax = 787.111
				text = "IH0"
			intervals [3093]:
				xmin = 787.111
				xmax = 787.161
				text = "DH"
			intervals [3094]:
				xmin = 787.161
				xmax = 787.191
				text = "sp"
			intervals [3095]:
				xmin = 787.191
				xmax = 787.231
				text = "DH"
			intervals [3096]:
				xmin = 787.231
				xmax = 787.351
				text = "AH0"
			intervals [3097]:
				xmin = 787.351
				xmax = 787.441
				text = "T"
			intervals [3098]:
				xmin = 787.441
				xmax = 787.481
				text = "sp"
			intervals [3099]:
				xmin = 787.481
				xmax = 789.2202
				text = ""
			intervals [3100]:
				xmin = 789.2202
				xmax = 789.2902
				text = "Y"
			intervals [3101]:
				xmin = 789.2902
				xmax = 789.3402
				text = "UW1"
			intervals [3102]:
				xmin = 789.3402
				xmax = 789.3702
				text = "sp"
			intervals [3103]:
				xmin = 789.3702
				xmax = 789.4002
				text = "TH"
			intervals [3104]:
				xmin = 789.4002
				xmax = 789.4402
				text = "IH1"
			intervals [3105]:
				xmin = 789.4402
				xmax = 789.4802
				text = "NG"
			intervals [3106]:
				xmin = 789.4802
				xmax = 789.5102
				text = "K"
			intervals [3107]:
				xmin = 789.5102
				xmax = 789.5402
				text = "sp"
			intervals [3108]:
				xmin = 789.5402
				xmax = 789.6002
				text = "Y"
			intervals [3109]:
				xmin = 789.6002
				xmax = 789.6402
				text = "UW1"
			intervals [3110]:
				xmin = 789.6402
				xmax = 789.7002
				text = "sp"
			intervals [3111]:
				xmin = 789.7002
				xmax = 789.7302
				text = "K"
			intervals [3112]:
				xmin = 789.7302
				xmax = 789.7702
				text = "AE1"
			intervals [3113]:
				xmin = 789.7702
				xmax = 789.9402
				text = "N"
			intervals [3114]:
				xmin = 789.9402
				xmax = 789.9702
				text = "sp"
			intervals [3115]:
				xmin = 789.9702
				xmax = 790.0002
				text = "D"
			intervals [3116]:
				xmin = 790.0002
				xmax = 790.0902
				text = "UW1"
			intervals [3117]:
				xmin = 790.0902
				xmax = 790.1302
				text = "sp"
			intervals [3118]:
				xmin = 790.1302
				xmax = 790.1602
				text = "S"
			intervals [3119]:
				xmin = 790.1602
				xmax = 790.2202
				text = "AH1"
			intervals [3120]:
				xmin = 790.2202
				xmax = 790.2602
				text = "M"
			intervals [3121]:
				xmin = 790.2602
				xmax = 790.2902
				text = "TH"
			intervals [3122]:
				xmin = 790.2902
				xmax = 790.3202
				text = "IH0"
			intervals [3123]:
				xmin = 790.3202
				xmax = 790.4202
				text = "N"
			intervals [3124]:
				xmin = 790.4202
				xmax = 790.4502
				text = "sp"
			intervals [3125]:
				xmin = 790.4502
				xmax = 790.4802
				text = "AH0"
			intervals [3126]:
				xmin = 790.4802
				xmax = 790.5102
				text = "B"
			intervals [3127]:
				xmin = 790.5102
				xmax = 790.6102
				text = "AW1"
			intervals [3128]:
				xmin = 790.6102
				xmax = 790.7302
				text = "T"
			intervals [3129]:
				xmin = 790.7302
				xmax = 790.7602
				text = "sp"
			intervals [3130]:
				xmin = 790.7602
				xmax = 790.7902
				text = "IH0"
			intervals [3131]:
				xmin = 790.7902
				xmax = 790.8802
				text = "T"
			intervals [3132]:
				xmin = 790.8802
				xmax = 804.6248
				text = ""
			intervals [3133]:
				xmin = 804.6248
				xmax = 805.1448
				text = "M"
			intervals [3134]:
				xmin = 805.1448
				xmax = 805.1848
				text = "HH"
			intervals [3135]:
				xmin = 805.1848
				xmax = 805.2148
				text = "M"
			intervals [3136]:
				xmin = 805.2148
				xmax = 805.6
				text = ""
	item [3]:
		class = "IntervalTier"
		name = "DCA_se2_ag4_m_01 - words"
		xmin = 0.0
		xmax = 805.6
		intervals: size = 909
			intervals [1]:
				xmin = 0.0
				xmax = 11.0888
				text = ""
			intervals [2]:
				xmin = 11.0888
				xmax = 11.9588
				text = "baseball"
			intervals [3]:
				xmin = 11.9588
				xmax = 11.9888
				text = ""
			intervals [4]:
				xmin = 11.9888
				xmax = 12.1888
				text = "and"
			intervals [5]:
				xmin = 12.1888
				xmax = 13.6924
				text = ""
			intervals [6]:
				xmin = 13.6924
				xmax = 14.2224
				text = "running"
			intervals [7]:
				xmin = 14.2224
				xmax = 26.1311
				text = ""
			intervals [8]:
				xmin = 26.1311
				xmax = 26.5211
				text = "yes"
			intervals [9]:
				xmin = 26.5211
				xmax = 26.8911
				text = "such"
			intervals [10]:
				xmin = 26.8911
				xmax = 27.2911
				text = "as"
			intervals [11]:
				xmin = 27.2911
				xmax = 28.1357
				text = ""
			intervals [12]:
				xmin = 28.1357
				xmax = 28.3157
				text = "we"
			intervals [13]:
				xmin = 28.3157
				xmax = 28.6557
				text = "called"
			intervals [14]:
				xmin = 28.6557
				xmax = 28.8157
				text = "it"
			intervals [15]:
				xmin = 28.8157
				xmax = 29.3242
				text = ""
			intervals [16]:
				xmin = 29.3242
				xmax = 29.8242
				text = "hi"
			intervals [17]:
				xmin = 29.8242
				xmax = 29.8842
				text = ""
			intervals [18]:
				xmin = 29.8842
				xmax = 30.6042
				text = "spy"
			intervals [19]:
				xmin = 30.6042
				xmax = 33.1455
				text = ""
			intervals [20]:
				xmin = 33.1455
				xmax = 33.4055
				text = "um"
			intervals [21]:
				xmin = 33.4055
				xmax = 35.8885
				text = ""
			intervals [22]:
				xmin = 35.8885
				xmax = 36.4485
				text = "running"
			intervals [23]:
				xmin = 36.4485
				xmax = 36.5185
				text = ""
			intervals [24]:
				xmin = 36.5185
				xmax = 36.6885
				text = "from"
			intervals [25]:
				xmin = 36.6885
				xmax = 37.0985
				text = "one"
			intervals [26]:
				xmin = 37.0985
				xmax = 38.3176
				text = ""
			intervals [27]:
				xmin = 38.3176
				xmax = 38.8176
				text = "sudden"
			intervals [28]:
				xmin = 38.8176
				xmax = 39.1676
				text = "spot"
			intervals [29]:
				xmin = 39.1676
				xmax = 39.2576
				text = ""
			intervals [30]:
				xmin = 39.2576
				xmax = 39.3876
				text = "to"
			intervals [31]:
				xmin = 39.3876
				xmax = 39.8776
				text = "another"
			intervals [32]:
				xmin = 39.8776
				xmax = 42.1469
				text = ""
			intervals [33]:
				xmin = 42.1469
				xmax = 42.5569
				text = "and"
			intervals [34]:
				xmin = 42.5569
				xmax = 42.6769
				text = ""
			intervals [35]:
				xmin = 42.6769
				xmax = 43.5469
				text = "tagging"
			intervals [36]:
				xmin = 43.5469
				xmax = 43.5769
				text = ""
			intervals [37]:
				xmin = 43.5769
				xmax = 43.6069
				text = "uh"
			intervals [38]:
				xmin = 43.6069
				xmax = 44.6759
				text = ""
			intervals [39]:
				xmin = 44.6759
				xmax = 45.1159
				text = "one"
			intervals [40]:
				xmin = 45.1159
				xmax = 45.3859
				text = "out"
			intervals [41]:
				xmin = 45.3859
				xmax = 45.6859
				text = ""
			intervals [42]:
				xmin = 45.6859
				xmax = 45.9059
				text = "so"
			intervals [43]:
				xmin = 45.9059
				xmax = 54.4092
				text = ""
			intervals [44]:
				xmin = 54.4092
				xmax = 54.8992
				text = "well"
			intervals [45]:
				xmin = 54.8992
				xmax = 55.5392
				text = "sometimes"
			intervals [46]:
				xmin = 55.5392
				xmax = 55.5992
				text = "it"
			intervals [47]:
				xmin = 55.5992
				xmax = 55.7092
				text = "would"
			intervals [48]:
				xmin = 55.7092
				xmax = 56.1592
				text = "be"
			intervals [49]:
				xmin = 56.1592
				xmax = 56.2741
				text = ""
			intervals [50]:
				xmin = 56.2741
				xmax = 56.7641
				text = "several"
			intervals [51]:
				xmin = 56.7641
				xmax = 56.9541
				text = "of"
			intervals [52]:
				xmin = 56.9541
				xmax = 57.0841
				text = "us"
			intervals [53]:
				xmin = 57.0841
				xmax = 57.4641
				text = "playing"
			intervals [54]:
				xmin = 57.4641
				xmax = 57.6541
				text = "and"
			intervals [55]:
				xmin = 57.6541
				xmax = 58.1868
				text = ""
			intervals [56]:
				xmin = 58.1868
				xmax = 58.3068
				text = "t"
			intervals [57]:
				xmin = 58.3068
				xmax = 58.4268
				text = ""
			intervals [58]:
				xmin = 58.4268
				xmax = 58.7668
				text = "called"
			intervals [59]:
				xmin = 58.7668
				xmax = 58.8468
				text = "it"
			intervals [60]:
				xmin = 58.8468
				xmax = 58.9368
				text = ""
			intervals [61]:
				xmin = 58.9368
				xmax = 59.4668
				text = "tag"
			intervals [62]:
				xmin = 59.4668
				xmax = 64.7333
				text = ""
			intervals [63]:
				xmin = 64.7333
				xmax = 65.0333
				text = "they"
			intervals [64]:
				xmin = 65.0333
				xmax = 65.1033
				text = ""
			intervals [65]:
				xmin = 65.1033
				xmax = 65.4333
				text = "called"
			intervals [66]:
				xmin = 65.4333
				xmax = 65.5733
				text = "him"
			intervals [67]:
				xmin = 65.5733
				xmax = 65.9733
				text = "out"
			intervals [68]:
				xmin = 65.9733
				xmax = 77.1296
				text = ""
			intervals [69]:
				xmin = 77.1296
				xmax = 77.6796
				text = "yes"
			intervals [70]:
				xmin = 77.6796
				xmax = 83.2538
				text = ""
			intervals [71]:
				xmin = 83.2538
				xmax = 83.3138
				text = "ah"
			intervals [72]:
				xmin = 83.3138
				xmax = 83.3738
				text = "h"
			intervals [73]:
				xmin = 83.3738
				xmax = 83.4038
				text = ""
			intervals [74]:
				xmin = 83.4038
				xmax = 84.8638
				text = "hi-"
			intervals [75]:
				xmin = 84.8638
				xmax = 85.2538
				text = "uh"
			intervals [76]:
				xmin = 85.2538
				xmax = 86.8111
				text = ""
			intervals [77]:
				xmin = 86.8111
				xmax = 87.2111
				text = "hi"
			intervals [78]:
				xmin = 87.2111
				xmax = 87.5511
				text = "spy"
			intervals [79]:
				xmin = 87.5511
				xmax = 87.8011
				text = "i"
			intervals [80]:
				xmin = 87.8011
				xmax = 87.8711
				text = ""
			intervals [81]:
				xmin = 87.8711
				xmax = 88.1211
				text = "think"
			intervals [82]:
				xmin = 88.1211
				xmax = 88.2011
				text = ""
			intervals [83]:
				xmin = 88.2011
				xmax = 88.5011
				text = "uh"
			intervals [84]:
				xmin = 88.5011
				xmax = 94.4159
				text = ""
			intervals [85]:
				xmin = 94.4159
				xmax = 94.5459
				text = "well"
			intervals [86]:
				xmin = 94.5459
				xmax = 94.7359
				text = "you're"
			intervals [87]:
				xmin = 94.7359
				xmax = 95.2159
				text = "supposed"
			intervals [88]:
				xmin = 95.2159
				xmax = 95.3159
				text = "to"
			intervals [89]:
				xmin = 95.3159
				xmax = 95.8259
				text = "hide"
			intervals [90]:
				xmin = 95.8259
				xmax = 96.2159
				text = "behind"
			intervals [91]:
				xmin = 96.2159
				xmax = 96.2859
				text = "a"
			intervals [92]:
				xmin = 96.2859
				xmax = 96.5959
				text = "bush"
			intervals [93]:
				xmin = 96.5959
				xmax = 96.7459
				text = "and"
			intervals [94]:
				xmin = 96.7459
				xmax = 96.9459
				text = "they"
			intervals [95]:
				xmin = 96.9459
				xmax = 97.4359
				text = "find"
			intervals [96]:
				xmin = 97.4359
				xmax = 97.4659
				text = ""
			intervals [97]:
				xmin = 97.4659
				xmax = 97.5259
				text = "you"
			intervals [98]:
				xmin = 97.5259
				xmax = 102.1191
				text = ""
			intervals [99]:
				xmin = 102.1191
				xmax = 102.4691
				text = "uh"
			intervals [100]:
				xmin = 102.4691
				xmax = 102.9104
				text = ""
			intervals [101]:
				xmin = 102.9104
				xmax = 102.9404
				text = "y-"
			intervals [102]:
				xmin = 102.9404
				xmax = 103.1804
				text = ""
			intervals [103]:
				xmin = 103.1804
				xmax = 103.3704
				text = "you"
			intervals [104]:
				xmin = 103.3704
				xmax = 103.6004
				text = "get"
			intervals [105]:
				xmin = 103.6004
				xmax = 103.7804
				text = "so"
			intervals [106]:
				xmin = 103.7804
				xmax = 104.1304
				text = "many"
			intervals [107]:
				xmin = 104.1304
				xmax = 104.7204
				text = "counts"
			intervals [108]:
				xmin = 104.7204
				xmax = 106.9526
				text = ""
			intervals [109]:
				xmin = 106.9526
				xmax = 107.1426
				text = "for"
			intervals [110]:
				xmin = 107.1426
				xmax = 107.1726
				text = ""
			intervals [111]:
				xmin = 107.1726
				xmax = 107.5726
				text = "that"
			intervals [112]:
				xmin = 107.5726
				xmax = 121.6783
				text = ""
			intervals [113]:
				xmin = 121.6783
				xmax = 121.7883
				text = "the"
			intervals [114]:
				xmin = 121.7883
				xmax = 122.4383
				text = "news"
			intervals [115]:
				xmin = 122.4383
				xmax = 125.5696
				text = ""
			intervals [116]:
				xmin = 125.5696
				xmax = 125.8996
				text = "that"
			intervals [117]:
				xmin = 125.8996
				xmax = 125.9896
				text = "s"
			intervals [118]:
				xmin = 125.9896
				xmax = 126.2496
				text = "right"
			intervals [119]:
				xmin = 126.2496
				xmax = 144.1343
				text = ""
			intervals [120]:
				xmin = 144.1343
				xmax = 144.4843
				text = "once"
			intervals [121]:
				xmin = 144.4843
				xmax = 144.5943
				text = "in"
			intervals [122]:
				xmin = 144.5943
				xmax = 144.7643
				text = "a"
			intervals [123]:
				xmin = 144.7643
				xmax = 144.9843
				text = "while"
			intervals [124]:
				xmin = 144.9843
				xmax = 155.9148
				text = ""
			intervals [125]:
				xmin = 155.9148
				xmax = 156.4148
				text = "not"
			intervals [126]:
				xmin = 156.4148
				xmax = 157.0148
				text = "particularly"
			intervals [127]:
				xmin = 157.0148
				xmax = 164.7181
				text = ""
			intervals [128]:
				xmin = 164.7181
				xmax = 165.0881
				text = "not"
			intervals [129]:
				xmin = 165.0881
				xmax = 165.2081
				text = "for"
			intervals [130]:
				xmin = 165.2081
				xmax = 165.5281
				text = "some"
			intervals [131]:
				xmin = 165.5281
				xmax = 165.8881
				text = "time"
			intervals [132]:
				xmin = 165.8881
				xmax = 172.703
				text = ""
			intervals [133]:
				xmin = 172.703
				xmax = 172.803
				text = "it"
			intervals [134]:
				xmin = 172.803
				xmax = 172.983
				text = "s"
			intervals [135]:
				xmin = 172.983
				xmax = 173.243
				text = "been"
			intervals [136]:
				xmin = 173.243
				xmax = 173.453
				text = "so"
			intervals [137]:
				xmin = 173.453
				xmax = 173.793
				text = "long"
			intervals [138]:
				xmin = 173.793
				xmax = 173.973
				text = "i"
			intervals [139]:
				xmin = 173.973
				xmax = 174.003
				text = ""
			intervals [140]:
				xmin = 174.003
				xmax = 174.203
				text = "just"
			intervals [141]:
				xmin = 174.203
				xmax = 174.243
				text = ""
			intervals [142]:
				xmin = 174.243
				xmax = 174.503
				text = "couldn't"
			intervals [143]:
				xmin = 174.503
				xmax = 175.033
				text = "recall"
			intervals [144]:
				xmin = 175.033
				xmax = 175.103
				text = "it"
			intervals [145]:
				xmin = 175.103
				xmax = 175.293
				text = "right"
			intervals [146]:
				xmin = 175.293
				xmax = 175.363
				text = ""
			intervals [147]:
				xmin = 175.363
				xmax = 175.673
				text = "now"
			intervals [148]:
				xmin = 175.673
				xmax = 176.3698
				text = ""
			intervals [149]:
				xmin = 176.3698
				xmax = 176.4598
				text = "huh"
			intervals [150]:
				xmin = 176.4598
				xmax = 182.0181
				text = ""
			intervals [151]:
				xmin = 182.0181
				xmax = 182.1981
				text = "beg"
			intervals [152]:
				xmin = 182.1981
				xmax = 182.7181
				text = "pardon"
			intervals [153]:
				xmin = 182.7181
				xmax = 185.9419
				text = ""
			intervals [154]:
				xmin = 185.9419
				xmax = 186.3119
				text = "pet"
			intervals [155]:
				xmin = 186.3119
				xmax = 190.8739
				text = ""
			intervals [156]:
				xmin = 190.8739
				xmax = 191.5039
				text = "no"
			intervals [157]:
				xmin = 191.5039
				xmax = 192.156
				text = ""
			intervals [158]:
				xmin = 192.156
				xmax = 192.416
				text = "not"
			intervals [159]:
				xmin = 192.416
				xmax = 192.586
				text = ""
			intervals [160]:
				xmin = 192.586
				xmax = 193.086
				text = "particularly"
			intervals [161]:
				xmin = 193.086
				xmax = 193.116
				text = ""
			intervals [162]:
				xmin = 193.116
				xmax = 193.286
				text = "no"
			intervals [163]:
				xmin = 193.286
				xmax = 205.1051
				text = ""
			intervals [164]:
				xmin = 205.1051
				xmax = 206.2051
				text = "mathematics"
			intervals [165]:
				xmin = 206.2051
				xmax = 206.5551
				text = "and"
			intervals [166]:
				xmin = 206.5551
				xmax = 206.6351
				text = ""
			intervals [167]:
				xmin = 206.6351
				xmax = 207.2151
				text = "history"
			intervals [168]:
				xmin = 207.2151
				xmax = 207.5251
				text = "and"
			intervals [169]:
				xmin = 207.5251
				xmax = 207.9197
				text = ""
			intervals [170]:
				xmin = 207.9197
				xmax = 208.2997
				text = "geogr-"
			intervals [171]:
				xmin = 208.2997
				xmax = 208.6941
				text = ""
			intervals [172]:
				xmin = 208.6941
				xmax = 208.7241
				text = "uh"
			intervals [173]:
				xmin = 208.7241
				xmax = 210.7891
				text = ""
			intervals [174]:
				xmin = 210.7891
				xmax = 211.5091
				text = "spelling"
			intervals [175]:
				xmin = 211.5091
				xmax = 211.7817
				text = ""
			intervals [176]:
				xmin = 211.7817
				xmax = 211.8117
				text = "<unk>"
			intervals [177]:
				xmin = 211.8117
				xmax = 220.7105
				text = ""
			intervals [178]:
				xmin = 220.7105
				xmax = 220.8305
				text = "i"
			intervals [179]:
				xmin = 220.8305
				xmax = 221.0505
				text = "didn't"
			intervals [180]:
				xmin = 221.0505
				xmax = 221.7005
				text = "understand"
			intervals [181]:
				xmin = 221.7005
				xmax = 230.7141
				text = ""
			intervals [182]:
				xmin = 230.7141
				xmax = 230.9041
				text = "no"
			intervals [183]:
				xmin = 230.9041
				xmax = 231.5441
				text = "<unk>"
			intervals [184]:
				xmin = 231.5441
				xmax = 232.7471
				text = ""
			intervals [185]:
				xmin = 232.7471
				xmax = 232.9171
				text = "you're"
			intervals [186]:
				xmin = 232.9171
				xmax = 233.3171
				text = "going"
			intervals [187]:
				xmin = 233.3171
				xmax = 233.5871
				text = "back"
			intervals [188]:
				xmin = 233.5871
				xmax = 233.6771
				text = "to"
			intervals [189]:
				xmin = 233.6771
				xmax = 233.9771
				text = "over"
			intervals [190]:
				xmin = 233.9771
				xmax = 234.4471
				text = "sixty"
			intervals [191]:
				xmin = 234.4471
				xmax = 234.6971
				text = "five"
			intervals [192]:
				xmin = 234.6971
				xmax = 235.0571
				text = "years"
			intervals [193]:
				xmin = 235.0571
				xmax = 235.4171
				text = "ago"
			intervals [194]:
				xmin = 235.4171
				xmax = 235.8171
				text = "now"
			intervals [195]:
				xmin = 235.8171
				xmax = 236.2671
				text = "so"
			intervals [196]:
				xmin = 236.2671
				xmax = 236.2971
				text = ""
			intervals [197]:
				xmin = 236.2971
				xmax = 236.5571
				text = "uh"
			intervals [198]:
				xmin = 236.5571
				xmax = 236.8068
				text = ""
			intervals [199]:
				xmin = 236.8068
				xmax = 237.2768
				text = "no"
			intervals [200]:
				xmin = 237.2768
				xmax = 237.5868
				text = "i"
			intervals [201]:
				xmin = 237.5868
				xmax = 237.6168
				text = ""
			intervals [202]:
				xmin = 237.6168
				xmax = 237.6468
				text = "<unk>"
			intervals [203]:
				xmin = 237.6468
				xmax = 237.8268
				text = "say"
			intervals [204]:
				xmin = 237.8268
				xmax = 237.8568
				text = ""
			intervals [205]:
				xmin = 237.8568
				xmax = 238.1768
				text = "no"
			intervals [206]:
				xmin = 238.1768
				xmax = 243.5893
				text = ""
			intervals [207]:
				xmin = 243.5893
				xmax = 244.1593
				text = "yes"
			intervals [208]:
				xmin = 244.1593
				xmax = 248.305
				text = ""
			intervals [209]:
				xmin = 248.305
				xmax = 248.655
				text = "she"
			intervals [210]:
				xmin = 248.655
				xmax = 249.065
				text = "was"
			intervals [211]:
				xmin = 249.065
				xmax = 249.095
				text = ""
			intervals [212]:
				xmin = 249.095
				xmax = 249.275
				text = "uh"
			intervals [213]:
				xmin = 249.275
				xmax = 251.0598
				text = ""
			intervals [214]:
				xmin = 251.0598
				xmax = 251.8698
				text = "exact"
			intervals [215]:
				xmin = 251.8698
				xmax = 255.4655
				text = ""
			intervals [216]:
				xmin = 255.4655
				xmax = 256.4355
				text = "spunctuous"
			intervals [217]:
				xmin = 256.4355
				xmax = 258.3786
				text = ""
			intervals [218]:
				xmin = 258.3786
				xmax = 258.5486
				text = "when"
			intervals [219]:
				xmin = 258.5486
				xmax = 258.6886
				text = "she"
			intervals [220]:
				xmin = 258.6886
				xmax = 259.0286
				text = "said"
			intervals [221]:
				xmin = 259.0286
				xmax = 259.5686
				text = "anything"
			intervals [222]:
				xmin = 259.5686
				xmax = 259.7386
				text = "she"
			intervals [223]:
				xmin = 259.7386
				xmax = 259.7686
				text = "<unk>"
			intervals [224]:
				xmin = 259.7686
				xmax = 260.0586
				text = "mean"
			intervals [225]:
				xmin = 260.0586
				xmax = 260.3886
				text = "it"
			intervals [226]:
				xmin = 260.3886
				xmax = 267.4301
				text = ""
			intervals [227]:
				xmin = 267.4301
				xmax = 267.6201
				text = "i"
			intervals [228]:
				xmin = 267.6201
				xmax = 267.9701
				text = "think"
			intervals [229]:
				xmin = 267.9701
				xmax = 268.2601
				text = "so"
			intervals [230]:
				xmin = 268.2601
				xmax = 275.5831
				text = ""
			intervals [231]:
				xmin = 275.5831
				xmax = 276.3131
				text = "no"
			intervals [232]:
				xmin = 276.3131
				xmax = 276.5731
				text = "i"
			intervals [233]:
				xmin = 276.5731
				xmax = 276.8771
				text = ""
			intervals [234]:
				xmin = 276.8771
				xmax = 277.3571
				text = "always"
			intervals [235]:
				xmin = 277.3571
				xmax = 277.5971
				text = "got"
			intervals [236]:
				xmin = 277.5971
				xmax = 277.9171
				text = "along"
			intervals [237]:
				xmin = 277.9171
				xmax = 278.0171
				text = "with"
			intervals [238]:
				xmin = 278.0171
				xmax = 278.1871
				text = "them"
			intervals [239]:
				xmin = 278.1871
				xmax = 278.4771
				text = "pretty"
			intervals [240]:
				xmin = 278.4771
				xmax = 278.5171
				text = ""
			intervals [241]:
				xmin = 278.5171
				xmax = 278.8371
				text = "good"
			intervals [242]:
				xmin = 278.8371
				xmax = 292.8549
				text = ""
			intervals [243]:
				xmin = 292.8549
				xmax = 293.2049
				text = "very"
			intervals [244]:
				xmin = 293.2049
				xmax = 293.5949
				text = "few"
			intervals [245]:
				xmin = 293.5949
				xmax = 293.6249
				text = ""
			intervals [246]:
				xmin = 293.6249
				xmax = 294.2049
				text = "most"
			intervals [247]:
				xmin = 294.2049
				xmax = 294.2349
				text = ""
			intervals [248]:
				xmin = 294.2349
				xmax = 294.6549
				text = "most"
			intervals [249]:
				xmin = 294.6549
				xmax = 294.9649
				text = "all"
			intervals [250]:
				xmin = 294.9649
				xmax = 295.1049
				text = "of"
			intervals [251]:
				xmin = 295.1049
				xmax = 295.2049
				text = "'em"
			intervals [252]:
				xmin = 295.2049
				xmax = 295.4149
				text = "dead"
			intervals [253]:
				xmin = 295.4149
				xmax = 306.5702
				text = ""
			intervals [254]:
				xmin = 306.5702
				xmax = 306.7402
				text = "when"
			intervals [255]:
				xmin = 306.7402
				xmax = 306.8802
				text = "i"
			intervals [256]:
				xmin = 306.8802
				xmax = 307.0602
				text = "was"
			intervals [257]:
				xmin = 307.0602
				xmax = 307.4602
				text = "working"
			intervals [258]:
				xmin = 307.4602
				xmax = 309.1632
				text = ""
			intervals [259]:
				xmin = 309.1632
				xmax = 309.5632
				text = "<unk>"
			intervals [260]:
				xmin = 309.5632
				xmax = 310.1556
				text = ""
			intervals [261]:
				xmin = 310.1556
				xmax = 310.2656
				text = "there"
			intervals [262]:
				xmin = 310.2656
				xmax = 310.2956
				text = ""
			intervals [263]:
				xmin = 310.2956
				xmax = 310.5756
				text = "s"
			intervals [264]:
				xmin = 310.5756
				xmax = 311.1021
				text = ""
			intervals [265]:
				xmin = 311.1021
				xmax = 311.3621
				text = "quite"
			intervals [266]:
				xmin = 311.3621
				xmax = 311.4421
				text = "a"
			intervals [267]:
				xmin = 311.4421
				xmax = 311.6921
				text = "few"
			intervals [268]:
				xmin = 311.6921
				xmax = 311.8421
				text = "of"
			intervals [269]:
				xmin = 311.8421
				xmax = 311.9221
				text = "'em"
			intervals [270]:
				xmin = 311.9221
				xmax = 312.0121
				text = "that"
			intervals [271]:
				xmin = 312.0121
				xmax = 312.0421
				text = "s"
			intervals [272]:
				xmin = 312.0421
				xmax = 312.4121
				text = "living"
			intervals [273]:
				xmin = 312.4121
				xmax = 312.9104
				text = ""
			intervals [274]:
				xmin = 312.9104
				xmax = 313.0904
				text = "i've"
			intervals [275]:
				xmin = 313.0904
				xmax = 313.2704
				text = "been"
			intervals [276]:
				xmin = 313.2704
				xmax = 313.8904
				text = "retired"
			intervals [277]:
				xmin = 313.8904
				xmax = 314.1504
				text = "ten"
			intervals [278]:
				xmin = 314.1504
				xmax = 314.4404
				text = "years"
			intervals [279]:
				xmin = 314.4404
				xmax = 324.3689
				text = ""
			intervals [280]:
				xmin = 324.3689
				xmax = 324.7089
				text = "well"
			intervals [281]:
				xmin = 324.7089
				xmax = 324.9889
				text = "not"
			intervals [282]:
				xmin = 324.9889
				xmax = 325.6389
				text = "particularly"
			intervals [283]:
				xmin = 325.6389
				xmax = 325.8789
				text = "but"
			intervals [284]:
				xmin = 325.8789
				xmax = 325.9989
				text = "it"
			intervals [285]:
				xmin = 325.9989
				xmax = 326.7497
				text = ""
			intervals [286]:
				xmin = 326.7497
				xmax = 327.4197
				text = "sometimes"
			intervals [287]:
				xmin = 327.4197
				xmax = 327.4997
				text = "it"
			intervals [288]:
				xmin = 327.4997
				xmax = 327.5797
				text = "s"
			intervals [289]:
				xmin = 327.5797
				xmax = 328.0697
				text = "always"
			intervals [290]:
				xmin = 328.0697
				xmax = 328.0997
				text = ""
			intervals [291]:
				xmin = 328.0997
				xmax = 328.4997
				text = "one"
			intervals [292]:
				xmin = 328.4997
				xmax = 329.663
				text = ""
			intervals [293]:
				xmin = 329.663
				xmax = 329.783
				text = "that"
			intervals [294]:
				xmin = 329.783
				xmax = 330.9693
				text = ""
			intervals [295]:
				xmin = 330.9693
				xmax = 331.2093
				text = "that"
			intervals [296]:
				xmin = 331.2093
				xmax = 331.6616
				text = ""
			intervals [297]:
				xmin = 331.6616
				xmax = 332.0516
				text = "people"
			intervals [298]:
				xmin = 332.0516
				xmax = 332.6016
				text = "decide"
			intervals [299]:
				xmin = 332.6016
				xmax = 334.6386
				text = ""
			intervals [300]:
				xmin = 334.6386
				xmax = 334.7386
				text = "so"
			intervals [301]:
				xmin = 334.7386
				xmax = 347.6493
				text = ""
			intervals [302]:
				xmin = 347.6493
				xmax = 348.0093
				text = "w"
			intervals [303]:
				xmin = 348.0093
				xmax = 348.0993
				text = ""
			intervals [304]:
				xmin = 348.0993
				xmax = 348.4793
				text = "w"
			intervals [305]:
				xmin = 348.4793
				xmax = 348.6293
				text = "well"
			intervals [306]:
				xmin = 348.6293
				xmax = 351.0745
				text = ""
			intervals [307]:
				xmin = 351.0745
				xmax = 351.2045
				text = "i"
			intervals [308]:
				xmin = 351.2045
				xmax = 351.5045
				text = "guess"
			intervals [309]:
				xmin = 351.5045
				xmax = 351.7445
				text = "that"
			intervals [310]:
				xmin = 351.7445
				xmax = 351.9945
				text = "could"
			intervals [311]:
				xmin = 351.9945
				xmax = 352.1645
				text = "be"
			intervals [312]:
				xmin = 352.1645
				xmax = 352.6845
				text = "measured"
			intervals [313]:
				xmin = 352.6845
				xmax = 352.9445
				text = "out"
			intervals [314]:
				xmin = 352.9445
				xmax = 353.3945
				text = "in"
			intervals [315]:
				xmin = 353.3945
				xmax = 353.5388
				text = ""
			intervals [316]:
				xmin = 353.5388
				xmax = 353.8088
				text = "more"
			intervals [317]:
				xmin = 353.8088
				xmax = 353.9588
				text = "than"
			intervals [318]:
				xmin = 353.9588
				xmax = 354.3288
				text = "one"
			intervals [319]:
				xmin = 354.3288
				xmax = 354.5888
				text = "thing"
			intervals [320]:
				xmin = 354.5888
				xmax = 356.2904
				text = ""
			intervals [321]:
				xmin = 356.2904
				xmax = 356.7004
				text = "his"
			intervals [322]:
				xmin = 356.7004
				xmax = 357.0388
				text = ""
			intervals [323]:
				xmin = 357.0388
				xmax = 357.9688
				text = "personality"
			intervals [324]:
				xmin = 357.9688
				xmax = 358.4288
				text = "and"
			intervals [325]:
				xmin = 358.4288
				xmax = 360.644
				text = ""
			intervals [326]:
				xmin = 360.644
				xmax = 360.964
				text = "and"
			intervals [327]:
				xmin = 360.964
				xmax = 360.994
				text = ""
			intervals [328]:
				xmin = 360.994
				xmax = 361.184
				text = "his"
			intervals [329]:
				xmin = 361.184
				xmax = 361.284
				text = ""
			intervals [330]:
				xmin = 361.284
				xmax = 362.244
				text = "loyalty"
			intervals [331]:
				xmin = 362.244
				xmax = 362.4133
				text = ""
			intervals [332]:
				xmin = 362.4133
				xmax = 363.0333
				text = "loyar"
			intervals [333]:
				xmin = 363.0333
				xmax = 363.2125
				text = ""
			intervals [334]:
				xmin = 363.2125
				xmax = 363.7625
				text = "loyalty"
			intervals [335]:
				xmin = 363.7625
				xmax = 365.9302
				text = ""
			intervals [336]:
				xmin = 365.9302
				xmax = 366.0302
				text = "and"
			intervals [337]:
				xmin = 366.0302
				xmax = 366.0602
				text = ""
			intervals [338]:
				xmin = 366.0602
				xmax = 366.2202
				text = "his"
			intervals [339]:
				xmin = 366.2202
				xmax = 367.1302
				text = "firmness"
			intervals [340]:
				xmin = 367.1302
				xmax = 382.8744
				text = ""
			intervals [341]:
				xmin = 382.8744
				xmax = 382.9344
				text = "a"
			intervals [342]:
				xmin = 382.9344
				xmax = 382.9944
				text = ""
			intervals [343]:
				xmin = 382.9944
				xmax = 383.3944
				text = "preacher"
			intervals [344]:
				xmin = 383.3944
				xmax = 396.0931
				text = ""
			intervals [345]:
				xmin = 396.0931
				xmax = 396.3531
				text = "well"
			intervals [346]:
				xmin = 396.3531
				xmax = 396.4431
				text = "there"
			intervals [347]:
				xmin = 396.4431
				xmax = 396.5531
				text = "s"
			intervals [348]:
				xmin = 396.5531
				xmax = 396.9431
				text = "several"
			intervals [349]:
				xmin = 396.9431
				xmax = 397.4031
				text = "things"
			intervals [350]:
				xmin = 397.4031
				xmax = 397.5831
				text = "you"
			intervals [351]:
				xmin = 397.5831
				xmax = 397.8031
				text = "have"
			intervals [352]:
				xmin = 397.8031
				xmax = 397.8631
				text = ""
			intervals [353]:
				xmin = 397.8631
				xmax = 397.9831
				text = "to"
			intervals [354]:
				xmin = 397.9831
				xmax = 398.3831
				text = "do"
			intervals [355]:
				xmin = 398.3831
				xmax = 398.7031
				text = "i"
			intervals [356]:
				xmin = 398.7031
				xmax = 400.725
				text = ""
			intervals [357]:
				xmin = 400.725
				xmax = 401.105
				text = "first"
			intervals [358]:
				xmin = 401.105
				xmax = 401.265
				text = "you"
			intervals [359]:
				xmin = 401.265
				xmax = 401.505
				text = "have"
			intervals [360]:
				xmin = 401.505
				xmax = 401.615
				text = "to"
			intervals [361]:
				xmin = 401.615
				xmax = 402.025
				text = "be"
			intervals [362]:
				xmin = 402.025
				xmax = 402.205
				text = "a"
			intervals [363]:
				xmin = 402.205
				xmax = 403.8823
				text = ""
			intervals [364]:
				xmin = 403.8823
				xmax = 404.0123
				text = "a"
			intervals [365]:
				xmin = 404.0123
				xmax = 404.0823
				text = ""
			intervals [366]:
				xmin = 404.0823
				xmax = 404.3023
				text = "good"
			intervals [367]:
				xmin = 404.3023
				xmax = 404.8423
				text = "christian"
			intervals [368]:
				xmin = 404.8423
				xmax = 429.2314
				text = ""
			intervals [369]:
				xmin = 429.2314
				xmax = 429.5114
				text = "<unk>"
			intervals [370]:
				xmin = 429.5114
				xmax = 430.1119
				text = ""
			intervals [371]:
				xmin = 430.1119
				xmax = 430.3419
				text = "i"
			intervals [372]:
				xmin = 430.3419
				xmax = 430.7019
				text = "thought"
			intervals [373]:
				xmin = 430.7019
				xmax = 430.8219
				text = "of"
			intervals [374]:
				xmin = 430.8219
				xmax = 430.9819
				text = "it"
			intervals [375]:
				xmin = 430.9819
				xmax = 431.4019
				text = "several"
			intervals [376]:
				xmin = 431.4019
				xmax = 431.7819
				text = "times"
			intervals [377]:
				xmin = 431.7819
				xmax = 431.9519
				text = "when"
			intervals [378]:
				xmin = 431.9519
				xmax = 432.1719
				text = "i"
			intervals [379]:
				xmin = 432.1719
				xmax = 432.2019
				text = ""
			intervals [380]:
				xmin = 432.2019
				xmax = 432.2919
				text = "was"
			intervals [381]:
				xmin = 432.2919
				xmax = 432.6519
				text = "young"
			intervals [382]:
				xmin = 432.6519
				xmax = 434.0353
				text = ""
			intervals [383]:
				xmin = 434.0353
				xmax = 434.2053
				text = "my"
			intervals [384]:
				xmin = 434.2053
				xmax = 434.2853
				text = ""
			intervals [385]:
				xmin = 434.2853
				xmax = 434.6653
				text = "father"
			intervals [386]:
				xmin = 434.6653
				xmax = 434.9353
				text = "was"
			intervals [387]:
				xmin = 434.9353
				xmax = 434.9853
				text = ""
			intervals [388]:
				xmin = 434.9853
				xmax = 435.0153
				text = "a"
			intervals [389]:
				xmin = 435.0153
				xmax = 435.3453
				text = "preacher"
			intervals [390]:
				xmin = 435.3453
				xmax = 437.8427
				text = ""
			intervals [391]:
				xmin = 437.8427
				xmax = 438.0727
				text = "but"
			intervals [392]:
				xmin = 438.0727
				xmax = 438.1827
				text = "i"
			intervals [393]:
				xmin = 438.1827
				xmax = 438.5527
				text = "never"
			intervals [394]:
				xmin = 438.5527
				xmax = 438.7927
				text = "did"
			intervals [395]:
				xmin = 438.7927
				xmax = 439.9232
				text = ""
			intervals [396]:
				xmin = 439.9232
				xmax = 440.1132
				text = "get"
			intervals [397]:
				xmin = 440.1132
				xmax = 440.5532
				text = "into"
			intervals [398]:
				xmin = 440.5532
				xmax = 440.6432
				text = "the"
			intervals [399]:
				xmin = 440.6432
				xmax = 443.5828
				text = ""
			intervals [400]:
				xmin = 443.5828
				xmax = 444.1328
				text = "ministry"
			intervals [401]:
				xmin = 444.1328
				xmax = 458.2501
				text = ""
			intervals [402]:
				xmin = 458.2501
				xmax = 458.5601
				text = "<unk>"
			intervals [403]:
				xmin = 458.5601
				xmax = 459.0025
				text = ""
			intervals [404]:
				xmin = 459.0025
				xmax = 459.1225
				text = "for"
			intervals [405]:
				xmin = 459.1225
				xmax = 459.2625
				text = "the"
			intervals [406]:
				xmin = 459.2625
				xmax = 459.5425
				text = "last"
			intervals [407]:
				xmin = 459.5425
				xmax = 460.7813
				text = ""
			intervals [408]:
				xmin = 460.7813
				xmax = 461.1113
				text = "forty"
			intervals [409]:
				xmin = 461.1113
				xmax = 461.5413
				text = "years"
			intervals [410]:
				xmin = 461.5413
				xmax = 461.6813
				text = "i"
			intervals [411]:
				xmin = 461.6813
				xmax = 462.0313
				text = "worked"
			intervals [412]:
				xmin = 462.0313
				xmax = 463.4759
				text = ""
			intervals [413]:
				xmin = 463.4759
				xmax = 463.9259
				text = "mostly"
			intervals [414]:
				xmin = 463.9259
				xmax = 464.2459
				text = "on"
			intervals [415]:
				xmin = 464.2459
				xmax = 464.3859
				text = "the"
			intervals [416]:
				xmin = 464.3859
				xmax = 465.0366
				text = ""
			intervals [417]:
				xmin = 465.0366
				xmax = 465.7266
				text = "railroads"
			intervals [418]:
				xmin = 465.7266
				xmax = 466.2712
				text = ""
			intervals [419]:
				xmin = 466.2712
				xmax = 466.3112
				text = "a"
			intervals [420]:
				xmin = 466.3112
				xmax = 466.7812
				text = "dining"
			intervals [421]:
				xmin = 466.7812
				xmax = 467.0612
				text = "car"
			intervals [422]:
				xmin = 467.0612
				xmax = 467.4712
				text = "waiter"
			intervals [423]:
				xmin = 467.4712
				xmax = 469.0661
				text = ""
			intervals [424]:
				xmin = 469.0661
				xmax = 469.5361
				text = "although"
			intervals [425]:
				xmin = 469.5361
				xmax = 469.6861
				text = "i"
			intervals [426]:
				xmin = 469.6861
				xmax = 470.1161
				text = "worked"
			intervals [427]:
				xmin = 470.1161
				xmax = 470.3461
				text = "in"
			intervals [428]:
				xmin = 470.3461
				xmax = 471.1591
				text = ""
			intervals [429]:
				xmin = 471.1591
				xmax = 471.9491
				text = "restaurants"
			intervals [430]:
				xmin = 471.9491
				xmax = 471.9791
				text = ""
			intervals [431]:
				xmin = 471.9791
				xmax = 472.0891
				text = "and"
			intervals [432]:
				xmin = 472.0891
				xmax = 472.8391
				text = "hotels"
			intervals [433]:
				xmin = 472.8391
				xmax = 472.9791
				text = ""
			intervals [434]:
				xmin = 472.9791
				xmax = 473.1991
				text = "and"
			intervals [435]:
				xmin = 473.1991
				xmax = 476.0448
				text = ""
			intervals [436]:
				xmin = 476.0448
				xmax = 476.5048
				text = "various"
			intervals [437]:
				xmin = 476.5048
				xmax = 476.8948
				text = "places"
			intervals [438]:
				xmin = 476.8948
				xmax = 487.319
				text = ""
			intervals [439]:
				xmin = 487.319
				xmax = 487.549
				text = "cook"
			intervals [440]:
				xmin = 487.549
				xmax = 487.729
				text = "it"
			intervals [441]:
				xmin = 487.729
				xmax = 487.909
				text = "right"
			intervals [442]:
				xmin = 487.909
				xmax = 488.079
				text = "on"
			intervals [443]:
				xmin = 488.079
				xmax = 488.159
				text = "the"
			intervals [444]:
				xmin = 488.159
				xmax = 488.239
				text = ""
			intervals [445]:
				xmin = 488.239
				xmax = 488.719
				text = "train"
			intervals [446]:
				xmin = 488.719
				xmax = 489.6897
				text = ""
			intervals [447]:
				xmin = 489.6897
				xmax = 489.8497
				text = "they"
			intervals [448]:
				xmin = 489.8497
				xmax = 490.1197
				text = "do"
			intervals [449]:
				xmin = 490.1197
				xmax = 490.3697
				text = "bring"
			intervals [450]:
				xmin = 490.3697
				xmax = 490.4797
				text = "it"
			intervals [451]:
				xmin = 490.4797
				xmax = 490.7497
				text = "on"
			intervals [452]:
				xmin = 490.7497
				xmax = 491.1397
				text = "now"
			intervals [453]:
				xmin = 491.1397
				xmax = 491.7346
				text = ""
			intervals [454]:
				xmin = 491.7346
				xmax = 491.8946
				text = "i"
			intervals [455]:
				xmin = 491.8946
				xmax = 492.6146
				text = "understand"
			intervals [456]:
				xmin = 492.6146
				xmax = 493.9072
				text = ""
			intervals [457]:
				xmin = 493.9072
				xmax = 494.2172
				text = "uh"
			intervals [458]:
				xmin = 494.2172
				xmax = 494.9076
				text = ""
			intervals [459]:
				xmin = 494.9076
				xmax = 495.1976
				text = "uh"
			intervals [460]:
				xmin = 495.1976
				xmax = 495.3125
				text = ""
			intervals [461]:
				xmin = 495.3125
				xmax = 495.5825
				text = "quite"
			intervals [462]:
				xmin = 495.5825
				xmax = 495.6825
				text = "a"
			intervals [463]:
				xmin = 495.6825
				xmax = 496.0225
				text = "bit"
			intervals [464]:
				xmin = 496.0225
				xmax = 496.0922
				text = ""
			intervals [465]:
				xmin = 496.0922
				xmax = 496.2222
				text = "but"
			intervals [466]:
				xmin = 496.2222
				xmax = 496.5222
				text = "not"
			intervals [467]:
				xmin = 496.5222
				xmax = 496.9022
				text = "all"
			intervals [468]:
				xmin = 496.9022
				xmax = 497.0322
				text = ""
			intervals [469]:
				xmin = 497.0322
				xmax = 497.2922
				text = "the"
			intervals [470]:
				xmin = 497.2922
				xmax = 497.3522
				text = ""
			intervals [471]:
				xmin = 497.3522
				xmax = 497.4422
				text = "din-"
			intervals [472]:
				xmin = 497.4422
				xmax = 497.7422
				text = "all"
			intervals [473]:
				xmin = 497.7422
				xmax = 497.9322
				text = "the"
			intervals [474]:
				xmin = 497.9322
				xmax = 498.0422
				text = ""
			intervals [475]:
				xmin = 498.0422
				xmax = 498.0922
				text = "d"
			intervals [476]:
				xmin = 498.0922
				xmax = 498.5533
				text = ""
			intervals [477]:
				xmin = 498.5533
				xmax = 499.0133
				text = "dining"
			intervals [478]:
				xmin = 499.0133
				xmax = 499.2533
				text = "cars"
			intervals [479]:
				xmin = 499.2533
				xmax = 508.6028
				text = ""
			intervals [480]:
				xmin = 508.6028
				xmax = 509.1428
				text = "no"
			intervals [481]:
				xmin = 509.1428
				xmax = 509.1728
				text = ""
			intervals [482]:
				xmin = 509.1728
				xmax = 509.3828
				text = "that"
			intervals [483]:
				xmin = 509.3828
				xmax = 509.4728
				text = "s"
			intervals [484]:
				xmin = 509.4728
				xmax = 509.6728
				text = "been"
			intervals [485]:
				xmin = 509.6728
				xmax = 509.9928
				text = "going"
			intervals [486]:
				xmin = 509.9928
				xmax = 510.2928
				text = "on"
			intervals [487]:
				xmin = 510.2928
				xmax = 510.4228
				text = "for"
			intervals [488]:
				xmin = 510.4228
				xmax = 510.9528
				text = "years"
			intervals [489]:
				xmin = 510.9528
				xmax = 511.0228
				text = "and"
			intervals [490]:
				xmin = 511.0228
				xmax = 511.5728
				text = "years"
			intervals [491]:
				xmin = 511.5728
				xmax = 512.0728
				text = "until"
			intervals [492]:
				xmin = 512.0728
				xmax = 512.2328
				text = "it"
			intervals [493]:
				xmin = 512.2328
				xmax = 513.2064
				text = ""
			intervals [494]:
				xmin = 513.2064
				xmax = 513.6664
				text = "uh"
			intervals [495]:
				xmin = 513.6664
				xmax = 530.793
				text = ""
			intervals [496]:
				xmin = 530.793
				xmax = 531.293
				text = "depend"
			intervals [497]:
				xmin = 531.293
				xmax = 531.513
				text = "on"
			intervals [498]:
				xmin = 531.513
				xmax = 531.693
				text = "you"
			intervals [499]:
				xmin = 531.693
				xmax = 531.903
				text = "know"
			intervals [500]:
				xmin = 531.903
				xmax = 531.933
				text = ""
			intervals [501]:
				xmin = 531.933
				xmax = 532.103
				text = "what"
			intervals [502]:
				xmin = 532.103
				xmax = 532.453
				text = "run"
			intervals [503]:
				xmin = 532.453
				xmax = 532.533
				text = "you"
			intervals [504]:
				xmin = 532.533
				xmax = 532.923
				text = "have"
			intervals [505]:
				xmin = 532.923
				xmax = 537.9415
				text = ""
			intervals [506]:
				xmin = 537.9415
				xmax = 538.1715
				text = "well"
			intervals [507]:
				xmin = 538.1715
				xmax = 538.3415
				text = "there"
			intervals [508]:
				xmin = 538.3415
				xmax = 538.3715
				text = ""
			intervals [509]:
				xmin = 538.3715
				xmax = 538.4015
				text = "s"
			intervals [510]:
				xmin = 538.4015
				xmax = 538.8315
				text = "long"
			intervals [511]:
				xmin = 538.8315
				xmax = 539.3015
				text = "runs"
			intervals [512]:
				xmin = 539.3015
				xmax = 539.3315
				text = ""
			intervals [513]:
				xmin = 539.3315
				xmax = 539.4715
				text = "and"
			intervals [514]:
				xmin = 539.4715
				xmax = 539.8415
				text = "short"
			intervals [515]:
				xmin = 539.8415
				xmax = 540.4415
				text = "runs"
			intervals [516]:
				xmin = 540.4415
				xmax = 545.4824
				text = ""
			intervals [517]:
				xmin = 545.4824
				xmax = 545.9024
				text = "well"
			intervals [518]:
				xmin = 545.9024
				xmax = 546.7966
				text = ""
			intervals [519]:
				xmin = 546.7966
				xmax = 546.9366
				text = "<unk>"
			intervals [520]:
				xmin = 546.9366
				xmax = 547.575
				text = ""
			intervals [521]:
				xmin = 547.575
				xmax = 548.035
				text = "long"
			intervals [522]:
				xmin = 548.035
				xmax = 548.425
				text = "run"
			intervals [523]:
				xmin = 548.425
				xmax = 548.615
				text = "you"
			intervals [524]:
				xmin = 548.615
				xmax = 548.835
				text = "would"
			intervals [525]:
				xmin = 548.835
				xmax = 548.935
				text = ""
			intervals [526]:
				xmin = 548.935
				xmax = 549.245
				text = "uh"
			intervals [527]:
				xmin = 549.245
				xmax = 550.5124
				text = ""
			intervals [528]:
				xmin = 550.5124
				xmax = 551.2324
				text = "sometime"
			intervals [529]:
				xmin = 551.2324
				xmax = 551.8324
				text = "take"
			intervals [530]:
				xmin = 551.8324
				xmax = 553.6014
				text = ""
			intervals [531]:
				xmin = 553.6014
				xmax = 553.8614
				text = "th-"
			intervals [532]:
				xmin = 553.8614
				xmax = 553.9532
				text = ""
			intervals [533]:
				xmin = 553.9532
				xmax = 554.4232
				text = "three"
			intervals [534]:
				xmin = 554.4232
				xmax = 554.5632
				text = "to"
			intervals [535]:
				xmin = 554.5632
				xmax = 554.9832
				text = "five"
			intervals [536]:
				xmin = 554.9832
				xmax = 555.4032
				text = "days"
			intervals [537]:
				xmin = 555.4032
				xmax = 555.5432
				text = "co-"
			intervals [538]:
				xmin = 555.5432
				xmax = 555.6532
				text = ""
			intervals [539]:
				xmin = 555.6532
				xmax = 555.8832
				text = "com"
			intervals [540]:
				xmin = 555.8832
				xmax = 556.1583
				text = ""
			intervals [541]:
				xmin = 556.1583
				xmax = 556.3483
				text = "to"
			intervals [542]:
				xmin = 556.3483
				xmax = 557.0083
				text = "complete"
			intervals [543]:
				xmin = 557.0083
				xmax = 557.1983
				text = "the"
			intervals [544]:
				xmin = 557.1983
				xmax = 557.7583
				text = "round"
			intervals [545]:
				xmin = 557.7583
				xmax = 558.2583
				text = "round"
			intervals [546]:
				xmin = 558.2583
				xmax = 558.5583
				text = "trip"
			intervals [547]:
				xmin = 558.5583
				xmax = 559.4853
				text = ""
			intervals [548]:
				xmin = 559.4853
				xmax = 559.7153
				text = "and"
			intervals [549]:
				xmin = 559.7153
				xmax = 560.0653
				text = "then"
			intervals [550]:
				xmin = 560.0653
				xmax = 560.4553
				text = "some"
			intervals [551]:
				xmin = 560.4553
				xmax = 560.7153
				text = "would"
			intervals [552]:
				xmin = 560.7153
				xmax = 561.006
				text = ""
			intervals [553]:
				xmin = 561.006
				xmax = 561.446
				text = "only"
			intervals [554]:
				xmin = 561.446
				xmax = 561.686
				text = "take"
			intervals [555]:
				xmin = 561.686
				xmax = 562.056
				text = "about"
			intervals [556]:
				xmin = 562.056
				xmax = 562.326
				text = "three"
			intervals [557]:
				xmin = 562.326
				xmax = 562.606
				text = "days"
			intervals [558]:
				xmin = 562.606
				xmax = 574.0288
				text = ""
			intervals [559]:
				xmin = 574.0288
				xmax = 574.2388
				text = "well"
			intervals [560]:
				xmin = 574.2388
				xmax = 574.3288
				text = "you"
			intervals [561]:
				xmin = 574.3288
				xmax = 574.4288
				text = "d"
			intervals [562]:
				xmin = 574.4288
				xmax = 574.6588
				text = "have"
			intervals [563]:
				xmin = 574.6588
				xmax = 574.7788
				text = "to"
			intervals [564]:
				xmin = 574.7788
				xmax = 575.0188
				text = "go"
			intervals [565]:
				xmin = 575.0188
				xmax = 575.2388
				text = "through"
			intervals [566]:
				xmin = 575.2388
				xmax = 575.4188
				text = "the"
			intervals [567]:
				xmin = 575.4188
				xmax = 576.0288
				text = "regular"
			intervals [568]:
				xmin = 576.0288
				xmax = 576.5288
				text = "routine"
			intervals [569]:
				xmin = 576.5288
				xmax = 576.8488
				text = "of"
			intervals [570]:
				xmin = 576.8488
				xmax = 577.0788
				text = "uh"
			intervals [571]:
				xmin = 577.0788
				xmax = 577.2343
				text = ""
			intervals [572]:
				xmin = 577.2343
				xmax = 577.9843
				text = "preparing"
			intervals [573]:
				xmin = 577.9843
				xmax = 578.2043
				text = "getting"
			intervals [574]:
				xmin = 578.2043
				xmax = 578.5743
				text = "ready"
			intervals [575]:
				xmin = 578.5743
				xmax = 578.7143
				text = "to"
			intervals [576]:
				xmin = 578.7143
				xmax = 579.2243
				text = "serve"
			intervals [577]:
				xmin = 579.2243
				xmax = 584.6009
				text = ""
			intervals [578]:
				xmin = 584.6009
				xmax = 585.1009
				text = "well"
			intervals [579]:
				xmin = 585.1009
				xmax = 585.2796
				text = ""
			intervals [580]:
				xmin = 585.2796
				xmax = 585.5196
				text = "you"
			intervals [581]:
				xmin = 585.5196
				xmax = 586.6856
				text = ""
			intervals [582]:
				xmin = 586.6856
				xmax = 586.8256
				text = "you"
			intervals [583]:
				xmin = 586.8256
				xmax = 587.0256
				text = "get"
			intervals [584]:
				xmin = 587.0256
				xmax = 587.1756
				text = "up"
			intervals [585]:
				xmin = 587.1756
				xmax = 587.2356
				text = "in"
			intervals [586]:
				xmin = 587.2356
				xmax = 587.2956
				text = "the"
			intervals [587]:
				xmin = 587.2956
				xmax = 587.7856
				text = "morning"
			intervals [588]:
				xmin = 587.7856
				xmax = 588.1256
				text = "and"
			intervals [589]:
				xmin = 588.1256
				xmax = 588.1556
				text = ""
			intervals [590]:
				xmin = 588.1556
				xmax = 588.4656
				text = "uh"
			intervals [591]:
				xmin = 588.4656
				xmax = 589.4966
				text = ""
			intervals [592]:
				xmin = 589.4966
				xmax = 589.9566
				text = "you"
			intervals [593]:
				xmin = 589.9566
				xmax = 591.3894
				text = ""
			intervals [594]:
				xmin = 591.3894
				xmax = 591.5994
				text = "get"
			intervals [595]:
				xmin = 591.5994
				xmax = 591.9994
				text = "ready"
			intervals [596]:
				xmin = 591.9994
				xmax = 592.1594
				text = "to"
			intervals [597]:
				xmin = 592.1594
				xmax = 592.6794
				text = "serve"
			intervals [598]:
				xmin = 592.6794
				xmax = 593.0494
				text = "and"
			intervals [599]:
				xmin = 593.0494
				xmax = 595.2067
				text = ""
			intervals [600]:
				xmin = 595.2067
				xmax = 595.6867
				text = "depending"
			intervals [601]:
				xmin = 595.6867
				xmax = 595.8867
				text = "on"
			intervals [602]:
				xmin = 595.8867
				xmax = 596.1067
				text = "what"
			intervals [603]:
				xmin = 596.1067
				xmax = 596.2967
				text = "your"
			intervals [604]:
				xmin = 596.2967
				xmax = 596.9367
				text = "position"
			intervals [605]:
				xmin = 596.9367
				xmax = 596.9667
				text = ""
			intervals [606]:
				xmin = 596.9667
				xmax = 597.1267
				text = "will"
			intervals [607]:
				xmin = 597.1267
				xmax = 597.4967
				text = "be"
			intervals [608]:
				xmin = 597.4967
				xmax = 598.8079
				text = ""
			intervals [609]:
				xmin = 598.8079
				xmax = 599.0979
				text = "whether"
			intervals [610]:
				xmin = 599.0979
				xmax = 599.2979
				text = "you"
			intervals [611]:
				xmin = 599.2979
				xmax = 599.3279
				text = ""
			intervals [612]:
				xmin = 599.3279
				xmax = 599.6579
				text = "be"
			intervals [613]:
				xmin = 599.6579
				xmax = 599.8979
				text = "a"
			intervals [614]:
				xmin = 599.8979
				xmax = 603.7799
				text = ""
			intervals [615]:
				xmin = 603.7799
				xmax = 603.8899
				text = "a"
			intervals [616]:
				xmin = 603.8899
				xmax = 603.9899
				text = ""
			intervals [617]:
				xmin = 603.9899
				xmax = 604.7599
				text = "pantryman"
			intervals [618]:
				xmin = 604.7599
				xmax = 605.0499
				text = "or"
			intervals [619]:
				xmin = 605.0499
				xmax = 608.0393
				text = ""
			intervals [620]:
				xmin = 608.0393
				xmax = 608.3493
				text = "or"
			intervals [621]:
				xmin = 608.3493
				xmax = 608.3893
				text = ""
			intervals [622]:
				xmin = 608.3893
				xmax = 608.8993
				text = "assigned"
			intervals [623]:
				xmin = 608.8993
				xmax = 608.9993
				text = "to"
			intervals [624]:
				xmin = 608.9993
				xmax = 609.3993
				text = "different"
			intervals [625]:
				xmin = 609.3993
				xmax = 610.1223
				text = ""
			intervals [626]:
				xmin = 610.1223
				xmax = 610.6923
				text = "things"
			intervals [627]:
				xmin = 610.6923
				xmax = 610.9466
				text = ""
			intervals [628]:
				xmin = 610.9466
				xmax = 611.1566
				text = "that"
			intervals [629]:
				xmin = 611.1566
				xmax = 611.8228
				text = ""
			intervals [630]:
				xmin = 611.8228
				xmax = 612.5328
				text = "contain"
			intervals [631]:
				xmin = 612.5328
				xmax = 612.5628
				text = ""
			intervals [632]:
				xmin = 612.5628
				xmax = 612.7228
				text = "to"
			intervals [633]:
				xmin = 612.7228
				xmax = 612.8528
				text = "the"
			intervals [634]:
				xmin = 612.8528
				xmax = 613.4528
				text = "service"
			intervals [635]:
				xmin = 613.4528
				xmax = 626.132
				text = ""
			intervals [636]:
				xmin = 626.132
				xmax = 626.332
				text = "mm"
			intervals [637]:
				xmin = 626.332
				xmax = 627.2085
				text = ""
			intervals [638]:
				xmin = 627.2085
				xmax = 627.4585
				text = "<unk>"
			intervals [639]:
				xmin = 627.4585
				xmax = 627.5625
				text = ""
			intervals [640]:
				xmin = 627.5625
				xmax = 627.7325
				text = "well"
			intervals [641]:
				xmin = 627.7325
				xmax = 628.2025
				text = "very"
			intervals [642]:
				xmin = 628.2025
				xmax = 628.7725
				text = "fortunate"
			intervals [643]:
				xmin = 628.7725
				xmax = 629.2225
				text = "i"
			intervals [644]:
				xmin = 629.2225
				xmax = 629.3125
				text = ""
			intervals [645]:
				xmin = 629.3125
				xmax = 629.4925
				text = "i"
			intervals [646]:
				xmin = 629.4925
				xmax = 630.0125
				text = "didn't"
			intervals [647]:
				xmin = 630.0125
				xmax = 631.3741
				text = ""
			intervals [648]:
				xmin = 631.3741
				xmax = 631.5641
				text = "but"
			intervals [649]:
				xmin = 631.5641
				xmax = 632.0544
				text = ""
			intervals [650]:
				xmin = 632.0544
				xmax = 632.3644
				text = "i've"
			intervals [651]:
				xmin = 632.3644
				xmax = 632.6644
				text = "seen"
			intervals [652]:
				xmin = 632.6644
				xmax = 632.8044
				text = "it"
			intervals [653]:
				xmin = 632.8044
				xmax = 633.1144
				text = "happen"
			intervals [654]:
				xmin = 633.1144
				xmax = 639.773
				text = ""
			intervals [655]:
				xmin = 639.773
				xmax = 639.973
				text = "well"
			intervals [656]:
				xmin = 639.973
				xmax = 640.093
				text = "there"
			intervals [657]:
				xmin = 640.093
				xmax = 640.173
				text = "s"
			intervals [658]:
				xmin = 640.173
				xmax = 640.393
				text = "not"
			intervals [659]:
				xmin = 640.393
				xmax = 640.733
				text = "much"
			intervals [660]:
				xmin = 640.733
				xmax = 640.853
				text = "you"
			intervals [661]:
				xmin = 640.853
				xmax = 641.083
				text = "can"
			intervals [662]:
				xmin = 641.083
				xmax = 641.503
				text = "do"
			intervals [663]:
				xmin = 641.503
				xmax = 641.753
				text = "uh"
			intervals [664]:
				xmin = 641.753
				xmax = 642.2858
				text = ""
			intervals [665]:
				xmin = 642.2858
				xmax = 642.5258
				text = "so"
			intervals [666]:
				xmin = 642.5258
				xmax = 643.1605
				text = ""
			intervals [667]:
				xmin = 643.1605
				xmax = 643.3405
				text = "but"
			intervals [668]:
				xmin = 643.3405
				xmax = 643.4505
				text = ""
			intervals [669]:
				xmin = 643.4505
				xmax = 643.9005
				text = "uh"
			intervals [670]:
				xmin = 643.9005
				xmax = 646.9577
				text = ""
			intervals [671]:
				xmin = 646.9577
				xmax = 647.3177
				text = "the"
			intervals [672]:
				xmin = 647.3177
				xmax = 648.1177
				text = "railroads"
			intervals [673]:
				xmin = 648.1177
				xmax = 648.1477
				text = "or"
			intervals [674]:
				xmin = 648.1477
				xmax = 648.5277
				text = "the"
			intervals [675]:
				xmin = 648.5277
				xmax = 648.5677
				text = ""
			intervals [676]:
				xmin = 648.5677
				xmax = 649.2277
				text = "company"
			intervals [677]:
				xmin = 649.2277
				xmax = 649.7586
				text = ""
			intervals [678]:
				xmin = 649.7586
				xmax = 650.4686
				text = "usually"
			intervals [679]:
				xmin = 650.4686
				xmax = 651.3133
				text = ""
			intervals [680]:
				xmin = 651.3133
				xmax = 651.5433
				text = "take"
			intervals [681]:
				xmin = 651.5433
				xmax = 651.8033
				text = "care"
			intervals [682]:
				xmin = 651.8033
				xmax = 651.9633
				text = "of"
			intervals [683]:
				xmin = 651.9633
				xmax = 652.2333
				text = "the"
			intervals [684]:
				xmin = 652.2333
				xmax = 653.1162
				text = ""
			intervals [685]:
				xmin = 653.1162
				xmax = 653.5362
				text = "ones"
			intervals [686]:
				xmin = 653.5362
				xmax = 653.7262
				text = "that"
			intervals [687]:
				xmin = 653.7262
				xmax = 653.8362
				text = ""
			intervals [688]:
				xmin = 653.8362
				xmax = 654.1862
				text = "uh"
			intervals [689]:
				xmin = 654.1862
				xmax = 655.4729
				text = ""
			intervals [690]:
				xmin = 655.4729
				xmax = 655.6229
				text = "you"
			intervals [691]:
				xmin = 655.6229
				xmax = 656.0829
				text = "spill"
			intervals [692]:
				xmin = 656.0829
				xmax = 656.4029
				text = "something"
			intervals [693]:
				xmin = 656.4029
				xmax = 656.7229
				text = "on"
			intervals [694]:
				xmin = 656.7229
				xmax = 668.9776
				text = ""
			intervals [695]:
				xmin = 668.9776
				xmax = 669.1776
				text = "oh"
			intervals [696]:
				xmin = 669.1776
				xmax = 669.5476
				text = "yes"
			intervals [697]:
				xmin = 669.5476
				xmax = 669.7576
				text = "they"
			intervals [698]:
				xmin = 669.7576
				xmax = 670.1676
				text = "carry"
			intervals [699]:
				xmin = 670.1676
				xmax = 670.3576
				text = "a"
			intervals [700]:
				xmin = 670.3576
				xmax = 670.5804
				text = ""
			intervals [701]:
				xmin = 670.5804
				xmax = 670.7104
				text = "a"
			intervals [702]:
				xmin = 670.7104
				xmax = 671.5304
				text = "dormitory"
			intervals [703]:
				xmin = 671.5304
				xmax = 671.5604
				text = ""
			intervals [704]:
				xmin = 671.5604
				xmax = 672.0204
				text = "car"
			intervals [705]:
				xmin = 672.0204
				xmax = 672.5693
				text = ""
			intervals [706]:
				xmin = 672.5693
				xmax = 672.7193
				text = "for"
			intervals [707]:
				xmin = 672.7193
				xmax = 672.8393
				text = "the"
			intervals [708]:
				xmin = 672.8393
				xmax = 672.9193
				text = ""
			intervals [709]:
				xmin = 672.9193
				xmax = 673.2493
				text = "crew"
			intervals [710]:
				xmin = 673.2493
				xmax = 675.8766
				text = ""
			intervals [711]:
				xmin = 675.8766
				xmax = 676.1766
				text = "and"
			intervals [712]:
				xmin = 676.1766
				xmax = 676.2066
				text = ""
			intervals [713]:
				xmin = 676.2066
				xmax = 676.3966
				text = "uh"
			intervals [714]:
				xmin = 676.3966
				xmax = 676.9248
				text = ""
			intervals [715]:
				xmin = 676.9248
				xmax = 677.1248
				text = "we"
			intervals [716]:
				xmin = 677.1248
				xmax = 677.3948
				text = "have"
			intervals [717]:
				xmin = 677.3948
				xmax = 677.4948
				text = ""
			intervals [718]:
				xmin = 677.4948
				xmax = 677.9248
				text = "beds"
			intervals [719]:
				xmin = 677.9248
				xmax = 678.0948
				text = "and"
			intervals [720]:
				xmin = 678.0948
				xmax = 678.4696
				text = ""
			intervals [721]:
				xmin = 678.4696
				xmax = 678.8996
				text = "bunks"
			intervals [722]:
				xmin = 678.8996
				xmax = 680.9142
				text = ""
			intervals [723]:
				xmin = 680.9142
				xmax = 681.2442
				text = "sleep"
			intervals [724]:
				xmin = 681.2442
				xmax = 681.4342
				text = "in"
			intervals [725]:
				xmin = 681.4342
				xmax = 694.3949
				text = ""
			intervals [726]:
				xmin = 694.3949
				xmax = 694.5549
				text = "uh"
			intervals [727]:
				xmin = 694.5549
				xmax = 695.0049
				text = "we"
			intervals [728]:
				xmin = 695.0049
				xmax = 695.3195
				text = ""
			intervals [729]:
				xmin = 695.3195
				xmax = 695.6795
				text = "<unk>"
			intervals [730]:
				xmin = 695.6795
				xmax = 696.2619
				text = ""
			intervals [731]:
				xmin = 696.2619
				xmax = 696.4319
				text = "we"
			intervals [732]:
				xmin = 696.4319
				xmax = 696.8419
				text = "usually"
			intervals [733]:
				xmin = 696.8419
				xmax = 697.5019
				text = "celebrate"
			intervals [734]:
				xmin = 697.5019
				xmax = 697.7019
				text = "the"
			intervals [735]:
				xmin = 697.7019
				xmax = 697.7319
				text = ""
			intervals [736]:
				xmin = 697.7319
				xmax = 698.7519
				text = "holidays"
			intervals [737]:
				xmin = 698.7519
				xmax = 699.1211
				text = ""
			intervals [738]:
				xmin = 699.1211
				xmax = 699.4611
				text = "very"
			intervals [739]:
				xmin = 699.4611
				xmax = 699.5211
				text = ""
			intervals [740]:
				xmin = 699.5211
				xmax = 700.1111
				text = "quietly"
			intervals [741]:
				xmin = 700.1111
				xmax = 701.4399
				text = ""
			intervals [742]:
				xmin = 701.4399
				xmax = 701.9599
				text = "mostly"
			intervals [743]:
				xmin = 701.9599
				xmax = 702.4299
				text = "home"
			intervals [744]:
				xmin = 702.4299
				xmax = 702.6899
				text = ""
			intervals [745]:
				xmin = 702.6899
				xmax = 702.9699
				text = "and"
			intervals [746]:
				xmin = 702.9699
				xmax = 705.6974
				text = ""
			intervals [747]:
				xmin = 705.6974
				xmax = 705.9774
				text = "and"
			intervals [748]:
				xmin = 705.9774
				xmax = 706.0074
				text = ""
			intervals [749]:
				xmin = 706.0074
				xmax = 706.2974
				text = "uh"
			intervals [750]:
				xmin = 706.2974
				xmax = 706.8439
				text = ""
			intervals [751]:
				xmin = 706.8439
				xmax = 707.8439
				text = "relaxing"
			intervals [752]:
				xmin = 707.8439
				xmax = 709.3169
				text = ""
			intervals [753]:
				xmin = 709.3169
				xmax = 709.7869
				text = "maybe"
			intervals [754]:
				xmin = 709.7869
				xmax = 709.8469
				text = "a"
			intervals [755]:
				xmin = 709.8469
				xmax = 710.0769
				text = "few"
			intervals [756]:
				xmin = 710.0769
				xmax = 710.6069
				text = "friends"
			intervals [757]:
				xmin = 710.6069
				xmax = 718.3399
				text = ""
			intervals [758]:
				xmin = 718.3399
				xmax = 718.3699
				text = "uh"
			intervals [759]:
				xmin = 718.3699
				xmax = 719.1499
				text = "decorations"
			intervals [760]:
				xmin = 719.1499
[truncated: 187,278 more chars]
