# Supplementary material for: Considering Performance in the Automated and Manual Coding of Sociolinguistic Variables: Lessons From Variable (ING)
Source: Front Artif Intell. 2021 Apr 29;4:648543. doi: 10.3389/frai.2021.648543 (PMC8117961; doi:10.3389/frai.2021.648543)
Supplement: Supplementary file 5 [file Data_Sheet_5.ZIP › CORAAL_VARAligned_as_TextGrids_p1/DCA_se3_ag3_m_04_1.TextGrid]

File type = "ooTextFile"
Object class = "TextGrid"

xmin = 0.0
xmax = 1824.6
tiers? <exists>
size = 4
item []:
	item [1]:
		class = "IntervalTier"
		name = "DCA_int_01 - words"
		xmin = 0.0
		xmax = 1824.6
		intervals: size = 2770
			intervals [1]:
				xmin = 0.0
				xmax = 0.1948
				text = ""
			intervals [2]:
				xmin = 0.1948
				xmax = 0.2548
				text = "the"
			intervals [3]:
				xmin = 0.2548
				xmax = 0.3348
				text = ""
			intervals [4]:
				xmin = 0.3348
				xmax = 0.5348
				text = "first"
			intervals [5]:
				xmin = 0.5348
				xmax = 0.6748
				text = "thing"
			intervals [6]:
				xmin = 0.6748
				xmax = 0.7048
				text = "i"
			intervals [7]:
				xmin = 0.7048
				xmax = 1.4948
				text = "<unk>"
			intervals [8]:
				xmin = 1.4948
				xmax = 1.6848
				text = "ask"
			intervals [9]:
				xmin = 1.6848
				xmax = 1.7448
				text = "is"
			intervals [10]:
				xmin = 1.7448
				xmax = 3.0341
				text = ""
			intervals [11]:
				xmin = 3.0341
				xmax = 3.3641
				text = "what"
			intervals [12]:
				xmin = 3.3641
				xmax = 3.6341
				text = "sort"
			intervals [13]:
				xmin = 3.6341
				xmax = 3.8041
				text = "of"
			intervals [14]:
				xmin = 3.8041
				xmax = 4.2941
				text = "games"
			intervals [15]:
				xmin = 4.2941
				xmax = 4.4341
				text = "you"
			intervals [16]:
				xmin = 4.4341
				xmax = 4.5241
				text = ""
			intervals [17]:
				xmin = 4.5241
				xmax = 4.7541
				text = "played"
			intervals [18]:
				xmin = 4.7541
				xmax = 4.9141
				text = "as"
			intervals [19]:
				xmin = 4.9141
				xmax = 5.0741
				text = "a"
			intervals [20]:
				xmin = 5.0741
				xmax = 5.2041
				text = ""
			intervals [21]:
				xmin = 5.2041
				xmax = 5.7341
				text = "child"
			intervals [22]:
				xmin = 5.7341
				xmax = 5.8541
				text = "if"
			intervals [23]:
				xmin = 5.8541
				xmax = 5.8841
				text = ""
			intervals [24]:
				xmin = 5.8841
				xmax = 5.9741
				text = "you"
			intervals [25]:
				xmin = 5.9741
				xmax = 6.0041
				text = ""
			intervals [26]:
				xmin = 6.0041
				xmax = 6.1441
				text = "can"
			intervals [27]:
				xmin = 6.1441
				xmax = 6.7141
				text = "remember"
			intervals [28]:
				xmin = 6.7141
				xmax = 14.6424
				text = ""
			intervals [29]:
				xmin = 14.6424
				xmax = 15.0724
				text = "uh"
			intervals [30]:
				xmin = 15.0724
				xmax = 17.6835
				text = ""
			intervals [31]:
				xmin = 17.6835
				xmax = 17.8435
				text = "how"
			intervals [32]:
				xmin = 17.8435
				xmax = 17.9335
				text = "do"
			intervals [33]:
				xmin = 17.9335
				xmax = 18.0435
				text = "you"
			intervals [34]:
				xmin = 18.0435
				xmax = 18.3335
				text = "play"
			intervals [35]:
				xmin = 18.3335
				xmax = 18.3635
				text = ""
			intervals [36]:
				xmin = 18.3635
				xmax = 19.1435
				text = "basketball"
			intervals [37]:
				xmin = 19.1435
				xmax = 19.5654
				text = ""
			intervals [38]:
				xmin = 19.5654
				xmax = 19.6254
				text = "how"
			intervals [39]:
				xmin = 19.6254
				xmax = 19.7954
				text = "many"
			intervals [40]:
				xmin = 19.7954
				xmax = 21.4054
				text = "<unk>"
			intervals [41]:
				xmin = 21.4054
				xmax = 27.9607
				text = ""
			intervals [42]:
				xmin = 27.9607
				xmax = 28.2807
				text = "mm-hm"
			intervals [43]:
				xmin = 28.2807
				xmax = 29.1219
				text = ""
			intervals [44]:
				xmin = 29.1219
				xmax = 29.2719
				text = "how"
			intervals [45]:
				xmin = 29.2719
				xmax = 29.3719
				text = "do"
			intervals [46]:
				xmin = 29.3719
				xmax = 29.5019
				text = "you"
			intervals [47]:
				xmin = 29.5019
				xmax = 29.8319
				text = "score"
			intervals [48]:
				xmin = 29.8319
				xmax = 32.0147
				text = ""
			intervals [49]:
				xmin = 32.0147
				xmax = 32.3547
				text = "yeah"
			intervals [50]:
				xmin = 32.3547
				xmax = 32.9855
				text = ""
			intervals [51]:
				xmin = 32.9855
				xmax = 33.0955
				text = "i"
			intervals [52]:
				xmin = 33.0955
				xmax = 33.4855
				text = "mean"
			intervals [53]:
				xmin = 33.4855
				xmax = 34.419
				text = ""
			intervals [54]:
				xmin = 34.419
				xmax = 34.589
				text = "how"
			intervals [55]:
				xmin = 34.589
				xmax = 34.689
				text = "do"
			intervals [56]:
				xmin = 34.689
				xmax = 34.799
				text = "you"
			intervals [57]:
				xmin = 34.799
				xmax = 35.089
				text = "count"
			intervals [58]:
				xmin = 35.089
				xmax = 35.209
				text = "the"
			intervals [59]:
				xmin = 35.209
				xmax = 35.299
				text = ""
			intervals [60]:
				xmin = 35.299
				xmax = 35.639
				text = "points"
			intervals [61]:
				xmin = 35.639
				xmax = 37.9237
				text = ""
			intervals [62]:
				xmin = 37.9237
				xmax = 38.2337
				text = "uh-huh"
			intervals [63]:
				xmin = 38.2337
				xmax = 38.9315
				text = ""
			intervals [64]:
				xmin = 38.9315
				xmax = 39.0215
				text = "how"
			intervals [65]:
				xmin = 39.0215
				xmax = 39.1115
				text = "do"
			intervals [66]:
				xmin = 39.1115
				xmax = 39.2115
				text = "you"
			intervals [67]:
				xmin = 39.2115
				xmax = 39.3715
				text = "get"
			intervals [68]:
				xmin = 39.3715
				xmax = 39.4515
				text = "a"
			intervals [69]:
				xmin = 39.4515
				xmax = 39.5215
				text = ""
			intervals [70]:
				xmin = 39.5215
				xmax = 39.8715
				text = "point"
			intervals [71]:
				xmin = 39.8715
				xmax = 44.6267
				text = ""
			intervals [72]:
				xmin = 44.6267
				xmax = 44.6867
				text = "is"
			intervals [73]:
				xmin = 44.6867
				xmax = 44.8967
				text = "that"
			intervals [74]:
				xmin = 44.8967
				xmax = 45.0067
				text = "one"
			intervals [75]:
				xmin = 45.0067
				xmax = 45.3167
				text = ""
			intervals [76]:
				xmin = 45.3167
				xmax = 45.5167
				text = "point"
			intervals [77]:
				xmin = 45.5167
				xmax = 45.9722
				text = ""
			intervals [78]:
				xmin = 45.9722
				xmax = 46.3322
				text = "yeah"
			intervals [79]:
				xmin = 46.3322
				xmax = 46.5771
				text = ""
			intervals [80]:
				xmin = 46.5771
				xmax = 46.6671
				text = "gee"
			intervals [81]:
				xmin = 46.6671
				xmax = 47.0071
				text = ""
			intervals [82]:
				xmin = 47.0071
				xmax = 47.0971
				text = "i'm"
			intervals [83]:
				xmin = 47.0971
				xmax = 47.1671
				text = ""
			intervals [84]:
				xmin = 47.1671
				xmax = 47.2771
				text = "not"
			intervals [85]:
				xmin = 47.2771
				xmax = 47.4171
				text = ""
			intervals [86]:
				xmin = 47.4171
				xmax = 47.6271
				text = "an"
			intervals [87]:
				xmin = 47.6271
				xmax = 47.6571
				text = ""
			intervals [88]:
				xmin = 47.6571
				xmax = 47.8471
				text = "athlete"
			intervals [89]:
				xmin = 47.8471
				xmax = 47.9371
				text = ""
			intervals [90]:
				xmin = 47.9371
				xmax = 48.0871
				text = "so"
			intervals [91]:
				xmin = 48.0871
				xmax = 48.1171
				text = ""
			intervals [92]:
				xmin = 48.1171
				xmax = 48.2071
				text = "i"
			intervals [93]:
				xmin = 48.2071
				xmax = 48.6071
				text = "don't"
			intervals [94]:
				xmin = 48.6071
				xmax = 48.7271
				text = "know"
			intervals [95]:
				xmin = 48.7271
				xmax = 49.5133
				text = ""
			intervals [96]:
				xmin = 49.5133
				xmax = 49.6933
				text = "any"
			intervals [97]:
				xmin = 49.6933
				xmax = 49.7633
				text = ""
			intervals [98]:
				xmin = 49.7633
				xmax = 49.8333
				text = "of"
			intervals [99]:
				xmin = 49.8333
				xmax = 49.8733
				text = ""
			intervals [100]:
				xmin = 49.8733
				xmax = 49.9933
				text = "these"
			intervals [101]:
				xmin = 49.9933
				xmax = 50.0233
				text = ""
			intervals [102]:
				xmin = 50.0233
				xmax = 50.2633
				text = "things"
			intervals [103]:
				xmin = 50.2633
				xmax = 51.4397
				text = ""
			intervals [104]:
				xmin = 51.4397
				xmax = 51.5797
				text = "did"
			intervals [105]:
				xmin = 51.5797
				xmax = 51.6597
				text = "you"
			intervals [106]:
				xmin = 51.6597
				xmax = 51.8197
				text = "ever"
			intervals [107]:
				xmin = 51.8197
				xmax = 52.1097
				text = "play"
			intervals [108]:
				xmin = 52.1097
				xmax = 52.2897
				text = "any"
			intervals [109]:
				xmin = 52.2897
				xmax = 52.5697
				text = "little"
			intervals [110]:
				xmin = 52.5697
				xmax = 52.6797
				text = ""
			intervals [111]:
				xmin = 52.6797
				xmax = 52.8797
				text = "kid"
			intervals [112]:
				xmin = 52.8797
				xmax = 53.1572
				text = ""
			intervals [113]:
				xmin = 53.1572
				xmax = 53.5772
				text = "games"
			intervals [114]:
				xmin = 53.5772
				xmax = 53.7272
				text = "where"
			intervals [115]:
				xmin = 53.7272
				xmax = 53.8972
				text = ""
			intervals [116]:
				xmin = 53.8972
				xmax = 54.1472
				text = "people"
			intervals [117]:
				xmin = 54.1472
				xmax = 54.2372
				text = ""
			intervals [118]:
				xmin = 54.2372
				xmax = 54.5772
				text = "chased"
			intervals [119]:
				xmin = 54.5772
				xmax = 54.7872
				text = "each"
			intervals [120]:
				xmin = 54.7872
				xmax = 54.9472
				text = "other"
			intervals [121]:
				xmin = 54.9472
				xmax = 55.0772
				text = "or"
			intervals [122]:
				xmin = 55.0772
				xmax = 55.1072
				text = ""
			intervals [123]:
				xmin = 55.1072
				xmax = 55.6172
				text = "anything"
			intervals [124]:
				xmin = 55.6172
				xmax = 55.7072
				text = ""
			intervals [125]:
				xmin = 55.7072
				xmax = 55.8772
				text = "like"
			intervals [126]:
				xmin = 55.8772
				xmax = 55.9972
				text = ""
			intervals [127]:
				xmin = 55.9972
				xmax = 56.1472
				text = "that"
			intervals [128]:
				xmin = 56.1472
				xmax = 56.3999
				text = ""
			intervals [129]:
				xmin = 56.3999
				xmax = 56.6299
				text = "do"
			intervals [130]:
				xmin = 56.6299
				xmax = 56.6599
				text = ""
			intervals [131]:
				xmin = 56.6599
				xmax = 56.7199
				text = "you"
			intervals [132]:
				xmin = 56.7199
				xmax = 56.7499
				text = ""
			intervals [133]:
				xmin = 56.7499
				xmax = 57.0299
				text = "remember"
			intervals [134]:
				xmin = 57.0299
				xmax = 61.3182
				text = ""
			intervals [135]:
				xmin = 61.3182
				xmax = 61.4382
				text = "oh"
			intervals [136]:
				xmin = 61.4382
				xmax = 61.4782
				text = ""
			intervals [137]:
				xmin = 61.4782
				xmax = 61.6182
				text = "how"
			intervals [138]:
				xmin = 61.6182
				xmax = 61.7482
				text = "did"
			intervals [139]:
				xmin = 61.7482
				xmax = 61.9382
				text = "that"
			intervals [140]:
				xmin = 61.9382
				xmax = 62.0182
				text = ""
			intervals [141]:
				xmin = 62.0182
				xmax = 62.2282
				text = "work"
			intervals [142]:
				xmin = 62.2282
				xmax = 70.4003
				text = ""
			intervals [143]:
				xmin = 70.4003
				xmax = 71.0203
				text = "mm-hm"
			intervals [144]:
				xmin = 71.0203
				xmax = 72.1571
				text = ""
			intervals [145]:
				xmin = 72.1571
				xmax = 72.3571
				text = "what"
			intervals [146]:
				xmin = 72.3571
				xmax = 72.5071
				text = "was"
			intervals [147]:
				xmin = 72.5071
				xmax = 72.6471
				text = "the"
			intervals [148]:
				xmin = 72.6471
				xmax = 72.6771
				text = ""
			intervals [149]:
				xmin = 72.6771
				xmax = 72.9071
				text = "was"
			intervals [150]:
				xmin = 72.9071
				xmax = 73.1371
				text = "there"
			intervals [151]:
				xmin = 73.1371
				xmax = 73.2671
				text = "a"
			intervals [152]:
				xmin = 73.2671
				xmax = 73.9516
				text = ""
			intervals [153]:
				xmin = 73.9516
				xmax = 74.3116
				text = "aim"
			intervals [154]:
				xmin = 74.3116
				xmax = 74.4316
				text = "in"
			intervals [155]:
				xmin = 74.4316
				xmax = 74.7616
				text = "that"
			intervals [156]:
				xmin = 74.7616
				xmax = 74.8116
				text = "or"
			intervals [157]:
				xmin = 74.8116
				xmax = 75.1716
				text = "something"
			intervals [158]:
				xmin = 75.1716
				xmax = 75.2416
				text = "you"
			intervals [159]:
				xmin = 75.2416
				xmax = 75.4016
				text = "had"
			intervals [160]:
				xmin = 75.4016
				xmax = 75.4416
				text = ""
			intervals [161]:
				xmin = 75.4416
				xmax = 75.6016
				text = "to"
			intervals [162]:
				xmin = 75.6016
				xmax = 75.6316
				text = ""
			intervals [163]:
				xmin = 75.6316
				xmax = 76.1516
				text = "accomplish"
			intervals [164]:
				xmin = 76.1516
				xmax = 82.3816
				text = ""
			intervals [165]:
				xmin = 82.3816
				xmax = 82.7216
				text = "oh"
			intervals [166]:
				xmin = 82.7216
				xmax = 84.1384
				text = ""
			intervals [167]:
				xmin = 84.1384
				xmax = 85.5984
				text = "<unk>"
			intervals [168]:
				xmin = 85.5984
				xmax = 86.015
				text = ""
			intervals [169]:
				xmin = 86.015
				xmax = 86.065
				text = "ah"
			intervals [170]:
				xmin = 86.065
				xmax = 86.165
				text = ""
			intervals [171]:
				xmin = 86.165
				xmax = 86.335
				text = "that"
			intervals [172]:
				xmin = 86.335
				xmax = 86.395
				text = ""
			intervals [173]:
				xmin = 86.395
				xmax = 86.795
				text = "sounds"
			intervals [174]:
				xmin = 86.795
				xmax = 87.065
				text = "like"
			intervals [175]:
				xmin = 87.065
				xmax = 87.395
				text = "fun"
			intervals [176]:
				xmin = 87.395
				xmax = 87.906
				text = ""
			intervals [177]:
				xmin = 87.906
				xmax = 88.126
				text = "what"
			intervals [178]:
				xmin = 88.126
				xmax = 88.406
				text = "age"
			intervals [179]:
				xmin = 88.406
				xmax = 88.716
				text = "kids"
			intervals [180]:
				xmin = 88.716
				xmax = 88.846
				text = "would"
			intervals [181]:
				xmin = 88.846
				xmax = 88.876
				text = ""
			intervals [182]:
				xmin = 88.876
				xmax = 89.036
				text = "play"
			intervals [183]:
				xmin = 89.036
				xmax = 89.266
				text = "that"
			intervals [184]:
				xmin = 89.266
				xmax = 89.356
				text = "game"
			intervals [185]:
				xmin = 89.356
				xmax = 95.9379
				text = ""
			intervals [186]:
				xmin = 95.9379
				xmax = 96.2979
				text = "uh-huh"
			intervals [187]:
				xmin = 96.2979
				xmax = 98.5025
				text = ""
			intervals [188]:
				xmin = 98.5025
				xmax = 98.7025
				text = "did"
			intervals [189]:
				xmin = 98.7025
				xmax = 98.7625
				text = "you"
			intervals [190]:
				xmin = 98.7625
				xmax = 98.9125
				text = "ever"
			intervals [191]:
				xmin = 98.9125
				xmax = 98.9825
				text = ""
			intervals [192]:
				xmin = 98.9825
				xmax = 99.2125
				text = "play"
			intervals [193]:
				xmin = 99.2125
				xmax = 99.2725
				text = ""
			intervals [194]:
				xmin = 99.2725
				xmax = 99.6725
				text = "tag"
			intervals [195]:
				xmin = 99.6725
				xmax = 103.6919
				text = ""
			intervals [196]:
				xmin = 103.6919
				xmax = 103.9519
				text = "um"
			intervals [197]:
				xmin = 103.9519
				xmax = 106.9944
				text = ""
			intervals [198]:
				xmin = 106.9944
				xmax = 107.1544
				text = "did"
			intervals [199]:
				xmin = 107.1544
				xmax = 107.2444
				text = "you"
			intervals [200]:
				xmin = 107.2444
				xmax = 107.2844
				text = ""
			intervals [201]:
				xmin = 107.2844
				xmax = 107.5444
				text = "play"
			intervals [202]:
				xmin = 107.5444
				xmax = 107.9544
				text = "anything"
			intervals [203]:
				xmin = 107.9544
				xmax = 108.5536
				text = ""
			intervals [204]:
				xmin = 108.5536
				xmax = 108.9536
				text = "called"
			intervals [205]:
				xmin = 108.9536
				xmax = 108.9836
				text = ""
			intervals [206]:
				xmin = 108.9836
				xmax = 109.1436
				text = "kick"
			intervals [207]:
				xmin = 109.1436
				xmax = 109.1936
				text = ""
			intervals [208]:
				xmin = 109.1936
				xmax = 109.3036
				text = "the"
			intervals [209]:
				xmin = 109.3036
				xmax = 109.4536
				text = ""
			intervals [210]:
				xmin = 109.4536
				xmax = 109.8136
				text = "can"
			intervals [211]:
				xmin = 109.8136
				xmax = 110.6937
				text = ""
			intervals [212]:
				xmin = 110.6937
				xmax = 110.8137
				text = "oh"
			intervals [213]:
				xmin = 110.8137
				xmax = 110.8437
				text = ""
			intervals [214]:
				xmin = 110.8437
				xmax = 110.9037
				text = "you"
			intervals [215]:
				xmin = 110.9037
				xmax = 111.3037
				text = "didn't"
			intervals [216]:
				xmin = 111.3037
				xmax = 113.2618
				text = ""
			intervals [217]:
				xmin = 113.2618
				xmax = 113.3918
				text = "how"
			intervals [218]:
				xmin = 113.3918
				xmax = 113.6518
				text = "about"
			intervals [219]:
				xmin = 113.6518
				xmax = 113.7018
				text = ""
			intervals [220]:
				xmin = 113.7018
				xmax = 114.2518
				text = "baseball"
			intervals [221]:
				xmin = 114.2518
				xmax = 114.3818
				text = "were"
			intervals [222]:
				xmin = 114.3818
				xmax = 114.4718
				text = "you"
			intervals [223]:
				xmin = 114.4718
				xmax = 114.5118
				text = ""
			intervals [224]:
				xmin = 114.5118
				xmax = 114.7218
				text = "ever"
			intervals [225]:
				xmin = 114.7218
				xmax = 114.8418
				text = "in"
			intervals [226]:
				xmin = 114.8418
				xmax = 114.9418
				text = "a"
			intervals [227]:
				xmin = 114.9418
				xmax = 115.5018
				text = "baseball"
			intervals [228]:
				xmin = 115.5018
				xmax = 115.8318
				text = "game"
			intervals [229]:
				xmin = 115.8318
				xmax = 115.8918
				text = ""
			intervals [230]:
				xmin = 115.8918
				xmax = 115.9218
				text = "<unk>"
			intervals [231]:
				xmin = 115.9218
				xmax = 119.8368
				text = ""
			intervals [232]:
				xmin = 119.8368
				xmax = 120.2768
				text = "uh-huh"
			intervals [233]:
				xmin = 120.2768
				xmax = 120.6746
				text = ""
			intervals [234]:
				xmin = 120.6746
				xmax = 120.8346
				text = "did"
			intervals [235]:
				xmin = 120.8346
				xmax = 120.9146
				text = "you"
			intervals [236]:
				xmin = 120.9146
				xmax = 121.1746
				text = "play"
			intervals [237]:
				xmin = 121.1746
				xmax = 121.2846
				text = "for"
			intervals [238]:
				xmin = 121.2846
				xmax = 121.3646
				text = "the"
			intervals [239]:
				xmin = 121.3646
				xmax = 121.7046
				text = "school"
			intervals [240]:
				xmin = 121.7046
				xmax = 121.7746
				text = ""
			intervals [241]:
				xmin = 121.7746
				xmax = 122.0046
				text = "team"
			intervals [242]:
				xmin = 122.0046
				xmax = 125.9632
				text = ""
			intervals [243]:
				xmin = 125.9632
				xmax = 126.2132
				text = "what"
			intervals [244]:
				xmin = 126.2132
				xmax = 126.2732
				text = ""
			intervals [245]:
				xmin = 126.2732
				xmax = 126.7032
				text = "position"
			intervals [246]:
				xmin = 126.7032
				xmax = 126.7432
				text = ""
			intervals [247]:
				xmin = 126.7432
				xmax = 126.8332
				text = "did"
			intervals [248]:
				xmin = 126.8332
				xmax = 126.9632
				text = "you"
			intervals [249]:
				xmin = 126.9632
				xmax = 127.0732
				text = ""
			intervals [250]:
				xmin = 127.0732
				xmax = 127.2032
				text = "play"
			intervals [251]:
				xmin = 127.2032
				xmax = 129.4032
				text = ""
			intervals [252]:
				xmin = 129.4032
				xmax = 129.7732
				text = "oh"
			intervals [253]:
				xmin = 129.7732
				xmax = 130.1945
				text = ""
			intervals [254]:
				xmin = 130.1945
				xmax = 130.3145
				text = "get"
			intervals [255]:
				xmin = 130.3145
				xmax = 130.3945
				text = "a"
			intervals [256]:
				xmin = 130.3945
				xmax = 130.5445
				text = "lot"
			intervals [257]:
				xmin = 130.5445
				xmax = 130.6345
				text = "of"
			intervals [258]:
				xmin = 130.6345
				xmax = 131.1345
				text = "action"
			intervals [259]:
				xmin = 131.1345
				xmax = 131.1645
				text = ""
			intervals [260]:
				xmin = 131.1645
				xmax = 131.2945
				text = "then"
			intervals [261]:
				xmin = 131.2945
				xmax = 142.1485
				text = ""
			intervals [262]:
				xmin = 142.1485
				xmax = 142.7785
				text = "uh-huh"
			intervals [263]:
				xmin = 142.7785
				xmax = 143.341
				text = ""
			intervals [264]:
				xmin = 143.341
				xmax = 143.611
				text = "was"
			intervals [265]:
				xmin = 143.611
				xmax = 143.711
				text = "your"
			intervals [266]:
				xmin = 143.711
				xmax = 143.781
				text = ""
			intervals [267]:
				xmin = 143.781
				xmax = 143.951
				text = "team"
			intervals [268]:
				xmin = 143.951
				xmax = 144.011
				text = ""
			intervals [269]:
				xmin = 144.011
				xmax = 144.231
				text = "pretty"
			intervals [270]:
				xmin = 144.231
				xmax = 144.481
				text = "good"
			intervals [271]:
				xmin = 144.481
				xmax = 149.1219
				text = ""
			intervals [272]:
				xmin = 149.1219
				xmax = 149.6919
				text = "mm-hm"
			intervals [273]:
				xmin = 149.6919
				xmax = 151.472
				text = ""
			intervals [274]:
				xmin = 151.472
				xmax = 152.032
				text = "<unk>"
			intervals [275]:
				xmin = 152.032
				xmax = 154.1147
				text = ""
			intervals [276]:
				xmin = 154.1147
				xmax = 154.7147
				text = "mm-hm"
			intervals [277]:
				xmin = 154.7147
				xmax = 155.2559
				text = ""
			intervals [278]:
				xmin = 155.2559
				xmax = 155.3659
				text = "they're"
			intervals [279]:
				xmin = 155.3659
				xmax = 155.5459
				text = "not"
			intervals [280]:
				xmin = 155.5459
				xmax = 155.6359
				text = ""
			intervals [281]:
				xmin = 155.6359
				xmax = 155.8559
				text = "doing"
			intervals [282]:
				xmin = 155.8559
				xmax = 156.0259
				text = "too"
			intervals [283]:
				xmin = 156.0259
				xmax = 156.2759
				text = "bad"
			intervals [284]:
				xmin = 156.2759
				xmax = 156.4959
				text = "now"
			intervals [285]:
				xmin = 156.4959
				xmax = 162.0239
				text = ""
			intervals [286]:
				xmin = 162.0239
				xmax = 162.2439
				text = "yeah"
			intervals [287]:
				xmin = 162.2439
				xmax = 162.9739
				text = "mm-hm"
			intervals [288]:
				xmin = 162.9739
				xmax = 163.6725
				text = ""
			intervals [289]:
				xmin = 163.6725
				xmax = 163.8925
				text = "now"
			intervals [290]:
				xmin = 163.8925
				xmax = 164.0725
				text = "you"
			intervals [291]:
				xmin = 164.0725
				xmax = 164.2625
				text = "think"
			intervals [292]:
				xmin = 164.2625
				xmax = 164.2925
				text = ""
			intervals [293]:
				xmin = 164.2925
				xmax = 164.4425
				text = "you"
			intervals [294]:
				xmin = 164.4425
				xmax = 164.6125
				text = "got"
			intervals [295]:
				xmin = 164.6125
				xmax = 164.6625
				text = ""
			intervals [296]:
				xmin = 164.6625
				xmax = 165.0825
				text = "troubles"
			intervals [297]:
				xmin = 165.0825
				xmax = 165.2025
				text = "i'm"
			intervals [298]:
				xmin = 165.2025
				xmax = 165.2925
				text = "a"
			intervals [299]:
				xmin = 165.2925
				xmax = 165.4925
				text = "white"
			intervals [300]:
				xmin = 165.4925
				xmax = 165.5325
				text = ""
			intervals [301]:
				xmin = 165.5325
				xmax = 165.9325
				text = "sox"
			intervals [302]:
				xmin = 165.9325
				xmax = 165.9625
				text = ""
			intervals [303]:
				xmin = 165.9625
				xmax = 166.1925
				text = "fan"
			intervals [304]:
				xmin = 166.1925
				xmax = 167.3198
				text = ""
			intervals [305]:
				xmin = 167.3198
				xmax = 168.6398
				text = "<unk>"
			intervals [306]:
				xmin = 168.6398
				xmax = 168.6998
				text = "at"
			intervals [307]:
				xmin = 168.6998
				xmax = 169.3098
				text = ""
			intervals [308]:
				xmin = 169.3098
				xmax = 169.5898
				text = "least"
			intervals [309]:
				xmin = 169.5898
				xmax = 169.6498
				text = "i"
			intervals [310]:
				xmin = 169.6498
				xmax = 169.8698
				text = "was"
			intervals [311]:
				xmin = 169.8698
				xmax = 169.9598
				text = "last"
			intervals [312]:
				xmin = 169.9598
				xmax = 170.3398
				text = ""
			intervals [313]:
				xmin = 170.3398
				xmax = 170.6698
				text = "year"
			intervals [314]:
				xmin = 170.6698
				xmax = 177.2066
				text = ""
			intervals [315]:
				xmin = 177.2066
				xmax = 177.2366
				text = "i"
			intervals [316]:
				xmin = 177.2366
				xmax = 177.3066
				text = ""
			intervals [317]:
				xmin = 177.3066
				xmax = 177.4466
				text = "think"
			intervals [318]:
				xmin = 177.4466
				xmax = 177.4766
				text = ""
			intervals [319]:
				xmin = 177.4766
				xmax = 177.6466
				text = "my"
			intervals [320]:
				xmin = 177.6466
				xmax = 178.0066
				text = "wife"
			intervals [321]:
				xmin = 178.0066
				xmax = 178.1466
				text = "is"
			intervals [322]:
				xmin = 178.1466
				xmax = 178.3866
				text = "ready"
			intervals [323]:
				xmin = 178.3866
				xmax = 178.4466
				text = "to"
			intervals [324]:
				xmin = 178.4466
				xmax = 178.5266
				text = ""
			intervals [325]:
				xmin = 178.5266
				xmax = 178.8566
				text = "switch"
			intervals [326]:
				xmin = 178.8566
				xmax = 179.0966
				text = ""
			intervals [327]:
				xmin = 179.0966
				xmax = 179.1266
				text = "<unk>"
			intervals [328]:
				xmin = 179.1266
				xmax = 179.3666
				text = ""
			intervals [329]:
				xmin = 179.3666
				xmax = 180.5866
				text = "<unk>"
			intervals [330]:
				xmin = 180.5866
				xmax = 181.4968
				text = ""
			intervals [331]:
				xmin = 181.4968
				xmax = 181.7168
				text = "what"
			intervals [332]:
				xmin = 181.7168
				xmax = 181.8568
				text = "s"
			intervals [333]:
				xmin = 181.8568
				xmax = 182.1168
				text = "wrong"
			intervals [334]:
				xmin = 182.1168
				xmax = 182.2568
				text = "with"
			intervals [335]:
				xmin = 182.2568
				xmax = 182.3468
				text = "the"
			intervals [336]:
				xmin = 182.3468
				xmax = 182.5268
				text = "white"
			intervals [337]:
				xmin = 182.5268
				xmax = 182.5868
				text = ""
			intervals [338]:
				xmin = 182.5868
				xmax = 182.8068
				text = "sox"
			intervals [339]:
				xmin = 182.8068
				xmax = 183.1068
				text = ""
			intervals [340]:
				xmin = 183.1068
				xmax = 183.1668
				text = "you"
			intervals [341]:
				xmin = 183.1668
				xmax = 183.5668
				text = ""
			intervals [342]:
				xmin = 183.5668
				xmax = 183.8568
				text = "seem"
			intervals [343]:
				xmin = 183.8568
				xmax = 183.9468
				text = "like"
			intervals [344]:
				xmin = 183.9468
				xmax = 184.0568
				text = ""
			intervals [345]:
				xmin = 184.0568
				xmax = 184.1668
				text = "some"
			intervals [346]:
				xmin = 184.1668
				xmax = 184.5768
				text = "baseball"
			intervals [347]:
				xmin = 184.5768
				xmax = 184.9068
				text = "<unk>"
			intervals [348]:
				xmin = 184.9068
				xmax = 192.8285
				text = ""
			intervals [349]:
				xmin = 192.8285
				xmax = 193.3485
				text = "mm-hm"
			intervals [350]:
				xmin = 193.3485
				xmax = 196.8589
				text = ""
			intervals [351]:
				xmin = 196.8589
				xmax = 197.4289
				text = "mm-hm"
			intervals [352]:
				xmin = 197.4289
				xmax = 198.1945
				text = ""
			intervals [353]:
				xmin = 198.1945
				xmax = 198.2845
				text = "you"
			intervals [354]:
				xmin = 198.2845
				xmax = 198.3545
				text = ""
			intervals [355]:
				xmin = 198.3545
				xmax = 198.5345
				text = "think"
			intervals [356]:
				xmin = 198.5345
				xmax = 198.5645
				text = ""
			intervals [357]:
				xmin = 198.5645
				xmax = 198.7845
				text = "these"
			intervals [358]:
				xmin = 198.7845
				xmax = 198.8145
				text = ""
			intervals [359]:
				xmin = 198.8145
				xmax = 199.0845
				text = "new"
			intervals [360]:
				xmin = 199.0845
				xmax = 199.4145
				text = "guys"
			intervals [361]:
				xmin = 199.4145
				xmax = 199.5045
				text = "that"
			intervals [362]:
				xmin = 199.5045
				xmax = 199.5345
				text = ""
			intervals [363]:
				xmin = 199.5345
				xmax = 199.7145
				text = "they"
			intervals [364]:
				xmin = 199.7145
				xmax = 199.9545
				text = "got"
			intervals [365]:
				xmin = 199.9545
				xmax = 200.0445
				text = "are"
			intervals [366]:
				xmin = 200.0445
				xmax = 200.1845
				text = "going"
			intervals [367]:
				xmin = 200.1845
				xmax = 200.2845
				text = "to"
			intervals [368]:
				xmin = 200.2845
				xmax = 200.6345
				text = "help"
			intervals [369]:
				xmin = 200.6345
				xmax = 200.8145
				text = ""
			intervals [370]:
				xmin = 200.8145
				xmax = 200.9945
				text = "them"
			intervals [371]:
				xmin = 200.9945
				xmax = 201.1045
				text = ""
			intervals [372]:
				xmin = 201.1045
				xmax = 201.5145
				text = "eventually"
			intervals [373]:
				xmin = 201.5145
				xmax = 201.6145
				text = "like"
			intervals [374]:
				xmin = 201.6145
				xmax = 201.8245
				text = "tommy"
			intervals [375]:
				xmin = 201.8245
				xmax = 202.0745
				text = "davis"
			intervals [376]:
				xmin = 202.0745
				xmax = 202.2945
				text = ""
			intervals [377]:
				xmin = 202.2945
				xmax = 202.4345
				text = "and"
			intervals [378]:
				xmin = 202.4345
				xmax = 202.4645
				text = ""
			intervals [379]:
				xmin = 202.4645
				xmax = 202.6745
				text = "them"
			intervals [380]:
				xmin = 202.6745
				xmax = 204.3249
				text = ""
			intervals [381]:
				xmin = 204.3249
				xmax = 204.8049
				text = "mm-hm"
			intervals [382]:
				xmin = 204.8049
				xmax = 204.9591
				text = ""
			intervals [383]:
				xmin = 204.9591
				xmax = 205.1691
				text = "you"
			intervals [384]:
				xmin = 205.1691
				xmax = 205.2791
				text = "would"
			intervals [385]:
				xmin = 205.2791
				xmax = 205.4291
				text = ""
			intervals [386]:
				xmin = 205.4291
				xmax = 205.6691
				text = "think"
			intervals [387]:
				xmin = 205.6691
				xmax = 205.8991
				text = "so"
			intervals [388]:
				xmin = 205.8991
				xmax = 206.1491
				text = ""
			intervals [389]:
				xmin = 206.1491
				xmax = 206.2391
				text = "wh-"
			intervals [390]:
				xmin = 206.2391
				xmax = 206.3091
				text = ""
			intervals [391]:
				xmin = 206.3091
				xmax = 206.3591
				text = "a"
			intervals [392]:
				xmin = 206.3591
				xmax = 206.9874
				text = ""
			intervals [393]:
				xmin = 206.9874
				xmax = 207.2174
				text = "the"
			intervals [394]:
				xmin = 207.2174
				xmax = 207.2674
				text = ""
			intervals [395]:
				xmin = 207.2674
				xmax = 207.6274
				text = "pitching"
			intervals [396]:
				xmin = 207.6274
				xmax = 207.8774
				text = "isn't"
			intervals [397]:
				xmin = 207.8774
				xmax = 208.2274
				text = "holding"
			intervals [398]:
				xmin = 208.2274
				xmax = 208.2574
				text = ""
			intervals [399]:
				xmin = 208.2574
				xmax = 208.3274
				text = "up"
			intervals [400]:
				xmin = 208.3274
				xmax = 208.4174
				text = "to"
			intervals [401]:
				xmin = 208.4174
				xmax = 208.5974
				text = ""
			intervals [402]:
				xmin = 208.5974
				xmax = 208.8474
				text = "me"
			intervals [403]:
				xmin = 208.8474
				xmax = 212.3626
				text = ""
			intervals [404]:
				xmin = 212.3626
				xmax = 212.8126
				text = "mm-hm"
			intervals [405]:
				xmin = 212.8126
				xmax = 213.118
				text = ""
			intervals [406]:
				xmin = 213.118
				xmax = 213.478
				text = "yeah"
			intervals [407]:
				xmin = 213.478
				xmax = 214.8794
				text = ""
			intervals [408]:
				xmin = 214.8794
				xmax = 215.0794
				text = "how"
			intervals [409]:
				xmin = 215.0794
				xmax = 215.2894
				text = "high"
			intervals [410]:
				xmin = 215.2894
				xmax = 215.3494
				text = "do"
			intervals [411]:
				xmin = 215.3494
				xmax = 215.4394
				text = "you"
			intervals [412]:
				xmin = 215.4394
				xmax = 215.6494
				text = "think"
			intervals [413]:
				xmin = 215.6494
				xmax = 215.7794
				text = "the"
			intervals [414]:
				xmin = 215.7794
				xmax = 216.2294
				text = "senators"
			intervals [415]:
				xmin = 216.2294
				xmax = 216.2694
				text = ""
			intervals [416]:
				xmin = 216.2694
				xmax = 216.3994
				text = "are"
			intervals [417]:
				xmin = 216.3994
				xmax = 216.6294
				text = "gonna"
			intervals [418]:
				xmin = 216.6294
				xmax = 216.7394
				text = "get"
			intervals [419]:
				xmin = 216.7394
				xmax = 216.9694
				text = ""
			intervals [420]:
				xmin = 216.9694
				xmax = 217.0694
				text = "this"
			intervals [421]:
				xmin = 217.0694
				xmax = 217.1994
				text = ""
			intervals [422]:
				xmin = 217.1994
				xmax = 217.2894
				text = "year"
			intervals [423]:
				xmin = 217.2894
				xmax = 221.7888
				text = ""
			intervals [424]:
				xmin = 221.7888
				xmax = 222.3188
				text = "<unk>"
			intervals [425]:
				xmin = 222.3188
				xmax = 222.3788
				text = "if"
			intervals [426]:
				xmin = 222.3788
				xmax = 222.4488
				text = "you"
			intervals [427]:
				xmin = 222.4488
				xmax = 222.6588
				text = "had"
			intervals [428]:
				xmin = 222.6588
				xmax = 222.7188
				text = "to"
			intervals [429]:
				xmin = 222.7188
				xmax = 222.8088
				text = ""
			intervals [430]:
				xmin = 222.8088
				xmax = 223.0088
				text = "guess"
			intervals [431]:
				xmin = 223.0088
				xmax = 224.8773
				text = ""
			intervals [432]:
				xmin = 224.8773
				xmax = 225.3473
				text = "<unk>"
			intervals [433]:
				xmin = 225.3473
				xmax = 226.6611
				text = ""
			intervals [434]:
				xmin = 226.6611
				xmax = 226.8411
				text = "how"
			intervals [435]:
				xmin = 226.8411
				xmax = 226.8911
				text = ""
			intervals [436]:
				xmin = 226.8911
				xmax = 227.0811
				text = "high"
			intervals [437]:
				xmin = 227.0811
				xmax = 227.1111
				text = ""
			intervals [438]:
				xmin = 227.1111
				xmax = 227.1711
				text = "do"
			intervals [439]:
				xmin = 227.1711
				xmax = 227.2911
				text = "you"
			intervals [440]:
				xmin = 227.2911
				xmax = 227.3511
				text = ""
			intervals [441]:
				xmin = 227.3511
				xmax = 227.5111
				text = "hope"
			intervals [442]:
				xmin = 227.5111
				xmax = 227.5911
				text = ""
			intervals [443]:
				xmin = 227.5911
				xmax = 227.9411
				text = "<unk>"
			intervals [444]:
				xmin = 227.9411
				xmax = 228.0211
				text = ""
			intervals [445]:
				xmin = 228.0211
				xmax = 229.0711
				text = "<unk>"
			intervals [446]:
				xmin = 229.0711
				xmax = 230.7963
				text = ""
			intervals [447]:
				xmin = 230.7963
				xmax = 231.1963
				text = "hm"
			intervals [448]:
				xmin = 231.1963
				xmax = 238.2702
				text = ""
			intervals [449]:
				xmin = 238.2702
				xmax = 238.5602
				text = "mm-hm"
			intervals [450]:
				xmin = 238.5602
				xmax = 239.6942
				text = ""
			intervals [451]:
				xmin = 239.6942
				xmax = 239.8842
				text = "oh"
			intervals [452]:
				xmin = 239.8842
				xmax = 239.9142
				text = ""
			intervals [453]:
				xmin = 239.9142
				xmax = 239.9842
				text = "the"
			intervals [454]:
				xmin = 239.9842
				xmax = 240.2242
				text = "way"
			intervals [455]:
				xmin = 240.2242
				xmax = 240.3842
				text = "they're"
			intervals [456]:
				xmin = 240.3842
				xmax = 240.7142
				text = "going"
			intervals [457]:
				xmin = 240.7142
				xmax = 241.0242
				text = "now"
			intervals [458]:
				xmin = 241.0242
				xmax = 241.1742
				text = "they"
			intervals [459]:
				xmin = 241.1742
				xmax = 241.3942
				text = "just"
			intervals [460]:
				xmin = 241.3942
				xmax = 241.6242
				text = "might"
			intervals [461]:
				xmin = 241.6242
				xmax = 242.0342
				text = "surprise"
			intervals [462]:
				xmin = 242.0342
				xmax = 242.0742
				text = ""
			intervals [463]:
				xmin = 242.0742
				xmax = 242.5742
				text = "everybody"
			intervals [464]:
				xmin = 242.5742
				xmax = 247.3393
				text = ""
			intervals [465]:
				xmin = 247.3393
				xmax = 247.6593
				text = "mm"
			intervals [466]:
				xmin = 247.6593
				xmax = 251.9547
				text = ""
			intervals [467]:
				xmin = 251.9547
				xmax = 252.2847
				text = "mm-hm"
			intervals [468]:
				xmin = 252.2847
				xmax = 253.2266
				text = ""
			intervals [469]:
				xmin = 253.2266
				xmax = 253.3066
				text = "they"
			intervals [470]:
				xmin = 253.3066
				xmax = 253.4466
				text = "did"
			intervals [471]:
				xmin = 253.4466
				xmax = 253.5266
				text = ""
			intervals [472]:
				xmin = 253.5266
				xmax = 253.7566
				text = "pretty"
			intervals [473]:
				xmin = 253.7566
				xmax = 253.9766
				text = "well"
			intervals [474]:
				xmin = 253.9766
				xmax = 254.0566
				text = "in"
			intervals [475]:
				xmin = 254.0566
				xmax = 254.1166
				text = "the"
			intervals [476]:
				xmin = 254.1166
				xmax = 254.2466
				text = ""
			intervals [477]:
				xmin = 254.2466
				xmax = 254.7366
				text = "grapefruit"
			intervals [478]:
				xmin = 254.7366
				xmax = 254.8566
				text = ""
			intervals [479]:
				xmin = 254.8566
				xmax = 255.2066
				text = "league"
			intervals [480]:
				xmin = 255.2066
				xmax = 257.4039
				text = ""
			intervals [481]:
				xmin = 257.4039
				xmax = 257.8539
				text = "mm-hm"
			intervals [482]:
				xmin = 257.8539
				xmax = 259.0376
				text = ""
			intervals [483]:
				xmin = 259.0376
				xmax = 259.1276
				text = "they"
			intervals [484]:
				xmin = 259.1276
				xmax = 259.3476
				text = "won"
			intervals [485]:
				xmin = 259.3476
				xmax = 259.5276
				text = "all"
			intervals [486]:
				xmin = 259.5276
				xmax = 259.6376
				text = "our"
			intervals [487]:
				xmin = 259.6376
				xmax = 259.8076
				text = "nat"
			intervals [488]:
				xmin = 259.8076
				xmax = 259.9476
				text = ""
			intervals [489]:
				xmin = 259.9476
				xmax = 260.2676
				text = "games"
			intervals [490]:
				xmin = 260.2676
				xmax = 260.3076
				text = ""
			intervals [491]:
				xmin = 260.3076
				xmax = 260.4376
				text = "with"
			intervals [492]:
				xmin = 260.4376
				xmax = 260.4976
				text = "the"
			intervals [493]:
				xmin = 260.4976
				xmax = 260.9376
				text = "national"
			intervals [494]:
				xmin = 260.9376
				xmax = 260.9676
				text = ""
			intervals [495]:
				xmin = 260.9676
				xmax = 261.1076
				text = "league"
			intervals [496]:
				xmin = 261.1076
				xmax = 261.1976
				text = ""
			intervals [497]:
				xmin = 261.1976
				xmax = 261.4576
				text = "teams"
			intervals [498]:
				xmin = 261.4576
				xmax = 261.5576
				text = ""
			intervals [499]:
				xmin = 261.5576
				xmax = 261.6776
				text = "too"
			intervals [500]:
				xmin = 261.6776
				xmax = 264.5076
				text = ""
			intervals [501]:
				xmin = 264.5076
				xmax = 265.0976
				text = "surprised"
			intervals [502]:
				xmin = 265.0976
				xmax = 265.1576
				text = ""
			intervals [503]:
				xmin = 265.1576
				xmax = 265.3076
				text = "me"
			intervals [504]:
				xmin = 265.3076
				xmax = 267.7708
				text = ""
			intervals [505]:
				xmin = 267.7708
				xmax = 268.9008
				text = "<unk>"
			intervals [506]:
				xmin = 268.9008
				xmax = 269.6382
				text = ""
			intervals [507]:
				xmin = 269.6382
				xmax = 270.0082
				text = "everyone"
			intervals [508]:
				xmin = 270.0082
				xmax = 270.1082
				text = ""
			intervals [509]:
				xmin = 270.1082
				xmax = 270.3682
				text = "thinks"
			intervals [510]:
				xmin = 270.3682
				xmax = 270.4582
				text = "the"
			intervals [511]:
				xmin = 270.4582
				xmax = 270.4882
				text = ""
			intervals [512]:
				xmin = 270.4882
				xmax = 270.7682
				text = "national"
			intervals [513]:
				xmin = 270.7682
				xmax = 270.7982
				text = ""
			intervals [514]:
				xmin = 270.7982
				xmax = 271.0782
				text = "league"
			intervals [515]:
				xmin = 271.0782
				xmax = 271.1382
				text = "s"
			intervals [516]:
				xmin = 271.1382
				xmax = 271.2182
				text = ""
			intervals [517]:
				xmin = 271.2182
				xmax = 271.4682
				text = "supposed"
			intervals [518]:
				xmin = 271.4682
				xmax = 271.4982
				text = ""
			intervals [519]:
				xmin = 271.4982
				xmax = 271.6882
				text = "to"
			intervals [520]:
				xmin = 271.6882
				xmax = 271.7382
				text = ""
			intervals [521]:
				xmin = 271.7382
				xmax = 271.9382
				text = "be"
			intervals [522]:
				xmin = 271.9382
				xmax = 272.0682
				text = ""
			intervals [523]:
				xmin = 272.0682
				xmax = 272.1782
				text = "good"
			intervals [524]:
				xmin = 272.1782
				xmax = 273.8751
				text = ""
			intervals [525]:
				xmin = 273.8751
				xmax = 273.9751
				text = "who"
			intervals [526]:
				xmin = 273.9751
				xmax = 274.1251
				text = "was"
			intervals [527]:
				xmin = 274.1251
				xmax = 274.2951
				text = "the"
			intervals [528]:
				xmin = 274.2951
				xmax = 274.5451
				text = "best"
			intervals [529]:
				xmin = 274.5451
				xmax = 274.6251
				text = ""
			intervals [530]:
				xmin = 274.6251
				xmax = 275.1451
				text = "player"
			intervals [531]:
				xmin = 275.1451
				xmax = 276.4195
				text = ""
			intervals [532]:
				xmin = 276.4195
				xmax = 276.6195
				text = "that"
			intervals [533]:
				xmin = 276.6195
				xmax = 276.6495
				text = ""
			intervals [534]:
				xmin = 276.6495
				xmax = 276.8595
				text = "you"
			intervals [535]:
				xmin = 276.8595
				xmax = 277.5295
				text = "remember"
			intervals [536]:
				xmin = 277.5295
				xmax = 277.6495
				text = "on"
			intervals [537]:
				xmin = 277.6495
				xmax = 277.7795
				text = "the"
			intervals [538]:
				xmin = 277.7795
				xmax = 278.2795
				text = "senators"
			intervals [539]:
				xmin = 278.2795
				xmax = 278.3095
				text = ""
			intervals [540]:
				xmin = 278.3095
				xmax = 278.4295
				text = "since"
			intervals [541]:
				xmin = 278.4295
				xmax = 278.4895
				text = ""
			intervals [542]:
				xmin = 278.4895
				xmax = 278.6095
				text = "you've"
			intervals [543]:
				xmin = 278.6095
				xmax = 278.6495
				text = ""
			intervals [544]:
				xmin = 278.6495
				xmax = 278.8995
				text = "been"
			intervals [545]:
				xmin = 278.8995
				xmax = 278.9695
				text = ""
			intervals [546]:
				xmin = 278.9695
				xmax = 279.2495
				text = "here"
			intervals [547]:
				xmin = 279.2495
				xmax = 281.8369
				text = ""
			intervals [548]:
				xmin = 281.8369
				xmax = 281.9969
				text = "in"
			intervals [549]:
				xmin = 281.9969
				xmax = 282.2269
				text = "your"
			intervals [550]:
				xmin = 282.2269
				xmax = 282.3069
				text = ""
			intervals [551]:
				xmin = 282.3069
				xmax = 282.6569
				text = "opinion"
			intervals [552]:
				xmin = 282.6569
				xmax = 291.628
				text = ""
			intervals [553]:
				xmin = 291.628
				xmax = 291.878
				text = "what"
			intervals [554]:
				xmin = 291.878
				xmax = 292.008
				text = "did"
			intervals [555]:
				xmin = 292.008
				xmax = 292.068
				text = "he"
			intervals [556]:
				xmin = 292.068
				xmax = 292.148
				text = ""
			intervals [557]:
				xmin = 292.148
				xmax = 292.348
				text = "play"
			intervals [558]:
				xmin = 292.348
				xmax = 294.5125
				text = ""
			intervals [559]:
				xmin = 294.5125
				xmax = 295.0425
				text = "mm-hm"
			intervals [560]:
				xmin = 295.0425
				xmax = 296.4838
				text = ""
			intervals [561]:
				xmin = 296.4838
				xmax = 296.6038
				text = "yeah"
			intervals [562]:
				xmin = 296.6038
				xmax = 296.6538
				text = ""
			intervals [563]:
				xmin = 296.6538
				xmax = 297.1638
				text = "when"
			intervals [564]:
				xmin = 297.1638
				xmax = 297.3438
				text = "was"
			intervals [565]:
				xmin = 297.3438
				xmax = 297.8038
				text = "this"
			intervals [566]:
				xmin = 297.8038
				xmax = 298.4771
				text = ""
			intervals [567]:
				xmin = 298.4771
				xmax = 298.9771
				text = "sometime"
			intervals [568]:
				xmin = 298.9771
				xmax = 299.0271
				text = ""
			intervals [569]:
				xmin = 299.0271
				xmax = 299.3671
				text = "ago"
			intervals [570]:
				xmin = 299.3671
				xmax = 299.3971
				text = ""
			intervals [571]:
				xmin = 299.3971
				xmax = 299.4271
				text = "or"
			intervals [572]:
				xmin = 299.4271
				xmax = 299.6471
				text = "recently"
			intervals [573]:
				xmin = 299.6471
				xmax = 303.1072
				text = ""
			intervals [574]:
				xmin = 303.1072
				xmax = 303.2872
				text = "oh"
			intervals [575]:
				xmin = 303.2872
				xmax = 304.7443
				text = ""
			intervals [576]:
				xmin = 304.7443
				xmax = 304.9443
				text = "not"
			intervals [577]:
				xmin = 304.9443
				xmax = 305.4443
				text = "killebrew"
			intervals [578]:
				xmin = 305.4443
				xmax = 305.5643
				text = ""
			intervals [579]:
				xmin = 305.5643
				xmax = 305.6743
				text = "was"
			intervals [580]:
				xmin = 305.6743
				xmax = 305.7043
				text = ""
			intervals [581]:
				xmin = 305.7043
				xmax = 305.7843
				text = "it"
			intervals [582]:
				xmin = 305.7843
				xmax = 309.8336
				text = ""
			intervals [583]:
				xmin = 309.8336
				xmax = 309.8636
				text = "i"
			intervals [584]:
				xmin = 309.8636
				xmax = 309.9936
				text = ""
			intervals [585]:
				xmin = 309.9936
				xmax = 310.1836
				text = "think"
			intervals [586]:
				xmin = 310.1836
				xmax = 310.2836
				text = "he"
			intervals [587]:
				xmin = 310.2836
				xmax = 310.4736
				text = "did"
			intervals [588]:
				xmin = 310.4736
				xmax = 310.5036
				text = ""
			intervals [589]:
				xmin = 310.5036
				xmax = 310.5336
				text = "i"
			intervals [590]:
				xmin = 310.5336
				xmax = 310.5636
				text = ""
			intervals [591]:
				xmin = 310.5636
				xmax = 310.6936
				text = "don't"
			intervals [592]:
				xmin = 310.6936
				xmax = 310.7336
				text = ""
			intervals [593]:
				xmin = 310.7336
				xmax = 310.8036
				text = "know"
			intervals [594]:
				xmin = 310.8036
				xmax = 316.4083
				text = ""
			intervals [595]:
				xmin = 316.4083
				xmax = 316.5683
				text = "hm"
			intervals [596]:
				xmin = 316.5683
				xmax = 317.8181
				text = ""
			intervals [597]:
				xmin = 317.8181
				xmax = 317.8981
				text = "do"
			intervals [598]:
				xmin = 317.8981
				xmax = 317.9581
				text = "you"
			intervals [599]:
				xmin = 317.9581
				xmax = 318.1381
				text = "ever"
			intervals [600]:
				xmin = 318.1381
				xmax = 318.3981
				text = "watch"
			intervals [601]:
				xmin = 318.3981
				xmax = 318.4281
				text = ""
			intervals [602]:
				xmin = 318.4281
				xmax = 318.7881
				text = "tv"
			intervals [603]:
				xmin = 318.7881
				xmax = 320.4637
				text = ""
			intervals [604]:
				xmin = 320.4637
				xmax = 320.6337
				text = "what"
			intervals [605]:
				xmin = 320.6337
				xmax = 320.6637
				text = ""
			intervals [606]:
				xmin = 320.6637
				xmax = 320.6937
				text = "s"
			intervals [607]:
				xmin = 320.6937
				xmax = 320.7237
				text = ""
			intervals [608]:
				xmin = 320.7237
				xmax = 320.8337
				text = "your"
			intervals [609]:
				xmin = 320.8337
				xmax = 320.9137
				text = ""
			intervals [610]:
				xmin = 320.9137
				xmax = 321.3237
				text = "favorite"
			intervals [611]:
				xmin = 321.3237
				xmax = 323.8836
				text = ""
			intervals [612]:
				xmin = 323.8836
				xmax = 324.0236
				text = "oh"
			intervals [613]:
				xmin = 324.0236
				xmax = 324.2236
				text = "yeah"
			intervals [614]:
				xmin = 324.2236
				xmax = 325.2582
				text = ""
			intervals [615]:
				xmin = 325.2582
				xmax = 325.4882
				text = "what"
			intervals [616]:
				xmin = 325.4882
				xmax = 325.8764
				text = ""
			intervals [617]:
				xmin = 325.8764
				xmax = 326.0064
				text = "could"
			intervals [618]:
				xmin = 326.0064
				xmax = 326.1064
				text = "you"
			intervals [619]:
				xmin = 326.1064
				xmax = 326.2764
				text = "tell"
			intervals [620]:
				xmin = 326.2764
				xmax = 326.3764
				text = "me"
			intervals [621]:
				xmin = 326.3764
				xmax = 326.6264
				text = "about"
			intervals [622]:
				xmin = 326.6264
				xmax = 326.8164
				text = "one"
			intervals [623]:
				xmin = 326.8164
				xmax = 326.8864
				text = ""
			intervals [624]:
				xmin = 326.8864
				xmax = 327.2064
				text = "time"
			intervals [625]:
				xmin = 327.2064
				xmax = 327.2464
				text = ""
			intervals [626]:
				xmin = 327.2464
				xmax = 327.3964
				text = "when"
			intervals [627]:
				xmin = 327.3964
				xmax = 328.2754
				text = ""
			intervals [628]:
				xmin = 328.2754
				xmax = 328.4154
				text = "that"
			intervals [629]:
				xmin = 328.4154
				xmax = 328.4754
				text = "it"
			intervals [630]:
				xmin = 328.4754
				xmax = 328.6554
				text = "was"
			intervals [631]:
				xmin = 328.6554
				xmax = 328.7154
				text = ""
			intervals [632]:
				xmin = 328.7154
				xmax = 329.2254
				text = "particularly"
			intervals [633]:
				xmin = 329.2254
				xmax = 329.2554
				text = ""
			intervals [634]:
				xmin = 329.2554
				xmax = 329.5354
				text = "good"
			intervals [635]:
				xmin = 329.5354
				xmax = 329.6454
				text = "on"
			intervals [636]:
				xmin = 329.6454
				xmax = 329.6754
				text = ""
			intervals [637]:
				xmin = 329.6754
				xmax = 329.8754
				text = "that"
			intervals [638]:
				xmin = 329.8754
				xmax = 332.401
				text = ""
			intervals [639]:
				xmin = 332.401
				xmax = 332.501
				text = "what"
			intervals [640]:
				xmin = 332.501
				xmax = 332.591
				text = "he"
			intervals [641]:
				xmin = 332.591
				xmax = 332.651
				text = ""
			intervals [642]:
				xmin = 332.651
				xmax = 332.891
				text = "had"
			intervals [643]:
				xmin = 332.891
				xmax = 333.151
				text = "on"
			intervals [644]:
				xmin = 333.151
				xmax = 335.3428
				text = ""
			intervals [645]:
				xmin = 335.3428
				xmax = 335.4928
				text = "oh"
			intervals [646]:
				xmin = 335.4928
				xmax = 335.6128
				text = ""
			intervals [647]:
				xmin = 335.6128
				xmax = 335.8028
				text = "who"
			intervals [648]:
				xmin = 335.8028
				xmax = 335.9728
				text = "all"
			intervals [649]:
				xmin = 335.9728
				xmax = 336.0628
				text = "did"
			intervals [650]:
				xmin = 336.0628
				xmax = 336.1428
				text = "he"
			intervals [651]:
				xmin = 336.1428
				xmax = 336.4428
				text = "have"
			intervals [652]:
				xmin = 336.4428
				xmax = 336.7628
				text = "on"
			intervals [653]:
				xmin = 336.7628
				xmax = 336.8128
				text = ""
			intervals [654]:
				xmin = 336.8128
				xmax = 336.9028
				text = "there"
			intervals [655]:
				xmin = 336.9028
				xmax = 349.5639
				text = ""
			intervals [656]:
				xmin = 349.5639
				xmax = 350.1239
				text = "mm-hm"
			intervals [657]:
				xmin = 350.1239
				xmax = 351.1094
				text = ""
			intervals [658]:
				xmin = 351.1094
				xmax = 351.1894
				text = "do"
			intervals [659]:
				xmin = 351.1894
				xmax = 351.2494
				text = "you"
			intervals [660]:
				xmin = 351.2494
				xmax = 351.4194
				text = "ever"
			intervals [661]:
				xmin = 351.4194
				xmax = 351.7094
				text = "watch"
			intervals [662]:
				xmin = 351.7094
				xmax = 351.8694
				text = "any"
			intervals [663]:
				xmin = 351.8694
				xmax = 351.9494
				text = "of"
			intervals [664]:
				xmin = 351.9494
				xmax = 352.1794
				text = "their"
			intervals [665]:
				xmin = 352.1794
				xmax = 352.8494
				text = "stories"
			intervals [666]:
				xmin = 352.8494
				xmax = 357.532
				text = ""
			intervals [667]:
				xmin = 357.532
				xmax = 357.842
				text = "oh"
			intervals [668]:
				xmin = 357.842
				xmax = 360.9621
				text = ""
			intervals [669]:
				xmin = 360.9621
				xmax = 361.2621
				text = "oh"
			intervals [670]:
				xmin = 361.2621
				xmax = 361.3221
				text = "yeah"
			intervals [671]:
				xmin = 361.3221
				xmax = 366.8704
				text = ""
			intervals [672]:
				xmin = 366.8704
				xmax = 367.0004
				text = "uh-huh"
			intervals [673]:
				xmin = 367.0004
				xmax = 368.4785
				text = ""
			intervals [674]:
				xmin = 368.4785
				xmax = 368.6085
				text = "think"
			intervals [675]:
				xmin = 368.6085
				xmax = 368.6685
				text = ""
			intervals [676]:
				xmin = 368.6685
				xmax = 368.8285
				text = "they"
			intervals [677]:
				xmin = 368.8285
				xmax = 368.8785
				text = ""
			intervals [678]:
				xmin = 368.8785
				xmax = 369.0085
				text = "do"
			intervals [679]:
				xmin = 369.0085
				xmax = 369.0685
				text = "a"
			intervals [680]:
				xmin = 369.0685
				xmax = 369.0985
				text = ""
			intervals [681]:
				xmin = 369.0985
				xmax = 369.2985
				text = "good"
			intervals [682]:
				xmin = 369.2985
				xmax = 369.3385
				text = ""
			intervals [683]:
				xmin = 369.3385
				xmax = 369.5585
				text = "job"
			intervals [684]:
				xmin = 369.5585
				xmax = 373.6352
				text = ""
			intervals [685]:
				xmin = 373.6352
				xmax = 374.4952
				text = "<unk>"
			intervals [686]:
				xmin = 374.4952
				xmax = 375.7459
				text = ""
			intervals [687]:
				xmin = 375.7459
				xmax = 376.0059
				text = "your"
			intervals [688]:
				xmin = 376.0059
				xmax = 376.2559
				text = "home"
			intervals [689]:
				xmin = 376.2559
				xmax = 376.2859
				text = ""
			intervals [690]:
				xmin = 376.2859
				xmax = 376.6759
				text = "state"
			intervals [691]:
				xmin = 376.6759
				xmax = 379.8824
				text = ""
			intervals [692]:
				xmin = 379.8824
				xmax = 379.9624
				text = "do"
			intervals [693]:
				xmin = 379.9624
				xmax = 380.0724
				text = "you"
			intervals [694]:
				xmin = 380.0724
				xmax = 380.2024
				text = "go"
			intervals [695]:
				xmin = 380.2024
				xmax = 380.3024
				text = "to"
			intervals [696]:
				xmin = 380.3024
				xmax = 380.3724
				text = ""
			intervals [697]:
				xmin = 380.3724
				xmax = 380.6924
				text = "movies"
			intervals [698]:
				xmin = 380.6924
				xmax = 383.7587
				text = ""
			intervals [699]:
				xmin = 383.7587
				xmax = 383.8787
				text = "hm"
			intervals [700]:
				xmin = 383.8787
				xmax = 384.8315
				text = ""
			intervals [701]:
				xmin = 384.8315
				xmax = 385.0615
				text = "well"
			intervals [702]:
				xmin = 385.0615
				xmax = 385.1615
				text = ""
			intervals [703]:
				xmin = 385.1615
				xmax = 385.3315
				text = "can't"
			intervals [704]:
				xmin = 385.3315
				xmax = 385.5415
				text = "ask"
			intervals [705]:
				xmin = 385.5415
				xmax = 385.5715
				text = ""
			intervals [706]:
				xmin = 385.5715
				xmax = 385.6415
				text = "you"
			intervals [707]:
				xmin = 385.6415
				xmax = 385.8415
				text = "about"
			intervals [708]:
				xmin = 385.8415
				xmax = 385.9015
				text = "a"
			intervals [709]:
				xmin = 385.9015
				xmax = 385.9415
				text = ""
			intervals [710]:
				xmin = 385.9415
				xmax = 386.2315
				text = "movie"
			intervals [711]:
				xmin = 386.2315
				xmax = 386.2615
				text = ""
			intervals [712]:
				xmin = 386.2615
				xmax = 386.3515
				text = "you've"
			intervals [713]:
				xmin = 386.3515
				xmax = 386.4015
				text = ""
			intervals [714]:
				xmin = 386.4015
				xmax = 386.6715
				text = "seen"
			intervals [715]:
				xmin = 386.6715
				xmax = 386.7015
				text = ""
			intervals [716]:
				xmin = 386.7015
				xmax = 386.8715
				text = "then"
			intervals [717]:
				xmin = 386.8715
				xmax = 386.9015
				text = ""
			intervals [718]:
				xmin = 386.9015
				xmax = 387.3315
				text = "<unk>"
			intervals [719]:
				xmin = 387.3315
				xmax = 394.657
				text = ""
			intervals [720]:
				xmin = 394.657
				xmax = 394.837
				text = "they"
			intervals [721]:
				xmin = 394.837
				xmax = 395.037
				text = "just"
			intervals [722]:
				xmin = 395.037
				xmax = 395.407
				text = "revised"
			intervals [723]:
				xmin = 395.407
				xmax = 395.747
				text = "that"
			intervals [724]:
				xmin = 395.747
				xmax = 399.1924
				text = ""
			intervals [725]:
				xmin = 399.1924
				xmax = 399.5424
				text = "uh-huh"
			intervals [726]:
				xmin = 399.5424
				xmax = 400.3516
				text = ""
			intervals [727]:
				xmin = 400.3516
				xmax = 400.5416
				text = "what"
			intervals [728]:
				xmin = 400.5416
				xmax = 400.7016
				text = "was"
			intervals [729]:
				xmin = 400.7016
				xmax = 400.9616
				text = "that"
			intervals [730]:
				xmin = 400.9616
				xmax = 401.2016
				text = "about"
			intervals [731]:
				xmin = 401.2016
				xmax = 405.1916
				text = ""
			intervals [732]:
				xmin = 405.1916
				xmax = 405.4716
				text = "hm"
			intervals [733]:
				xmin = 405.4716
				xmax = 410.5207
				text = ""
			intervals [734]:
				xmin = 410.5207
				xmax = 410.9107
				text = "what"
			intervals [735]:
				xmin = 410.9107
				xmax = 410.9407
				text = "s"
			intervals [736]:
				xmin = 410.9407
				xmax = 411.0207
				text = "the"
			intervals [737]:
				xmin = 411.0207
				xmax = 411.5807
				text = "story"
			intervals [738]:
				xmin = 411.5807
				xmax = 411.6407
				text = "of"
			intervals [739]:
				xmin = 411.6407
				xmax = 411.8407
				text = "gone"
			intervals [740]:
				xmin = 411.8407
				xmax = 411.8907
				text = ""
			intervals [741]:
				xmin = 411.8907
				xmax = 411.9807
				text = "with"
			intervals [742]:
				xmin = 411.9807
				xmax = 412.1307
				text = ""
			intervals [743]:
				xmin = 412.1307
				xmax = 412.2507
				text = "the"
			intervals [744]:
				xmin = 412.2507
				xmax = 412.2807
				text = ""
			intervals [745]:
				xmin = 412.2807
				xmax = 412.4307
				text = "wind"
			intervals [746]:
				xmin = 412.4307
				xmax = 414.200
				text = ""
			intervals [747]:
				xmin = 414.200
				xmax = 414.490
				text = "do"
			intervals [748]:
				xmin = 414.490
				xmax = 414.660
				text = ""
			intervals [749]:
				xmin = 414.660
				xmax = 414.790
				text = "you"
			intervals [750]:
				xmin = 414.790
				xmax = 415.300
				text = ""
			intervals [751]:
				xmin = 415.300
				xmax = 415.330
				text = "<unk>"
			intervals [752]:
				xmin = 415.330
				xmax = 419.9218
				text = ""
			intervals [753]:
				xmin = 419.9218
				xmax = 420.4718
				text = "mm-hm"
			intervals [754]:
				xmin = 420.4718
				xmax = 422.8117
				text = ""
			intervals [755]:
				xmin = 422.8117
				xmax = 422.9617
				text = "do"
			intervals [756]:
				xmin = 422.9617
				xmax = 423.0217
				text = "you"
			intervals [757]:
				xmin = 423.0217
				xmax = 423.1817
				text = "have"
			intervals [758]:
				xmin = 423.1817
				xmax = 423.2717
				text = "a"
			intervals [759]:
				xmin = 423.2717
				xmax = 423.4017
				text = ""
			intervals [760]:
				xmin = 423.4017
				xmax = 423.5717
				text = "pet"
			intervals [761]:
				xmin = 423.5717
				xmax = 426.6653
				text = ""
			intervals [762]:
				xmin = 426.6653
				xmax = 426.7553
				text = "did"
			intervals [763]:
				xmin = 426.7553
				xmax = 426.7853
				text = ""
			intervals [764]:
				xmin = 426.7853
				xmax = 426.8453
				text = "you"
			intervals [765]:
				xmin = 426.8453
				xmax = 426.8753
				text = ""
			intervals [766]:
				xmin = 426.8753
				xmax = 427.0553
				text = "have"
			intervals [767]:
				xmin = 427.0553
				xmax = 427.2653
				text = "one"
			intervals [768]:
				xmin = 427.2653
				xmax = 427.4253
				text = "when"
			intervals [769]:
				xmin = 427.4253
				xmax = 427.4553
				text = ""
			intervals [770]:
				xmin = 427.4553
				xmax = 427.5153
				text = "you"
			intervals [771]:
				xmin = 427.5153
				xmax = 427.5853
				text = "were"
			intervals [772]:
				xmin = 427.5853
				xmax = 427.6753
				text = "a"
			intervals [773]:
				xmin = 427.6753
				xmax = 427.8153
				text = ""
			intervals [774]:
				xmin = 427.8153
				xmax = 428.0353
				text = "kid"
			intervals [775]:
				xmin = 428.0353
				xmax = 429.8428
				text = ""
			intervals [776]:
				xmin = 429.8428
				xmax = 430.1228
				text = "oh"
			intervals [777]:
				xmin = 430.1228
				xmax = 430.1528
				text = ""
			intervals [778]:
				xmin = 430.1528
				xmax = 430.2728
				text = "yeah"
			intervals [779]:
				xmin = 430.2728
				xmax = 431.0546
				text = ""
			intervals [780]:
				xmin = 431.0546
				xmax = 431.2446
				text = "what"
			intervals [781]:
				xmin = 431.2446
				xmax = 431.3246
				text = ""
			intervals [782]:
				xmin = 431.3246
				xmax = 431.7346
				text = "kind"
			intervals [783]:
				xmin = 431.7346
				xmax = 436.9419
				text = ""
			intervals [784]:
				xmin = 436.9419
				xmax = 437.4919
				text = "mm-hm"
			intervals [785]:
				xmin = 437.4919
				xmax = 440.0264
				text = ""
			intervals [786]:
				xmin = 440.0264
				xmax = 440.1764
				text = "oh"
			intervals [787]:
				xmin = 440.1764
				xmax = 440.4564
				text = "were"
			intervals [788]:
				xmin = 440.4564
				xmax = 440.5664
				text = "you"
			intervals [789]:
				xmin = 440.5664
				xmax = 441.6956
				text = ""
			intervals [790]:
				xmin = 441.6956
				xmax = 441.8756
				text = "what"
			intervals [791]:
				xmin = 441.8756
				xmax = 441.9356
				text = ""
			intervals [792]:
				xmin = 441.9356
				xmax = 442.0456
				text = "kind"
			intervals [793]:
				xmin = 442.0456
				xmax = 442.1656
				text = "of"
			intervals [794]:
				xmin = 442.1656
				xmax = 442.4056
				text = "stuff"
			intervals [795]:
				xmin = 442.4056
				xmax = 442.4556
				text = ""
			intervals [796]:
				xmin = 442.4556
				xmax = 442.5956
				text = "did"
			intervals [797]:
				xmin = 442.5956
				xmax = 442.6256
				text = ""
			intervals [798]:
				xmin = 442.6256
				xmax = 442.7356
				text = "you"
			intervals [799]:
				xmin = 442.7356
				xmax = 442.7756
				text = ""
			intervals [800]:
				xmin = 442.7756
				xmax = 442.9456
				text = "hunt"
			intervals [801]:
				xmin = 442.9456
				xmax = 445.0546
				text = ""
			intervals [802]:
				xmin = 445.0546
				xmax = 445.3546
				text = "hm"
			intervals [803]:
				xmin = 445.3546
				xmax = 447.1902
				text = ""
			intervals [804]:
				xmin = 447.1902
				xmax = 447.3802
				text = "mm"
			intervals [805]:
				xmin = 447.3802
				xmax = 450.5847
				text = ""
			intervals [806]:
				xmin = 450.5847
				xmax = 450.8747
				text = "mm-hm"
			intervals [807]:
				xmin = 450.8747
				xmax = 451.9347
				text = ""
			intervals [808]:
				xmin = 451.9347
				xmax = 452.0247
				text = "how"
			intervals [809]:
				xmin = 452.0247
				xmax = 452.1347
				text = "did"
			intervals [810]:
				xmin = 452.1347
				xmax = 452.1647
				text = ""
			intervals [811]:
				xmin = 452.1647
				xmax = 452.2947
				text = "you"
			intervals [812]:
				xmin = 452.2947
				xmax = 452.5147
				text = "do"
			intervals [813]:
				xmin = 452.5147
				xmax = 452.5447
				text = ""
			intervals [814]:
				xmin = 452.5447
				xmax = 452.7547
				text = "that"
			intervals [815]:
				xmin = 452.7547
				xmax = 452.7847
				text = ""
			intervals [816]:
				xmin = 452.7847
				xmax = 452.8847
				text = "what"
			intervals [817]:
				xmin = 452.8847
				xmax = 452.9347
				text = ""
			intervals [818]:
				xmin = 452.9347
				xmax = 452.9947
				text = "s"
			intervals [819]:
				xmin = 452.9947
				xmax = 453.0247
				text = ""
			intervals [820]:
				xmin = 453.0247
				xmax = 453.1547
				text = "what"
			intervals [821]:
				xmin = 453.1547
				xmax = 453.1947
				text = ""
			intervals [822]:
				xmin = 453.1947
				xmax = 453.2747
				text = "s"
			intervals [823]:
				xmin = 453.2747
				xmax = 453.3047
				text = ""
			intervals [824]:
				xmin = 453.3047
				xmax = 453.4647
				text = "that"
			intervals [825]:
				xmin = 453.4647
				xmax = 453.4947
				text = ""
			intervals [826]:
				xmin = 453.4947
				xmax = 453.7247
				text = "like"
			intervals [827]:
				xmin = 453.7247
				xmax = 460.0921
				text = ""
			intervals [828]:
				xmin = 460.0921
				xmax = 460.2621
				text = "get"
			intervals [829]:
				xmin = 460.2621
				xmax = 460.2921
				text = ""
			intervals [830]:
				xmin = 460.2921
				xmax = 460.6821
				text = "started"
			intervals [831]:
				xmin = 460.6821
				xmax = 467.7059
				text = ""
			intervals [832]:
				xmin = 467.7059
				xmax = 467.7359
				text = "oh"
			intervals [833]:
				xmin = 467.7359
				xmax = 467.7959
				text = "it"
			intervals [834]:
				xmin = 467.7959
				xmax = 467.8259
				text = ""
			intervals [835]:
				xmin = 467.8259
				xmax = 467.9859
				text = "won't"
			intervals [836]:
				xmin = 467.9859
				xmax = 474.8358
				text = ""
			intervals [837]:
				xmin = 474.8358
				xmax = 474.9458
				text = "no"
			intervals [838]:
				xmin = 474.9458
				xmax = 475.1358
				text = ""
			intervals [839]:
				xmin = 475.1358
				xmax = 475.3858
				text = "kidding"
			intervals [840]:
				xmin = 475.3858
				xmax = 475.9949
				text = ""
			intervals [841]:
				xmin = 475.9949
				xmax = 476.2249
				text = "they're"
			intervals [842]:
				xmin = 476.2249
				xmax = 476.2849
				text = ""
			intervals [843]:
				xmin = 476.2849
				xmax = 476.4949
				text = "vicious"
			intervals [844]:
				xmin = 476.4949
				xmax = 476.7149
				text = ""
			intervals [845]:
				xmin = 476.7149
				xmax = 476.8349
				text = "huh"
			intervals [846]:
				xmin = 476.8349
				xmax = 477.455
				text = ""
			intervals [847]:
				xmin = 477.455
				xmax = 477.515
				text = "they"
			intervals [848]:
				xmin = 477.515
				xmax = 477.545
				text = ""
			intervals [849]:
				xmin = 477.545
				xmax = 477.735
				text = "look"
			intervals [850]:
				xmin = 477.735
				xmax = 477.855
				text = "so"
			intervals [851]:
				xmin = 477.855
				xmax = 477.975
				text = ""
			intervals [852]:
				xmin = 477.975
				xmax = 478.235
				text = "cute"
			intervals [853]:
				xmin = 478.235
				xmax = 478.415
				text = ""
			intervals [854]:
				xmin = 478.415
				xmax = 479.325
				text = "<unk>"
			intervals [855]:
				xmin = 479.325
				xmax = 482.7305
				text = ""
			intervals [856]:
				xmin = 482.7305
				xmax = 482.9905
				text = "what"
			intervals [857]:
				xmin = 482.9905
				xmax = 483.1305
				text = "did"
			intervals [858]:
				xmin = 483.1305
				xmax = 483.2405
				text = "you"
			intervals [859]:
				xmin = 483.2405
				xmax = 483.3905
				text = "do"
			intervals [860]:
				xmin = 483.3905
				xmax = 483.5205
				text = "with"
			intervals [861]:
				xmin = 483.5205
				xmax = 483.5805
				text = "a"
			intervals [862]:
				xmin = 483.5805
				xmax = 483.6605
				text = ""
			intervals [863]:
				xmin = 483.6605
				xmax = 484.0705
				text = "possum"
			intervals [864]:
				xmin = 484.0705
				xmax = 484.1605
				text = "when"
			intervals [865]:
				xmin = 484.1605
				xmax = 484.2105
				text = ""
			intervals [866]:
				xmin = 484.2105
				xmax = 484.2905
				text = "you"
			intervals [867]:
				xmin = 484.2905
				xmax = 484.4205
				text = ""
			intervals [868]:
				xmin = 484.4205
				xmax = 484.5205
				text = "caught"
			intervals [869]:
				xmin = 484.5205
				xmax = 484.7005
				text = "it"
			intervals [870]:
				xmin = 484.7005
				xmax = 491.865
				text = ""
			intervals [871]:
				xmin = 491.865
				xmax = 492.215
				text = "oh"
			intervals [872]:
				xmin = 492.215
				xmax = 492.305
				text = "i"
			intervals [873]:
				xmin = 492.305
				xmax = 492.595
				text = ""
			intervals [874]:
				xmin = 492.595
				xmax = 492.685
				text = "see"
			intervals [875]:
				xmin = 492.685
				xmax = 500.0324
				text = ""
			intervals [876]:
				xmin = 500.0324
				xmax = 500.1224
				text = "no"
			intervals [877]:
				xmin = 500.1224
				xmax = 500.3624
				text = "kidding"
			intervals [878]:
				xmin = 500.3624
				xmax = 502.1644
				text = ""
			intervals [879]:
				xmin = 502.1644
				xmax = 502.4844
				text = "oh"
			intervals [880]:
				xmin = 502.4844
				xmax = 507.7499
				text = ""
			intervals [881]:
				xmin = 507.7499
				xmax = 508.3099
				text = "<unk>"
			intervals [882]:
				xmin = 508.3099
				xmax = 508.3999
				text = "that"
			intervals [883]:
				xmin = 508.3999
				xmax = 508.4599
				text = ""
			intervals [884]:
				xmin = 508.4599
				xmax = 508.6599
				text = "s"
			intervals [885]:
				xmin = 508.6599
				xmax = 508.6999
				text = ""
			intervals [886]:
				xmin = 508.6999
				xmax = 508.7899
				text = "not"
			intervals [887]:
				xmin = 508.7899
				xmax = 508.8599
				text = ""
			intervals [888]:
				xmin = 508.8599
				xmax = 509.0199
				text = "bad"
			intervals [889]:
				xmin = 509.0199
				xmax = 510.638
				text = ""
			intervals [890]:
				xmin = 510.638
				xmax = 510.848
				text = "hm"
			intervals [891]:
				xmin = 510.848
				xmax = 512.4489
				text = ""
			intervals [892]:
				xmin = 512.4489
				xmax = 512.5889
				text = "that"
			intervals [893]:
				xmin = 512.5889
				xmax = 512.7689
				text = ""
			intervals [894]:
				xmin = 512.7689
				xmax = 512.8289
				text = "s"
			intervals [895]:
				xmin = 512.8289
				xmax = 512.9389
				text = "what"
			intervals [896]:
				xmin = 512.9389
				xmax = 513.7763
				text = ""
			intervals [897]:
				xmin = 513.7763
				xmax = 513.9663
				text = "what"
			intervals [898]:
				xmin = 513.9663
				xmax = 514.1163
				text = "i"
			intervals [899]:
				xmin = 514.1163
				xmax = 514.1663
				text = ""
			intervals [900]:
				xmin = 514.1663
				xmax = 514.4563
				text = "missed"
			intervals [901]:
				xmin = 514.4563
				xmax = 514.6063
				text = "out"
			intervals [902]:
				xmin = 514.6063
				xmax = 514.6363
				text = ""
			intervals [903]:
				xmin = 514.6363
				xmax = 514.7863
				text = "on"
			intervals [904]:
				xmin = 514.7863
				xmax = 514.8163
				text = ""
			intervals [905]:
				xmin = 514.8163
				xmax = 515.0363
				text = "growing"
			intervals [906]:
				xmin = 515.0363
				xmax = 515.1463
				text = "up"
			intervals [907]:
				xmin = 515.1463
				xmax = 515.6363
				text = "around"
			intervals [908]:
				xmin = 515.6363
				xmax = 516.0763
				text = "cities"
			intervals [909]:
				xmin = 516.0763
				xmax = 516.2663
				text = "all"
			intervals [910]:
				xmin = 516.2663
				xmax = 516.2963
				text = ""
			intervals [911]:
				xmin = 516.2963
				xmax = 516.4163
				text = "the"
			intervals [912]:
				xmin = 516.4163
				xmax = 516.6763
				text = "time"
			intervals [913]:
				xmin = 516.6763
				xmax = 534.7864
				text = ""
			intervals [914]:
				xmin = 534.7864
				xmax = 535.1264
				text = "mm-hm"
			intervals [915]:
				xmin = 535.1264
				xmax = 535.9864
				text = ""
			intervals [916]:
				xmin = 535.9864
				xmax = 536.0464
				text = "do"
			intervals [917]:
				xmin = 536.0464
				xmax = 536.1464
				text = "they"
			intervals [918]:
				xmin = 536.1464
				xmax = 536.3164
				text = "have"
			intervals [919]:
				xmin = 536.3164
				xmax = 536.3464
				text = ""
			intervals [920]:
				xmin = 536.3464
				xmax = 536.5864
				text = "mink"
			intervals [921]:
				xmin = 536.5864
				xmax = 536.6564
				text = ""
			intervals [922]:
				xmin = 536.6564
				xmax = 536.8164
				text = "down"
			intervals [923]:
				xmin = 536.8164
				xmax = 536.8464
				text = ""
			intervals [924]:
				xmin = 536.8464
				xmax = 536.9364
				text = "in"
			intervals [925]:
				xmin = 536.9364
				xmax = 537.0864
				text = "north"
			intervals [926]:
				xmin = 537.0864
				xmax = 537.3264
				text = "carolina"
			intervals [927]:
				xmin = 537.3264
				xmax = 539.2074
				text = ""
			intervals [928]:
				xmin = 539.2074
				xmax = 539.2374
				text = "oh"
			intervals [929]:
				xmin = 539.2374
				xmax = 539.4474
				text = "really"
			intervals [930]:
				xmin = 539.4474
				xmax = 545.6219
				text = ""
			intervals [931]:
				xmin = 545.6219
				xmax = 545.8919
				text = "oh"
			intervals [932]:
				xmin = 545.8919
				xmax = 545.9319
				text = ""
			intervals [933]:
				xmin = 545.9319
				xmax = 546.1619
				text = "yeah"
			intervals [934]:
				xmin = 546.1619
				xmax = 546.1919
				text = ""
			intervals [935]:
				xmin = 546.1919
				xmax = 546.3219
				text = "yeah"
			intervals [936]:
				xmin = 546.3219
				xmax = 546.3619
				text = ""
			intervals [937]:
				xmin = 546.3619
				xmax = 546.6719
				text = "yeah"
			intervals [938]:
				xmin = 546.6719
				xmax = 546.7419
				text = ""
			intervals [939]:
				xmin = 546.7419
				xmax = 546.8419
				text = "that"
			intervals [940]:
				xmin = 546.8419
				xmax = 546.8719
				text = "s"
			intervals [941]:
				xmin = 546.8719
				xmax = 546.9319
				text = ""
			intervals [942]:
				xmin = 546.9319
				xmax = 547.1819
				text = "right"
			intervals [943]:
				xmin = 547.1819
				xmax = 548.8348
				text = ""
			intervals [944]:
				xmin = 548.8348
				xmax = 549.0148
				text = "uh-huh"
			intervals [945]:
				xmin = 549.0148
				xmax = 549.8864
				text = ""
			intervals [946]:
				xmin = 549.8864
				xmax = 549.9664
				text = "yeah"
			intervals [947]:
				xmin = 549.9664
				xmax = 551.5156
				text = ""
			intervals [948]:
				xmin = 551.5156
				xmax = 551.9556
				text = "noted"
			intervals [949]:
				xmin = 551.9556
				xmax = 552.952
				text = ""
			intervals [950]:
				xmin = 552.952
				xmax = 553.062
				text = "well"
			intervals [951]:
				xmin = 553.062
				xmax = 553.202
				text = "how"
			intervals [952]:
				xmin = 553.202
				xmax = 553.282
				text = "do"
			intervals [953]:
				xmin = 553.282
				xmax = 553.512
				text = "these"
			intervals [954]:
				xmin = 553.512
				xmax = 553.912
				text = "dogs"
			intervals [955]:
				xmin = 553.912
				xmax = 554.082
				text = "get"
			intervals [956]:
				xmin = 554.082
				xmax = 554.6557
				text = ""
			intervals [957]:
				xmin = 554.6557
				xmax = 554.9157
				text = "get"
			intervals [958]:
				xmin = 554.9157
				xmax = 555.0857
				text = "on"
			intervals [959]:
				xmin = 555.0857
				xmax = 555.1957
				text = "the"
			intervals [960]:
				xmin = 555.1957
				xmax = 555.6757
				text = "trail"
			intervals [961]:
				xmin = 555.6757
				xmax = 555.7057
				text = ""
			intervals [962]:
				xmin = 555.7057
				xmax = 555.9557
				text = "of"
			intervals [963]:
				xmin = 555.9557
				xmax = 556.0457
				text = "these"
			intervals [964]:
				xmin = 556.0457
				xmax = 556.3957
				text = "animals"
			intervals [965]:
				xmin = 556.3957
				xmax = 564.4003
				text = ""
			intervals [966]:
				xmin = 564.4003
				xmax = 564.8103
				text = "mm-hm"
			intervals [967]:
				xmin = 564.8103
				xmax = 568.3948
				text = ""
			intervals [968]:
				xmin = 568.3948
				xmax = 568.5548
				text = "how"
			intervals [969]:
				xmin = 568.5548
				xmax = 568.6548
				text = "do"
			intervals [970]:
				xmin = 568.6548
				xmax = 568.7348
				text = "you"
			intervals [971]:
				xmin = 568.7348
				xmax = 569.0648
				text = "train"
			intervals [972]:
				xmin = 569.0648
				xmax = 569.2148
				text = "one"
			intervals [973]:
				xmin = 569.2148
				xmax = 569.2548
				text = ""
			intervals [974]:
				xmin = 569.2548
				xmax = 569.5048
				text = "of"
			intervals [975]:
				xmin = 569.5048
				xmax = 569.5848
				text = ""
			intervals [976]:
				xmin = 569.5848
				xmax = 569.7348
				text = "those"
			intervals [977]:
				xmin = 569.7348
				xmax = 569.8648
				text = "dogs"
			intervals [978]:
				xmin = 569.8648
				xmax = 570.0548
				text = ""
			intervals [979]:
				xmin = 570.0548
				xmax = 570.2348
				text = "or"
			intervals [980]:
				xmin = 570.2348
				xmax = 570.3048
				text = "do"
			intervals [981]:
				xmin = 570.3048
				xmax = 570.3748
				text = "they"
			intervals [982]:
				xmin = 570.3748
				xmax = 570.4248
				text = ""
			intervals [983]:
				xmin = 570.4248
				xmax = 570.6048
				text = "just"
			intervals [984]:
				xmin = 570.6048
				xmax = 570.6348
				text = ""
			intervals [985]:
				xmin = 570.6348
				xmax = 570.7748
				text = "do"
			intervals [986]:
				xmin = 570.7748
				xmax = 570.8948
				text = "it"
			intervals [987]:
				xmin = 570.8948
				xmax = 570.9348
				text = ""
			intervals [988]:
				xmin = 570.9348
				xmax = 571.0348
				text = "by"
			intervals [989]:
				xmin = 571.0348
				xmax = 571.3448
				text = "instincts"
			intervals [990]:
				xmin = 571.3448
				xmax = 574.7621
				text = ""
			intervals [991]:
				xmin = 574.7621
				xmax = 575.0021
				text = "hm"
			intervals [992]:
				xmin = 575.0021
				xmax = 575.9931
				text = ""
			intervals [993]:
				xmin = 575.9931
				xmax = 576.0831
				text = "there"
			intervals [994]:
				xmin = 576.0831
				xmax = 576.1131
				text = "s"
			intervals [995]:
				xmin = 576.1131
				xmax = 576.4931
				text = "nothing"
			intervals [996]:
				xmin = 576.4931
				xmax = 576.6131
				text = "you"
			intervals [997]:
				xmin = 576.6131
				xmax = 576.6531
				text = ""
			intervals [998]:
				xmin = 576.6531
				xmax = 576.7631
				text = "can"
			intervals [999]:
				xmin = 576.7631
				xmax = 577.0331
				text = "do"
			intervals [1000]:
				xmin = 577.0331
				xmax = 577.0631
				text = ""
			intervals [1001]:
				xmin = 577.0631
				xmax = 577.1231
				text = "to"
			intervals [1002]:
				xmin = 577.1231
				xmax = 577.4531
				text = "train"
			intervals [1003]:
				xmin = 577.4531
				xmax = 577.4831
				text = ""
			intervals [1004]:
				xmin = 577.4831
				xmax = 577.5431
				text = "'em"
			intervals [1005]:
				xmin = 577.5431
				xmax = 587.5196
				text = ""
			intervals [1006]:
				xmin = 587.5196
				xmax = 587.5896
				text = "i"
			intervals [1007]:
				xmin = 587.5896
				xmax = 587.6696
				text = ""
			intervals [1008]:
				xmin = 587.6696
				xmax = 587.8896
				text = "see"
			intervals [1009]:
				xmin = 587.8896
				xmax = 589.8597
				text = ""
			intervals [1010]:
				xmin = 589.8597
				xmax = 589.9497
				text = "so"
			intervals [1011]:
				xmin = 589.9497
				xmax = 590.0297
				text = ""
			intervals [1012]:
				xmin = 590.0297
				xmax = 590.1197
				text = "they"
			intervals [1013]:
				xmin = 590.1197
				xmax = 590.2697
				text = ""
			intervals [1014]:
				xmin = 590.2697
				xmax = 590.7397
				text = "learn"
			intervals [1015]:
				xmin = 590.7397
				xmax = 590.8497
				text = ""
			intervals [1016]:
				xmin = 590.8497
				xmax = 591.1297
				text = "from"
			intervals [1017]:
				xmin = 591.1297
				xmax = 591.1597
				text = ""
			intervals [1018]:
				xmin = 591.1597
				xmax = 591.2197
				text = "the"
			intervals [1019]:
				xmin = 591.2197
				xmax = 592.2459
				text = ""
			intervals [1020]:
				xmin = 592.2459
				xmax = 592.2859
				text = "oh"
			intervals [1021]:
				xmin = 592.2859
				xmax = 592.4859
				text = ""
			intervals [1022]:
				xmin = 592.4859
				xmax = 592.6059
				text = "boy"
			intervals [1023]:
				xmin = 592.6059
				xmax = 593.546
				text = ""
			intervals [1024]:
				xmin = 593.546
				xmax = 593.926
				text = "yeah"
			intervals [1025]:
				xmin = 593.926
				xmax = 594.036
				text = ""
			intervals [1026]:
				xmin = 594.036
				xmax = 594.166
				text = "that"
			intervals [1027]:
				xmin = 594.166
				xmax = 594.286
				text = ""
			intervals [1028]:
				xmin = 594.286
				xmax = 594.456
				text = "s"
			intervals [1029]:
				xmin = 594.456
				xmax = 594.786
				text = "interesting"
			intervals [1030]:
				xmin = 594.786
				xmax = 595.2642
				text = ""
			intervals [1031]:
				xmin = 595.2642
				xmax = 595.2942
				text = "i"
			intervals [1032]:
				xmin = 595.2942
				xmax = 595.3542
				text = ""
			intervals [1033]:
				xmin = 595.3542
				xmax = 595.8142
				text = "wished"
			intervals [1034]:
				xmin = 595.8142
				xmax = 595.8442
				text = "i"
			intervals [1035]:
				xmin = 595.8442
				xmax = 595.9442
				text = "could"
			intervals [1036]:
				xmin = 595.9442
				xmax = 596.0042
				text = ""
			intervals [1037]:
				xmin = 596.0042
				xmax = 596.1542
				text = "have"
			intervals [1038]:
				xmin = 596.1542
				xmax = 596.1842
				text = ""
			intervals [1039]:
				xmin = 596.1842
				xmax = 596.2842
				text = "done"
			intervals [1040]:
				xmin = 596.2842
				xmax = 596.3242
				text = ""
			intervals [1041]:
				xmin = 596.3242
				xmax = 596.4142
				text = "that"
			intervals [1042]:
				xmin = 596.4142
				xmax = 596.8496
				text = ""
			intervals [1043]:
				xmin = 596.8496
				xmax = 597.4596
				text = "<unk>"
			intervals [1044]:
				xmin = 597.4596
				xmax = 598.0451
				text = ""
			intervals [1045]:
				xmin = 598.0451
				xmax = 598.3951
				text = "never"
			intervals [1046]:
				xmin = 598.3951
				xmax = 598.4451
				text = ""
			intervals [1047]:
				xmin = 598.4451
				xmax = 598.6951
				text = "had"
			intervals [1048]:
				xmin = 598.6951
				xmax = 598.7351
				text = ""
			intervals [1049]:
				xmin = 598.7351
				xmax = 598.8051
				text = "the"
			intervals [1050]:
				xmin = 598.8051
				xmax = 598.8351
				text = ""
			intervals [1051]:
				xmin = 598.8351
				xmax = 599.0851
				text = "chance"
			intervals [1052]:
				xmin = 599.0851
				xmax = 600.3543
				text = ""
			intervals [1053]:
				xmin = 600.3543
				xmax = 600.6043
				text = "thirty"
			intervals [1054]:
				xmin = 600.6043
				xmax = 600.6543
				text = ""
			intervals [1055]:
				xmin = 600.6543
				xmax = 600.8943
				text = "five"
			intervals [1056]:
				xmin = 600.8943
				xmax = 601.1943
				text = "dollars"
			intervals [1057]:
				xmin = 601.1943
				xmax = 601.3143
				text = ""
			intervals [1058]:
				xmin = 601.3143
				xmax = 601.4743
				text = "for"
			intervals [1059]:
				xmin = 601.4743
				xmax = 601.5643
				text = ""
			intervals [1060]:
				xmin = 601.5643
				xmax = 601.6043
				text = "a"
			intervals [1061]:
				xmin = 601.6043
				xmax = 601.6343
				text = ""
			intervals [1062]:
				xmin = 601.6343
				xmax = 601.8643
				text = "coon"
			intervals [1063]:
				xmin = 601.8643
				xmax = 601.9143
				text = ""
			intervals [1064]:
				xmin = 601.9143
				xmax = 602.2443
				text = "skin"
			intervals [1065]:
				xmin = 602.2443
				xmax = 604.0124
				text = ""
			intervals [1066]:
				xmin = 604.0124
				xmax = 604.1824
				text = "when"
			intervals [1067]:
				xmin = 604.1824
				xmax = 604.2824
				text = "it"
			intervals [1068]:
				xmin = 604.2824
				xmax = 604.3324
				text = "s"
			intervals [1069]:
				xmin = 604.3324
				xmax = 604.3824
				text = ""
			intervals [1070]:
				xmin = 604.3824
				xmax = 604.6724
				text = "cured"
			intervals [1071]:
				xmin = 604.6724
				xmax = 604.8724
				text = "right"
			intervals [1072]:
				xmin = 604.8724
				xmax = 606.858
				text = ""
			intervals [1073]:
				xmin = 606.858
				xmax = 607.248
				text = "hm"
			intervals [1074]:
				xmin = 607.248
				xmax = 607.278
				text = ""
			intervals [1075]:
				xmin = 607.278
				xmax = 607.318
				text = "oh"
			intervals [1076]:
				xmin = 607.318
				xmax = 607.348
				text = ""
			intervals [1077]:
				xmin = 607.348
				xmax = 607.438
				text = "that"
			intervals [1078]:
				xmin = 607.438
				xmax = 607.478
				text = ""
			intervals [1079]:
				xmin = 607.478
				xmax = 607.568
				text = "s"
			intervals [1080]:
				xmin = 607.568
				xmax = 607.598
				text = ""
			intervals [1081]:
				xmin = 607.598
				xmax = 607.858
				text = "more"
			intervals [1082]:
				xmin = 607.858
				xmax = 608.168
				text = ""
			intervals [1083]:
				xmin = 608.168
				xmax = 608.198
				text = "<unk>"
			intervals [1084]:
				xmin = 608.198
				xmax = 608.498
				text = ""
			intervals [1085]:
				xmin = 608.498
				xmax = 609.118
				text = "fascinating"
			intervals [1086]:
				xmin = 609.118
				xmax = 609.238
				text = ""
			intervals [1087]:
				xmin = 609.238
				xmax = 609.308
				text = "to"
			intervals [1088]:
				xmin = 609.308
				xmax = 609.338
				text = ""
			intervals [1089]:
				xmin = 609.338
				xmax = 609.498
				text = "me"
			intervals [1090]:
				xmin = 609.498
				xmax = 612.148
				text = ""
			intervals [1091]:
				xmin = 612.148
				xmax = 612.538
				text = "uh"
			intervals [1092]:
				xmin = 612.538
				xmax = 613.2753
				text = ""
			intervals [1093]:
				xmin = 613.2753
				xmax = 613.4353
				text = "what"
			intervals [1094]:
				xmin = 613.4353
				xmax = 613.5953
				text = "did"
			intervals [1095]:
				xmin = 613.5953
				xmax = 613.7653
				text = "you"
			intervals [1096]:
				xmin = 613.7653
				xmax = 614.1353
				text = "study"
			intervals [1097]:
				xmin = 614.1353
				xmax = 614.2453
				text = "in"
			intervals [1098]:
				xmin = 614.2453
				xmax = 614.2753
				text = ""
			intervals [1099]:
				xmin = 614.2753
				xmax = 614.7053
				text = "school"
			intervals [1100]:
				xmin = 614.7053
				xmax = 615.8225
				text = ""
			intervals [1101]:
				xmin = 615.8225
				xmax = 615.9125
				text = "that"
			intervals [1102]:
				xmin = 615.9125
				xmax = 615.9425
				text = ""
			intervals [1103]:
				xmin = 615.9425
				xmax = 616.0025
				text = "you"
			intervals [1104]:
				xmin = 616.0025
				xmax = 616.0325
				text = ""
			intervals [1105]:
				xmin = 616.0325
				xmax = 616.3525
				text = "remember"
			intervals [1106]:
				xmin = 616.3525
				xmax = 619.9836
				text = ""
			intervals [1107]:
				xmin = 619.9836
				xmax = 620.0836
				text = "no"
			intervals [1108]:
				xmin = 620.0836
				xmax = 620.2336
				text = ""
			intervals [1109]:
				xmin = 620.2336
				xmax = 620.4336
				text = "kidding"
			intervals [1110]:
				xmin = 620.4336
				xmax = 622.5826
				text = ""
			intervals [1111]:
				xmin = 622.5826
				xmax = 622.7626
				text = "what"
			intervals [1112]:
				xmin = 622.7626
				xmax = 622.7926
				text = ""
			intervals [1113]:
				xmin = 622.7926
				xmax = 622.9526
				text = "was"
			intervals [1114]:
				xmin = 622.9526
				xmax = 623.1026
				text = "so"
			intervals [1115]:
				xmin = 623.1026
				xmax = 623.6926
				text = "exciting"
			intervals [1116]:
				xmin = 623.6926
				xmax = 623.7226
				text = ""
			intervals [1117]:
				xmin = 623.7226
				xmax = 623.8426
				text = "about"
			intervals [1118]:
				xmin = 623.8426
				xmax = 623.9726
				text = ""
			intervals [1119]:
				xmin = 623.9726
				xmax = 624.1326
				text = "that"
			intervals [1120]:
				xmin = 624.1326
				xmax = 646.7156
				text = ""
			intervals [1121]:
				xmin = 646.7156
				xmax = 647.4056
				text = "<unk>"
			intervals [1122]:
				xmin = 647.4056
				xmax = 649.3009
				text = ""
			intervals [1123]:
				xmin = 649.3009
				xmax = 649.5309
				text = "wha-"
			intervals [1124]:
				xmin = 649.5309
				xmax = 649.7873
				text = ""
			intervals [1125]:
				xmin = 649.7873
				xmax = 650.0073
				text = "where"
			intervals [1126]:
				xmin = 650.0073
				xmax = 650.1573
				text = "did"
			intervals [1127]:
				xmin = 650.1573
				xmax = 650.2873
				text = "the"
			intervals [1128]:
				xmin = 650.2873
				xmax = 650.7173
				text = "dismal"
			intervals [1129]:
				xmin = 650.7173
				xmax = 650.7473
				text = ""
			intervals [1130]:
				xmin = 650.7473
				xmax = 651.1673
				text = "swamp"
			intervals [1131]:
				xmin = 651.1673
				xmax = 651.8073
				text = "exactly"
			intervals [1132]:
				xmin = 651.8073
				xmax = 651.8373
				text = ""
			intervals [1133]:
				xmin = 651.8373
				xmax = 651.9873
				text = "fit"
			intervals [1134]:
				xmin = 651.9873
				xmax = 652.2673
				text = "into"
			intervals [1135]:
				xmin = 652.2673
				xmax = 652.3273
				text = ""
			intervals [1136]:
				xmin = 652.3273
				xmax = 652.7473
				text = "history"
			intervals [1137]:
				xmin = 652.7473
				xmax = 652.8273
				text = ""
			intervals [1138]:
				xmin = 652.8273
				xmax = 652.9673
				text = "i"
			intervals [1139]:
				xmin = 652.9673
				xmax = 653.1873
				text = "know"
			intervals [1140]:
				xmin = 653.1873
				xmax = 653.3173
				text = "i've"
			intervals [1141]:
				xmin = 653.3173
				xmax = 653.3573
				text = ""
			intervals [1142]:
				xmin = 653.3573
				xmax = 653.5373
				text = "heard"
			intervals [1143]:
				xmin = 653.5373
				xmax = 653.6273
				text = "the"
			intervals [1144]:
				xmin = 653.6273
				xmax = 653.9873
				text = "name"
			intervals [1145]:
				xmin = 653.9873
				xmax = 654.0173
				text = ""
			intervals [1146]:
				xmin = 654.0173
				xmax = 654.1173
				text = "but"
			intervals [1147]:
				xmin = 654.1173
				xmax = 654.2373
				text = "i"
			intervals [1148]:
				xmin = 654.2373
				xmax = 654.2673
				text = ""
			intervals [1149]:
				xmin = 654.2673
				xmax = 654.5273
				text = "can't"
			intervals [1150]:
				xmin = 654.5273
				xmax = 654.8103
				text = ""
			intervals [1151]:
				xmin = 654.8103
				xmax = 655.1503
				text = "place"
			intervals [1152]:
				xmin = 655.1503
				xmax = 655.4103
				text = "it"
			intervals [1153]:
				xmin = 655.4103
				xmax = 655.4403
				text = ""
			intervals [1154]:
				xmin = 655.4403
				xmax = 655.5503
				text = "in"
			intervals [1155]:
				xmin = 655.5503
				xmax = 655.8903
				text = ""
			intervals [1156]:
				xmin = 655.8903
				xmax = 656.1103
				text = "history"
			intervals [1157]:
				xmin = 656.1103
				xmax = 671.1576
				text = ""
			intervals [1158]:
				xmin = 671.1576
				xmax = 671.3976
				text = "hm"
			intervals [1159]:
				xmin = 671.3976
				xmax = 680.2422
				text = ""
			intervals [1160]:
				xmin = 680.2422
				xmax = 680.8422
				text = "mm-hm"
			intervals [1161]:
				xmin = 680.8422
				xmax = 681.6713
				text = ""
			intervals [1162]:
				xmin = 681.6713
				xmax = 682.0713
				text = "mm-hm"
			intervals [1163]:
				xmin = 682.0713
				xmax = 683.1787
				text = ""
			intervals [1164]:
				xmin = 683.1787
				xmax = 683.2287
				text = "i"
			intervals [1165]:
				xmin = 683.2287
				xmax = 683.2587
				text = ""
			intervals [1166]:
				xmin = 683.2587
				xmax = 683.3887
				text = "didn't"
			intervals [1167]:
				xmin = 683.3887
				xmax = 683.4187
				text = ""
			intervals [1168]:
				xmin = 683.4187
				xmax = 683.5987
				text = "think"
			intervals [1169]:
				xmin = 683.5987
				xmax = 683.7787
				text = "there"
			intervals [1170]:
				xmin = 683.7787
				xmax = 683.8987
				text = "was"
			intervals [1171]:
				xmin = 683.8987
				xmax = 683.9587
				text = ""
			intervals [1172]:
				xmin = 683.9587
				xmax = 684.3387
				text = "grizzly"
			intervals [1173]:
				xmin = 684.3387
				xmax = 684.4587
				text = ""
			intervals [1174]:
				xmin = 684.4587
				xmax = 684.6287
				text = "boy"
			intervals [1175]:
				xmin = 684.6287
				xmax = 684.7887
				text = "i'm"
			intervals [1176]:
				xmin = 684.7887
				xmax = 685.0387
				text = "learning"
			intervals [1177]:
				xmin = 685.0387
				xmax = 685.2887
				text = "more"
			intervals [1178]:
				xmin = 685.2887
				xmax = 685.3587
				text = ""
			intervals [1179]:
				xmin = 685.3587
				xmax = 685.6487
				text = "things"
			intervals [1180]:
				xmin = 685.6487
				xmax = 685.6887
				text = ""
			intervals [1181]:
				xmin = 685.6887
				xmax = 685.9987
				text = "today"
			intervals [1182]:
				xmin = 685.9987
				xmax = 686.1287
				text = ""
			intervals [1183]:
				xmin = 686.1287
				xmax = 686.1587
				text = "<unk>"
			intervals [1184]:
				xmin = 686.1587
				xmax = 686.454
				text = ""
			intervals [1185]:
				xmin = 686.454
				xmax = 686.504
				text = "i"
			intervals [1186]:
				xmin = 686.504
				xmax = 686.654
				text = "didn't"
			intervals [1187]:
				xmin = 686.654
				xmax = 686.814
				text = "know"
			intervals [1188]:
				xmin = 686.814
				xmax = 686.964
				text = "there"
			intervals [1189]:
				xmin = 686.964
				xmax = 687.194
				text = "was"
			intervals [1190]:
				xmin = 687.194
				xmax = 687.224
				text = ""
			intervals [1191]:
				xmin = 687.224
				xmax = 687.404
				text = "they"
			intervals [1192]:
				xmin = 687.404
				xmax = 687.494
				text = "were"
			intervals [1193]:
				xmin = 687.494
				xmax = 687.674
				text = "that"
			intervals [1194]:
				xmin = 687.674
				xmax = 687.764
				text = ""
			intervals [1195]:
				xmin = 687.764
				xmax = 688.024
				text = "far"
			intervals [1196]:
				xmin = 688.024
				xmax = 688.374
				text = "east"
			intervals [1197]:
				xmin = 688.374
				xmax = 688.454
				text = "i"
			intervals [1198]:
				xmin = 688.454
				xmax = 688.614
				text = ""
			intervals [1199]:
				xmin = 688.614
				xmax = 688.744
				text = "thought"
			intervals [1200]:
				xmin = 688.744
				xmax = 700.1806
				text = ""
			intervals [1201]:
				xmin = 700.1806
				xmax = 700.3906
				text = "hm"
			intervals [1202]:
				xmin = 700.3906
				xmax = 701.457
				text = ""
			intervals [1203]:
				xmin = 701.457
				xmax = 701.657
				text = "they're"
			intervals [1204]:
				xmin = 701.657
				xmax = 701.807
				text = "all"
			intervals [1205]:
				xmin = 701.807
				xmax = 702.087
				text = "gone"
			intervals [1206]:
				xmin = 702.087
				xmax = 702.117
				text = ""
			intervals [1207]:
				xmin = 702.117
				xmax = 702.257
				text = "now"
			intervals [1208]:
				xmin = 702.257
				xmax = 702.687
				text = "aren't"
			intervals [1209]:
				xmin = 702.687
				xmax = 702.737
				text = ""
			intervals [1210]:
				xmin = 702.737
				xmax = 702.827
				text = "they"
			intervals [1211]:
				xmin = 702.827
				xmax = 702.937
				text = ""
			intervals [1212]:
				xmin = 702.937
				xmax = 703.017
				text = "the"
			intervals [1213]:
				xmin = 703.017
				xmax = 703.087
				text = ""
			intervals [1214]:
				xmin = 703.087
				xmax = 703.257
				text = "bears"
			intervals [1215]:
				xmin = 703.257
				xmax = 705.6525
				text = ""
			intervals [1216]:
				xmin = 705.6525
				xmax = 705.8625
				text = "really"
			intervals [1217]:
				xmin = 705.8625
				xmax = 712.1971
				text = ""
			intervals [1218]:
				xmin = 712.1971
				xmax = 712.4471
				text = "gee"
			intervals [1219]:
				xmin = 712.4471
				xmax = 712.5071
				text = ""
			intervals [1220]:
				xmin = 712.5071
				xmax = 712.6671
				text = "whiz"
			intervals [1221]:
				xmin = 712.6671
				xmax = 713.7972
				text = ""
			intervals [1222]:
				xmin = 713.7972
				xmax = 714.0572
				text = "hm"
			intervals [1223]:
				xmin = 714.0572
				xmax = 715.1961
				text = ""
			intervals [1224]:
				xmin = 715.1961
				xmax = 715.9561
				text = "incredible"
			intervals [1225]:
				xmin = 715.9561
				xmax = 716.9053
				text = ""
			intervals [1226]:
				xmin = 716.9053
				xmax = 716.9953
				text = "y-"
			intervals [1227]:
				xmin = 716.9953
				xmax = 717.2553
				text = ""
			intervals [1228]:
				xmin = 717.2553
				xmax = 717.3653
				text = "i"
			intervals [1229]:
				xmin = 717.3653
				xmax = 717.5453
				text = "don't"
			intervals [1230]:
				xmin = 717.5453
				xmax = 717.6753
				text = ""
			intervals [1231]:
				xmin = 717.6753
				xmax = 717.9253
				text = "guess"
			intervals [1232]:
				xmin = 717.9253
				xmax = 717.9653
				text = "i"
			intervals [1233]:
				xmin = 717.9653
				xmax = 718.3153
				text = "never"
			intervals [1234]:
				xmin = 718.3153
				xmax = 718.4353
				text = ""
			intervals [1235]:
				xmin = 718.4353
				xmax = 718.6653
				text = "learned"
			intervals [1236]:
				xmin = 718.6653
				xmax = 718.9853
				text = "much"
			intervals [1237]:
				xmin = 718.9853
				xmax = 719.2753
				text = "about"
			intervals [1238]:
				xmin = 719.2753
				xmax = 719.6153
				text = "animal"
			intervals [1239]:
				xmin = 719.6153
				xmax = 720.643
				text = ""
			intervals [1240]:
				xmin = 720.643
				xmax = 720.793
				text = "but"
			intervals [1241]:
				xmin = 720.793
				xmax = 720.833
				text = "i"
			intervals [1242]:
				xmin = 720.833
				xmax = 721.083
				text = "thought"
			intervals [1243]:
				xmin = 721.083
				xmax = 721.183
				text = "they"
			intervals [1244]:
				xmin = 721.183
				xmax = 721.313
				text = "were"
			intervals [1245]:
				xmin = 721.313
				xmax = 721.673
				text = "all"
			intervals [1246]:
				xmin = 721.673
				xmax = 721.853
				text = "out"
			intervals [1247]:
				xmin = 721.853
				xmax = 721.893
				text = ""
			intervals [1248]:
				xmin = 721.893
				xmax = 722.283
				text = "west"
			intervals [1249]:
				xmin = 722.283
				xmax = 723.7454
				text = ""
			intervals [1250]:
				xmin = 723.7454
				xmax = 723.9654
				text = "wild"
			intervals [1251]:
				xmin = 723.9654
				xmax = 724.1754
				text = "america"
			intervals [1252]:
				xmin = 724.1754
				xmax = 736.8152
				text = ""
			intervals [1253]:
				xmin = 736.8152
				xmax = 736.9552
				text = "do"
			intervals [1254]:
				xmin = 736.9552
				xmax = 737.0252
				text = ""
			intervals [1255]:
				xmin = 737.0252
				xmax = 737.3652
				text = "people"
			intervals [1256]:
				xmin = 737.3652
				xmax = 737.3952
				text = ""
			intervals [1257]:
				xmin = 737.3952
				xmax = 737.5552
				text = "hunt"
			intervals [1258]:
				xmin = 737.5552
				xmax = 737.6652
				text = ""
			intervals [1259]:
				xmin = 737.6652
				xmax = 737.8152
				text = "them"
			intervals [1260]:
				xmin = 737.8152
				xmax = 738.1152
				text = "there"
			intervals [1261]:
				xmin = 738.1152
				xmax = 738.1952
				text = "or"
			intervals [1262]:
				xmin = 738.1952
				xmax = 738.3252
				text = "is"
			intervals [1263]:
				xmin = 738.3252
				xmax = 738.6152
				text = ""
			intervals [1264]:
				xmin = 738.6152
				xmax = 738.6752
				text = "it"
			intervals [1265]:
				xmin = 738.6752
				xmax = 738.7352
				text = "too"
			intervals [1266]:
				xmin = 738.7352
				xmax = 738.9652
				text = "dangerous"
			intervals [1267]:
				xmin = 738.9652
				xmax = 743.0576
				text = ""
			intervals [1268]:
				xmin = 743.0576
				xmax = 743.4376
				text = "mm-hm"
			intervals [1269]:
				xmin = 743.4376
				xmax = 756.9888
				text = ""
			intervals [1270]:
				xmin = 756.9888
				xmax = 757.1488
				text = "mm"
			intervals [1271]:
				xmin = 757.1488
				xmax = 758.2564
				text = ""
			intervals [1272]:
				xmin = 758.2564
				xmax = 758.6564
				text = "mkay"
			intervals [1273]:
				xmin = 758.6564
				xmax = 758.7564
				text = "did"
			intervals [1274]:
				xmin = 758.7564
				xmax = 759.0564
				text = ""
			intervals [1275]:
				xmin = 759.0564
				xmax = 759.1364
				text = "you"
			intervals [1276]:
				xmin = 759.1364
				xmax = 759.3364
				text = "ever"
			intervals [1277]:
				xmin = 759.3364
				xmax = 759.3664
				text = ""
			intervals [1278]:
				xmin = 759.3664
				xmax = 759.5664
				text = "hunt"
			intervals [1279]:
				xmin = 759.5664
				xmax = 760.046
				text = ""
			intervals [1280]:
				xmin = 760.046
				xmax = 760.136
				text = "<unk>"
			intervals [1281]:
				xmin = 760.136
				xmax = 762.3912
				text = ""
			intervals [1282]:
				xmin = 762.3912
				xmax = 762.7112
				text = "mm"
			intervals [1283]:
				xmin = 762.7112
				xmax = 766.3436
				text = ""
			intervals [1284]:
				xmin = 766.3436
				xmax = 766.5536
				text = "what"
			intervals [1285]:
				xmin = 766.5536
				xmax = 766.8636
				text = "else"
			intervals [1286]:
				xmin = 766.8636
				xmax = 767.1036
				text = ""
			intervals [1287]:
				xmin = 767.1036
				xmax = 767.3636
				text = "did"
			intervals [1288]:
				xmin = 767.3636
				xmax = 767.4136
				text = ""
			intervals [1289]:
				xmin = 767.4136
				xmax = 767.5236
				text = "you"
			intervals [1290]:
				xmin = 767.5236
				xmax = 767.6336
				text = ""
			intervals [1291]:
				xmin = 767.6336
				xmax = 767.8336
				text = "study"
			intervals [1292]:
				xmin = 767.8336
				xmax = 768.4836
				text = "besides"
			intervals [1293]:
				xmin = 768.4836
				xmax = 768.7236
				text = ""
			intervals [1294]:
				xmin = 768.7236
				xmax = 769.0036
				text = "history"
			intervals [1295]:
				xmin = 769.0036
				xmax = 769.2036
				text = ""
			intervals [1296]:
				xmin = 769.2036
				xmax = 769.3736
				text = "<unk>"
			intervals [1297]:
				xmin = 769.3736
				xmax = 792.4099
				text = ""
			intervals [1298]:
				xmin = 792.4099
				xmax = 792.9899
				text = "mm"
			intervals [1299]:
				xmin = 792.9899
				xmax = 793.4299
				text = "remember"
			intervals [1300]:
				xmin = 793.4299
				xmax = 793.6599
				text = "any"
			intervals [1301]:
				xmin = 793.6599
				xmax = 793.6899
				text = ""
			intervals [1302]:
				xmin = 793.6899
				xmax = 793.7499
				text = "of"
			intervals [1303]:
				xmin = 793.7499
				xmax = 793.7799
				text = ""
			intervals [1304]:
				xmin = 793.7799
				xmax = 793.8399
				text = "the"
			intervals [1305]:
				xmin = 793.8399
				xmax = 794.0399
				text = "french"
			intervals [1306]:
				xmin = 794.0399
				xmax = 796.7312
				text = ""
			intervals [1307]:
				xmin = 796.7312
				xmax = 797.0312
				text = "oh"
			intervals [1308]:
				xmin = 797.0312
				xmax = 797.0912
				text = "you"
			intervals [1309]:
				xmin = 797.0912
				xmax = 797.2112
				text = "didn't"
			intervals [1310]:
				xmin = 797.2112
				xmax = 797.4012
				text = ""
			intervals [1311]:
				xmin = 797.4012
				xmax = 797.5112
				text = "you"
			intervals [1312]:
				xmin = 797.5112
				xmax = 797.7012
				text = "took"
			intervals [1313]:
				xmin = 797.7012
				xmax = 798.0312
				text = "latin"
			intervals [1314]:
				xmin = 798.0312
				xmax = 798.3512
				text = "instead"
			intervals [1315]:
				xmin = 798.3512
				xmax = 798.4812
				text = "of"
			intervals [1316]:
				xmin = 798.4812
				xmax = 798.6312
				text = "french"
			intervals [1317]:
				xmin = 798.6312
				xmax = 805.4684
				text = ""
			intervals [1318]:
				xmin = 805.4684
				xmax = 805.8584
				text = "mm-hm"
			intervals [1319]:
				xmin = 805.8584
				xmax = 807.4408
				text = ""
			intervals [1320]:
				xmin = 807.4408
				xmax = 807.5608
				text = "did"
			intervals [1321]:
				xmin = 807.5608
				xmax = 807.6308
				text = "you"
			intervals [1322]:
				xmin = 807.6308
				xmax = 807.7508
				text = "ever"
			intervals [1323]:
				xmin = 807.7508
				xmax = 807.9008
				text = "have"
			intervals [1324]:
				xmin = 807.9008
				xmax = 807.9908
				text = "a"
			intervals [1325]:
				xmin = 807.9908
				xmax = 808.0208
				text = ""
			intervals [1326]:
				xmin = 808.0208
				xmax = 808.4008
				text = "teacher"
			intervals [1327]:
				xmin = 808.4008
				xmax = 808.5008
				text = "that"
			intervals [1328]:
				xmin = 808.5008
				xmax = 808.8808
				text = "hollered"
			intervals [1329]:
				xmin = 808.8808
				xmax = 809.0108
				text = "a"
			intervals [1330]:
				xmin = 809.0108
				xmax = 809.2708
				text = "lot"
			intervals [1331]:
				xmin = 809.2708
				xmax = 809.7008
				text = "anywhere"
			intervals [1332]:
				xmin = 809.7008
				xmax = 810.1456
				text = ""
			intervals [1333]:
				xmin = 810.1456
				xmax = 810.2656
				text = "along"
			intervals [1334]:
				xmin = 810.2656
				xmax = 810.3356
				text = "the"
			intervals [1335]:
				xmin = 810.3356
				xmax = 810.6756
				text = "line"
			intervals [1336]:
				xmin = 810.6756
				xmax = 831.3554
				text = ""
			intervals [1337]:
				xmin = 831.3554
				xmax = 831.5754
				text = "oh"
			intervals [1338]:
				xmin = 831.5754
				xmax = 831.6154
				text = ""
			intervals [1339]:
				xmin = 831.6154
				xmax = 831.8954
				text = "yeah"
			intervals [1340]:
				xmin = 831.8954
				xmax = 835.7407
				text = ""
			intervals [1341]:
				xmin = 835.7407
				xmax = 836.1807
				text = "mm-hm"
			intervals [1342]:
				xmin = 836.1807
				xmax = 836.572
				text = ""
			intervals [1343]:
				xmin = 836.572
				xmax = 836.902
				text = "mm-hm"
			intervals [1344]:
				xmin = 836.902
				xmax = 837.6865
				text = ""
			intervals [1345]:
				xmin = 837.6865
				xmax = 837.8265
				text = "what"
			intervals [1346]:
				xmin = 837.8265
				xmax = 837.9265
				text = "did"
			intervals [1347]:
				xmin = 837.9265
				xmax = 837.9765
				text = ""
			intervals [1348]:
				xmin = 837.9765
				xmax = 838.1265
				text = "she"
			intervals [1349]:
				xmin = 838.1265
				xmax = 838.1565
				text = ""
			intervals [1350]:
				xmin = 838.1565
				xmax = 838.4765
				text = "holler"
			intervals [1351]:
				xmin = 838.4765
				xmax = 838.5665
				text = ""
			intervals [1352]:
				xmin = 838.5665
				xmax = 838.7765
				text = "about"
			intervals [1353]:
				xmin = 838.7765
				xmax = 838.9365
				text = ""
			intervals [1354]:
				xmin = 838.9365
				xmax = 839.0065
				text = "do"
			intervals [1355]:
				xmin = 839.0065
				xmax = 839.0565
				text = ""
			intervals [1356]:
				xmin = 839.0565
				xmax = 839.3965
				text = "you"
			intervals [1357]:
				xmin = 839.3965
				xmax = 839.4265
				text = ""
			intervals [1358]:
				xmin = 839.4265
				xmax = 839.6565
				text = "remember"
			intervals [1359]:
				xmin = 839.6565
				xmax = 839.8536
				text = ""
			intervals [1360]:
				xmin = 839.8536
				xmax = 840.3036
				text = "<unk>"
			intervals [1361]:
				xmin = 840.3036
				xmax = 841.782
				text = ""
			intervals [1362]:
				xmin = 841.782
				xmax = 842.072
				text = "oh"
			intervals [1363]:
				xmin = 842.072
				xmax = 844.5818
				text = ""
			intervals [1364]:
				xmin = 844.5818
				xmax = 844.7718
				text = "was"
			intervals [1365]:
				xmin = 844.7718
				xmax = 844.8418
				text = "it"
			intervals [1366]:
				xmin = 844.8418
				xmax = 844.9718
				text = ""
			intervals [1367]:
				xmin = 844.9718
				xmax = 845.2718
				text = "fair"
			intervals [1368]:
				xmin = 845.2718
				xmax = 845.4718
				text = "or"
			intervals [1369]:
				xmin = 845.4718
				xmax = 845.6635
				text = ""
			intervals [1370]:
				xmin = 845.6635
				xmax = 845.7235
				text = "do"
			intervals [1371]:
				xmin = 845.7235
				xmax = 845.8235
				text = "you"
			intervals [1372]:
				xmin = 845.8235
				xmax = 846.0235
				text = "think"
			intervals [1373]:
				xmin = 846.0235
				xmax = 846.0635
				text = ""
			intervals [1374]:
				xmin = 846.0635
				xmax = 846.1335
				text = "she"
			intervals [1375]:
				xmin = 846.1335
				xmax = 846.2935
				text = "was"
			intervals [1376]:
				xmin = 846.2935
				xmax = 846.3435
				text = ""
			intervals [1377]:
				xmin = 846.3435
				xmax = 846.9135
				text = "picking"
			intervals [1378]:
				xmin = 846.9135
				xmax = 846.9735
				text = ""
			intervals [1379]:
				xmin = 846.9735
				xmax = 847.0435
				text = "on"
			intervals [1380]:
				xmin = 847.0435
				xmax = 847.0735
				text = ""
			intervals [1381]:
				xmin = 847.0735
				xmax = 847.1435
				text = "you"
			intervals [1382]:
				xmin = 847.1435
				xmax = 855.5341
				text = ""
			intervals [1383]:
				xmin = 855.5341
				xmax = 855.5641
				text = "<unk>"
			intervals [1384]:
				xmin = 855.5641
				xmax = 856.6191
				text = ""
			intervals [1385]:
				xmin = 856.6191
				xmax = 856.8691
				text = "hard"
			intervals [1386]:
				xmin = 856.8691
				xmax = 856.8991
				text = ""
			intervals [1387]:
				xmin = 856.8991
				xmax = 857.0491
				text = "for"
			intervals [1388]:
				xmin = 857.0491
				xmax = 857.0791
				text = ""
			intervals [1389]:
				xmin = 857.0791
				xmax = 857.2691
				text = "kids"
			intervals [1390]:
				xmin = 857.2691
				xmax = 857.2991
				text = ""
			intervals [1391]:
				xmin = 857.2991
				xmax = 857.3791
				text = "to"
			intervals [1392]:
				xmin = 857.3791
				xmax = 858.1091
				text = "understand"
			intervals [1393]:
				xmin = 858.1091
				xmax = 858.2391
				text = "that"
			intervals [1394]:
				xmin = 858.2391
				xmax = 870.8328
				text = ""
			intervals [1395]:
				xmin = 870.8328
				xmax = 871.3128
				text = "mm-mm"
			intervals [1396]:
				xmin = 871.3128
				xmax = 872.6554
				text = ""
			intervals [1397]:
				xmin = 872.6554
				xmax = 872.7154
				text = "no"
			intervals [1398]:
				xmin = 872.7154
				xmax = 872.9054
				text = ""
			intervals [1399]:
				xmin = 872.9054
				xmax = 873.1554
				text = "kidding"
			intervals [1400]:
				xmin = 873.1554
				xmax = 875.4917
				text = ""
			intervals [1401]:
				xmin = 875.4917
				xmax = 875.6417
				text = "uh"
			intervals [1402]:
				xmin = 875.6417
				xmax = 875.8617
				text = "could"
			intervals [1403]:
				xmin = 875.8617
				xmax = 875.8917
				text = ""
			intervals [1404]:
				xmin = 875.8917
				xmax = 876.1817
				text = "what"
			intervals [1405]:
				xmin = 876.1817
				xmax = 876.2517
				text = ""
			intervals [1406]:
				xmin = 876.2517
				xmax = 876.3617
				text = "who"
			intervals [1407]:
				xmin = 876.3617
				xmax = 876.5417
				text = "was"
			intervals [1408]:
				xmin = 876.5417
				xmax = 876.6417
				text = "the"
			intervals [1409]:
				xmin = 876.6417
				xmax = 876.6717
				text = ""
			intervals [1410]:
				xmin = 876.6717
				xmax = 876.9617
				text = "best"
			intervals [1411]:
				xmin = 876.9617
				xmax = 877.3317
				text = "teacher"
			intervals [1412]:
				xmin = 877.3317
				xmax = 877.4817
				text = "you"
			intervals [1413]:
				xmin = 877.4817
				xmax = 877.7017
				text = "ever"
			intervals [1414]:
				xmin = 877.7017
				xmax = 877.7517
				text = ""
			intervals [1415]:
				xmin = 877.7517
				xmax = 877.9817
				text = "had"
			intervals [1416]:
				xmin = 877.9817
				xmax = 878.1217
				text = ""
			intervals [1417]:
				xmin = 878.1217
				xmax = 878.2717
				text = "would"
			intervals [1418]:
				xmin = 878.2717
				xmax = 878.4417
				text = "that"
			intervals [1419]:
				xmin = 878.4417
				xmax = 878.4717
				text = ""
			intervals [1420]:
				xmin = 878.4717
				xmax = 878.6217
				text = "be"
			intervals [1421]:
				xmin = 878.6217
				xmax = 878.7217
				text = "the"
			intervals [1422]:
				xmin = 878.7217
				xmax = 878.9917
				text = "one"
			intervals [1423]:
				xmin = 878.9917
				xmax = 885.6398
				text = ""
			intervals [1424]:
				xmin = 885.6398
				xmax = 886.2298
				text = "mm-hm"
			intervals [1425]:
				xmin = 886.2298
				xmax = 888.0727
				text = ""
			intervals [1426]:
				xmin = 888.0727
				xmax = 888.3127
				text = "what"
			intervals [1427]:
				xmin = 888.3127
				xmax = 888.4327
				text = "was"
			intervals [1428]:
				xmin = 888.4327
				xmax = 888.6127
				text = "there"
			intervals [1429]:
				xmin = 888.6127
				xmax = 888.9427
				text = "about"
			intervals [1430]:
				xmin = 888.9427
				xmax = 889.0427
				text = "her"
			intervals [1431]:
				xmin = 889.0427
				xmax = 889.0927
				text = ""
			intervals [1432]:
				xmin = 889.0927
				xmax = 889.5927
				text = "besides"
			intervals [1433]:
				xmin = 889.5927
				xmax = 889.6227
				text = ""
			intervals [1434]:
				xmin = 889.6227
				xmax = 889.6927
				text = "her"
			intervals [1435]:
				xmin = 889.6927
				xmax = 889.7627
				text = ""
			intervals [1436]:
				xmin = 889.7627
				xmax = 890.1727
				text = "trying"
			intervals [1437]:
				xmin = 890.1727
				xmax = 890.2427
				text = ""
			intervals [1438]:
				xmin = 890.2427
				xmax = 890.3027
				text = "to"
			intervals [1439]:
				xmin = 890.3027
				xmax = 890.5827
				text = "correct"
			intervals [1440]:
				xmin = 890.5827
				xmax = 890.6727
				text = ""
			intervals [1441]:
				xmin = 890.6727
				xmax = 891.0627
				text = "you"
			intervals [1442]:
				xmin = 891.0627
				xmax = 891.6319
				text = ""
			intervals [1443]:
				xmin = 891.6319
				xmax = 892.4519
				text = "<unk>"
			intervals [1444]:
				xmin = 892.4519
				xmax = 901.770
				text = ""
			intervals [1445]:
				xmin = 901.770
				xmax = 902.330
				text = "mm-hm"
			intervals [1446]:
				xmin = 902.330
				xmax = 904.2367
				text = ""
			intervals [1447]:
				xmin = 904.2367
				xmax = 904.3567
				text = "that"
			intervals [1448]:
				xmin = 904.3567
				xmax = 904.4067
				text = ""
			intervals [1449]:
				xmin = 904.4067
				xmax = 904.4467
				text = "s"
			intervals [1450]:
				xmin = 904.4467
				xmax = 904.6467
				text = "really"
			intervals [1451]:
				xmin = 904.6467
				xmax = 905.2167
				text = "important"
			intervals [1452]:
				xmin = 905.2167
				xmax = 907.9379
				text = ""
			intervals [1453]:
				xmin = 907.9379
				xmax = 908.0279
				text = "did"
			intervals [1454]:
				xmin = 908.0279
				xmax = 908.0879
				text = "you"
			intervals [1455]:
				xmin = 908.0879
				xmax = 908.2379
				text = "ever"
			intervals [1456]:
				xmin = 908.2379
				xmax = 908.3579
				text = "have"
			intervals [1457]:
				xmin = 908.3579
				xmax = 908.4779
				text = "a"
			intervals [1458]:
				xmin = 908.4779
				xmax = 908.8379
				text = "teacher"
			intervals [1459]:
				xmin = 908.8379
				xmax = 908.9779
				text = "that"
			intervals [1460]:
				xmin = 908.9779
				xmax = 909.0679
				text = "you"
			intervals [1461]:
				xmin = 909.0679
				xmax = 909.3279
				text = "just"
			intervals [1462]:
				xmin = 909.3279
				xmax = 909.6579
				text = "couldn't"
			intervals [1463]:
				xmin = 909.6579
				xmax = 910.0579
				text = "stand"
			intervals [1464]:
				xmin = 910.0579
				xmax = 911.9795
				text = ""
			intervals [1465]:
				xmin = 911.9795
				xmax = 912.9995
				text = "<unk>"
			intervals [1466]:
				xmin = 912.9995
				xmax = 913.0395
				text = ""
			intervals [1467]:
				xmin = 913.0395
				xmax = 913.1795
				text = "what"
			intervals [1468]:
				xmin = 913.1795
				xmax = 913.2095
				text = ""
			intervals [1469]:
				xmin = 913.2095
				xmax = 913.3695
				text = "were"
			intervals [1470]:
				xmin = 913.3695
				xmax = 913.5595
				text = "they"
			intervals [1471]:
				xmin = 913.5595
				xmax = 913.7895
				text = "like"
			intervals [1472]:
				xmin = 913.7895
				xmax = 923.709
				text = ""
			intervals [1473]:
				xmin = 923.709
				xmax = 923.999
				text = "hm"
			intervals [1474]:
				xmin = 923.999
				xmax = 933.1549
				text = ""
			intervals [1475]:
				xmin = 933.1549
				xmax = 933.4449
				text = "hm"
			intervals [1476]:
				xmin = 933.4449
				xmax = 949.2291
				text = ""
			intervals [1477]:
				xmin = 949.2291
				xmax = 949.5591
				text = "hm"
			intervals [1478]:
				xmin = 949.5591
				xmax = 950.1418
				text = ""
			intervals [1479]:
				xmin = 950.1418
				xmax = 950.3618
				text = "oh"
			intervals [1480]:
				xmin = 950.3618
				xmax = 950.4018
				text = ""
			intervals [1481]:
				xmin = 950.4018
				xmax = 950.5718
				text = "that"
			intervals [1482]:
				xmin = 950.5718
				xmax = 950.7218
				text = ""
			intervals [1483]:
				xmin = 950.7218
				xmax = 950.9318
				text = "s"
			intervals [1484]:
				xmin = 950.9318
				xmax = 950.9618
				text = ""
			intervals [1485]:
				xmin = 950.9618
				xmax = 951.2718
				text = "nasty"
			intervals [1486]:
				xmin = 951.2718
				xmax = 951.3418
				text = ""
			intervals [1487]:
				xmin = 951.3418
				xmax = 951.6118
				text = "<unk>"
			intervals [1488]:
				xmin = 951.6118
				xmax = 952.5165
				text = ""
			intervals [1489]:
				xmin = 952.5165
				xmax = 953.0865
				text = "mm-hm"
			intervals [1490]:
				xmin = 953.0865
				xmax = 954.4571
				text = ""
			intervals [1491]:
				xmin = 954.4571
				xmax = 954.8771
				text = "when"
			intervals [1492]:
				xmin = 954.8771
				xmax = 955.0171
				text = "you"
			intervals [1493]:
				xmin = 955.0171
				xmax = 955.3871
				text = "were"
			intervals [1494]:
				xmin = 955.3871
				xmax = 955.852
				text = ""
			intervals [1495]:
				xmin = 955.852
				xmax = 956.052
				text = "back"
			intervals [1496]:
				xmin = 956.052
				xmax = 956.082
				text = ""
			intervals [1497]:
				xmin = 956.082
				xmax = 956.202
				text = "in"
			intervals [1498]:
				xmin = 956.202
				xmax = 956.352
				text = "your"
			intervals [1499]:
				xmin = 956.352
				xmax = 957.142
				text = "mischievous"
			intervals [1500]:
				xmin = 957.142
				xmax = 957.202
				text = ""
			intervals [1501]:
				xmin = 957.202
				xmax = 957.592
				text = "age"
			intervals [1502]:
				xmin = 957.592
				xmax = 957.8124
				text = ""
			intervals [1503]:
				xmin = 957.8124
				xmax = 958.0024
				text = "did"
			intervals [1504]:
				xmin = 958.0024
				xmax = 958.0324
				text = ""
			intervals [1505]:
				xmin = 958.0324
				xmax = 958.3124
				text = "you"
			intervals [1506]:
				xmin = 958.3124
				xmax = 958.4124
				text = "or"
			intervals [1507]:
				xmin = 958.4124
				xmax = 958.6024
				text = "any"
			intervals [1508]:
				xmin = 958.6024
				xmax = 958.6724
				text = "of"
			intervals [1509]:
				xmin = 958.6724
				xmax = 958.7724
				text = "the"
			intervals [1510]:
				xmin = 958.7724
				xmax = 958.8024
				text = ""
			intervals [1511]:
				xmin = 958.8024
				xmax = 959.0324
				text = "kids"
			intervals [1512]:
				xmin = 959.0324
				xmax = 959.1824
				text = "in"
			intervals [1513]:
				xmin = 959.1824
				xmax = 959.2124
				text = ""
			intervals [1514]:
				xmin = 959.2124
				xmax = 959.2724
				text = "the"
			intervals [1515]:
				xmin = 959.2724
				xmax = 959.6024
				text = "class"
			intervals [1516]:
				xmin = 959.6024
				xmax = 959.7824
				text = "ever"
			intervals [1517]:
				xmin = 959.7824
				xmax = 959.8524
				text = ""
			intervals [1518]:
				xmin = 959.8524
				xmax = 960.0124
				text = "play"
			intervals [1519]:
				xmin = 960.0124
				xmax = 960.1924
				text = "any"
			intervals [1520]:
				xmin = 960.1924
				xmax = 960.2224
				text = ""
			intervals [1521]:
				xmin = 960.2224
				xmax = 960.5824
				text = "tricks"
			intervals [1522]:
				xmin = 960.5824
				xmax = 960.6724
				text = "on"
			intervals [1523]:
				xmin = 960.6724
				xmax = 960.7024
				text = ""
			intervals [1524]:
				xmin = 960.7024
				xmax = 960.7824
				text = "the"
			intervals [1525]:
				xmin = 960.7824
				xmax = 960.8424
				text = ""
			intervals [1526]:
				xmin = 960.8424
				xmax = 961.1624
				text = "teacher"
			intervals [1527]:
				xmin = 961.1624
				xmax = 968.227
				text = ""
			intervals [1528]:
				xmin = 968.227
				xmax = 968.927
				text = "<unk>"
			intervals [1529]:
				xmin = 968.927
				xmax = 970.3253
				text = ""
			intervals [1530]:
				xmin = 970.3253
				xmax = 970.8753
				text = "mm-hm"
			intervals [1531]:
				xmin = 970.8753
				xmax = 972.1234
				text = ""
			intervals [1532]:
				xmin = 972.1234
				xmax = 972.3734
				text = "never"
			intervals [1533]:
				xmin = 972.3734
				xmax = 972.4134
				text = ""
			intervals [1534]:
				xmin = 972.4134
				xmax = 972.5434
				text = "put"
			intervals [1535]:
				xmin = 972.5434
				xmax = 972.6534
				text = ""
			intervals [1536]:
				xmin = 972.6534
				xmax = 973.0134
				text = "tacks"
			intervals [1537]:
				xmin = 973.0134
				xmax = 973.1234
				text = "on"
			intervals [1538]:
				xmin = 973.1234
				xmax = 973.1534
				text = ""
			intervals [1539]:
				xmin = 973.1534
				xmax = 973.2434
				text = "their"
			intervals [1540]:
				xmin = 973.2434
				xmax = 973.4234
				text = ""
			intervals [1541]:
				xmin = 973.4234
				xmax = 973.6634
				text = "chairs"
			intervals [1542]:
				xmin = 973.6634
				xmax = 974.3202
				text = ""
			intervals [1543]:
				xmin = 974.3202
				xmax = 974.8002
				text = "<unk>"
			intervals [1544]:
				xmin = 974.8002
				xmax = 975.3787
				text = ""
			intervals [1545]:
				xmin = 975.3787
				xmax = 975.5587
				text = "wouldn't"
			intervals [1546]:
				xmin = 975.5587
				xmax = 975.8087
				text = ""
			intervals [1547]:
				xmin = 975.8087
				xmax = 975.9487
				text = "think"
			intervals [1548]:
				xmin = 975.9487
				xmax = 976.0087
				text = "of"
			intervals [1549]:
				xmin = 976.0087
				xmax = 976.1187
				text = "it"
			intervals [1550]:
				xmin = 976.1187
				xmax = 976.6987
				text = "then"
			intervals [1551]:
				xmin = 976.6987
				xmax = 976.7587
				text = ""
			intervals [1552]:
				xmin = 976.7587
				xmax = 976.8387
				text = "huh"
			intervals [1553]:
				xmin = 976.8387
				xmax = 977.8023
				text = ""
			intervals [1554]:
				xmin = 977.8023
				xmax = 978.4723
				text = "mm-hm"
			intervals [1555]:
				xmin = 978.4723
				xmax = 978.9301
				text = ""
			intervals [1556]:
				xmin = 978.9301
				xmax = 979.1501
				text = "good"
			intervals [1557]:
				xmin = 979.1501
				xmax = 989.8256
				text = ""
			intervals [1558]:
				xmin = 989.8256
				xmax = 991.9456
				text = "<unk>"
			intervals [1559]:
				xmin = 991.9456
				xmax = 992.1856
				text = ""
			intervals [1560]:
				xmin = 992.1856
				xmax = 992.3156
				text = "that"
			intervals [1561]:
				xmin = 992.3156
				xmax = 992.6656
				text = ""
			intervals [1562]:
				xmin = 992.6656
				xmax = 993.1556
				text = "s"
			intervals [1563]:
				xmin = 993.1556
				xmax = 993.3656
				text = ""
			intervals [1564]:
				xmin = 993.3656
				xmax = 993.5356
				text = "funny"
			intervals [1565]:
				xmin = 993.5356
				xmax = 994.2554
				text = ""
			intervals [1566]:
				xmin = 994.2554
				xmax = 994.3454
				text = "did"
			intervals [1567]:
				xmin = 994.3454
				xmax = 994.4054
				text = "you"
			intervals [1568]:
				xmin = 994.4054
				xmax = 994.5054
				text = "ever"
			intervals [1569]:
				xmin = 994.5054
				xmax = 994.6854
				text = "do"
			intervals [1570]:
				xmin = 994.6854
				xmax = 994.9154
				text = "any"
			intervals [1571]:
				xmin = 994.9154
				xmax = 995.1354
				text = "other"
			intervals [1572]:
				xmin = 995.1354
				xmax = 995.4754
				text = "things"
			intervals [1573]:
				xmin = 995.4754
				xmax = 995.7254
				text = ""
			intervals [1574]:
				xmin = 995.7254
				xmax = 995.9554
				text = "like"
			intervals [1575]:
				xmin = 995.9554
				xmax = 996.1154
				text = "that"
			intervals [1576]:
				xmin = 996.1154
				xmax = 999.7005
				text = ""
			intervals [1577]:
				xmin = 999.7005
				xmax = 999.9005
				text = "mm"
			intervals [1578]:
				xmin = 999.9005
				xmax = 1000.1605
				text = "good"
			intervals [1579]:
				xmin = 1000.1605
				xmax = 1001.892
				text = ""
			intervals [1580]:
				xmin = 1001.892
				xmax = 1002.122
				text = "when"
			intervals [1581]:
				xmin = 1002.122
				xmax = 1002.222
				text = "you"
			intervals [1582]:
				xmin = 1002.222
				xmax = 1002.402
				text = "were"
			intervals [1583]:
				xmin = 1002.402
				xmax = 1002.9481
				text = ""
			intervals [1584]:
				xmin = 1002.9481
				xmax = 1003.1181
				text = "that"
			intervals [1585]:
				xmin = 1003.1181
				xmax = 1003.4981
				text = "age"
			intervals [1586]:
				xmin = 1003.4981
				xmax = 1003.6681
				text = "or"
			intervals [1587]:
				xmin = 1003.6681
				xmax = 1003.6981
				text = ""
			intervals [1588]:
				xmin = 1003.6981
				xmax = 1004.0681
				text = "older"
			intervals [1589]:
				xmin = 1004.0681
				xmax = 1004.2481
				text = "even"
			intervals [1590]:
				xmin = 1004.2481
				xmax = 1004.2781
				text = ""
			intervals [1591]:
				xmin = 1004.2781
				xmax = 1004.4881
				text = "was"
			intervals [1592]:
				xmin = 1004.4881
				xmax = 1004.6281
				text = "there"
			intervals [1593]:
				xmin = 1004.6281
				xmax = 1004.6981
				text = "a"
			intervals [1594]:
				xmin = 1004.6981
				xmax = 1004.9681
				text = "bunch"
			intervals [1595]:
				xmin = 1004.9681
				xmax = 1005.0281
				text = "of"
			intervals [1596]:
				xmin = 1005.0281
				xmax = 1005.1381
				text = ""
			intervals [1597]:
				xmin = 1005.1381
				xmax = 1005.4381
				text = "kids"
			intervals [1598]:
				xmin = 1005.4381
				xmax = 1005.5581
				text = "that"
			intervals [1599]:
				xmin = 1005.5581
				xmax = 1005.7681
				text = "you"
			intervals [1600]:
				xmin = 1005.7681
				xmax = 1006.0381
				text = "always"
			intervals [1601]:
				xmin = 1006.0381
				xmax = 1006.0681
				text = ""
			intervals [1602]:
				xmin = 1006.0681
				xmax = 1006.3481
				text = "hung"
			intervals [1603]:
				xmin = 1006.3481
				xmax = 1006.6881
				text = "around"
			intervals [1604]:
				xmin = 1006.6881
				xmax = 1013.4397
				text = ""
			intervals [1605]:
				xmin = 1013.4397
				xmax = 1013.9697
				text = "mm-hm"
			intervals [1606]:
				xmin = 1013.9697
				xmax = 1014.8794
				text = ""
			intervals [1607]:
				xmin = 1014.8794
				xmax = 1014.9594
				text = "do"
			intervals [1608]:
				xmin = 1014.9594
				xmax = 1015.0194
				text = "you"
			intervals [1609]:
				xmin = 1015.0194
				xmax = 1015.1694
				text = "ever"
			intervals [1610]:
				xmin = 1015.1694
				xmax = 1015.3894
				text = "see"
			intervals [1611]:
				xmin = 1015.3894
				xmax = 1015.5994
				text = "any"
			intervals [1612]:
				xmin = 1015.5994
				xmax = 1015.7094
				text = "of"
			intervals [1613]:
				xmin = 1015.7094
				xmax = 1015.7594
				text = ""
			intervals [1614]:
				xmin = 1015.7594
				xmax = 1016.1794
				text = "'em"
			intervals [1615]:
				xmin = 1016.1794
				xmax = 1016.2094
				text = ""
			intervals [1616]:
				xmin = 1016.2094
				xmax = 1016.3094
				text = "any"
			intervals [1617]:
				xmin = 1016.3094
				xmax = 1016.3594
				text = ""
			intervals [1618]:
				xmin = 1016.3594
				xmax = 1016.4594
				text = "more"
			intervals [1619]:
				xmin = 1016.4594
				xmax = 1021.5555
				text = ""
			intervals [1620]:
				xmin = 1021.5555
				xmax = 1021.6455
				text = "is"
			intervals [1621]:
				xmin = 1021.6455
				xmax = 1021.6955
				text = ""
			intervals [1622]:
				xmin = 1021.6955
				xmax = 1021.8455
				text = "there"
			intervals [1623]:
				xmin = 1021.8455
				xmax = 1021.8755
				text = ""
			intervals [1624]:
				xmin = 1021.8755
				xmax = 1021.9055
				text = "a"
			intervals [1625]:
				xmin = 1021.9055
				xmax = 1021.9355
				text = ""
			intervals [1626]:
				xmin = 1021.9355
				xmax = 1022.1155
				text = "group"
			intervals [1627]:
				xmin = 1022.1155
				xmax = 1022.2355
				text = ""
			intervals [1628]:
				xmin = 1022.2355
				xmax = 1022.3755
				text = "of"
			intervals [1629]:
				xmin = 1022.3755
				xmax = 1022.7955
				text = "adults"
			intervals [1630]:
				xmin = 1022.7955
				xmax = 1022.9355
				text = "that"
			intervals [1631]:
				xmin = 1022.9355
				xmax = 1022.9655
				text = ""
			intervals [1632]:
				xmin = 1022.9655
				xmax = 1023.0355
				text = "you"
			intervals [1633]:
				xmin = 1023.0355
				xmax = 1023.0655
				text = ""
			intervals [1634]:
				xmin = 1023.0655
				xmax = 1023.6755
				text = "associate"
			intervals [1635]:
				xmin = 1023.6755
				xmax = 1023.8455
				text = "with"
			intervals [1636]:
				xmin = 1023.8455
				xmax = 1023.9255
				text = ""
			intervals [1637]:
				xmin = 1023.9255
				xmax = 1024.1655
				text = "now"
			intervals [1638]:
				xmin = 1024.1655
				xmax = 1025.7323
				text = ""
			intervals [1639]:
				xmin = 1025.7323
				xmax = 1025.8723
				text = "more"
			intervals [1640]:
				xmin = 1025.8723
				xmax = 1025.9523
				text = ""
			intervals [1641]:
				xmin = 1025.9523
				xmax = 1026.0023
				text = "or"
			intervals [1642]:
				xmin = 1026.0023
				xmax = 1026.0323
				text = ""
			intervals [1643]:
				xmin = 1026.0323
				xmax = 1026.1923
				text = "less"
			intervals [1644]:
				xmin = 1026.1923
				xmax = 1040.987
				text = ""
			intervals [1645]:
				xmin = 1040.987
				xmax = 1041.147
				text = "were"
			intervals [1646]:
				xmin = 1041.147
				xmax = 1041.307
				text = "they"
			intervals [1647]:
				xmin = 1041.307
				xmax = 1041.487
				text = "all"
			intervals [1648]:
				xmin = 1041.487
				xmax = 1041.917
				text = "colored"
			intervals [1649]:
				xmin = 1041.917
				xmax = 1041.947
				text = ""
			intervals [1650]:
				xmin = 1041.947
				xmax = 1042.257
				text = "kids"
			intervals [1651]:
				xmin = 1042.257
				xmax = 1042.337
				text = ""
			intervals [1652]:
				xmin = 1042.337
				xmax = 1042.497
				text = "that"
			intervals [1653]:
				xmin = 1042.497
				xmax = 1042.557
				text = ""
			intervals [1654]:
				xmin = 1042.557
				xmax = 1042.617
				text = "you"
			intervals [1655]:
				xmin = 1042.617
				xmax = 1042.647
				text = ""
			intervals [1656]:
				xmin = 1042.647
				xmax = 1042.737
				text = "would"
			intervals [1657]:
				xmin = 1042.737
				xmax = 1042.927
				text = "play"
			intervals [1658]:
				xmin = 1042.927
				xmax = 1042.957
				text = ""
			intervals [1659]:
				xmin = 1042.957
				xmax = 1043.187
				text = "with"
			intervals [1660]:
				xmin = 1043.187
				xmax = 1043.8663
				text = ""
			intervals [1661]:
				xmin = 1043.8663
				xmax = 1044.9063
				text = "<unk>"
			intervals [1662]:
				xmin = 1044.9063
				xmax = 1057.9798
				text = ""
			intervals [1663]:
				xmin = 1057.9798
				xmax = 1058.2398
				text = "hm"
			intervals [1664]:
				xmin = 1058.2398
				xmax = 1061.1896
				text = ""
			intervals [1665]:
				xmin = 1061.1896
				xmax = 1061.5896
				text = "okay"
			intervals [1666]:
				xmin = 1061.5896
				xmax = 1061.8296
				text = ""
			intervals [1667]:
				xmin = 1061.8296
				xmax = 1061.8596
				text = "<unk>"
			intervals [1668]:
				xmin = 1061.8596
				xmax = 1063.826
				text = ""
			intervals [1669]:
				xmin = 1063.826
				xmax = 1064.086
				text = "uh"
			intervals [1670]:
				xmin = 1064.086
				xmax = 1064.126
				text = ""
			intervals [1671]:
				xmin = 1064.126
				xmax = 1064.296
				text = "did"
			intervals [1672]:
				xmin = 1064.296
				xmax = 1064.516
				text = "any"
			intervals [1673]:
				xmin = 1064.516
				xmax = 1064.606
				text = "of"
			intervals [1674]:
				xmin = 1064.606
				xmax = 1065.3321
				text = ""
			intervals [1675]:
				xmin = 1065.3321
				xmax = 1065.9921
				text = "besides"
			intervals [1676]:
				xmin = 1065.9921
				xmax = 1066.1221
				text = ""
			intervals [1677]:
				xmin = 1066.1221
				xmax = 1066.2521
				text = "what"
			intervals [1678]:
				xmin = 1066.2521
				xmax = 1066.4021
				text = "they"
			intervals [1679]:
				xmin = 1066.4021
				xmax = 1066.5921
				text = "learned"
			intervals [1680]:
				xmin = 1066.5921
				xmax = 1066.7121
				text = "in"
			intervals [1681]:
				xmin = 1066.7121
				xmax = 1067.0621
				text = "school"
			intervals [1682]:
				xmin = 1067.0621
				xmax = 1067.1621
				text = "did"
			intervals [1683]:
				xmin = 1067.1621
				xmax = 1067.4121
				text = "any"
			intervals [1684]:
				xmin = 1067.4121
				xmax = 1067.4721
				text = "of"
			intervals [1685]:
				xmin = 1067.4721
				xmax = 1068.2393
				text = ""
			intervals [1686]:
				xmin = 1068.2393
				xmax = 1068.3093
				text = "the"
			intervals [1687]:
				xmin = 1068.3093
				xmax = 1068.3593
				text = ""
			intervals [1688]:
				xmin = 1068.3593
				xmax = 1068.5993
				text = "kids"
			intervals [1689]:
				xmin = 1068.5993
				xmax = 1068.8693
				text = "speak"
			intervals [1690]:
				xmin = 1068.8693
				xmax = 1069.0693
				text = "any"
			intervals [1691]:
				xmin = 1069.0693
				xmax = 1069.1393
				text = ""
			intervals [1692]:
				xmin = 1069.1393
				xmax = 1069.4993
				text = "foreign"
			intervals [1693]:
				xmin = 1069.4993
				xmax = 1070.0493
				text = "languages"
			intervals [1694]:
				xmin = 1070.0493
				xmax = 1072.5584
				text = ""
			intervals [1695]:
				xmin = 1072.5584
				xmax = 1073.1784
				text = "mm-hm"
			intervals [1696]:
				xmin = 1073.1784
				xmax = 1074.5338
				text = ""
			intervals [1697]:
				xmin = 1074.5338
				xmax = 1074.7638
				text = "oh"
			intervals [1698]:
				xmin = 1074.7638
				xmax = 1074.8538
				text = ""
			intervals [1699]:
				xmin = 1074.8538
				xmax = 1075.0438
				text = "very"
			intervals [1700]:
				xmin = 1075.0438
				xmax = 1075.0738
				text = ""
			intervals [1701]:
				xmin = 1075.0738
				xmax = 1075.3238
				text = "good"
			intervals [1702]:
				xmin = 1075.3238
				xmax = 1076.8751
				text = ""
			intervals [1703]:
				xmin = 1076.8751
				xmax = 1077.0751
				text = "was"
			intervals [1704]:
				xmin = 1077.0751
				xmax = 1077.2651
				text = "there"
			intervals [1705]:
				xmin = 1077.2651
				xmax = 1077.6651
				text = "one"
			intervals [1706]:
				xmin = 1077.6651
				xmax = 1077.7051
				text = ""
			intervals [1707]:
				xmin = 1077.7051
				xmax = 1078.1351
				text = "kid"
			intervals [1708]:
				xmin = 1078.1351
				xmax = 1078.4232
				text = ""
			intervals [1709]:
				xmin = 1078.4232
				xmax = 1078.6332
				text = "that"
			intervals [1710]:
				xmin = 1078.6332
				xmax = 1078.6632
				text = ""
			intervals [1711]:
				xmin = 1078.6632
				xmax = 1078.8032
				text = "was"
			intervals [1712]:
				xmin = 1078.8032
				xmax = 1079.0732
				text = "looked"
			intervals [1713]:
				xmin = 1079.0732
				xmax = 1079.2032
				text = "up"
			intervals [1714]:
				xmin = 1079.2032
				xmax = 1079.2732
				text = ""
			intervals [1715]:
				xmin = 1079.2732
				xmax = 1079.5432
				text = "to"
			intervals [1716]:
				xmin = 1079.5432
				xmax = 1079.6132
				text = "as"
			intervals [1717]:
				xmin = 1079.6132
				xmax = 1079.6632
				text = ""
			intervals [1718]:
				xmin = 1079.6632
				xmax = 1079.7732
				text = "the"
			intervals [1719]:
				xmin = 1079.7732
				xmax = 1079.8032
				text = ""
			intervals [1720]:
				xmin = 1079.8032
				xmax = 1080.2232
				text = "leader"
			intervals [1721]:
				xmin = 1080.2232
				xmax = 1080.2832
				text = ""
			intervals [1722]:
				xmin = 1080.2832
				xmax = 1080.4532
				text = "that"
			intervals [1723]:
				xmin = 1080.4532
				xmax = 1080.5232
				text = ""
			intervals [1724]:
				xmin = 1080.5232
				xmax = 1080.6932
				text = "you"
			intervals [1725]:
				xmin = 1080.6932
				xmax = 1081.2032
				text = "remember"
			intervals [1726]:
				xmin = 1081.2032
				xmax = 1090.8615
				text = ""
			intervals [1727]:
				xmin = 1090.8615
				xmax = 1091.1315
				text = "who"
			intervals [1728]:
				xmin = 1091.1315
				xmax = 1091.2015
				text = ""
			intervals [1729]:
				xmin = 1091.2015
				xmax = 1091.3615
				text = "was"
			intervals [1730]:
				xmin = 1091.3615
				xmax = 1091.5015
				text = ""
			intervals [1731]:
				xmin = 1091.5015
				xmax = 1091.6115
				text = "that"
			intervals [1732]:
				xmin = 1091.6115
				xmax = 1097.7044
				text = ""
			intervals [1733]:
				xmin = 1097.7044
				xmax = 1097.8644
				text = "oh"
			intervals [1734]:
				xmin = 1097.8644
				xmax = 1097.9244
				text = ""
			intervals [1735]:
				xmin = 1097.9244
				xmax = 1098.0644
				text = "yeah"
			intervals [1736]:
				xmin = 1098.0644
				xmax = 1098.8887
				text = ""
			intervals [1737]:
				xmin = 1098.8887
				xmax = 1099.0187
				text = "what"
			intervals [1738]:
				xmin = 1099.0187
				xmax = 1099.2687
				text = "was"
			intervals [1739]:
				xmin = 1099.2687
				xmax = 1099.4087
				text = "he"
			intervals [1740]:
				xmin = 1099.4087
				xmax = 1099.4487
				text = ""
			intervals [1741]:
				xmin = 1099.4487
				xmax = 1099.6987
				text = "like"
			intervals [1742]:
				xmin = 1099.6987
				xmax = 1099.7587
				text = ""
			intervals [1743]:
				xmin = 1099.7587
				xmax = 1099.8887
				text = "that"
			intervals [1744]:
				xmin = 1099.8887
				xmax = 1100.1187
				text = "made"
			intervals [1745]:
				xmin = 1100.1187
				xmax = 1100.2387
				text = "him"
			intervals [1746]:
				xmin = 1100.2387
				xmax = 1100.2987
				text = ""
			intervals [1747]:
				xmin = 1100.2987
				xmax = 1100.4087
				text = "such"
			intervals [1748]:
				xmin = 1100.4087
				xmax = 1100.5087
				text = ""
			intervals [1749]:
				xmin = 1100.5087
				xmax = 1100.5387
				text = "a"
			intervals [1750]:
				xmin = 1100.5387
				xmax = 1100.5687
				text = ""
			intervals [1751]:
				xmin = 1100.5687
				xmax = 1100.7587
				text = "good"
			intervals [1752]:
				xmin = 1100.7587
				xmax = 1100.7887
				text = ""
			intervals [1753]:
				xmin = 1100.7887
				xmax = 1101.0087
				text = "leader"
			intervals [1754]:
				xmin = 1101.0087
				xmax = 1102.713
				text = ""
			intervals [1755]:
				xmin = 1102.713
				xmax = 1102.993
				text = "<unk>"
			intervals [1756]:
				xmin = 1102.993
				xmax = 1107.6119
				text = ""
			intervals [1757]:
				xmin = 1107.6119
				xmax = 1108.2319
				text = "<unk>"
			intervals [1758]:
				xmin = 1108.2319
				xmax = 1128.8654
				text = ""
			intervals [1759]:
				xmin = 1128.8654
				xmax = 1129.2254
				text = "mm"
			intervals [1760]:
				xmin = 1129.2254
				xmax = 1130.9788
				text = ""
			intervals [1761]:
				xmin = 1130.9788
				xmax = 1131.0388
				text = "it"
			intervals [1762]:
				xmin = 1131.0388
				xmax = 1131.1388
				text = "was"
			intervals [1763]:
				xmin = 1131.1388
				xmax = 1131.1688
				text = ""
			intervals [1764]:
				xmin = 1131.1688
				xmax = 1131.5088
				text = "partly"
			intervals [1765]:
				xmin = 1131.5088
				xmax = 1131.7688
				text = "his"
			intervals [1766]:
				xmin = 1131.7688
				xmax = 1131.7988
				text = "uh"
			intervals [1767]:
				xmin = 1131.7988
				xmax = 1131.8988
				text = ""
			intervals [1768]:
				xmin = 1131.8988
				xmax = 1132.3388
				text = "singing"
			intervals [1769]:
				xmin = 1132.3388
				xmax = 1132.6388
				text = "ability"
			intervals [1770]:
				xmin = 1132.6388
				xmax = 1134.3665
				text = ""
			intervals [1771]:
				xmin = 1134.3665
				xmax = 1134.4965
				text = "if"
			intervals [1772]:
				xmin = 1134.4965
				xmax = 1134.5665
				text = ""
			intervals [1773]:
				xmin = 1134.5665
				xmax = 1134.6365
				text = "a"
			intervals [1774]:
				xmin = 1134.6365
				xmax = 1134.8665
				text = "new"
			intervals [1775]:
				xmin = 1134.8665
				xmax = 1134.9565
				text = ""
			intervals [1776]:
				xmin = 1134.9565
				xmax = 1135.1065
				text = "kid"
			intervals [1777]:
				xmin = 1135.1065
				xmax = 1135.4465
				text = "moved"
			intervals [1778]:
				xmin = 1135.4465
				xmax = 1135.5965
				text = "into"
			intervals [1779]:
				xmin = 1135.5965
				xmax = 1135.7065
				text = "the"
			intervals [1780]:
				xmin = 1135.7065
				xmax = 1135.9985
				text = ""
			intervals [1781]:
				xmin = 1135.9985
				xmax = 1136.2585
				text = "into"
			intervals [1782]:
				xmin = 1136.2585
				xmax = 1136.3685
				text = "the"
			intervals [1783]:
				xmin = 1136.3685
				xmax = 1136.4385
				text = ""
			intervals [1784]:
				xmin = 1136.4385
				xmax = 1137.0785
				text = "community"
			intervals [1785]:
				xmin = 1137.0785
				xmax = 1137.1585
				text = ""
			intervals [1786]:
				xmin = 1137.1585
				xmax = 1137.2485
				text = "could"
			intervals [1787]:
				xmin = 1137.2485
				xmax = 1137.2785
				text = ""
			intervals [1788]:
				xmin = 1137.2785
				xmax = 1137.3885
				text = "he"
			intervals [1789]:
				xmin = 1137.3885
				xmax = 1137.4185
				text = ""
			intervals [1790]:
				xmin = 1137.4185
				xmax = 1137.5385
				text = "get"
			intervals [1791]:
				xmin = 1137.5385
				xmax = 1137.7885
				text = "into"
			intervals [1792]:
				xmin = 1137.7885
				xmax = 1137.9185
				text = "the"
			intervals [1793]:
				xmin = 1137.9185
				xmax = 1137.9485
				text = ""
			intervals [1794]:
				xmin = 1137.9485
				xmax = 1138.2985
				text = "bunch"
			intervals [1795]:
				xmin = 1138.2985
				xmax = 1138.4385
				text = "or"
			intervals [1796]:
				xmin = 1138.4385
				xmax = 1139.3231
				text = ""
			intervals [1797]:
				xmin = 1139.3231
				xmax = 1139.4631
				text = "would"
			intervals [1798]:
				xmin = 1139.4631
				xmax = 1139.5231
				text = "he"
			intervals [1799]:
				xmin = 1139.5231
				xmax = 1139.6931
				text = "have"
			intervals [1800]:
				xmin = 1139.6931
				xmax = 1139.7731
				text = "to"
			intervals [1801]:
				xmin = 1139.7731
				xmax = 1140.0031
				text = "be"
			intervals [1802]:
				xmin = 1140.0031
				xmax = 1140.0331
				text = ""
			intervals [1803]:
				xmin = 1140.0331
				xmax = 1140.7531
				text = "initiated"
			intervals [1804]:
				xmin = 1140.7531
				xmax = 1147.826
				text = ""
			intervals [1805]:
				xmin = 1147.826
				xmax = 1148.326
				text = "mm-hm"
			intervals [1806]:
				xmin = 1148.326
				xmax = 1151.6484
				text = ""
			intervals [1807]:
				xmin = 1151.6484
				xmax = 1151.7784
				text = "you"
			intervals [1808]:
				xmin = 1151.7784
				xmax = 1151.8084
				text = ""
			intervals [1809]:
				xmin = 1151.8084
				xmax = 1151.9984
				text = "think"
			intervals [1810]:
				xmin = 1151.9984
				xmax = 1152.1584
				text = "if"
			intervals [1811]:
				xmin = 1152.1584
				xmax = 1152.5584
				text = "anyone"
			intervals [1812]:
				xmin = 1152.5584
				xmax = 1152.5884
				text = ""
			intervals [1813]:
				xmin = 1152.5884
				xmax = 1152.8784
				text = "had"
			intervals [1814]:
				xmin = 1152.8784
				xmax = 1152.9084
				text = ""
			intervals [1815]:
				xmin = 1152.9084
				xmax = 1153.0984
				text = "moved"
			intervals [1816]:
				xmin = 1153.0984
				xmax = 1153.2884
				text = ""
			intervals [1817]:
				xmin = 1153.2884
				xmax = 1153.6284
				text = "in"
			intervals [1818]:
				xmin = 1153.6284
				xmax = 1154.8845
				text = ""
			intervals [1819]:
				xmin = 1154.8845
				xmax = 1155.1245
				text = "would"
			intervals [1820]:
				xmin = 1155.1245
				xmax = 1155.3845
				text = "you"
			intervals [1821]:
				xmin = 1155.3845
				xmax = 1155.4145
				text = ""
			intervals [1822]:
				xmin = 1155.4145
				xmax = 1155.5045
				text = "have"
			intervals [1823]:
				xmin = 1155.5045
				xmax = 1155.5345
				text = ""
			intervals [1824]:
				xmin = 1155.5345
				xmax = 1155.9645
				text = "accepted"
			intervals [1825]:
				xmin = 1155.9645
				xmax = 1156.0045
				text = ""
			intervals [1826]:
				xmin = 1156.0045
				xmax = 1156.2445
				text = "them"
			intervals [1827]:
				xmin = 1156.2445
				xmax = 1159.4389
				text = ""
			intervals [1828]:
				xmin = 1159.4389
				xmax = 1159.9189
				text = "mm-hm"
			intervals [1829]:
				xmin = 1159.9189
				xmax = 1162.1947
				text = ""
			intervals [1830]:
				xmin = 1162.1947
				xmax = 1162.2747
				text = "it"
			intervals [1831]:
				xmin = 1162.2747
				xmax = 1162.3547
				text = "s"
			intervals [1832]:
				xmin = 1162.3547
				xmax = 1162.7047
				text = "different"
			intervals [1833]:
				xmin = 1162.7047
				xmax = 1163.2847
				text = "sometimes"
			intervals [1834]:
				xmin = 1163.2847
				xmax = 1163.3947
				text = "in"
			intervals [1835]:
				xmin = 1163.3947
				xmax = 1163.4847
				text = "the"
			intervals [1836]:
				xmin = 1163.4847
				xmax = 1163.7847
				text = "city"
			intervals [1837]:
				xmin = 1163.7847
				xmax = 1163.9847
				text = ""
			intervals [1838]:
				xmin = 1163.9847
				xmax = 1164.2847
				text = "cause"
			intervals [1839]:
				xmin = 1164.2847
				xmax = 1165.2618
				text = ""
			intervals [1840]:
				xmin = 1165.2618
				xmax = 1165.3218
				text = "if"
			intervals [1841]:
				xmin = 1165.3218
				xmax = 1165.3518
				text = ""
			intervals [1842]:
				xmin = 1165.3518
				xmax = 1165.4318
				text = "you"
			intervals [1843]:
				xmin = 1165.4318
				xmax = 1165.4718
				text = ""
			intervals [1844]:
				xmin = 1165.4718
				xmax = 1165.6018
				text = "have"
			intervals [1845]:
				xmin = 1165.6018
				xmax = 1165.6718
				text = "a"
			intervals [1846]:
				xmin = 1165.6718
				xmax = 1165.9518
				text = "group"
			intervals [1847]:
				xmin = 1165.9518
				xmax = 1165.9918
				text = ""
			intervals [1848]:
				xmin = 1165.9918
				xmax = 1166.0518
				text = "of"
			intervals [1849]:
				xmin = 1166.0518
				xmax = 1166.0918
				text = ""
			intervals [1850]:
				xmin = 1166.0918
				xmax = 1166.3718
				text = "kids"
			intervals [1851]:
				xmin = 1166.3718
				xmax = 1166.4818
				text = "and"
			intervals [1852]:
				xmin = 1166.4818
				xmax = 1166.6018
				text = "if"
			intervals [1853]:
				xmin = 1166.6018
				xmax = 1166.6418
				text = "a"
			intervals [1854]:
				xmin = 1166.6418
				xmax = 1166.8618
				text = "new"
			intervals [1855]:
				xmin = 1166.8618
				xmax = 1166.8918
				text = ""
			intervals [1856]:
				xmin = 1166.8918
				xmax = 1167.1118
				text = "kid"
			intervals [1857]:
				xmin = 1167.1118
				xmax = 1167.3318
				text = "wants"
			intervals [1858]:
				xmin = 1167.3318
				xmax = 1167.4518
				text = "to"
			intervals [1859]:
				xmin = 1167.4518
				xmax = 1167.5818
				text = "get"
			intervals [1860]:
				xmin = 1167.5818
				xmax = 1167.8918
				text = "in"
			intervals [1861]:
				xmin = 1167.8918
				xmax = 1167.9418
				text = ""
			intervals [1862]:
				xmin = 1167.9418
				xmax = 1168.0018
				text = "he"
			intervals [1863]:
				xmin = 1168.0018
				xmax = 1168.0318
				text = ""
			intervals [1864]:
				xmin = 1168.0318
				xmax = 1168.1418
				text = "s"
			intervals [1865]:
				xmin = 1168.1418
				xmax = 1168.3018
				text = ""
			intervals [1866]:
				xmin = 1168.3018
				xmax = 1168.4318
				text = "got"
			intervals [1867]:
				xmin = 1168.4318
				xmax = 1168.5118
				text = "to"
			intervals [1868]:
				xmin = 1168.5118
				xmax = 1168.6218
				text = "be"
			intervals [1869]:
				xmin = 1168.6218
				xmax = 1169.7424
				text = ""
			intervals [1870]:
				xmin = 1169.7424
				xmax = 1170.1724
				text = "inaudible"
			intervals [1871]:
				xmin = 1170.1724
				xmax = 1170.5997
				text = ""
			intervals [1872]:
				xmin = 1170.5997
				xmax = 1170.8297
				text = "take"
			intervals [1873]:
				xmin = 1170.8297
				xmax = 1171.0797
				text = "some"
			intervals [1874]:
				xmin = 1171.0797
				xmax = 1171.2597
				text = "kind"
			intervals [1875]:
				xmin = 1171.2597
				xmax = 1171.3697
				text = "of"
			intervals [1876]:
				xmin = 1171.3697
				xmax = 1171.9197
				text = "punishment"
			intervals [1877]:
				xmin = 1171.9197
				xmax = 1171.9797
				text = "or"
			intervals [1878]:
				xmin = 1171.9797
				xmax = 1172.0097
				text = ""
			intervals [1879]:
				xmin = 1172.0097
				xmax = 1172.3897
				text = "something"
			intervals [1880]:
				xmin = 1172.3897
				xmax = 1173.1776
				text = ""
			intervals [1881]:
				xmin = 1173.1776
				xmax = 1173.2676
				text = "get"
			intervals [1882]:
				xmin = 1173.2676
				xmax = 1173.4076
				text = ""
			intervals [1883]:
				xmin = 1173.4076
				xmax = 1173.5876
				text = "beat"
			intervals [1884]:
				xmin = 1173.5876
				xmax = 1173.6976
				text = "up"
			intervals [1885]:
				xmin = 1173.6976
				xmax = 1173.7476
				text = ""
			intervals [1886]:
				xmin = 1173.7476
				xmax = 1173.9076
				text = "or"
			intervals [1887]:
				xmin = 1173.9076
				xmax = 1175.878
				text = ""
			intervals [1888]:
				xmin = 1175.878
				xmax = 1176.108
				text = "uh"
			intervals [1889]:
				xmin = 1176.108
				xmax = 1176.7955
				text = ""
			intervals [1890]:
				xmin = 1176.7955
				xmax = 1176.9655
				text = "well"
			intervals [1891]:
				xmin = 1176.9655
				xmax = 1176.9955
				text = ""
			intervals [1892]:
				xmin = 1176.9955
				xmax = 1177.0855
				text = "that"
			intervals [1893]:
				xmin = 1177.0855
				xmax = 1177.1155
				text = ""
			intervals [1894]:
				xmin = 1177.1155
				xmax = 1177.2055
				text = "s"
			intervals [1895]:
				xmin = 1177.2055
				xmax = 1177.2355
				text = ""
			intervals [1896]:
				xmin = 1177.2355
				xmax = 1177.4455
				text = "really"
			intervals [1897]:
				xmin = 1177.4455
				xmax = 1177.5455
				text = ""
			intervals [1898]:
				xmin = 1177.5455
				xmax = 1177.6955
				text = "good"
			intervals [1899]:
				xmin = 1177.6955
				xmax = 1179.2668
				text = ""
			intervals [1900]:
				xmin = 1179.2668
				xmax = 1179.3268
				text = "if"
			intervals [1901]:
				xmin = 1179.3268
				xmax = 1179.3868
				text = "you"
			intervals [1902]:
				xmin = 1179.3868
				xmax = 1179.5668
				text = "could"
			intervals [1903]:
				xmin = 1179.5668
				xmax = 1179.8568
				text = "start"
			intervals [1904]:
				xmin = 1179.8568
				xmax = 1180.0268
				text = "your"
			intervals [1905]:
				xmin = 1180.0268
				xmax = 1180.2468
				text = "life"
			intervals [1906]:
				xmin = 1180.2468
				xmax = 1180.3268
				text = ""
			intervals [1907]:
				xmin = 1180.3268
				xmax = 1180.6468
				text = "over"
			intervals [1908]:
				xmin = 1180.6468
				xmax = 1181.0168
				text = "again"
			intervals [1909]:
				xmin = 1181.0168
				xmax = 1181.1268
				text = "would"
			intervals [1910]:
				xmin = 1181.1268
				xmax = 1181.2668
				text = "you"
			intervals [1911]:
				xmin = 1181.2668
				xmax = 1181.4168
				text = "do"
			intervals [1912]:
				xmin = 1181.4168
				xmax = 1181.4768
				text = ""
			intervals [1913]:
				xmin = 1181.4768
				xmax = 1181.8568
				text = "anything"
			intervals [1914]:
				xmin = 1181.8568
				xmax = 1182.1468
				text = "different"
			intervals [1915]:
				xmin = 1182.1468
				xmax = 1208.5254
				text = ""
			intervals [1916]:
				xmin = 1208.5254
				xmax = 1209.0554
				text = "mm-hm"
			intervals [1917]:
				xmin = 1209.0554
				xmax = 1209.5047
				text = ""
			intervals [1918]:
				xmin = 1209.5047
				xmax = 1209.5947
				text = "and"
			intervals [1919]:
				xmin = 1209.5947
				xmax = 1209.7547
				text = "that"
			intervals [1920]:
				xmin = 1209.7547
				xmax = 1209.7847
				text = ""
			intervals [1921]:
				xmin = 1209.7847
				xmax = 1209.8147
				text = "s"
			intervals [1922]:
				xmin = 1209.8147
				xmax = 1209.9047
				text = "the"
			intervals [1923]:
				xmin = 1209.9047
				xmax = 1210.0747
				text = "way"
			intervals [1924]:
				xmin = 1210.0747
				xmax = 1210.1547
				text = "you"
			intervals [1925]:
				xmin = 1210.1547
				xmax = 1210.2047
				text = ""
			intervals [1926]:
				xmin = 1210.2047
				xmax = 1210.4447
				text = "feel"
			intervals [1927]:
				xmin = 1210.4447
				xmax = 1210.5047
				text = ""
			intervals [1928]:
				xmin = 1210.5047
				xmax = 1210.6347
				text = "now"
			intervals [1929]:
				xmin = 1210.6347
				xmax = 1212.5197
				text = ""
			intervals [1930]:
				xmin = 1212.5197
				xmax = 1212.6297
				text = "oh"
			intervals [1931]:
				xmin = 1212.6297
				xmax = 1212.6597
				text = ""
			intervals [1932]:
				xmin = 1212.6597
				xmax = 1212.8497
				text = "that"
			intervals [1933]:
				xmin = 1212.8497
				xmax = 1212.8797
				text = ""
			intervals [1934]:
				xmin = 1212.8797
				xmax = 1212.9297
				text = "s"
			intervals [1935]:
				xmin = 1212.9297
				xmax = 1212.9697
				text = ""
			intervals [1936]:
				xmin = 1212.9697
				xmax = 1213.1497
				text = "great"
			intervals [1937]:
				xmin = 1213.1497
				xmax = 1213.5463
				text = ""
			intervals [1938]:
				xmin = 1213.5463
				xmax = 1213.6963
				text = "that"
			intervals [1939]:
				xmin = 1213.6963
				xmax = 1213.7263
				text = ""
			intervals [1940]:
				xmin = 1213.7263
				xmax = 1213.8363
				text = "s"
			intervals [1941]:
				xmin = 1213.8363
				xmax = 1213.9063
				text = ""
			intervals [1942]:
				xmin = 1213.9063
				xmax = 1214.1663
				text = "good"
			intervals [1943]:
				xmin = 1214.1663
				xmax = 1215.5559
				text = ""
			intervals [1944]:
				xmin = 1215.5559
				xmax = 1215.7059
				text = "what"
			intervals [1945]:
				xmin = 1215.7059
				xmax = 1215.8559
				text = "did"
			intervals [1946]:
				xmin = 1215.8559
				xmax = 1215.9959
				text = "you"
			intervals [1947]:
				xmin = 1215.9959
				xmax = 1216.2459
				text = "hope"
			intervals [1948]:
				xmin = 1216.2459
				xmax = 1216.3959
				text = "to"
			intervals [1949]:
				xmin = 1216.3959
				xmax = 1216.6659
				text = "be"
			intervals [1950]:
				xmin = 1216.6659
				xmax = 1216.6959
				text = ""
			intervals [1951]:
				xmin = 1216.6959
				xmax = 1216.8259
				text = "when"
			intervals [1952]:
				xmin = 1216.8259
				xmax = 1216.8559
				text = ""
			intervals [1953]:
				xmin = 1216.8559
				xmax = 1216.9559
				text = "you"
			intervals [1954]:
				xmin = 1216.9559
				xmax = 1217.1059
				text = "were"
			intervals [1955]:
				xmin = 1217.1059
				xmax = 1217.4259
				text = ""
			intervals [1956]:
				xmin = 1217.4259
				xmax = 1217.4759
				text = "a"
			intervals [1957]:
				xmin = 1217.4759
				xmax = 1217.6159
				text = ""
			intervals [1958]:
				xmin = 1217.6159
				xmax = 1218.2259
				text = "child"
			intervals [1959]:
				xmin = 1218.2259
				xmax = 1218.3959
				text = ""
			intervals [1960]:
				xmin = 1218.3959
				xmax = 1218.4259
				text = "<unk>"
			intervals [1961]:
				xmin = 1218.4259
				xmax = 1225.1219
				text = ""
			intervals [1962]:
				xmin = 1225.1219
				xmax = 1225.4919
				text = "didn't"
			intervals [1963]:
				xmin = 1225.4919
				xmax = 1225.5219
				text = ""
			intervals [1964]:
				xmin = 1225.5219
				xmax = 1225.7219
				text = "turn"
			intervals [1965]:
				xmin = 1225.7219
				xmax = 1225.8619
				text = "out"
			intervals [1966]:
				xmin = 1225.8619
				xmax = 1226.8472
				text = ""
			intervals [1967]:
				xmin = 1226.8472
				xmax = 1227.0472
				text = "or"
			intervals [1968]:
				xmin = 1227.0472
				xmax = 1227.1472
				text = ""
			intervals [1969]:
				xmin = 1227.1472
				xmax = 1227.2972
				text = "were"
			intervals [1970]:
				xmin = 1227.2972
				xmax = 1227.5372
				text = "you"
			intervals [1971]:
				xmin = 1227.5372
				xmax = 1227.5672
				text = "a"
			intervals [1972]:
				xmin = 1227.5672
				xmax = 1227.7172
				text = "break"
			intervals [1973]:
				xmin = 1227.7172
				xmax = 1227.7872
				text = ""
			intervals [1974]:
				xmin = 1227.7872
				xmax = 1228.0272
				text = "layer"
			intervals [1975]:
				xmin = 1228.0272
				xmax = 1235.0028
				text = ""
			intervals [1976]:
				xmin = 1235.0028
				xmax = 1235.2928
				text = "oh"
			intervals [1977]:
				xmin = 1235.2928
				xmax = 1237.7374
				text = ""
			intervals [1978]:
				xmin = 1237.7374
				xmax = 1238.0574
				text = "hm"
			intervals [1979]:
				xmin = 1238.0574
				xmax = 1241.5079
				text = ""
			intervals [1980]:
				xmin = 1241.5079
				xmax = 1241.5979
				text = "oh"
			intervals [1981]:
				xmin = 1241.5979
				xmax = 1241.6779
				text = ""
			intervals [1982]:
				xmin = 1241.6779
				xmax = 1241.9879
				text = "yeah"
			intervals [1983]:
				xmin = 1241.9879
				xmax = 1276.4346
				text = ""
			intervals [1984]:
				xmin = 1276.4346
				xmax = 1277.0046
				text = "mm-hm"
			intervals [1985]:
				xmin = 1277.0046
				xmax = 1277.3873
				text = ""
			intervals [1986]:
				xmin = 1277.3873
				xmax = 1277.6973
				text = "hm"
			intervals [1987]:
				xmin = 1277.6973
				xmax = 1278.4971
				text = ""
			intervals [1988]:
				xmin = 1278.4971
				xmax = 1278.7771
				text = "that"
			intervals [1989]:
				xmin = 1278.7771
				xmax = 1278.9571
				text = ""
			intervals [1990]:
				xmin = 1278.9571
				xmax = 1278.9871
				text = "s"
			intervals [1991]:
				xmin = 1278.9871
				xmax = 1279.1471
				text = ""
			intervals [1992]:
				xmin = 1279.1471
				xmax = 1279.5871
				text = "interesting"
			intervals [1993]:
				xmin = 1279.5871
				xmax = 1280.7839
				text = ""
			intervals [1994]:
				xmin = 1280.7839
				xmax = 1280.8939
				text = "what"
			intervals [1995]:
				xmin = 1280.8939
				xmax = 1281.0339
				text = "did"
			intervals [1996]:
				xmin = 1281.0339
				xmax = 1281.1239
				text = "you"
			intervals [1997]:
				xmin = 1281.1239
				xmax = 1281.2539
				text = "have"
			intervals [1998]:
				xmin = 1281.2539
				xmax = 1281.2839
				text = ""
			intervals [1999]:
				xmin = 1281.2839
				xmax = 1281.4039
				text = "to"
			intervals [2000]:
				xmin = 1281.4039
				xmax = 1281.6139
				text = "do"
			intervals [2001]:
				xmin = 1281.6139
				xmax = 1281.7239
				text = "to"
			intervals [2002]:
				xmin = 1281.7239
				xmax = 1282.0339
				text = "become"
			intervals [2003]:
				xmin = 1282.0339
				xmax = 1282.1539
				text = "a"
			intervals [2004]:
				xmin = 1282.1539
				xmax = 1282.1939
				text = ""
			intervals [2005]:
				xmin = 1282.1939
				xmax = 1282.3439
				text = "brick"
			intervals [2006]:
				xmin = 1282.3439
				xmax = 1282.4339
				text = ""
			intervals [2007]:
				xmin = 1282.4339
				xmax = 1282.8839
				text = "layer"
			intervals [2008]:
				xmin = 1282.8839
				xmax = 1283.1786
				text = ""
			intervals [2009]:
				xmin = 1283.1786
				xmax = 1283.2686
				text = "was"
			intervals [2010]:
				xmin = 1283.2686
				xmax = 1283.3886
				text = "there"
			intervals [2011]:
				xmin = 1283.3886
				xmax = 1283.4186
				text = ""
			intervals [2012]:
				xmin = 1283.4186
				xmax = 1283.4486
				text = "a"
			intervals [2013]:
				xmin = 1283.4486
				xmax = 1283.4886
				text = ""
			intervals [2014]:
				xmin = 1283.4886
				xmax = 1283.8686
				text = "school"
			intervals [2015]:
				xmin = 1283.8686
				xmax = 1283.9286
				text = "you"
			intervals [2016]:
				xmin = 1283.9286
				xmax = 1283.9786
				text = ""
			intervals [2017]:
				xmin = 1283.9786
				xmax = 1284.1486
				text = "said"
			intervals [2018]:
				xmin = 1284.1486
				xmax = 1284.2486
				text = "you"
			intervals [2019]:
				xmin = 1284.2486
				xmax = 1284.3986
				text = "went"
			intervals [2020]:
				xmin = 1284.3986
				xmax = 1284.4286
				text = ""
			intervals [2021]:
				xmin = 1284.4286
				xmax = 1284.5086
				text = "to"
			intervals [2022]:
				xmin = 1284.5086
				xmax = 1284.5486
				text = ""
			intervals [2023]:
				xmin = 1284.5486
				xmax = 1285.1686
				text = "school"
			intervals [2024]:
				xmin = 1285.1686
				xmax = 1300.8977
				text = ""
			intervals [2025]:
				xmin = 1300.8977
				xmax = 1301.3177
				text = "mm-hm"
			intervals [2026]:
				xmin = 1301.3177
				xmax = 1302.1846
				text = ""
			intervals [2027]:
				xmin = 1302.1846
				xmax = 1302.3046
				text = "how"
			intervals [2028]:
				xmin = 1302.3046
				xmax = 1302.5546
				text = "long"
			intervals [2029]:
				xmin = 1302.5546
				xmax = 1302.6446
				text = "did"
			intervals [2030]:
				xmin = 1302.6446
				xmax = 1302.7846
				text = "it"
			intervals [2031]:
				xmin = 1302.7846
				xmax = 1302.8446
				text = ""
			intervals [2032]:
				xmin = 1302.8446
				xmax = 1302.9946
				text = "take"
			intervals [2033]:
				xmin = 1302.9946
				xmax = 1306.2693
				text = ""
			intervals [2034]:
				xmin = 1306.2693
				xmax = 1306.6093
				text = "hm"
			intervals [2035]:
				xmin = 1306.6093
				xmax = 1308.8654
				text = ""
			intervals [2036]:
				xmin = 1308.8654
				xmax = 1309.0754
				text = "what"
			intervals [2037]:
				xmin = 1309.0754
				xmax = 1309.1054
				text = ""
			intervals [2038]:
				xmin = 1309.1054
				xmax = 1309.3154
				text = "does"
			intervals [2039]:
				xmin = 1309.3154
				xmax = 1309.3854
				text = "a"
			intervals [2040]:
				xmin = 1309.3854
				xmax = 1309.4154
				text = ""
			intervals [2041]:
				xmin = 1309.4154
				xmax = 1309.6154
				text = "what"
			intervals [2042]:
				xmin = 1309.6154
				xmax = 1310.0554
				text = "actually"
			intervals [2043]:
				xmin = 1310.0554
				xmax = 1310.2554
				text = "does"
			intervals [2044]:
				xmin = 1310.2554
				xmax = 1310.3954
				text = "a"
			intervals [2045]:
				xmin = 1310.3954
				xmax = 1310.5654
				text = "brick"
			intervals [2046]:
				xmin = 1310.5654
				xmax = 1310.6154
				text = ""
			intervals [2047]:
				xmin = 1310.6154
				xmax = 1311.0354
				text = "layer"
			intervals [2048]:
				xmin = 1311.0354
				xmax = 1311.1654
				text = ""
			intervals [2049]:
				xmin = 1311.1654
				xmax = 1311.4754
				text = "do"
			intervals [2050]:
				xmin = 1311.4754
				xmax = 1312.5618
				text = ""
			intervals [2051]:
				xmin = 1312.5618
				xmax = 1312.5918
				text = "i"
			intervals [2052]:
				xmin = 1312.5918
				xmax = 1312.6218
				text = ""
			intervals [2053]:
				xmin = 1312.6218
				xmax = 1312.8818
				text = "know"
			intervals [2054]:
				xmin = 1312.8818
				xmax = 1312.9118
				text = ""
			intervals [2055]:
				xmin = 1312.9118
				xmax = 1313.2018
				text = "lay"
			intervals [2056]:
				xmin = 1313.2018
				xmax = 1313.2418
				text = ""
			intervals [2057]:
				xmin = 1313.2418
				xmax = 1313.6718
				text = "bricks"
			intervals [2058]:
				xmin = 1313.6718
				xmax = 1313.7218
				text = ""
			intervals [2059]:
				xmin = 1313.7218
				xmax = 1313.8118
				text = "of"
			intervals [2060]:
				xmin = 1313.8118
				xmax = 1314.0218
				text = "course"
			intervals [2061]:
				xmin = 1314.0218
				xmax = 1314.0818
				text = ""
			intervals [2062]:
				xmin = 1314.0818
				xmax = 1314.2418
				text = "but"
			intervals [2063]:
				xmin = 1314.2418
				xmax = 1315.9052
				text = ""
			intervals [2064]:
				xmin = 1315.9052
				xmax = 1315.9952
				text = "what"
			intervals [2065]:
				xmin = 1315.9952
				xmax = 1316.1652
				text = "kind"
			intervals [2066]:
				xmin = 1316.1652
				xmax = 1316.2352
				text = "of"
			intervals [2067]:
				xmin = 1316.2352
				xmax = 1316.5752
				text = "different"
			intervals [2068]:
				xmin = 1316.5752
				xmax = 1316.6052
				text = ""
			intervals [2069]:
				xmin = 1316.6052
				xmax = 1316.9952
				text = "jobs"
			intervals [2070]:
				xmin = 1316.9952
				xmax = 1317.0452
				text = ""
			intervals [2071]:
				xmin = 1317.0452
				xmax = 1317.2052
				text = "did"
			intervals [2072]:
				xmin = 1317.2052
				xmax = 1317.2352
				text = ""
			intervals [2073]:
				xmin = 1317.2352
				xmax = 1317.3252
				text = "you"
			intervals [2074]:
				xmin = 1317.3252
				xmax = 1317.3952
				text = ""
			intervals [2075]:
				xmin = 1317.3952
				xmax = 1317.5552
				text = "get"
			intervals [2076]:
				xmin = 1317.5552
				xmax = 1317.8052
				text = "on"
			intervals [2077]:
				xmin = 1317.8052
				xmax = 1318.0782
				text = ""
			intervals [2078]:
				xmin = 1318.0782
				xmax = 1318.3382
				text = "when"
			intervals [2079]:
				xmin = 1318.3382
				xmax = 1318.3682
				text = ""
			intervals [2080]:
				xmin = 1318.3682
				xmax = 1318.4382
				text = "you"
			intervals [2081]:
				xmin = 1318.4382
				xmax = 1318.4682
				text = ""
			intervals [2082]:
				xmin = 1318.4682
				xmax = 1318.5282
				text = "were"
			intervals [2083]:
				xmin = 1318.5282
				xmax = 1318.5882
				text = ""
			intervals [2084]:
				xmin = 1318.5882
				xmax = 1318.6182
				text = "a"
			intervals [2085]:
				xmin = 1318.6182
				xmax = 1318.6482
				text = ""
			intervals [2086]:
				xmin = 1318.6482
				xmax = 1318.7782
				text = "brick"
			intervals [2087]:
				xmin = 1318.7782
				xmax = 1318.9782
				text = ""
			intervals [2088]:
				xmin = 1318.9782
				xmax = 1319.0782
				text = "layer"
			intervals [2089]:
				xmin = 1319.0782
				xmax = 1322.7026
				text = ""
			intervals [2090]:
				xmin = 1322.7026
				xmax = 1323.0726
				text = "no"
			intervals [2091]:
				xmin = 1323.0726
				xmax = 1323.1026
				text = ""
			intervals [2092]:
				xmin = 1323.1026
				xmax = 1323.3726
				text = "what"
			intervals [2093]:
				xmin = 1323.3726
				xmax = 1323.6126
				text = "kind"
			intervals [2094]:
				xmin = 1323.6126
				xmax = 1323.7526
				text = "of"
			intervals [2095]:
				xmin = 1323.7526
				xmax = 1324.1226
				text = "things"
			intervals [2096]:
				xmin = 1324.1226
				xmax = 1324.1926
				text = ""
			intervals [2097]:
				xmin = 1324.1926
				xmax = 1324.3326
				text = "did"
			intervals [2098]:
				xmin = 1324.3326
				xmax = 1324.4626
				text = "you"
			intervals [2099]:
				xmin = 1324.4626
				xmax = 1324.4926
				text = ""
			intervals [2100]:
				xmin = 1324.4926
				xmax = 1324.6826
				text = "do"
			intervals [2101]:
				xmin = 1324.6826
				xmax = 1324.8026
				text = "what"
			intervals [2102]:
				xmin = 1324.8026
				xmax = 1324.8326
				text = ""
			intervals [2103]:
				xmin = 1324.8326
				xmax = 1325.0126
				text = "kind"
			intervals [2104]:
				xmin = 1325.0126
				xmax = 1325.0726
				text = "of"
			intervals [2105]:
				xmin = 1325.0726
				xmax = 1325.1026
				text = ""
			intervals [2106]:
				xmin = 1325.1026
				xmax = 1325.2626
				text = "things"
			intervals [2107]:
				xmin = 1325.2626
				xmax = 1325.3026
				text = ""
			intervals [2108]:
				xmin = 1325.3026
				xmax = 1325.4626
				text = "did"
			intervals [2109]:
				xmin = 1325.4626
				xmax = 1325.6126
				text = "you"
			intervals [2110]:
				xmin = 1325.6126
				xmax = 1325.6526
				text = ""
			intervals [2111]:
				xmin = 1325.6526
				xmax = 1325.9326
				text = "build"
			intervals [2112]:
				xmin = 1325.9326
				xmax = 1329.7051
				text = ""
			intervals [2113]:
				xmin = 1329.7051
				xmax = 1330.1051
				text = "mm-hm"
			intervals [2114]:
				xmin = 1330.1051
				xmax = 1337.695
				text = ""
			intervals [2115]:
				xmin = 1337.695
				xmax = 1338.145
				text = "mm-hm"
			intervals [2116]:
				xmin = 1338.145
				xmax = 1339.5415
				text = ""
			intervals [2117]:
				xmin = 1339.5415
				xmax = 1339.7015
				text = "you"
			intervals [2118]:
				xmin = 1339.7015
				xmax = 1339.8515
				text = "had"
			intervals [2119]:
				xmin = 1339.8515
				xmax = 1339.9515
				text = "to"
			intervals [2120]:
				xmin = 1339.9515
				xmax = 1340.1215
				text = "go"
			intervals [2121]:
				xmin = 1340.1215
				xmax = 1340.3915
				text = "around"
			intervals [2122]:
				xmin = 1340.3915
				xmax = 1340.5415
				text = "on"
			intervals [2123]:
				xmin = 1340.5415
				xmax = 1340.7715
				text = "your"
			intervals [2124]:
				xmin = 1340.7715
				xmax = 1340.9415
				text = "own"
			intervals [2125]:
				xmin = 1340.9415
				xmax = 1342.9475
				text = ""
			intervals [2126]:
				xmin = 1342.9475
				xmax = 1343.0275
				text = "you"
			intervals [2127]:
				xmin = 1343.0275
				xmax = 1343.1275
				text = ""
			intervals [2128]:
				xmin = 1343.1275
				xmax = 1343.2475
				text = "didn't"
			intervals [2129]:
				xmin = 1343.2475
				xmax = 1343.4175
				text = "work"
			intervals [2130]:
				xmin = 1343.4175
				xmax = 1343.4475
				text = ""
			intervals [2131]:
				xmin = 1343.4475
				xmax = 1343.5475
				text = "for"
			intervals [2132]:
				xmin = 1343.5475
				xmax = 1343.7775
				text = "one"
			intervals [2133]:
				xmin = 1343.7775
				xmax = 1343.8175
				text = ""
			intervals [2134]:
				xmin = 1343.8175
				xmax = 1344.2675
				text = "company"
			intervals [2135]:
				xmin = 1344.2675
				xmax = 1345.8493
				text = ""
			intervals [2136]:
				xmin = 1345.8493
				xmax = 1346.1593
				text = "hm"
			intervals [2137]:
				xmin = 1346.1593
				xmax = 1347.051
				text = ""
			intervals [2138]:
				xmin = 1347.051
				xmax = 1347.521
				text = "<unk>"
			intervals [2139]:
				xmin = 1347.521
				xmax = 1367.076
				text = ""
			intervals [2140]:
				xmin = 1367.076
				xmax = 1367.456
				text = "mm"
			intervals [2141]:
				xmin = 1367.456
				xmax = 1371.9696
				text = ""
			intervals [2142]:
				xmin = 1371.9696
				xmax = 1372.1496
				text = "i"
			intervals [2143]:
				xmin = 1372.1496
				xmax = 1372.3196
				text = ""
			intervals [2144]:
				xmin = 1372.3196
				xmax = 1372.3996
				text = "see"
			intervals [2145]:
				xmin = 1372.3996
				xmax = 1373.2439
				text = ""
			intervals [2146]:
				xmin = 1373.2439
				xmax = 1373.3639
				text = "were"
			intervals [2147]:
				xmin = 1373.3639
				xmax = 1373.5139
				text = "you"
			intervals [2148]:
				xmin = 1373.5139
				xmax = 1373.7639
				text = "in"
			intervals [2149]:
				xmin = 1373.7639
				xmax = 1374.1639
				text = "union"
			intervals [2150]:
				xmin = 1374.1639
				xmax = 1374.1939
				text = ""
			intervals [2151]:
				xmin = 1374.1939
				xmax = 1374.2639
				text = "or"
			intervals [2152]:
				xmin = 1374.2639
				xmax = 1374.7139
				text = "anything"
			intervals [2153]:
				xmin = 1374.7139
				xmax = 1376.7679
				text = ""
			intervals [2154]:
				xmin = 1376.7679
				xmax = 1377.1979
				text = "mm"
			intervals [2155]:
				xmin = 1377.1979
				xmax = 1377.7471
				text = ""
			intervals [2156]:
				xmin = 1377.7471
				xmax = 1377.8171
				text = "you"
			intervals [2157]:
				xmin = 1377.8171
				xmax = 1377.9171
				text = ""
			intervals [2158]:
				xmin = 1377.9171
				xmax = 1378.3271
				text = "didn't"
			intervals [2159]:
				xmin = 1378.3271
				xmax = 1378.3571
				text = ""
			intervals [2160]:
				xmin = 1378.3571
				xmax = 1378.5371
				text = "join"
			intervals [2161]:
				xmin = 1378.5371
				xmax = 1378.5671
				text = ""
			intervals [2162]:
				xmin = 1378.5671
				xmax = 1378.5971
				text = "a"
			intervals [2163]:
				xmin = 1378.5971
				xmax = 1378.6271
				text = ""
			intervals [2164]:
				xmin = 1378.6271
				xmax = 1378.8871
				text = "union"
			intervals [2165]:
				xmin = 1378.8871
				xmax = 1380.0168
				text = ""
			intervals [2166]:
				xmin = 1380.0168
				xmax = 1380.2668
				text = "okay"
			intervals [2167]:
				xmin = 1380.2668
				xmax = 1380.4268
				text = "here"
			intervals [2168]:
				xmin = 1380.4268
				xmax = 1380.4768
				text = "s"
			intervals [2169]:
				xmin = 1380.4768
				xmax = 1380.5668
				text = "a"
			intervals [2170]:
				xmin = 1380.5668
				xmax = 1380.8768
				text = "question"
			intervals [2171]:
				xmin = 1380.8768
				xmax = 1380.9068
				text = ""
			intervals [2172]:
				xmin = 1380.9068
				xmax = 1381.0368
				text = "that"
			intervals [2173]:
				xmin = 1381.0368
				xmax = 1381.0668
				text = ""
			intervals [2174]:
				xmin = 1381.0668
				xmax = 1381.1268
				text = "s"
			intervals [2175]:
				xmin = 1381.1268
				xmax = 1381.1968
				text = ""
			intervals [2176]:
				xmin = 1381.1968
				xmax = 1381.3268
				text = "going"
			intervals [2177]:
				xmin = 1381.3268
				xmax = 1381.3868
				text = "to"
			intervals [2178]:
				xmin = 1381.3868
				xmax = 1381.4468
				text = ""
			intervals [2179]:
				xmin = 1381.4468
				xmax = 1381.6968
				text = "test"
			intervals [2180]:
				xmin = 1381.6968
				xmax = 1381.8868
				text = "your"
			intervals [2181]:
				xmin = 1381.8868
				xmax = 1382.8368
				text = "imagination"
			intervals [2182]:
				xmin = 1382.8368
				xmax = 1383.2249
				text = ""
			intervals [2183]:
				xmin = 1383.2249
				xmax = 1383.6249
				text = "suppose"
			intervals [2184]:
				xmin = 1383.6249
				xmax = 1383.9849
				text = "someone"
			intervals [2185]:
				xmin = 1383.9849
				xmax = 1384.1049
				text = "were"
			intervals [2186]:
				xmin = 1384.1049
				xmax = 1384.2349
				text = "to"
			intervals [2187]:
				xmin = 1384.2349
				xmax = 1384.4249
				text = "give"
			intervals [2188]:
				xmin = 1384.4249
				xmax = 1384.5949
				text = "you"
			intervals [2189]:
				xmin = 1384.5949
				xmax = 1384.8449
				text = "all"
			intervals [2190]:
				xmin = 1384.8449
				xmax = 1384.9249
				text = "the"
			intervals [2191]:
				xmin = 1384.9249
				xmax = 1385.2049
				text = "money"
			intervals [2192]:
				xmin = 1385.2049
				xmax = 1385.3449
				text = "you"
			intervals [2193]:
				xmin = 1385.3449
				xmax = 1385.5949
				text = "ever"
			intervals [2194]:
				xmin = 1385.5949
				xmax = 1385.9149
				text = "wanted"
			intervals [2195]:
				xmin = 1385.9149
				xmax = 1385.9749
				text = ""
			intervals [2196]:
				xmin = 1385.9749
				xmax = 1386.0549
				text = "in"
			intervals [2197]:
				xmin = 1386.0549
				xmax = 1386.1449
				text = "the"
			intervals [2198]:
				xmin = 1386.1449
				xmax = 1386.1749
				text = ""
			intervals [2199]:
				xmin = 1386.1749
				xmax = 1386.6149
				text = "world"
			intervals [2200]:
				xmin = 1386.6149
				xmax = 1386.9508
				text = ""
			intervals [2201]:
				xmin = 1386.9508
				xmax = 1387.0708
				text = "what"
			intervals [2202]:
				xmin = 1387.0708
				xmax = 1387.1708
				text = "would"
			intervals [2203]:
				xmin = 1387.1708
				xmax = 1387.2008
				text = ""
			intervals [2204]:
				xmin = 1387.2008
				xmax = 1387.3208
				text = "you"
			intervals [2205]:
				xmin = 1387.3208
				xmax = 1387.3608
				text = ""
			intervals [2206]:
				xmin = 1387.3608
				xmax = 1387.5008
				text = "do"
			intervals [2207]:
				xmin = 1387.5008
				xmax = 1387.5308
				text = ""
			intervals [2208]:
				xmin = 1387.5308
				xmax = 1387.6708
				text = "with"
			intervals [2209]:
				xmin = 1387.6708
				xmax = 1387.7608
				text = "it"
			intervals [2210]:
				xmin = 1387.7608
				xmax = 1388.7886
				text = ""
			intervals [2211]:
				xmin = 1388.7886
				xmax = 1388.8786
				text = "have"
			intervals [2212]:
				xmin = 1388.8786
				xmax = 1388.9186
				text = ""
			intervals [2213]:
				xmin = 1388.9186
				xmax = 1389.0386
				text = "you"
			intervals [2214]:
				xmin = 1389.0386
				xmax = 1389.2186
				text = "ever"
			intervals [2215]:
				xmin = 1389.2186
				xmax = 1389.2786
				text = ""
			intervals [2216]:
				xmin = 1389.2786
				xmax = 1389.5086
				text = "thought"
			intervals [2217]:
				xmin = 1389.5086
				xmax = 1389.5586
				text = ""
			intervals [2218]:
				xmin = 1389.5586
				xmax = 1389.7086
				text = "about"
			intervals [2219]:
				xmin = 1389.7086
				xmax = 1389.7586
				text = ""
			intervals [2220]:
				xmin = 1389.7586
				xmax = 1389.9986
				text = "that"
			intervals [2221]:
				xmin = 1389.9986
				xmax = 1401.901
				text = ""
			intervals [2222]:
				xmin = 1401.901
				xmax = 1402.211
				text = "hm"
			intervals [2223]:
				xmin = 1402.211
				xmax = 1405.0146
				text = ""
			intervals [2224]:
				xmin = 1405.0146
				xmax = 1405.1046
				text = "do"
			intervals [2225]:
				xmin = 1405.1046
				xmax = 1405.1646
				text = "you"
			intervals [2226]:
				xmin = 1405.1646
				xmax = 1405.2146
				text = ""
			intervals [2227]:
				xmin = 1405.2146
				xmax = 1405.4646
				text = "know"
			intervals [2228]:
				xmin = 1405.4646
				xmax = 1405.6046
				text = "you"
			intervals [2229]:
				xmin = 1405.6046
				xmax = 1405.8046
				text = "would"
			intervals [2230]:
				xmin = 1405.8046
				xmax = 1406.0146
				text = "do"
			intervals [2231]:
				xmin = 1406.0146
				xmax = 1406.3046
				text = "it"
			intervals [2232]:
				xmin = 1406.3046
				xmax = 1406.3546
				text = ""
			intervals [2233]:
				xmin = 1406.3546
				xmax = 1406.6046
				text = "how"
			intervals [2234]:
				xmin = 1406.6046
				xmax = 1406.6846
				text = ""
			intervals [2235]:
				xmin = 1406.6846
				xmax = 1406.8346
				text = "you"
			intervals [2236]:
				xmin = 1406.8346
				xmax = 1408.4399
				text = ""
			intervals [2237]:
				xmin = 1408.4399
				xmax = 1408.5399
				text = "would"
			intervals [2238]:
				xmin = 1408.5399
				xmax = 1408.6199
				text = "you"
			intervals [2239]:
				xmin = 1408.6199
				xmax = 1408.7599
				text = "give"
			intervals [2240]:
				xmin = 1408.7599
				xmax = 1408.8399
				text = "it"
			intervals [2241]:
				xmin = 1408.8399
				xmax = 1408.8699
				text = ""
			intervals [2242]:
				xmin = 1408.8699
				xmax = 1408.9599
				text = "an"
			intervals [2243]:
				xmin = 1408.9599
				xmax = 1409.9999
				text = "organization"
			intervals [2244]:
				xmin = 1409.9999
				xmax = 1416.4411
				text = ""
			intervals [2245]:
				xmin = 1416.4411
				xmax = 1416.8911
				text = "mm-hm"
			intervals [2246]:
				xmin = 1416.8911
				xmax = 1417.0986
				text = ""
			intervals [2247]:
				xmin = 1417.0986
				xmax = 1417.1886
				text = "do"
			intervals [2248]:
				xmin = 1417.1886
				xmax = 1417.2586
				text = "you"
			intervals [2249]:
				xmin = 1417.2586
				xmax = 1417.4386
				text = "have"
			intervals [2250]:
				xmin = 1417.4386
				xmax = 1417.6786
				text = "any"
			intervals [2251]:
				xmin = 1417.6786
				xmax = 1417.8986
				text = ""
			intervals [2252]:
				xmin = 1417.8986
				xmax = 1417.9586
				text = "in"
			intervals [2253]:
				xmin = 1417.9586
				xmax = 1418.4286
				text = "particular"
			intervals [2254]:
				xmin = 1418.4286
				xmax = 1418.4586
				text = ""
			intervals [2255]:
				xmin = 1418.4586
				xmax = 1418.5286
				text = "in"
			intervals [2256]:
				xmin = 1418.5286
				xmax = 1418.5586
				text = ""
			intervals [2257]:
				xmin = 1418.5586
				xmax = 1418.9586
				text = "mind"
			intervals [2258]:
				xmin = 1418.9586
				xmax = 1430.1617
				text = ""
			intervals [2259]:
				xmin = 1430.1617
				xmax = 1430.6917
				text = "mm-hm"
			intervals [2260]:
				xmin = 1430.6917
				xmax = 1437.0943
				text = ""
			intervals [2261]:
				xmin = 1437.0943
				xmax = 1437.3543
				text = "okay"
			intervals [2262]:
				xmin = 1437.3543
				xmax = 1437.7243
				text = "suppose"
			intervals [2263]:
				xmin = 1437.7243
				xmax = 1437.8243
				text = "you"
			intervals [2264]:
				xmin = 1437.8243
				xmax = 1437.9843
				text = "could"
			intervals [2265]:
				xmin = 1437.9843
				xmax = 1438.1943
				text = "give"
			intervals [2266]:
				xmin = 1438.1943
				xmax = 1438.4885
				text = ""
			intervals [2267]:
				xmin = 1438.4885
				xmax = 1438.9285
				text = "hundreds"
			intervals [2268]:
				xmin = 1438.9285
				xmax = 1439.0085
				text = "of"
			intervals [2269]:
				xmin = 1439.0085
				xmax = 1439.5785
				text = "thousands"
			intervals [2270]:
				xmin = 1439.5785
				xmax = 1439.6585
				text = "of"
			intervals [2271]:
				xmin = 1439.6585
				xmax = 1439.6885
				text = ""
			intervals [2272]:
				xmin = 1439.6885
				xmax = 1440.1985
				text = "dollars"
			intervals [2273]:
				xmin = 1440.1985
				xmax = 1440.2285
				text = ""
			intervals [2274]:
				xmin = 1440.2285
				xmax = 1440.3885
				text = "to"
			intervals [2275]:
				xmin = 1440.3885
				xmax = 1441.1032
				text = ""
			intervals [2276]:
				xmin = 1441.1032
				xmax = 1441.2132
				text = "the"
			intervals [2277]:
				xmin = 1441.2132
				xmax = 1441.6132
				text = "needy"
			intervals [2278]:
				xmin = 1441.6132
				xmax = 1441.6832
				text = "and"
			intervals [2279]:
				xmin = 1441.6832
				xmax = 1441.7232
				text = ""
			intervals [2280]:
				xmin = 1441.7232
				xmax = 1442.1032
				text = "still"
			intervals [2281]:
				xmin = 1442.1032
				xmax = 1442.2932
				text = "had"
			intervals [2282]:
				xmin = 1442.2932
				xmax = 1443.0943
				text = ""
			intervals [2283]:
				xmin = 1443.0943
				xmax = 1443.1243
				text = "a"
			intervals [2284]:
				xmin = 1443.1243
				xmax = 1443.4043
				text = "hundred"
			intervals [2285]:
				xmin = 1443.4043
				xmax = 1443.4343
				text = ""
			intervals [2286]:
				xmin = 1443.4343
				xmax = 1443.8643
				text = "thousand"
			intervals [2287]:
				xmin = 1443.8643
				xmax = 1444.1443
				text = "left"
			intervals [2288]:
				xmin = 1444.1443
				xmax = 1444.3743
				text = "over"
			intervals [2289]:
				xmin = 1444.3743
				xmax = 1444.4343
				text = ""
			intervals [2290]:
				xmin = 1444.4343
				xmax = 1444.5643
				text = "for"
			intervals [2291]:
				xmin = 1444.5643
				xmax = 1445.0343
				text = "yourself"
			intervals [2292]:
				xmin = 1445.0343
				xmax = 1445.364
				text = ""
			intervals [2293]:
				xmin = 1445.364
				xmax = 1445.604
				text = "what"
			intervals [2294]:
				xmin = 1445.604
				xmax = 1445.714
				text = "would"
			intervals [2295]:
				xmin = 1445.714
				xmax = 1445.754
				text = ""
			intervals [2296]:
				xmin = 1445.754
				xmax = 1445.854
				text = "you"
			intervals [2297]:
				xmin = 1445.854
				xmax = 1445.904
				text = ""
			intervals [2298]:
				xmin = 1445.904
				xmax = 1445.964
				text = "do"
			intervals [2299]:
				xmin = 1445.964
				xmax = 1457.1833
				text = ""
			intervals [2300]:
				xmin = 1457.1833
				xmax = 1457.3433
				text = "you"
			intervals [2301]:
				xmin = 1457.3433
				xmax = 1457.5733
				text = "wouldn't"
			intervals [2302]:
				xmin = 1457.5733
				xmax = 1457.8233
				text = "keep"
			intervals [2303]:
				xmin = 1457.8233
				xmax = 1458.1133
				text = "any"
			intervals [2304]:
				xmin = 1458.1133
				xmax = 1472.4855
				text = ""
			intervals [2305]:
				xmin = 1472.4855
				xmax = 1472.8055
				text = "oh"
			intervals [2306]:
				xmin = 1472.8055
				xmax = 1479.7378
				text = ""
			intervals [2307]:
				xmin = 1479.7378
				xmax = 1479.9778
				text = "s"
			intervals [2308]:
				xmin = 1479.9778
				xmax = 1480.1078
				text = ""
			intervals [2309]:
				xmin = 1480.1078
				xmax = 1480.1778
				text = "how"
			intervals [2310]:
				xmin = 1480.1778
				xmax = 1480.2878
				text = ""
			intervals [2311]:
				xmin = 1480.2878
				xmax = 1480.3878
				text = "can"
			intervals [2312]:
				xmin = 1480.3878
				xmax = 1480.4678
				text = ""
			intervals [2313]:
				xmin = 1480.4678
				xmax = 1480.8878
				text = "anybody"
			intervals [2314]:
				xmin = 1480.8878
				xmax = 1481.1278
				text = "ever"
			intervals [2315]:
				xmin = 1481.1278
				xmax = 1481.1578
				text = ""
			intervals [2316]:
				xmin = 1481.1578
				xmax = 1481.4278
				text = "make"
			intervals [2317]:
				xmin = 1481.4278
				xmax = 1481.4978
				text = "it"
			intervals [2318]:
				xmin = 1481.4978
				xmax = 1482.3978
				text = ""
			intervals [2319]:
				xmin = 1482.3978
				xmax = 1482.5678
				text = "on"
			intervals [2320]:
				xmin = 1482.5678
				xmax = 1482.5978
				text = ""
			intervals [2321]:
				xmin = 1482.5978
				xmax = 1482.9478
				text = "that"
			intervals [2322]:
				xmin = 1482.9478
				xmax = 1500.8331
				text = ""
			intervals [2323]:
				xmin = 1500.8331
				xmax = 1501.3331
				text = "mm-hm"
			intervals [2324]:
				xmin = 1501.3331
				xmax = 1501.3831
				text = ""
			intervals [2325]:
				xmin = 1501.3831
				xmax = 1501.6331
				text = "yes"
			intervals [2326]:
				xmin = 1501.6331
				xmax = 1501.6631
				text = ""
			intervals [2327]:
				xmin = 1501.6631
				xmax = 1501.7031
				text = "i"
			intervals [2328]:
				xmin = 1501.7031
				xmax = 1501.7331
				text = ""
			intervals [2329]:
				xmin = 1501.7331
				xmax = 1501.9031
				text = "did"
			intervals [2330]:
				xmin = 1501.9031
				xmax = 1502.7119
				text = ""
			intervals [2331]:
				xmin = 1502.7119
				xmax = 1503.1419
				text = "mm-hm"
			intervals [2332]:
				xmin = 1503.1419
				xmax = 1503.3019
				text = ""
			intervals [2333]:
				xmin = 1503.3019
				xmax = 1503.5419
				text = "yeah"
			intervals [2334]:
				xmin = 1503.5419
				xmax = 1503.5719
				text = ""
			intervals [2335]:
				xmin = 1503.5719
				xmax = 1503.7519
				text = "that"
			intervals [2336]:
				xmin = 1503.7519
				xmax = 1503.8419
				text = "s"
			intervals [2337]:
				xmin = 1503.8419
				xmax = 1504.0019
				text = "right"
			intervals [2338]:
				xmin = 1504.0019
				xmax = 1506.4364
				text = ""
			intervals [2339]:
				xmin = 1506.4364
				xmax = 1507.2164
				text = "unintelligible"
			intervals [2340]:
				xmin = 1507.2164
				xmax = 1511.9515
				text = ""
			intervals [2341]:
				xmin = 1511.9515
				xmax = 1512.9215
				text = "uh-huh"
			intervals [2342]:
				xmin = 1512.9215
				xmax = 1516.3739
				text = ""
			intervals [2343]:
				xmin = 1516.3739
				xmax = 1516.5839
				text = "what"
			intervals [2344]:
				xmin = 1516.5839
				xmax = 1516.8739
				text = "about"
			intervals [2345]:
				xmin = 1516.8739
				xmax = 1517.0839
				text = "your"
			intervals [2346]:
				xmin = 1517.0839
				xmax = 1517.4239
				text = "job"
			intervals [2347]:
				xmin = 1517.4239
				xmax = 1517.5139
				text = ""
			intervals [2348]:
				xmin = 1517.5139
				xmax = 1517.8139
				text = "here"
			intervals [2349]:
				xmin = 1517.8139
				xmax = 1517.8439
				text = ""
			intervals [2350]:
				xmin = 1517.8439
				xmax = 1517.9439
				text = "what"
			intervals [2351]:
				xmin = 1517.9439
				xmax = 1518.0139
				text = ""
			intervals [2352]:
				xmin = 1518.0139
				xmax = 1518.1039
				text = "do"
			intervals [2353]:
				xmin = 1518.1039
				xmax = 1518.2039
				text = "you"
			intervals [2354]:
				xmin = 1518.2039
				xmax = 1518.2339
				text = ""
			intervals [2355]:
				xmin = 1518.2339
				xmax = 1518.4639
				text = "do"
			intervals [2356]:
				xmin = 1518.4639
				xmax = 1518.5339
				text = "in"
			intervals [2357]:
				xmin = 1518.5339
				xmax = 1518.6239
				text = "a"
			intervals [2358]:
				xmin = 1518.6239
				xmax = 1518.6639
				text = ""
			intervals [2359]:
				xmin = 1518.6639
				xmax = 1518.8939
				text = "day"
			intervals [2360]:
				xmin = 1518.8939
				xmax = 1519.0239
				text = "s"
			intervals [2361]:
				xmin = 1519.0239
				xmax = 1519.0739
				text = ""
			intervals [2362]:
				xmin = 1519.0739
				xmax = 1519.3539
				text = "work"
			intervals [2363]:
				xmin = 1519.3539
				xmax = 1522.1481
				text = ""
			intervals [2364]:
				xmin = 1522.1481
				xmax = 1522.5581
				text = "hm"
			intervals [2365]:
				xmin = 1522.5581
				xmax = 1528.3766
				text = ""
			intervals [2366]:
				xmin = 1528.3766
				xmax = 1528.7866
				text = "oh"
			intervals [2367]:
				xmin = 1528.7866
				xmax = 1534.0362
				text = ""
			intervals [2368]:
				xmin = 1534.0362
				xmax = 1534.5862
				text = "mm-hm"
			intervals [2369]:
				xmin = 1534.5862
				xmax = 1535.681
				text = ""
			intervals [2370]:
				xmin = 1535.681
				xmax = 1535.831
				text = "how"
			intervals [2371]:
				xmin = 1535.831
				xmax = 1535.941
				text = "do"
			intervals [2372]:
				xmin = 1535.941
				xmax = 1536.091
				text = "you"
			intervals [2373]:
				xmin = 1536.091
				xmax = 1536.281
				text = "issue"
			intervals [2374]:
				xmin = 1536.281
				xmax = 1536.311
				text = ""
			intervals [2375]:
				xmin = 1536.311
				xmax = 1536.431
				text = "do"
			intervals [2376]:
				xmin = 1536.431
				xmax = 1536.461
				text = ""
			intervals [2377]:
				xmin = 1536.461
				xmax = 1536.681
				text = "you"
			intervals [2378]:
				xmin = 1536.681
				xmax = 1539.444
				text = ""
			intervals [2379]:
				xmin = 1539.444
				xmax = 1539.944
				text = "mm-hm"
			intervals [2380]:
				xmin = 1539.944
				xmax = 1540.4232
				text = ""
			intervals [2381]:
				xmin = 1540.4232
				xmax = 1540.5432
				text = "you"
			intervals [2382]:
				xmin = 1540.5432
				xmax = 1540.7032
				text = "don't"
			intervals [2383]:
				xmin = 1540.7032
				xmax = 1540.8932
				text = "have"
			intervals [2384]:
				xmin = 1540.8932
				xmax = 1541.0132
				text = "to"
			intervals [2385]:
				xmin = 1541.0132
				xmax = 1541.0532
				text = ""
			intervals [2386]:
				xmin = 1541.0532
				xmax = 1541.3732
				text = "carry"
			intervals [2387]:
				xmin = 1541.3732
				xmax = 1541.4632
				text = "it"
			intervals [2388]:
				xmin = 1541.4632
				xmax = 1541.5732
				text = "or"
			intervals [2389]:
				xmin = 1541.5732
				xmax = 1541.6032
				text = ""
			intervals [2390]:
				xmin = 1541.6032
				xmax = 1541.7532
				text = "put"
			intervals [2391]:
				xmin = 1541.7532
				xmax = 1541.8532
				text = "it"
			intervals [2392]:
				xmin = 1541.8532
				xmax = 1541.9632
				text = "on"
			intervals [2393]:
				xmin = 1541.9632
				xmax = 1542.0632
				text = "a"
			intervals [2394]:
				xmin = 1542.0632
				xmax = 1542.0932
				text = ""
			intervals [2395]:
				xmin = 1542.0932
				xmax = 1542.5732
				text = "truck"
			intervals [2396]:
				xmin = 1542.5732
				xmax = 1543.5695
				text = ""
			intervals [2397]:
				xmin = 1543.5695
				xmax = 1544.0295
				text = "<unk>"
			intervals [2398]:
				xmin = 1544.0295
				xmax = 1545.7937
				text = ""
			intervals [2399]:
				xmin = 1545.7937
				xmax = 1546.2437
				text = "right"
			intervals [2400]:
				xmin = 1546.2437
				xmax = 1546.2937
				text = ""
			intervals [2401]:
				xmin = 1546.2937
				xmax = 1546.7937
				text = "<unk>"
			intervals [2402]:
				xmin = 1546.7937
				xmax = 1558.2274
				text = ""
			intervals [2403]:
				xmin = 1558.2274
				xmax = 1558.4274
				text = "what"
			intervals [2404]:
				xmin = 1558.4274
				xmax = 1558.6074
				text = "kind"
			intervals [2405]:
				xmin = 1558.6074
				xmax = 1558.7074
				text = "of"
			intervals [2406]:
				xmin = 1558.7074
				xmax = 1559.2174
				text = "supplies"
			intervals [2407]:
				xmin = 1559.2174
				xmax = 1559.3174
				text = ""
			intervals [2408]:
				xmin = 1559.3174
				xmax = 1559.7374
				text = "mostly"
			intervals [2409]:
				xmin = 1559.7374
				xmax = 1560.2674
				text = "office"
			intervals [2410]:
				xmin = 1560.2674
				xmax = 1570.0921
				text = ""
			intervals [2411]:
				xmin = 1570.0921
				xmax = 1570.6421
				text = "mm-hm"
			intervals [2412]:
				xmin = 1570.6421
				xmax = 1571.0201
				text = ""
			intervals [2413]:
				xmin = 1571.0201
				xmax = 1571.1601
				text = "there"
			intervals [2414]:
				xmin = 1571.1601
				xmax = 1571.2201
				text = "s"
			intervals [2415]:
				xmin = 1571.2201
				xmax = 1571.4101
				text = "that"
			intervals [2416]:
				xmin = 1571.4101
				xmax = 1571.7901
				text = "many"
			intervals [2417]:
				xmin = 1571.7901
				xmax = 1582.871
				text = ""
			intervals [2418]:
				xmin = 1582.871
				xmax = 1584.081
				text = "<unk>"
			intervals [2419]:
				xmin = 1584.081
				xmax = 1584.6556
				text = ""
			intervals [2420]:
				xmin = 1584.6556
				xmax = 1585.0856
				text = "yeah"
			intervals [2421]:
				xmin = 1585.0856
				xmax = 1585.1156
				text = ""
			intervals [2422]:
				xmin = 1585.1156
				xmax = 1585.4156
				text = "well"
			intervals [2423]:
				xmin = 1585.4156
				xmax = 1585.772
				text = ""
			intervals [2424]:
				xmin = 1585.772
				xmax = 1585.802
				text = "i"
			intervals [2425]:
				xmin = 1585.802
				xmax = 1585.852
				text = ""
			intervals [2426]:
				xmin = 1585.852
				xmax = 1585.942
				text = "guess"
			intervals [2427]:
				xmin = 1585.942
				xmax = 1586.052
				text = "it"
			intervals [2428]:
				xmin = 1586.052
				xmax = 1586.082
				text = ""
			intervals [2429]:
				xmin = 1586.082
				xmax = 1586.382
				text = "doesn't"
			intervals [2430]:
				xmin = 1586.382
				xmax = 1586.422
				text = ""
			intervals [2431]:
				xmin = 1586.422
				xmax = 1586.512
				text = "su-"
			intervals [2432]:
				xmin = 1586.512
				xmax = 1587.2296
				text = ""
			intervals [2433]:
				xmin = 1587.2296
				xmax = 1587.5296
				text = "s"
			intervals [2434]:
				xmin = 1587.5296
				xmax = 1588.1594
				text = ""
			intervals [2435]:
				xmin = 1588.1594
				xmax = 1588.4894
				text = "um"
			intervals [2436]:
				xmin = 1588.4894
				xmax = 1590.096
				text = ""
			intervals [2437]:
				xmin = 1590.096
				xmax = 1590.276
				text = "how"
			intervals [2438]:
				xmin = 1590.276
				xmax = 1590.446
				text = "did"
			intervals [2439]:
				xmin = 1590.446
				xmax = 1590.696
				text = ""
			intervals [2440]:
				xmin = 1590.696
				xmax = 1590.786
				text = "do"
			intervals [2441]:
				xmin = 1590.786
				xmax = 1590.986
				text = "you"
			intervals [2442]:
				xmin = 1590.986
				xmax = 1591.016
				text = ""
			intervals [2443]:
				xmin = 1591.016
				xmax = 1591.666
				text = "celebrate"
			intervals [2444]:
				xmin = 1591.666
				xmax = 1591.906
				text = ""
			intervals [2445]:
				xmin = 1591.906
				xmax = 1592.476
				text = "christmas"
			intervals [2446]:
				xmin = 1592.476
				xmax = 1594.1761
				text = ""
			intervals [2447]:
				xmin = 1594.1761
				xmax = 1594.6161
				text = "how"
			intervals [2448]:
				xmin = 1594.6161
				xmax = 1594.8661
				text = "did"
			intervals [2449]:
				xmin = 1594.8661
				xmax = 1594.8961
				text = ""
			intervals [2450]:
				xmin = 1594.8961
				xmax = 1594.9961
				text = "you"
			intervals [2451]:
				xmin = 1594.9961
				xmax = 1596.3572
				text = ""
			intervals [2452]:
				xmin = 1596.3572
				xmax = 1597.0572
				text = "<unk>"
			intervals [2453]:
				xmin = 1597.0572
				xmax = 1598.1824
				text = ""
			intervals [2454]:
				xmin = 1598.1824
				xmax = 1598.2124
				text = "or"
			intervals [2455]:
				xmin = 1598.2124
				xmax = 1598.5224
				text = ""
			intervals [2456]:
				xmin = 1598.5224
				xmax = 1599.1924
				text = "thanksgiving"
			intervals [2457]:
				xmin = 1599.1924
				xmax = 1620.567
				text = ""
			intervals [2458]:
				xmin = 1620.567
				xmax = 1620.857
				text = "mm-hm"
			intervals [2459]:
				xmin = 1620.857
				xmax = 1622.4861
				text = ""
			intervals [2460]:
				xmin = 1622.4861
				xmax = 1622.6561
				text = "when"
			intervals [2461]:
				xmin = 1622.6561
				xmax = 1622.7361
				text = "you"
			intervals [2462]:
				xmin = 1622.7361
				xmax = 1622.9261
				text = "used"
			intervals [2463]:
				xmin = 1622.9261
				xmax = 1623.0361
				text = "to"
			intervals [2464]:
				xmin = 1623.0361
				xmax = 1623.2861
				text = "go"
			intervals [2465]:
				xmin = 1623.2861
				xmax = 1623.6199
				text = ""
			intervals [2466]:
				xmin = 1623.6199
				xmax = 1623.6999
				text = "to"
			intervals [2467]:
				xmin = 1623.6999
				xmax = 1624.0199
				text = "north"
			intervals [2468]:
				xmin = 1624.0199
				xmax = 1624.5499
				text = "carolina"
			intervals [2469]:
				xmin = 1624.5499
				xmax = 1625.6856
				text = ""
			intervals [2470]:
				xmin = 1625.6856
				xmax = 1625.9156
				text = "uh"
			intervals [2471]:
				xmin = 1625.9156
				xmax = 1626.8095
				text = ""
			intervals [2472]:
				xmin = 1626.8095
				xmax = 1626.9795
				text = "what"
			intervals [2473]:
				xmin = 1626.9795
				xmax = 1627.0195
				text = ""
			intervals [2474]:
				xmin = 1627.0195
				xmax = 1627.1695
				text = "did"
			intervals [2475]:
				xmin = 1627.1695
				xmax = 1627.2795
				text = "you"
			intervals [2476]:
				xmin = 1627.2795
				xmax = 1627.3095
				text = ""
			intervals [2477]:
				xmin = 1627.3095
				xmax = 1627.5195
				text = "do"
			intervals [2478]:
				xmin = 1627.5195
				xmax = 1627.6395
				text = "to"
			intervals [2479]:
				xmin = 1627.6395
				xmax = 1628.1095
				text = "celebrate"
			intervals [2480]:
				xmin = 1628.1095
				xmax = 1628.1695
				text = ""
			intervals [2481]:
				xmin = 1628.1695
				xmax = 1628.6295
				text = "christmas"
			intervals [2482]:
				xmin = 1628.6295
				xmax = 1628.6595
				text = ""
			intervals [2483]:
				xmin = 1628.6595
				xmax = 1628.8095
				text = "did"
			intervals [2484]:
				xmin = 1628.8095
				xmax = 1628.9195
				text = "you"
			intervals [2485]:
				xmin = 1628.9195
				xmax = 1629.1195
				text = "have"
			intervals [2486]:
				xmin = 1629.1195
				xmax = 1629.4695
				text = ""
			intervals [2487]:
				xmin = 1629.4695
				xmax = 1630.3195
				text = "decorations"
			intervals [2488]:
				xmin = 1630.3195
				xmax = 1655.4572
				text = ""
			intervals [2489]:
				xmin = 1655.4572
				xmax = 1655.5472
				text = "what"
			intervals [2490]:
				xmin = 1655.5472
				xmax = 1655.6972
				text = "did"
			intervals [2491]:
				xmin = 1655.6972
				xmax = 1655.7272
				text = ""
			intervals [2492]:
				xmin = 1655.7272
				xmax = 1655.8172
				text = "you"
			intervals [2493]:
				xmin = 1655.8172
				xmax = 1655.8472
				text = ""
			intervals [2494]:
				xmin = 1655.8472
				xmax = 1656.2372
				text = "have"
			intervals [2495]:
				xmin = 1656.2372
				xmax = 1656.3472
				text = "to"
			intervals [2496]:
				xmin = 1656.3472
				xmax = 1656.4372
				text = "eat"
			intervals [2497]:
				xmin = 1656.4372
				xmax = 1669.2058
				text = ""
			intervals [2498]:
				xmin = 1669.2058
				xmax = 1669.8258
				text = "mm-hm"
			intervals [2499]:
				xmin = 1669.8258
				xmax = 1671.057
				text = ""
			intervals [2500]:
				xmin = 1671.057
				xmax = 1671.087
				text = "a"
			intervals [2501]:
				xmin = 1671.087
				xmax = 1671.117
				text = ""
			intervals [2502]:
				xmin = 1671.117
				xmax = 1671.527
				text = "real"
			intervals [2503]:
				xmin = 1671.527
				xmax = 1671.667
				text = "big"
			intervals [2504]:
				xmin = 1671.667
				xmax = 1671.867
				text = ""
			intervals [2505]:
				xmin = 1671.867
				xmax = 1672.157
				text = "feast"
			intervals [2506]:
				xmin = 1672.157
				xmax = 1673.4432
				text = ""
			intervals [2507]:
				xmin = 1673.4432
				xmax = 1673.5432
				text = "how"
			intervals [2508]:
				xmin = 1673.5432
				xmax = 1673.8232
				text = "many"
			intervals [2509]:
				xmin = 1673.8232
				xmax = 1673.8632
				text = ""
			intervals [2510]:
				xmin = 1673.8632
				xmax = 1674.1932
				text = "people"
			intervals [2511]:
				xmin = 1674.1932
				xmax = 1674.3332
				text = "would"
			intervals [2512]:
				xmin = 1674.3332
				xmax = 1674.3632
				text = ""
			intervals [2513]:
				xmin = 1674.3632
				xmax = 1674.5632
				text = "be"
			intervals [2514]:
				xmin = 1674.5632
				xmax = 1674.5932
				text = ""
			intervals [2515]:
				xmin = 1674.5932
				xmax = 1674.8432
				text = "there"
			intervals [2516]:
				xmin = 1674.8432
				xmax = 1686.8701
				text = ""
			intervals [2517]:
				xmin = 1686.8701
				xmax = 1687.1701
				text = "mm"
			intervals [2518]:
				xmin = 1687.1701
				xmax = 1689.514
				text = ""
			intervals [2519]:
				xmin = 1689.514
				xmax = 1690.344
				text = "<unk>"
			intervals [2520]:
				xmin = 1690.344
				xmax = 1690.7577
				text = ""
			intervals [2521]:
				xmin = 1690.7577
				xmax = 1690.8377
				text = "i"
			intervals [2522]:
				xmin = 1690.8377
				xmax = 1691.0077
				text = ""
			intervals [2523]:
				xmin = 1691.0077
				xmax = 1691.1977
				text = "guess"
			intervals [2524]:
				xmin = 1691.1977
				xmax = 1691.2277
				text = ""
			intervals [2525]:
				xmin = 1691.2277
				xmax = 1691.3377
				text = "there"
			intervals [2526]:
				xmin = 1691.3377
				xmax = 1691.4177
				text = ""
			intervals [2527]:
				xmin = 1691.4177
				xmax = 1691.6577
				text = "really"
			intervals [2528]:
				xmin = 1691.6577
				xmax = 1691.6877
				text = ""
			intervals [2529]:
				xmin = 1691.6877
				xmax = 1691.8877
				text = "was"
			intervals [2530]:
				xmin = 1691.8877
				xmax = 1693.1312
				text = ""
			intervals [2531]:
				xmin = 1693.1312
				xmax = 1693.1912
				text = "do"
			intervals [2532]:
				xmin = 1693.1912
				xmax = 1693.2812
				text = "your"
			intervals [2533]:
				xmin = 1693.2812
				xmax = 1693.5712
				text = "remember"
			intervals [2534]:
				xmin = 1693.5712
				xmax = 1693.6712
				text = "the"
			intervals [2535]:
				xmin = 1693.6712
				xmax = 1693.7012
				text = ""
			intervals [2536]:
				xmin = 1693.7012
				xmax = 1693.9912
				text = "best"
			intervals [2537]:
				xmin = 1693.9912
				xmax = 1694.4012
				text = "christmas"
			intervals [2538]:
				xmin = 1694.4012
				xmax = 1694.5012
				text = ""
			intervals [2539]:
				xmin = 1694.5012
				xmax = 1694.8812
				text = "present"
			intervals [2540]:
				xmin = 1694.8812
				xmax = 1694.9112
				text = ""
			intervals [2541]:
				xmin = 1694.9112
				xmax = 1694.9912
				text = "you"
			intervals [2542]:
				xmin = 1694.9912
				xmax = 1695.2012
				text = "ever"
			intervals [2543]:
				xmin = 1695.2012
				xmax = 1695.2712
				text = ""
			intervals [2544]:
				xmin = 1695.2712
				xmax = 1695.4512
				text = "got"
			intervals [2545]:
				xmin = 1695.4512
				xmax = 1709.2821
				text = ""
			intervals [2546]:
				xmin = 1709.2821
				xmax = 1709.5021
				text = "oh"
			intervals [2547]:
				xmin = 1709.5021
				xmax = 1709.5921
				text = ""
			intervals [2548]:
				xmin = 1709.5921
				xmax = 1709.8121
				text = "yeah"
			intervals [2549]:
				xmin = 1709.8121
				xmax = 1710.5943
				text = ""
			intervals [2550]:
				xmin = 1710.5943
				xmax = 1710.7643
				text = "uh"
			intervals [2551]:
				xmin = 1710.7643
				xmax = 1711.7047
				text = ""
			intervals [2552]:
				xmin = 1711.7047
				xmax = 1711.8647
				text = "what"
			intervals [2553]:
				xmin = 1711.8647
				xmax = 1712.0547
				text = "was"
			intervals [2554]:
				xmin = 1712.0547
				xmax = 1712.1847
				text = "it"
			intervals [2555]:
				xmin = 1712.1847
				xmax = 1712.2347
				text = ""
			intervals [2556]:
				xmin = 1712.2347
				xmax = 1712.3447
				text = "what"
			intervals [2557]:
				xmin = 1712.3447
				xmax = 1712.5047
				text = "did"
			intervals [2558]:
				xmin = 1712.5047
				xmax = 1712.6447
				text = "it"
			intervals [2559]:
				xmin = 1712.6447
				xmax = 1712.7747
				text = "look"
			intervals [2560]:
				xmin = 1712.7747
				xmax = 1712.8147
				text = ""
			intervals [2561]:
				xmin = 1712.8147
				xmax = 1713.0347
				text = "like"
			intervals [2562]:
				xmin = 1713.0347
				xmax = 1717.5695
				text = ""
			intervals [2563]:
				xmin = 1717.5695
				xmax = 1718.0495
				text = "uh-huh"
			intervals [2564]:
				xmin = 1718.0495
				xmax = 1719.4766
				text = ""
			intervals [2565]:
				xmin = 1719.4766
				xmax = 1719.6966
				text = "how"
			intervals [2566]:
				xmin = 1719.6966
				xmax = 1719.8866
				text = "long"
			intervals [2567]:
				xmin = 1719.8866
				xmax = 1719.9766
				text = "did"
			intervals [2568]:
				xmin = 1719.9766
				xmax = 1720.0166
				text = ""
			intervals [2569]:
				xmin = 1720.0166
				xmax = 1720.1266
				text = "you"
			intervals [2570]:
				xmin = 1720.1266
				xmax = 1720.3366
				text = "keep"
			intervals [2571]:
				xmin = 1720.3366
				xmax = 1720.4266
				text = ""
			intervals [2572]:
				xmin = 1720.4266
				xmax = 1720.5766
				text = "it"
			intervals [2573]:
				xmin = 1720.5766
				xmax = 1726.9175
				text = ""
			intervals [2574]:
				xmin = 1726.9175
				xmax = 1727.1375
				text = "no"
			intervals [2575]:
				xmin = 1727.1375
				xmax = 1727.2375
				text = ""
			intervals [2576]:
				xmin = 1727.2375
				xmax = 1727.4475
				text = "kidding"
			intervals [2577]:
				xmin = 1727.4475
				xmax = 1728.9167
				text = ""
			intervals [2578]:
				xmin = 1728.9167
				xmax = 1728.9967
				text = "they"
			intervals [2579]:
				xmin = 1728.9967
				xmax = 1729.3567
				text = "really"
			intervals [2580]:
				xmin = 1729.3567
				xmax = 1729.4067
				text = ""
			intervals [2581]:
				xmin = 1729.4067
				xmax = 1729.6067
				text = "built"
			intervals [2582]:
				xmin = 1729.6067
				xmax = 1729.6367
				text = ""
			intervals [2583]:
				xmin = 1729.6367
				xmax = 1729.7667
				text = "'em"
			intervals [2584]:
				xmin = 1729.7667
				xmax = 1729.8467
				text = "in"
			intervals [2585]:
				xmin = 1729.8467
				xmax = 1729.8767
				text = ""
			intervals [2586]:
				xmin = 1729.8767
				xmax = 1730.1567
				text = "those"
			intervals [2587]:
				xmin = 1730.1567
				xmax = 1730.1867
				text = ""
			intervals [2588]:
				xmin = 1730.1867
				xmax = 1730.3567
				text = "days"
			intervals [2589]:
				xmin = 1730.3567
				xmax = 1733.6298
				text = ""
			intervals [2590]:
				xmin = 1733.6298
				xmax = 1734.0198
				text = "mm-hm"
			intervals [2591]:
				xmin = 1734.0198
				xmax = 1735.001
				text = ""
			intervals [2592]:
				xmin = 1735.001
				xmax = 1735.441
				text = "okay"
			intervals [2593]:
				xmin = 1735.441
				xmax = 1736.6096
				text = ""
			intervals [2594]:
				xmin = 1736.6096
				xmax = 1736.7696
				text = "what"
			intervals [2595]:
				xmin = 1736.7696
				xmax = 1736.7996
				text = ""
			intervals [2596]:
				xmin = 1736.7996
				xmax = 1736.9196
				text = "did"
			intervals [2597]:
				xmin = 1736.9196
				xmax = 1737.0296
				text = "you"
			intervals [2598]:
				xmin = 1737.0296
				xmax = 1737.2096
				text = "do"
			intervals [2599]:
				xmin = 1737.2096
				xmax = 1737.3796
				text = "in"
			intervals [2600]:
				xmin = 1737.3796
				xmax = 1737.4096
				text = ""
			intervals [2601]:
				xmin = 1737.4096
				xmax = 1737.5296
				text = "the"
			intervals [2602]:
				xmin = 1737.5296
				xmax = 1737.5596
				text = ""
			intervals [2603]:
				xmin = 1737.5596
				xmax = 1737.7696
				text = "army"
			intervals [2604]:
				xmin = 1737.7696
				xmax = 1739.271
				text = ""
			intervals [2605]:
				xmin = 1739.271
				xmax = 1739.471
				text = "what"
			intervals [2606]:
				xmin = 1739.471
				xmax = 1739.611
				text = ""
			intervals [2607]:
				xmin = 1739.611
				xmax = 1739.771
				text = "branch"
			intervals [2608]:
				xmin = 1739.771
				xmax = 1739.871
				text = "were"
			intervals [2609]:
				xmin = 1739.871
				xmax = 1739.901
				text = ""
			intervals [2610]:
				xmin = 1739.901
				xmax = 1739.971
				text = "you"
			intervals [2611]:
				xmin = 1739.971
				xmax = 1740.331
				text = "in"
			intervals [2612]:
				xmin = 1740.331
				xmax = 1744.3319
				text = ""
			intervals [2613]:
				xmin = 1744.3319
				xmax = 1744.4819
				text = "what"
			intervals [2614]:
				xmin = 1744.4819
				xmax = 1744.6219
				text = ""
			intervals [2615]:
				xmin = 1744.6219
				xmax = 1744.8019
				text = "did"
			intervals [2616]:
				xmin = 1744.8019
				xmax = 1744.8519
				text = ""
			intervals [2617]:
				xmin = 1744.8519
				xmax = 1745.0019
				text = "you"
			intervals [2618]:
				xmin = 1745.0019
				xmax = 1745.0319
				text = ""
			intervals [2619]:
				xmin = 1745.0319
				xmax = 1745.1819
				text = "have"
			intervals [2620]:
				xmin = 1745.1819
				xmax = 1745.2619
				text = "to"
			intervals [2621]:
				xmin = 1745.2619
				xmax = 1745.3119
				text = ""
			intervals [2622]:
				xmin = 1745.3119
				xmax = 1745.3919
				text = "do"
			intervals [2623]:
				xmin = 1745.3919
				xmax = 1753.1646
				text = ""
			intervals [2624]:
				xmin = 1753.1646
				xmax = 1753.4446
				text = "hm"
			intervals [2625]:
				xmin = 1753.4446
				xmax = 1754.3082
				text = ""
			intervals [2626]:
				xmin = 1754.3082
				xmax = 1754.8282
				text = "interesting"
			intervals [2627]:
				xmin = 1754.8282
				xmax = 1761.264
				text = ""
			intervals [2628]:
				xmin = 1761.264
				xmax = 1761.354
				text = "that"
			intervals [2629]:
				xmin = 1761.354
				xmax = 1761.484
				text = "was"
			intervals [2630]:
				xmin = 1761.484
				xmax = 1761.514
				text = ""
			intervals [2631]:
				xmin = 1761.514
				xmax = 1761.784
				text = "during"
			intervals [2632]:
				xmin = 1761.784
				xmax = 1761.814
				text = ""
			intervals [2633]:
				xmin = 1761.814
				xmax = 1761.894
				text = "the"
			intervals [2634]:
				xmin = 1761.894
				xmax = 1762.224
				text = "war"
			intervals [2635]:
				xmin = 1762.224
				xmax = 1766.1321
				text = ""
			intervals [2636]:
				xmin = 1766.1321
				xmax = 1766.2921
				text = "did"
			intervals [2637]:
				xmin = 1766.2921
				xmax = 1766.4121
				text = "you"
			intervals [2638]:
				xmin = 1766.4121
				xmax = 1766.4421
				text = ""
			intervals [2639]:
				xmin = 1766.4421
				xmax = 1766.5121
				text = "go"
			intervals [2640]:
				xmin = 1766.5121
				xmax = 1767.1121
				text = "overseas"
			intervals [2641]:
				xmin = 1767.1121
				xmax = 1771.5597
				text = ""
			intervals [2642]:
				xmin = 1771.5597
				xmax = 1771.6197
				text = "you"
			intervals [2643]:
				xmin = 1771.6197
				xmax = 1771.8597
				text = "were"
			intervals [2644]:
				xmin = 1771.8597
				xmax = 1771.8897
				text = ""
			intervals [2645]:
				xmin = 1771.8897
				xmax = 1772.1897
				text = "lucky"
			intervals [2646]:
				xmin = 1772.1897
				xmax = 1772.2897
				text = "in"
			intervals [2647]:
				xmin = 1772.2897
				xmax = 1772.3997
				text = "a"
			intervals [2648]:
				xmin = 1772.3997
				xmax = 1772.5197
				text = "way"
			intervals [2649]:
				xmin = 1772.5197
				xmax = 1774.274
				text = ""
			intervals [2650]:
				xmin = 1774.274
				xmax = 1774.534
				text = "mm"
			intervals [2651]:
				xmin = 1774.534
				xmax = 1778.0102
				text = ""
			intervals [2652]:
				xmin = 1778.0102
				xmax = 1778.1102
				text = "were"
			intervals [2653]:
				xmin = 1778.1102
				xmax = 1778.2402
				text = "you"
			intervals [2654]:
				xmin = 1778.2402
				xmax = 1778.4802
				text = "ever"
			intervals [2655]:
				xmin = 1778.4802
				xmax = 1778.5702
				text = "in"
			intervals [2656]:
				xmin = 1778.5702
				xmax = 1778.6402
				text = "a"
			intervals [2657]:
				xmin = 1778.6402
				xmax = 1779.3402
				text = "situation"
			intervals [2658]:
				xmin = 1779.3402
				xmax = 1779.5202
				text = "where"
			intervals [2659]:
				xmin = 1779.5202
				xmax = 1779.6002
				text = "you"
			intervals [2660]:
				xmin = 1779.6002
				xmax = 1779.6702
				text = ""
			intervals [2661]:
				xmin = 1779.6702
				xmax = 1779.8502
				text = "thought"
			intervals [2662]:
				xmin = 1779.8502
				xmax = 1779.8802
				text = ""
			intervals [2663]:
				xmin = 1779.8802
				xmax = 1779.9402
				text = "you"
			intervals [2664]:
				xmin = 1779.9402
				xmax = 1779.9802
				text = ""
			intervals [2665]:
				xmin = 1779.9802
				xmax = 1780.1902
				text = "might"
			intervals [2666]:
				xmin = 1780.1902
				xmax = 1780.2202
				text = ""
			intervals [2667]:
				xmin = 1780.2202
				xmax = 1780.3602
				text = "be"
			intervals [2668]:
				xmin = 1780.3602
				xmax = 1780.3902
				text = ""
			intervals [2669]:
				xmin = 1780.3902
				xmax = 1780.8002
				text = "killed"
			intervals [2670]:
				xmin = 1780.8002
				xmax = 1780.9002
				text = "or"
			intervals [2671]:
				xmin = 1780.9002
				xmax = 1780.9302
				text = ""
			intervals [2672]:
				xmin = 1780.9302
				xmax = 1781.0702
				text = "you"
			intervals [2673]:
				xmin = 1781.0702
				xmax = 1781.1002
				text = ""
			intervals [2674]:
				xmin = 1781.1002
				xmax = 1781.2902
				text = "might"
			intervals [2675]:
				xmin = 1781.2902
				xmax = 1781.3802
				text = ""
			intervals [2676]:
				xmin = 1781.3802
				xmax = 1781.7802
				text = "die"
			intervals [2677]:
				xmin = 1781.7802
				xmax = 1783.4545
				text = ""
			intervals [2678]:
				xmin = 1783.4545
				xmax = 1783.7745
				text = "either"
			intervals [2679]:
				xmin = 1783.7745
				xmax = 1783.8945
				text = "in"
			intervals [2680]:
				xmin = 1783.8945
				xmax = 1784.0145
				text = "the"
			intervals [2681]:
				xmin = 1784.0145
				xmax = 1784.4045
				text = "service"
			intervals [2682]:
				xmin = 1784.4045
				xmax = 1784.4345
				text = ""
			intervals [2683]:
				xmin = 1784.4345
				xmax = 1784.5845
				text = "or"
			intervals [2684]:
				xmin = 1784.5845
				xmax = 1784.6145
				text = ""
			intervals [2685]:
				xmin = 1784.6145
				xmax = 1785.0145
				text = "somewhere"
			intervals [2686]:
				xmin = 1785.0145
				xmax = 1785.1645
				text = "else"
			intervals [2687]:
				xmin = 1785.1645
				xmax = 1789.8612
				text = ""
			intervals [2688]:
				xmin = 1789.8612
				xmax = 1789.9512
				text = "you"
			intervals [2689]:
				xmin = 1789.9512
				xmax = 1789.9812
				text = ""
			intervals [2690]:
				xmin = 1789.9812
				xmax = 1790.2312
				text = "never"
			intervals [2691]:
				xmin = 1790.2312
				xmax = 1790.3512
				text = "were"
			intervals [2692]:
				xmin = 1790.3512
				xmax = 1790.4512
				text = "in"
			intervals [2693]:
				xmin = 1790.4512
				xmax = 1790.6612
				text = "any"
			intervals [2694]:
				xmin = 1790.6612
				xmax = 1790.7112
				text = ""
			intervals [2695]:
				xmin = 1790.7112
				xmax = 1791.0812
				text = "danger"
			intervals [2696]:
				xmin = 1791.0812
				xmax = 1791.4512
				text = "or"
			intervals [2697]:
				xmin = 1791.4512
				xmax = 1792.2341
				text = ""
			intervals [2698]:
				xmin = 1792.2341
				xmax = 1792.3241
				text = "kind"
			intervals [2699]:
				xmin = 1792.3241
				xmax = 1792.3841
				text = "of"
			intervals [2700]:
				xmin = 1792.3841
				xmax = 1792.8141
				text = "serious"
			intervals [2701]:
				xmin = 1792.8141
				xmax = 1795.3446
				text = ""
			intervals [2702]:
				xmin = 1795.3446
				xmax = 1795.9046
				text = "sometimes"
			intervals [2703]:
				xmin = 1795.9046
				xmax = 1795.9546
				text = ""
			intervals [2704]:
				xmin = 1795.9546
				xmax = 1796.2446
				text = "people"
			intervals [2705]:
				xmin = 1796.2446
				xmax = 1796.5046
				text = "say"
			intervals [2706]:
				xmin = 1796.5046
				xmax = 1796.6846
				text = "that"
			intervals [2707]:
				xmin = 1796.6846
				xmax = 1796.8646
				text = "what"
			intervals [2708]:
				xmin = 1796.8646
				xmax = 1796.9146
				text = "s"
			intervals [2709]:
				xmin = 1796.9146
				xmax = 1797.2046
				text = "evers"
			intervals [2710]:
				xmin = 1797.2046
				xmax = 1797.4046
				text = "gonna"
			intervals [2711]:
				xmin = 1797.4046
				xmax = 1797.9346
				text = "happen"
			intervals [2712]:
				xmin = 1797.9346
				xmax = 1797.9746
				text = ""
			intervals [2713]:
				xmin = 1797.9746
				xmax = 1798.0346
				text = "it"
			intervals [2714]:
				xmin = 1798.0346
				xmax = 1798.0746
				text = "s"
			intervals [2715]:
				xmin = 1798.0746
				xmax = 1798.2546
				text = "gonna"
			intervals [2716]:
				xmin = 1798.2546
				xmax = 1798.2946
				text = ""
			intervals [2717]:
				xmin = 1798.2946
				xmax = 1798.6746
				text = "happen"
			intervals [2718]:
				xmin = 1798.6746
				xmax = 1800.3034
				text = ""
			intervals [2719]:
				xmin = 1800.3034
				xmax = 1800.3834
				text = "do"
			intervals [2720]:
				xmin = 1800.3834
				xmax = 1800.5034
				text = "you"
			intervals [2721]:
				xmin = 1800.5034
				xmax = 1800.7534
				text = "agree"
			intervals [2722]:
				xmin = 1800.7534
				xmax = 1800.9334
				text = "with"
			intervals [2723]:
				xmin = 1800.9334
				xmax = 1801.1034
				text = "that"
			intervals [2724]:
				xmin = 1801.1034
				xmax = 1802.462
				text = ""
			intervals [2725]:
				xmin = 1802.462
				xmax = 1802.562
				text = "you"
			intervals [2726]:
				xmin = 1802.562
				xmax = 1802.722
				text = "don't"
			intervals [2727]:
				xmin = 1802.722
				xmax = 1802.762
				text = ""
			intervals [2728]:
				xmin = 1802.762
				xmax = 1802.932
				text = "think"
			intervals [2729]:
				xmin = 1802.932
				xmax = 1803.002
				text = ""
			intervals [2730]:
				xmin = 1803.002
				xmax = 1803.192
				text = "there"
			intervals [2731]:
				xmin = 1803.192
				xmax = 1803.262
				text = "s"
			intervals [2732]:
				xmin = 1803.262
				xmax = 1803.512
				text = "any"
			intervals [2733]:
				xmin = 1803.512
				xmax = 1803.542
				text = ""
			intervals [2734]:
				xmin = 1803.542
				xmax = 1803.762
				text = "point"
			intervals [2735]:
				xmin = 1803.762
				xmax = 1803.792
				text = ""
			intervals [2736]:
				xmin = 1803.792
				xmax = 1803.902
				text = "in"
			intervals [2737]:
				xmin = 1803.902
				xmax = 1803.932
				text = ""
			intervals [2738]:
				xmin = 1803.932
				xmax = 1804.382
				text = "trying"
			intervals [2739]:
				xmin = 1804.382
				xmax = 1804.452
				text = ""
			intervals [2740]:
				xmin = 1804.452
				xmax = 1804.642
				text = "to"
			intervals [2741]:
				xmin = 1804.642
				xmax = 1806.0486
				text = ""
			intervals [2742]:
				xmin = 1806.0486
				xmax = 1806.2886
				text = "uh"
			intervals [2743]:
				xmin = 1806.2886
				xmax = 1807.004
				text = ""
			intervals [2744]:
				xmin = 1807.004
				xmax = 1807.424
				text = "change"
			intervals [2745]:
				xmin = 1807.424
				xmax = 1807.534
				text = "the"
			intervals [2746]:
				xmin = 1807.534
				xmax = 1807.594
				text = ""
			intervals [2747]:
				xmin = 1807.594
				xmax = 1808.064
				text = "future"
			intervals [2748]:
				xmin = 1808.064
				xmax = 1810.697
				text = ""
			intervals [2749]:
				xmin = 1810.697
				xmax = 1810.927
				text = "hm"
			intervals [2750]:
				xmin = 1810.927
				xmax = 1815.8491
				text = ""
			intervals [2751]:
				xmin = 1815.8491
				xmax = 1816.4391
				text = "mm-hm"
			intervals [2752]:
				xmin = 1816.4391
				xmax = 1817.2138
				text = ""
			intervals [2753]:
				xmin = 1817.2138
				xmax = 1817.3638
				text = "is"
			intervals [2754]:
				xmin = 1817.3638
				xmax = 1817.5438
				text = "this"
			intervals [2755]:
				xmin = 1817.5438
				xmax = 1817.9812
				text = ""
			intervals [2756]:
				xmin = 1817.9812
				xmax = 1818.1812
				text = "part"
			intervals [2757]:
				xmin = 1818.1812
				xmax = 1818.2712
				text = "of"
			intervals [2758]:
				xmin = 1818.2712
				xmax = 1818.4512
				text = "your"
			intervals [2759]:
				xmin = 1818.4512
				xmax = 1818.9912
				text = "religious"
			intervals [2760]:
				xmin = 1818.9912
				xmax = 1819.0612
				text = ""
			intervals [2761]:
				xmin = 1819.0612
				xmax = 1819.3312
				text = "faith"
			intervals [2762]:
				xmin = 1819.3312
				xmax = 1821.598
				text = ""
			intervals [2763]:
				xmin = 1821.598
				xmax = 1821.668
				text = "it"
			intervals [2764]:
				xmin = 1821.668
				xmax = 1821.698
				text = "s"
			intervals [2765]:
				xmin = 1821.698
				xmax = 1821.728
				text = ""
			intervals [2766]:
				xmin = 1821.728
				xmax = 1821.868
				text = "just"
			intervals [2767]:
				xmin = 1821.868
				xmax = 1822.428
				text = "something"
			intervals [2768]:
				xmin = 1822.428
				xmax = 1822.508
				text = ""
			intervals [2769]:
				xmin = 1822.508
				xmax = 1822.568
				text = "you"
			intervals [2770]:
				xmin = 1822.568
				xmax = 1824.6
				text = ""
	item [2]:
		class = "IntervalTier"
		name = "DCA_int_01 - phones"
		xmin = 0.0
		xmax = 1824.6
		intervals: size = 6407
			intervals [1]:
				xmin = 0.0
				xmax = 0.1348
				text = ""
			intervals [2]:
				xmin = 0.1348
				xmax = 0.1948
				text = "sil"
			intervals [3]:
				xmin = 0.1948
				xmax = 0.2248
				text = "DH"
			intervals [4]:
				xmin = 0.2248
				xmax = 0.2548
				text = "AH0"
			intervals [5]:
				xmin = 0.2548
				xmax = 0.3348
				text = "sp"
			intervals [6]:
				xmin = 0.3348
				xmax = 0.3748
				text = "F"
			intervals [7]:
				xmin = 0.3748
				xmax = 0.4648
				text = "ER1"
			intervals [8]:
				xmin = 0.4648
				xmax = 0.5048
				text = "S"
			intervals [9]:
				xmin = 0.5048
				xmax = 0.5348
				text = "T"
			intervals [10]:
				xmin = 0.5348
				xmax = 0.5648
				text = "TH"
			intervals [11]:
				xmin = 0.5648
				xmax = 0.5948
				text = "IH1"
			intervals [12]:
				xmin = 0.5948
				xmax = 0.6748
				text = "NG"
			intervals [13]:
				xmin = 0.6748
				xmax = 0.7048
				text = "AY1"
			intervals [14]:
				xmin = 0.7048
				xmax = 1.4948
				text = "spn"
			intervals [15]:
				xmin = 1.4948
				xmax = 1.5348
				text = "AE1"
			intervals [16]:
				xmin = 1.5348
				xmax = 1.6548
				text = "S"
			intervals [17]:
				xmin = 1.6548
				xmax = 1.6848
				text = "K"
			intervals [18]:
				xmin = 1.6848
				xmax = 1.7148
				text = "IH0"
			intervals [19]:
				xmin = 1.7148
				xmax = 1.7448
				text = "Z"
			intervals [20]:
				xmin = 1.7448
				xmax = 1.7748
				text = "sp"
			intervals [21]:
				xmin = 1.7748
				xmax = 3.0341
				text = ""
			intervals [22]:
				xmin = 3.0341
				xmax = 3.1241
				text = "HH"
			intervals [23]:
				xmin = 3.1241
				xmax = 3.1741
				text = "W"
			intervals [24]:
				xmin = 3.1741
				xmax = 3.2841
				text = "AH1"
			intervals [25]:
				xmin = 3.2841
				xmax = 3.3641
				text = "T"
			intervals [26]:
				xmin = 3.3641
				xmax = 3.4741
				text = "S"
			intervals [27]:
				xmin = 3.4741
				xmax = 3.5241
				text = "AO1"
			intervals [28]:
				xmin = 3.5241
				xmax = 3.6041
				text = "R"
			intervals [29]:
				xmin = 3.6041
				xmax = 3.6341
				text = "T"
			intervals [30]:
				xmin = 3.6341
				xmax = 3.7141
				text = "AH0"
			intervals [31]:
				xmin = 3.7141
				xmax = 3.8041
				text = "V"
			intervals [32]:
				xmin = 3.8041
				xmax = 3.9041
				text = "G"
			intervals [33]:
				xmin = 3.9041
				xmax = 4.0741
				text = "EY1"
			intervals [34]:
				xmin = 4.0741
				xmax = 4.2541
				text = "M"
			intervals [35]:
				xmin = 4.2541
				xmax = 4.2941
				text = "Z"
			intervals [36]:
				xmin = 4.2941
				xmax = 4.3441
				text = "Y"
			intervals [37]:
				xmin = 4.3441
				xmax = 4.4341
				text = "UW1"
			intervals [38]:
				xmin = 4.4341
				xmax = 4.5241
				text = "sp"
			intervals [39]:
				xmin = 4.5241
				xmax = 4.6141
				text = "P"
			intervals [40]:
				xmin = 4.6141
				xmax = 4.6641
				text = "L"
			intervals [41]:
				xmin = 4.6641
				xmax = 4.7241
				text = "EY1"
			intervals [42]:
				xmin = 4.7241
				xmax = 4.7541
				text = "D"
			intervals [43]:
				xmin = 4.7541
				xmax = 4.8741
				text = "EH1"
			intervals [44]:
				xmin = 4.8741
				xmax = 4.9141
				text = "Z"
			intervals [45]:
				xmin = 4.9141
				xmax = 5.0741
				text = "AH0"
			intervals [46]:
				xmin = 5.0741
				xmax = 5.2041
				text = "sp"
			intervals [47]:
				xmin = 5.2041
				xmax = 5.3441
				text = "CH"
			intervals [48]:
				xmin = 5.3441
				xmax = 5.5541
				text = "AY1"
			intervals [49]:
				xmin = 5.5541
				xmax = 5.7041
				text = "L"
			intervals [50]:
				xmin = 5.7041
				xmax = 5.7341
				text = "D"
			intervals [51]:
				xmin = 5.7341
				xmax = 5.7641
				text = "IH0"
			intervals [52]:
				xmin = 5.7641
				xmax = 5.8541
				text = "F"
			intervals [53]:
				xmin = 5.8541
				xmax = 5.8841
				text = "sp"
			intervals [54]:
				xmin = 5.8841
				xmax = 5.9241
				text = "Y"
			intervals [55]:
				xmin = 5.9241
				xmax = 5.9741
				text = "UW1"
			intervals [56]:
				xmin = 5.9741
				xmax = 6.0041
				text = "sp"
			intervals [57]:
				xmin = 6.0041
				xmax = 6.0441
				text = "K"
			intervals [58]:
				xmin = 6.0441
				xmax = 6.0741
				text = "AH0"
			intervals [59]:
				xmin = 6.0741
				xmax = 6.1441
				text = "N"
			intervals [60]:
				xmin = 6.1441
				xmax = 6.2241
				text = "R"
			intervals [61]:
				xmin = 6.2241
				xmax = 6.3041
				text = "IH0"
			intervals [62]:
				xmin = 6.3041
				xmax = 6.3341
				text = "M"
			intervals [63]:
				xmin = 6.3341
				xmax = 6.4341
				text = "EH1"
			intervals [64]:
				xmin = 6.4341
				xmax = 6.5641
				text = "M"
			intervals [65]:
				xmin = 6.5641
				xmax = 6.6041
				text = "B"
			intervals [66]:
				xmin = 6.6041
				xmax = 6.7141
				text = "ER0"
			intervals [67]:
				xmin = 6.7141
				xmax = 6.8441
				text = "sp"
			intervals [68]:
				xmin = 6.8441
				xmax = 14.6424
				text = ""
			intervals [69]:
				xmin = 14.6424
				xmax = 15.0724
				text = "AH1"
			intervals [70]:
				xmin = 15.0724
				xmax = 17.6835
				text = "sp"
			intervals [71]:
				xmin = 17.6835
				xmax = 17.8135
				text = "HH"
			intervals [72]:
				xmin = 17.8135
				xmax = 17.8435
				text = "AW1"
			intervals [73]:
				xmin = 17.8435
				xmax = 17.8935
				text = "D"
			intervals [74]:
				xmin = 17.8935
				xmax = 17.9335
				text = "UW1"
			intervals [75]:
				xmin = 17.9335
				xmax = 17.9735
				text = "Y"
			intervals [76]:
				xmin = 17.9735
				xmax = 18.0435
				text = "UW1"
			intervals [77]:
				xmin = 18.0435
				xmax = 18.1635
				text = "P"
			intervals [78]:
				xmin = 18.1635
				xmax = 18.2135
				text = "L"
			intervals [79]:
				xmin = 18.2135
				xmax = 18.3335
				text = "EY1"
			intervals [80]:
				xmin = 18.3335
				xmax = 18.3635
				text = "sp"
			intervals [81]:
				xmin = 18.3635
				xmax = 18.4335
				text = "B"
			intervals [82]:
				xmin = 18.4335
				xmax = 18.5635
				text = "AE1"
			intervals [83]:
				xmin = 18.5635
				xmax = 18.6735
				text = "S"
			intervals [84]:
				xmin = 18.6735
				xmax = 18.7135
				text = "K"
			intervals [85]:
				xmin = 18.7135
				xmax = 18.7835
				text = "AH0"
			intervals [86]:
				xmin = 18.7835
				xmax = 18.8435
				text = "T"
			intervals [87]:
				xmin = 18.8435
				xmax = 18.9035
				text = "B"
			intervals [88]:
				xmin = 18.9035
				xmax = 18.9435
				text = "AO2"
			intervals [89]:
				xmin = 18.9435
				xmax = 19.1435
				text = "L"
			intervals [90]:
				xmin = 19.1435
				xmax = 19.5654
				text = "sp"
			intervals [91]:
				xmin = 19.5654
				xmax = 19.5954
				text = "HH"
			intervals [92]:
				xmin = 19.5954
				xmax = 19.6254
				text = "AW1"
			intervals [93]:
				xmin = 19.6254
				xmax = 19.6854
				text = "M"
			intervals [94]:
				xmin = 19.6854
				xmax = 19.7154
				text = "EH1"
			intervals [95]:
				xmin = 19.7154
				xmax = 19.7654
				text = "N"
			intervals [96]:
				xmin = 19.7654
				xmax = 19.7954
				text = "IY0"
			intervals [97]:
				xmin = 19.7954
				xmax = 21.4054
				text = "spn"
			intervals [98]:
				xmin = 21.4054
				xmax = 27.9107
				text = ""
			intervals [99]:
				xmin = 27.9107
				xmax = 27.9607
				text = "sil"
			intervals [100]:
				xmin = 27.9607
				xmax = 28.1607
				text = "M"
			intervals [101]:
				xmin = 28.1607
				xmax = 28.2007
				text = "HH"
			intervals [102]:
				xmin = 28.2007
				xmax = 28.2807
				text = "M"
			intervals [103]:
				xmin = 28.2807
				xmax = 28.4607
				text = "sp"
			intervals [104]:
				xmin = 28.4607
				xmax = 29.1219
				text = ""
			intervals [105]:
				xmin = 29.1219
				xmax = 29.1919
				text = "HH"
			intervals [106]:
				xmin = 29.1919
				xmax = 29.2719
				text = "AW1"
			intervals [107]:
				xmin = 29.2719
				xmax = 29.3219
				text = "D"
			intervals [108]:
				xmin = 29.3219
				xmax = 29.3719
				text = "UW1"
			intervals [109]:
				xmin = 29.3719
				xmax = 29.4119
				text = "Y"
			intervals [110]:
				xmin = 29.4119
				xmax = 29.5019
				text = "UW1"
			intervals [111]:
				xmin = 29.5019
				xmax = 29.6119
				text = "S"
			intervals [112]:
				xmin = 29.6119
				xmax = 29.6519
				text = "K"
			intervals [113]:
				xmin = 29.6519
				xmax = 29.7819
				text = "AO1"
			intervals [114]:
				xmin = 29.7819
				xmax = 29.8319
				text = "R"
			intervals [115]:
				xmin = 29.8319
				xmax = 29.9619
				text = "sp"
			intervals [116]:
				xmin = 29.9619
				xmax = 32.0147
				text = ""
			intervals [117]:
				xmin = 32.0147
				xmax = 32.2047
				text = "Y"
			intervals [118]:
				xmin = 32.2047
				xmax = 32.3547
				text = "AE1"
			intervals [119]:
				xmin = 32.3547
				xmax = 32.9855
				text = "sp"
			intervals [120]:
				xmin = 32.9855
				xmax = 33.0955
				text = "AY1"
			intervals [121]:
				xmin = 33.0955
				xmax = 33.1655
				text = "M"
			intervals [122]:
				xmin = 33.1655
				xmax = 33.2755
				text = "IY1"
			intervals [123]:
				xmin = 33.2755
				xmax = 33.4855
				text = "N"
			intervals [124]:
				xmin = 33.4855
				xmax = 34.419
				text = ""
			intervals [125]:
				xmin = 34.419
				xmax = 34.529
				text = "HH"
			intervals [126]:
				xmin = 34.529
				xmax = 34.589
				text = "AW1"
			intervals [127]:
				xmin = 34.589
				xmax = 34.649
				text = "D"
			intervals [128]:
				xmin = 34.649
				xmax = 34.689
				text = "UW1"
			intervals [129]:
				xmin = 34.689
				xmax = 34.739
				text = "Y"
			intervals [130]:
				xmin = 34.739
				xmax = 34.799
				text = "UW1"
			intervals [131]:
				xmin = 34.799
				xmax = 34.899
				text = "K"
			intervals [132]:
				xmin = 34.899
				xmax = 34.989
				text = "AW1"
			intervals [133]:
				xmin = 34.989
				xmax = 35.059
				text = "N"
			intervals [134]:
				xmin = 35.059
				xmax = 35.089
				text = "T"
			intervals [135]:
				xmin = 35.089
				xmax = 35.119
				text = "DH"
			intervals [136]:
				xmin = 35.119
				xmax = 35.209
				text = "AH0"
			intervals [137]:
				xmin = 35.209
				xmax = 35.299
				text = "sp"
			intervals [138]:
				xmin = 35.299
				xmax = 35.339
				text = "P"
			intervals [139]:
				xmin = 35.339
				xmax = 35.439
				text = "OY1"
			intervals [140]:
				xmin = 35.439
				xmax = 35.569
				text = "N"
			intervals [141]:
				xmin = 35.569
				xmax = 35.609
				text = "T"
			intervals [142]:
				xmin = 35.609
				xmax = 35.639
				text = "S"
			intervals [143]:
				xmin = 35.639
				xmax = 37.8637
				text = ""
			intervals [144]:
				xmin = 37.8637
				xmax = 37.9237
				text = "sil"
			intervals [145]:
				xmin = 37.9237
				xmax = 37.9937
				text = "AH1"
			intervals [146]:
				xmin = 37.9937
				xmax = 38.0337
				text = "HH"
			intervals [147]:
				xmin = 38.0337
				xmax = 38.2337
				text = "AH1"
			intervals [148]:
				xmin = 38.2337
				xmax = 38.3637
				text = "sp"
			intervals [149]:
				xmin = 38.3637
				xmax = 38.9315
				text = ""
			intervals [150]:
				xmin = 38.9315
				xmax = 38.9815
				text = "HH"
			intervals [151]:
				xmin = 38.9815
				xmax = 39.0215
				text = "AW1"
			intervals [152]:
				xmin = 39.0215
				xmax = 39.0815
				text = "D"
			intervals [153]:
				xmin = 39.0815
				xmax = 39.1115
				text = "UW1"
			intervals [154]:
				xmin = 39.1115
				xmax = 39.1515
				text = "Y"
			intervals [155]:
				xmin = 39.1515
				xmax = 39.2115
				text = "UW1"
			intervals [156]:
				xmin = 39.2115
				xmax = 39.2815
				text = "G"
			intervals [157]:
				xmin = 39.2815
				xmax = 39.3315
				text = "EH1"
			intervals [158]:
				xmin = 39.3315
				xmax = 39.3715
				text = "T"
			intervals [159]:
				xmin = 39.3715
				xmax = 39.4515
				text = "AH0"
			intervals [160]:
				xmin = 39.4515
				xmax = 39.5215
				text = "sp"
			intervals [161]:
				xmin = 39.5215
				xmax = 39.5915
				text = "P"
			intervals [162]:
				xmin = 39.5915
				xmax = 39.7015
				text = "OY1"
			intervals [163]:
				xmin = 39.7015
				xmax = 39.7315
				text = "N"
			intervals [164]:
				xmin = 39.7315
				xmax = 39.8715
				text = "T"
			intervals [165]:
				xmin = 39.8715
				xmax = 39.9115
				text = "sp"
			intervals [166]:
				xmin = 39.9115
				xmax = 44.6267
				text = ""
			intervals [167]:
				xmin = 44.6267
				xmax = 44.6567
				text = "IH0"
			intervals [168]:
				xmin = 44.6567
				xmax = 44.6867
				text = "Z"
			intervals [169]:
				xmin = 44.6867
				xmax = 44.7567
				text = "DH"
			intervals [170]:
				xmin = 44.7567
				xmax = 44.8667
				text = "AE1"
			intervals [171]:
				xmin = 44.8667
				xmax = 44.8967
				text = "T"
			intervals [172]:
				xmin = 44.8967
				xmax = 44.9467
				text = "W"
			intervals [173]:
				xmin = 44.9467
				xmax = 44.9767
				text = "AH1"
			intervals [174]:
				xmin = 44.9767
				xmax = 45.0067
				text = "N"
			intervals [175]:
				xmin = 45.0067
				xmax = 45.3167
				text = "sp"
			intervals [176]:
				xmin = 45.3167
				xmax = 45.3467
				text = "P"
			intervals [177]:
				xmin = 45.3467
				xmax = 45.4167
				text = "OY1"
			intervals [178]:
				xmin = 45.4167
				xmax = 45.4767
				text = "N"
			intervals [179]:
				xmin = 45.4767
				xmax = 45.5167
				text = "T"
			intervals [180]:
				xmin = 45.5167
				xmax = 45.5567
				text = "sp"
			intervals [181]:
				xmin = 45.5567
				xmax = 45.9722
				text = ""
			intervals [182]:
				xmin = 45.9722
				xmax = 46.0122
				text = "Y"
			intervals [183]:
				xmin = 46.0122
				xmax = 46.3322
				text = "AE1"
			intervals [184]:
				xmin = 46.3322
				xmax = 46.4971
				text = ""
			intervals [185]:
				xmin = 46.4971
				xmax = 46.5771
				text = "sil"
			intervals [186]:
				xmin = 46.5771
				xmax = 46.6171
				text = "JH"
			intervals [187]:
				xmin = 46.6171
				xmax = 46.6671
				text = "IY1"
			intervals [188]:
				xmin = 46.6671
				xmax = 47.0071
				text = "sp"
			intervals [189]:
				xmin = 47.0071
				xmax = 47.0371
				text = "AH0"
			intervals [190]:
				xmin = 47.0371
				xmax = 47.0971
				text = "M"
			intervals [191]:
				xmin = 47.0971
				xmax = 47.1671
				text = "sp"
			intervals [192]:
				xmin = 47.1671
				xmax = 47.2171
				text = "N"
			intervals [193]:
				xmin = 47.2171
				xmax = 47.2471
				text = "AA1"
			intervals [194]:
				xmin = 47.2471
				xmax = 47.2771
				text = "T"
			intervals [195]:
				xmin = 47.2771
				xmax = 47.4171
				text = "sp"
			intervals [196]:
				xmin = 47.4171
				xmax = 47.4971
				text = "AH0"
			intervals [197]:
				xmin = 47.4971
				xmax = 47.6271
				text = "N"
			intervals [198]:
				xmin = 47.6271
				xmax = 47.6571
				text = "sp"
			intervals [199]:
				xmin = 47.6571
				xmax = 47.7271
				text = "AE1"
			intervals [200]:
				xmin = 47.7271
				xmax = 47.7571
				text = "TH"
			intervals [201]:
				xmin = 47.7571
				xmax = 47.7871
				text = "L"
			intervals [202]:
				xmin = 47.7871
				xmax = 47.8171
				text = "IY2"
			intervals [203]:
				xmin = 47.8171
				xmax = 47.8471
				text = "T"
			intervals [204]:
				xmin = 47.8471
				xmax = 47.9371
				text = "sp"
			intervals [205]:
				xmin = 47.9371
				xmax = 48.0471
				text = "S"
			intervals [206]:
				xmin = 48.0471
				xmax = 48.0871
				text = "OW1"
			intervals [207]:
				xmin = 48.0871
				xmax = 48.1171
				text = "sp"
			intervals [208]:
				xmin = 48.1171
				xmax = 48.2071
				text = "AY1"
			intervals [209]:
				xmin = 48.2071
				xmax = 48.3171
				text = "D"
			intervals [210]:
				xmin = 48.3171
				xmax = 48.3571
				text = "OW1"
			intervals [211]:
				xmin = 48.3571
				xmax = 48.5771
				text = "N"
			intervals [212]:
				xmin = 48.5771
				xmax = 48.6071
				text = "T"
			intervals [213]:
				xmin = 48.6071
				xmax = 48.6371
				text = "N"
			intervals [214]:
				xmin = 48.6371
				xmax = 48.7271
				text = "OW1"
			intervals [215]:
				xmin = 48.7271
				xmax = 49.5133
				text = "sp"
			intervals [216]:
				xmin = 49.5133
				xmax = 49.5733
				text = "EH1"
			intervals [217]:
				xmin = 49.5733
				xmax = 49.6333
				text = "N"
			intervals [218]:
				xmin = 49.6333
				xmax = 49.6933
				text = "IY0"
			intervals [219]:
				xmin = 49.6933
				xmax = 49.7633
				text = "sp"
			intervals [220]:
				xmin = 49.7633
				xmax = 49.8033
				text = "AH0"
			intervals [221]:
				xmin = 49.8033
				xmax = 49.8333
				text = "V"
			intervals [222]:
				xmin = 49.8333
				xmax = 49.8733
				text = "sp"
			intervals [223]:
				xmin = 49.8733
				xmax = 49.9033
				text = "DH"
			intervals [224]:
				xmin = 49.9033
				xmax = 49.9333
				text = "IY1"
			intervals [225]:
				xmin = 49.9333
				xmax = 49.9933
				text = "Z"
			intervals [226]:
				xmin = 49.9933
				xmax = 50.0233
				text = "sp"
			intervals [227]:
				xmin = 50.0233
				xmax = 50.0533
				text = "TH"
			intervals [228]:
				xmin = 50.0533
				xmax = 50.0933
				text = "IH1"
			intervals [229]:
				xmin = 50.0933
				xmax = 50.1633
				text = "NG"
			intervals [230]:
				xmin = 50.1633
				xmax = 50.2633
				text = "Z"
			intervals [231]:
				xmin = 50.2633
				xmax = 50.3933
				text = "sp"
			intervals [232]:
				xmin = 50.3933
				xmax = 51.4397
				text = ""
			intervals [233]:
				xmin = 51.4397
				xmax = 51.4997
				text = "D"
			intervals [234]:
				xmin = 51.4997
				xmax = 51.5297
				text = "IH0"
			intervals [235]:
				xmin = 51.5297
				xmax = 51.5797
				text = "D"
			intervals [236]:
				xmin = 51.5797
				xmax = 51.6197
				text = "Y"
			intervals [237]:
				xmin = 51.6197
				xmax = 51.6597
				text = "UW1"
			intervals [238]:
				xmin = 51.6597
				xmax = 51.6897
				text = "EH1"
			intervals [239]:
				xmin = 51.6897
				xmax = 51.7297
				text = "V"
			intervals [240]:
				xmin = 51.7297
				xmax = 51.8197
				text = "ER0"
			intervals [241]:
				xmin = 51.8197
				xmax = 51.9297
				text = "P"
			intervals [242]:
				xmin = 51.9297
				xmax = 51.9897
				text = "L"
			intervals [243]:
				xmin = 51.9897
				xmax = 52.1097
				text = "EY1"
			intervals [244]:
				xmin = 52.1097
				xmax = 52.1397
				text = "EH1"
			intervals [245]:
				xmin = 52.1397
				xmax = 52.1997
				text = "N"
			intervals [246]:
				xmin = 52.1997
				xmax = 52.2897
				text = "IY0"
			intervals [247]:
				xmin = 52.2897
				xmax = 52.3797
				text = "L"
			intervals [248]:
				xmin = 52.3797
				xmax = 52.4097
				text = "IH1"
			intervals [249]:
				xmin = 52.4097
				xmax = 52.4397
				text = "T"
			intervals [250]:
				xmin = 52.4397
				xmax = 52.5097
				text = "AH0"
			intervals [251]:
				xmin = 52.5097
				xmax = 52.5697
				text = "L"
			intervals [252]:
				xmin = 52.5697
				xmax = 52.6797
				text = "sp"
			intervals [253]:
				xmin = 52.6797
				xmax = 52.7197
				text = "K"
			intervals [254]:
				xmin = 52.7197
				xmax = 52.7797
				text = "IH1"
			intervals [255]:
				xmin = 52.7797
				xmax = 52.8797
				text = "D"
			intervals [256]:
				xmin = 52.8797
				xmax = 53.1572
				text = "sp"
			intervals [257]:
				xmin = 53.1572
				xmax = 53.2172
				text = "G"
			intervals [258]:
				xmin = 53.2172
				xmax = 53.2472
				text = "EY1"
			intervals [259]:
				xmin = 53.2472
				xmax = 53.4972
				text = "M"
			intervals [260]:
				xmin = 53.4972
				xmax = 53.5772
				text = "Z"
			intervals [261]:
				xmin = 53.5772
				xmax = 53.6372
				text = "W"
			intervals [262]:
				xmin = 53.6372
				xmax = 53.6872
				text = "EH1"
			intervals [263]:
				xmin = 53.6872
				xmax = 53.7272
				text = "R"
			intervals [264]:
				xmin = 53.7272
				xmax = 53.8972
				text = "sp"
			intervals [265]:
				xmin = 53.8972
				xmax = 53.9372
				text = "P"
			intervals [266]:
				xmin = 53.9372
				xmax = 54.0072
				text = "IY1"
			intervals [267]:
				xmin = 54.0072
				xmax = 54.0872
				text = "P"
			intervals [268]:
				xmin = 54.0872
				xmax = 54.1172
				text = "AH0"
			intervals [269]:
				xmin = 54.1172
				xmax = 54.1472
				text = "L"
			intervals [270]:
				xmin = 54.1472
				xmax = 54.2372
				text = "sp"
			intervals [271]:
				xmin = 54.2372
				xmax = 54.3072
				text = "CH"
			intervals [272]:
				xmin = 54.3072
				xmax = 54.4572
				text = "EY1"
			intervals [273]:
				xmin = 54.4572
				xmax = 54.5272
				text = "S"
			intervals [274]:
				xmin = 54.5272
				xmax = 54.5772
				text = "T"
			intervals [275]:
				xmin = 54.5772
				xmax = 54.6972
				text = "IY1"
			intervals [276]:
				xmin = 54.6972
				xmax = 54.7872
				text = "CH"
			intervals [277]:
				xmin = 54.7872
				xmax = 54.8672
				text = "AH1"
			intervals [278]:
				xmin = 54.8672
				xmax = 54.9172
				text = "DH"
			intervals [279]:
				xmin = 54.9172
				xmax = 54.9472
				text = "ER0"
			intervals [280]:
				xmin = 54.9472
				xmax = 55.0772
				text = "ER0"
			intervals [281]:
				xmin = 55.0772
				xmax = 55.1072
				text = "sp"
			intervals [282]:
				xmin = 55.1072
				xmax = 55.1372
				text = "EH1"
			intervals [283]:
				xmin = 55.1372
				xmax = 55.1972
				text = "N"
			intervals [284]:
				xmin = 55.1972
				xmax = 55.2272
				text = "IY0"
			intervals [285]:
				xmin = 55.2272
				xmax = 55.3672
				text = "TH"
			intervals [286]:
				xmin = 55.3672
				xmax = 55.4072
				text = "IH2"
			intervals [287]:
				xmin = 55.4072
				xmax = 55.6172
				text = "N"
			intervals [288]:
				xmin = 55.6172
				xmax = 55.7072
				text = "sp"
			intervals [289]:
				xmin = 55.7072
				xmax = 55.7772
				text = "L"
			intervals [290]:
				xmin = 55.7772
				xmax = 55.8072
				text = "AY1"
			intervals [291]:
				xmin = 55.8072
				xmax = 55.8772
				text = "K"
			intervals [292]:
				xmin = 55.8772
				xmax = 55.9972
				text = "sp"
			intervals [293]:
				xmin = 55.9972
				xmax = 56.0272
				text = "DH"
			intervals [294]:
				xmin = 56.0272
				xmax = 56.0572
				text = "AH0"
			intervals [295]:
				xmin = 56.0572
				xmax = 56.1472
				text = "T"
			intervals [296]:
				xmin = 56.1472
				xmax = 56.1772
				text = "sp"
			intervals [297]:
				xmin = 56.1772
				xmax = 56.3999
				text = ""
			intervals [298]:
				xmin = 56.3999
				xmax = 56.5199
				text = "D"
			intervals [299]:
				xmin = 56.5199
				xmax = 56.6299
				text = "UW1"
			intervals [300]:
				xmin = 56.6299
				xmax = 56.6599
				text = "sp"
			intervals [301]:
				xmin = 56.6599
				xmax = 56.6899
				text = "Y"
			intervals [302]:
				xmin = 56.6899
				xmax = 56.7199
				text = "UW1"
			intervals [303]:
				xmin = 56.7199
				xmax = 56.7499
				text = "sp"
			intervals [304]:
				xmin = 56.7499
				xmax = 56.7899
				text = "R"
			intervals [305]:
				xmin = 56.7899
				xmax = 56.8299
				text = "IH0"
			intervals [306]:
				xmin = 56.8299
				xmax = 56.8899
				text = "M"
			intervals [307]:
				xmin = 56.8899
				xmax = 56.9199
				text = "EH1"
			intervals [308]:
				xmin = 56.9199
				xmax = 56.9699
				text = "M"
			intervals [309]:
				xmin = 56.9699
				xmax = 56.9999
				text = "B"
			intervals [310]:
				xmin = 56.9999
				xmax = 57.0299
				text = "ER0"
			intervals [311]:
				xmin = 57.0299
				xmax = 61.3182
				text = "sp"
			intervals [312]:
				xmin = 61.3182
				xmax = 61.4382
				text = "OW1"
			intervals [313]:
				xmin = 61.4382
				xmax = 61.4782
				text = "sp"
			intervals [314]:
				xmin = 61.4782
				xmax = 61.5482
				text = "HH"
			intervals [315]:
				xmin = 61.5482
				xmax = 61.6182
				text = "AW1"
			intervals [316]:
				xmin = 61.6182
				xmax = 61.6882
				text = "D"
			intervals [317]:
				xmin = 61.6882
				xmax = 61.7182
				text = "IH0"
			intervals [318]:
				xmin = 61.7182
				xmax = 61.7482
				text = "D"
			intervals [319]:
				xmin = 61.7482
				xmax = 61.7882
				text = "DH"
			intervals [320]:
				xmin = 61.7882
				xmax = 61.8682
				text = "AE1"
			intervals [321]:
				xmin = 61.8682
				xmax = 61.9382
				text = "T"
			intervals [322]:
				xmin = 61.9382
				xmax = 62.0182
				text = "sp"
			intervals [323]:
				xmin = 62.0182
				xmax = 62.0982
				text = "W"
			intervals [324]:
				xmin = 62.0982
				xmax = 62.1282
				text = "ER1"
			intervals [325]:
				xmin = 62.1282
				xmax = 62.2282
				text = "K"
			intervals [326]:
				xmin = 62.2282
				xmax = 62.4282
				text = "sp"
			intervals [327]:
				xmin = 62.4282
				xmax = 70.4003
				text = ""
			intervals [328]:
				xmin = 70.4003
				xmax = 70.4803
				text = "M"
			intervals [329]:
				xmin = 70.4803
				xmax = 70.5103
				text = "HH"
			intervals [330]:
				xmin = 70.5103
				xmax = 71.0203
				text = "M"
			intervals [331]:
				xmin = 71.0203
				xmax = 71.0503
				text = "sp"
			intervals [332]:
				xmin = 71.0503
				xmax = 72.1571
				text = ""
			intervals [333]:
				xmin = 72.1571
				xmax = 72.2171
				text = "HH"
			intervals [334]:
				xmin = 72.2171
				xmax = 72.2571
				text = "W"
			intervals [335]:
				xmin = 72.2571
				xmax = 72.2971
				text = "AH1"
			intervals [336]:
				xmin = 72.2971
				xmax = 72.3571
				text = "T"
			intervals [337]:
				xmin = 72.3571
				xmax = 72.3871
				text = "W"
			intervals [338]:
				xmin = 72.3871
				xmax = 72.4471
				text = "AO1"
			intervals [339]:
				xmin = 72.4471
				xmax = 72.5071
				text = "Z"
			intervals [340]:
				xmin = 72.5071
				xmax = 72.5371
				text = "DH"
			intervals [341]:
				xmin = 72.5371
				xmax = 72.6471
				text = "AH0"
			intervals [342]:
				xmin = 72.6471
				xmax = 72.6771
				text = "sp"
			intervals [343]:
				xmin = 72.6771
				xmax = 72.8171
				text = "W"
			intervals [344]:
				xmin = 72.8171
				xmax = 72.8771
				text = "AH0"
			intervals [345]:
				xmin = 72.8771
				xmax = 72.9071
				text = "Z"
			intervals [346]:
				xmin = 72.9071
				xmax = 72.9471
				text = "DH"
			intervals [347]:
				xmin = 72.9471
				xmax = 72.9871
				text = "EH1"
			intervals [348]:
				xmin = 72.9871
				xmax = 73.1371
				text = "R"
			intervals [349]:
				xmin = 73.1371
				xmax = 73.2671
				text = "AH0"
			intervals [350]:
				xmin = 73.2671
				xmax = 73.9516
				text = "sp"
			intervals [351]:
				xmin = 73.9516
				xmax = 73.9916
				text = "EY1"
			intervals [352]:
				xmin = 73.9916
				xmax = 74.3116
				text = "M"
			intervals [353]:
				xmin = 74.3116
				xmax = 74.3516
				text = "IH0"
			intervals [354]:
				xmin = 74.3516
				xmax = 74.4316
				text = "N"
			intervals [355]:
				xmin = 74.4316
				xmax = 74.4616
				text = "DH"
			intervals [356]:
				xmin = 74.4616
				xmax = 74.7316
				text = "AE1"
			intervals [357]:
				xmin = 74.7316
				xmax = 74.7616
				text = "T"
			intervals [358]:
				xmin = 74.7616
				xmax = 74.8116
				text = "ER0"
			intervals [359]:
				xmin = 74.8116
				xmax = 74.9016
				text = "S"
			intervals [360]:
				xmin = 74.9016
				xmax = 74.9316
				text = "AH1"
			intervals [361]:
				xmin = 74.9316
				xmax = 75.0016
				text = "M"
			intervals [362]:
				xmin = 75.0016
				xmax = 75.0616
				text = "TH"
			intervals [363]:
				xmin = 75.0616
				xmax = 75.1016
				text = "IH0"
			intervals [364]:
				xmin = 75.1016
				xmax = 75.1716
				text = "NG"
			intervals [365]:
				xmin = 75.1716
				xmax = 75.2116
				text = "Y"
			intervals [366]:
				xmin = 75.2116
				xmax = 75.2416
				text = "UW1"
			intervals [367]:
				xmin = 75.2416
				xmax = 75.2916
				text = "HH"
			intervals [368]:
				xmin = 75.2916
				xmax = 75.3216
				text = "AE1"
			intervals [369]:
				xmin = 75.3216
				xmax = 75.4016
				text = "D"
			intervals [370]:
				xmin = 75.4016
				xmax = 75.4416
				text = "sp"
			intervals [371]:
				xmin = 75.4416
				xmax = 75.4816
				text = "T"
			intervals [372]:
				xmin = 75.4816
				xmax = 75.6016
				text = "AH0"
			intervals [373]:
				xmin = 75.6016
				xmax = 75.6316
				text = "sp"
			intervals [374]:
				xmin = 75.6316
				xmax = 75.6916
				text = "AH0"
			intervals [375]:
				xmin = 75.6916
				xmax = 75.7216
				text = "K"
			intervals [376]:
				xmin = 75.7216
				xmax = 75.8016
				text = "AA1"
			intervals [377]:
				xmin = 75.8016
				xmax = 75.8616
				text = "M"
			intervals [378]:
				xmin = 75.8616
				xmax = 75.9816
				text = "P"
			intervals [379]:
				xmin = 75.9816
				xmax = 76.0216
				text = "L"
			intervals [380]:
				xmin = 76.0216
				xmax = 76.1216
				text = "IH0"
			intervals [381]:
				xmin = 76.1216
				xmax = 76.1516
				text = "SH"
			intervals [382]:
				xmin = 76.1516
				xmax = 76.2716
				text = "sp"
			intervals [383]:
				xmin = 76.2716
				xmax = 82.3816
				text = ""
			intervals [384]:
				xmin = 82.3816
				xmax = 82.7216
				text = "OW1"
			intervals [385]:
				xmin = 82.7216
				xmax = 84.1384
				text = ""
			intervals [386]:
				xmin = 84.1384
				xmax = 85.5984
				text = "spn"
			intervals [387]:
				xmin = 85.5984
				xmax = 85.845
				text = ""
			intervals [388]:
				xmin = 85.845
				xmax = 86.015
				text = "sil"
			intervals [389]:
				xmin = 86.015
				xmax = 86.065
				text = "AA1"
			intervals [390]:
				xmin = 86.065
				xmax = 86.165
				text = "sp"
			intervals [391]:
				xmin = 86.165
				xmax = 86.225
				text = "DH"
			intervals [392]:
				xmin = 86.225
				xmax = 86.265
				text = "AH0"
			intervals [393]:
				xmin = 86.265
				xmax = 86.335
				text = "T"
			intervals [394]:
				xmin = 86.335
				xmax = 86.395
				text = "sp"
			intervals [395]:
				xmin = 86.395
				xmax = 86.555
				text = "S"
			intervals [396]:
				xmin = 86.555
				xmax = 86.595
				text = "AW1"
			intervals [397]:
				xmin = 86.595
				xmax = 86.735
				text = "N"
			intervals [398]:
				xmin = 86.735
				xmax = 86.795
				text = "Z"
			intervals [399]:
				xmin = 86.795
				xmax = 86.875
				text = "L"
			intervals [400]:
				xmin = 86.875
				xmax = 86.925
				text = "AY1"
			intervals [401]:
				xmin = 86.925
				xmax = 87.065
				text = "K"
			intervals [402]:
				xmin = 87.065
				xmax = 87.125
				text = "F"
			intervals [403]:
				xmin = 87.125
				xmax = 87.195
				text = "AH1"
			intervals [404]:
				xmin = 87.195
				xmax = 87.395
				text = "N"
			intervals [405]:
				xmin = 87.395
				xmax = 87.445
				text = "sp"
			intervals [406]:
				xmin = 87.445
				xmax = 87.906
				text = ""
			intervals [407]:
				xmin = 87.906
				xmax = 87.976
				text = "HH"
			intervals [408]:
				xmin = 87.976
				xmax = 88.026
				text = "W"
			intervals [409]:
				xmin = 88.026
				xmax = 88.086
				text = "AH1"
			intervals [410]:
				xmin = 88.086
				xmax = 88.126
				text = "T"
			intervals [411]:
				xmin = 88.126
				xmax = 88.246
				text = "EY1"
			intervals [412]:
				xmin = 88.246
				xmax = 88.406
				text = "JH"
			intervals [413]:
				xmin = 88.406
				xmax = 88.496
				text = "K"
			intervals [414]:
				xmin = 88.496
				xmax = 88.546
				text = "IH1"
			intervals [415]:
				xmin = 88.546
				xmax = 88.636
				text = "D"
			intervals [416]:
				xmin = 88.636
				xmax = 88.716
				text = "Z"
			intervals [417]:
				xmin = 88.716
				xmax = 88.746
				text = "W"
			intervals [418]:
				xmin = 88.746
				xmax = 88.776
				text = "UH1"
			intervals [419]:
				xmin = 88.776
				xmax = 88.846
				text = "D"
			intervals [420]:
				xmin = 88.846
				xmax = 88.876
				text = "sp"
			intervals [421]:
				xmin = 88.876
				xmax = 88.916
				text = "P"
			intervals [422]:
				xmin = 88.916
				xmax = 88.986
				text = "L"
			intervals [423]:
				xmin = 88.986
				xmax = 89.036
				text = "EY1"
			intervals [424]:
				xmin = 89.036
				xmax = 89.076
				text = "DH"
			intervals [425]:
				xmin = 89.076
				xmax = 89.236
				text = "AH0"
			intervals [426]:
				xmin = 89.236
				xmax = 89.266
				text = "T"
			intervals [427]:
				xmin = 89.266
				xmax = 89.296
				text = "G"
			intervals [428]:
				xmin = 89.296
				xmax = 89.326
				text = "EY1"
			intervals [429]:
				xmin = 89.326
				xmax = 89.356
				text = "M"
			intervals [430]:
				xmin = 89.356
				xmax = 89.536
				text = "sp"
			intervals [431]:
				xmin = 89.536
				xmax = 95.9379
				text = ""
			intervals [432]:
				xmin = 95.9379
				xmax = 95.9679
				text = "AH1"
			intervals [433]:
				xmin = 95.9679
				xmax = 96.0479
				text = "HH"
			intervals [434]:
				xmin = 96.0479
				xmax = 96.2979
				text = "AH1"
			intervals [435]:
				xmin = 96.2979
				xmax = 96.5179
				text = "sp"
			intervals [436]:
				xmin = 96.5179
				xmax = 98.5025
				text = ""
			intervals [437]:
				xmin = 98.5025
				xmax = 98.5925
				text = "D"
			intervals [438]:
				xmin = 98.5925
				xmax = 98.6425
				text = "IH0"
			intervals [439]:
				xmin = 98.6425
				xmax = 98.7025
				text = "D"
			intervals [440]:
				xmin = 98.7025
				xmax = 98.7325
				text = "Y"
			intervals [441]:
				xmin = 98.7325
				xmax = 98.7625
				text = "UW1"
			intervals [442]:
				xmin = 98.7625
				xmax = 98.8125
				text = "EH1"
			intervals [443]:
				xmin = 98.8125
				xmax = 98.8525
				text = "V"
			intervals [444]:
				xmin = 98.8525
				xmax = 98.9125
				text = "ER0"
			intervals [445]:
				xmin = 98.9125
				xmax = 98.9825
				text = "sp"
			intervals [446]:
				xmin = 98.9825
				xmax = 99.0325
				text = "P"
			intervals [447]:
				xmin = 99.0325
				xmax = 99.0925
				text = "L"
			intervals [448]:
				xmin = 99.0925
				xmax = 99.2125
				text = "EY1"
			intervals [449]:
				xmin = 99.2125
				xmax = 99.2725
				text = "sp"
			intervals [450]:
				xmin = 99.2725
				xmax = 99.3725
				text = "T"
			intervals [451]:
				xmin = 99.3725
				xmax = 99.5625
				text = "AE1"
			intervals [452]:
				xmin = 99.5625
				xmax = 99.6725
				text = "G"
			intervals [453]:
				xmin = 99.6725
				xmax = 103.6919
				text = "sp"
			intervals [454]:
				xmin = 103.6919
				xmax = 103.8619
				text = "AH1"
			intervals [455]:
				xmin = 103.8619
				xmax = 103.9519
				text = "M"
			intervals [456]:
				xmin = 103.9519
				xmax = 104.0619
				text = "sp"
			intervals [457]:
				xmin = 104.0619
				xmax = 106.9944
				text = ""
			intervals [458]:
				xmin = 106.9944
				xmax = 107.0444
				text = "D"
			intervals [459]:
				xmin = 107.0444
				xmax = 107.0744
				text = "IH0"
			intervals [460]:
				xmin = 107.0744
				xmax = 107.1544
				text = "D"
			intervals [461]:
				xmin = 107.1544
				xmax = 107.1944
				text = "Y"
			intervals [462]:
				xmin = 107.1944
				xmax = 107.2444
				text = "UW1"
			intervals [463]:
				xmin = 107.2444
				xmax = 107.2844
				text = "sp"
			intervals [464]:
				xmin = 107.2844
				xmax = 107.3544
				text = "P"
			intervals [465]:
				xmin = 107.3544
				xmax = 107.4544
				text = "L"
			intervals [466]:
				xmin = 107.4544
				xmax = 107.5444
				text = "EY1"
			intervals [467]:
				xmin = 107.5444
				xmax = 107.5744
				text = "EH1"
			intervals [468]:
				xmin = 107.5744
				xmax = 107.6344
				text = "N"
			intervals [469]:
				xmin = 107.6344
				xmax = 107.7244
				text = "IY0"
			intervals [470]:
				xmin = 107.7244
				xmax = 107.8044
				text = "TH"
			intervals [471]:
				xmin = 107.8044
				xmax = 107.8344
				text = "IH2"
			intervals [472]:
				xmin = 107.8344
				xmax = 107.9544
				text = "NG"
			intervals [473]:
				xmin = 107.9544
				xmax = 108.0544
				text = "sp"
			intervals [474]:
				xmin = 108.0544
				xmax = 108.5536
				text = ""
			intervals [475]:
				xmin = 108.5536
				xmax = 108.6936
				text = "K"
			intervals [476]:
				xmin = 108.6936
				xmax = 108.8036
				text = "AO1"
			intervals [477]:
				xmin = 108.8036
				xmax = 108.8636
				text = "L"
			intervals [478]:
				xmin = 108.8636
				xmax = 108.9536
				text = "D"
			intervals [479]:
				xmin = 108.9536
				xmax = 108.9836
				text = "sp"
			intervals [480]:
				xmin = 108.9836
				xmax = 109.0636
				text = "K"
			intervals [481]:
				xmin = 109.0636
				xmax = 109.1036
				text = "IH1"
			intervals [482]:
				xmin = 109.1036
				xmax = 109.1436
				text = "K"
			intervals [483]:
				xmin = 109.1436
				xmax = 109.1936
				text = "sp"
			intervals [484]:
				xmin = 109.1936
				xmax = 109.2736
				text = "DH"
			intervals [485]:
				xmin = 109.2736
				xmax = 109.3036
				text = "AH0"
			intervals [486]:
				xmin = 109.3036
				xmax = 109.4536
				text = "sp"
			intervals [487]:
				xmin = 109.4536
				xmax = 109.4836
				text = "K"
			intervals [488]:
				xmin = 109.4836
				xmax = 109.5236
				text = "AH0"
			intervals [489]:
				xmin = 109.5236
				xmax = 109.8136
				text = "N"
			intervals [490]:
				xmin = 109.8136
				xmax = 110.6937
				text = ""
			intervals [491]:
				xmin = 110.6937
				xmax = 110.8137
				text = "OW1"
			intervals [492]:
				xmin = 110.8137
				xmax = 110.8437
				text = "sp"
			intervals [493]:
				xmin = 110.8437
				xmax = 110.8737
				text = "Y"
			intervals [494]:
				xmin = 110.8737
				xmax = 110.9037
				text = "UW1"
			intervals [495]:
				xmin = 110.9037
				xmax = 110.9337
				text = "D"
			intervals [496]:
				xmin = 110.9337
				xmax = 110.9637
				text = "IH1"
			intervals [497]:
				xmin = 110.9637
				xmax = 110.9937
				text = "D"
			intervals [498]:
				xmin = 110.9937
				xmax = 111.2037
				text = "N"
			intervals [499]:
				xmin = 111.2037
				xmax = 111.3037
				text = "T"
			intervals [500]:
				xmin = 111.3037
				xmax = 111.4337
				text = "sp"
			intervals [501]:
				xmin = 111.4337
				xmax = 113.2618
				text = ""
			intervals [502]:
				xmin = 113.2618
				xmax = 113.3518
				text = "HH"
			intervals [503]:
				xmin = 113.3518
				xmax = 113.3918
				text = "AW1"
			intervals [504]:
				xmin = 113.3918
				xmax = 113.4218
				text = "AH0"
			intervals [505]:
				xmin = 113.4218
				xmax = 113.4918
				text = "B"
			intervals [506]:
				xmin = 113.4918
				xmax = 113.5818
				text = "AW1"
			intervals [507]:
				xmin = 113.5818
				xmax = 113.6518
				text = "T"
			intervals [508]:
				xmin = 113.6518
				xmax = 113.7018
				text = "sp"
			intervals [509]:
				xmin = 113.7018
				xmax = 113.7718
				text = "B"
			intervals [510]:
				xmin = 113.7718
				xmax = 113.9518
				text = "EY1"
			intervals [511]:
				xmin = 113.9518
				xmax = 114.0518
				text = "S"
			intervals [512]:
				xmin = 114.0518
				xmax = 114.1118
				text = "B"
			intervals [513]:
				xmin = 114.1118
				xmax = 114.2018
				text = "AO1"
			intervals [514]:
				xmin = 114.2018
				xmax = 114.2518
				text = "L"
			intervals [515]:
				xmin = 114.2518
				xmax = 114.3418
				text = "W"
			intervals [516]:
				xmin = 114.3418
				xmax = 114.3818
				text = "ER1"
			intervals [517]:
				xmin = 114.3818
				xmax = 114.4418
				text = "Y"
			intervals [518]:
				xmin = 114.4418
				xmax = 114.4718
				text = "UW1"
			intervals [519]:
				xmin = 114.4718
				xmax = 114.5118
				text = "sp"
			intervals [520]:
				xmin = 114.5118
				xmax = 114.5718
				text = "EH1"
			intervals [521]:
				xmin = 114.5718
				xmax = 114.6418
				text = "V"
			intervals [522]:
				xmin = 114.6418
				xmax = 114.7218
				text = "ER0"
			intervals [523]:
				xmin = 114.7218
				xmax = 114.7518
				text = "IH0"
			intervals [524]:
				xmin = 114.7518
				xmax = 114.8418
				text = "N"
			intervals [525]:
				xmin = 114.8418
				xmax = 114.9418
				text = "AH0"
			intervals [526]:
				xmin = 114.9418
				xmax = 115.0018
				text = "B"
			intervals [527]:
				xmin = 115.0018
				xmax = 115.1018
				text = "EY1"
			intervals [528]:
				xmin = 115.1018
				xmax = 115.1418
				text = "S"
			intervals [529]:
				xmin = 115.1418
				xmax = 115.3018
				text = "B"
			intervals [530]:
				xmin = 115.3018
				xmax = 115.3718
				text = "AO1"
			intervals [531]:
				xmin = 115.3718
				xmax = 115.5018
				text = "L"
			intervals [532]:
				xmin = 115.5018
				xmax = 115.5818
				text = "G"
			intervals [533]:
				xmin = 115.5818
				xmax = 115.6118
				text = "EY1"
			intervals [534]:
				xmin = 115.6118
				xmax = 115.8318
				text = "M"
			intervals [535]:
				xmin = 115.8318
				xmax = 115.8918
				text = "sp"
			intervals [536]:
				xmin = 115.8918
				xmax = 115.9218
				text = "spn"
			intervals [537]:
				xmin = 115.9218
				xmax = 119.8368
				text = "sp"
			intervals [538]:
				xmin = 119.8368
				xmax = 119.9968
				text = "AH1"
			intervals [539]:
				xmin = 119.9968
				xmax = 120.0368
				text = "HH"
			intervals [540]:
				xmin = 120.0368
				xmax = 120.2768
				text = "AH1"
			intervals [541]:
				xmin = 120.2768
				xmax = 120.3868
				text = "sp"
			intervals [542]:
				xmin = 120.3868
				xmax = 120.6746
				text = ""
			intervals [543]:
				xmin = 120.6746
				xmax = 120.7346
				text = "D"
			intervals [544]:
				xmin = 120.7346
				xmax = 120.7746
				text = "IH0"
			intervals [545]:
				xmin = 120.7746
				xmax = 120.8346
				text = "D"
			intervals [546]:
				xmin = 120.8346
				xmax = 120.8646
				text = "Y"
			intervals [547]:
				xmin = 120.8646
				xmax = 120.9146
				text = "UW1"
			intervals [548]:
				xmin = 120.9146
				xmax = 120.9946
				text = "P"
			intervals [549]:
				xmin = 120.9946
				xmax = 121.0646
				text = "L"
			intervals [550]:
				xmin = 121.0646
				xmax = 121.1746
				text = "EY1"
			intervals [551]:
				xmin = 121.1746
				xmax = 121.2546
				text = "F"
			intervals [552]:
				xmin = 121.2546
				xmax = 121.2846
				text = "ER0"
			intervals [553]:
				xmin = 121.2846
				xmax = 121.3146
				text = "DH"
			intervals [554]:
				xmin = 121.3146
				xmax = 121.3646
				text = "AH0"
			intervals [555]:
				xmin = 121.3646
				xmax = 121.4646
				text = "S"
			intervals [556]:
				xmin = 121.4646
				xmax = 121.5146
				text = "K"
			intervals [557]:
				xmin = 121.5146
				xmax = 121.6246
				text = "UW1"
			intervals [558]:
				xmin = 121.6246
				xmax = 121.7046
				text = "L"
			intervals [559]:
				xmin = 121.7046
				xmax = 121.7746
				text = "sp"
			intervals [560]:
				xmin = 121.7746
				xmax = 121.8046
				text = "T"
			intervals [561]:
				xmin = 121.8046
				xmax = 121.8346
				text = "IY1"
			intervals [562]:
				xmin = 121.8346
				xmax = 122.0046
				text = "M"
			intervals [563]:
				xmin = 122.0046
				xmax = 125.9632
				text = "sp"
			intervals [564]:
				xmin = 125.9632
				xmax = 126.1132
				text = "HH"
			intervals [565]:
				xmin = 126.1132
				xmax = 126.1532
				text = "W"
			intervals [566]:
				xmin = 126.1532
				xmax = 126.1832
				text = "AH1"
			intervals [567]:
				xmin = 126.1832
				xmax = 126.2132
				text = "T"
			intervals [568]:
				xmin = 126.2132
				xmax = 126.2732
				text = "sp"
			intervals [569]:
				xmin = 126.2732
				xmax = 126.3232
				text = "P"
			intervals [570]:
				xmin = 126.3232
				xmax = 126.3632
				text = "AH0"
			intervals [571]:
				xmin = 126.3632
				xmax = 126.4532
				text = "Z"
			intervals [572]:
				xmin = 126.4532
				xmax = 126.5432
				text = "IH1"
			intervals [573]:
				xmin = 126.5432
				xmax = 126.6232
				text = "SH"
			intervals [574]:
				xmin = 126.6232
				xmax = 126.6532
				text = "AH0"
			intervals [575]:
				xmin = 126.6532
				xmax = 126.7032
				text = "N"
			intervals [576]:
				xmin = 126.7032
				xmax = 126.7432
				text = "sp"
			intervals [577]:
				xmin = 126.7432
				xmax = 126.7732
				text = "D"
			intervals [578]:
				xmin = 126.7732
				xmax = 126.8032
				text = "IH0"
			intervals [579]:
				xmin = 126.8032
				xmax = 126.8332
				text = "D"
			intervals [580]:
				xmin = 126.8332
				xmax = 126.8632
				text = "Y"
			intervals [581]:
				xmin = 126.8632
				xmax = 126.9632
				text = "UW1"
			intervals [582]:
				xmin = 126.9632
				xmax = 127.0732
				text = "sp"
			intervals [583]:
				xmin = 127.0732
				xmax = 127.1132
				text = "P"
			intervals [584]:
				xmin = 127.1132
				xmax = 127.1732
				text = "L"
			intervals [585]:
				xmin = 127.1732
				xmax = 127.2032
				text = "EY1"
			intervals [586]:
				xmin = 127.2032
				xmax = 129.4032
				text = "sp"
			intervals [587]:
				xmin = 129.4032
				xmax = 129.7732
				text = "OW1"
			intervals [588]:
				xmin = 129.7732
				xmax = 130.1945
				text = "sp"
			intervals [589]:
				xmin = 130.1945
				xmax = 130.2445
				text = "G"
			intervals [590]:
				xmin = 130.2445
				xmax = 130.2845
				text = "EH1"
			intervals [591]:
				xmin = 130.2845
				xmax = 130.3145
				text = "T"
			intervals [592]:
				xmin = 130.3145
				xmax = 130.3945
				text = "AH0"
			intervals [593]:
				xmin = 130.3945
				xmax = 130.4345
				text = "L"
			intervals [594]:
				xmin = 130.4345
				xmax = 130.4945
				text = "AA1"
			intervals [595]:
				xmin = 130.4945
				xmax = 130.5445
				text = "T"
			intervals [596]:
				xmin = 130.5445
				xmax = 130.5745
				text = "AH0"
			intervals [597]:
				xmin = 130.5745
				xmax = 130.6345
				text = "V"
			intervals [598]:
				xmin = 130.6345
				xmax = 130.7745
				text = "AE1"
			intervals [599]:
				xmin = 130.7745
				xmax = 130.8845
				text = "K"
			intervals [600]:
				xmin = 130.8845
				xmax = 130.9345
				text = "SH"
			intervals [601]:
				xmin = 130.9345
				xmax = 130.9745
				text = "AH0"
			intervals [602]:
				xmin = 130.9745
				xmax = 131.1345
				text = "N"
			intervals [603]:
				xmin = 131.1345
				xmax = 131.1645
				text = "sp"
			intervals [604]:
				xmin = 131.1645
				xmax = 131.1945
				text = "DH"
			intervals [605]:
				xmin = 131.1945
				xmax = 131.2245
				text = "EH1"
			intervals [606]:
				xmin = 131.2245
				xmax = 131.2945
				text = "N"
			intervals [607]:
				xmin = 131.2945
				xmax = 131.4045
				text = "sp"
			intervals [608]:
				xmin = 131.4045
				xmax = 142.1485
				text = ""
			intervals [609]:
				xmin = 142.1485
				xmax = 142.2285
				text = "AH1"
			intervals [610]:
				xmin = 142.2285
				xmax = 142.3085
				text = "HH"
			intervals [611]:
				xmin = 142.3085
				xmax = 142.7785
				text = "AH1"
			intervals [612]:
				xmin = 142.7785
				xmax = 142.8385
				text = "sp"
			intervals [613]:
				xmin = 142.8385
				xmax = 143.341
				text = ""
			intervals [614]:
				xmin = 143.341
				xmax = 143.551
				text = "W"
			intervals [615]:
				xmin = 143.551
				xmax = 143.581
				text = "AO1"
			intervals [616]:
				xmin = 143.581
				xmax = 143.611
				text = "Z"
			intervals [617]:
				xmin = 143.611
				xmax = 143.641
				text = "Y"
			intervals [618]:
				xmin = 143.641
				xmax = 143.681
				text = "UH1"
			intervals [619]:
				xmin = 143.681
				xmax = 143.711
				text = "R"
			intervals [620]:
				xmin = 143.711
				xmax = 143.781
				text = "sp"
			intervals [621]:
				xmin = 143.781
				xmax = 143.821
				text = "T"
			intervals [622]:
				xmin = 143.821
				xmax = 143.891
				text = "IY1"
			intervals [623]:
				xmin = 143.891
				xmax = 143.951
				text = "M"
			intervals [624]:
				xmin = 143.951
				xmax = 144.011
				text = "sp"
			intervals [625]:
				xmin = 144.011
				xmax = 144.061
				text = "P"
			intervals [626]:
				xmin = 144.061
				xmax = 144.101
				text = "R"
			intervals [627]:
				xmin = 144.101
				xmax = 144.141
				text = "IH1"
			intervals [628]:
				xmin = 144.141
				xmax = 144.191
				text = "T"
			intervals [629]:
				xmin = 144.191
				xmax = 144.231
				text = "IY0"
			intervals [630]:
				xmin = 144.231
				xmax = 144.291
				text = "G"
			intervals [631]:
				xmin = 144.291
				xmax = 144.391
				text = "IH0"
			intervals [632]:
				xmin = 144.391
				xmax = 144.481
				text = "D"
			intervals [633]:
				xmin = 144.481
				xmax = 144.651
				text = "sp"
			intervals [634]:
				xmin = 144.651
				xmax = 149.1219
				text = ""
			intervals [635]:
				xmin = 149.1219
				xmax = 149.1819
				text = "M"
			intervals [636]:
				xmin = 149.1819
				xmax = 149.2419
				text = "HH"
			intervals [637]:
				xmin = 149.2419
				xmax = 149.6919
				text = "M"
			intervals [638]:
				xmin = 149.6919
				xmax = 149.7219
				text = "sp"
			intervals [639]:
				xmin = 149.7219
				xmax = 151.472
				text = ""
			intervals [640]:
				xmin = 151.472
				xmax = 152.032
				text = "spn"
			intervals [641]:
				xmin = 152.032
				xmax = 154.1147
				text = ""
			intervals [642]:
				xmin = 154.1147
				xmax = 154.5147
				text = "M"
			intervals [643]:
				xmin = 154.5147
				xmax = 154.5747
				text = "HH"
			intervals [644]:
				xmin = 154.5747
				xmax = 154.7147
				text = "M"
			intervals [645]:
				xmin = 154.7147
				xmax = 155.2559
				text = "sp"
			intervals [646]:
				xmin = 155.2559
				xmax = 155.3059
				text = "DH"
			intervals [647]:
				xmin = 155.3059
				xmax = 155.3359
				text = "EH1"
			intervals [648]:
				xmin = 155.3359
				xmax = 155.3659
				text = "R"
			intervals [649]:
				xmin = 155.3659
				xmax = 155.4659
				text = "N"
			intervals [650]:
				xmin = 155.4659
				xmax = 155.5059
				text = "AA1"
			intervals [651]:
				xmin = 155.5059
				xmax = 155.5459
				text = "T"
			intervals [652]:
				xmin = 155.5459
				xmax = 155.6359
				text = "sp"
			intervals [653]:
				xmin = 155.6359
				xmax = 155.6659
				text = "D"
			intervals [654]:
				xmin = 155.6659
				xmax = 155.7159
				text = "UW1"
			intervals [655]:
				xmin = 155.7159
				xmax = 155.7659
				text = "IH0"
			intervals [656]:
				xmin = 155.7659
				xmax = 155.8559
				text = "N"
			intervals [657]:
				xmin = 155.8559
				xmax = 155.9259
				text = "T"
			intervals [658]:
				xmin = 155.9259
				xmax = 156.0259
				text = "UW1"
			intervals [659]:
				xmin = 156.0259
				xmax = 156.0859
				text = "B"
			intervals [660]:
				xmin = 156.0859
				xmax = 156.2059
				text = "AE1"
			intervals [661]:
				xmin = 156.2059
				xmax = 156.2759
				text = "D"
			intervals [662]:
				xmin = 156.2759
				xmax = 156.3259
				text = "N"
			intervals [663]:
				xmin = 156.3259
				xmax = 156.4959
				text = "AW1"
			intervals [664]:
				xmin = 156.4959
				xmax = 162.0239
				text = "sp"
			intervals [665]:
				xmin = 162.0239
				xmax = 162.1939
				text = "Y"
			intervals [666]:
				xmin = 162.1939
				xmax = 162.2439
				text = "AE1"
			intervals [667]:
				xmin = 162.2439
				xmax = 162.2739
				text = "M"
			intervals [668]:
				xmin = 162.2739
				xmax = 162.3039
				text = "HH"
			intervals [669]:
				xmin = 162.3039
				xmax = 162.9739
				text = "M"
			intervals [670]:
				xmin = 162.9739
				xmax = 163.0839
				text = "sp"
			intervals [671]:
				xmin = 163.0839
				xmax = 163.6725
				text = ""
			intervals [672]:
				xmin = 163.6725
				xmax = 163.8625
				text = "N"
			intervals [673]:
				xmin = 163.8625
				xmax = 163.8925
				text = "AW1"
			intervals [674]:
				xmin = 163.8925
				xmax = 164.0325
				text = "Y"
			intervals [675]:
				xmin = 164.0325
				xmax = 164.0725
				text = "UW1"
			intervals [676]:
				xmin = 164.0725
				xmax = 164.1125
				text = "TH"
			intervals [677]:
				xmin = 164.1125
				xmax = 164.1525
				text = "IH1"
			intervals [678]:
				xmin = 164.1525
				xmax = 164.2225
				text = "NG"
			intervals [679]:
				xmin = 164.2225
				xmax = 164.2625
				text = "K"
			intervals [680]:
				xmin = 164.2625
				xmax = 164.2925
				text = "sp"
			intervals [681]:
				xmin = 164.2925
				xmax = 164.3425
				text = "Y"
			intervals [682]:
				xmin = 164.3425
				xmax = 164.4425
				text = "UW1"
			intervals [683]:
				xmin = 164.4425
				xmax = 164.5025
				text = "G"
			intervals [684]:
				xmin = 164.5025
				xmax = 164.5825
				text = "AA1"
			intervals [685]:
				xmin = 164.5825
				xmax = 164.6125
				text = "T"
			intervals [686]:
				xmin = 164.6125
				xmax = 164.6625
				text = "sp"
			intervals [687]:
				xmin = 164.6625
				xmax = 164.7525
				text = "T"
			intervals [688]:
				xmin = 164.7525
				xmax = 164.7925
				text = "R"
			intervals [689]:
				xmin = 164.7925
				xmax = 164.8425
				text = "AH1"
			intervals [690]:
				xmin = 164.8425
				xmax = 164.9025
				text = "B"
			intervals [691]:
				xmin = 164.9025
				xmax = 164.9325
				text = "AH0"
			intervals [692]:
				xmin = 164.9325
				xmax = 165.0025
				text = "L"
			intervals [693]:
				xmin = 165.0025
				xmax = 165.0825
				text = "Z"
			intervals [694]:
				xmin = 165.0825
				xmax = 165.1525
				text = "AY1"
			intervals [695]:
				xmin = 165.1525
				xmax = 165.2025
				text = "M"
			intervals [696]:
				xmin = 165.2025
				xmax = 165.2925
				text = "AH0"
			intervals [697]:
				xmin = 165.2925
				xmax = 165.3925
				text = "W"
			intervals [698]:
				xmin = 165.3925
				xmax = 165.4625
				text = "AY1"
			intervals [699]:
				xmin = 165.4625
				xmax = 165.4925
				text = "T"
			intervals [700]:
				xmin = 165.4925
				xmax = 165.5325
				text = "sp"
			intervals [701]:
				xmin = 165.5325
				xmax = 165.6625
				text = "S"
			intervals [702]:
				xmin = 165.6625
				xmax = 165.7825
				text = "AA1"
			intervals [703]:
				xmin = 165.7825
				xmax = 165.8625
				text = "K"
			intervals [704]:
				xmin = 165.8625
				xmax = 165.9325
				text = "S"
			intervals [705]:
				xmin = 165.9325
				xmax = 165.9625
				text = "sp"
			intervals [706]:
				xmin = 165.9625
				xmax = 166.0125
				text = "F"
			intervals [707]:
				xmin = 166.0125
				xmax = 166.0425
				text = "AE1"
			intervals [708]:
				xmin = 166.0425
				xmax = 166.1925
				text = "N"
			intervals [709]:
				xmin = 166.1925
				xmax = 167.3198
				text = "sp"
			intervals [710]:
				xmin = 167.3198
				xmax = 168.6398
				text = "spn"
			intervals [711]:
				xmin = 168.6398
				xmax = 168.6698
				text = "AE1"
			intervals [712]:
				xmin = 168.6698
				xmax = 168.6998
				text = "T"
			intervals [713]:
				xmin = 168.6998
				xmax = 169.3098
				text = "sp"
			intervals [714]:
				xmin = 169.3098
				xmax = 169.3398
				text = "L"
			intervals [715]:
				xmin = 169.3398
				xmax = 169.4498
				text = "IY1"
			intervals [716]:
				xmin = 169.4498
				xmax = 169.5298
				text = "S"
			intervals [717]:
				xmin = 169.5298
				xmax = 169.5898
				text = "T"
			intervals [718]:
				xmin = 169.5898
				xmax = 169.6498
				text = "AY1"
			intervals [719]:
				xmin = 169.6498
				xmax = 169.7898
				text = "W"
			intervals [720]:
				xmin = 169.7898
				xmax = 169.8398
				text = "AH1"
			intervals [721]:
				xmin = 169.8398
				xmax = 169.8698
				text = "Z"
			intervals [722]:
				xmin = 169.8698
				xmax = 169.8998
				text = "L"
			intervals [723]:
				xmin = 169.8998
				xmax = 169.9298
				text = "AE1"
			intervals [724]:
				xmin = 169.9298
				xmax = 169.9598
				text = "S"
			intervals [725]:
				xmin = 169.9598
				xmax = 170.3398
				text = "sp"
			intervals [726]:
				xmin = 170.3398
				xmax = 170.3998
				text = "Y"
			intervals [727]:
				xmin = 170.3998
				xmax = 170.5398
				text = "IH1"
			intervals [728]:
				xmin = 170.5398
				xmax = 170.6698
				text = "R"
			intervals [729]:
				xmin = 170.6698
				xmax = 177.2066
				text = ""
			intervals [730]:
				xmin = 177.2066
				xmax = 177.2366
				text = "AY1"
			intervals [731]:
				xmin = 177.2366
				xmax = 177.3066
				text = "sp"
			intervals [732]:
				xmin = 177.3066
				xmax = 177.3366
				text = "TH"
			intervals [733]:
				xmin = 177.3366
				xmax = 177.3866
				text = "IH1"
			intervals [734]:
				xmin = 177.3866
				xmax = 177.4166
				text = "NG"
			intervals [735]:
				xmin = 177.4166
				xmax = 177.4466
				text = "K"
			intervals [736]:
				xmin = 177.4466
				xmax = 177.4766
				text = "sp"
			intervals [737]:
				xmin = 177.4766
				xmax = 177.5666
				text = "M"
			intervals [738]:
				xmin = 177.5666
				xmax = 177.6466
				text = "AY1"
			intervals [739]:
				xmin = 177.6466
				xmax = 177.7866
				text = "W"
			intervals [740]:
				xmin = 177.7866
				xmax = 177.8666
				text = "AY1"
			intervals [741]:
				xmin = 177.8666
				xmax = 178.0066
				text = "F"
			intervals [742]:
				xmin = 178.0066
				xmax = 178.0566
				text = "IH0"
			intervals [743]:
				xmin = 178.0566
				xmax = 178.1466
				text = "Z"
			intervals [744]:
				xmin = 178.1466
				xmax = 178.1866
				text = "R"
			intervals [745]:
				xmin = 178.1866
				xmax = 178.2466
				text = "EH1"
			intervals [746]:
				xmin = 178.2466
				xmax = 178.2966
				text = "D"
			intervals [747]:
				xmin = 178.2966
				xmax = 178.3866
				text = "IY0"
			intervals [748]:
				xmin = 178.3866
				xmax = 178.4166
				text = "T"
			intervals [749]:
				xmin = 178.4166
				xmax = 178.4466
				text = "IH0"
			intervals [750]:
				xmin = 178.4466
				xmax = 178.5266
				text = "sp"
			intervals [751]:
				xmin = 178.5266
				xmax = 178.6766
				text = "S"
			intervals [752]:
				xmin = 178.6766
				xmax = 178.7566
				text = "W"
			intervals [753]:
				xmin = 178.7566
				xmax = 178.8266
				text = "IH1"
			intervals [754]:
				xmin = 178.8266
				xmax = 178.8566
				text = "CH"
			intervals [755]:
				xmin = 178.8566
				xmax = 179.0966
				text = "sp"
			intervals [756]:
				xmin = 179.0966
				xmax = 179.1266
				text = "spn"
			intervals [757]:
				xmin = 179.1266
				xmax = 179.3666
				text = "sp"
			intervals [758]:
				xmin = 179.3666
				xmax = 180.5866
				text = "spn"
			intervals [759]:
				xmin = 180.5866
				xmax = 180.7266
				text = "sp"
			intervals [760]:
				xmin = 180.7266
				xmax = 181.4968
				text = ""
			intervals [761]:
				xmin = 181.4968
				xmax = 181.6068
				text = "HH"
			intervals [762]:
				xmin = 181.6068
				xmax = 181.6368
				text = "W"
			intervals [763]:
				xmin = 181.6368
				xmax = 181.6668
				text = "AH1"
			intervals [764]:
				xmin = 181.6668
				xmax = 181.7168
				text = "T"
			intervals [765]:
				xmin = 181.7168
				xmax = 181.8068
				text = "EH1"
			intervals [766]:
				xmin = 181.8068
				xmax = 181.8568
				text = "S"
			intervals [767]:
				xmin = 181.8568
				xmax = 181.9268
				text = "R"
			intervals [768]:
				xmin = 181.9268
				xmax = 182.0368
				text = "AO1"
			intervals [769]:
				xmin = 182.0368
				xmax = 182.1168
				text = "NG"
			intervals [770]:
				xmin = 182.1168
				xmax = 182.1568
				text = "W"
			intervals [771]:
				xmin = 182.1568
				xmax = 182.1968
				text = "IH0"
			intervals [772]:
				xmin = 182.1968
				xmax = 182.2568
				text = "TH"
			intervals [773]:
				xmin = 182.2568
				xmax = 182.2868
				text = "DH"
			intervals [774]:
				xmin = 182.2868
				xmax = 182.3468
				text = "AH0"
			intervals [775]:
				xmin = 182.3468
				xmax = 182.4468
				text = "W"
			intervals [776]:
				xmin = 182.4468
				xmax = 182.4968
				text = "AY1"
			intervals [777]:
				xmin = 182.4968
				xmax = 182.5268
				text = "T"
			intervals [778]:
				xmin = 182.5268
				xmax = 182.5868
				text = "sp"
			intervals [779]:
				xmin = 182.5868
				xmax = 182.7168
				text = "S"
			intervals [780]:
				xmin = 182.7168
				xmax = 182.7468
				text = "AA1"
			intervals [781]:
				xmin = 182.7468
				xmax = 182.7768
				text = "K"
			intervals [782]:
				xmin = 182.7768
				xmax = 182.8068
				text = "S"
			intervals [783]:
				xmin = 182.8068
				xmax = 183.1068
				text = "sp"
			intervals [784]:
				xmin = 183.1068
				xmax = 183.1368
				text = "Y"
			intervals [785]:
				xmin = 183.1368
				xmax = 183.1668
				text = "UW1"
			intervals [786]:
				xmin = 183.1668
				xmax = 183.5668
				text = "sp"
			intervals [787]:
				xmin = 183.5668
				xmax = 183.7268
				text = "S"
			intervals [788]:
				xmin = 183.7268
				xmax = 183.7668
				text = "IY1"
			intervals [789]:
				xmin = 183.7668
				xmax = 183.8568
				text = "M"
			intervals [790]:
				xmin = 183.8568
				xmax = 183.8868
				text = "L"
			intervals [791]:
				xmin = 183.8868
				xmax = 183.9168
				text = "AY1"
			intervals [792]:
				xmin = 183.9168
				xmax = 183.9468
				text = "K"
			intervals [793]:
				xmin = 183.9468
				xmax = 184.0568
				text = "sp"
			intervals [794]:
				xmin = 184.0568
				xmax = 184.0868
				text = "S"
			intervals [795]:
				xmin = 184.0868
				xmax = 184.1168
				text = "AH1"
			intervals [796]:
				xmin = 184.1168
				xmax = 184.1668
				text = "M"
			intervals [797]:
				xmin = 184.1668
				xmax = 184.2368
				text = "B"
			intervals [798]:
				xmin = 184.2368
				xmax = 184.3568
				text = "EY1"
			intervals [799]:
				xmin = 184.3568
				xmax = 184.4168
				text = "S"
			intervals [800]:
				xmin = 184.4168
				xmax = 184.4768
				text = "B"
			intervals [801]:
				xmin = 184.4768
				xmax = 184.5468
				text = "AO1"
			intervals [802]:
				xmin = 184.5468
				xmax = 184.5768
				text = "L"
			intervals [803]:
				xmin = 184.5768
				xmax = 184.9068
				text = "spn"
			intervals [804]:
				xmin = 184.9068
				xmax = 192.8285
				text = ""
			intervals [805]:
				xmin = 192.8285
				xmax = 192.8585
				text = "M"
			intervals [806]:
				xmin = 192.8585
				xmax = 192.9885
				text = "HH"
			intervals [807]:
				xmin = 192.9885
				xmax = 193.3485
				text = "M"
			intervals [808]:
				xmin = 193.3485
				xmax = 193.3985
				text = "sp"
			intervals [809]:
				xmin = 193.3985
				xmax = 196.8589
				text = ""
			intervals [810]:
				xmin = 196.8589
				xmax = 196.8989
				text = "M"
			intervals [811]:
				xmin = 196.8989
				xmax = 196.9289
				text = "HH"
			intervals [812]:
				xmin = 196.9289
				xmax = 197.4289
				text = "M"
			intervals [813]:
				xmin = 197.4289
				xmax = 198.1945
				text = "sp"
			intervals [814]:
				xmin = 198.1945
				xmax = 198.2345
				text = "Y"
			intervals [815]:
				xmin = 198.2345
				xmax = 198.2845
				text = "UW1"
			intervals [816]:
				xmin = 198.2845
				xmax = 198.3545
				text = "sp"
			intervals [817]:
				xmin = 198.3545
				xmax = 198.3945
				text = "TH"
			intervals [818]:
				xmin = 198.3945
				xmax = 198.4345
				text = "IH1"
			intervals [819]:
				xmin = 198.4345
				xmax = 198.4845
				text = "NG"
			intervals [820]:
				xmin = 198.4845
				xmax = 198.5345
				text = "K"
			intervals [821]:
				xmin = 198.5345
				xmax = 198.5645
				text = "sp"
			intervals [822]:
				xmin = 198.5645
				xmax = 198.6245
				text = "DH"
			intervals [823]:
				xmin = 198.6245
				xmax = 198.6845
				text = "IY1"
			intervals [824]:
				xmin = 198.6845
				xmax = 198.7845
				text = "Z"
			intervals [825]:
				xmin = 198.7845
				xmax = 198.8145
				text = "sp"
			intervals [826]:
				xmin = 198.8145
				xmax = 198.9445
				text = "N"
			intervals [827]:
				xmin = 198.9445
				xmax = 199.0845
				text = "UW1"
			intervals [828]:
				xmin = 199.0845
				xmax = 199.1645
				text = "G"
			intervals [829]:
				xmin = 199.1645
				xmax = 199.3345
				text = "AY1"
			intervals [830]:
				xmin = 199.3345
				xmax = 199.4145
				text = "Z"
			intervals [831]:
				xmin = 199.4145
				xmax = 199.4445
				text = "DH"
			intervals [832]:
				xmin = 199.4445
				xmax = 199.4745
				text = "AH0"
			intervals [833]:
				xmin = 199.4745
				xmax = 199.5045
				text = "T"
			intervals [834]:
				xmin = 199.5045
				xmax = 199.5345
				text = "sp"
			intervals [835]:
				xmin = 199.5345
				xmax = 199.6145
				text = "DH"
			intervals [836]:
				xmin = 199.6145
				xmax = 199.7145
				text = "EY1"
			intervals [837]:
				xmin = 199.7145
				xmax = 199.7845
				text = "G"
			intervals [838]:
				xmin = 199.7845
				xmax = 199.8945
				text = "AA1"
			intervals [839]:
				xmin = 199.8945
				xmax = 199.9545
				text = "T"
			intervals [840]:
				xmin = 199.9545
				xmax = 200.0445
				text = "ER0"
			intervals [841]:
				xmin = 200.0445
				xmax = 200.0945
				text = "G"
			intervals [842]:
				xmin = 200.0945
				xmax = 200.1245
				text = "OW1"
			intervals [843]:
				xmin = 200.1245
				xmax = 200.1545
				text = "IH0"
			intervals [844]:
				xmin = 200.1545
				xmax = 200.1845
				text = "N"
			intervals [845]:
				xmin = 200.1845
				xmax = 200.2145
				text = "T"
			intervals [846]:
				xmin = 200.2145
				xmax = 200.2845
				text = "AH0"
			intervals [847]:
				xmin = 200.2845
				xmax = 200.3345
				text = "HH"
			intervals [848]:
				xmin = 200.3345
				xmax = 200.3745
				text = "EH1"
			intervals [849]:
				xmin = 200.3745
				xmax = 200.4845
				text = "L"
			intervals [850]:
				xmin = 200.4845
				xmax = 200.6345
				text = "P"
			intervals [851]:
				xmin = 200.6345
				xmax = 200.8145
				text = "sp"
			intervals [852]:
				xmin = 200.8145
				xmax = 200.8745
				text = "DH"
			intervals [853]:
				xmin = 200.8745
				xmax = 200.9445
				text = "AH0"
			intervals [854]:
				xmin = 200.9445
				xmax = 200.9945
				text = "M"
			intervals [855]:
				xmin = 200.9945
				xmax = 201.1045
				text = "sp"
			intervals [856]:
				xmin = 201.1045
				xmax = 201.1545
				text = "IH0"
			intervals [857]:
				xmin = 201.1545
				xmax = 201.2045
				text = "V"
			intervals [858]:
				xmin = 201.2045
				xmax = 201.2845
				text = "EH1"
			intervals [859]:
				xmin = 201.2845
				xmax = 201.3945
				text = "N"
			intervals [860]:
				xmin = 201.3945
				xmax = 201.4245
				text = "SH"
			intervals [861]:
				xmin = 201.4245
				xmax = 201.4545
				text = "AH0"
			intervals [862]:
				xmin = 201.4545
				xmax = 201.4845
				text = "L"
			intervals [863]:
				xmin = 201.4845
				xmax = 201.5145
				text = "IY0"
			intervals [864]:
				xmin = 201.5145
				xmax = 201.5445
				text = "L"
			intervals [865]:
				xmin = 201.5445
				xmax = 201.5745
				text = "AY1"
			intervals [866]:
				xmin = 201.5745
				xmax = 201.6145
				text = "K"
			intervals [867]:
				xmin = 201.6145
				xmax = 201.6445
				text = "T"
			intervals [868]:
				xmin = 201.6445
				xmax = 201.6745
				text = "AA1"
			intervals [869]:
				xmin = 201.6745
				xmax = 201.7245
				text = "M"
			intervals [870]:
				xmin = 201.7245
				xmax = 201.8245
				text = "IY0"
			intervals [871]:
				xmin = 201.8245
				xmax = 201.8745
				text = "D"
			intervals [872]:
				xmin = 201.8745
				xmax = 201.9345
				text = "EY1"
			intervals [873]:
				xmin = 201.9345
				xmax = 202.0145
				text = "V"
			intervals [874]:
				xmin = 202.0145
				xmax = 202.0445
				text = "IH0"
			intervals [875]:
				xmin = 202.0445
				xmax = 202.0745
				text = "S"
			intervals [876]:
				xmin = 202.0745
				xmax = 202.2945
				text = "sp"
			intervals [877]:
				xmin = 202.2945
				xmax = 202.3645
				text = "AH0"
			intervals [878]:
				xmin = 202.3645
				xmax = 202.4345
				text = "N"
			intervals [879]:
				xmin = 202.4345
				xmax = 202.4645
				text = "sp"
			intervals [880]:
				xmin = 202.4645
				xmax = 202.4945
				text = "DH"
			intervals [881]:
				xmin = 202.4945
				xmax = 202.5245
				text = "AH0"
			intervals [882]:
				xmin = 202.5245
				xmax = 202.6745
				text = "M"
			intervals [883]:
				xmin = 202.6745
				xmax = 202.8945
				text = "sp"
			intervals [884]:
				xmin = 202.8945
				xmax = 204.3249
				text = ""
			intervals [885]:
				xmin = 204.3249
				xmax = 204.3549
				text = "M"
			intervals [886]:
				xmin = 204.3549
				xmax = 204.3849
				text = "HH"
			intervals [887]:
				xmin = 204.3849
				xmax = 204.8049
				text = "M"
			intervals [888]:
				xmin = 204.8049
				xmax = 204.8349
				text = "sp"
			intervals [889]:
				xmin = 204.8349
				xmax = 204.9591
				text = ""
			intervals [890]:
				xmin = 204.9591
				xmax = 205.1391
				text = "Y"
			intervals [891]:
				xmin = 205.1391
				xmax = 205.1691
				text = "UW1"
			intervals [892]:
				xmin = 205.1691
				xmax = 205.1991
				text = "W"
			intervals [893]:
				xmin = 205.1991
				xmax = 205.2291
				text = "UH1"
			intervals [894]:
				xmin = 205.2291
				xmax = 205.2791
				text = "D"
			intervals [895]:
				xmin = 205.2791
				xmax = 205.4291
				text = "sp"
			intervals [896]:
				xmin = 205.4291
				xmax = 205.4691
				text = "TH"
			intervals [897]:
				xmin = 205.4691
				xmax = 205.4991
				text = "IH1"
			intervals [898]:
				xmin = 205.4991
				xmax = 205.6191
				text = "NG"
			intervals [899]:
				xmin = 205.6191
				xmax = 205.6691
				text = "K"
			intervals [900]:
				xmin = 205.6691
				xmax = 205.7691
				text = "S"
			intervals [901]:
				xmin = 205.7691
				xmax = 205.8991
				text = "OW1"
			intervals [902]:
				xmin = 205.8991
				xmax = 206.1491
				text = "sp"
			intervals [903]:
				xmin = 206.1491
				xmax = 206.2391
				text = "W"
			intervals [904]:
				xmin = 206.2391
				xmax = 206.3091
				text = "sp"
			intervals [905]:
				xmin = 206.3091
				xmax = 206.3591
				text = "AH0"
			intervals [906]:
				xmin = 206.3591
				xmax = 206.5691
				text = "sp"
			intervals [907]:
				xmin = 206.5691
				xmax = 206.9874
				text = ""
			intervals [908]:
				xmin = 206.9874
				xmax = 207.1574
				text = "DH"
			intervals [909]:
				xmin = 207.1574
				xmax = 207.2174
				text = "AH0"
			intervals [910]:
				xmin = 207.2174
				xmax = 207.2674
				text = "sp"
			intervals [911]:
				xmin = 207.2674
				xmax = 207.3174
				text = "P"
			intervals [912]:
				xmin = 207.3174
				xmax = 207.4374
				text = "IH1"
			intervals [913]:
				xmin = 207.4374
				xmax = 207.4874
				text = "CH"
			intervals [914]:
				xmin = 207.4874
				xmax = 207.5474
				text = "IH0"
			intervals [915]:
				xmin = 207.5474
				xmax = 207.6274
				text = "NG"
			intervals [916]:
				xmin = 207.6274
				xmax = 207.7074
				text = "IH1"
			intervals [917]:
				xmin = 207.7074
				xmax = 207.7674
				text = "Z"
			intervals [918]:
				xmin = 207.7674
				xmax = 207.8174
				text = "AH0"
			intervals [919]:
				xmin = 207.8174
				xmax = 207.8474
				text = "N"
			intervals [920]:
				xmin = 207.8474
				xmax = 207.8774
				text = "T"
			intervals [921]:
				xmin = 207.8774
				xmax = 207.9274
				text = "HH"
			intervals [922]:
				xmin = 207.9274
				xmax = 208.0174
				text = "OW1"
			intervals [923]:
				xmin = 208.0174
				xmax = 208.0674
				text = "L"
			intervals [924]:
				xmin = 208.0674
				xmax = 208.0974
				text = "D"
			intervals [925]:
				xmin = 208.0974
				xmax = 208.1274
				text = "IH0"
			intervals [926]:
				xmin = 208.1274
				xmax = 208.2274
				text = "N"
			intervals [927]:
				xmin = 208.2274
				xmax = 208.2574
				text = "sp"
			intervals [928]:
				xmin = 208.2574
				xmax = 208.2974
				text = "AH1"
			intervals [929]:
				xmin = 208.2974
				xmax = 208.3274
				text = "P"
			intervals [930]:
				xmin = 208.3274
				xmax = 208.3574
				text = "T"
			intervals [931]:
				xmin = 208.3574
				xmax = 208.4174
				text = "IH0"
			intervals [932]:
				xmin = 208.4174
				xmax = 208.5974
				text = "sp"
			intervals [933]:
				xmin = 208.5974
				xmax = 208.7074
				text = "M"
			intervals [934]:
				xmin = 208.7074
				xmax = 208.8474
				text = "IY1"
			intervals [935]:
				xmin = 208.8474
				xmax = 208.9074
				text = "sp"
			intervals [936]:
				xmin = 208.9074
				xmax = 212.3626
				text = ""
			intervals [937]:
				xmin = 212.3626
				xmax = 212.4526
				text = "M"
			intervals [938]:
				xmin = 212.4526
				xmax = 212.5226
				text = "HH"
			intervals [939]:
				xmin = 212.5226
				xmax = 212.8126
				text = "M"
			intervals [940]:
				xmin = 212.8126
				xmax = 212.8726
				text = "sp"
			intervals [941]:
				xmin = 212.8726
				xmax = 213.118
				text = ""
			intervals [942]:
				xmin = 213.118
				xmax = 213.428
				text = "Y"
			intervals [943]:
				xmin = 213.428
				xmax = 213.478
				text = "AE1"
			intervals [944]:
				xmin = 213.478
				xmax = 213.628
				text = "sp"
			intervals [945]:
				xmin = 213.628
				xmax = 214.8794
				text = ""
			intervals [946]:
				xmin = 214.8794
				xmax = 215.0394
				text = "HH"
			intervals [947]:
				xmin = 215.0394
				xmax = 215.0794
				text = "AW1"
			intervals [948]:
				xmin = 215.0794
				xmax = 215.1594
				text = "HH"
			intervals [949]:
				xmin = 215.1594
				xmax = 215.2894
				text = "AY1"
			intervals [950]:
				xmin = 215.2894
				xmax = 215.3194
				text = "D"
			intervals [951]:
				xmin = 215.3194
				xmax = 215.3494
				text = "UW1"
			intervals [952]:
				xmin = 215.3494
				xmax = 215.3794
				text = "Y"
			intervals [953]:
				xmin = 215.3794
				xmax = 215.4394
				text = "UW1"
			intervals [954]:
				xmin = 215.4394
				xmax = 215.4994
				text = "TH"
			intervals [955]:
				xmin = 215.4994
				xmax = 215.5394
				text = "IH1"
			intervals [956]:
				xmin = 215.5394
				xmax = 215.5994
				text = "NG"
			intervals [957]:
				xmin = 215.5994
				xmax = 215.6494
				text = "K"
			intervals [958]:
				xmin = 215.6494
				xmax = 215.7094
				text = "DH"
			intervals [959]:
				xmin = 215.7094
				xmax = 215.7794
				text = "AH0"
			intervals [960]:
				xmin = 215.7794
				xmax = 215.8694
				text = "S"
			intervals [961]:
				xmin = 215.8694
				xmax = 215.8994
				text = "EH1"
			intervals [962]:
				xmin = 215.8994
				xmax = 215.9894
				text = "N"
			intervals [963]:
				xmin = 215.9894
				xmax = 216.0394
				text = "AH0"
			intervals [964]:
				xmin = 216.0394
				xmax = 216.1094
				text = "T"
			intervals [965]:
				xmin = 216.1094
				xmax = 216.1894
				text = "ER0"
			intervals [966]:
				xmin = 216.1894
				xmax = 216.2294
				text = "Z"
			intervals [967]:
				xmin = 216.2294
				xmax = 216.2694
				text = "sp"
			intervals [968]:
				xmin = 216.2694
				xmax = 216.3994
				text = "ER0"
			intervals [969]:
				xmin = 216.3994
				xmax = 216.4294
				text = "G"
			intervals [970]:
				xmin = 216.4294
				xmax = 216.4994
				text = "AA1"
			intervals [971]:
				xmin = 216.4994
				xmax = 216.5294
				text = "N"
			intervals [972]:
				xmin = 216.5294
				xmax = 216.6294
				text = "AH0"
			intervals [973]:
				xmin = 216.6294
				xmax = 216.6694
				text = "G"
			intervals [974]:
				xmin = 216.6694
				xmax = 216.7094
				text = "EH1"
			intervals [975]:
				xmin = 216.7094
				xmax = 216.7394
				text = "T"
			intervals [976]:
				xmin = 216.7394
				xmax = 216.9694
				text = "sp"
			intervals [977]:
				xmin = 216.9694
				xmax = 217.0094
				text = "DH"
			intervals [978]:
				xmin = 217.0094
				xmax = 217.0394
				text = "IH0"
			intervals [979]:
				xmin = 217.0394
				xmax = 217.0694
				text = "S"
			intervals [980]:
				xmin = 217.0694
				xmax = 217.1994
				text = "sp"
			intervals [981]:
				xmin = 217.1994
				xmax = 217.2294
				text = "Y"
			intervals [982]:
				xmin = 217.2294
				xmax = 217.2594
				text = "IH1"
			intervals [983]:
				xmin = 217.2594
				xmax = 217.2894
				text = "R"
			intervals [984]:
				xmin = 217.2894
				xmax = 221.7888
				text = "sp"
			intervals [985]:
				xmin = 221.7888
				xmax = 222.3188
				text = "spn"
			intervals [986]:
				xmin = 222.3188
				xmax = 222.3488
				text = "IH0"
			intervals [987]:
				xmin = 222.3488
				xmax = 222.3788
				text = "F"
			intervals [988]:
				xmin = 222.3788
				xmax = 222.4088
				text = "Y"
			intervals [989]:
				xmin = 222.4088
				xmax = 222.4488
				text = "UW1"
			intervals [990]:
				xmin = 222.4488
				xmax = 222.5188
				text = "HH"
			intervals [991]:
				xmin = 222.5188
				xmax = 222.5788
				text = "AE1"
			intervals [992]:
				xmin = 222.5788
				xmax = 222.6588
				text = "D"
			intervals [993]:
				xmin = 222.6588
				xmax = 222.6888
				text = "T"
			intervals [994]:
				xmin = 222.6888
				xmax = 222.7188
				text = "IH0"
			intervals [995]:
				xmin = 222.7188
				xmax = 222.8088
				text = "sp"
			intervals [996]:
				xmin = 222.8088
				xmax = 222.8788
				text = "G"
			intervals [997]:
				xmin = 222.8788
				xmax = 222.9788
				text = "EH1"
			intervals [998]:
				xmin = 222.9788
				xmax = 223.0088
				text = "S"
			intervals [999]:
				xmin = 223.0088
				xmax = 223.2288
				text = "sp"
			intervals [1000]:
				xmin = 223.2288
				xmax = 224.8773
				text = ""
			intervals [1001]:
				xmin = 224.8773
				xmax = 225.3473
				text = "spn"
			intervals [1002]:
				xmin = 225.3473
				xmax = 226.5111
				text = ""
			intervals [1003]:
				xmin = 226.5111
				xmax = 226.6611
				text = "sil"
			intervals [1004]:
				xmin = 226.6611
				xmax = 226.7511
				text = "HH"
			intervals [1005]:
				xmin = 226.7511
				xmax = 226.8411
				text = "AW1"
			intervals [1006]:
				xmin = 226.8411
				xmax = 226.8911
				text = "sp"
			intervals [1007]:
				xmin = 226.8911
				xmax = 226.9411
				text = "HH"
			intervals [1008]:
				xmin = 226.9411
				xmax = 227.0811
				text = "AY1"
			intervals [1009]:
				xmin = 227.0811
				xmax = 227.1111
				text = "sp"
			intervals [1010]:
				xmin = 227.1111
				xmax = 227.1411
				text = "D"
			intervals [1011]:
				xmin = 227.1411
				xmax = 227.1711
				text = "UW1"
			intervals [1012]:
				xmin = 227.1711
				xmax = 227.2111
				text = "Y"
			intervals [1013]:
				xmin = 227.2111
				xmax = 227.2911
				text = "UW1"
			intervals [1014]:
				xmin = 227.2911
				xmax = 227.3511
				text = "sp"
			intervals [1015]:
				xmin = 227.3511
				xmax = 227.3911
				text = "HH"
			intervals [1016]:
				xmin = 227.3911
				xmax = 227.4711
				text = "OW1"
			intervals [1017]:
				xmin = 227.4711
				xmax = 227.5111
				text = "P"
			intervals [1018]:
				xmin = 227.5111
				xmax = 227.5911
				text = "sp"
			intervals [1019]:
				xmin = 227.5911
				xmax = 227.9411
				text = "spn"
			intervals [1020]:
				xmin = 227.9411
				xmax = 228.0211
				text = "sp"
			intervals [1021]:
				xmin = 228.0211
				xmax = 229.0711
				text = "spn"
			intervals [1022]:
				xmin = 229.0711
				xmax = 230.7963
				text = ""
			intervals [1023]:
				xmin = 230.7963
				xmax = 230.9163
				text = "HH"
			intervals [1024]:
				xmin = 230.9163
				xmax = 231.1963
				text = "M"
			intervals [1025]:
				xmin = 231.1963
				xmax = 238.2702
				text = "sp"
			intervals [1026]:
				xmin = 238.2702
				xmax = 238.3302
				text = "M"
			intervals [1027]:
				xmin = 238.3302
				xmax = 238.3802
				text = "HH"
			intervals [1028]:
				xmin = 238.3802
				xmax = 238.5602
				text = "M"
			intervals [1029]:
				xmin = 238.5602
				xmax = 239.6942
				text = "sp"
			intervals [1030]:
				xmin = 239.6942
				xmax = 239.8842
				text = "OW1"
			intervals [1031]:
				xmin = 239.8842
				xmax = 239.9142
				text = "sp"
			intervals [1032]:
				xmin = 239.9142
				xmax = 239.9542
				text = "DH"
			intervals [1033]:
				xmin = 239.9542
				xmax = 239.9842
				text = "AH0"
			intervals [1034]:
				xmin = 239.9842
				xmax = 240.1442
				text = "W"
			intervals [1035]:
				xmin = 240.1442
				xmax = 240.2242
				text = "EY1"
			intervals [1036]:
				xmin = 240.2242
				xmax = 240.2742
				text = "DH"
			intervals [1037]:
				xmin = 240.2742
				xmax = 240.3142
				text = "EH1"
			intervals [1038]:
				xmin = 240.3142
				xmax = 240.3842
				text = "R"
			intervals [1039]:
				xmin = 240.3842
				xmax = 240.4342
				text = "G"
			intervals [1040]:
				xmin = 240.4342
				xmax = 240.5842
				text = "OW1"
			intervals [1041]:
				xmin = 240.5842
				xmax = 240.6642
				text = "IH0"
			intervals [1042]:
				xmin = 240.6642
				xmax = 240.7142
				text = "N"
			intervals [1043]:
				xmin = 240.7142
				xmax = 240.7942
				text = "N"
			intervals [1044]:
				xmin = 240.7942
				xmax = 241.0242
				text = "AW1"
			intervals [1045]:
				xmin = 241.0242
				xmax = 241.0742
				text = "DH"
			intervals [1046]:
				xmin = 241.0742
				xmax = 241.1742
				text = "EY1"
			intervals [1047]:
				xmin = 241.1742
				xmax = 241.2342
				text = "JH"
			intervals [1048]:
				xmin = 241.2342
				xmax = 241.2942
				text = "IH0"
			intervals [1049]:
				xmin = 241.2942
				xmax = 241.3442
				text = "S"
			intervals [1050]:
				xmin = 241.3442
				xmax = 241.3942
				text = "T"
			intervals [1051]:
				xmin = 241.3942
				xmax = 241.4442
				text = "M"
			intervals [1052]:
				xmin = 241.4442
				xmax = 241.5342
				text = "AY1"
			intervals [1053]:
				xmin = 241.5342
				xmax = 241.6242
				text = "T"
			intervals [1054]:
				xmin = 241.6242
				xmax = 241.6842
				text = "S"
			intervals [1055]:
				xmin = 241.6842
				xmax = 241.7142
				text = "ER0"
			intervals [1056]:
				xmin = 241.7142
				xmax = 241.8742
				text = "P"
			intervals [1057]:
				xmin = 241.8742
				xmax = 241.9042
				text = "R"
			intervals [1058]:
				xmin = 241.9042
				xmax = 241.9742
				text = "AY1"
			intervals [1059]:
				xmin = 241.9742
				xmax = 242.0342
				text = "Z"
			intervals [1060]:
				xmin = 242.0342
				xmax = 242.0742
				text = "sp"
			intervals [1061]:
				xmin = 242.0742
				xmax = 242.3042
				text = "EH1"
			intervals [1062]:
				xmin = 242.3042
				xmax = 242.3342
				text = "V"
			intervals [1063]:
				xmin = 242.3342
				xmax = 242.3742
				text = "R"
			intervals [1064]:
				xmin = 242.3742
				xmax = 242.4042
				text = "IY0"
			intervals [1065]:
				xmin = 242.4042
				xmax = 242.4342
				text = "B"
			intervals [1066]:
				xmin = 242.4342
				xmax = 242.5042
				text = "AA2"
			intervals [1067]:
				xmin = 242.5042
				xmax = 242.5342
				text = "D"
			intervals [1068]:
				xmin = 242.5342
				xmax = 242.5742
				text = "IY0"
			intervals [1069]:
				xmin = 242.5742
				xmax = 247.3393
				text = "sp"
			intervals [1070]:
				xmin = 247.3393
				xmax = 247.6593
				text = "M"
			intervals [1071]:
				xmin = 247.6593
				xmax = 251.9547
				text = ""
			intervals [1072]:
				xmin = 251.9547
				xmax = 252.1047
				text = "M"
			intervals [1073]:
				xmin = 252.1047
				xmax = 252.1547
				text = "HH"
			intervals [1074]:
				xmin = 252.1547
				xmax = 252.2847
				text = "M"
			intervals [1075]:
				xmin = 252.2847
				xmax = 253.2266
				text = "sp"
			intervals [1076]:
				xmin = 253.2266
				xmax = 253.2766
				text = "DH"
			intervals [1077]:
				xmin = 253.2766
				xmax = 253.3066
				text = "EY1"
			intervals [1078]:
				xmin = 253.3066
				xmax = 253.3666
				text = "D"
			intervals [1079]:
				xmin = 253.3666
				xmax = 253.3966
				text = "IH0"
			intervals [1080]:
				xmin = 253.3966
				xmax = 253.4466
				text = "D"
			intervals [1081]:
				xmin = 253.4466
				xmax = 253.5266
				text = "sp"
			intervals [1082]:
				xmin = 253.5266
				xmax = 253.5566
				text = "P"
			intervals [1083]:
				xmin = 253.5566
				xmax = 253.5966
				text = "R"
			intervals [1084]:
				xmin = 253.5966
				xmax = 253.6266
				text = "IH1"
			intervals [1085]:
				xmin = 253.6266
				xmax = 253.6666
				text = "T"
			intervals [1086]:
				xmin = 253.6666
				xmax = 253.7566
				text = "IY0"
			intervals [1087]:
				xmin = 253.7566
				xmax = 253.8066
				text = "W"
			intervals [1088]:
				xmin = 253.8066
				xmax = 253.8966
				text = "EH1"
			intervals [1089]:
				xmin = 253.8966
				xmax = 253.9766
				text = "L"
			intervals [1090]:
				xmin = 253.9766
				xmax = 254.0266
				text = "IH0"
			intervals [1091]:
				xmin = 254.0266
				xmax = 254.0566
				text = "N"
			intervals [1092]:
				xmin = 254.0566
				xmax = 254.0866
				text = "DH"
			intervals [1093]:
				xmin = 254.0866
				xmax = 254.1166
				text = "AH0"
			intervals [1094]:
				xmin = 254.1166
				xmax = 254.2466
				text = "sp"
			intervals [1095]:
				xmin = 254.2466
				xmax = 254.3066
				text = "G"
			intervals [1096]:
				xmin = 254.3066
				xmax = 254.3566
				text = "R"
			intervals [1097]:
				xmin = 254.3566
				xmax = 254.4766
				text = "EY1"
			intervals [1098]:
				xmin = 254.4766
				xmax = 254.6166
				text = "P"
			intervals [1099]:
				xmin = 254.6166
				xmax = 254.6466
				text = "F"
			intervals [1100]:
				xmin = 254.6466
				xmax = 254.6766
				text = "R"
			intervals [1101]:
				xmin = 254.6766
				xmax = 254.7066
				text = "UW2"
			intervals [1102]:
				xmin = 254.7066
				xmax = 254.7366
				text = "T"
			intervals [1103]:
				xmin = 254.7366
				xmax = 254.8566
				text = "sp"
			intervals [1104]:
				xmin = 254.8566
				xmax = 254.9866
				text = "L"
			intervals [1105]:
				xmin = 254.9866
				xmax = 255.1166
				text = "IY1"
			intervals [1106]:
				xmin = 255.1166
				xmax = 255.2066
				text = "G"
			intervals [1107]:
				xmin = 255.2066
				xmax = 257.4039
				text = ""
			intervals [1108]:
				xmin = 257.4039
				xmax = 257.5339
				text = "M"
			intervals [1109]:
				xmin = 257.5339
				xmax = 257.5639
				text = "HH"
			intervals [1110]:
				xmin = 257.5639
				xmax = 257.8539
				text = "M"
			intervals [1111]:
				xmin = 257.8539
				xmax = 259.0376
				text = "sp"
			intervals [1112]:
				xmin = 259.0376
				xmax = 259.0776
				text = "DH"
			intervals [1113]:
				xmin = 259.0776
				xmax = 259.1276
				text = "EY1"
			intervals [1114]:
				xmin = 259.1276
				xmax = 259.2476
				text = "W"
			intervals [1115]:
				xmin = 259.2476
				xmax = 259.2876
				text = "AH1"
			intervals [1116]:
				xmin = 259.2876
				xmax = 259.3476
				text = "N"
			intervals [1117]:
				xmin = 259.3476
				xmax = 259.4776
				text = "AO1"
			intervals [1118]:
				xmin = 259.4776
				xmax = 259.5276
				text = "L"
			intervals [1119]:
				xmin = 259.5276
				xmax = 259.5676
				text = "AW1"
			intervals [1120]:
				xmin = 259.5676
				xmax = 259.6376
				text = "ER0"
			intervals [1121]:
				xmin = 259.6376
				xmax = 259.7076
				text = "N"
			intervals [1122]:
				xmin = 259.7076
				xmax = 259.7576
				text = "AE1"
			intervals [1123]:
				xmin = 259.7576
				xmax = 259.8076
				text = "T"
			intervals [1124]:
				xmin = 259.8076
				xmax = 259.9476
				text = "sp"
			intervals [1125]:
				xmin = 259.9476
				xmax = 260.0376
				text = "G"
			intervals [1126]:
				xmin = 260.0376
				xmax = 260.1176
				text = "EY1"
			intervals [1127]:
				xmin = 260.1176
				xmax = 260.2276
				text = "M"
			intervals [1128]:
				xmin = 260.2276
				xmax = 260.2676
				text = "Z"
			intervals [1129]:
				xmin = 260.2676
				xmax = 260.3076
				text = "sp"
			intervals [1130]:
				xmin = 260.3076
				xmax = 260.3676
				text = "W"
			intervals [1131]:
				xmin = 260.3676
				xmax = 260.4076
				text = "IH0"
			intervals [1132]:
				xmin = 260.4076
				xmax = 260.4376
				text = "DH"
			intervals [1133]:
				xmin = 260.4376
				xmax = 260.4676
				text = "DH"
			intervals [1134]:
				xmin = 260.4676
				xmax = 260.4976
				text = "AH0"
			intervals [1135]:
				xmin = 260.4976
				xmax = 260.5876
				text = "N"
			intervals [1136]:
				xmin = 260.5876
				xmax = 260.7276
				text = "AE1"
			intervals [1137]:
				xmin = 260.7276
				xmax = 260.7876
				text = "SH"
			intervals [1138]:
				xmin = 260.7876
				xmax = 260.8476
				text = "AH0"
			intervals [1139]:
				xmin = 260.8476
				xmax = 260.8776
				text = "N"
			intervals [1140]:
				xmin = 260.8776
				xmax = 260.9076
				text = "AH0"
			intervals [1141]:
				xmin = 260.9076
				xmax = 260.9376
				text = "L"
			intervals [1142]:
				xmin = 260.9376
				xmax = 260.9676
				text = "sp"
			intervals [1143]:
				xmin = 260.9676
				xmax = 261.0276
				text = "L"
			intervals [1144]:
				xmin = 261.0276
				xmax = 261.0576
				text = "IY1"
			intervals [1145]:
				xmin = 261.0576
				xmax = 261.1076
				text = "G"
			intervals [1146]:
				xmin = 261.1076
				xmax = 261.1976
				text = "sp"
			intervals [1147]:
				xmin = 261.1976
				xmax = 261.2676
				text = "T"
			intervals [1148]:
				xmin = 261.2676
				xmax = 261.3176
				text = "IY1"
			intervals [1149]:
				xmin = 261.3176
				xmax = 261.4176
				text = "M"
			intervals [1150]:
				xmin = 261.4176
				xmax = 261.4576
				text = "Z"
			intervals [1151]:
				xmin = 261.4576
				xmax = 261.5576
				text = "sp"
			intervals [1152]:
				xmin = 261.5576
				xmax = 261.5876
				text = "T"
			intervals [1153]:
				xmin = 261.5876
				xmax = 261.6776
				text = "UW1"
			intervals [1154]:
				xmin = 261.6776
				xmax = 261.9476
				text = "sp"
			intervals [1155]:
				xmin = 261.9476
				xmax = 264.5076
				text = ""
			intervals [1156]:
				xmin = 264.5076
				xmax = 264.6376
				text = "S"
			intervals [1157]:
				xmin = 264.6376
				xmax = 264.6876
				text = "AH0"
			intervals [1158]:
				xmin = 264.6876
				xmax = 264.9076
				text = "P"
			intervals [1159]:
				xmin = 264.9076
				xmax = 264.9376
				text = "R"
			intervals [1160]:
				xmin = 264.9376
				xmax = 265.0376
				text = "AY1"
			intervals [1161]:
				xmin = 265.0376
				xmax = 265.0676
				text = "Z"
			intervals [1162]:
				xmin = 265.0676
				xmax = 265.0976
				text = "D"
			intervals [1163]:
				xmin = 265.0976
				xmax = 265.1576
				text = "sp"
			intervals [1164]:
				xmin = 265.1576
				xmax = 265.2476
				text = "M"
			intervals [1165]:
				xmin = 265.2476
				xmax = 265.3076
				text = "IY1"
			intervals [1166]:
				xmin = 265.3076
				xmax = 265.4676
				text = "sp"
			intervals [1167]:
				xmin = 265.4676
				xmax = 267.7708
				text = ""
			intervals [1168]:
				xmin = 267.7708
				xmax = 268.9008
				text = "spn"
			intervals [1169]:
				xmin = 268.9008
				xmax = 269.5882
				text = ""
			intervals [1170]:
				xmin = 269.5882
				xmax = 269.6382
				text = "sil"
			intervals [1171]:
				xmin = 269.6382
				xmax = 269.7382
				text = "EH1"
			intervals [1172]:
				xmin = 269.7382
				xmax = 269.7682
				text = "V"
			intervals [1173]:
				xmin = 269.7682
				xmax = 269.7982
				text = "R"
			intervals [1174]:
				xmin = 269.7982
				xmax = 269.8382
				text = "IY0"
			intervals [1175]:
				xmin = 269.8382
				xmax = 269.8982
				text = "W"
			intervals [1176]:
				xmin = 269.8982
				xmax = 269.9282
				text = "AH2"
			intervals [1177]:
				xmin = 269.9282
				xmax = 270.0082
				text = "N"
			intervals [1178]:
				xmin = 270.0082
				xmax = 270.1082
				text = "sp"
			intervals [1179]:
				xmin = 270.1082
				xmax = 270.1382
				text = "TH"
			intervals [1180]:
				xmin = 270.1382
				xmax = 270.1882
				text = "IH1"
			intervals [1181]:
				xmin = 270.1882
				xmax = 270.2482
				text = "NG"
			intervals [1182]:
				xmin = 270.2482
				xmax = 270.3282
				text = "K"
			intervals [1183]:
				xmin = 270.3282
				xmax = 270.3682
				text = "S"
			intervals [1184]:
				xmin = 270.3682
				xmax = 270.4082
				text = "DH"
			intervals [1185]:
				xmin = 270.4082
				xmax = 270.4582
				text = "AH0"
			intervals [1186]:
				xmin = 270.4582
				xmax = 270.4882
				text = "sp"
			intervals [1187]:
				xmin = 270.4882
				xmax = 270.5282
				text = "N"
			intervals [1188]:
				xmin = 270.5282
				xmax = 270.6482
				text = "AE1"
			intervals [1189]:
				xmin = 270.6482
				xmax = 270.6782
				text = "SH"
			intervals [1190]:
				xmin = 270.6782
				xmax = 270.7082
				text = "N"
			intervals [1191]:
				xmin = 270.7082
				xmax = 270.7382
				text = "AH0"
			intervals [1192]:
				xmin = 270.7382
				xmax = 270.7682
				text = "L"
			intervals [1193]:
				xmin = 270.7682
				xmax = 270.7982
				text = "sp"
			intervals [1194]:
				xmin = 270.7982
				xmax = 270.9882
				text = "L"
			intervals [1195]:
				xmin = 270.9882
				xmax = 271.0482
				text = "IY1"
			intervals [1196]:
				xmin = 271.0482
				xmax = 271.0782
				text = "G"
			intervals [1197]:
				xmin = 271.0782
				xmax = 271.1382
				text = "Z"
			intervals [1198]:
				xmin = 271.1382
				xmax = 271.2182
				text = "sp"
			intervals [1199]:
				xmin = 271.2182
				xmax = 271.2482
				text = "S"
			intervals [1200]:
				xmin = 271.2482
				xmax = 271.3282
				text = "AH0"
			intervals [1201]:
				xmin = 271.3282
				xmax = 271.3582
				text = "P"
			intervals [1202]:
				xmin = 271.3582
				xmax = 271.3882
				text = "OW1"
			intervals [1203]:
				xmin = 271.3882
				xmax = 271.4382
				text = "Z"
			intervals [1204]:
				xmin = 271.4382
				xmax = 271.4682
				text = "D"
			intervals [1205]:
				xmin = 271.4682
				xmax = 271.4982
				text = "sp"
			intervals [1206]:
				xmin = 271.4982
				xmax = 271.5282
				text = "T"
			intervals [1207]:
				xmin = 271.5282
				xmax = 271.6882
				text = "IH0"
			intervals [1208]:
				xmin = 271.6882
				xmax = 271.7382
				text = "sp"
			intervals [1209]:
				xmin = 271.7382
				xmax = 271.8082
				text = "B"
			intervals [1210]:
				xmin = 271.8082
				xmax = 271.9382
				text = "IY0"
			intervals [1211]:
				xmin = 271.9382
				xmax = 272.0682
				text = "sp"
			intervals [1212]:
				xmin = 272.0682
				xmax = 272.0982
				text = "G"
			intervals [1213]:
				xmin = 272.0982
				xmax = 272.1482
				text = "IH0"
			intervals [1214]:
				xmin = 272.1482
				xmax = 272.1782
				text = "D"
			intervals [1215]:
				xmin = 272.1782
				xmax = 273.8751
				text = ""
			intervals [1216]:
				xmin = 273.8751
				xmax = 273.9251
				text = "HH"
			intervals [1217]:
				xmin = 273.9251
				xmax = 273.9751
				text = "UW1"
			intervals [1218]:
				xmin = 273.9751
				xmax = 274.0051
				text = "W"
			intervals [1219]:
				xmin = 274.0051
				xmax = 274.0551
				text = "AO1"
			intervals [1220]:
				xmin = 274.0551
				xmax = 274.1251
				text = "Z"
			intervals [1221]:
				xmin = 274.1251
				xmax = 274.1951
				text = "DH"
			intervals [1222]:
				xmin = 274.1951
				xmax = 274.2951
				text = "AH0"
			intervals [1223]:
				xmin = 274.2951
				xmax = 274.3451
				text = "B"
			intervals [1224]:
				xmin = 274.3451
				xmax = 274.4551
				text = "EH1"
			intervals [1225]:
				xmin = 274.4551
				xmax = 274.5051
				text = "S"
			intervals [1226]:
				xmin = 274.5051
				xmax = 274.5451
				text = "T"
			intervals [1227]:
				xmin = 274.5451
				xmax = 274.6251
				text = "sp"
			intervals [1228]:
				xmin = 274.6251
				xmax = 274.7151
				text = "P"
			intervals [1229]:
				xmin = 274.7151
				xmax = 274.8051
				text = "L"
			intervals [1230]:
				xmin = 274.8051
				xmax = 274.8751
				text = "EY1"
			intervals [1231]:
				xmin = 274.8751
				xmax = 275.1451
				text = "ER0"
			intervals [1232]:
				xmin = 275.1451
				xmax = 276.4195
				text = ""
			intervals [1233]:
				xmin = 276.4195
				xmax = 276.5595
				text = "DH"
			intervals [1234]:
				xmin = 276.5595
				xmax = 276.5895
				text = "AH0"
			intervals [1235]:
				xmin = 276.5895
				xmax = 276.6195
				text = "T"
			intervals [1236]:
				xmin = 276.6195
				xmax = 276.6495
				text = "sp"
			intervals [1237]:
				xmin = 276.6495
				xmax = 276.8095
				text = "Y"
			intervals [1238]:
				xmin = 276.8095
				xmax = 276.8595
				text = "UW1"
			intervals [1239]:
				xmin = 276.8595
				xmax = 276.9995
				text = "R"
			intervals [1240]:
				xmin = 276.9995
				xmax = 277.0495
				text = "IY0"
			intervals [1241]:
				xmin = 277.0495
				xmax = 277.1595
				text = "M"
			intervals [1242]:
				xmin = 277.1595
				xmax = 277.2295
				text = "EH1"
			intervals [1243]:
				xmin = 277.2295
				xmax = 277.3195
				text = "M"
			intervals [1244]:
				xmin = 277.3195
				xmax = 277.3595
				text = "B"
			intervals [1245]:
				xmin = 277.3595
				xmax = 277.5295
				text = "ER0"
			intervals [1246]:
				xmin = 277.5295
				xmax = 277.5595
				text = "AA1"
			intervals [1247]:
				xmin = 277.5595
				xmax = 277.6495
				text = "N"
			intervals [1248]:
				xmin = 277.6495
				xmax = 277.7095
				text = "DH"
			intervals [1249]:
				xmin = 277.7095
				xmax = 277.7795
				text = "AH0"
			intervals [1250]:
				xmin = 277.7795
				xmax = 277.8995
				text = "S"
			intervals [1251]:
				xmin = 277.8995
				xmax = 277.9495
				text = "EH1"
			intervals [1252]:
				xmin = 277.9495
				xmax = 278.0095
				text = "N"
			intervals [1253]:
				xmin = 278.0095
				xmax = 278.0495
				text = "AH0"
			intervals [1254]:
				xmin = 278.0495
				xmax = 278.1295
				text = "T"
			intervals [1255]:
				xmin = 278.1295
				xmax = 278.2095
				text = "ER0"
			intervals [1256]:
				xmin = 278.2095
				xmax = 278.2795
				text = "Z"
			intervals [1257]:
				xmin = 278.2795
				xmax = 278.3095
				text = "sp"
			intervals [1258]:
				xmin = 278.3095
				xmax = 278.3395
				text = "S"
			intervals [1259]:
				xmin = 278.3395
				xmax = 278.3695
				text = "IH1"
			intervals [1260]:
				xmin = 278.3695
				xmax = 278.3995
				text = "N"
			intervals [1261]:
				xmin = 278.3995
				xmax = 278.4295
				text = "S"
			intervals [1262]:
				xmin = 278.4295
				xmax = 278.4895
				text = "sp"
			intervals [1263]:
				xmin = 278.4895
				xmax = 278.5295
				text = "Y"
			intervals [1264]:
				xmin = 278.5295
				xmax = 278.5595
				text = "UW1"
			intervals [1265]:
				xmin = 278.5595
				xmax = 278.6095
				text = "V"
			intervals [1266]:
				xmin = 278.6095
				xmax = 278.6495
				text = "sp"
			intervals [1267]:
				xmin = 278.6495
				xmax = 278.7295
				text = "B"
			intervals [1268]:
				xmin = 278.7295
				xmax = 278.7995
				text = "IH0"
			intervals [1269]:
				xmin = 278.7995
				xmax = 278.8995
				text = "N"
			intervals [1270]:
				xmin = 278.8995
				xmax = 278.9695
				text = "sp"
			intervals [1271]:
				xmin = 278.9695
				xmax = 278.9995
				text = "HH"
			intervals [1272]:
				xmin = 278.9995
				xmax = 279.0395
				text = "IY1"
			intervals [1273]:
				xmin = 279.0395
				xmax = 279.2495
				text = "R"
			intervals [1274]:
				xmin = 279.2495
				xmax = 279.4195
				text = "sp"
			intervals [1275]:
				xmin = 279.4195
				xmax = 281.8369
				text = ""
			intervals [1276]:
				xmin = 281.8369
				xmax = 281.8969
				text = "IH0"
			intervals [1277]:
				xmin = 281.8969
				xmax = 281.9969
				text = "N"
			intervals [1278]:
				xmin = 281.9969
				xmax = 282.0569
				text = "Y"
			intervals [1279]:
				xmin = 282.0569
				xmax = 282.0869
				text = "UH1"
			intervals [1280]:
				xmin = 282.0869
				xmax = 282.2269
				text = "R"
			intervals [1281]:
				xmin = 282.2269
				xmax = 282.3069
				text = "sp"
			intervals [1282]:
				xmin = 282.3069
				xmax = 282.3869
				text = "AH0"
			intervals [1283]:
				xmin = 282.3869
				xmax = 282.4369
				text = "P"
			intervals [1284]:
				xmin = 282.4369
				xmax = 282.4669
				text = "IH1"
			intervals [1285]:
				xmin = 282.4669
				xmax = 282.5169
				text = "N"
			intervals [1286]:
				xmin = 282.5169
				xmax = 282.5469
				text = "Y"
			intervals [1287]:
				xmin = 282.5469
				xmax = 282.5769
				text = "AH0"
			intervals [1288]:
				xmin = 282.5769
				xmax = 282.6569
				text = "N"
			intervals [1289]:
				xmin = 282.6569
				xmax = 291.628
				text = "sp"
			intervals [1290]:
				xmin = 291.628
				xmax = 291.778
				text = "HH"
			intervals [1291]:
				xmin = 291.778
				xmax = 291.808
				text = "W"
			intervals [1292]:
				xmin = 291.808
				xmax = 291.848
				text = "AH1"
			intervals [1293]:
				xmin = 291.848
				xmax = 291.878
				text = "T"
			intervals [1294]:
				xmin = 291.878
				xmax = 291.908
				text = "D"
			intervals [1295]:
				xmin = 291.908
				xmax = 291.978
				text = "IH0"
			intervals [1296]:
				xmin = 291.978
				xmax = 292.008
				text = "D"
			intervals [1297]:
				xmin = 292.008
				xmax = 292.038
				text = "HH"
			intervals [1298]:
				xmin = 292.038
				xmax = 292.068
				text = "IY1"
			intervals [1299]:
				xmin = 292.068
				xmax = 292.148
				text = "sp"
			intervals [1300]:
				xmin = 292.148
				xmax = 292.248
				text = "P"
			intervals [1301]:
				xmin = 292.248
				xmax = 292.318
				text = "L"
			intervals [1302]:
				xmin = 292.318
				xmax = 292.348
				text = "EY1"
			intervals [1303]:
				xmin = 292.348
				xmax = 292.538
				text = "sp"
			intervals [1304]:
				xmin = 292.538
				xmax = 294.5125
				text = ""
			intervals [1305]:
				xmin = 294.5125
				xmax = 294.5625
				text = "M"
			intervals [1306]:
				xmin = 294.5625
				xmax = 294.6125
				text = "HH"
			intervals [1307]:
				xmin = 294.6125
				xmax = 295.0425
				text = "M"
			intervals [1308]:
				xmin = 295.0425
				xmax = 295.1025
				text = "sp"
			intervals [1309]:
				xmin = 295.1025
				xmax = 296.4838
				text = ""
			intervals [1310]:
				xmin = 296.4838
				xmax = 296.5738
				text = "Y"
			intervals [1311]:
				xmin = 296.5738
				xmax = 296.6038
				text = "AE1"
			intervals [1312]:
				xmin = 296.6038
				xmax = 296.6538
				text = "sp"
			intervals [1313]:
				xmin = 296.6538
				xmax = 296.9338
				text = "HH"
			intervals [1314]:
				xmin = 296.9338
				xmax = 296.9938
				text = "W"
			intervals [1315]:
				xmin = 296.9938
				xmax = 297.0538
				text = "EH1"
			intervals [1316]:
				xmin = 297.0538
				xmax = 297.1638
				text = "N"
			intervals [1317]:
				xmin = 297.1638
				xmax = 297.1938
				text = "W"
			intervals [1318]:
				xmin = 297.1938
				xmax = 297.2538
				text = "AO1"
			intervals [1319]:
				xmin = 297.2538
				xmax = 297.3438
				text = "Z"
			intervals [1320]:
				xmin = 297.3438
				xmax = 297.3938
				text = "DH"
			intervals [1321]:
				xmin = 297.3938
				xmax = 297.5938
				text = "IH0"
			intervals [1322]:
				xmin = 297.5938
				xmax = 297.8038
				text = "S"
			intervals [1323]:
				xmin = 297.8038
				xmax = 298.4771
				text = "sp"
			intervals [1324]:
				xmin = 298.4771
				xmax = 298.5171
				text = "S"
			intervals [1325]:
				xmin = 298.5171
				xmax = 298.5471
				text = "AH1"
			intervals [1326]:
				xmin = 298.5471
				xmax = 298.6571
				text = "M"
			intervals [1327]:
				xmin = 298.6571
				xmax = 298.6871
				text = "T"
			intervals [1328]:
				xmin = 298.6871
				xmax = 298.7471
				text = "AY2"
			intervals [1329]:
				xmin = 298.7471
				xmax = 298.9771
				text = "M"
			intervals [1330]:
				xmin = 298.9771
				xmax = 299.0271
				text = "sp"
			intervals [1331]:
				xmin = 299.0271
				xmax = 299.1271
				text = "AH0"
			intervals [1332]:
				xmin = 299.1271
				xmax = 299.1771
				text = "G"
			intervals [1333]:
				xmin = 299.1771
				xmax = 299.3671
				text = "OW1"
			intervals [1334]:
				xmin = 299.3671
				xmax = 299.3971
				text = "sp"
			intervals [1335]:
				xmin = 299.3971
				xmax = 299.4271
				text = "ER0"
			intervals [1336]:
				xmin = 299.4271
				xmax = 299.4571
				text = "R"
			intervals [1337]:
				xmin = 299.4571
				xmax = 299.4871
				text = "IY1"
			intervals [1338]:
				xmin = 299.4871
				xmax = 299.5171
				text = "S"
			intervals [1339]:
				xmin = 299.5171
				xmax = 299.5471
				text = "AH0"
			intervals [1340]:
				xmin = 299.5471
				xmax = 299.5771
				text = "N"
			intervals [1341]:
				xmin = 299.5771
				xmax = 299.6071
				text = "L"
			intervals [1342]:
				xmin = 299.6071
				xmax = 299.6471
				text = "IY0"
			intervals [1343]:
				xmin = 299.6471
				xmax = 300.2471
				text = "sp"
			intervals [1344]:
				xmin = 300.2471
				xmax = 303.1072
				text = ""
			intervals [1345]:
				xmin = 303.1072
				xmax = 303.2872
				text = "OW1"
			intervals [1346]:
				xmin = 303.2872
				xmax = 304.7443
				text = "sp"
			intervals [1347]:
				xmin = 304.7443
				xmax = 304.7843
				text = "N"
			intervals [1348]:
				xmin = 304.7843
				xmax = 304.8343
				text = "AA1"
			intervals [1349]:
				xmin = 304.8343
				xmax = 304.9443
				text = "T"
			intervals [1350]:
				xmin = 304.9443
				xmax = 305.0343
				text = "K"
			intervals [1351]:
				xmin = 305.0343
				xmax = 305.0843
				text = "IH1"
			intervals [1352]:
				xmin = 305.0843
				xmax = 305.1643
				text = "L"
			intervals [1353]:
				xmin = 305.1643
				xmax = 305.2243
				text = "IH0"
			intervals [1354]:
				xmin = 305.2243
				xmax = 305.3543
				text = "B"
			intervals [1355]:
				xmin = 305.3543
				xmax = 305.3843
				text = "R"
			intervals [1356]:
				xmin = 305.3843
				xmax = 305.4443
				text = "UW0"
			intervals [1357]:
				xmin = 305.4443
				xmax = 305.5643
				text = "sp"
			intervals [1358]:
				xmin = 305.5643
				xmax = 305.6043
				text = "W"
			intervals [1359]:
				xmin = 305.6043
				xmax = 305.6443
				text = "AO1"
			intervals [1360]:
				xmin = 305.6443
				xmax = 305.6743
				text = "Z"
			intervals [1361]:
				xmin = 305.6743
				xmax = 305.7043
				text = "sp"
			intervals [1362]:
				xmin = 305.7043
				xmax = 305.7543
				text = "IH0"
			intervals [1363]:
				xmin = 305.7543
				xmax = 305.7843
				text = "T"
			intervals [1364]:
				xmin = 305.7843
				xmax = 309.8336
				text = "sp"
			intervals [1365]:
				xmin = 309.8336
				xmax = 309.8636
				text = "AY1"
			intervals [1366]:
				xmin = 309.8636
				xmax = 309.9936
				text = "sp"
			intervals [1367]:
				xmin = 309.9936
				xmax = 310.0236
				text = "TH"
			intervals [1368]:
				xmin = 310.0236
				xmax = 310.0536
				text = "IH1"
			intervals [1369]:
				xmin = 310.0536
				xmax = 310.0836
				text = "NG"
			intervals [1370]:
				xmin = 310.0836
				xmax = 310.1836
				text = "K"
			intervals [1371]:
				xmin = 310.1836
				xmax = 310.2436
				text = "HH"
			intervals [1372]:
				xmin = 310.2436
				xmax = 310.2836
				text = "IY1"
			intervals [1373]:
				xmin = 310.2836
				xmax = 310.3636
				text = "D"
			intervals [1374]:
				xmin = 310.3636
				xmax = 310.3936
				text = "IH0"
			intervals [1375]:
				xmin = 310.3936
				xmax = 310.4736
				text = "D"
			intervals [1376]:
				xmin = 310.4736
				xmax = 310.5036
				text = "sp"
			intervals [1377]:
				xmin = 310.5036
				xmax = 310.5336
				text = "AY1"
			intervals [1378]:
				xmin = 310.5336
				xmax = 310.5636
				text = "sp"
			intervals [1379]:
				xmin = 310.5636
				xmax = 310.6236
				text = "D"
			intervals [1380]:
				xmin = 310.6236
				xmax = 310.6536
				text = "OW1"
			intervals [1381]:
				xmin = 310.6536
				xmax = 310.6936
				text = "N"
			intervals [1382]:
				xmin = 310.6936
				xmax = 310.7336
				text = "sp"
			intervals [1383]:
				xmin = 310.7336
				xmax = 310.7736
				text = "N"
			intervals [1384]:
				xmin = 310.7736
				xmax = 310.8036
				text = "OW1"
			intervals [1385]:
				xmin = 310.8036
				xmax = 316.4083
				text = "sp"
			intervals [1386]:
				xmin = 316.4083
				xmax = 316.4583
				text = "HH"
			intervals [1387]:
				xmin = 316.4583
				xmax = 316.5683
				text = "M"
			intervals [1388]:
				xmin = 316.5683
				xmax = 316.6583
				text = "sp"
			intervals [1389]:
				xmin = 316.6583
				xmax = 317.8181
				text = ""
			intervals [1390]:
				xmin = 317.8181
				xmax = 317.8681
				text = "D"
			intervals [1391]:
				xmin = 317.8681
				xmax = 317.8981
				text = "UW1"
			intervals [1392]:
				xmin = 317.8981
				xmax = 317.9281
				text = "Y"
			intervals [1393]:
				xmin = 317.9281
				xmax = 317.9581
				text = "UW1"
			intervals [1394]:
				xmin = 317.9581
				xmax = 317.9881
				text = "EH1"
			intervals [1395]:
				xmin = 317.9881
				xmax = 318.0381
				text = "V"
			intervals [1396]:
				xmin = 318.0381
				xmax = 318.1381
				text = "ER0"
			intervals [1397]:
				xmin = 318.1381
				xmax = 318.1881
				text = "W"
			intervals [1398]:
				xmin = 318.1881
				xmax = 318.2981
				text = "AA1"
			intervals [1399]:
				xmin = 318.2981
				xmax = 318.3981
				text = "CH"
			intervals [1400]:
				xmin = 318.3981
				xmax = 318.4281
				text = "sp"
			intervals [1401]:
				xmin = 318.4281
				xmax = 318.4881
				text = "T"
			intervals [1402]:
				xmin = 318.4881
				xmax = 318.5281
				text = "IY1"
			intervals [1403]:
				xmin = 318.5281
				xmax = 318.7081
				text = "V"
			intervals [1404]:
				xmin = 318.7081
				xmax = 318.7881
				text = "IY1"
			intervals [1405]:
				xmin = 318.7881
				xmax = 318.9281
				text = "sp"
			intervals [1406]:
				xmin = 318.9281
				xmax = 320.4637
				text = ""
			intervals [1407]:
				xmin = 320.4637
				xmax = 320.5737
				text = "W"
			intervals [1408]:
				xmin = 320.5737
				xmax = 320.6037
				text = "AH1"
			intervals [1409]:
				xmin = 320.6037
				xmax = 320.6337
				text = "T"
			intervals [1410]:
				xmin = 320.6337
				xmax = 320.6637
				text = "sp"
			intervals [1411]:
				xmin = 320.6637
				xmax = 320.6937
				text = "Z"
			intervals [1412]:
				xmin = 320.6937
				xmax = 320.7237
				text = "sp"
			intervals [1413]:
				xmin = 320.7237
				xmax = 320.7637
				text = "Y"
			intervals [1414]:
				xmin = 320.7637
				xmax = 320.7937
				text = "UH1"
			intervals [1415]:
				xmin = 320.7937
				xmax = 320.8337
				text = "R"
			intervals [1416]:
				xmin = 320.8337
				xmax = 320.9137
				text = "sp"
			intervals [1417]:
				xmin = 320.9137
				xmax = 320.9637
				text = "F"
			intervals [1418]:
				xmin = 320.9637
				xmax = 321.0637
				text = "EY1"
			intervals [1419]:
				xmin = 321.0637
				xmax = 321.1937
				text = "V"
			intervals [1420]:
				xmin = 321.1937
				xmax = 321.2237
				text = "R"
			intervals [1421]:
				xmin = 321.2237
				xmax = 321.2637
				text = "AH0"
			intervals [1422]:
				xmin = 321.2637
				xmax = 321.3237
				text = "T"
			intervals [1423]:
				xmin = 321.3237
				xmax = 323.8836
				text = "sp"
			intervals [1424]:
				xmin = 323.8836
				xmax = 324.0236
				text = "OW1"
			intervals [1425]:
				xmin = 324.0236
				xmax = 324.1236
				text = "Y"
			intervals [1426]:
				xmin = 324.1236
				xmax = 324.2236
				text = "AE1"
			intervals [1427]:
				xmin = 324.2236
				xmax = 324.3036
				text = "sp"
			intervals [1428]:
				xmin = 324.3036
				xmax = 325.2582
				text = ""
			intervals [1429]:
				xmin = 325.2582
				xmax = 325.3382
				text = "HH"
			intervals [1430]:
				xmin = 325.3382
				xmax = 325.3882
				text = "W"
			intervals [1431]:
				xmin = 325.3882
				xmax = 325.4582
				text = "AH1"
			intervals [1432]:
				xmin = 325.4582
				xmax = 325.4882
				text = "T"
			intervals [1433]:
				xmin = 325.4882
				xmax = 325.8764
				text = "sp"
			intervals [1434]:
				xmin = 325.8764
				xmax = 325.9264
				text = "K"
			intervals [1435]:
				xmin = 325.9264
				xmax = 325.9564
				text = "UH1"
			intervals [1436]:
				xmin = 325.9564
				xmax = 326.0064
				text = "D"
			intervals [1437]:
				xmin = 326.0064
				xmax = 326.0464
				text = "Y"
			intervals [1438]:
				xmin = 326.0464
				xmax = 326.1064
				text = "UW1"
			intervals [1439]:
				xmin = 326.1064
				xmax = 326.1764
				text = "T"
			intervals [1440]:
				xmin = 326.1764
				xmax = 326.2264
				text = "EH1"
			intervals [1441]:
				xmin = 326.2264
				xmax = 326.2764
				text = "L"
			intervals [1442]:
				xmin = 326.2764
				xmax = 326.3364
				text = "M"
			intervals [1443]:
				xmin = 326.3364
				xmax = 326.3764
				text = "IY1"
			intervals [1444]:
				xmin = 326.3764
				xmax = 326.4364
				text = "AH0"
			intervals [1445]:
				xmin = 326.4364
				xmax = 326.4864
				text = "B"
			intervals [1446]:
				xmin = 326.4864
				xmax = 326.5664
				text = "AW1"
			intervals [1447]:
				xmin = 326.5664
				xmax = 326.6264
				text = "T"
			intervals [1448]:
				xmin = 326.6264
				xmax = 326.6864
				text = "W"
			intervals [1449]:
				xmin = 326.6864
				xmax = 326.7364
				text = "AH1"
			intervals [1450]:
				xmin = 326.7364
				xmax = 326.8164
				text = "N"
			intervals [1451]:
				xmin = 326.8164
				xmax = 326.8864
				text = "sp"
			intervals [1452]:
				xmin = 326.8864
				xmax = 326.9564
				text = "T"
			intervals [1453]:
				xmin = 326.9564
				xmax = 327.1364
				text = "AY1"
			intervals [1454]:
				xmin = 327.1364
				xmax = 327.2064
				text = "M"
			intervals [1455]:
				xmin = 327.2064
				xmax = 327.2464
				text = "sp"
			intervals [1456]:
				xmin = 327.2464
				xmax = 327.2864
				text = "W"
			intervals [1457]:
				xmin = 327.2864
				xmax = 327.3364
				text = "EH1"
			intervals [1458]:
				xmin = 327.3364
				xmax = 327.3964
				text = "N"
			intervals [1459]:
				xmin = 327.3964
				xmax = 327.4264
				text = "sp"
			intervals [1460]:
				xmin = 327.4264
				xmax = 328.2754
				text = ""
			intervals [1461]:
				xmin = 328.2754
				xmax = 328.3554
				text = "DH"
			intervals [1462]:
				xmin = 328.3554
				xmax = 328.3854
				text = "AH0"
			intervals [1463]:
				xmin = 328.3854
				xmax = 328.4154
				text = "T"
			intervals [1464]:
				xmin = 328.4154
				xmax = 328.4454
				text = "IH0"
			intervals [1465]:
				xmin = 328.4454
				xmax = 328.4754
				text = "T"
			intervals [1466]:
				xmin = 328.4754
				xmax = 328.5054
				text = "W"
			intervals [1467]:
				xmin = 328.5054
				xmax = 328.5654
				text = "AO1"
			intervals [1468]:
				xmin = 328.5654
				xmax = 328.6554
				text = "Z"
			intervals [1469]:
				xmin = 328.6554
				xmax = 328.7154
				text = "sp"
			intervals [1470]:
				xmin = 328.7154
				xmax = 328.7454
				text = "P"
			intervals [1471]:
				xmin = 328.7454
				xmax = 328.7754
				text = "ER0"
			intervals [1472]:
				xmin = 328.7754
				xmax = 328.8054
				text = "T"
			intervals [1473]:
				xmin = 328.8054
				xmax = 328.8654
				text = "IH1"
			intervals [1474]:
				xmin = 328.8654
				xmax = 328.9454
				text = "K"
			intervals [1475]:
				xmin = 328.9454
				xmax = 328.9854
				text = "Y"
			intervals [1476]:
				xmin = 328.9854
				xmax = 329.0154
				text = "AH0"
			intervals [1477]:
				xmin = 329.0154
				xmax = 329.0454
				text = "L"
			intervals [1478]:
				xmin = 329.0454
				xmax = 329.0754
				text = "ER0"
			intervals [1479]:
				xmin = 329.0754
				xmax = 329.1254
				text = "L"
			intervals [1480]:
				xmin = 329.1254
				xmax = 329.2254
				text = "IY0"
			intervals [1481]:
				xmin = 329.2254
				xmax = 329.2554
				text = "sp"
			intervals [1482]:
				xmin = 329.2554
				xmax = 329.2954
				text = "G"
			intervals [1483]:
				xmin = 329.2954
				xmax = 329.5054
				text = "IH0"
			intervals [1484]:
				xmin = 329.5054
				xmax = 329.5354
				text = "D"
			intervals [1485]:
				xmin = 329.5354
				xmax = 329.5754
				text = "AA1"
			intervals [1486]:
				xmin = 329.5754
				xmax = 329.6454
				text = "N"
			intervals [1487]:
				xmin = 329.6454
				xmax = 329.6754
				text = "sp"
			intervals [1488]:
				xmin = 329.6754
				xmax = 329.7454
				text = "DH"
			intervals [1489]:
				xmin = 329.7454
				xmax = 329.8454
				text = "AH0"
			intervals [1490]:
				xmin = 329.8454
				xmax = 329.8754
				text = "T"
			intervals [1491]:
				xmin = 329.8754
				xmax = 332.221
				text = ""
			intervals [1492]:
				xmin = 332.221
				xmax = 332.401
				text = "sil"
			intervals [1493]:
				xmin = 332.401
				xmax = 332.431
				text = "W"
			intervals [1494]:
				xmin = 332.431
				xmax = 332.461
				text = "AH1"
			intervals [1495]:
				xmin = 332.461
				xmax = 332.501
				text = "T"
			intervals [1496]:
				xmin = 332.501
				xmax = 332.531
				text = "HH"
			intervals [1497]:
				xmin = 332.531
				xmax = 332.591
				text = "IY1"
			intervals [1498]:
				xmin = 332.591
				xmax = 332.651
				text = "sp"
			intervals [1499]:
				xmin = 332.651
				xmax = 332.721
				text = "HH"
			intervals [1500]:
				xmin = 332.721
				xmax = 332.831
				text = "AE1"
			intervals [1501]:
				xmin = 332.831
				xmax = 332.891
				text = "D"
			intervals [1502]:
				xmin = 332.891
				xmax = 332.921
				text = "AA1"
			intervals [1503]:
				xmin = 332.921
				xmax = 333.151
				text = "N"
			intervals [1504]:
				xmin = 333.151
				xmax = 335.3428
				text = "sp"
			intervals [1505]:
				xmin = 335.3428
				xmax = 335.4928
				text = "OW1"
			intervals [1506]:
				xmin = 335.4928
				xmax = 335.6128
				text = "sp"
			intervals [1507]:
				xmin = 335.6128
				xmax = 335.6628
				text = "HH"
			intervals [1508]:
				xmin = 335.6628
				xmax = 335.8028
				text = "UW1"
			intervals [1509]:
				xmin = 335.8028
				xmax = 335.9028
				text = "AO1"
			intervals [1510]:
				xmin = 335.9028
				xmax = 335.9728
				text = "L"
			intervals [1511]:
				xmin = 335.9728
				xmax = 336.0028
				text = "D"
			intervals [1512]:
				xmin = 336.0028
				xmax = 336.0328
				text = "IH0"
			intervals [1513]:
				xmin = 336.0328
				xmax = 336.0628
				text = "D"
			intervals [1514]:
				xmin = 336.0628
				xmax = 336.0928
				text = "HH"
			intervals [1515]:
				xmin = 336.0928
				xmax = 336.1428
				text = "IY1"
			intervals [1516]:
				xmin = 336.1428
				xmax = 336.2128
				text = "HH"
			intervals [1517]:
				xmin = 336.2128
				xmax = 336.3028
				text = "AE1"
			intervals [1518]:
				xmin = 336.3028
				xmax = 336.4428
				text = "V"
			intervals [1519]:
				xmin = 336.4428
				xmax = 336.4728
				text = "AA1"
			intervals [1520]:
				xmin = 336.4728
				xmax = 336.7628
				text = "N"
			intervals [1521]:
				xmin = 336.7628
				xmax = 336.8128
				text = "sp"
			intervals [1522]:
				xmin = 336.8128
				xmax = 336.8428
				text = "DH"
			intervals [1523]:
				xmin = 336.8428
				xmax = 336.8728
				text = "EH1"
			intervals [1524]:
				xmin = 336.8728
				xmax = 336.9028
				text = "R"
			intervals [1525]:
				xmin = 336.9028
				xmax = 336.9928
				text = "sp"
			intervals [1526]:
				xmin = 336.9928
				xmax = 349.5639
				text = ""
			intervals [1527]:
				xmin = 349.5639
				xmax = 350.0639
				text = "M"
			intervals [1528]:
				xmin = 350.0639
				xmax = 350.0939
				text = "HH"
			intervals [1529]:
				xmin = 350.0939
				xmax = 350.1239
				text = "M"
			intervals [1530]:
				xmin = 350.1239
				xmax = 350.1539
				text = "sp"
			intervals [1531]:
				xmin = 350.1539
				xmax = 351.1094
				text = ""
			intervals [1532]:
				xmin = 351.1094
				xmax = 351.1594
				text = "D"
			intervals [1533]:
				xmin = 351.1594
				xmax = 351.1894
				text = "UW1"
			intervals [1534]:
				xmin = 351.1894
				xmax = 351.2194
				text = "Y"
			intervals [1535]:
				xmin = 351.2194
				xmax = 351.2494
				text = "UW1"
			intervals [1536]:
				xmin = 351.2494
				xmax = 351.2794
				text = "EH1"
			intervals [1537]:
				xmin = 351.2794
				xmax = 351.3194
				text = "V"
			intervals [1538]:
				xmin = 351.3194
				xmax = 351.4194
				text = "ER0"
			intervals [1539]:
				xmin = 351.4194
				xmax = 351.4794
				text = "W"
			intervals [1540]:
				xmin = 351.4794
				xmax = 351.5994
				text = "AA1"
			intervals [1541]:
				xmin = 351.5994
				xmax = 351.7094
				text = "CH"
			intervals [1542]:
				xmin = 351.7094
				xmax = 351.7594
				text = "EH1"
			intervals [1543]:
				xmin = 351.7594
				xmax = 351.8194
				text = "N"
			intervals [1544]:
				xmin = 351.8194
				xmax = 351.8694
				text = "IY0"
			intervals [1545]:
				xmin = 351.8694
				xmax = 351.9194
				text = "AH0"
			intervals [1546]:
				xmin = 351.9194
				xmax = 351.9494
				text = "V"
			intervals [1547]:
				xmin = 351.9494
				xmax = 351.9794
				text = "DH"
			intervals [1548]:
				xmin = 351.9794
				xmax = 352.1194
				text = "EH1"
			intervals [1549]:
				xmin = 352.1194
				xmax = 352.1794
				text = "R"
			intervals [1550]:
				xmin = 352.1794
				xmax = 352.3094
				text = "S"
			intervals [1551]:
				xmin = 352.3094
				xmax = 352.3694
				text = "T"
			intervals [1552]:
				xmin = 352.3694
				xmax = 352.4994
				text = "AO1"
			intervals [1553]:
				xmin = 352.4994
				xmax = 352.6094
				text = "R"
			intervals [1554]:
				xmin = 352.6094
				xmax = 352.6394
				text = "IY0"
			intervals [1555]:
				xmin = 352.6394
				xmax = 352.8494
				text = "Z"
			intervals [1556]:
				xmin = 352.8494
				xmax = 357.532
				text = "sp"
			intervals [1557]:
				xmin = 357.532
				xmax = 357.842
				text = "OW1"
			intervals [1558]:
				xmin = 357.842
				xmax = 357.912
				text = "sp"
			intervals [1559]:
				xmin = 357.912
				xmax = 360.9621
				text = ""
			intervals [1560]:
				xmin = 360.9621
				xmax = 361.2621
				text = "OW1"
			intervals [1561]:
				xmin = 361.2621
				xmax = 361.2921
				text = "Y"
			intervals [1562]:
				xmin = 361.2921
				xmax = 361.3221
				text = "AE1"
			intervals [1563]:
				xmin = 361.3221
				xmax = 361.4421
				text = "sp"
			intervals [1564]:
				xmin = 361.4421
				xmax = 366.8704
				text = ""
			intervals [1565]:
				xmin = 366.8704
				xmax = 366.9004
				text = "AH1"
			intervals [1566]:
				xmin = 366.9004
				xmax = 366.9704
				text = "HH"
			intervals [1567]:
				xmin = 366.9704
				xmax = 367.0004
				text = "AH1"
			intervals [1568]:
				xmin = 367.0004
				xmax = 367.3704
				text = "sp"
			intervals [1569]:
				xmin = 367.3704
				xmax = 368.4785
				text = ""
			intervals [1570]:
				xmin = 368.4785
				xmax = 368.5185
				text = "TH"
			intervals [1571]:
				xmin = 368.5185
				xmax = 368.5485
				text = "IH1"
			intervals [1572]:
				xmin = 368.5485
				xmax = 368.5785
				text = "NG"
			intervals [1573]:
				xmin = 368.5785
				xmax = 368.6085
				text = "K"
			intervals [1574]:
				xmin = 368.6085
				xmax = 368.6685
				text = "sp"
			intervals [1575]:
				xmin = 368.6685
				xmax = 368.7285
				text = "DH"
			intervals [1576]:
				xmin = 368.7285
				xmax = 368.8285
				text = "EY1"
			intervals [1577]:
				xmin = 368.8285
				xmax = 368.8785
				text = "sp"
			intervals [1578]:
				xmin = 368.8785
				xmax = 368.9085
				text = "D"
			intervals [1579]:
				xmin = 368.9085
				xmax = 369.0085
				text = "UW1"
			intervals [1580]:
				xmin = 369.0085
				xmax = 369.0685
				text = "EY1"
			intervals [1581]:
				xmin = 369.0685
				xmax = 369.0985
				text = "sp"
			intervals [1582]:
				xmin = 369.0985
				xmax = 369.1585
				text = "G"
			intervals [1583]:
				xmin = 369.1585
				xmax = 369.2185
				text = "IH0"
			intervals [1584]:
				xmin = 369.2185
				xmax = 369.2985
				text = "D"
			intervals [1585]:
				xmin = 369.2985
				xmax = 369.3385
				text = "sp"
			intervals [1586]:
				xmin = 369.3385
				xmax = 369.3885
				text = "JH"
			intervals [1587]:
				xmin = 369.3885
				xmax = 369.5185
				text = "OW1"
			intervals [1588]:
				xmin = 369.5185
				xmax = 369.5585
				text = "B"
			intervals [1589]:
				xmin = 369.5585
				xmax = 369.7485
				text = "sp"
			intervals [1590]:
				xmin = 369.7485
				xmax = 373.6352
				text = ""
			intervals [1591]:
				xmin = 373.6352
				xmax = 374.4952
				text = "spn"
			intervals [1592]:
				xmin = 374.4952
				xmax = 374.8852
				text = "sp"
			intervals [1593]:
				xmin = 374.8852
				xmax = 375.7459
				text = ""
			intervals [1594]:
				xmin = 375.7459
				xmax = 375.8859
				text = "Y"
			intervals [1595]:
				xmin = 375.8859
				xmax = 375.9459
				text = "UH1"
			intervals [1596]:
				xmin = 375.9459
				xmax = 376.0059
				text = "R"
			intervals [1597]:
				xmin = 376.0059
				xmax = 376.0559
				text = "HH"
			intervals [1598]:
				xmin = 376.0559
				xmax = 376.1459
				text = "OW1"
			intervals [1599]:
				xmin = 376.1459
				xmax = 376.2559
				text = "M"
			intervals [1600]:
				xmin = 376.2559
				xmax = 376.2859
				text = "sp"
			intervals [1601]:
				xmin = 376.2859
				xmax = 376.4059
				text = "S"
			intervals [1602]:
				xmin = 376.4059
				xmax = 376.4659
				text = "T"
			intervals [1603]:
				xmin = 376.4659
				xmax = 376.5859
				text = "EY1"
			intervals [1604]:
				xmin = 376.5859
				xmax = 376.6759
				text = "T"
			intervals [1605]:
				xmin = 376.6759
				xmax = 376.8159
				text = "sp"
			intervals [1606]:
				xmin = 376.8159
				xmax = 379.8824
				text = ""
			intervals [1607]:
				xmin = 379.8824
				xmax = 379.9324
				text = "D"
			intervals [1608]:
				xmin = 379.9324
				xmax = 379.9624
				text = "UW1"
			intervals [1609]:
				xmin = 379.9624
				xmax = 380.0024
				text = "Y"
			intervals [1610]:
				xmin = 380.0024
				xmax = 380.0724
				text = "UW1"
			intervals [1611]:
				xmin = 380.0724
				xmax = 380.1324
				text = "G"
			intervals [1612]:
				xmin = 380.1324
				xmax = 380.2024
				text = "OW1"
			intervals [1613]:
				xmin = 380.2024
				xmax = 380.2524
				text = "T"
			intervals [1614]:
				xmin = 380.2524
				xmax = 380.3024
				text = "AH0"
			intervals [1615]:
				xmin = 380.3024
				xmax = 380.3724
				text = "sp"
			intervals [1616]:
				xmin = 380.3724
				xmax = 380.4124
				text = "M"
			intervals [1617]:
				xmin = 380.4124
				xmax = 380.5424
				text = "UW1"
			intervals [1618]:
				xmin = 380.5424
				xmax = 380.6124
				text = "V"
			intervals [1619]:
				xmin = 380.6124
				xmax = 380.6624
				text = "IY0"
			intervals [1620]:
				xmin = 380.6624
				xmax = 380.6924
				text = "Z"
			intervals [1621]:
				xmin = 380.6924
				xmax = 380.7924
				text = "sp"
			intervals [1622]:
				xmin = 380.7924
				xmax = 383.7587
				text = ""
			intervals [1623]:
				xmin = 383.7587
				xmax = 383.8287
				text = "HH"
			intervals [1624]:
				xmin = 383.8287
				xmax = 383.8787
				text = "M"
			intervals [1625]:
				xmin = 383.8787
				xmax = 384.0987
				text = "sp"
			intervals [1626]:
				xmin = 384.0987
				xmax = 384.8315
				text = ""
			intervals [1627]:
				xmin = 384.8315
				xmax = 384.9415
				text = "W"
			intervals [1628]:
				xmin = 384.9415
				xmax = 384.9715
				text = "EH1"
			intervals [1629]:
				xmin = 384.9715
				xmax = 385.0615
				text = "L"
			intervals [1630]:
				xmin = 385.0615
				xmax = 385.1615
				text = "sp"
			intervals [1631]:
				xmin = 385.1615
				xmax = 385.1915
				text = "K"
			intervals [1632]:
				xmin = 385.1915
				xmax = 385.2615
				text = "AE1"
			intervals [1633]:
				xmin = 385.2615
				xmax = 385.2915
				text = "N"
			intervals [1634]:
				xmin = 385.2915
				xmax = 385.3315
				text = "T"
			intervals [1635]:
				xmin = 385.3315
				xmax = 385.4615
				text = "AE1"
			intervals [1636]:
				xmin = 385.4615
				xmax = 385.5115
				text = "S"
			intervals [1637]:
				xmin = 385.5115
				xmax = 385.5415
				text = "K"
			intervals [1638]:
				xmin = 385.5415
				xmax = 385.5715
				text = "sp"
			intervals [1639]:
				xmin = 385.5715
				xmax = 385.6115
				text = "Y"
			intervals [1640]:
				xmin = 385.6115
				xmax = 385.6415
				text = "UW1"
			intervals [1641]:
				xmin = 385.6415
				xmax = 385.6815
				text = "AH0"
			intervals [1642]:
				xmin = 385.6815
				xmax = 385.7215
				text = "B"
			intervals [1643]:
				xmin = 385.7215
				xmax = 385.8015
				text = "AW1"
			intervals [1644]:
				xmin = 385.8015
				xmax = 385.8415
				text = "T"
			intervals [1645]:
				xmin = 385.8415
				xmax = 385.9015
				text = "AH0"
			intervals [1646]:
				xmin = 385.9015
				xmax = 385.9415
				text = "sp"
			intervals [1647]:
				xmin = 385.9415
				xmax = 386.0015
				text = "M"
			intervals [1648]:
				xmin = 386.0015
				xmax = 386.1115
				text = "UW1"
			intervals [1649]:
				xmin = 386.1115
				xmax = 386.1915
				text = "V"
			intervals [1650]:
				xmin = 386.1915
				xmax = 386.2315
				text = "IY0"
			intervals [1651]:
				xmin = 386.2315
				xmax = 386.2615
				text = "sp"
			intervals [1652]:
				xmin = 386.2615
				xmax = 386.2915
				text = "Y"
			intervals [1653]:
				xmin = 386.2915
				xmax = 386.3215
				text = "UW1"
			intervals [1654]:
				xmin = 386.3215
				xmax = 386.3515
				text = "V"
			intervals [1655]:
				xmin = 386.3515
				xmax = 386.4015
				text = "sp"
			intervals [1656]:
				xmin = 386.4015
				xmax = 386.5215
				text = "S"
			intervals [1657]:
				xmin = 386.5215
				xmax = 386.5615
				text = "IY1"
			intervals [1658]:
				xmin = 386.5615
				xmax = 386.6715
				text = "N"
			intervals [1659]:
				xmin = 386.6715
				xmax = 386.7015
				text = "sp"
			intervals [1660]:
				xmin = 386.7015
				xmax = 386.7715
				text = "DH"
			intervals [1661]:
				xmin = 386.7715
				xmax = 386.8115
				text = "EH1"
			intervals [1662]:
				xmin = 386.8115
				xmax = 386.8715
				text = "N"
			intervals [1663]:
				xmin = 386.8715
				xmax = 386.9015
				text = "sp"
			intervals [1664]:
				xmin = 386.9015
				xmax = 387.3315
				text = "spn"
			intervals [1665]:
				xmin = 387.3315
				xmax = 394.657
				text = ""
			intervals [1666]:
				xmin = 394.657
				xmax = 394.737
				text = "DH"
			intervals [1667]:
				xmin = 394.737
				xmax = 394.837
				text = "EY1"
			intervals [1668]:
				xmin = 394.837
				xmax = 394.877
				text = "JH"
			intervals [1669]:
				xmin = 394.877
				xmax = 394.947
				text = "IH0"
			intervals [1670]:
				xmin = 394.947
				xmax = 395.037
				text = "S"
			intervals [1671]:
				xmin = 395.037
				xmax = 395.087
				text = "R"
			intervals [1672]:
				xmin = 395.087
				xmax = 395.177
				text = "IY0"
			intervals [1673]:
				xmin = 395.177
				xmax = 395.257
				text = "V"
			intervals [1674]:
				xmin = 395.257
				xmax = 395.347
				text = "AY1"
			intervals [1675]:
				xmin = 395.347
				xmax = 395.377
				text = "Z"
			intervals [1676]:
				xmin = 395.377
				xmax = 395.407
				text = "D"
			intervals [1677]:
				xmin = 395.407
				xmax = 395.437
				text = "DH"
			intervals [1678]:
				xmin = 395.437
				xmax = 395.717
				text = "AH0"
			intervals [1679]:
				xmin = 395.717
				xmax = 395.747
				text = "T"
			intervals [1680]:
				xmin = 395.747
				xmax = 399.1924
				text = "sp"
			intervals [1681]:
				xmin = 399.1924
				xmax = 399.2624
				text = "AH1"
			intervals [1682]:
				xmin = 399.2624
				xmax = 399.2924
				text = "HH"
			intervals [1683]:
				xmin = 399.2924
				xmax = 399.5424
				text = "AH1"
			intervals [1684]:
				xmin = 399.5424
				xmax = 399.6324
				text = "sp"
			intervals [1685]:
				xmin = 399.6324
				xmax = 400.3516
				text = ""
			intervals [1686]:
				xmin = 400.3516
				xmax = 400.4216
				text = "HH"
			intervals [1687]:
				xmin = 400.4216
				xmax = 400.4616
				text = "W"
			intervals [1688]:
				xmin = 400.4616
				xmax = 400.5016
				text = "AH1"
			intervals [1689]:
				xmin = 400.5016
				xmax = 400.5416
				text = "T"
			intervals [1690]:
				xmin = 400.5416
				xmax = 400.5716
				text = "W"
			intervals [1691]:
				xmin = 400.5716
				xmax = 400.6316
				text = "AO1"
			intervals [1692]:
				xmin = 400.6316
				xmax = 400.7016
				text = "Z"
			intervals [1693]:
				xmin = 400.7016
				xmax = 400.7416
				text = "DH"
			intervals [1694]:
				xmin = 400.7416
				xmax = 400.9316
				text = "AH0"
			intervals [1695]:
				xmin = 400.9316
				xmax = 400.9616
				text = "T"
			intervals [1696]:
				xmin = 400.9616
				xmax = 401.0016
				text = "AH0"
			intervals [1697]:
				xmin = 401.0016
				xmax = 401.0516
				text = "B"
			intervals [1698]:
				xmin = 401.0516
				xmax = 401.0816
				text = "AW1"
			intervals [1699]:
				xmin = 401.0816
				xmax = 401.2016
				text = "T"
			intervals [1700]:
				xmin = 401.2016
				xmax = 401.2316
				text = "sp"
			intervals [1701]:
				xmin = 401.2316
				xmax = 405.1916
				text = ""
			intervals [1702]:
				xmin = 405.1916
				xmax = 405.2316
				text = "HH"
			intervals [1703]:
				xmin = 405.2316
				xmax = 405.4716
				text = "M"
			intervals [1704]:
				xmin = 405.4716
				xmax = 410.5207
				text = "sp"
			intervals [1705]:
				xmin = 410.5207
				xmax = 410.7207
				text = "W"
			intervals [1706]:
				xmin = 410.7207
				xmax = 410.8607
				text = "AH1"
			intervals [1707]:
				xmin = 410.8607
				xmax = 410.9107
				text = "T"
			intervals [1708]:
				xmin = 410.9107
				xmax = 410.9407
				text = "Z"
			intervals [1709]:
				xmin = 410.9407
				xmax = 410.9907
				text = "DH"
			intervals [1710]:
				xmin = 410.9907
				xmax = 411.0207
				text = "AH1"
			intervals [1711]:
				xmin = 411.0207
				xmax = 411.2707
				text = "S"
			intervals [1712]:
				xmin = 411.2707
				xmax = 411.3207
				text = "T"
			intervals [1713]:
				xmin = 411.3207
				xmax = 411.4407
				text = "AO1"
			intervals [1714]:
				xmin = 411.4407
				xmax = 411.4907
				text = "R"
			intervals [1715]:
				xmin = 411.4907
				xmax = 411.5807
				text = "IY0"
			intervals [1716]:
				xmin = 411.5807
				xmax = 411.6107
				text = "AH0"
			intervals [1717]:
				xmin = 411.6107
				xmax = 411.6407
				text = "V"
			intervals [1718]:
				xmin = 411.6407
				xmax = 411.6807
				text = "G"
			intervals [1719]:
				xmin = 411.6807
				xmax = 411.7307
				text = "AO1"
			intervals [1720]:
				xmin = 411.7307
				xmax = 411.8407
				text = "N"
			intervals [1721]:
				xmin = 411.8407
				xmax = 411.8907
				text = "sp"
			intervals [1722]:
				xmin = 411.8907
				xmax = 411.9207
				text = "W"
			intervals [1723]:
				xmin = 411.9207
				xmax = 411.9507
				text = "IH0"
			intervals [1724]:
				xmin = 411.9507
				xmax = 411.9807
				text = "DH"
			intervals [1725]:
				xmin = 411.9807
				xmax = 412.1307
				text = "sp"
			intervals [1726]:
				xmin = 412.1307
				xmax = 412.1707
				text = "DH"
			intervals [1727]:
				xmin = 412.1707
				xmax = 412.2507
				text = "IY0"
			intervals [1728]:
				xmin = 412.2507
				xmax = 412.2807
				text = "sp"
			intervals [1729]:
				xmin = 412.2807
				xmax = 412.3307
				text = "W"
			intervals [1730]:
				xmin = 412.3307
				xmax = 412.3607
				text = "IH1"
			intervals [1731]:
				xmin = 412.3607
				xmax = 412.3907
				text = "N"
			intervals [1732]:
				xmin = 412.3907
				xmax = 412.4307
				text = "D"
			intervals [1733]:
				xmin = 412.4307
				xmax = 412.6507
				text = "sp"
			intervals [1734]:
				xmin = 412.6507
				xmax = 414.200
				text = ""
			intervals [1735]:
				xmin = 414.200
				xmax = 414.300
				text = "D"
			intervals [1736]:
				xmin = 414.300
				xmax = 414.490
				text = "UW1"
			intervals [1737]:
				xmin = 414.490
				xmax = 414.660
				text = "sp"
			intervals [1738]:
				xmin = 414.660
				xmax = 414.740
				text = "Y"
			intervals [1739]:
				xmin = 414.740
				xmax = 414.790
				text = "UW1"
			intervals [1740]:
				xmin = 414.790
				xmax = 415.300
				text = "sp"
			intervals [1741]:
				xmin = 415.300
				xmax = 415.330
				text = "spn"
			intervals [1742]:
				xmin = 415.330
				xmax = 415.370
				text = "sp"
			intervals [1743]:
				xmin = 415.370
				xmax = 419.9218
				text = ""
			intervals [1744]:
				xmin = 419.9218
				xmax = 419.9718
				text = "M"
			intervals [1745]:
				xmin = 419.9718
				xmax = 420.0018
				text = "HH"
			intervals [1746]:
				xmin = 420.0018
				xmax = 420.4718
				text = "M"
			intervals [1747]:
				xmin = 420.4718
				xmax = 420.5018
				text = "sp"
			intervals [1748]:
				xmin = 420.5018
				xmax = 422.8117
				text = ""
			intervals [1749]:
				xmin = 422.8117
				xmax = 422.9317
				text = "D"
			intervals [1750]:
				xmin = 422.9317
				xmax = 422.9617
				text = "UW1"
			intervals [1751]:
				xmin = 422.9617
				xmax = 422.9917
				text = "Y"
			intervals [1752]:
				xmin = 422.9917
				xmax = 423.0217
				text = "UW1"
			intervals [1753]:
				xmin = 423.0217
				xmax = 423.0617
				text = "HH"
			intervals [1754]:
				xmin = 423.0617
				xmax = 423.1217
				text = "AE1"
			intervals [1755]:
				xmin = 423.1217
				xmax = 423.1817
				text = "V"
			intervals [1756]:
				xmin = 423.1817
				xmax = 423.2717
				text = "AH0"
			intervals [1757]:
				xmin = 423.2717
				xmax = 423.4017
				text = "sp"
			intervals [1758]:
				xmin = 423.4017
				xmax = 423.4517
				text = "P"
			intervals [1759]:
				xmin = 423.4517
				xmax = 423.4917
				text = "EH1"
			intervals [1760]:
				xmin = 423.4917
				xmax = 423.5717
				text = "T"
			intervals [1761]:
				xmin = 423.5717
				xmax = 423.6817
				text = "sp"
			intervals [1762]:
				xmin = 423.6817
				xmax = 426.6653
				text = ""
			intervals [1763]:
				xmin = 426.6653
				xmax = 426.6953
				text = "D"
			intervals [1764]:
				xmin = 426.6953
				xmax = 426.7253
				text = "IH0"
			intervals [1765]:
				xmin = 426.7253
				xmax = 426.7553
				text = "D"
			intervals [1766]:
				xmin = 426.7553
				xmax = 426.7853
				text = "sp"
			intervals [1767]:
				xmin = 426.7853
				xmax = 426.8153
				text = "Y"
			intervals [1768]:
				xmin = 426.8153
				xmax = 426.8453
				text = "UW1"
			intervals [1769]:
				xmin = 426.8453
				xmax = 426.8753
				text = "sp"
			intervals [1770]:
				xmin = 426.8753
				xmax = 426.9453
				text = "HH"
			intervals [1771]:
				xmin = 426.9453
				xmax = 426.9853
				text = "AE1"
			intervals [1772]:
				xmin = 426.9853
				xmax = 427.0553
				text = "V"
			intervals [1773]:
				xmin = 427.0553
				xmax = 427.1053
				text = "HH"
			intervals [1774]:
				xmin = 427.1053
				xmax = 427.1353
				text = "W"
			intervals [1775]:
				xmin = 427.1353
				xmax = 427.1653
				text = "AH1"
			intervals [1776]:
				xmin = 427.1653
				xmax = 427.2653
				text = "N"
			intervals [1777]:
				xmin = 427.2653
				xmax = 427.3353
				text = "W"
			intervals [1778]:
				xmin = 427.3353
				xmax = 427.3853
				text = "EH1"
			intervals [1779]:
				xmin = 427.3853
				xmax = 427.4253
				text = "N"
			intervals [1780]:
				xmin = 427.4253
				xmax = 427.4553
				text = "sp"
			intervals [1781]:
				xmin = 427.4553
				xmax = 427.4853
				text = "Y"
			intervals [1782]:
				xmin = 427.4853
				xmax = 427.5153
				text = "UW1"
			intervals [1783]:
				xmin = 427.5153
				xmax = 427.5453
				text = "W"
			intervals [1784]:
				xmin = 427.5453
				xmax = 427.5853
				text = "ER0"
			intervals [1785]:
				xmin = 427.5853
				xmax = 427.6753
				text = "AH0"
			intervals [1786]:
				xmin = 427.6753
				xmax = 427.8153
				text = "sp"
			intervals [1787]:
				xmin = 427.8153
				xmax = 427.8553
				text = "K"
			intervals [1788]:
				xmin = 427.8553
				xmax = 427.8953
				text = "IH1"
			intervals [1789]:
				xmin = 427.8953
				xmax = 428.0353
				text = "D"
			intervals [1790]:
				xmin = 428.0353
				xmax = 428.0953
				text = "sp"
			intervals [1791]:
				xmin = 428.0953
				xmax = 429.8428
				text = ""
			intervals [1792]:
				xmin = 429.8428
				xmax = 430.1228
				text = "OW1"
			intervals [1793]:
				xmin = 430.1228
				xmax = 430.1528
				text = "sp"
			intervals [1794]:
				xmin = 430.1528
				xmax = 430.1828
				text = "Y"
			intervals [1795]:
				xmin = 430.1828
				xmax = 430.2728
				text = "AE1"
			intervals [1796]:
				xmin = 430.2728
				xmax = 431.0546
				text = "sp"
			intervals [1797]:
				xmin = 431.0546
				xmax = 431.1446
				text = "HH"
			intervals [1798]:
				xmin = 431.1446
				xmax = 431.1746
				text = "W"
			intervals [1799]:
				xmin = 431.1746
				xmax = 431.2046
				text = "AH1"
			intervals [1800]:
				xmin = 431.2046
				xmax = 431.2446
				text = "T"
			intervals [1801]:
				xmin = 431.2446
				xmax = 431.3246
				text = "sp"
			intervals [1802]:
				xmin = 431.3246
				xmax = 431.4046
				text = "K"
			intervals [1803]:
				xmin = 431.4046
				xmax = 431.4646
				text = "AY1"
			intervals [1804]:
				xmin = 431.4646
				xmax = 431.7346
				text = "N"
			intervals [1805]:
				xmin = 431.7346
				xmax = 431.7646
				text = "sp"
			intervals [1806]:
				xmin = 431.7646
				xmax = 436.9419
				text = ""
			intervals [1807]:
				xmin = 436.9419
				xmax = 437.2119
				text = "M"
			intervals [1808]:
				xmin = 437.2119
				xmax = 437.3019
				text = "HH"
			intervals [1809]:
				xmin = 437.3019
				xmax = 437.4919
				text = "M"
			intervals [1810]:
				xmin = 437.4919
				xmax = 440.0264
				text = "sp"
			intervals [1811]:
				xmin = 440.0264
				xmax = 440.1764
				text = "OW1"
			intervals [1812]:
				xmin = 440.1764
				xmax = 440.3064
				text = "W"
			intervals [1813]:
				xmin = 440.3064
				xmax = 440.4564
				text = "ER1"
			intervals [1814]:
				xmin = 440.4564
				xmax = 440.5264
				text = "Y"
			intervals [1815]:
				xmin = 440.5264
				xmax = 440.5664
				text = "UW1"
			intervals [1816]:
				xmin = 440.5664
				xmax = 440.6764
				text = "sp"
			intervals [1817]:
				xmin = 440.6764
				xmax = 441.6956
				text = ""
			intervals [1818]:
				xmin = 441.6956
				xmax = 441.7456
				text = "HH"
			intervals [1819]:
				xmin = 441.7456
				xmax = 441.7856
				text = "W"
			intervals [1820]:
				xmin = 441.7856
				xmax = 441.8256
				text = "AH1"
			intervals [1821]:
				xmin = 441.8256
				xmax = 441.8756
				text = "T"
			intervals [1822]:
				xmin = 441.8756
				xmax = 441.9356
				text = "sp"
			intervals [1823]:
				xmin = 441.9356
				xmax = 441.9756
				text = "K"
			intervals [1824]:
				xmin = 441.9756
				xmax = 442.0156
				text = "AY1"
			intervals [1825]:
				xmin = 442.0156
				xmax = 442.0456
				text = "N"
			intervals [1826]:
				xmin = 442.0456
				xmax = 442.1256
				text = "AH0"
			intervals [1827]:
				xmin = 442.1256
				xmax = 442.1656
				text = "V"
			intervals [1828]:
				xmin = 442.1656
				xmax = 442.2656
				text = "S"
			intervals [1829]:
				xmin = 442.2656
				xmax = 442.3056
				text = "T"
			intervals [1830]:
				xmin = 442.3056
				xmax = 442.3756
				text = "AH1"
			intervals [1831]:
				xmin = 442.3756
				xmax = 442.4056
				text = "F"
			intervals [1832]:
				xmin = 442.4056
				xmax = 442.4556
				text = "sp"
			intervals [1833]:
				xmin = 442.4556
				xmax = 442.5256
				text = "D"
			intervals [1834]:
				xmin = 442.5256
				xmax = 442.5556
				text = "IH0"
			intervals [1835]:
				xmin = 442.5556
				xmax = 442.5956
				text = "D"
			intervals [1836]:
				xmin = 442.5956
				xmax = 442.6256
				text = "sp"
			intervals [1837]:
				xmin = 442.6256
				xmax = 442.6756
				text = "Y"
			intervals [1838]:
				xmin = 442.6756
				xmax = 442.7356
				text = "UW1"
			intervals [1839]:
				xmin = 442.7356
				xmax = 442.7756
				text = "sp"
			intervals [1840]:
				xmin = 442.7756
				xmax = 442.8556
				text = "HH"
			intervals [1841]:
				xmin = 442.8556
				xmax = 442.8856
				text = "AH1"
			intervals [1842]:
				xmin = 442.8856
				xmax = 442.9156
				text = "N"
			intervals [1843]:
				xmin = 442.9156
				xmax = 442.9456
				text = "T"
			intervals [1844]:
				xmin = 442.9456
				xmax = 444.9946
				text = ""
			intervals [1845]:
				xmin = 444.9946
				xmax = 445.0546
				text = "sil"
			intervals [1846]:
				xmin = 445.0546
				xmax = 445.2346
				text = "HH"
			intervals [1847]:
				xmin = 445.2346
				xmax = 445.3546
				text = "M"
			intervals [1848]:
				xmin = 445.3546
				xmax = 445.3946
				text = "sp"
			intervals [1849]:
				xmin = 445.3946
				xmax = 447.1902
				text = ""
			intervals [1850]:
				xmin = 447.1902
				xmax = 447.3802
				text = "M"
			intervals [1851]:
				xmin = 447.3802
				xmax = 447.5302
				text = "sp"
			intervals [1852]:
				xmin = 447.5302
				xmax = 450.5847
				text = ""
			intervals [1853]:
				xmin = 450.5847
				xmax = 450.6447
				text = "M"
			intervals [1854]:
				xmin = 450.6447
				xmax = 450.6947
				text = "HH"
			intervals [1855]:
				xmin = 450.6947
				xmax = 450.8747
				text = "M"
			intervals [1856]:
				xmin = 450.8747
				xmax = 451.0347
				text = "sp"
			intervals [1857]:
				xmin = 451.0347
				xmax = 451.9347
				text = ""
			intervals [1858]:
				xmin = 451.9347
				xmax = 451.9947
				text = "HH"
			intervals [1859]:
				xmin = 451.9947
				xmax = 452.0247
				text = "AW1"
			intervals [1860]:
				xmin = 452.0247
				xmax = 452.0647
				text = "D"
			intervals [1861]:
				xmin = 452.0647
				xmax = 452.1047
				text = "IH0"
			intervals [1862]:
				xmin = 452.1047
				xmax = 452.1347
				text = "D"
			intervals [1863]:
				xmin = 452.1347
				xmax = 452.1647
				text = "sp"
			intervals [1864]:
				xmin = 452.1647
				xmax = 452.2347
				text = "Y"
			intervals [1865]:
				xmin = 452.2347
				xmax = 452.2947
				text = "UW1"
			intervals [1866]:
				xmin = 452.2947
				xmax = 452.3747
				text = "D"
			intervals [1867]:
				xmin = 452.3747
				xmax = 452.5147
				text = "UW1"
			intervals [1868]:
				xmin = 452.5147
				xmax = 452.5447
				text = "sp"
			intervals [1869]:
				xmin = 452.5447
				xmax = 452.5747
				text = "DH"
			intervals [1870]:
				xmin = 452.5747
				xmax = 452.7147
				text = "AH0"
			intervals [1871]:
				xmin = 452.7147
				xmax = 452.7547
				text = "T"
			intervals [1872]:
				xmin = 452.7547
				xmax = 452.7847
				text = "sp"
			intervals [1873]:
				xmin = 452.7847
				xmax = 452.8247
				text = "W"
			intervals [1874]:
				xmin = 452.8247
				xmax = 452.8547
				text = "AH1"
			intervals [1875]:
				xmin = 452.8547
				xmax = 452.8847
				text = "T"
			intervals [1876]:
				xmin = 452.8847
				xmax = 452.9347
				text = "sp"
			intervals [1877]:
				xmin = 452.9347
				xmax = 452.9947
				text = "Z"
			intervals [1878]:
				xmin = 452.9947
				xmax = 453.0247
				text = "sp"
			intervals [1879]:
				xmin = 453.0247
				xmax = 453.0647
				text = "HH"
			intervals [1880]:
				xmin = 453.0647
				xmax = 453.0947
				text = "W"
			intervals [1881]:
				xmin = 453.0947
				xmax = 453.1247
				text = "AH1"
			intervals [1882]:
				xmin = 453.1247
				xmax = 453.1547
				text = "T"
			intervals [1883]:
				xmin = 453.1547
				xmax = 453.1947
				text = "sp"
			intervals [1884]:
				xmin = 453.1947
				xmax = 453.2747
				text = "Z"
			intervals [1885]:
				xmin = 453.2747
				xmax = 453.3047
				text = "sp"
			intervals [1886]:
				xmin = 453.3047
				xmax = 453.3547
				text = "DH"
			intervals [1887]:
				xmin = 453.3547
				xmax = 453.4347
				text = "AH0"
			intervals [1888]:
				xmin = 453.4347
				xmax = 453.4647
				text = "T"
			intervals [1889]:
				xmin = 453.4647
				xmax = 453.4947
				text = "sp"
			intervals [1890]:
				xmin = 453.4947
				xmax = 453.6147
				text = "L"
			intervals [1891]:
				xmin = 453.6147
				xmax = 453.6747
				text = "AY1"
			intervals [1892]:
				xmin = 453.6747
				xmax = 453.7247
				text = "K"
			intervals [1893]:
				xmin = 453.7247
				xmax = 460.0921
				text = "sp"
			intervals [1894]:
				xmin = 460.0921
				xmax = 460.1821
				text = "G"
			intervals [1895]:
				xmin = 460.1821
				xmax = 460.2221
				text = "EH1"
			intervals [1896]:
				xmin = 460.2221
				xmax = 460.2621
				text = "T"
			intervals [1897]:
				xmin = 460.2621
				xmax = 460.2921
				text = "sp"
			intervals [1898]:
				xmin = 460.2921
				xmax = 460.4221
				text = "S"
			intervals [1899]:
				xmin = 460.4221
				xmax = 460.4821
				text = "T"
			intervals [1900]:
				xmin = 460.4821
				xmax = 460.5121
				text = "AA1"
			intervals [1901]:
				xmin = 460.5121
				xmax = 460.5521
				text = "R"
			intervals [1902]:
				xmin = 460.5521
				xmax = 460.5821
				text = "T"
			intervals [1903]:
				xmin = 460.5821
				xmax = 460.6321
				text = "AH0"
			intervals [1904]:
				xmin = 460.6321
				xmax = 460.6821
				text = "D"
			intervals [1905]:
				xmin = 460.6821
				xmax = 460.8821
				text = "sp"
			intervals [1906]:
				xmin = 460.8821
				xmax = 467.7059
				text = ""
			intervals [1907]:
				xmin = 467.7059
				xmax = 467.7359
				text = "OW1"
			intervals [1908]:
				xmin = 467.7359
				xmax = 467.7659
				text = "IH0"
			intervals [1909]:
				xmin = 467.7659
				xmax = 467.7959
				text = "T"
			intervals [1910]:
				xmin = 467.7959
				xmax = 467.8259
				text = "sp"
			intervals [1911]:
				xmin = 467.8259
				xmax = 467.8859
				text = "W"
			intervals [1912]:
				xmin = 467.8859
				xmax = 467.9159
				text = "OW1"
			intervals [1913]:
				xmin = 467.9159
				xmax = 467.9559
				text = "N"
			intervals [1914]:
				xmin = 467.9559
				xmax = 467.9859
				text = "T"
			intervals [1915]:
				xmin = 467.9859
				xmax = 468.6059
				text = "sp"
			intervals [1916]:
				xmin = 468.6059
				xmax = 474.8358
				text = ""
			intervals [1917]:
				xmin = 474.8358
				xmax = 474.9158
				text = "N"
			intervals [1918]:
				xmin = 474.9158
				xmax = 474.9458
				text = "OW1"
			intervals [1919]:
				xmin = 474.9458
				xmax = 475.1358
				text = "sp"
			intervals [1920]:
				xmin = 475.1358
				xmax = 475.1758
				text = "K"
			intervals [1921]:
				xmin = 475.1758
				xmax = 475.2258
				text = "IH1"
			intervals [1922]:
				xmin = 475.2258
				xmax = 475.2558
				text = "D"
			intervals [1923]:
				xmin = 475.2558
				xmax = 475.2858
				text = "IH0"
			intervals [1924]:
				xmin = 475.2858
				xmax = 475.3858
				text = "N"
			intervals [1925]:
				xmin = 475.3858
				xmax = 475.5258
				text = "sp"
			intervals [1926]:
				xmin = 475.5258
				xmax = 475.9949
				text = ""
			intervals [1927]:
				xmin = 475.9949
				xmax = 476.0849
				text = "DH"
			intervals [1928]:
				xmin = 476.0849
				xmax = 476.1149
				text = "EH1"
			intervals [1929]:
				xmin = 476.1149
				xmax = 476.2249
				text = "R"
			intervals [1930]:
				xmin = 476.2249
				xmax = 476.2849
				text = "sp"
			intervals [1931]:
				xmin = 476.2849
				xmax = 476.3349
				text = "V"
			intervals [1932]:
				xmin = 476.3349
				xmax = 476.3949
				text = "IH1"
			intervals [1933]:
				xmin = 476.3949
				xmax = 476.4249
				text = "SH"
			intervals [1934]:
				xmin = 476.4249
				xmax = 476.4649
				text = "AH0"
			intervals [1935]:
				xmin = 476.4649
				xmax = 476.4949
				text = "S"
			intervals [1936]:
				xmin = 476.4949
				xmax = 476.7149
				text = "sp"
			intervals [1937]:
				xmin = 476.7149
				xmax = 476.7449
				text = "HH"
			intervals [1938]:
				xmin = 476.7449
				xmax = 476.8349
				text = "AH1"
			intervals [1939]:
				xmin = 476.8349
				xmax = 477.455
				text = "sp"
			intervals [1940]:
				xmin = 477.455
				xmax = 477.485
				text = "DH"
			intervals [1941]:
				xmin = 477.485
				xmax = 477.515
				text = "EY1"
			intervals [1942]:
				xmin = 477.515
				xmax = 477.545
				text = "sp"
			intervals [1943]:
				xmin = 477.545
				xmax = 477.585
				text = "L"
			intervals [1944]:
				xmin = 477.585
				xmax = 477.625
				text = "UH1"
			intervals [1945]:
				xmin = 477.625
				xmax = 477.735
				text = "K"
			intervals [1946]:
				xmin = 477.735
				xmax = 477.795
				text = "S"
			intervals [1947]:
				xmin = 477.795
				xmax = 477.855
				text = "OW1"
			intervals [1948]:
				xmin = 477.855
				xmax = 477.975
				text = "sp"
			intervals [1949]:
				xmin = 477.975
				xmax = 478.115
				text = "K"
			intervals [1950]:
				xmin = 478.115
				xmax = 478.145
				text = "Y"
			intervals [1951]:
				xmin = 478.145
				xmax = 478.185
				text = "UW1"
			intervals [1952]:
				xmin = 478.185
				xmax = 478.235
				text = "T"
			intervals [1953]:
				xmin = 478.235
				xmax = 478.415
				text = "sp"
			intervals [1954]:
				xmin = 478.415
				xmax = 479.325
				text = "spn"
			intervals [1955]:
				xmin = 479.325
				xmax = 482.7305
				text = ""
			intervals [1956]:
				xmin = 482.7305
				xmax = 482.8505
				text = "HH"
			intervals [1957]:
				xmin = 482.8505
				xmax = 482.9005
				text = "W"
			intervals [1958]:
				xmin = 482.9005
				xmax = 482.9505
				text = "AH1"
			intervals [1959]:
				xmin = 482.9505
				xmax = 482.9905
				text = "T"
			intervals [1960]:
				xmin = 482.9905
				xmax = 483.0205
				text = "D"
			intervals [1961]:
				xmin = 483.0205
				xmax = 483.0605
				text = "IH0"
			intervals [1962]:
				xmin = 483.0605
				xmax = 483.1305
				text = "D"
			intervals [1963]:
				xmin = 483.1305
				xmax = 483.1705
				text = "Y"
			intervals [1964]:
				xmin = 483.1705
				xmax = 483.2405
				text = "UW1"
			intervals [1965]:
				xmin = 483.2405
				xmax = 483.2905
				text = "D"
			intervals [1966]:
				xmin = 483.2905
				xmax = 483.3905
				text = "UW1"
			intervals [1967]:
				xmin = 483.3905
				xmax = 483.4205
				text = "W"
			intervals [1968]:
				xmin = 483.4205
				xmax = 483.4805
				text = "IH0"
			intervals [1969]:
				xmin = 483.4805
				xmax = 483.5205
				text = "DH"
			intervals [1970]:
				xmin = 483.5205
				xmax = 483.5805
				text = "AH0"
			intervals [1971]:
				xmin = 483.5805
				xmax = 483.6605
				text = "sp"
			intervals [1972]:
				xmin = 483.6605
				xmax = 483.7105
				text = "P"
			intervals [1973]:
				xmin = 483.7105
				xmax = 483.8605
				text = "AA1"
			intervals [1974]:
				xmin = 483.8605
				xmax = 483.9605
				text = "S"
			intervals [1975]:
				xmin = 483.9605
				xmax = 483.9905
				text = "AH0"
			intervals [1976]:
				xmin = 483.9905
				xmax = 484.0705
				text = "M"
			intervals [1977]:
				xmin = 484.0705
				xmax = 484.1005
				text = "W"
			intervals [1978]:
				xmin = 484.1005
				xmax = 484.1305
				text = "EH1"
			intervals [1979]:
				xmin = 484.1305
				xmax = 484.1605
				text = "N"
			intervals [1980]:
				xmin = 484.1605
				xmax = 484.2105
				text = "sp"
			intervals [1981]:
				xmin = 484.2105
				xmax = 484.2405
				text = "Y"
			intervals [1982]:
				xmin = 484.2405
				xmax = 484.2905
				text = "UW1"
			intervals [1983]:
				xmin = 484.2905
				xmax = 484.4205
				text = "sp"
			intervals [1984]:
				xmin = 484.4205
				xmax = 484.4505
				text = "K"
			intervals [1985]:
				xmin = 484.4505
				xmax = 484.4905
				text = "AO1"
			intervals [1986]:
				xmin = 484.4905
				xmax = 484.5205
				text = "T"
			intervals [1987]:
				xmin = 484.5205
				xmax = 484.5505
				text = "IH0"
			intervals [1988]:
				xmin = 484.5505
				xmax = 484.7005
				text = "T"
			intervals [1989]:
				xmin = 484.7005
				xmax = 484.7805
				text = "sp"
			intervals [1990]:
				xmin = 484.7805
				xmax = 491.865
				text = ""
			intervals [1991]:
				xmin = 491.865
				xmax = 492.215
				text = "OW1"
			intervals [1992]:
				xmin = 492.215
				xmax = 492.305
				text = "AY1"
			intervals [1993]:
				xmin = 492.305
				xmax = 492.595
				text = "sp"
			intervals [1994]:
				xmin = 492.595
				xmax = 492.655
				text = "S"
			intervals [1995]:
				xmin = 492.655
				xmax = 492.685
				text = "IY1"
			intervals [1996]:
				xmin = 492.685
				xmax = 500.0324
				text = ""
			intervals [1997]:
				xmin = 500.0324
				xmax = 500.0924
				text = "N"
			intervals [1998]:
				xmin = 500.0924
				xmax = 500.1224
				text = "OW1"
			intervals [1999]:
				xmin = 500.1224
				xmax = 500.1624
				text = "K"
			intervals [2000]:
				xmin = 500.1624
				xmax = 500.1924
				text = "IH1"
			intervals [2001]:
				xmin = 500.1924
				xmax = 500.2324
				text = "D"
			intervals [2002]:
				xmin = 500.2324
				xmax = 500.2624
				text = "IH0"
			intervals [2003]:
				xmin = 500.2624
				xmax = 500.3624
				text = "N"
			intervals [2004]:
				xmin = 500.3624
				xmax = 500.7324
				text = "sp"
			intervals [2005]:
				xmin = 500.7324
				xmax = 502.1644
				text = ""
			intervals [2006]:
				xmin = 502.1644
				xmax = 502.4844
				text = "OW1"
			intervals [2007]:
				xmin = 502.4844
				xmax = 502.6244
				text = "sp"
			intervals [2008]:
				xmin = 502.6244
				xmax = 507.7499
				text = ""
			intervals [2009]:
				xmin = 507.7499
				xmax = 508.3099
				text = "spn"
			intervals [2010]:
				xmin = 508.3099
				xmax = 508.3399
				text = "DH"
			intervals [2011]:
				xmin = 508.3399
				xmax = 508.3699
				text = "AH0"
			intervals [2012]:
				xmin = 508.3699
				xmax = 508.3999
				text = "T"
			intervals [2013]:
				xmin = 508.3999
				xmax = 508.4599
				text = "sp"
			intervals [2014]:
				xmin = 508.4599
				xmax = 508.6599
				text = "Z"
			intervals [2015]:
				xmin = 508.6599
				xmax = 508.6999
				text = "sp"
			intervals [2016]:
				xmin = 508.6999
				xmax = 508.7299
				text = "N"
			intervals [2017]:
				xmin = 508.7299
				xmax = 508.7599
				text = "AA1"
			intervals [2018]:
				xmin = 508.7599
				xmax = 508.7899
				text = "T"
			intervals [2019]:
				xmin = 508.7899
				xmax = 508.8599
				text = "sp"
			intervals [2020]:
				xmin = 508.8599
				xmax = 508.9599
				text = "B"
			intervals [2021]:
				xmin = 508.9599
				xmax = 508.9899
				text = "AE1"
			intervals [2022]:
				xmin = 508.9899
				xmax = 509.0199
				text = "D"
			intervals [2023]:
				xmin = 509.0199
				xmax = 510.638
				text = "sp"
			intervals [2024]:
				xmin = 510.638
				xmax = 510.688
				text = "HH"
			intervals [2025]:
				xmin = 510.688
				xmax = 510.848
				text = "M"
			intervals [2026]:
				xmin = 510.848
				xmax = 510.878
				text = "sp"
			intervals [2027]:
				xmin = 510.878
				xmax = 512.4489
				text = ""
			intervals [2028]:
				xmin = 512.4489
				xmax = 512.4989
				text = "DH"
			intervals [2029]:
				xmin = 512.4989
				xmax = 512.5289
				text = "AH0"
			intervals [2030]:
				xmin = 512.5289
				xmax = 512.5889
				text = "T"
			intervals [2031]:
				xmin = 512.5889
				xmax = 512.7689
				text = "sp"
			intervals [2032]:
				xmin = 512.7689
				xmax = 512.8289
				text = "Z"
			intervals [2033]:
				xmin = 512.8289
				xmax = 512.8689
				text = "W"
			intervals [2034]:
				xmin = 512.8689
				xmax = 512.8989
				text = "AH1"
			intervals [2035]:
				xmin = 512.8989
				xmax = 512.9389
				text = "T"
			intervals [2036]:
				xmin = 512.9389
				xmax = 513.0889
				text = "sp"
			intervals [2037]:
				xmin = 513.0889
				xmax = 513.7763
				text = ""
			intervals [2038]:
				xmin = 513.7763
				xmax = 513.8863
				text = "W"
			intervals [2039]:
				xmin = 513.8863
				xmax = 513.9263
				text = "AH1"
			intervals [2040]:
				xmin = 513.9263
				xmax = 513.9663
				text = "T"
			intervals [2041]:
				xmin = 513.9663
				xmax = 514.1163
				text = "AY1"
			intervals [2042]:
				xmin = 514.1163
				xmax = 514.1663
				text = "sp"
			intervals [2043]:
				xmin = 514.1663
				xmax = 514.1963
				text = "M"
			intervals [2044]:
				xmin = 514.1963
				xmax = 514.2863
				text = "IH1"
			intervals [2045]:
				xmin = 514.2863
				xmax = 514.4063
				text = "S"
			intervals [2046]:
				xmin = 514.4063
				xmax = 514.4563
				text = "T"
			intervals [2047]:
				xmin = 514.4563
				xmax = 514.5463
				text = "AW1"
			intervals [2048]:
				xmin = 514.5463
				xmax = 514.6063
				text = "T"
			intervals [2049]:
				xmin = 514.6063
				xmax = 514.6363
				text = "sp"
			intervals [2050]:
				xmin = 514.6363
				xmax = 514.6663
				text = "AA1"
			intervals [2051]:
				xmin = 514.6663
				xmax = 514.7863
				text = "N"
			intervals [2052]:
				xmin = 514.7863
				xmax = 514.8163
				text = "sp"
			intervals [2053]:
				xmin = 514.8163
				xmax = 514.8563
				text = "G"
			intervals [2054]:
				xmin = 514.8563
				xmax = 514.8863
				text = "R"
			intervals [2055]:
				xmin = 514.8863
				xmax = 514.9263
				text = "OW1"
			intervals [2056]:
				xmin = 514.9263
				xmax = 514.9663
				text = "IH0"
			intervals [2057]:
				xmin = 514.9663
				xmax = 515.0363
				text = "N"
			intervals [2058]:
				xmin = 515.0363
				xmax = 515.0963
				text = "AH1"
			intervals [2059]:
				xmin = 515.0963
				xmax = 515.1463
				text = "P"
			intervals [2060]:
				xmin = 515.1463
				xmax = 515.2063
				text = "ER0"
			intervals [2061]:
				xmin = 515.2063
				xmax = 515.2863
				text = "AW1"
			intervals [2062]:
				xmin = 515.2863
				xmax = 515.5663
				text = "N"
			intervals [2063]:
				xmin = 515.5663
				xmax = 515.6363
				text = "D"
			intervals [2064]:
				xmin = 515.6363
				xmax = 515.7463
				text = "S"
			intervals [2065]:
				xmin = 515.7463
				xmax = 515.8163
				text = "IH1"
			intervals [2066]:
				xmin = 515.8163
				xmax = 515.9263
				text = "T"
			intervals [2067]:
				xmin = 515.9263
				xmax = 515.9763
				text = "IY0"
			intervals [2068]:
				xmin = 515.9763
				xmax = 516.0763
				text = "Z"
			intervals [2069]:
				xmin = 516.0763
				xmax = 516.1563
				text = "AO1"
			intervals [2070]:
				xmin = 516.1563
				xmax = 516.2663
				text = "L"
			intervals [2071]:
				xmin = 516.2663
				xmax = 516.2963
				text = "sp"
			intervals [2072]:
				xmin = 516.2963
				xmax = 516.3563
				text = "DH"
			intervals [2073]:
				xmin = 516.3563
				xmax = 516.4163
				text = "AH1"
			intervals [2074]:
				xmin = 516.4163
				xmax = 516.4463
				text = "T"
			intervals [2075]:
				xmin = 516.4463
				xmax = 516.5963
				text = "AY1"
			intervals [2076]:
				xmin = 516.5963
				xmax = 516.6763
				text = "M"
			intervals [2077]:
				xmin = 516.6763
				xmax = 516.7563
				text = "sp"
			intervals [2078]:
				xmin = 516.7563
				xmax = 534.7864
				text = ""
			intervals [2079]:
				xmin = 534.7864
				xmax = 534.8564
				text = "M"
			intervals [2080]:
				xmin = 534.8564
				xmax = 534.8964
				text = "HH"
			intervals [2081]:
				xmin = 534.8964
				xmax = 535.1264
				text = "M"
			intervals [2082]:
				xmin = 535.1264
				xmax = 535.4164
				text = "sp"
			intervals [2083]:
				xmin = 535.4164
				xmax = 535.9864
				text = ""
			intervals [2084]:
				xmin = 535.9864
				xmax = 536.0164
				text = "D"
			intervals [2085]:
				xmin = 536.0164
				xmax = 536.0464
				text = "UW1"
			intervals [2086]:
				xmin = 536.0464
				xmax = 536.0964
				text = "DH"
			intervals [2087]:
				xmin = 536.0964
				xmax = 536.1464
				text = "EY1"
			intervals [2088]:
				xmin = 536.1464
				xmax = 536.2164
				text = "HH"
			intervals [2089]:
				xmin = 536.2164
				xmax = 536.2864
				text = "AE1"
			intervals [2090]:
				xmin = 536.2864
				xmax = 536.3164
				text = "V"
			intervals [2091]:
				xmin = 536.3164
				xmax = 536.3464
				text = "sp"
			intervals [2092]:
				xmin = 536.3464
				xmax = 536.4464
				text = "M"
			intervals [2093]:
				xmin = 536.4464
				xmax = 536.4864
				text = "IH1"
			intervals [2094]:
				xmin = 536.4864
				xmax = 536.5364
				text = "NG"
			intervals [2095]:
				xmin = 536.5364
				xmax = 536.5864
				text = "K"
			intervals [2096]:
				xmin = 536.5864
				xmax = 536.6564
				text = "sp"
			intervals [2097]:
				xmin = 536.6564
				xmax = 536.7164
				text = "D"
			intervals [2098]:
				xmin = 536.7164
				xmax = 536.7664
				text = "AW1"
			intervals [2099]:
				xmin = 536.7664
				xmax = 536.8164
				text = "N"
			intervals [2100]:
				xmin = 536.8164
				xmax = 536.8464
				text = "sp"
			intervals [2101]:
				xmin = 536.8464
				xmax = 536.9064
				text = "IH0"
			intervals [2102]:
				xmin = 536.9064
				xmax = 536.9364
				text = "N"
			intervals [2103]:
				xmin = 536.9364
				xmax = 536.9764
				text = "N"
			intervals [2104]:
				xmin = 536.9764
				xmax = 537.0264
				text = "AO1"
			intervals [2105]:
				xmin = 537.0264
				xmax = 537.0564
				text = "R"
			intervals [2106]:
				xmin = 537.0564
				xmax = 537.0864
				text = "TH"
			intervals [2107]:
				xmin = 537.0864
				xmax = 537.1164
				text = "K"
			intervals [2108]:
				xmin = 537.1164
				xmax = 537.1464
				text = "EH2"
			intervals [2109]:
				xmin = 537.1464
				xmax = 537.1764
				text = "R"
			intervals [2110]:
				xmin = 537.1764
				xmax = 537.2064
				text = "AH0"
			intervals [2111]:
				xmin = 537.2064
				xmax = 537.2364
				text = "L"
			intervals [2112]:
				xmin = 537.2364
				xmax = 537.2664
				text = "AY1"
			intervals [2113]:
				xmin = 537.2664
				xmax = 537.2964
				text = "N"
			intervals [2114]:
				xmin = 537.2964
				xmax = 537.3264
				text = "AH0"
			intervals [2115]:
				xmin = 537.3264
				xmax = 537.8164
				text = "sp"
			intervals [2116]:
				xmin = 537.8164
				xmax = 539.2074
				text = ""
			intervals [2117]:
				xmin = 539.2074
				xmax = 539.2374
				text = "OW1"
			intervals [2118]:
				xmin = 539.2374
				xmax = 539.3374
				text = "R"
			intervals [2119]:
				xmin = 539.3374
				xmax = 539.3774
				text = "IH1"
			intervals [2120]:
				xmin = 539.3774
				xmax = 539.4174
				text = "L"
			intervals [2121]:
				xmin = 539.4174
				xmax = 539.4474
				text = "IY0"
			intervals [2122]:
				xmin = 539.4474
				xmax = 545.6219
				text = "sp"
			intervals [2123]:
				xmin = 545.6219
				xmax = 545.8919
				text = "OW1"
			intervals [2124]:
				xmin = 545.8919
				xmax = 545.9319
				text = "sp"
			intervals [2125]:
				xmin = 545.9319
				xmax = 546.0119
				text = "Y"
			intervals [2126]:
				xmin = 546.0119
				xmax = 546.1619
				text = "AE1"
			intervals [2127]:
				xmin = 546.1619
				xmax = 546.1919
				text = "sp"
			intervals [2128]:
				xmin = 546.1919
				xmax = 546.2919
				text = "Y"
			intervals [2129]:
				xmin = 546.2919
				xmax = 546.3219
				text = "AE1"
			intervals [2130]:
				xmin = 546.3219
				xmax = 546.3619
				text = "sp"
			intervals [2131]:
				xmin = 546.3619
				xmax = 546.4219
				text = "Y"
			intervals [2132]:
				xmin = 546.4219
				xmax = 546.6719
				text = "AE1"
			intervals [2133]:
				xmin = 546.6719
				xmax = 546.7419
				text = "sp"
			intervals [2134]:
				xmin = 546.7419
				xmax = 546.7719
				text = "DH"
			intervals [2135]:
				xmin = 546.7719
				xmax = 546.8119
				text = "AH0"
			intervals [2136]:
				xmin = 546.8119
				xmax = 546.8419
				text = "T"
			intervals [2137]:
				xmin = 546.8419
				xmax = 546.8719
				text = "Z"
			intervals [2138]:
				xmin = 546.8719
				xmax = 546.9319
				text = "sp"
			intervals [2139]:
				xmin = 546.9319
				xmax = 547.0219
				text = "R"
			intervals [2140]:
				xmin = 547.0219
				xmax = 547.1119
				text = "AY1"
			intervals [2141]:
				xmin = 547.1119
				xmax = 547.1819
				text = "T"
			intervals [2142]:
				xmin = 547.1819
				xmax = 547.2119
				text = "sp"
			intervals [2143]:
				xmin = 547.2119
				xmax = 548.8348
				text = ""
			intervals [2144]:
				xmin = 548.8348
				xmax = 548.8748
				text = "AH1"
			intervals [2145]:
				xmin = 548.8748
				xmax = 548.9248
				text = "HH"
			intervals [2146]:
				xmin = 548.9248
				xmax = 549.0148
				text = "AH1"
			intervals [2147]:
				xmin = 549.0148
				xmax = 549.8864
				text = "sp"
			intervals [2148]:
				xmin = 549.8864
				xmax = 549.9364
				text = "Y"
			intervals [2149]:
				xmin = 549.9364
				xmax = 549.9664
				text = "AE1"
			intervals [2150]:
				xmin = 549.9664
				xmax = 550.1964
				text = "sp"
			intervals [2151]:
				xmin = 550.1964
				xmax = 551.5156
				text = ""
			intervals [2152]:
				xmin = 551.5156
				xmax = 551.8056
				text = "N"
			intervals [2153]:
				xmin = 551.8056
				xmax = 551.8356
				text = "OW1"
			intervals [2154]:
				xmin = 551.8356
				xmax = 551.8656
				text = "T"
			intervals [2155]:
				xmin = 551.8656
				xmax = 551.8956
				text = "AH0"
			intervals [2156]:
				xmin = 551.8956
				xmax = 551.9556
				text = "D"
			intervals [2157]:
				xmin = 551.9556
				xmax = 552.0756
				text = "sp"
			intervals [2158]:
				xmin = 552.0756
				xmax = 552.952
				text = ""
			intervals [2159]:
				xmin = 552.952
				xmax = 553.002
				text = "W"
			intervals [2160]:
				xmin = 553.002
				xmax = 553.032
				text = "EH1"
			intervals [2161]:
				xmin = 553.032
				xmax = 553.062
				text = "L"
			intervals [2162]:
				xmin = 553.062
				xmax = 553.092
				text = "HH"
			intervals [2163]:
				xmin = 553.092
				xmax = 553.202
				text = "AW1"
			intervals [2164]:
				xmin = 553.202
				xmax = 553.242
				text = "D"
			intervals [2165]:
				xmin = 553.242
				xmax = 553.282
				text = "UW1"
			intervals [2166]:
				xmin = 553.282
				xmax = 553.332
				text = "DH"
			intervals [2167]:
				xmin = 553.332
				xmax = 553.442
				text = "IY1"
			intervals [2168]:
				xmin = 553.442
				xmax = 553.512
				text = "Z"
			intervals [2169]:
				xmin = 553.512
				xmax = 553.622
				text = "D"
			intervals [2170]:
				xmin = 553.622
				xmax = 553.802
				text = "AO1"
			intervals [2171]:
				xmin = 553.802
				xmax = 553.862
				text = "G"
			intervals [2172]:
				xmin = 553.862
				xmax = 553.912
				text = "Z"
			intervals [2173]:
				xmin = 553.912
				xmax = 553.972
				text = "G"
			intervals [2174]:
				xmin = 553.972
				xmax = 554.032
				text = "IH1"
			intervals [2175]:
				xmin = 554.032
				xmax = 554.082
				text = "T"
			intervals [2176]:
				xmin = 554.082
				xmax = 554.6557
				text = "sp"
			intervals [2177]:
				xmin = 554.6557
				xmax = 554.7857
				text = "G"
			intervals [2178]:
				xmin = 554.7857
				xmax = 554.8557
				text = "IH1"
			intervals [2179]:
				xmin = 554.8557
				xmax = 554.9157
				text = "T"
			intervals [2180]:
				xmin = 554.9157
				xmax = 554.9957
				text = "AA1"
			intervals [2181]:
				xmin = 554.9957
				xmax = 555.0857
				text = "N"
			intervals [2182]:
				xmin = 555.0857
				xmax = 555.1257
				text = "DH"
			intervals [2183]:
				xmin = 555.1257
				xmax = 555.1957
				text = "AH0"
			intervals [2184]:
				xmin = 555.1957
				xmax = 555.3057
				text = "T"
			intervals [2185]:
				xmin = 555.3057
				xmax = 555.3457
				text = "R"
			intervals [2186]:
				xmin = 555.3457
				xmax = 555.4657
				text = "EY1"
			intervals [2187]:
				xmin = 555.4657
				xmax = 555.6757
				text = "L"
			intervals [2188]:
				xmin = 555.6757
				xmax = 555.7057
				text = "sp"
			intervals [2189]:
				xmin = 555.7057
				xmax = 555.9257
				text = "AH0"
			intervals [2190]:
				xmin = 555.9257
				xmax = 555.9557
				text = "V"
			intervals [2191]:
				xmin = 555.9557
				xmax = 555.9857
				text = "DH"
			intervals [2192]:
				xmin = 555.9857
				xmax = 556.0157
				text = "IY1"
			intervals [2193]:
				xmin = 556.0157
				xmax = 556.0457
				text = "Z"
			intervals [2194]:
				xmin = 556.0457
				xmax = 556.0757
				text = "AE1"
			intervals [2195]:
				xmin = 556.0757
				xmax = 556.1057
				text = "N"
			intervals [2196]:
				xmin = 556.1057
				xmax = 556.1457
				text = "AH0"
			intervals [2197]:
				xmin = 556.1457
				xmax = 556.1857
				text = "M"
			intervals [2198]:
				xmin = 556.1857
				xmax = 556.2157
				text = "AH0"
			intervals [2199]:
				xmin = 556.2157
				xmax = 556.2457
				text = "L"
			intervals [2200]:
				xmin = 556.2457
				xmax = 556.3957
				text = "Z"
			intervals [2201]:
				xmin = 556.3957
				xmax = 556.7657
				text = "sp"
			intervals [2202]:
				xmin = 556.7657
				xmax = 564.4003
				text = ""
			intervals [2203]:
				xmin = 564.4003
				xmax = 564.7303
				text = "M"
			intervals [2204]:
				xmin = 564.7303
				xmax = 564.7803
				text = "HH"
			intervals [2205]:
				xmin = 564.7803
				xmax = 564.8103
				text = "M"
			intervals [2206]:
				xmin = 564.8103
				xmax = 568.3948
				text = ""
			intervals [2207]:
				xmin = 568.3948
				xmax = 568.4948
				text = "HH"
			intervals [2208]:
				xmin = 568.4948
				xmax = 568.5548
				text = "AW1"
			intervals [2209]:
				xmin = 568.5548
				xmax = 568.6248
				text = "D"
			intervals [2210]:
				xmin = 568.6248
				xmax = 568.6548
				text = "UW1"
			intervals [2211]:
				xmin = 568.6548
				xmax = 568.6848
				text = "Y"
			intervals [2212]:
				xmin = 568.6848
				xmax = 568.7348
				text = "UW1"
			intervals [2213]:
				xmin = 568.7348
				xmax = 568.8448
				text = "T"
			intervals [2214]:
				xmin = 568.8448
				xmax = 568.9048
				text = "R"
			intervals [2215]:
				xmin = 568.9048
				xmax = 568.9348
				text = "EY1"
			intervals [2216]:
				xmin = 568.9348
				xmax = 569.0648
				text = "N"
			intervals [2217]:
				xmin = 569.0648
				xmax = 569.1448
				text = "W"
			intervals [2218]:
				xmin = 569.1448
				xmax = 569.1848
				text = "AH1"
			intervals [2219]:
				xmin = 569.1848
				xmax = 569.2148
				text = "N"
			intervals [2220]:
				xmin = 569.2148
				xmax = 569.2548
				text = "sp"
			intervals [2221]:
				xmin = 569.2548
				xmax = 569.4748
				text = "AH0"
			intervals [2222]:
				xmin = 569.4748
				xmax = 569.5048
				text = "V"
			intervals [2223]:
				xmin = 569.5048
				xmax = 569.5848
				text = "sp"
			intervals [2224]:
				xmin = 569.5848
				xmax = 569.6448
				text = "DH"
			intervals [2225]:
				xmin = 569.6448
				xmax = 569.7048
				text = "OW1"
			intervals [2226]:
				xmin = 569.7048
				xmax = 569.7348
				text = "Z"
			intervals [2227]:
				xmin = 569.7348
				xmax = 569.7648
				text = "D"
			intervals [2228]:
				xmin = 569.7648
				xmax = 569.8048
				text = "AA1"
			intervals [2229]:
				xmin = 569.8048
				xmax = 569.8348
				text = "G"
			intervals [2230]:
				xmin = 569.8348
				xmax = 569.8648
				text = "Z"
			intervals [2231]:
				xmin = 569.8648
				xmax = 570.0548
				text = "sp"
			intervals [2232]:
				xmin = 570.0548
				xmax = 570.2348
				text = "ER0"
			intervals [2233]:
				xmin = 570.2348
				xmax = 570.2748
				text = "D"
			intervals [2234]:
				xmin = 570.2748
				xmax = 570.3048
				text = "UW1"
			intervals [2235]:
				xmin = 570.3048
				xmax = 570.3448
				text = "DH"
			intervals [2236]:
				xmin = 570.3448
				xmax = 570.3748
				text = "EY1"
			intervals [2237]:
				xmin = 570.3748
				xmax = 570.4248
				text = "sp"
			intervals [2238]:
				xmin = 570.4248
				xmax = 570.4648
				text = "JH"
			intervals [2239]:
				xmin = 570.4648
				xmax = 570.5348
				text = "IH0"
			intervals [2240]:
				xmin = 570.5348
				xmax = 570.6048
				text = "S"
			intervals [2241]:
				xmin = 570.6048
				xmax = 570.6348
				text = "sp"
			intervals [2242]:
				xmin = 570.6348
				xmax = 570.6748
				text = "D"
			intervals [2243]:
				xmin = 570.6748
				xmax = 570.7748
				text = "UW1"
			intervals [2244]:
				xmin = 570.7748
				xmax = 570.8148
				text = "IH0"
			intervals [2245]:
				xmin = 570.8148
				xmax = 570.8948
				text = "T"
			intervals [2246]:
				xmin = 570.8948
				xmax = 570.9348
				text = "sp"
			intervals [2247]:
				xmin = 570.9348
				xmax = 570.9948
				text = "B"
			intervals [2248]:
				xmin = 570.9948
				xmax = 571.0348
				text = "AY1"
			intervals [2249]:
				xmin = 571.0348
				xmax = 571.0748
				text = "IH1"
			intervals [2250]:
				xmin = 571.0748
				xmax = 571.1348
				text = "N"
			intervals [2251]:
				xmin = 571.1348
				xmax = 571.1648
				text = "S"
			intervals [2252]:
				xmin = 571.1648
				xmax = 571.1948
				text = "T"
			intervals [2253]:
				xmin = 571.1948
				xmax = 571.2248
				text = "IH0"
			intervals [2254]:
				xmin = 571.2248
				xmax = 571.2548
				text = "NG"
			intervals [2255]:
				xmin = 571.2548
				xmax = 571.2848
				text = "K"
			intervals [2256]:
				xmin = 571.2848
				xmax = 571.3148
				text = "T"
			intervals [2257]:
				xmin = 571.3148
				xmax = 571.3448
				text = "S"
			intervals [2258]:
				xmin = 571.3448
				xmax = 571.7948
				text = "sp"
			intervals [2259]:
				xmin = 571.7948
				xmax = 574.7621
				text = ""
			intervals [2260]:
				xmin = 574.7621
				xmax = 574.7921
				text = "HH"
			intervals [2261]:
				xmin = 574.7921
				xmax = 575.0021
				text = "M"
			intervals [2262]:
				xmin = 575.0021
				xmax = 575.9931
				text = "sp"
			intervals [2263]:
				xmin = 575.9931
				xmax = 576.0231
				text = "DH"
			intervals [2264]:
				xmin = 576.0231
				xmax = 576.0531
				text = "EH1"
			intervals [2265]:
				xmin = 576.0531
				xmax = 576.0831
				text = "R"
			intervals [2266]:
				xmin = 576.0831
				xmax = 576.1131
				text = "Z"
			intervals [2267]:
				xmin = 576.1131
				xmax = 576.1731
				text = "N"
			intervals [2268]:
				xmin = 576.1731
				xmax = 576.2631
				text = "AH1"
			intervals [2269]:
				xmin = 576.2631
				xmax = 576.3631
				text = "TH"
			intervals [2270]:
				xmin = 576.3631
				xmax = 576.3931
				text = "IH0"
			intervals [2271]:
				xmin = 576.3931
				xmax = 576.4931
				text = "N"
			intervals [2272]:
				xmin = 576.4931
				xmax = 576.5331
				text = "Y"
			intervals [2273]:
				xmin = 576.5331
				xmax = 576.6131
				text = "UW1"
			intervals [2274]:
				xmin = 576.6131
				xmax = 576.6531
				text = "sp"
			intervals [2275]:
				xmin = 576.6531
				xmax = 576.6831
				text = "K"
			intervals [2276]:
				xmin = 576.6831
				xmax = 576.7231
				text = "AH0"
			intervals [2277]:
				xmin = 576.7231
				xmax = 576.7631
				text = "N"
			intervals [2278]:
				xmin = 576.7631
				xmax = 576.8231
				text = "D"
			intervals [2279]:
				xmin = 576.8231
				xmax = 577.0331
				text = "UW1"
			intervals [2280]:
				xmin = 577.0331
				xmax = 577.0631
				text = "sp"
			intervals [2281]:
				xmin = 577.0631
				xmax = 577.0931
				text = "T"
			intervals [2282]:
				xmin = 577.0931
				xmax = 577.1231
				text = "IH0"
			intervals [2283]:
				xmin = 577.1231
				xmax = 577.1631
				text = "T"
			intervals [2284]:
				xmin = 577.1631
				xmax = 577.2131
				text = "R"
			intervals [2285]:
				xmin = 577.2131
				xmax = 577.2631
				text = "EY1"
			intervals [2286]:
				xmin = 577.2631
				xmax = 577.4531
				text = "N"
			intervals [2287]:
				xmin = 577.4531
				xmax = 577.4831
				text = "sp"
			intervals [2288]:
				xmin = 577.4831
				xmax = 577.5131
				text = "AH0"
			intervals [2289]:
				xmin = 577.5131
				xmax = 577.5431
				text = "M"
			intervals [2290]:
				xmin = 577.5431
				xmax = 587.5196
				text = ""
			intervals [2291]:
				xmin = 587.5196
				xmax = 587.5896
				text = "AY1"
			intervals [2292]:
				xmin = 587.5896
				xmax = 587.6696
				text = "sp"
			intervals [2293]:
				xmin = 587.6696
				xmax = 587.8196
				text = "S"
			intervals [2294]:
				xmin = 587.8196
				xmax = 587.8896
				text = "IY1"
			intervals [2295]:
				xmin = 587.8896
				xmax = 589.8597
				text = "sp"
			intervals [2296]:
				xmin = 589.8597
				xmax = 589.8997
				text = "S"
			intervals [2297]:
				xmin = 589.8997
				xmax = 589.9497
				text = "OW1"
			intervals [2298]:
				xmin = 589.9497
				xmax = 590.0297
				text = "sp"
			intervals [2299]:
				xmin = 590.0297
				xmax = 590.0897
				text = "DH"
			intervals [2300]:
				xmin = 590.0897
				xmax = 590.1197
				text = "EY1"
			intervals [2301]:
				xmin = 590.1197
				xmax = 590.2697
				text = "sp"
			intervals [2302]:
				xmin = 590.2697
				xmax = 590.5597
				text = "L"
			intervals [2303]:
				xmin = 590.5597
				xmax = 590.6197
				text = "ER1"
			intervals [2304]:
				xmin = 590.6197
				xmax = 590.7397
				text = "N"
			intervals [2305]:
				xmin = 590.7397
				xmax = 590.8497
				text = "sp"
			intervals [2306]:
				xmin = 590.8497
				xmax = 590.8797
				text = "F"
			intervals [2307]:
				xmin = 590.8797
				xmax = 590.9097
				text = "ER0"
			intervals [2308]:
				xmin = 590.9097
				xmax = 591.1297
				text = "M"
			intervals [2309]:
				xmin = 591.1297
				xmax = 591.1597
				text = "sp"
			intervals [2310]:
				xmin = 591.1597
				xmax = 591.1897
				text = "DH"
			intervals [2311]:
				xmin = 591.1897
				xmax = 591.2197
				text = "AH0"
			intervals [2312]:
				xmin = 591.2197
				xmax = 592.2459
				text = ""
			intervals [2313]:
				xmin = 592.2459
				xmax = 592.2859
				text = "OW1"
			intervals [2314]:
				xmin = 592.2859
				xmax = 592.4859
				text = "sp"
			intervals [2315]:
				xmin = 592.4859
				xmax = 592.5759
				text = "B"
			intervals [2316]:
				xmin = 592.5759
				xmax = 592.6059
				text = "OY1"
			intervals [2317]:
				xmin = 592.6059
				xmax = 592.8159
				text = "sp"
			intervals [2318]:
				xmin = 592.8159
				xmax = 593.546
				text = ""
			intervals [2319]:
				xmin = 593.546
				xmax = 593.776
				text = "Y"
			intervals [2320]:
				xmin = 593.776
				xmax = 593.926
				text = "AE1"
			intervals [2321]:
				xmin = 593.926
				xmax = 594.036
				text = "sp"
			intervals [2322]:
				xmin = 594.036
				xmax = 594.096
				text = "DH"
			intervals [2323]:
				xmin = 594.096
				xmax = 594.136
				text = "AH0"
			intervals [2324]:
				xmin = 594.136
				xmax = 594.166
				text = "T"
			intervals [2325]:
				xmin = 594.166
				xmax = 594.286
				text = "sp"
			intervals [2326]:
				xmin = 594.286
				xmax = 594.456
				text = "Z"
			intervals [2327]:
				xmin = 594.456
				xmax = 594.486
				text = "IH1"
			intervals [2328]:
				xmin = 594.486
				xmax = 594.516
				text = "N"
			intervals [2329]:
				xmin = 594.516
				xmax = 594.546
				text = "T"
			intervals [2330]:
				xmin = 594.546
				xmax = 594.576
				text = "ER0"
			intervals [2331]:
				xmin = 594.576
				xmax = 594.616
				text = "AH0"
			intervals [2332]:
				xmin = 594.616
				xmax = 594.676
				text = "S"
			intervals [2333]:
				xmin = 594.676
				xmax = 594.706
				text = "T"
			intervals [2334]:
				xmin = 594.706
				xmax = 594.756
				text = "IH0"
			intervals [2335]:
				xmin = 594.756
				xmax = 594.786
				text = "N"
			intervals [2336]:
				xmin = 594.786
				xmax = 594.826
				text = "sp"
			intervals [2337]:
				xmin = 594.826
				xmax = 595.2642
				text = ""
			intervals [2338]:
				xmin = 595.2642
				xmax = 595.2942
				text = "AY1"
			intervals [2339]:
				xmin = 595.2942
				xmax = 595.3542
				text = "sp"
			intervals [2340]:
				xmin = 595.3542
				xmax = 595.6142
				text = "W"
			intervals [2341]:
				xmin = 595.6142
				xmax = 595.6642
				text = "IH1"
			intervals [2342]:
				xmin = 595.6642
				xmax = 595.7542
				text = "SH"
			intervals [2343]:
				xmin = 595.7542
				xmax = 595.8142
				text = "T"
			intervals [2344]:
				xmin = 595.8142
				xmax = 595.8442
				text = "AY1"
			intervals [2345]:
				xmin = 595.8442
				xmax = 595.8742
				text = "K"
			intervals [2346]:
				xmin = 595.8742
				xmax = 595.9042
				text = "UH1"
			intervals [2347]:
				xmin = 595.9042
				xmax = 595.9442
				text = "D"
			intervals [2348]:
				xmin = 595.9442
				xmax = 596.0042
				text = "sp"
			intervals [2349]:
				xmin = 596.0042
				xmax = 596.0942
				text = "HH"
			intervals [2350]:
				xmin = 596.0942
				xmax = 596.1242
				text = "AE1"
			intervals [2351]:
				xmin = 596.1242
				xmax = 596.1542
				text = "V"
			intervals [2352]:
				xmin = 596.1542
				xmax = 596.1842
				text = "sp"
			intervals [2353]:
				xmin = 596.1842
				xmax = 596.2242
				text = "D"
			intervals [2354]:
				xmin = 596.2242
				xmax = 596.2542
				text = "AH1"
			intervals [2355]:
				xmin = 596.2542
				xmax = 596.2842
				text = "N"
			intervals [2356]:
				xmin = 596.2842
				xmax = 596.3242
				text = "sp"
			intervals [2357]:
				xmin = 596.3242
				xmax = 596.3542
				text = "DH"
			intervals [2358]:
				xmin = 596.3542
				xmax = 596.3842
				text = "AH0"
			intervals [2359]:
				xmin = 596.3842
				xmax = 596.4142
				text = "T"
			intervals [2360]:
				xmin = 596.4142
				xmax = 596.7442
				text = "sp"
			intervals [2361]:
				xmin = 596.7442
				xmax = 596.8496
				text = ""
			intervals [2362]:
				xmin = 596.8496
				xmax = 597.4596
				text = "spn"
			intervals [2363]:
				xmin = 597.4596
				xmax = 598.0451
				text = ""
			intervals [2364]:
				xmin = 598.0451
				xmax = 598.2551
				text = "N"
			intervals [2365]:
				xmin = 598.2551
				xmax = 598.2951
				text = "EH1"
			intervals [2366]:
				xmin = 598.2951
				xmax = 598.3551
				text = "V"
			intervals [2367]:
				xmin = 598.3551
				xmax = 598.3951
				text = "ER0"
			intervals [2368]:
				xmin = 598.3951
				xmax = 598.4451
				text = "sp"
			intervals [2369]:
				xmin = 598.4451
				xmax = 598.5651
				text = "HH"
			intervals [2370]:
				xmin = 598.5651
				xmax = 598.5951
				text = "AE1"
			intervals [2371]:
				xmin = 598.5951
				xmax = 598.6951
				text = "D"
			intervals [2372]:
				xmin = 598.6951
				xmax = 598.7351
				text = "sp"
			intervals [2373]:
				xmin = 598.7351
				xmax = 598.7651
				text = "DH"
			intervals [2374]:
				xmin = 598.7651
				xmax = 598.8051
				text = "AH0"
			intervals [2375]:
				xmin = 598.8051
				xmax = 598.8351
				text = "sp"
			intervals [2376]:
				xmin = 598.8351
				xmax = 598.8651
				text = "CH"
			intervals [2377]:
				xmin = 598.8651
				xmax = 598.9551
				text = "AE1"
			intervals [2378]:
				xmin = 598.9551
				xmax = 599.0051
				text = "N"
			intervals [2379]:
				xmin = 599.0051
				xmax = 599.0851
				text = "S"
			intervals [2380]:
				xmin = 599.0851
				xmax = 599.2551
				text = "sp"
			intervals [2381]:
				xmin = 599.2551
				xmax = 600.3543
				text = ""
			intervals [2382]:
				xmin = 600.3543
				xmax = 600.4143
				text = "TH"
			intervals [2383]:
				xmin = 600.4143
				xmax = 600.4943
				text = "ER1"
			intervals [2384]:
				xmin = 600.4943
				xmax = 600.5243
				text = "D"
			intervals [2385]:
				xmin = 600.5243
				xmax = 600.6043
				text = "IY0"
			intervals [2386]:
				xmin = 600.6043
				xmax = 600.6543
				text = "sp"
			intervals [2387]:
				xmin = 600.6543
				xmax = 600.7343
				text = "F"
			intervals [2388]:
				xmin = 600.7343
				xmax = 600.8443
				text = "AY1"
			intervals [2389]:
				xmin = 600.8443
				xmax = 600.8943
				text = "V"
			intervals [2390]:
				xmin = 600.8943
				xmax = 600.9543
				text = "D"
			intervals [2391]:
				xmin = 600.9543
				xmax = 601.0643
				text = "AA1"
			intervals [2392]:
				xmin = 601.0643
				xmax = 601.1343
				text = "L"
			intervals [2393]:
				xmin = 601.1343
				xmax = 601.1643
				text = "ER0"
			intervals [2394]:
				xmin = 601.1643
				xmax = 601.1943
				text = "Z"
			intervals [2395]:
				xmin = 601.1943
				xmax = 601.3143
				text = "sp"
			intervals [2396]:
				xmin = 601.3143
				xmax = 601.3743
				text = "F"
			intervals [2397]:
				xmin = 601.3743
				xmax = 601.4743
				text = "ER0"
			intervals [2398]:
				xmin = 601.4743
				xmax = 601.5643
				text = "sp"
			intervals [2399]:
				xmin = 601.5643
				xmax = 601.6043
				text = "AH0"
			intervals [2400]:
				xmin = 601.6043
				xmax = 601.6343
				text = "sp"
			intervals [2401]:
				xmin = 601.6343
				xmax = 601.6743
				text = "K"
			intervals [2402]:
				xmin = 601.6743
				xmax = 601.7043
				text = "UW1"
			intervals [2403]:
				xmin = 601.7043
				xmax = 601.8643
				text = "N"
			intervals [2404]:
				xmin = 601.8643
				xmax = 601.9143
				text = "sp"
			intervals [2405]:
				xmin = 601.9143
				xmax = 602.0143
				text = "S"
			intervals [2406]:
				xmin = 602.0143
				xmax = 602.1443
				text = "K"
			intervals [2407]:
				xmin = 602.1443
				xmax = 602.1743
				text = "IH1"
			intervals [2408]:
				xmin = 602.1743
				xmax = 602.2443
				text = "N"
			intervals [2409]:
				xmin = 602.2443
				xmax = 602.2743
				text = "sp"
			intervals [2410]:
				xmin = 602.2743
				xmax = 604.0124
				text = ""
			intervals [2411]:
				xmin = 604.0124
				xmax = 604.1224
				text = "W"
			intervals [2412]:
				xmin = 604.1224
				xmax = 604.1524
				text = "EH1"
			intervals [2413]:
				xmin = 604.1524
				xmax = 604.1824
				text = "N"
			intervals [2414]:
				xmin = 604.1824
				xmax = 604.2524
				text = "IH0"
			intervals [2415]:
				xmin = 604.2524
				xmax = 604.2824
				text = "T"
			intervals [2416]:
				xmin = 604.2824
				xmax = 604.3324
				text = "Z"
			intervals [2417]:
				xmin = 604.3324
				xmax = 604.3824
				text = "sp"
			intervals [2418]:
				xmin = 604.3824
				xmax = 604.4224
				text = "K"
			intervals [2419]:
				xmin = 604.4224
				xmax = 604.4524
				text = "Y"
			intervals [2420]:
				xmin = 604.4524
				xmax = 604.4924
				text = "UH1"
			intervals [2421]:
				xmin = 604.4924
				xmax = 604.6424
				text = "R"
			intervals [2422]:
				xmin = 604.6424
				xmax = 604.6724
				text = "D"
			intervals [2423]:
				xmin = 604.6724
				xmax = 604.7024
				text = "R"
			intervals [2424]:
				xmin = 604.7024
				xmax = 604.7624
				text = "AY1"
			intervals [2425]:
				xmin = 604.7624
				xmax = 604.8724
				text = "T"
			intervals [2426]:
				xmin = 604.8724
				xmax = 604.9524
				text = "sp"
			intervals [2427]:
				xmin = 604.9524
				xmax = 606.858
				text = ""
			intervals [2428]:
				xmin = 606.858
				xmax = 606.948
				text = "HH"
			intervals [2429]:
				xmin = 606.948
				xmax = 607.248
				text = "M"
			intervals [2430]:
				xmin = 607.248
				xmax = 607.278
				text = "sp"
			intervals [2431]:
				xmin = 607.278
				xmax = 607.318
				text = "OW1"
			intervals [2432]:
				xmin = 607.318
				xmax = 607.348
				text = "sp"
			intervals [2433]:
				xmin = 607.348
				xmax = 607.378
				text = "DH"
			intervals [2434]:
				xmin = 607.378
				xmax = 607.408
				text = "AH0"
			intervals [2435]:
				xmin = 607.408
				xmax = 607.438
				text = "T"
			intervals [2436]:
				xmin = 607.438
				xmax = 607.478
				text = "sp"
			intervals [2437]:
				xmin = 607.478
				xmax = 607.568
				text = "Z"
			intervals [2438]:
				xmin = 607.568
				xmax = 607.598
				text = "sp"
			intervals [2439]:
				xmin = 607.598
				xmax = 607.748
				text = "M"
			intervals [2440]:
				xmin = 607.748
				xmax = 607.778
				text = "AO1"
			intervals [2441]:
[truncated: 1,470,814 more chars]
