# Supplementary material for: Considering Performance in the Automated and Manual Coding of Sociolinguistic Variables: Lessons From Variable (ING)
Source: Front Artif Intell. 2021 Apr 29;4:648543. doi: 10.3389/frai.2021.648543 (PMC8117961; doi:10.3389/frai.2021.648543)
Supplement: Supplementary file 5 [file Data_Sheet_5.ZIP › CORAAL_VARAligned_as_TextGrids_p1/DCA_se3_ag4_m_01_1.TextGrid]

File type = "ooTextFile"
Object class = "TextGrid"

xmin = 0.0
xmax = 2845.2
tiers? <exists>
size = 4
item []:
	item [1]:
		class = "IntervalTier"
		name = "DCA_se3_ag4_m_01 - words"
		xmin = 0.0
		xmax = 2845.2
		intervals: size = 8273
			intervals [1]:
				xmin = 0.0
				xmax = 6.6751
				text = ""
			intervals [2]:
				xmin = 6.6751
				xmax = 6.7651
				text = "name"
			intervals [3]:
				xmin = 6.7651
				xmax = 11.3194
				text = ""
			intervals [4]:
				xmin = 11.3194
				xmax = 11.6694
				text = "ah"
			intervals [5]:
				xmin = 11.6694
				xmax = 12.4491
				text = ""
			intervals [6]:
				xmin = 12.4491
				xmax = 13.2691
				text = "rdx"
			intervals [7]:
				xmin = 13.2691
				xmax = 14.542
				text = ""
			intervals [8]:
				xmin = 14.542
				xmax = 14.572
				text = "rdx"
			intervals [9]:
				xmin = 14.572
				xmax = 27.289
				text = ""
			intervals [10]:
				xmin = 27.289
				xmax = 27.539
				text = "mm-hm"
			intervals [11]:
				xmin = 27.539
				xmax = 32.3643
				text = ""
			intervals [12]:
				xmin = 32.3643
				xmax = 32.9043
				text = "well"
			intervals [13]:
				xmin = 32.9043
				xmax = 33.7902
				text = ""
			intervals [14]:
				xmin = 33.7902
				xmax = 34.3302
				text = "uh"
			intervals [15]:
				xmin = 34.3302
				xmax = 34.6137
				text = ""
			intervals [16]:
				xmin = 34.6137
				xmax = 34.8737
				text = "they"
			intervals [17]:
				xmin = 34.8737
				xmax = 35.0337
				text = "were"
			intervals [18]:
				xmin = 35.0337
				xmax = 35.6937
				text = "mostly"
			intervals [19]:
				xmin = 35.6937
				xmax = 35.8537
				text = "um"
			intervals [20]:
				xmin = 35.8537
				xmax = 37.0989
				text = ""
			intervals [21]:
				xmin = 37.0989
				xmax = 37.3489
				text = "type"
			intervals [22]:
				xmin = 37.3489
				xmax = 37.5389
				text = "of"
			intervals [23]:
				xmin = 37.5389
				xmax = 37.9089
				text = "running"
			intervals [24]:
				xmin = 37.9089
				xmax = 38.5089
				text = "games"
			intervals [25]:
				xmin = 38.5089
				xmax = 39.6157
				text = ""
			intervals [26]:
				xmin = 39.6157
				xmax = 40.0657
				text = "uh"
			intervals [27]:
				xmin = 40.0657
				xmax = 40.9446
				text = ""
			intervals [28]:
				xmin = 40.9446
				xmax = 41.3246
				text = "which"
			intervals [29]:
				xmin = 41.3246
				xmax = 41.3546
				text = ""
			intervals [30]:
				xmin = 41.3546
				xmax = 41.6046
				text = "uh"
			intervals [31]:
				xmin = 41.6046
				xmax = 42.2935
				text = ""
			intervals [32]:
				xmin = 42.2935
				xmax = 42.6435
				text = "like"
			intervals [33]:
				xmin = 42.6435
				xmax = 42.8635
				text = "uh"
			intervals [34]:
				xmin = 42.8635
				xmax = 42.9935
				text = ""
			intervals [35]:
				xmin = 42.9935
				xmax = 43.3035
				text = "one"
			intervals [36]:
				xmin = 43.3035
				xmax = 43.7935
				text = "called"
			intervals [37]:
				xmin = 43.7935
				xmax = 44.0435
				text = "uh"
			intervals [38]:
				xmin = 44.0435
				xmax = 44.427
				text = ""
			intervals [39]:
				xmin = 44.427
				xmax = 44.667
				text = "i"
			intervals [40]:
				xmin = 44.667
				xmax = 45.317
				text = "spy"
			intervals [41]:
				xmin = 45.317
				xmax = 47.0446
				text = ""
			intervals [42]:
				xmin = 47.0446
				xmax = 47.6946
				text = "tag"
			intervals [43]:
				xmin = 47.6946
				xmax = 51.2508
				text = ""
			intervals [44]:
				xmin = 51.2508
				xmax = 51.3908
				text = "that"
			intervals [45]:
				xmin = 51.3908
				xmax = 51.4608
				text = "s"
			intervals [46]:
				xmin = 51.4608
				xmax = 51.5708
				text = "when"
			intervals [47]:
				xmin = 51.5708
				xmax = 51.6508
				text = "we"
			intervals [48]:
				xmin = 51.6508
				xmax = 51.7508
				text = "were"
			intervals [49]:
				xmin = 51.7508
				xmax = 52.2908
				text = "small"
			intervals [50]:
				xmin = 52.2908
				xmax = 53.8362
				text = ""
			intervals [51]:
				xmin = 53.8362
				xmax = 54.2362
				text = "yes"
			intervals [52]:
				xmin = 54.2362
				xmax = 54.2962
				text = ""
			intervals [53]:
				xmin = 54.2962
				xmax = 54.8162
				text = "uh"
			intervals [54]:
				xmin = 54.8162
				xmax = 60.8105
				text = ""
			intervals [55]:
				xmin = 60.8105
				xmax = 61.0305
				text = "well"
			intervals [56]:
				xmin = 61.0305
				xmax = 61.6371
				text = ""
			intervals [57]:
				xmin = 61.6371
				xmax = 61.7671
				text = "well"
			intervals [58]:
				xmin = 61.7671
				xmax = 61.8471
				text = "i"
			intervals [59]:
				xmin = 61.8471
				xmax = 62.0671
				text = "tell"
			intervals [60]:
				xmin = 62.0671
				xmax = 62.1871
				text = "you"
			intervals [61]:
				xmin = 62.1871
				xmax = 62.8592
				text = ""
			intervals [62]:
				xmin = 62.8592
				xmax = 63.1592
				text = "uh"
			intervals [63]:
				xmin = 63.1592
				xmax = 63.2792
				text = ""
			intervals [64]:
				xmin = 63.2792
				xmax = 63.4992
				text = "i"
			intervals [65]:
				xmin = 63.4992
				xmax = 63.9492
				text = "understand"
			intervals [66]:
				xmin = 63.9492
				xmax = 64.0792
				text = "that"
			intervals [67]:
				xmin = 64.0792
				xmax = 64.1492
				text = "the"
			intervals [68]:
				xmin = 64.1492
				xmax = 64.4392
				text = "correct"
			intervals [69]:
				xmin = 64.4392
				xmax = 65.0992
				text = "pronunciation"
			intervals [70]:
				xmin = 65.0992
				xmax = 65.3092
				text = "for"
			intervals [71]:
				xmin = 65.3092
				xmax = 65.3692
				text = "it"
			intervals [72]:
				xmin = 65.3692
				xmax = 65.5692
				text = "is"
			intervals [73]:
				xmin = 65.5692
				xmax = 65.6192
				text = ""
			intervals [74]:
				xmin = 65.6192
				xmax = 65.8792
				text = "i"
			intervals [75]:
				xmin = 65.8792
				xmax = 66.4292
				text = "spy"
			intervals [76]:
				xmin = 66.4292
				xmax = 67.7784
				text = ""
			intervals [77]:
				xmin = 67.7784
				xmax = 68.0584
				text = "but"
			intervals [78]:
				xmin = 68.0584
				xmax = 68.0884
				text = "uh"
			intervals [79]:
				xmin = 68.0884
				xmax = 68.2884
				text = "we"
			intervals [80]:
				xmin = 68.2884
				xmax = 68.5984
				text = "always"
			intervals [81]:
				xmin = 68.5984
				xmax = 68.8484
				text = "called"
			intervals [82]:
				xmin = 68.8484
				xmax = 68.9384
				text = "it"
			intervals [83]:
				xmin = 68.9384
				xmax = 69.0784
				text = ""
			intervals [84]:
				xmin = 69.0784
				xmax = 69.3084
				text = "i"
			intervals [85]:
				xmin = 69.3084
				xmax = 69.3884
				text = ""
			intervals [86]:
				xmin = 69.3884
				xmax = 69.7384
				text = "think"
			intervals [87]:
				xmin = 69.7384
				xmax = 70.562
				text = ""
			intervals [88]:
				xmin = 70.562
				xmax = 70.922
				text = "high"
			intervals [89]:
				xmin = 70.922
				xmax = 70.962
				text = ""
			intervals [90]:
				xmin = 70.962
				xmax = 71.512
				text = "spy"
			intervals [91]:
				xmin = 71.512
				xmax = 72.7249
				text = ""
			intervals [92]:
				xmin = 72.7249
				xmax = 72.8849
				text = "i"
			intervals [93]:
				xmin = 72.8849
				xmax = 72.9749
				text = ""
			intervals [94]:
				xmin = 72.9749
				xmax = 73.2149
				text = "think"
			intervals [95]:
				xmin = 73.2149
				xmax = 73.6132
				text = ""
			intervals [96]:
				xmin = 73.6132
				xmax = 73.9132
				text = "you"
			intervals [97]:
				xmin = 73.9132
				xmax = 73.9432
				text = ""
			intervals [98]:
				xmin = 73.9432
				xmax = 73.9732
				text = "d"
			intervals [99]:
				xmin = 73.9732
				xmax = 74.365
				text = ""
			intervals [100]:
				xmin = 74.365
				xmax = 74.755
				text = "run"
			intervals [101]:
				xmin = 74.755
				xmax = 75.7352
				text = ""
			intervals [102]:
				xmin = 75.7352
				xmax = 76.3152
				text = "around"
			intervals [103]:
				xmin = 76.3152
				xmax = 76.6052
				text = "a"
			intervals [104]:
				xmin = 76.6052
				xmax = 76.8352
				text = "uh"
			intervals [105]:
				xmin = 76.8352
				xmax = 78.894
				text = ""
			intervals [106]:
				xmin = 78.894
				xmax = 79.164
				text = "well"
			intervals [107]:
				xmin = 79.164
				xmax = 79.314
				text = "uh"
			intervals [108]:
				xmin = 79.314
				xmax = 79.5402
				text = ""
			intervals [109]:
				xmin = 79.5402
				xmax = 79.7302
				text = "one"
			intervals [110]:
				xmin = 79.7302
				xmax = 79.7902
				text = "of"
			intervals [111]:
				xmin = 79.7902
				xmax = 79.8702
				text = "the"
			intervals [112]:
				xmin = 79.8702
				xmax = 80.1702
				text = "kids"
			intervals [113]:
				xmin = 80.1702
				xmax = 80.2602
				text = "would"
			intervals [114]:
				xmin = 80.2602
				xmax = 80.3402
				text = ""
			intervals [115]:
				xmin = 80.3402
				xmax = 80.4602
				text = "put"
			intervals [116]:
				xmin = 80.4602
				xmax = 80.5802
				text = "his"
			intervals [117]:
				xmin = 80.5802
				xmax = 80.7302
				text = "head"
			intervals [118]:
				xmin = 80.7302
				xmax = 80.9702
				text = "against"
			intervals [119]:
				xmin = 80.9702
				xmax = 81.0702
				text = "the"
			intervals [120]:
				xmin = 81.0702
				xmax = 81.5302
				text = "tree"
			intervals [121]:
				xmin = 81.5302
				xmax = 81.7202
				text = "or"
			intervals [122]:
				xmin = 81.7202
				xmax = 82.0302
				text = "against"
			intervals [123]:
				xmin = 82.0302
				xmax = 82.1202
				text = "the"
			intervals [124]:
				xmin = 82.1202
				xmax = 82.6502
				text = "wall"
			intervals [125]:
				xmin = 82.6502
				xmax = 83.4348
				text = ""
			intervals [126]:
				xmin = 83.4348
				xmax = 83.5848
				text = "and"
			intervals [127]:
				xmin = 83.5848
				xmax = 83.7048
				text = "you"
			intervals [128]:
				xmin = 83.7048
				xmax = 83.9348
				text = "run"
			intervals [129]:
				xmin = 83.9348
				xmax = 84.0348
				text = "and"
			intervals [130]:
				xmin = 84.0348
				xmax = 84.5048
				text = "hide"
			intervals [131]:
				xmin = 84.5048
				xmax = 85.2044
				text = ""
			intervals [132]:
				xmin = 85.2044
				xmax = 85.2644
				text = "and"
			intervals [133]:
				xmin = 85.2644
				xmax = 85.3244
				text = "he"
			intervals [134]:
				xmin = 85.3244
				xmax = 85.3844
				text = "d"
			intervals [135]:
				xmin = 85.3844
				xmax = 85.4944
				text = "have"
			intervals [136]:
				xmin = 85.4944
				xmax = 85.5544
				text = "to"
			intervals [137]:
				xmin = 85.5544
				xmax = 85.5844
				text = ""
			intervals [138]:
				xmin = 85.5844
				xmax = 85.8044
				text = "come"
			intervals [139]:
				xmin = 85.8044
				xmax = 85.8844
				text = "to"
			intervals [140]:
				xmin = 85.8844
				xmax = 86.2544
				text = "find"
			intervals [141]:
				xmin = 86.2544
				xmax = 86.3644
				text = "you"
			intervals [142]:
				xmin = 86.3644
				xmax = 87.1162
				text = ""
			intervals [143]:
				xmin = 87.1162
				xmax = 87.3262
				text = "then"
			intervals [144]:
				xmin = 87.3262
				xmax = 87.4962
				text = "you"
			intervals [145]:
				xmin = 87.4962
				xmax = 87.6462
				text = "have"
			intervals [146]:
				xmin = 87.6462
				xmax = 87.7762
				text = "to"
			intervals [147]:
				xmin = 87.7762
				xmax = 89.2978
				text = ""
			intervals [148]:
				xmin = 89.2978
				xmax = 89.5578
				text = "beat"
			intervals [149]:
				xmin = 89.5578
				xmax = 89.9478
				text = "him"
			intervals [150]:
				xmin = 89.9478
				xmax = 90.3978
				text = "back"
			intervals [151]:
				xmin = 90.3978
				xmax = 91.0313
				text = ""
			intervals [152]:
				xmin = 91.0313
				xmax = 91.1613
				text = "to"
			intervals [153]:
				xmin = 91.1613
				xmax = 91.2413
				text = "the"
			intervals [154]:
				xmin = 91.2413
				xmax = 91.5613
				text = "place"
			intervals [155]:
				xmin = 91.5613
				xmax = 91.7213
				text = "where"
			intervals [156]:
				xmin = 91.7213
				xmax = 91.9013
				text = "he"
			intervals [157]:
				xmin = 91.9013
				xmax = 92.4013
				text = "left"
			intervals [158]:
				xmin = 92.4013
				xmax = 92.954
				text = ""
			intervals [159]:
				xmin = 92.954
				xmax = 93.054
				text = "you"
			intervals [160]:
				xmin = 93.054
				xmax = 93.364
				text = "see"
			intervals [161]:
				xmin = 93.364
				xmax = 93.8201
				text = ""
			intervals [162]:
				xmin = 93.8201
				xmax = 93.9201
				text = "now"
			intervals [163]:
				xmin = 93.9201
				xmax = 93.9901
				text = "if"
			intervals [164]:
				xmin = 93.9901
				xmax = 94.1901
				text = "he"
			intervals [165]:
				xmin = 94.1901
				xmax = 94.4801
				text = "beats"
			intervals [166]:
				xmin = 94.4801
				xmax = 94.6601
				text = "you"
			intervals [167]:
				xmin = 94.6601
				xmax = 95.0501
				text = "back"
			intervals [168]:
				xmin = 95.0501
				xmax = 96.0247
				text = ""
			intervals [169]:
				xmin = 96.0247
				xmax = 96.2747
				text = "after"
			intervals [170]:
				xmin = 96.2747
				xmax = 96.4547
				text = "he"
			intervals [171]:
				xmin = 96.4547
				xmax = 96.7947
				text = "sees"
			intervals [172]:
				xmin = 96.7947
				xmax = 96.9447
				text = "where"
			intervals [173]:
				xmin = 96.9447
				xmax = 97.0847
				text = "you"
			intervals [174]:
				xmin = 97.0847
				xmax = 97.1647
				text = "are"
			intervals [175]:
				xmin = 97.1647
				xmax = 97.6147
				text = "hiding"
			intervals [176]:
				xmin = 97.6147
				xmax = 98.5941
				text = ""
			intervals [177]:
				xmin = 98.5941
				xmax = 99.0141
				text = "now"
			intervals [178]:
				xmin = 99.0141
				xmax = 99.3074
				text = ""
			intervals [179]:
				xmin = 99.3074
				xmax = 99.5674
				text = "that"
			intervals [180]:
				xmin = 99.5674
				xmax = 99.8974
				text = "is"
			intervals [181]:
				xmin = 99.8974
				xmax = 99.9474
				text = "a"
			intervals [182]:
				xmin = 99.9474
				xmax = 100.2174
				text = "sort"
			intervals [183]:
				xmin = 100.2174
				xmax = 100.3574
				text = "of"
			intervals [184]:
				xmin = 100.3574
				xmax = 100.5274
				text = "a"
			intervals [185]:
				xmin = 100.5274
				xmax = 100.7597
				text = ""
			intervals [186]:
				xmin = 100.7597
				xmax = 101.0797
				text = "mark"
			intervals [187]:
				xmin = 101.0797
				xmax = 101.4897
				text = "against"
			intervals [188]:
				xmin = 101.4897
				xmax = 101.7697
				text = "you"
			intervals [189]:
				xmin = 101.7697
				xmax = 102.9532
				text = ""
			intervals [190]:
				xmin = 102.9532
				xmax = 103.0932
				text = "and"
			intervals [191]:
				xmin = 103.0932
				xmax = 103.2232
				text = "of"
			intervals [192]:
				xmin = 103.2232
				xmax = 103.7732
				text = "course"
			intervals [193]:
				xmin = 103.7732
				xmax = 104.7279
				text = ""
			intervals [194]:
				xmin = 104.7279
				xmax = 105.0079
				text = "you"
			intervals [195]:
				xmin = 105.0079
				xmax = 105.3479
				text = "take"
			intervals [196]:
				xmin = 105.3479
				xmax = 105.8279
				text = "the"
			intervals [197]:
				xmin = 105.8279
				xmax = 106.6054
				text = ""
			intervals [198]:
				xmin = 106.6054
				xmax = 107.0654
				text = "losing"
			intervals [199]:
				xmin = 107.0654
				xmax = 107.2954
				text = "ma"
			intervals [200]:
				xmin = 107.2954
				xmax = 107.3654
				text = ""
			intervals [201]:
				xmin = 107.3654
				xmax = 107.8054
				text = "man"
			intervals [202]:
				xmin = 107.8054
				xmax = 108.0254
				text = "s"
			intervals [203]:
				xmin = 108.0254
				xmax = 108.0554
				text = ""
			intervals [204]:
				xmin = 108.0554
				xmax = 108.1854
				text = "uh"
			intervals [205]:
				xmin = 108.1854
				xmax = 108.3054
				text = "the"
			intervals [206]:
				xmin = 108.3054
				xmax = 108.8054
				text = "losing"
			intervals [207]:
				xmin = 108.8054
				xmax = 109.5978
				text = ""
			intervals [208]:
				xmin = 109.5978
				xmax = 109.9578
				text = "child"
			intervals [209]:
				xmin = 109.9578
				xmax = 110.0378
				text = "s"
			intervals [210]:
				xmin = 110.0378
				xmax = 110.5278
				text = "place"
			intervals [211]:
				xmin = 110.5278
				xmax = 111.5176
				text = ""
			intervals [212]:
				xmin = 111.5176
				xmax = 111.8476
				text = "on"
			intervals [213]:
				xmin = 111.8476
				xmax = 112.3976
				text = "the"
			intervals [214]:
				xmin = 112.3976
				xmax = 114.8962
				text = ""
			intervals [215]:
				xmin = 114.8962
				xmax = 115.3762
				text = "next"
			intervals [216]:
				xmin = 115.3762
				xmax = 115.5262
				text = "uh"
			intervals [217]:
				xmin = 115.5262
				xmax = 115.6562
				text = "you"
			intervals [218]:
				xmin = 115.6562
				xmax = 115.8562
				text = "might"
			intervals [219]:
				xmin = 115.8562
				xmax = 116.0662
				text = "call"
			intervals [220]:
				xmin = 116.0662
				xmax = 116.1262
				text = "it"
			intervals [221]:
				xmin = 116.1262
				xmax = 116.1562
				text = ""
			intervals [222]:
				xmin = 116.1562
				xmax = 116.5062
				text = "inning"
			intervals [223]:
				xmin = 116.5062
				xmax = 116.6762
				text = ""
			intervals [224]:
				xmin = 116.6762
				xmax = 116.8262
				text = "of"
			intervals [225]:
				xmin = 116.8262
				xmax = 116.9062
				text = "the"
			intervals [226]:
				xmin = 116.9062
				xmax = 117.1462
				text = "game"
			intervals [227]:
				xmin = 117.1462
				xmax = 117.2662
				text = "you"
			intervals [228]:
				xmin = 117.2662
				xmax = 117.5062
				text = "see"
			intervals [229]:
				xmin = 117.5062
				xmax = 118.4227
				text = ""
			intervals [230]:
				xmin = 118.4227
				xmax = 118.5427
				text = "if"
			intervals [231]:
				xmin = 118.5427
				xmax = 118.6627
				text = "he"
			intervals [232]:
				xmin = 118.6627
				xmax = 118.9127
				text = "gets"
			intervals [233]:
				xmin = 118.9127
				xmax = 119.1127
				text = "back"
			intervals [234]:
				xmin = 119.1127
				xmax = 119.4527
				text = "before"
			intervals [235]:
				xmin = 119.4527
				xmax = 119.6227
				text = "you"
			intervals [236]:
				xmin = 119.6227
				xmax = 119.7827
				text = "get"
			intervals [237]:
				xmin = 119.7827
				xmax = 119.8627
				text = ""
			intervals [238]:
				xmin = 119.8627
				xmax = 120.1527
				text = "back"
			intervals [239]:
				xmin = 120.1527
				xmax = 120.6274
				text = ""
			intervals [240]:
				xmin = 120.6274
				xmax = 120.7074
				text = "to"
			intervals [241]:
				xmin = 120.7074
				xmax = 120.8574
				text = "this"
			intervals [242]:
				xmin = 120.8574
				xmax = 121.0974
				text = "place"
			intervals [243]:
				xmin = 121.0974
				xmax = 121.1874
				text = "where"
			intervals [244]:
				xmin = 121.1874
				xmax = 121.2874
				text = "he"
			intervals [245]:
				xmin = 121.2874
				xmax = 121.4574
				text = "left"
			intervals [246]:
				xmin = 121.4574
				xmax = 125.022
				text = ""
			intervals [247]:
				xmin = 125.022
				xmax = 125.382
				text = "no"
			intervals [248]:
				xmin = 125.382
				xmax = 125.522
				text = "any"
			intervals [249]:
				xmin = 125.522
				xmax = 125.842
				text = "place"
			intervals [250]:
				xmin = 125.842
				xmax = 125.872
				text = ""
			intervals [251]:
				xmin = 125.872
				xmax = 126.202
				text = "beside"
			intervals [252]:
				xmin = 126.202
				xmax = 126.302
				text = "a"
			intervals [253]:
				xmin = 126.302
				xmax = 126.422
				text = "tr-"
			intervals [254]:
				xmin = 126.422
				xmax = 126.472
				text = ""
			intervals [255]:
				xmin = 126.472
				xmax = 126.642
				text = "well"
			intervals [256]:
				xmin = 126.642
				xmax = 126.942
				text = "uh"
			intervals [257]:
				xmin = 126.942
				xmax = 127.125
				text = ""
			intervals [258]:
				xmin = 127.125
				xmax = 127.435
				text = "eyes"
			intervals [259]:
				xmin = 127.435
				xmax = 127.595
				text = "up"
			intervals [260]:
				xmin = 127.595
				xmax = 127.725
				text = "to"
			intervals [261]:
				xmin = 127.725
				xmax = 127.775
				text = "a"
			intervals [262]:
				xmin = 127.775
				xmax = 128.335
				text = "tree"
			intervals [263]:
				xmin = 128.335
				xmax = 128.665
				text = "or"
			intervals [264]:
				xmin = 128.665
				xmax = 129.1199
				text = ""
			intervals [265]:
				xmin = 129.1199
				xmax = 129.4799
				text = "against"
			intervals [266]:
				xmin = 129.4799
				xmax = 129.5199
				text = "a"
			intervals [267]:
				xmin = 129.5199
				xmax = 129.7599
				text = "brick"
			intervals [268]:
				xmin = 129.7599
				xmax = 130.0799
				text = "wall"
			intervals [269]:
				xmin = 130.0799
				xmax = 130.342
				text = ""
			intervals [270]:
				xmin = 130.342
				xmax = 130.542
				text = "just"
			intervals [271]:
				xmin = 130.542
				xmax = 130.772
				text = "so"
			intervals [272]:
				xmin = 130.772
				xmax = 130.952
				text = "he"
			intervals [273]:
				xmin = 130.952
				xmax = 131.272
				text = "couldn't"
			intervals [274]:
				xmin = 131.272
				xmax = 131.672
				text = "see"
			intervals [275]:
				xmin = 131.672
				xmax = 132.232
				text = ""
			intervals [276]:
				xmin = 132.232
				xmax = 132.422
				text = "where"
			intervals [277]:
				xmin = 132.422
				xmax = 132.602
				text = "the"
			intervals [278]:
				xmin = 132.602
				xmax = 132.922
				text = "other"
			intervals [279]:
				xmin = 132.922
				xmax = 133.382
				text = "kids"
			intervals [280]:
				xmin = 133.382
				xmax = 133.432
				text = ""
			intervals [281]:
				xmin = 133.432
				xmax = 133.642
				text = "are"
			intervals [282]:
				xmin = 133.642
				xmax = 133.882
				text = "running"
			intervals [283]:
				xmin = 133.882
				xmax = 134.032
				text = "to"
			intervals [284]:
				xmin = 134.032
				xmax = 134.522
				text = "hide"
			intervals [285]:
				xmin = 134.522
				xmax = 134.673
				text = ""
			intervals [286]:
				xmin = 134.673
				xmax = 134.813
				text = "it"
			intervals [287]:
				xmin = 134.813
				xmax = 135.073
				text = "might"
			intervals [288]:
				xmin = 135.073
				xmax = 135.143
				text = ""
			intervals [289]:
				xmin = 135.143
				xmax = 135.333
				text = "be"
			intervals [290]:
				xmin = 135.333
				xmax = 135.823
				text = "behind"
			intervals [291]:
				xmin = 135.823
				xmax = 135.933
				text = "a"
			intervals [292]:
				xmin = 135.933
				xmax = 136.2792
				text = ""
			intervals [293]:
				xmin = 136.2792
				xmax = 136.6992
				text = "tree"
			intervals [294]:
				xmin = 136.6992
				xmax = 137.0192
				text = "or"
			intervals [295]:
				xmin = 137.0192
				xmax = 137.4853
				text = ""
			intervals [296]:
				xmin = 137.4853
				xmax = 137.6453
				text = "in"
			intervals [297]:
				xmin = 137.6453
				xmax = 137.9353
				text = "those"
			intervals [298]:
				xmin = 137.9353
				xmax = 138.2153
				text = "days"
			intervals [299]:
				xmin = 138.2153
				xmax = 138.3553
				text = "were"
			intervals [300]:
				xmin = 138.3553
				xmax = 138.6153
				text = "penny"
			intervals [301]:
				xmin = 138.6153
				xmax = 139.1253
				text = "wagons"
			intervals [302]:
				xmin = 139.1253
				xmax = 139.5153
				text = "around"
			intervals [303]:
				xmin = 139.5153
				xmax = 139.6053
				text = "you"
			intervals [304]:
				xmin = 139.6053
				xmax = 139.8253
				text = "know"
			intervals [305]:
				xmin = 139.8253
				xmax = 140.4602
				text = ""
			intervals [306]:
				xmin = 140.4602
				xmax = 140.5302
				text = "and"
			intervals [307]:
				xmin = 140.5302
				xmax = 140.6402
				text = "you"
			intervals [308]:
				xmin = 140.6402
				xmax = 140.7502
				text = "could"
			intervals [309]:
				xmin = 140.7502
				xmax = 140.9602
				text = "hide"
			intervals [310]:
				xmin = 140.9602
				xmax = 141.2202
				text = "behind"
			intervals [311]:
				xmin = 141.2202
				xmax = 141.3002
				text = "a"
			intervals [312]:
				xmin = 141.3002
				xmax = 141.7102
				text = "wagon"
			intervals [313]:
				xmin = 141.7102
				xmax = 141.9802
				text = "or"
			intervals [314]:
				xmin = 141.9802
				xmax = 142.3745
				text = ""
			intervals [315]:
				xmin = 142.3745
				xmax = 142.6445
				text = "and"
			intervals [316]:
				xmin = 142.6445
				xmax = 142.8445
				text = "uh"
			intervals [317]:
				xmin = 142.8445
				xmax = 143.2345
				text = "also"
			intervals [318]:
				xmin = 143.2345
				xmax = 143.3445
				text = "there"
			intervals [319]:
				xmin = 143.3445
				xmax = 143.4645
				text = "were"
			intervals [320]:
				xmin = 143.4645
				xmax = 143.6545
				text = "quite"
			intervals [321]:
				xmin = 143.6545
				xmax = 143.7245
				text = "a"
			intervals [322]:
				xmin = 143.7245
				xmax = 143.8545
				text = "few"
			intervals [323]:
				xmin = 143.8545
				xmax = 144.2145
				text = "vacant"
			intervals [324]:
				xmin = 144.2145
				xmax = 144.5845
				text = "lots"
			intervals [325]:
				xmin = 144.5845
				xmax = 144.6445
				text = "at"
			intervals [326]:
				xmin = 144.6445
				xmax = 144.7145
				text = ""
			intervals [327]:
				xmin = 144.7145
				xmax = 144.8345
				text = "that"
			intervals [328]:
				xmin = 144.8345
				xmax = 144.8745
				text = ""
			intervals [329]:
				xmin = 144.8745
				xmax = 145.1845
				text = "time"
			intervals [330]:
				xmin = 145.1845
				xmax = 146.4953
				text = ""
			intervals [331]:
				xmin = 146.4953
				xmax = 146.8453
				text = "and"
			intervals [332]:
				xmin = 146.8453
				xmax = 147.0853
				text = "uh"
			intervals [333]:
				xmin = 147.0853
				xmax = 147.3614
				text = ""
			intervals [334]:
				xmin = 147.3614
				xmax = 147.4214
				text = "of"
			intervals [335]:
				xmin = 147.4214
				xmax = 147.4714
				text = ""
			intervals [336]:
				xmin = 147.4714
				xmax = 147.8214
				text = "course"
			intervals [337]:
				xmin = 147.8214
				xmax = 147.9214
				text = "you"
			intervals [338]:
				xmin = 147.9214
				xmax = 148.0614
				text = "could"
			intervals [339]:
				xmin = 148.0614
				xmax = 148.1814
				text = ""
			intervals [340]:
				xmin = 148.1814
				xmax = 148.4114
				text = "uh"
			intervals [341]:
				xmin = 148.4114
				xmax = 149.3858
				text = ""
			intervals [342]:
				xmin = 149.3858
				xmax = 149.5958
				text = "hide"
			intervals [343]:
				xmin = 149.5958
				xmax = 149.7058
				text = "on"
			intervals [344]:
				xmin = 149.7058
				xmax = 149.7658
				text = "the"
			intervals [345]:
				xmin = 149.7658
				xmax = 150.0858
				text = "vacant"
			intervals [346]:
				xmin = 150.0858
				xmax = 150.2758
				text = "in"
			intervals [347]:
				xmin = 150.2758
				xmax = 150.4858
				text = "the"
			intervals [348]:
				xmin = 150.4858
				xmax = 150.5458
				text = ""
			intervals [349]:
				xmin = 150.5458
				xmax = 150.7558
				text = "on"
			intervals [350]:
				xmin = 150.7558
				xmax = 150.8158
				text = "the"
			intervals [351]:
				xmin = 150.8158
				xmax = 151.1358
				text = "vacant"
			intervals [352]:
				xmin = 151.1358
				xmax = 151.4158
				text = "lots"
			intervals [353]:
				xmin = 151.4158
				xmax = 151.8558
				text = "behind"
			intervals [354]:
				xmin = 151.8558
				xmax = 152.2558
				text = "trees"
			intervals [355]:
				xmin = 152.2558
				xmax = 152.3158
				text = "and"
			intervals [356]:
				xmin = 152.3158
				xmax = 152.3658
				text = ""
			intervals [357]:
				xmin = 152.3658
				xmax = 152.5258
				text = "what"
			intervals [358]:
				xmin = 152.5258
				xmax = 152.5958
				text = ""
			intervals [359]:
				xmin = 152.5958
				xmax = 152.9358
				text = "not"
			intervals [360]:
				xmin = 152.9358
				xmax = 156.6106
				text = ""
			intervals [361]:
				xmin = 156.6106
				xmax = 156.9306
				text = "no"
			intervals [362]:
				xmin = 156.9306
				xmax = 157.0306
				text = ""
			intervals [363]:
				xmin = 157.0306
				xmax = 157.1506
				text = "we"
			intervals [364]:
				xmin = 157.1506
				xmax = 157.3106
				text = "didn't"
			intervals [365]:
				xmin = 157.3106
				xmax = 157.5106
				text = "call"
			intervals [366]:
				xmin = 157.5106
				xmax = 157.5706
				text = "it"
			intervals [367]:
				xmin = 157.5706
				xmax = 157.8306
				text = "home"
			intervals [368]:
				xmin = 157.8306
				xmax = 159.4115
				text = ""
			intervals [369]:
				xmin = 159.4115
				xmax = 159.5615
				text = "in"
			intervals [370]:
				xmin = 159.5615
				xmax = 159.8415
				text = "fact"
			intervals [371]:
				xmin = 159.8415
				xmax = 159.9215
				text = "i've"
			intervals [372]:
				xmin = 159.9215
				xmax = 160.2015
				text = "never"
			intervals [373]:
				xmin = 160.2015
				xmax = 160.4615
				text = "heard"
			intervals [374]:
				xmin = 160.4615
				xmax = 160.5415
				text = "of"
			intervals [375]:
				xmin = 160.5415
				xmax = 160.6415
				text = "the"
			intervals [376]:
				xmin = 160.6415
				xmax = 161.0515
				text = "word"
			intervals [377]:
				xmin = 161.0515
				xmax = 161.1815
				text = ""
			intervals [378]:
				xmin = 161.1815
				xmax = 161.3715
				text = "a"
			intervals [379]:
				xmin = 161.3715
				xmax = 161.6615
				text = "game"
			intervals [380]:
				xmin = 161.6615
				xmax = 162.0515
				text = "called"
			intervals [381]:
				xmin = 162.0515
				xmax = 162.0815
				text = ""
			intervals [382]:
				xmin = 162.0815
				xmax = 162.6315
				text = "home"
			intervals [383]:
				xmin = 162.6315
				xmax = 163.9518
				text = ""
			intervals [384]:
				xmin = 163.9518
				xmax = 164.2518
				text = "uh"
			intervals [385]:
				xmin = 164.2518
				xmax = 172.1284
				text = ""
			intervals [386]:
				xmin = 172.1284
				xmax = 172.2684
				text = "well"
			intervals [387]:
				xmin = 172.2684
				xmax = 172.4184
				text = "let"
			intervals [388]:
				xmin = 172.4184
				xmax = 172.4584
				text = "s"
			intervals [389]:
				xmin = 172.4584
				xmax = 172.6884
				text = "see"
			intervals [390]:
				xmin = 172.6884
				xmax = 172.9484
				text = "now"
			intervals [391]:
				xmin = 172.9484
				xmax = 173.1284
				text = ""
			intervals [392]:
				xmin = 173.1284
				xmax = 173.5784
				text = "<unk>"
			intervals [393]:
				xmin = 173.5784
				xmax = 177.8404
				text = ""
			intervals [394]:
				xmin = 177.8404
				xmax = 178.2204
				text = "yes"
			intervals [395]:
				xmin = 178.2204
				xmax = 178.4704
				text = "well"
			intervals [396]:
				xmin = 178.4704
				xmax = 178.5404
				text = "i"
			intervals [397]:
				xmin = 178.5404
				xmax = 178.6904
				text = "don't"
			intervals [398]:
				xmin = 178.6904
				xmax = 178.7204
				text = ""
			intervals [399]:
				xmin = 178.7204
				xmax = 179.1004
				text = "recall"
			intervals [400]:
				xmin = 179.1004
				xmax = 179.2904
				text = "how"
			intervals [401]:
				xmin = 179.2904
				xmax = 179.5404
				text = "we"
			intervals [402]:
				xmin = 179.5404
				xmax = 180.2404
				text = "exactly"
			intervals [403]:
				xmin = 180.2404
				xmax = 180.3604
				text = "t"
			intervals [404]:
				xmin = 180.3604
				xmax = 180.4804
				text = ""
			intervals [405]:
				xmin = 180.4804
				xmax = 180.6504
				text = "pick"
			intervals [406]:
				xmin = 180.6504
				xmax = 180.7304
				text = "the"
			intervals [407]:
				xmin = 180.7304
				xmax = 181.0504
				text = "person"
			intervals [408]:
				xmin = 181.0504
				xmax = 181.1504
				text = "who"
			intervals [409]:
				xmin = 181.1504
				xmax = 181.3504
				text = "was"
			intervals [410]:
				xmin = 181.3504
				xmax = 181.3804
				text = ""
			intervals [411]:
				xmin = 181.3804
				xmax = 181.7304
				text = "it"
			intervals [412]:
				xmin = 181.7304
				xmax = 181.9996
				text = ""
			intervals [413]:
				xmin = 181.9996
				xmax = 182.1896
				text = "we"
			intervals [414]:
				xmin = 182.1896
				xmax = 182.4296
				text = "just"
			intervals [415]:
				xmin = 182.4296
				xmax = 182.7596
				text = "started"
			intervals [416]:
				xmin = 182.7596
				xmax = 183.0196
				text = "off"
			intervals [417]:
				xmin = 183.0196
				xmax = 183.4096
				text = "playing"
			intervals [418]:
				xmin = 183.4096
				xmax = 184.4094
				text = ""
			intervals [419]:
				xmin = 184.4094
				xmax = 185.2594
				text = "<unk>"
			intervals [420]:
				xmin = 185.2594
				xmax = 186.0974
				text = ""
			intervals [421]:
				xmin = 186.0974
				xmax = 186.5574
				text = "uh"
			intervals [422]:
				xmin = 186.5574
				xmax = 187.7636
				text = ""
			intervals [423]:
				xmin = 187.7636
				xmax = 187.8236
				text = "uh"
			intervals [424]:
				xmin = 187.8236
				xmax = 188.3136
				text = "well"
			intervals [425]:
				xmin = 188.3136
				xmax = 188.3836
				text = "it"
			intervals [426]:
				xmin = 188.3836
				xmax = 188.4336
				text = "s"
			intervals [427]:
				xmin = 188.4336
				xmax = 188.6836
				text = "hard"
			intervals [428]:
				xmin = 188.6836
				xmax = 188.7636
				text = "to"
			intervals [429]:
				xmin = 188.7636
				xmax = 189.0336
				text = "say"
			intervals [430]:
				xmin = 189.0336
				xmax = 189.2736
				text = "just"
			intervals [431]:
				xmin = 189.2736
				xmax = 189.4236
				text = "i"
			intervals [432]:
				xmin = 189.4236
				xmax = 189.6436
				text = "just"
			intervals [433]:
				xmin = 189.6436
				xmax = 189.8336
				text = "don't"
			intervals [434]:
				xmin = 189.8336
				xmax = 190.2336
				text = "recall"
			intervals [435]:
				xmin = 190.2336
				xmax = 190.6336
				text = "how"
			intervals [436]:
				xmin = 190.6336
				xmax = 190.8786
				text = ""
			intervals [437]:
				xmin = 190.8786
				xmax = 191.0386
				text = "we"
			intervals [438]:
				xmin = 191.0386
				xmax = 191.7286
				text = "decided"
			intervals [439]:
				xmin = 191.7286
				xmax = 192.5633
				text = ""
			intervals [440]:
				xmin = 192.5633
				xmax = 192.8833
				text = "uh"
			intervals [441]:
				xmin = 192.8833
				xmax = 193.0733
				text = ""
			intervals [442]:
				xmin = 193.0733
				xmax = 193.3233
				text = "how"
			intervals [443]:
				xmin = 193.3233
				xmax = 193.4733
				text = "the"
			intervals [444]:
				xmin = 193.4733
				xmax = 193.8133
				text = "pers-"
			intervals [445]:
				xmin = 193.8133
				xmax = 193.9333
				text = ""
			intervals [446]:
				xmin = 193.9333
				xmax = 194.0433
				text = "to"
			intervals [447]:
				xmin = 194.0433
				xmax = 194.2833
				text = "pick"
			intervals [448]:
				xmin = 194.2833
				xmax = 194.3633
				text = "the"
			intervals [449]:
				xmin = 194.3633
				xmax = 194.7433
				text = "person"
			intervals [450]:
				xmin = 194.7433
				xmax = 194.9733
				text = "who"
			intervals [451]:
				xmin = 194.9733
				xmax = 195.4133
				text = "was"
			intervals [452]:
				xmin = 195.4133
				xmax = 195.9232
				text = ""
			intervals [453]:
				xmin = 195.9232
				xmax = 196.3832
				text = "it"
			intervals [454]:
				xmin = 196.3832
				xmax = 197.666
				text = ""
			intervals [455]:
				xmin = 197.666
				xmax = 197.856
				text = "cause"
			intervals [456]:
				xmin = 197.856
				xmax = 198.056
				text = "that"
			intervals [457]:
				xmin = 198.056
				xmax = 198.136
				text = "s"
			intervals [458]:
				xmin = 198.136
				xmax = 198.206
				text = ""
			intervals [459]:
				xmin = 198.206
				xmax = 198.456
				text = "that"
			intervals [460]:
				xmin = 198.456
				xmax = 198.606
				text = "was"
			intervals [461]:
				xmin = 198.606
				xmax = 198.676
				text = "the"
			intervals [462]:
				xmin = 198.676
				xmax = 199.026
				text = "person"
			intervals [463]:
				xmin = 199.026
				xmax = 199.086
				text = "who"
			intervals [464]:
				xmin = 199.086
				xmax = 199.286
				text = "had"
			intervals [465]:
				xmin = 199.286
				xmax = 199.456
				text = "to"
			intervals [466]:
				xmin = 199.456
				xmax = 200.2529
				text = ""
			intervals [467]:
				xmin = 200.2529
				xmax = 200.5629
				text = "hide"
			intervals [468]:
				xmin = 200.5629
				xmax = 200.8129
				text = "his"
			intervals [469]:
				xmin = 200.8129
				xmax = 201.2929
				text = "face"
			intervals [470]:
				xmin = 201.2929
				xmax = 202.414
				text = ""
			intervals [471]:
				xmin = 202.414
				xmax = 202.624
				text = "while"
			intervals [472]:
				xmin = 202.624
				xmax = 202.704
				text = "the"
			intervals [473]:
				xmin = 202.704
				xmax = 203.214
				text = "others"
			intervals [474]:
				xmin = 203.214
				xmax = 204.0702
				text = ""
			intervals [475]:
				xmin = 204.0702
				xmax = 204.3502
				text = "ran"
			intervals [476]:
				xmin = 204.3502
				xmax = 204.4702
				text = "to"
			intervals [477]:
				xmin = 204.4702
				xmax = 204.8302
				text = "hide"
			intervals [478]:
				xmin = 204.8302
				xmax = 208.5342
				text = ""
			intervals [479]:
				xmin = 208.5342
				xmax = 209.0542
				text = "no"
			intervals [480]:
				xmin = 209.0542
				xmax = 209.6482
				text = ""
			intervals [481]:
				xmin = 209.6482
				xmax = 209.9982
				text = "no"
			intervals [482]:
				xmin = 209.9982
				xmax = 210.4954
				text = ""
			intervals [483]:
				xmin = 210.4954
				xmax = 210.6154
				text = "maybe"
			intervals [484]:
				xmin = 210.6154
				xmax = 210.7954
				text = "that"
			intervals [485]:
				xmin = 210.7954
				xmax = 210.9654
				text = "was"
			intervals [486]:
				xmin = 210.9654
				xmax = 211.0354
				text = "the"
			intervals [487]:
				xmin = 211.0354
				xmax = 211.4054
				text = "version"
			intervals [488]:
				xmin = 211.4054
				xmax = 211.4354
				text = ""
			intervals [489]:
				xmin = 211.4354
				xmax = 211.6254
				text = "of"
			intervals [490]:
				xmin = 211.6254
				xmax = 211.7354
				text = "the"
			intervals [491]:
				xmin = 211.7354
				xmax = 212.1754
				text = "same"
			intervals [492]:
				xmin = 212.1754
				xmax = 212.6354
				text = "game"
			intervals [493]:
				xmin = 212.6354
				xmax = 213.2177
				text = ""
			intervals [494]:
				xmin = 213.2177
				xmax = 213.3877
				text = "in"
			intervals [495]:
				xmin = 213.3877
				xmax = 213.5877
				text = "other"
			intervals [496]:
				xmin = 213.5877
				xmax = 213.9977
				text = "parts"
			intervals [497]:
				xmin = 213.9977
				xmax = 214.1177
				text = "of"
			intervals [498]:
				xmin = 214.1177
				xmax = 214.3177
				text = "the"
			intervals [499]:
				xmin = 214.3177
				xmax = 215.9487
				text = ""
			intervals [500]:
				xmin = 215.9487
				xmax = 216.3287
				text = "um"
			intervals [501]:
				xmin = 216.3287
				xmax = 216.5687
				text = ""
			intervals [502]:
				xmin = 216.5687
				xmax = 216.9887
				text = "other"
			intervals [503]:
				xmin = 216.9887
				xmax = 217.0787
				text = ""
			intervals [504]:
				xmin = 217.0787
				xmax = 217.3387
				text = "parts"
			intervals [505]:
				xmin = 217.3387
				xmax = 217.3987
				text = "of"
			intervals [506]:
				xmin = 217.3987
				xmax = 217.4787
				text = "the"
			intervals [507]:
				xmin = 217.4787
				xmax = 217.8287
				text = "city"
			intervals [508]:
				xmin = 217.8287
				xmax = 217.9487
				text = "or"
			intervals [509]:
				xmin = 217.9487
				xmax = 218.3487
				text = "maybe"
			intervals [510]:
				xmin = 218.3487
				xmax = 218.5287
				text = "other"
			intervals [511]:
				xmin = 218.5287
				xmax = 218.9087
				text = "parts"
			intervals [512]:
				xmin = 218.9087
				xmax = 219.0087
				text = "of"
			intervals [513]:
				xmin = 219.0087
				xmax = 219.1187
				text = "the"
			intervals [514]:
				xmin = 219.1187
				xmax = 219.6287
				text = "states"
			intervals [515]:
				xmin = 219.6287
				xmax = 220.1122
				text = ""
			intervals [516]:
				xmin = 220.1122
				xmax = 220.3222
				text = "but"
			intervals [517]:
				xmin = 220.3222
				xmax = 220.3922
				text = ""
			intervals [518]:
				xmin = 220.3922
				xmax = 220.6622
				text = "uh"
			intervals [519]:
				xmin = 220.6622
				xmax = 220.7022
				text = ""
			intervals [520]:
				xmin = 220.7022
				xmax = 220.9822
				text = "no"
			intervals [521]:
				xmin = 220.9822
				xmax = 221.1422
				text = "we"
			intervals [522]:
				xmin = 221.1422
				xmax = 221.4622
				text = "didn't"
			intervals [523]:
				xmin = 221.4622
				xmax = 221.5122
				text = "uh"
			intervals [524]:
				xmin = 221.5122
				xmax = 221.7822
				text = "play"
			intervals [525]:
				xmin = 221.7822
				xmax = 221.9622
				text = "that"
			intervals [526]:
				xmin = 221.9622
				xmax = 222.0022
				text = ""
			intervals [527]:
				xmin = 222.0022
				xmax = 222.1422
				text = "one"
			intervals [528]:
				xmin = 222.1422
				xmax = 222.1722
				text = ""
			intervals [529]:
				xmin = 222.1722
				xmax = 222.4822
				text = "no"
			intervals [530]:
				xmin = 222.4822
				xmax = 226.3866
				text = ""
			intervals [531]:
				xmin = 226.3866
				xmax = 226.8766
				text = "well"
			intervals [532]:
				xmin = 226.8766
				xmax = 228.6553
				text = ""
			intervals [533]:
				xmin = 228.6553
				xmax = 228.7553
				text = "you"
			intervals [534]:
				xmin = 228.7553
				xmax = 229.0553
				text = "stand"
			intervals [535]:
				xmin = 229.0553
				xmax = 229.1353
				text = "a"
			intervals [536]:
				xmin = 229.1353
				xmax = 229.4353
				text = "certain"
			intervals [537]:
				xmin = 229.4353
				xmax = 229.8853
				text = "place"
			intervals [538]:
				xmin = 229.8853
				xmax = 229.9153
				text = ""
			intervals [539]:
				xmin = 229.9153
				xmax = 229.9853
				text = "it"
			intervals [540]:
				xmin = 229.9853
				xmax = 230.0453
				text = "s"
			intervals [541]:
				xmin = 230.0453
				xmax = 230.3253
				text = "almost"
			intervals [542]:
				xmin = 230.3253
				xmax = 230.4553
				text = "like"
			intervals [543]:
				xmin = 230.4553
				xmax = 230.5353
				text = "the"
			intervals [544]:
				xmin = 230.5353
				xmax = 230.8353
				text = "same"
			intervals [545]:
				xmin = 230.8353
				xmax = 230.9853
				text = "even"
			intervals [546]:
				xmin = 230.9853
				xmax = 231.1553
				text = "when"
			intervals [547]:
				xmin = 231.1553
				xmax = 231.2253
				text = "you"
			intervals [548]:
				xmin = 231.2253
				xmax = 231.4453
				text = "didn't"
			intervals [549]:
				xmin = 231.4453
				xmax = 231.9053
				text = "hide"
			intervals [550]:
				xmin = 231.9053
				xmax = 232.6479
				text = ""
			intervals [551]:
				xmin = 232.6479
				xmax = 232.9179
				text = "well"
			intervals [552]:
				xmin = 232.9179
				xmax = 233.0879
				text = "the"
			intervals [553]:
				xmin = 233.0879
				xmax = 233.7611
				text = ""
			intervals [554]:
				xmin = 233.7611
				xmax = 234.1411
				text = "uh"
			intervals [555]:
				xmin = 234.1411
				xmax = 234.5877
				text = ""
			intervals [556]:
				xmin = 234.5877
				xmax = 234.6877
				text = "the"
			intervals [557]:
				xmin = 234.6877
				xmax = 234.9777
				text = "one"
			intervals [558]:
				xmin = 234.9777
				xmax = 235.1377
				text = "who"
			intervals [559]:
				xmin = 235.1377
				xmax = 235.3577
				text = "was"
			intervals [560]:
				xmin = 235.3577
				xmax = 235.3977
				text = ""
			intervals [561]:
				xmin = 235.3977
				xmax = 235.8677
				text = "it"
			intervals [562]:
				xmin = 235.8677
				xmax = 237.4037
				text = ""
			intervals [563]:
				xmin = 237.4037
				xmax = 238.0937
				text = "uh"
			intervals [564]:
				xmin = 238.0937
				xmax = 238.4848
				text = ""
			intervals [565]:
				xmin = 238.4848
				xmax = 238.6148
				text = "would"
			intervals [566]:
				xmin = 238.6148
				xmax = 238.8448
				text = "have"
			intervals [567]:
				xmin = 238.8448
				xmax = 239.0148
				text = "to"
			intervals [568]:
				xmin = 239.0148
				xmax = 239.5853
				text = ""
			intervals [569]:
				xmin = 239.5853
				xmax = 239.9853
				text = "catch"
			intervals [570]:
				xmin = 239.9853
				xmax = 240.1768
				text = ""
			intervals [571]:
				xmin = 240.1768
				xmax = 240.3368
				text = "one"
			intervals [572]:
				xmin = 240.3368
				xmax = 240.3968
				text = "of"
			intervals [573]:
				xmin = 240.3968
				xmax = 240.5568
				text = "the"
			intervals [574]:
				xmin = 240.5568
				xmax = 241.0541
				text = ""
			intervals [575]:
				xmin = 241.0541
				xmax = 241.2341
				text = "one"
			intervals [576]:
				xmin = 241.2341
				xmax = 241.2941
				text = "of"
			intervals [577]:
				xmin = 241.2941
				xmax = 241.3941
				text = "the"
			intervals [578]:
				xmin = 241.3941
				xmax = 241.5941
				text = "other"
			intervals [579]:
				xmin = 241.5941
				xmax = 241.8741
				text = "kids"
			intervals [580]:
				xmin = 241.8741
				xmax = 241.9641
				text = "you"
			intervals [581]:
				xmin = 241.9641
				xmax = 242.1741
				text = "know"
			intervals [582]:
				xmin = 242.1741
				xmax = 242.2741
				text = "and"
			intervals [583]:
				xmin = 242.2741
				xmax = 242.3641
				text = "the"
			intervals [584]:
				xmin = 242.3641
				xmax = 242.5141
				text = "one"
			intervals [585]:
				xmin = 242.5141
				xmax = 242.6241
				text = "that"
			intervals [586]:
				xmin = 242.6241
				xmax = 242.8241
				text = "he"
			intervals [587]:
				xmin = 242.8241
				xmax = 243.5365
				text = ""
			intervals [588]:
				xmin = 243.5365
				xmax = 244.2565
				text = "tags"
			intervals [589]:
				xmin = 244.2565
				xmax = 244.8681
				text = ""
			intervals [590]:
				xmin = 244.8681
				xmax = 245.1181
				text = "that"
			intervals [591]:
				xmin = 245.1181
				xmax = 245.1681
				text = "s"
			intervals [592]:
				xmin = 245.1681
				xmax = 245.2381
				text = "the"
			intervals [593]:
				xmin = 245.2381
				xmax = 245.4581
				text = "one"
			intervals [594]:
				xmin = 245.4581
				xmax = 245.5781
				text = "who"
			intervals [595]:
				xmin = 245.5781
				xmax = 245.8581
				text = "was"
			intervals [596]:
				xmin = 245.8581
				xmax = 245.9904
				text = ""
			intervals [597]:
				xmin = 245.9904
				xmax = 246.4104
				text = "it"
			intervals [598]:
				xmin = 246.4104
				xmax = 247.3407
				text = ""
			intervals [599]:
				xmin = 247.3407
				xmax = 247.7307
				text = "and"
			intervals [600]:
				xmin = 247.7307
				xmax = 247.9607
				text = "uh"
			intervals [601]:
				xmin = 247.9607
				xmax = 248.2819
				text = ""
			intervals [602]:
				xmin = 248.2819
				xmax = 248.4219
				text = "and"
			intervals [603]:
				xmin = 248.4219
				xmax = 248.6319
				text = "from"
			intervals [604]:
				xmin = 248.6319
				xmax = 248.7919
				text = "then"
			intervals [605]:
				xmin = 248.7919
				xmax = 249.0219
				text = "on"
			intervals [606]:
				xmin = 249.0219
				xmax = 249.1819
				text = "that"
			intervals [607]:
				xmin = 249.1819
				xmax = 249.2119
				text = "s"
			intervals [608]:
				xmin = 249.2119
				xmax = 249.2819
				text = "the"
			intervals [609]:
				xmin = 249.2819
				xmax = 249.3819
				text = "way"
			intervals [610]:
				xmin = 249.3819
				xmax = 249.4819
				text = "they"
			intervals [611]:
				xmin = 249.4819
				xmax = 249.7419
				text = "played"
			intervals [612]:
				xmin = 249.7419
				xmax = 249.8319
				text = "the"
			intervals [613]:
				xmin = 249.8319
				xmax = 250.1119
				text = "game"
			intervals [614]:
				xmin = 250.1119
				xmax = 262.2106
				text = ""
			intervals [615]:
				xmin = 262.2106
				xmax = 262.9306
				text = "yes"
			intervals [616]:
				xmin = 262.9306
				xmax = 264.0524
				text = ""
			intervals [617]:
				xmin = 264.0524
				xmax = 264.2324
				text = "i"
			intervals [618]:
				xmin = 264.2324
				xmax = 264.8724
				text = "suppose"
			intervals [619]:
				xmin = 264.8724
				xmax = 265.1824
				text = "the"
			intervals [620]:
				xmin = 265.1824
				xmax = 265.3124
				text = "uh"
			intervals [621]:
				xmin = 265.3124
				xmax = 266.8867
				text = ""
			intervals [622]:
				xmin = 266.8867
				xmax = 267.1067
				text = "my"
			intervals [623]:
				xmin = 267.1067
				xmax = 267.5167
				text = "most"
			intervals [624]:
				xmin = 267.5167
				xmax = 267.5667
				text = ""
			intervals [625]:
				xmin = 267.5667
				xmax = 268.0067
				text = "regular"
			intervals [626]:
				xmin = 268.0067
				xmax = 268.1967
				text = "one"
			intervals [627]:
				xmin = 268.1967
				xmax = 268.3567
				text = "at"
			intervals [628]:
				xmin = 268.3567
				xmax = 268.6067
				text = "this"
			intervals [629]:
				xmin = 268.6067
				xmax = 268.6367
				text = ""
			intervals [630]:
				xmin = 268.6367
				xmax = 269.2067
				text = "time"
			intervals [631]:
				xmin = 269.2067
				xmax = 271.2958
				text = ""
			intervals [632]:
				xmin = 271.2958
				xmax = 272.1158
				text = "uh"
			intervals [633]:
				xmin = 272.1158
				xmax = 272.8791
				text = ""
			intervals [634]:
				xmin = 272.8791
				xmax = 273.0091
				text = "the"
			intervals [635]:
				xmin = 273.0091
				xmax = 273.1791
				text = "one"
			intervals [636]:
				xmin = 273.1791
				xmax = 273.5091
				text = "i"
			intervals [637]:
				xmin = 273.5091
				xmax = 273.7191
				text = "uh"
			intervals [638]:
				xmin = 273.7191
				xmax = 273.8991
				text = ""
			intervals [639]:
				xmin = 273.8991
				xmax = 274.2691
				text = "is"
			intervals [640]:
				xmin = 274.2691
				xmax = 274.6091
				text = "the"
			intervals [641]:
				xmin = 274.6091
				xmax = 274.7991
				text = "uh"
			intervals [642]:
				xmin = 274.7991
				xmax = 275.0478
				text = ""
			intervals [643]:
				xmin = 275.0478
				xmax = 275.2278
				text = "i"
			intervals [644]:
				xmin = 275.2278
				xmax = 275.3578
				text = "i"
			intervals [645]:
				xmin = 275.3578
				xmax = 275.9678
				text = "prefer"
			intervals [646]:
				xmin = 275.9678
				xmax = 276.431
				text = ""
			intervals [647]:
				xmin = 276.431
				xmax = 276.601
				text = "uh"
			intervals [648]:
				xmin = 276.601
				xmax = 276.931
				text = "the"
			intervals [649]:
				xmin = 276.931
				xmax = 277.061
				text = "um"
			intervals [650]:
				xmin = 277.061
				xmax = 277.5418
				text = ""
			intervals [651]:
				xmin = 277.5418
				xmax = 277.7618
				text = "meet"
			intervals [652]:
				xmin = 277.7618
				xmax = 277.8418
				text = "the"
			intervals [653]:
				xmin = 277.8418
				xmax = 278.4118
				text = "press"
			intervals [654]:
				xmin = 278.4118
				xmax = 279.6297
				text = ""
			intervals [655]:
				xmin = 279.6297
				xmax = 279.7397
				text = "uh"
			intervals [656]:
				xmin = 279.7397
				xmax = 280.0097
				text = "yes"
			intervals [657]:
				xmin = 280.0097
				xmax = 280.1597
				text = "that"
			intervals [658]:
				xmin = 280.1597
				xmax = 280.2197
				text = "s"
			intervals [659]:
				xmin = 280.2197
				xmax = 280.3897
				text = "one"
			intervals [660]:
				xmin = 280.3897
				xmax = 280.4897
				text = "i"
			intervals [661]:
				xmin = 280.4897
				xmax = 281.0197
				text = "prefer"
			intervals [662]:
				xmin = 281.0197
				xmax = 281.1297
				text = "uh"
			intervals [663]:
				xmin = 281.1297
				xmax = 281.3397
				text = "that"
			intervals [664]:
				xmin = 281.3397
				xmax = 281.3997
				text = "s"
			intervals [665]:
				xmin = 281.3997
				xmax = 281.6097
				text = "my"
			intervals [666]:
				xmin = 281.6097
				xmax = 281.7097
				text = "they"
			intervals [667]:
				xmin = 281.7097
				xmax = 281.9897
				text = "only"
			intervals [668]:
				xmin = 281.9897
				xmax = 282.1297
				text = "come"
			intervals [669]:
				xmin = 282.1297
				xmax = 282.3697
				text = "on"
			intervals [670]:
				xmin = 282.3697
				xmax = 282.4297
				text = "it"
			intervals [671]:
				xmin = 282.4297
				xmax = 282.4797
				text = "s"
			intervals [672]:
				xmin = 282.4797
				xmax = 282.6697
				text = "only"
			intervals [673]:
				xmin = 282.6697
				xmax = 282.9397
				text = "on"
			intervals [674]:
				xmin = 282.9397
				xmax = 283.2497
				text = "once"
			intervals [675]:
				xmin = 283.2497
				xmax = 283.3297
				text = "a"
			intervals [676]:
				xmin = 283.3297
				xmax = 283.5897
				text = "week"
			intervals [677]:
				xmin = 283.5897
				xmax = 283.7502
				text = ""
			intervals [678]:
				xmin = 283.7502
				xmax = 283.8602
				text = "of"
			intervals [679]:
				xmin = 283.8602
				xmax = 283.8902
				text = ""
			intervals [680]:
				xmin = 283.8902
				xmax = 284.3502
				text = "course"
			intervals [681]:
				xmin = 284.3502
				xmax = 284.5702
				text = "but"
			intervals [682]:
				xmin = 284.5702
				xmax = 284.6702
				text = "i"
			intervals [683]:
				xmin = 284.6702
				xmax = 285.0402
				text = "prefer"
			intervals [684]:
				xmin = 285.0402
				xmax = 285.1502
				text = "to"
			intervals [685]:
				xmin = 285.1502
				xmax = 285.4102
				text = "see"
			intervals [686]:
				xmin = 285.4102
				xmax = 285.6502
				text = "that"
			intervals [687]:
				xmin = 285.6502
				xmax = 285.8302
				text = "if"
			intervals [688]:
				xmin = 285.8302
				xmax = 285.9202
				text = "i"
			intervals [689]:
				xmin = 285.9202
				xmax = 286.0802
				text = "can"
			intervals [690]:
				xmin = 286.0802
				xmax = 286.4102
				text = "catch"
			intervals [691]:
				xmin = 286.4102
				xmax = 286.4702
				text = "it"
			intervals [692]:
				xmin = 286.4702
				xmax = 287.0517
				text = ""
			intervals [693]:
				xmin = 287.0517
				xmax = 287.2017
				text = "and"
			intervals [694]:
				xmin = 287.2017
				xmax = 287.5517
				text = "also"
			intervals [695]:
				xmin = 287.5517
				xmax = 287.7317
				text = "if"
			intervals [696]:
				xmin = 287.7317
				xmax = 288.0317
				text = "there"
			intervals [697]:
				xmin = 288.0317
				xmax = 288.2017
				text = "is"
			intervals [698]:
				xmin = 288.2017
				xmax = 288.5317
				text = "a"
			intervals [699]:
				xmin = 288.5317
				xmax = 290.2513
				text = ""
			intervals [700]:
				xmin = 290.2513
				xmax = 290.8413
				text = "worthwhile"
			intervals [701]:
				xmin = 290.8413
				xmax = 291.2513
				text = "witness"
			intervals [702]:
				xmin = 291.2513
				xmax = 291.4413
				text = "on"
			intervals [703]:
				xmin = 291.4413
				xmax = 291.5713
				text = "there"
			intervals [704]:
				xmin = 291.5713
				xmax = 292.2313
				text = "sometimes"
			intervals [705]:
				xmin = 292.2313
				xmax = 292.5213
				text = "the"
			intervals [706]:
				xmin = 292.5213
				xmax = 292.6913
				text = "uh"
			intervals [707]:
				xmin = 292.6913
				xmax = 293.1609
				text = ""
			intervals [708]:
				xmin = 293.1609
				xmax = 293.3009
				text = "you"
			intervals [709]:
				xmin = 293.3009
				xmax = 293.5409
				text = "is"
			intervals [710]:
				xmin = 293.5409
				xmax = 293.7809
				text = ""
			intervals [711]:
				xmin = 293.7809
				xmax = 294.0009
				text = "uh"
			intervals [712]:
				xmin = 294.0009
				xmax = 294.2009
				text = ""
			intervals [713]:
				xmin = 294.2009
				xmax = 294.5609
				text = "uh"
			intervals [714]:
				xmin = 294.5609
				xmax = 295.1619
				text = ""
			intervals [715]:
				xmin = 295.1619
				xmax = 295.5319
				text = "person"
			intervals [716]:
				xmin = 295.5319
				xmax = 295.7819
				text = "on"
			intervals [717]:
				xmin = 295.7819
				xmax = 295.9919
				text = "uh"
			intervals [718]:
				xmin = 295.9919
				xmax = 296.5491
				text = ""
			intervals [719]:
				xmin = 296.5491
				xmax = 297.2191
				text = "uh"
			intervals [720]:
				xmin = 297.2191
				xmax = 299.3962
				text = ""
			intervals [721]:
				xmin = 299.3962
				xmax = 299.8662
				text = "on"
			intervals [722]:
				xmin = 299.8662
				xmax = 300.0762
				text = "uh"
			intervals [723]:
				xmin = 300.0762
				xmax = 300.4076
				text = ""
			intervals [724]:
				xmin = 300.4076
				xmax = 300.7076
				text = "meet"
			intervals [725]:
				xmin = 300.7076
				xmax = 300.7876
				text = "the"
			intervals [726]:
				xmin = 300.7876
				xmax = 301.2676
				text = "press"
			intervals [727]:
				xmin = 301.2676
				xmax = 301.3576
				text = ""
			intervals [728]:
				xmin = 301.3576
				xmax = 301.5476
				text = "to"
			intervals [729]:
				xmin = 301.5476
				xmax = 301.7976
				text = "me"
			intervals [730]:
				xmin = 301.7976
				xmax = 302.0976
				text = "isn't"
			intervals [731]:
				xmin = 302.0976
				xmax = 302.2876
				text = "worth"
			intervals [732]:
				xmin = 302.2876
				xmax = 302.7176
				text = "seeing"
			intervals [733]:
				xmin = 302.7176
				xmax = 303.2753
				text = ""
			intervals [734]:
				xmin = 303.2753
				xmax = 303.6653
				text = "so"
			intervals [735]:
				xmin = 303.6653
				xmax = 303.7753
				text = "at"
			intervals [736]:
				xmin = 303.7753
				xmax = 303.9953
				text = "that"
			intervals [737]:
				xmin = 303.9953
				xmax = 304.3253
				text = "case"
			intervals [738]:
				xmin = 304.3253
				xmax = 304.5053
				text = "i"
			intervals [739]:
				xmin = 304.5053
				xmax = 304.7053
				text = "would"
			intervals [740]:
				xmin = 304.7053
				xmax = 304.8153
				text = ""
			intervals [741]:
				xmin = 304.8153
				xmax = 305.0353
				text = "uh"
			intervals [742]:
				xmin = 305.0353
				xmax = 305.8485
				text = ""
			intervals [743]:
				xmin = 305.8485
				xmax = 306.0385
				text = "wouldn't"
			intervals [744]:
				xmin = 306.0385
				xmax = 306.1585
				text = "wanna"
			intervals [745]:
				xmin = 306.1585
				xmax = 306.4585
				text = "bother"
			intervals [746]:
				xmin = 306.4585
				xmax = 306.6085
				text = "with"
			intervals [747]:
				xmin = 306.6085
				xmax = 306.8185
				text = "him"
			intervals [748]:
				xmin = 306.8185
				xmax = 307.0827
				text = ""
			intervals [749]:
				xmin = 307.0827
				xmax = 307.1427
				text = "now"
			intervals [750]:
				xmin = 307.1427
				xmax = 307.2427
				text = "you"
			intervals [751]:
				xmin = 307.2427
				xmax = 307.4827
				text = "k"
			intervals [752]:
				xmin = 307.4827
				xmax = 307.6527
				text = "take"
			intervals [753]:
				xmin = 307.6527
				xmax = 307.6827
				text = "a"
			intervals [754]:
				xmin = 307.6827
				xmax = 307.9227
				text = "man"
			intervals [755]:
				xmin = 307.9227
				xmax = 308.1727
				text = "like"
			intervals [756]:
				xmin = 308.1727
				xmax = 308.9427
				text = "secretary"
			intervals [757]:
				xmin = 308.9427
				xmax = 309.383
				text = ""
			intervals [758]:
				xmin = 309.383
				xmax = 309.983
				text = "rusk"
			intervals [759]:
				xmin = 309.983
				xmax = 310.8803
				text = ""
			intervals [760]:
				xmin = 310.8803
				xmax = 311.0303
				text = "i"
			intervals [761]:
				xmin = 311.0303
				xmax = 311.2403
				text = "like"
			intervals [762]:
				xmin = 311.2403
				xmax = 311.5003
				text = "him"
			intervals [763]:
				xmin = 311.5003
				xmax = 311.6903
				text = "on"
			intervals [764]:
				xmin = 311.6903
				xmax = 312.1603
				text = "tv"
			intervals [765]:
				xmin = 312.1603
				xmax = 312.8212
				text = ""
			intervals [766]:
				xmin = 312.8212
				xmax = 312.9212
				text = "i"
			intervals [767]:
				xmin = 312.9212
				xmax = 313.2512
				text = "mean"
			intervals [768]:
				xmin = 313.2512
				xmax = 313.5712
				text = "uh"
			intervals [769]:
				xmin = 313.5712
				xmax = 313.6112
				text = ""
			intervals [770]:
				xmin = 313.6112
				xmax = 313.8512
				text = "there"
			intervals [771]:
				xmin = 313.8512
				xmax = 313.9112
				text = "are"
			intervals [772]:
				xmin = 313.9112
				xmax = 314.1712
				text = "some"
			intervals [773]:
				xmin = 314.1712
				xmax = 314.5512
				text = "people"
			intervals [774]:
				xmin = 314.5512
				xmax = 314.8212
				text = "that"
			intervals [775]:
				xmin = 314.8212
				xmax = 314.8912
				text = ""
			intervals [776]:
				xmin = 314.8912
				xmax = 315.2312
				text = "on"
			intervals [777]:
				xmin = 315.2312
				xmax = 315.4012
				text = ""
			intervals [778]:
				xmin = 315.4012
				xmax = 315.7612
				text = "on"
			intervals [779]:
				xmin = 315.7612
				xmax = 315.9912
				text = "the"
			intervals [780]:
				xmin = 315.9912
				xmax = 316.2831
				text = ""
			intervals [781]:
				xmin = 316.2831
				xmax = 316.4731
				text = "meet"
			intervals [782]:
				xmin = 316.4731
				xmax = 316.5831
				text = "the"
			intervals [783]:
				xmin = 316.5831
				xmax = 316.9231
				text = "press"
			intervals [784]:
				xmin = 316.9231
				xmax = 317.0831
				text = "to"
			intervals [785]:
				xmin = 317.0831
				xmax = 317.3931
				text = "me"
			intervals [786]:
				xmin = 317.3931
				xmax = 318.0842
				text = ""
			intervals [787]:
				xmin = 318.0842
				xmax = 318.3442
				text = "give"
			intervals [788]:
				xmin = 318.3442
				xmax = 318.7042
				text = "straight"
			intervals [789]:
				xmin = 318.7042
				xmax = 318.7342
				text = ""
			intervals [790]:
				xmin = 318.7342
				xmax = 319.1642
				text = "forward"
			intervals [791]:
				xmin = 319.1642
				xmax = 319.9342
				text = "answers"
			intervals [792]:
				xmin = 319.9342
				xmax = 320.1412
				text = ""
			intervals [793]:
				xmin = 320.1412
				xmax = 320.2212
				text = "to"
			intervals [794]:
				xmin = 320.2212
				xmax = 320.3012
				text = "the"
			intervals [795]:
				xmin = 320.3012
				xmax = 320.7612
				text = "questions"
			intervals [796]:
				xmin = 320.7612
				xmax = 320.9212
				text = "that"
			intervals [797]:
				xmin = 320.9212
				xmax = 321.0112
				text = "you"
			intervals [798]:
				xmin = 321.0112
				xmax = 321.0712
				text = ""
			intervals [799]:
				xmin = 321.0712
				xmax = 321.3812
				text = "ask"
			intervals [800]:
				xmin = 321.3812
				xmax = 321.4112
				text = ""
			intervals [801]:
				xmin = 321.4112
				xmax = 321.5712
				text = "them"
			intervals [802]:
				xmin = 321.5712
				xmax = 322.743
				text = ""
			intervals [803]:
				xmin = 322.743
				xmax = 323.373
				text = "secretary"
			intervals [804]:
				xmin = 323.373
				xmax = 323.833
				text = "rusk"
			intervals [805]:
				xmin = 323.833
				xmax = 324.5789
				text = ""
			intervals [806]:
				xmin = 324.5789
				xmax = 324.8489
				text = "hubert"
			intervals [807]:
				xmin = 324.8489
				xmax = 325.4389
				text = "humphrey"
			intervals [808]:
				xmin = 325.4389
				xmax = 326.5134
				text = ""
			intervals [809]:
				xmin = 326.5134
				xmax = 326.9734
				text = "uh"
			intervals [810]:
				xmin = 326.9734
				xmax = 330.6593
				text = ""
			intervals [811]:
				xmin = 330.6593
				xmax = 330.8693
				text = "i"
			intervals [812]:
				xmin = 330.8693
				xmax = 331.0693
				text = "would"
			intervals [813]:
				xmin = 331.0693
				xmax = 331.4593
				text = "like"
			intervals [814]:
				xmin = 331.4593
				xmax = 332.1693
				text = "uh"
			intervals [815]:
				xmin = 332.1693
				xmax = 332.7074
				text = ""
			intervals [816]:
				xmin = 332.7074
				xmax = 332.9174
				text = "uh"
			intervals [817]:
				xmin = 332.9174
				xmax = 333.0674
				text = "there"
			intervals [818]:
				xmin = 333.0674
				xmax = 333.1274
				text = "s"
			intervals [819]:
				xmin = 333.1274
				xmax = 333.3874
				text = "another"
			intervals [820]:
				xmin = 333.3874
				xmax = 333.4574
				text = ""
			intervals [821]:
				xmin = 333.4574
				xmax = 333.7674
				text = "person"
			intervals [822]:
				xmin = 333.7674
				xmax = 333.9974
				text = "on"
			intervals [823]:
				xmin = 333.9974
				xmax = 334.1874
				text = "there"
			intervals [824]:
				xmin = 334.1874
				xmax = 334.2574
				text = ""
			intervals [825]:
				xmin = 334.2574
				xmax = 334.4274
				text = "too"
			intervals [826]:
				xmin = 334.4274
				xmax = 334.4874
				text = "in"
			intervals [827]:
				xmin = 334.4874
				xmax = 334.5974
				text = ""
			intervals [828]:
				xmin = 334.5974
				xmax = 335.3574
				text = "politics"
			intervals [829]:
				xmin = 335.3574
				xmax = 335.3874
				text = ""
			intervals [830]:
				xmin = 335.3874
				xmax = 335.9074
				text = "uh"
			intervals [831]:
				xmin = 335.9074
				xmax = 343.0171
				text = ""
			intervals [832]:
				xmin = 343.0171
				xmax = 343.1371
				text = "i"
			intervals [833]:
				xmin = 343.1371
				xmax = 343.3671
				text = "don't"
			intervals [834]:
				xmin = 343.3671
				xmax = 343.8071
				text = "mind"
			intervals [835]:
				xmin = 343.8071
				xmax = 344.1559
				text = ""
			intervals [836]:
				xmin = 344.1559
				xmax = 344.5959
				text = "hearing"
			intervals [837]:
				xmin = 344.5959
				xmax = 345.0259
				text = "er"
			intervals [838]:
				xmin = 345.0259
				xmax = 345.6224
				text = ""
			intervals [839]:
				xmin = 345.6224
				xmax = 345.8524
				text = "dick"
			intervals [840]:
				xmin = 345.8524
				xmax = 346.2524
				text = "nixon"
			intervals [841]:
				xmin = 346.2524
				xmax = 348.7292
				text = ""
			intervals [842]:
				xmin = 348.7292
				xmax = 348.8792
				text = "uh"
			intervals [843]:
				xmin = 348.8792
				xmax = 349.0692
				text = "he"
			intervals [844]:
				xmin = 349.0692
				xmax = 349.1792
				text = "is"
			intervals [845]:
				xmin = 349.1792
				xmax = 349.3792
				text = "not"
			intervals [846]:
				xmin = 349.3792
				xmax = 349.6092
				text = "my"
			intervals [847]:
				xmin = 349.6092
				xmax = 349.7702
				text = ""
			intervals [848]:
				xmin = 349.7702
				xmax = 350.1002
				text = "favorite"
			intervals [849]:
				xmin = 350.1002
				xmax = 350.3402
				text = "one"
			intervals [850]:
				xmin = 350.3402
				xmax = 350.4602
				text = "but"
			intervals [851]:
				xmin = 350.4602
				xmax = 350.5102
				text = "i"
			intervals [852]:
				xmin = 350.5102
				xmax = 350.6702
				text = "like"
			intervals [853]:
				xmin = 350.6702
				xmax = 350.7302
				text = "to"
			intervals [854]:
				xmin = 350.7302
				xmax = 350.8502
				text = "hear"
			intervals [855]:
				xmin = 350.8502
				xmax = 351.0102
				text = "him"
			intervals [856]:
				xmin = 351.0102
				xmax = 351.3402
				text = "talk"
			intervals [857]:
				xmin = 351.3402
				xmax = 351.9502
				text = "sometimes"
			intervals [858]:
				xmin = 351.9502
				xmax = 352.3502
				text = "uh"
			intervals [859]:
				xmin = 352.3502
				xmax = 352.3802
				text = ""
			intervals [860]:
				xmin = 352.3802
				xmax = 352.4602
				text = "uh"
			intervals [861]:
				xmin = 352.4602
				xmax = 352.6002
				text = "i"
			intervals [862]:
				xmin = 352.6002
				xmax = 352.8402
				text = "like"
			intervals [863]:
				xmin = 352.8402
				xmax = 352.9102
				text = "to"
			intervals [864]:
				xmin = 352.9102
				xmax = 353.1302
				text = "hear"
			intervals [865]:
				xmin = 353.1302
				xmax = 353.3202
				text = "he"
			intervals [866]:
				xmin = 353.3202
				xmax = 353.5502
				text = "has"
			intervals [867]:
				xmin = 353.5502
				xmax = 353.6102
				text = "a"
			intervals [868]:
				xmin = 353.6102
				xmax = 354.7326
				text = ""
			intervals [869]:
				xmin = 354.7326
				xmax = 355.2226
				text = "debatable"
			intervals [870]:
				xmin = 355.2226
				xmax = 355.3426
				text = "way"
			intervals [871]:
				xmin = 355.3426
				xmax = 355.4626
				text = "of"
			intervals [872]:
				xmin = 355.4626
				xmax = 355.8826
				text = "talking"
			intervals [873]:
				xmin = 355.8826
				xmax = 356.1526
				text = "but"
			intervals [874]:
				xmin = 356.1526
				xmax = 356.1826
				text = "uh"
			intervals [875]:
				xmin = 356.1826
				xmax = 356.3126
				text = "he"
			intervals [876]:
				xmin = 356.3126
				xmax = 356.3826
				text = "s"
			intervals [877]:
				xmin = 356.3826
				xmax = 356.5126
				text = "not"
			intervals [878]:
				xmin = 356.5126
				xmax = 356.6726
				text = "one"
			intervals [879]:
				xmin = 356.6726
				xmax = 356.7326
				text = "of"
			intervals [880]:
				xmin = 356.7326
				xmax = 356.9226
				text = "my"
			intervals [881]:
				xmin = 356.9226
				xmax = 357.3226
				text = "favorite"
			intervals [882]:
				xmin = 357.3226
				xmax = 357.3926
				text = ""
			intervals [883]:
				xmin = 357.3926
				xmax = 357.5726
				text = "uh"
			intervals [884]:
				xmin = 357.5726
				xmax = 358.5912
				text = ""
			intervals [885]:
				xmin = 358.5912
				xmax = 358.9712
				text = "persons"
			intervals [886]:
				xmin = 358.9712
				xmax = 359.2612
				text = "appear"
			intervals [887]:
				xmin = 359.2612
				xmax = 359.4612
				text = "on"
			intervals [888]:
				xmin = 359.4612
				xmax = 359.5012
				text = ""
			intervals [889]:
				xmin = 359.5012
				xmax = 359.8412
				text = "on"
			intervals [890]:
				xmin = 359.8412
				xmax = 359.9412
				text = "uh"
			intervals [891]:
				xmin = 359.9412
				xmax = 360.2312
				text = "meet"
			intervals [892]:
				xmin = 360.2312
				xmax = 360.3012
				text = "the"
			intervals [893]:
				xmin = 360.3012
				xmax = 360.3512
				text = ""
			intervals [894]:
				xmin = 360.3512
				xmax = 361.0012
				text = "press"
			intervals [895]:
				xmin = 361.0012
				xmax = 361.9418
				text = ""
			intervals [896]:
				xmin = 361.9418
				xmax = 362.2318
				text = "and"
			intervals [897]:
				xmin = 362.2318
				xmax = 362.3418
				text = "there"
			intervals [898]:
				xmin = 362.3418
				xmax = 362.5518
				text = "s"
			intervals [899]:
				xmin = 362.5518
				xmax = 362.6018
				text = ""
			intervals [900]:
				xmin = 362.6018
				xmax = 362.7618
				text = "there"
			intervals [901]:
				xmin = 362.7618
				xmax = 362.8218
				text = "are"
			intervals [902]:
				xmin = 362.8218
				xmax = 363.1818
				text = "several"
			intervals [903]:
				xmin = 363.1818
				xmax = 363.5118
				text = "others"
			intervals [904]:
				xmin = 363.5118
				xmax = 363.6318
				text = "who"
			intervals [905]:
				xmin = 363.6318
				xmax = 363.7918
				text = "have"
			intervals [906]:
				xmin = 363.7918
				xmax = 363.9718
				text = "been"
			intervals [907]:
				xmin = 363.9718
				xmax = 364.1318
				text = "on"
			intervals [908]:
				xmin = 364.1318
				xmax = 364.2518
				text = "there"
			intervals [909]:
				xmin = 364.2518
				xmax = 364.4618
				text = "from"
			intervals [910]:
				xmin = 364.4618
				xmax = 364.7518
				text = "time"
			intervals [911]:
				xmin = 364.7518
				xmax = 364.8218
				text = "to"
			intervals [912]:
				xmin = 364.8218
				xmax = 365.1218
				text = "time"
			intervals [913]:
				xmin = 365.1218
				xmax = 365.2618
				text = "that"
			intervals [914]:
				xmin = 365.2618
				xmax = 365.3618
				text = "i"
			intervals [915]:
				xmin = 365.3618
				xmax = 365.6318
				text = "like"
			intervals [916]:
				xmin = 365.6318
				xmax = 365.9218
				text = "too"
			intervals [917]:
				xmin = 365.9218
				xmax = 368.6953
				text = ""
			intervals [918]:
				xmin = 368.6953
				xmax = 369.0153
				text = "and"
			intervals [919]:
				xmin = 369.0153
				xmax = 369.1353
				text = ""
			intervals [920]:
				xmin = 369.1353
				xmax = 369.3753
				text = "of"
			intervals [921]:
				xmin = 369.3753
				xmax = 369.4053
				text = ""
			intervals [922]:
				xmin = 369.4053
				xmax = 369.8753
				text = "course"
			intervals [923]:
				xmin = 369.8753
				xmax = 370.0253
				text = "i"
			intervals [924]:
				xmin = 370.0253
				xmax = 370.2953
				text = "like"
			intervals [925]:
				xmin = 370.2953
				xmax = 370.5853
				text = "the"
			intervals [926]:
				xmin = 370.5853
				xmax = 370.7853
				text = "uh"
			intervals [927]:
				xmin = 370.7853
				xmax = 371.4758
				text = ""
			intervals [928]:
				xmin = 371.4758
				xmax = 371.7858
				text = "get"
			intervals [929]:
				xmin = 371.7858
				xmax = 372.3558
				text = "ideas"
			intervals [930]:
				xmin = 372.3558
				xmax = 372.4658
				text = "on"
			intervals [931]:
				xmin = 372.4658
				xmax = 372.6558
				text = "meet"
			intervals [932]:
				xmin = 372.6558
				xmax = 372.7358
				text = "the"
			intervals [933]:
				xmin = 372.7358
				xmax = 373.0358
				text = "press"
			intervals [934]:
				xmin = 373.0358
				xmax = 373.3058
				text = "from"
			intervals [935]:
				xmin = 373.3058
				xmax = 373.7058
				text = "those"
			intervals [936]:
				xmin = 373.7058
				xmax = 373.9658
				text = "uh"
			intervals [937]:
				xmin = 373.9658
				xmax = 376.1489
				text = ""
			intervals [938]:
				xmin = 376.1489
				xmax = 376.4889
				text = "from"
			intervals [939]:
				xmin = 376.4889
				xmax = 376.5789
				text = "the"
			intervals [940]:
				xmin = 376.5789
				xmax = 377.0489
				text = "persons"
			intervals [941]:
				xmin = 377.0489
				xmax = 377.2589
				text = "from"
			intervals [942]:
				xmin = 377.2589
				xmax = 377.5989
				text = "foreign"
			intervals [943]:
				xmin = 377.5989
				xmax = 378.0989
				text = "countries"
			intervals [944]:
				xmin = 378.0989
				xmax = 378.1289
				text = ""
			intervals [945]:
				xmin = 378.1289
				xmax = 378.2889
				text = "they're"
			intervals [946]:
				xmin = 378.2889
				xmax = 378.5089
				text = "quite"
			intervals [947]:
				xmin = 378.5089
				xmax = 379.0789
				text = "interesting"
			intervals [948]:
				xmin = 379.0789
				xmax = 380.0352
				text = ""
			intervals [949]:
				xmin = 380.0352
				xmax = 380.3152
				text = "on"
			intervals [950]:
				xmin = 380.3152
				xmax = 380.5752
				text = "uh"
			intervals [951]:
				xmin = 380.5752
				xmax = 380.7452
				text = "on"
			intervals [952]:
				xmin = 380.7452
				xmax = 380.9252
				text = "meet"
			intervals [953]:
				xmin = 380.9252
				xmax = 381.0152
				text = "the"
			intervals [954]:
				xmin = 381.0152
				xmax = 381.4152
				text = "press"
			intervals [955]:
				xmin = 381.4152
				xmax = 381.9406
				text = ""
			intervals [956]:
				xmin = 381.9406
				xmax = 382.3306
				text = "then"
			intervals [957]:
				xmin = 382.3306
				xmax = 382.6406
				text = "uh"
			intervals [958]:
				xmin = 382.6406
				xmax = 383.9382
				text = ""
			intervals [959]:
				xmin = 383.9382
				xmax = 384.0782
				text = "for"
			intervals [960]:
				xmin = 384.0782
				xmax = 384.1682
				text = "the"
			intervals [961]:
				xmin = 384.1682
				xmax = 384.4682
				text = "lighter"
			intervals [962]:
				xmin = 384.4682
				xmax = 385.0382
				text = "side"
			intervals [963]:
				xmin = 385.0382
				xmax = 385.4848
				text = ""
			intervals [964]:
				xmin = 385.4848
				xmax = 385.6248
				text = "i"
			intervals [965]:
				xmin = 385.6248
				xmax = 385.8948
				text = "like"
			intervals [966]:
				xmin = 385.8948
				xmax = 386.4348
				text = "the"
			intervals [967]:
				xmin = 386.4348
				xmax = 387.2641
				text = ""
			intervals [968]:
				xmin = 387.2641
				xmax = 387.6041
				text = "beverly"
			intervals [969]:
				xmin = 387.6041
				xmax = 388.3241
				text = "hillbillies"
			intervals [970]:
				xmin = 388.3241
				xmax = 389.5547
				text = ""
			intervals [971]:
				xmin = 389.5547
				xmax = 389.8147
				text = "i"
			intervals [972]:
				xmin = 389.8147
				xmax = 390.0247
				text = "that"
			intervals [973]:
				xmin = 390.0247
				xmax = 390.1747
				text = "s"
			intervals [974]:
				xmin = 390.1747
				xmax = 390.3347
				text = "i"
			intervals [975]:
				xmin = 390.3347
				xmax = 390.5847
				text = "guess"
			intervals [976]:
				xmin = 390.5847
				xmax = 390.6547
				text = "it"
			intervals [977]:
				xmin = 390.6547
				xmax = 390.7447
				text = "s"
			intervals [978]:
				xmin = 390.7447
				xmax = 391.3947
				text = "because"
			intervals [979]:
				xmin = 391.3947
				xmax = 391.6547
				text = "uh"
			intervals [980]:
				xmin = 391.6547
				xmax = 391.8047
				text = ""
			intervals [981]:
				xmin = 391.8047
				xmax = 391.9647
				text = "there"
			intervals [982]:
				xmin = 391.9647
				xmax = 392.0047
				text = "s"
			intervals [983]:
				xmin = 392.0047
				xmax = 392.2847
				text = "something"
			intervals [984]:
				xmin = 392.2847
				xmax = 392.6647
				text = "about"
			intervals [985]:
				xmin = 392.6647
				xmax = 392.8247
				text = "uh"
			intervals [986]:
				xmin = 392.8247
				xmax = 393.8192
				text = ""
			intervals [987]:
				xmin = 393.8192
				xmax = 393.9192
				text = "the"
			intervals [988]:
				xmin = 393.9192
				xmax = 394.0492
				text = "one"
			intervals [989]:
				xmin = 394.0492
				xmax = 394.1492
				text = "who"
			intervals [990]:
				xmin = 394.1492
				xmax = 394.3992
				text = "plays"
			intervals [991]:
				xmin = 394.3992
				xmax = 394.4692
				text = "the"
			intervals [992]:
				xmin = 394.4692
				xmax = 394.6892
				text = "part"
			intervals [993]:
				xmin = 394.6892
				xmax = 394.8492
				text = "of"
			intervals [994]:
				xmin = 394.8492
				xmax = 395.3643
				text = ""
			intervals [995]:
				xmin = 395.3643
				xmax = 395.5643
				text = "of"
			intervals [996]:
				xmin = 395.5643
				xmax = 395.5943
				text = ""
			intervals [997]:
				xmin = 395.5943
				xmax = 396.0343
				text = "granny"
			intervals [998]:
				xmin = 396.0343
				xmax = 396.2743
				text = "on"
			intervals [999]:
				xmin = 396.2743
				xmax = 396.3043
				text = ""
			intervals [1000]:
				xmin = 396.3043
				xmax = 396.5543
				text = "there"
			intervals [1001]:
				xmin = 396.5543
				xmax = 397.1317
				text = ""
			intervals [1002]:
				xmin = 397.1317
				xmax = 397.3617
				text = "i"
			intervals [1003]:
				xmin = 397.3617
				xmax = 397.5817
				text = "think"
			intervals [1004]:
				xmin = 397.5817
				xmax = 397.7117
				text = "she"
			intervals [1005]:
				xmin = 397.7117
				xmax = 397.7517
				text = "s"
			intervals [1006]:
				xmin = 397.7517
				xmax = 397.8117
				text = "a"
			intervals [1007]:
				xmin = 397.8117
				xmax = 398.0717
				text = "wonderful"
			intervals [1008]:
				xmin = 398.0717
				xmax = 398.4117
				text = "person"
			intervals [1009]:
				xmin = 398.4117
				xmax = 398.7417
				text = "but"
			intervals [1010]:
				xmin = 398.7417
				xmax = 398.7817
				text = ""
			intervals [1011]:
				xmin = 398.7817
				xmax = 398.8117
				text = "e"
			intervals [1012]:
				xmin = 398.8117
				xmax = 398.8517
				text = "e"
			intervals [1013]:
				xmin = 398.8517
				xmax = 399.0417
				text = ""
			intervals [1014]:
				xmin = 399.0417
				xmax = 399.4517
				text = "everybody"
			intervals [1015]:
				xmin = 399.4517
				xmax = 399.7417
				text = "on"
			intervals [1016]:
				xmin = 399.7417
				xmax = 400.3853
				text = ""
			intervals [1017]:
				xmin = 400.3853
				xmax = 400.4553
				text = "the"
			intervals [1018]:
				xmin = 400.4553
				xmax = 400.7053
				text = ""
			intervals [1019]:
				xmin = 400.7053
				xmax = 401.0253
				text = "hill"
			intervals [1020]:
				xmin = 401.0253
				xmax = 401.1153
				text = ""
			intervals [1021]:
				xmin = 401.1153
				xmax = 401.3553
				text = "uh"
			intervals [1022]:
				xmin = 401.3553
				xmax = 401.6453
				text = "beverly"
			intervals [1023]:
				xmin = 401.6453
				xmax = 402.1453
				text = "hillbillies"
			intervals [1024]:
				xmin = 402.1453
				xmax = 402.2453
				text = "to"
			intervals [1025]:
				xmin = 402.2453
				xmax = 402.5353
				text = "me"
			intervals [1026]:
				xmin = 402.5353
				xmax = 403.6581
				text = ""
			intervals [1027]:
				xmin = 403.6581
				xmax = 404.0281
				text = "uh"
			intervals [1028]:
				xmin = 404.0281
				xmax = 404.5837
				text = ""
			intervals [1029]:
				xmin = 404.5837
				xmax = 404.9037
				text = "is"
			intervals [1030]:
				xmin = 404.9037
				xmax = 405.0337
				text = "a"
			intervals [1031]:
				xmin = 405.0337
				xmax = 405.4937
				text = "wonderful"
			intervals [1032]:
				xmin = 405.4937
				xmax = 405.9237
				text = "actor"
			intervals [1033]:
				xmin = 405.9237
				xmax = 407.1511
				text = ""
			intervals [1034]:
				xmin = 407.1511
				xmax = 407.4211
				text = "and"
			intervals [1035]:
				xmin = 407.4211
				xmax = 407.5511
				text = "i"
			intervals [1036]:
				xmin = 407.5511
				xmax = 407.7211
				text = "really"
			intervals [1037]:
				xmin = 407.7211
				xmax = 408.1111
				text = "enjoy"
			intervals [1038]:
				xmin = 408.1111
				xmax = 408.3511
				text = "that"
			intervals [1039]:
				xmin = 408.3511
				xmax = 408.4411
				text = "i"
			intervals [1040]:
				xmin = 408.4411
				xmax = 408.6111
				text = "see"
			intervals [1041]:
				xmin = 408.6111
				xmax = 408.6811
				text = "it"
			intervals [1042]:
				xmin = 408.6811
				xmax = 408.8211
				text = ""
			intervals [1043]:
				xmin = 408.8211
				xmax = 409.2911
				text = "almost"
			intervals [1044]:
				xmin = 409.2911
				xmax = 409.7611
				text = "everyday"
			intervals [1045]:
				xmin = 409.7611
				xmax = 410.1111
				text = "because"
			intervals [1046]:
				xmin = 410.1111
				xmax = 410.2411
				text = "i'm"
			intervals [1047]:
				xmin = 410.2411
				xmax = 410.5111
				text = "here"
			intervals [1048]:
				xmin = 410.5111
				xmax = 410.6944
				text = ""
			intervals [1049]:
				xmin = 410.6944
				xmax = 410.8344
				text = "when"
			intervals [1050]:
				xmin = 410.8344
				xmax = 410.9344
				text = "it"
			intervals [1051]:
				xmin = 410.9344
				xmax = 411.2644
				text = "comes"
			intervals [1052]:
				xmin = 411.2644
				xmax = 411.4644
				text = "on"
			intervals [1053]:
				xmin = 411.4644
				xmax = 412.0098
				text = ""
			intervals [1054]:
				xmin = 412.0098
				xmax = 412.0998
				text = "so"
			intervals [1055]:
				xmin = 412.0998
				xmax = 412.9902
				text = ""
			intervals [1056]:
				xmin = 412.9902
				xmax = 413.3202
				text = "yes"
			intervals [1057]:
				xmin = 413.3202
				xmax = 413.4302
				text = "it"
			intervals [1058]:
				xmin = 413.4302
				xmax = 413.4902
				text = "s"
			intervals [1059]:
				xmin = 413.4902
				xmax = 413.6902
				text = "on"
			intervals [1060]:
				xmin = 413.6902
				xmax = 413.9302
				text = "every"
			intervals [1061]:
				xmin = 413.9302
				xmax = 414.1002
				text = "day"
			intervals [1062]:
				xmin = 414.1002
				xmax = 414.2402
				text = "at"
			intervals [1063]:
				xmin = 414.2402
				xmax = 414.5102
				text = "ten"
			intervals [1064]:
				xmin = 414.5102
				xmax = 414.9002
				text = "thirty"
			intervals [1065]:
				xmin = 414.9002
				xmax = 415.4702
				text = "except"
			intervals [1066]:
				xmin = 415.4702
				xmax = 415.6802
				text = "uh"
			intervals [1067]:
				xmin = 415.6802
				xmax = 418.8731
				text = ""
			intervals [1068]:
				xmin = 418.8731
				xmax = 419.6031
				text = "saturdays"
			intervals [1069]:
				xmin = 419.6031
				xmax = 419.7031
				text = "i"
			intervals [1070]:
				xmin = 419.7031
				xmax = 420.0331
				text = "think"
			intervals [1071]:
				xmin = 420.0331
				xmax = 420.1431
				text = "and"
			intervals [1072]:
				xmin = 420.1431
				xmax = 420.2031
				text = "it"
			intervals [1073]:
				xmin = 420.2031
				xmax = 420.2931
				text = "s"
			intervals [1074]:
				xmin = 420.2931
				xmax = 420.4631
				text = "on"
			intervals [1075]:
				xmin = 420.4631
				xmax = 420.7931
				text = "another"
			intervals [1076]:
				xmin = 420.7931
				xmax = 421.0731
				text = "time"
			intervals [1077]:
				xmin = 421.0731
				xmax = 421.2131
				text = "on"
			intervals [1078]:
				xmin = 421.2131
				xmax = 421.7531
				text = "saturdays"
			intervals [1079]:
				xmin = 421.7531
				xmax = 421.8631
				text = "i"
			intervals [1080]:
				xmin = 421.8631
				xmax = 422.3031
				text = "think"
			intervals [1081]:
				xmin = 422.3031
				xmax = 423.2219
				text = ""
			intervals [1082]:
				xmin = 423.2219
				xmax = 423.3619
				text = "i"
			intervals [1083]:
				xmin = 423.3619
				xmax = 423.5419
				text = "think"
			intervals [1084]:
				xmin = 423.5419
				xmax = 423.6019
				text = "it"
			intervals [1085]:
				xmin = 423.6019
				xmax = 423.6819
				text = "s"
			intervals [1086]:
				xmin = 423.6819
				xmax = 423.8019
				text = "on"
			intervals [1087]:
				xmin = 423.8019
				xmax = 423.8619
				text = "in"
			intervals [1088]:
				xmin = 423.8619
				xmax = 423.9219
				text = "the"
			intervals [1089]:
				xmin = 423.9219
				xmax = 424.3219
				text = "afternoon"
			intervals [1090]:
				xmin = 424.3219
				xmax = 424.5219
				text = "on"
			intervals [1091]:
				xmin = 424.5219
				xmax = 425.1319
				text = "saturdays"
			intervals [1092]:
				xmin = 425.1319
				xmax = 425.6399
				text = ""
			intervals [1093]:
				xmin = 425.6399
				xmax = 426.0899
				text = "mm-hm"
			intervals [1094]:
				xmin = 426.0899
				xmax = 426.673
				text = ""
			intervals [1095]:
				xmin = 426.673
				xmax = 426.793
				text = "but"
			intervals [1096]:
				xmin = 426.793
				xmax = 427.033
				text = "i"
			intervals [1097]:
				xmin = 427.033
				xmax = 427.103
				text = "i"
			intervals [1098]:
				xmin = 427.103
				xmax = 427.363
				text = "usually"
			intervals [1099]:
				xmin = 427.363
				xmax = 427.503
				text = "see"
			intervals [1100]:
				xmin = 427.503
				xmax = 427.573
				text = "it"
			intervals [1101]:
				xmin = 427.573
				xmax = 427.723
				text = "on"
			intervals [1102]:
				xmin = 427.723
				xmax = 427.823
				text = "in"
			intervals [1103]:
				xmin = 427.823
				xmax = 427.883
				text = "the"
			intervals [1104]:
				xmin = 427.883
				xmax = 428.273
				text = "mornings"
			intervals [1105]:
				xmin = 428.273
				xmax = 428.303
				text = ""
			intervals [1106]:
				xmin = 428.303
				xmax = 428.363
				text = "at"
			intervals [1107]:
				xmin = 428.363
				xmax = 428.393
				text = ""
			intervals [1108]:
				xmin = 428.393
				xmax = 428.613
				text = "ten"
			intervals [1109]:
				xmin = 428.613
				xmax = 428.793
				text = "thirty"
			intervals [1110]:
				xmin = 428.793
				xmax = 428.853
				text = "in"
			intervals [1111]:
				xmin = 428.853
				xmax = 428.913
				text = "the"
			intervals [1112]:
				xmin = 428.913
				xmax = 429.303
				text = "mornings"
			intervals [1113]:
				xmin = 429.303
				xmax = 449.4548
				text = ""
			intervals [1114]:
				xmin = 449.4548
				xmax = 449.6748
				text = "let"
			intervals [1115]:
				xmin = 449.6748
				xmax = 449.7348
				text = "s"
			intervals [1116]:
				xmin = 449.7348
				xmax = 449.9848
				text = "see"
			intervals [1117]:
				xmin = 449.9848
				xmax = 450.3248
				text = "now"
			intervals [1118]:
				xmin = 450.3248
				xmax = 450.4748
				text = "i"
			intervals [1119]:
				xmin = 450.4748
				xmax = 450.6848
				text = "don't"
			intervals [1120]:
				xmin = 450.6848
				xmax = 450.7148
				text = ""
			intervals [1121]:
				xmin = 450.7148
				xmax = 450.8048
				text = "re-"
			intervals [1122]:
				xmin = 450.8048
				xmax = 451.0148
				text = ""
			intervals [1123]:
				xmin = 451.0148
				xmax = 451.2948
				text = "uh"
			intervals [1124]:
				xmin = 451.2948
				xmax = 451.9971
				text = ""
			intervals [1125]:
				xmin = 451.9971
				xmax = 452.0971
				text = "i"
			intervals [1126]:
				xmin = 452.0971
				xmax = 452.2171
				text = "mean"
			intervals [1127]:
				xmin = 452.2171
				xmax = 452.3071
				text = "i"
			intervals [1128]:
				xmin = 452.3071
				xmax = 452.5571
				text = "couldn't"
			intervals [1129]:
				xmin = 452.5571
				xmax = 452.7171
				text = "give"
			intervals [1130]:
				xmin = 452.7171
				xmax = 452.8571
				text = "the"
			intervals [1131]:
				xmin = 452.8571
				xmax = 453.2071
				text = "full"
			intervals [1132]:
				xmin = 453.2071
				xmax = 453.6871
				text = "story"
			intervals [1133]:
				xmin = 453.6871
				xmax = 453.8571
				text = "of"
			intervals [1134]:
				xmin = 453.8571
				xmax = 453.9271
				text = "it"
			intervals [1135]:
				xmin = 453.9271
				xmax = 454.0395
				text = ""
			intervals [1136]:
				xmin = 454.0395
				xmax = 454.4295
				text = "uh"
			intervals [1137]:
				xmin = 454.4295
				xmax = 454.4925
				text = ""
			intervals [1138]:
				xmin = 454.4925
				xmax = 454.7025
				text = "i"
			intervals [1139]:
				xmin = 454.7025
				xmax = 454.9425
				text = "could"
			intervals [1140]:
				xmin = 454.9425
				xmax = 455.1325
				text = "if"
			intervals [1141]:
				xmin = 455.1325
				xmax = 455.2625
				text = "i"
			intervals [1142]:
				xmin = 455.2625
				xmax = 455.5025
				text = "sat"
			intervals [1143]:
				xmin = 455.5025
				xmax = 455.6425
				text = "out"
			intervals [1144]:
				xmin = 455.6425
				xmax = 455.7525
				text = "and"
			intervals [1145]:
				xmin = 455.7525
				xmax = 456.1025
				text = "studied"
			intervals [1146]:
				xmin = 456.1025
				xmax = 456.1625
				text = "it"
			intervals [1147]:
				xmin = 456.1625
				xmax = 456.2725
				text = "if"
			intervals [1148]:
				xmin = 456.2725
				xmax = 456.4325
				text = "i"
			intervals [1149]:
				xmin = 456.4325
				xmax = 456.6225
				text = "for"
			intervals [1150]:
				xmin = 456.6225
				xmax = 456.8625
				text = "instance"
			intervals [1151]:
				xmin = 456.8625
				xmax = 457.0025
				text = "for"
			intervals [1152]:
				xmin = 457.0025
				xmax = 457.2225
				text = "instance"
			intervals [1153]:
				xmin = 457.2225
				xmax = 457.3425
				text = "if"
			intervals [1154]:
				xmin = 457.3425
				xmax = 457.4425
				text = "i"
			intervals [1155]:
				xmin = 457.4425
				xmax = 457.5225
				text = "d"
			intervals [1156]:
				xmin = 457.5225
				xmax = 457.5525
				text = ""
			intervals [1157]:
				xmin = 457.5525
				xmax = 457.6625
				text = "i"
			intervals [1158]:
				xmin = 457.6625
				xmax = 457.6925
				text = "d"
			intervals [1159]:
				xmin = 457.6925
				xmax = 457.9425
				text = "known"
			intervals [1160]:
				xmin = 457.9425
				xmax = 458.0425
				text = "you"
			intervals [1161]:
				xmin = 458.0425
				xmax = 458.2125
				text = "wanted"
			intervals [1162]:
				xmin = 458.2125
				xmax = 458.2725
				text = "to"
			intervals [1163]:
				xmin = 458.2725
				xmax = 458.4925
				text = "ask"
			intervals [1164]:
				xmin = 458.4925
				xmax = 458.6225
				text = "that"
			intervals [1165]:
				xmin = 458.6225
				xmax = 459.0725
				text = "question"
			intervals [1166]:
				xmin = 459.0725
				xmax = 459.5109
				text = ""
			intervals [1167]:
				xmin = 459.5109
				xmax = 459.6209
				text = "i"
			intervals [1168]:
				xmin = 459.6209
				xmax = 459.7109
				text = "would"
			intervals [1169]:
				xmin = 459.7109
				xmax = 459.8009
				text = "have"
			intervals [1170]:
				xmin = 459.8009
				xmax = 460.0609
				text = "probably"
			intervals [1171]:
				xmin = 460.0609
				xmax = 460.2009
				text = "had"
			intervals [1172]:
				xmin = 460.2009
				xmax = 460.2709
				text = "the"
			intervals [1173]:
				xmin = 460.2709
				xmax = 460.3109
				text = ""
			intervals [1174]:
				xmin = 460.3109
				xmax = 460.3809
				text = "ch-"
			intervals [1175]:
				xmin = 460.3809
				xmax = 460.5503
				text = ""
			intervals [1176]:
				xmin = 460.5503
				xmax = 460.6503
				text = "i"
			intervals [1177]:
				xmin = 460.6503
				xmax = 460.7403
				text = "would"
			intervals [1178]:
				xmin = 460.7403
				xmax = 460.8703
				text = "have"
			intervals [1179]:
				xmin = 460.8703
				xmax = 460.9503
				text = "a"
			intervals [1180]:
				xmin = 460.9503
				xmax = 461.4003
				text = "chance"
			intervals [1181]:
				xmin = 461.4003
				xmax = 461.6703
				text = "to"
			intervals [1182]:
				xmin = 461.6703
				xmax = 461.9003
				text = "um"
			intervals [1183]:
				xmin = 461.9003
				xmax = 462.4181
				text = ""
			intervals [1184]:
				xmin = 462.4181
				xmax = 462.8281
				text = "study"
			intervals [1185]:
				xmin = 462.8281
				xmax = 463.0381
				text = "that"
			intervals [1186]:
				xmin = 463.0381
				xmax = 463.0981
				text = "you"
			intervals [1187]:
				xmin = 463.0981
				xmax = 463.2981
				text = "see"
			intervals [1188]:
				xmin = 463.2981
				xmax = 463.5081
				text = "or"
			intervals [1189]:
				xmin = 463.5081
				xmax = 463.6681
				text = "if"
			intervals [1190]:
				xmin = 463.6681
				xmax = 463.7781
				text = "i"
			intervals [1191]:
				xmin = 463.7781
				xmax = 463.9881
				text = "woulda"
			intervals [1192]:
				xmin = 463.9881
				xmax = 464.1899
				text = ""
			intervals [1193]:
				xmin = 464.1899
				xmax = 464.4999
				text = "observed"
			intervals [1194]:
				xmin = 464.4999
				xmax = 464.5699
				text = "the"
			intervals [1195]:
				xmin = 464.5699
				xmax = 464.7099
				text = "one"
			intervals [1196]:
				xmin = 464.7099
				xmax = 464.8699
				text = "this"
			intervals [1197]:
				xmin = 464.8699
				xmax = 465.1699
				text = "morning"
			intervals [1198]:
				xmin = 465.1699
				xmax = 465.2899
				text = "but"
			intervals [1199]:
				xmin = 465.2899
				xmax = 465.3299
				text = "i"
			intervals [1200]:
				xmin = 465.3299
				xmax = 465.4499
				text = "didn't"
			intervals [1201]:
				xmin = 465.4499
				xmax = 465.5399
				text = "get"
			intervals [1202]:
				xmin = 465.5399
				xmax = 465.5899
				text = "a"
			intervals [1203]:
				xmin = 465.5899
				xmax = 465.8399
				text = "chance"
			intervals [1204]:
				xmin = 465.8399
				xmax = 465.8999
				text = "to"
			intervals [1205]:
				xmin = 465.8999
				xmax = 466.0099
				text = "do"
			intervals [1206]:
				xmin = 466.0099
				xmax = 466.1099
				text = "the"
			intervals [1207]:
				xmin = 466.1099
				xmax = 466.2499
				text = "one"
			intervals [1208]:
				xmin = 466.2499
				xmax = 466.4199
				text = "this"
			intervals [1209]:
				xmin = 466.4199
				xmax = 466.6699
				text = "morning"
			intervals [1210]:
				xmin = 466.6699
				xmax = 467.0699
				text = "because"
			intervals [1211]:
				xmin = 467.0699
				xmax = 467.1999
				text = "i"
			intervals [1212]:
				xmin = 467.1999
				xmax = 467.4899
				text = "was"
			intervals [1213]:
				xmin = 467.4899
				xmax = 467.8811
				text = ""
			intervals [1214]:
				xmin = 467.8811
				xmax = 468.1611
				text = "busy"
			intervals [1215]:
				xmin = 468.1611
				xmax = 468.3011
				text = "in"
			intervals [1216]:
				xmin = 468.3011
				xmax = 468.5711
				text = "the"
			intervals [1217]:
				xmin = 468.5711
				xmax = 469.1161
				text = ""
			intervals [1218]:
				xmin = 469.1161
				xmax = 469.3961
				text = "raking"
			intervals [1219]:
				xmin = 469.3961
				xmax = 469.6361
				text = "leaves"
			intervals [1220]:
				xmin = 469.6361
				xmax = 469.6961
				text = "in"
			intervals [1221]:
				xmin = 469.6961
				xmax = 469.7861
				text = "the"
			intervals [1222]:
				xmin = 469.7861
				xmax = 470.4861
				text = "backyard"
			intervals [1223]:
				xmin = 470.4861
				xmax = 470.6461
				text = ""
			intervals [1224]:
				xmin = 470.6461
				xmax = 470.8661
				text = "trying"
			intervals [1225]:
				xmin = 470.8661
				xmax = 470.9861
				text = "to"
			intervals [1226]:
				xmin = 470.9861
				xmax = 471.2261
				text = "catch"
			intervals [1227]:
				xmin = 471.2261
				xmax = 471.3361
				text = "up"
			intervals [1228]:
				xmin = 471.3361
				xmax = 471.5261
				text = "on"
			intervals [1229]:
				xmin = 471.5261
				xmax = 471.6361
				text = "some"
			intervals [1230]:
				xmin = 471.6361
				xmax = 471.6961
				text = "of"
			intervals [1231]:
				xmin = 471.6961
				xmax = 471.7561
				text = "the"
			intervals [1232]:
				xmin = 471.7561
				xmax = 472.0461
				text = "spring"
			intervals [1233]:
				xmin = 472.0461
				xmax = 472.3361
				text = "cleaning"
			intervals [1234]:
				xmin = 472.3361
				xmax = 472.4761
				text = "on"
			intervals [1235]:
				xmin = 472.4761
				xmax = 472.5561
				text = "the"
			intervals [1236]:
				xmin = 472.5561
				xmax = 473.0961
				text = "outside"
			intervals [1237]:
				xmin = 473.0961
				xmax = 473.3761
				text = ""
			intervals [1238]:
				xmin = 473.3761
				xmax = 473.5861
				text = "<unk>"
			intervals [1239]:
				xmin = 473.5861
				xmax = 474.4774
				text = ""
			intervals [1240]:
				xmin = 474.4774
				xmax = 474.8274
				text = "but"
			intervals [1241]:
				xmin = 474.8274
				xmax = 475.0374
				text = "uh"
			intervals [1242]:
				xmin = 475.0374
				xmax = 475.2474
				text = "i"
			intervals [1243]:
				xmin = 475.2474
				xmax = 475.4574
				text = "don't"
			intervals [1244]:
				xmin = 475.4574
				xmax = 475.4974
				text = ""
			intervals [1245]:
				xmin = 475.4974
				xmax = 476.1574
				text = "recall"
			intervals [1246]:
				xmin = 476.1574
				xmax = 476.2474
				text = ""
			intervals [1247]:
				xmin = 476.2474
				xmax = 476.5274
				text = "any"
			intervals [1248]:
				xmin = 476.5274
				xmax = 476.8974
				text = "spe-"
			intervals [1249]:
				xmin = 476.8974
				xmax = 477.1474
				text = "uh"
			intervals [1250]:
				xmin = 477.1474
				xmax = 477.7791
				text = ""
			intervals [1251]:
				xmin = 477.7791
				xmax = 478.2091
				text = "special"
			intervals [1252]:
				xmin = 478.2091
				xmax = 478.3291
				text = "ones"
			intervals [1253]:
				xmin = 478.3291
				xmax = 478.4191
				text = "which"
			intervals [1254]:
				xmin = 478.4191
				xmax = 478.4491
				text = ""
			intervals [1255]:
				xmin = 478.4491
				xmax = 478.4991
				text = "i"
			intervals [1256]:
				xmin = 478.4991
				xmax = 478.6991
				text = "could"
			intervals [1257]:
				xmin = 478.6991
				xmax = 478.7891
				text = "tell"
			intervals [1258]:
				xmin = 478.7891
				xmax = 478.8491
				text = "the"
			intervals [1259]:
				xmin = 478.8491
				xmax = 479.0591
				text = "whole"
			intervals [1260]:
				xmin = 479.0591
				xmax = 479.5091
				text = "story"
			intervals [1261]:
				xmin = 479.5091
				xmax = 479.9361
				text = ""
			intervals [1262]:
				xmin = 479.9361
				xmax = 480.0761
				text = "i"
			intervals [1263]:
				xmin = 480.0761
				xmax = 480.3261
				text = "just"
			intervals [1264]:
				xmin = 480.3261
				xmax = 480.6861
				text = "enjoy"
			intervals [1265]:
				xmin = 480.6861
				xmax = 481.0161
				text = "their"
			intervals [1266]:
				xmin = 481.0161
				xmax = 481.1474
				text = ""
			intervals [1267]:
				xmin = 481.1474
				xmax = 481.4874
				text = "acting"
			intervals [1268]:
				xmin = 481.4874
				xmax = 481.6674
				text = "on"
			intervals [1269]:
				xmin = 481.6674
				xmax = 481.7874
				text = "the"
			intervals [1270]:
				xmin = 481.7874
				xmax = 482.3774
				text = "television"
			intervals [1271]:
				xmin = 482.3774
				xmax = 482.8197
				text = ""
			intervals [1272]:
				xmin = 482.8197
				xmax = 483.2397
				text = "and"
			intervals [1273]:
				xmin = 483.2397
				xmax = 483.3597
				text = "i'm"
			intervals [1274]:
				xmin = 483.3597
				xmax = 483.6331
				text = ""
			intervals [1275]:
				xmin = 483.6331
				xmax = 483.7631
				text = "and"
			intervals [1276]:
				xmin = 483.7631
				xmax = 483.8731
				text = "i"
			intervals [1277]:
				xmin = 483.8731
				xmax = 484.2231
				text = "haven't"
			intervals [1278]:
				xmin = 484.2231
				xmax = 484.8531
				text = "seen"
			intervals [1279]:
				xmin = 484.8531
				xmax = 485.1156
				text = ""
			intervals [1280]:
				xmin = 485.1156
				xmax = 485.3856
				text = "one"
			intervals [1281]:
				xmin = 485.3856
				xmax = 485.6456
				text = "yet"
			intervals [1282]:
				xmin = 485.6456
				xmax = 485.6756
				text = ""
			intervals [1283]:
				xmin = 485.6756
				xmax = 485.8556
				text = "in"
			intervals [1284]:
				xmin = 485.8556
				xmax = 486.0356
				text = "which"
			intervals [1285]:
				xmin = 486.0356
				xmax = 486.1856
				text = "there"
			intervals [1286]:
				xmin = 486.1856
				xmax = 486.3756
				text = "was"
			intervals [1287]:
				xmin = 486.3756
				xmax = 486.4256
				text = "a"
			intervals [1288]:
				xmin = 486.4256
				xmax = 486.6556
				text = "dull"
			intervals [1289]:
				xmin = 486.6556
				xmax = 487.0056
				text = "moment"
			intervals [1290]:
				xmin = 487.0056
				xmax = 487.3441
				text = ""
			intervals [1291]:
				xmin = 487.3441
				xmax = 488.6241
				text = "<unk>"
			intervals [1292]:
				xmin = 488.6241
				xmax = 508.656
				text = ""
			intervals [1293]:
				xmin = 508.656
				xmax = 509.206
				text = "yes"
			intervals [1294]:
				xmin = 509.206
				xmax = 509.5379
				text = ""
			intervals [1295]:
				xmin = 509.5379
				xmax = 509.7379
				text = "there"
			intervals [1296]:
				xmin = 509.7379
				xmax = 509.9479
				text = "was"
			intervals [1297]:
				xmin = 509.9479
				xmax = 510.2379
				text = "one"
			intervals [1298]:
				xmin = 510.2379
				xmax = 510.5379
				text = "uh"
			intervals [1299]:
				xmin = 510.5379
				xmax = 511.1633
				text = ""
			intervals [1300]:
				xmin = 511.1633
				xmax = 511.5333
				text = "plot"
			intervals [1301]:
				xmin = 511.5333
				xmax = 511.5633
				text = ""
			intervals [1302]:
				xmin = 511.5633
				xmax = 511.7433
				text = "in"
			intervals [1303]:
				xmin = 511.7433
				xmax = 512.1833
				text = "which"
			intervals [1304]:
				xmin = 512.1833
				xmax = 512.8507
				text = ""
			intervals [1305]:
				xmin = 512.8507
				xmax = 513.3307
				text = "granny"
			intervals [1306]:
				xmin = 513.3307
				xmax = 513.4507
				text = ""
			intervals [1307]:
				xmin = 513.4507
				xmax = 513.7607
				text = "went"
			intervals [1308]:
				xmin = 513.7607
				xmax = 513.8807
				text = "to"
			intervals [1309]:
				xmin = 513.8807
				xmax = 514.0007
				text = "the"
			intervals [1310]:
				xmin = 514.0007
				xmax = 514.5107
				text = "races"
			intervals [1311]:
				xmin = 514.5107
				xmax = 515.6469
				text = ""
			intervals [1312]:
				xmin = 515.6469
				xmax = 515.7769
				text = "i"
			intervals [1313]:
				xmin = 515.7769
				xmax = 515.9569
				text = "don't"
			intervals [1314]:
				xmin = 515.9569
				xmax = 516.3369
				text = "remember"
			intervals [1315]:
				xmin = 516.3369
				xmax = 516.6669
				text = "remember"
			intervals [1316]:
				xmin = 516.6669
				xmax = 516.8569
				text = "all"
			intervals [1317]:
				xmin = 516.8569
				xmax = 516.9569
				text = "the"
			intervals [1318]:
				xmin = 516.9569
				xmax = 517.6969
				text = "details"
			intervals [1319]:
				xmin = 517.6969
				xmax = 518.2474
				text = ""
			intervals [1320]:
				xmin = 518.2474
				xmax = 518.4674
				text = "but"
			intervals [1321]:
				xmin = 518.4674
				xmax = 518.5974
				text = "i"
			intervals [1322]:
				xmin = 518.5974
				xmax = 518.7874
				text = "do"
			intervals [1323]:
				xmin = 518.7874
				xmax = 519.4374
				text = "recall"
			intervals [1324]:
				xmin = 519.4374
				xmax = 519.5705
				text = ""
			intervals [1325]:
				xmin = 519.5705
				xmax = 519.7905
				text = "that"
			intervals [1326]:
				xmin = 519.7905
				xmax = 519.8205
				text = ""
			intervals [1327]:
				xmin = 519.8205
				xmax = 520.2005
				text = "was"
			intervals [1328]:
				xmin = 520.2005
				xmax = 520.5505
				text = "the"
			intervals [1329]:
				xmin = 520.5505
				xmax = 520.7505
				text = "one"
			intervals [1330]:
				xmin = 520.7505
				xmax = 520.8505
				text = "of"
			intervals [1331]:
				xmin = 520.8505
				xmax = 521.0005
				text = "the"
			intervals [1332]:
				xmin = 521.0005
				xmax = 521.5105
				text = "funniest"
			intervals [1333]:
				xmin = 521.5105
				xmax = 521.8505
				text = "that"
			intervals [1334]:
				xmin = 521.8505
				xmax = 522.8906
				text = ""
			intervals [1335]:
				xmin = 522.8906
				xmax = 523.0606
				text = "i"
			intervals [1336]:
				xmin = 523.0606
				xmax = 523.2606
				text = "have"
			intervals [1337]:
				xmin = 523.2606
				xmax = 523.7006
				text = "seen"
			intervals [1338]:
				xmin = 523.7006
				xmax = 524.243
				text = ""
			intervals [1339]:
				xmin = 524.243
				xmax = 524.503
				text = "on"
			intervals [1340]:
				xmin = 524.503
				xmax = 524.533
				text = ""
			intervals [1341]:
				xmin = 524.533
				xmax = 524.733
				text = "there"
			intervals [1342]:
				xmin = 524.733
				xmax = 526.1173
				text = ""
			intervals [1343]:
				xmin = 526.1173
				xmax = 526.4973
				text = "<unk>"
			intervals [1344]:
				xmin = 526.4973
				xmax = 526.9865
				text = ""
			intervals [1345]:
				xmin = 526.9865
				xmax = 527.0665
				text = "the"
			intervals [1346]:
				xmin = 527.0665
				xmax = 527.3765
				text = "day"
			intervals [1347]:
				xmin = 527.3765
				xmax = 527.6365
				text = "granny"
			intervals [1348]:
				xmin = 527.6365
				xmax = 527.8365
				text = "went"
			intervals [1349]:
				xmin = 527.8365
				xmax = 527.9265
				text = "to"
			intervals [1350]:
				xmin = 527.9265
				xmax = 528.0365
				text = "the"
			intervals [1351]:
				xmin = 528.0365
				xmax = 528.4265
				text = "races"
			intervals [1352]:
				xmin = 528.4265
				xmax = 532.1465
				text = "<unk>"
			intervals [1353]:
				xmin = 532.1465
				xmax = 533.4409
				text = ""
			intervals [1354]:
				xmin = 533.4409
				xmax = 533.9409
				text = "n-"
			intervals [1355]:
				xmin = 533.9409
				xmax = 534.1633
				text = ""
			intervals [1356]:
				xmin = 534.1633
				xmax = 534.5933
				text = "yes"
			intervals [1357]:
				xmin = 534.5933
				xmax = 537.0874
				text = ""
			intervals [1358]:
				xmin = 537.0874
				xmax = 537.4474
				text = "well"
			intervals [1359]:
				xmin = 537.4474
				xmax = 537.5374
				text = "i"
			intervals [1360]:
				xmin = 537.5374
				xmax = 537.6974
				text = "don't"
			intervals [1361]:
				xmin = 537.6974
				xmax = 537.9774
				text = "remember"
			intervals [1362]:
				xmin = 537.9774
				xmax = 538.0574
				text = "the"
			intervals [1363]:
				xmin = 538.0574
				xmax = 538.4874
				text = "exact"
			intervals [1364]:
				xmin = 538.4874
				xmax = 539.0774
				text = "details"
			intervals [1365]:
				xmin = 539.0774
				xmax = 539.2174
				text = "i"
			intervals [1366]:
				xmin = 539.2174
				xmax = 539.4674
				text = "just"
			intervals [1367]:
				xmin = 539.4674
				xmax = 539.8674
				text = "recall"
			intervals [1368]:
				xmin = 539.8674
				xmax = 540.0274
				text = "that"
			intervals [1369]:
				xmin = 540.0274
				xmax = 540.1274
				text = "it"
			intervals [1370]:
				xmin = 540.1274
				xmax = 540.4374
				text = "was"
			intervals [1371]:
				xmin = 540.4374
				xmax = 540.5474
				text = "uh"
			intervals [1372]:
				xmin = 540.5474
				xmax = 540.8576
				text = ""
			intervals [1373]:
				xmin = 540.8576
				xmax = 541.1776
				text = "uh"
			intervals [1374]:
				xmin = 541.1776
				xmax = 541.3976
				text = "i"
			intervals [1375]:
				xmin = 541.3976
				xmax = 541.5276
				text = "do"
			intervals [1376]:
				xmin = 541.5276
				xmax = 541.9976
				text = "recall"
			intervals [1377]:
				xmin = 541.9976
				xmax = 542.2876
				text = "that"
			intervals [1378]:
				xmin = 542.2876
				xmax = 543.5298
				text = ""
			intervals [1379]:
				xmin = 543.5298
				xmax = 543.7898
				text = "she"
			intervals [1380]:
				xmin = 543.7898
				xmax = 543.9898
				text = "bet"
			intervals [1381]:
				xmin = 543.9898
				xmax = 544.0198
				text = ""
			intervals [1382]:
				xmin = 544.0198
				xmax = 544.1998
				text = "on"
			intervals [1383]:
				xmin = 544.1998
				xmax = 544.2798
				text = "a"
			intervals [1384]:
				xmin = 544.2798
				xmax = 544.8498
				text = "horse"
			intervals [1385]:
				xmin = 544.8498
				xmax = 546.6536
				text = ""
			intervals [1386]:
				xmin = 546.6536
				xmax = 546.8736
				text = "that"
			intervals [1387]:
				xmin = 546.8736
				xmax = 546.9936
				text = "was"
			intervals [1388]:
				xmin = 546.9936
				xmax = 547.4536
				text = "supposed"
			intervals [1389]:
				xmin = 547.4536
				xmax = 547.5636
				text = "to"
			intervals [1390]:
				xmin = 547.5636
				xmax = 547.7936
				text = "have"
			intervals [1391]:
				xmin = 547.7936
				xmax = 548.6827
				text = ""
			intervals [1392]:
				xmin = 548.6827
				xmax = 549.0927
				text = "lost"
			intervals [1393]:
				xmin = 549.0927
				xmax = 549.2427
				text = "the"
			intervals [1394]:
				xmin = 549.2427
				xmax = 549.7527
				text = "race"
			intervals [1395]:
				xmin = 549.7527
				xmax = 550.8619
				text = ""
			intervals [1396]:
				xmin = 550.8619
				xmax = 551.0019
				text = "but"
			intervals [1397]:
				xmin = 551.0019
				xmax = 551.1119
				text = "it"
			intervals [1398]:
				xmin = 551.1119
				xmax = 551.3619
				text = "turned"
			intervals [1399]:
				xmin = 551.3619
				xmax = 551.4719
				text = "out"
			intervals [1400]:
				xmin = 551.4719
				xmax = 551.6719
				text = "that"
			intervals [1401]:
				xmin = 551.6719
				xmax = 551.7919
				text = "the"
			intervals [1402]:
				xmin = 551.7919
				xmax = 552.0919
				text = "horse"
			intervals [1403]:
				xmin = 552.0919
				xmax = 552.5519
				text = "won"
			intervals [1404]:
				xmin = 552.5519
				xmax = 552.6719
				text = "the"
			intervals [1405]:
				xmin = 552.6719
				xmax = 553.1019
				text = "race"
			intervals [1406]:
				xmin = 553.1019
				xmax = 554.4197
				text = ""
			intervals [1407]:
				xmin = 554.4197
				xmax = 554.8697
				text = "and"
			intervals [1408]:
				xmin = 554.8697
				xmax = 555.3097
				text = "uh"
			intervals [1409]:
				xmin = 555.3097
				xmax = 557.6392
				text = ""
			intervals [1410]:
				xmin = 557.6392
				xmax = 557.7392
				text = "well"
			intervals [1411]:
				xmin = 557.7392
				xmax = 557.7992
				text = "i"
			intervals [1412]:
				xmin = 557.7992
				xmax = 557.9392
				text = "don't"
			intervals [1413]:
				xmin = 557.9392
				xmax = 558.2392
				text = "recall"
			intervals [1414]:
				xmin = 558.2392
				xmax = 558.3192
				text = "the"
			intervals [1415]:
				xmin = 558.3192
				xmax = 558.5892
				text = "rest"
			intervals [1416]:
				xmin = 558.5892
				xmax = 558.7092
				text = "of"
			intervals [1417]:
				xmin = 558.7092
				xmax = 558.7892
				text = "it"
			intervals [1418]:
				xmin = 558.7892
				xmax = 558.8292
				text = ""
			intervals [1419]:
				xmin = 558.8292
				xmax = 558.9392
				text = "but"
			intervals [1420]:
				xmin = 558.9392
				xmax = 558.9992
				text = "it"
			intervals [1421]:
				xmin = 558.9992
				xmax = 559.1792
				text = "was"
			intervals [1422]:
				xmin = 559.1792
				xmax = 559.3792
				text = "really"
			intervals [1423]:
				xmin = 559.3792
				xmax = 559.7292
				text = "funny"
			intervals [1424]:
				xmin = 559.7292
				xmax = 560.0901
				text = ""
			intervals [1425]:
				xmin = 560.0901
				xmax = 561.4401
				text = "<unk>"
			intervals [1426]:
				xmin = 561.4401
				xmax = 562.0782
				text = ""
			intervals [1427]:
				xmin = 562.0782
				xmax = 562.4482
				text = "mm-hm"
			intervals [1428]:
				xmin = 562.4482
				xmax = 562.7123
				text = ""
			intervals [1429]:
				xmin = 562.7123
				xmax = 563.1623
				text = "mm-hm"
			intervals [1430]:
				xmin = 563.1623
				xmax = 576.0794
				text = ""
			intervals [1431]:
				xmin = 576.0794
				xmax = 576.1794
				text = "uh"
			intervals [1432]:
				xmin = 576.1794
				xmax = 586.1593
				text = ""
			intervals [1433]:
				xmin = 586.1593
				xmax = 586.5093
				text = "no"
			intervals [1434]:
				xmin = 586.5093
				xmax = 587.0793
				text = ""
			intervals [1435]:
				xmin = 587.0793
				xmax = 587.1993
				text = "we've"
			intervals [1436]:
				xmin = 587.1993
				xmax = 587.3393
				text = "got"
			intervals [1437]:
				xmin = 587.3393
				xmax = 587.6293
				text = "four"
			intervals [1438]:
				xmin = 587.6293
				xmax = 587.6893
				text = "of"
			intervals [1439]:
				xmin = 587.6893
				xmax = 587.7993
				text = "them"
			intervals [1440]:
				xmin = 587.7993
				xmax = 587.8393
				text = ""
			intervals [1441]:
				xmin = 587.8393
				xmax = 588.0393
				text = "here"
			intervals [1442]:
				xmin = 588.0393
				xmax = 594.765
				text = ""
			intervals [1443]:
				xmin = 594.765
				xmax = 594.995
				text = "oh"
			intervals [1444]:
				xmin = 594.995
				xmax = 595.125
				text = "if"
			intervals [1445]:
				xmin = 595.125
				xmax = 595.725
				text = ""
			intervals [1446]:
				xmin = 595.725
				xmax = 595.875
				text = "i"
			intervals [1447]:
				xmin = 595.875
				xmax = 596.185
				text = "turn"
			intervals [1448]:
				xmin = 596.185
				xmax = 596.355
				text = "one"
			intervals [1449]:
				xmin = 596.355
				xmax = 596.835
				text = "on"
			intervals [1450]:
				xmin = 596.835
				xmax = 597.6667
				text = ""
			intervals [1451]:
				xmin = 597.6667
				xmax = 597.8267
				text = "and"
			intervals [1452]:
				xmin = 597.8267
				xmax = 597.9567
				text = "it"
			intervals [1453]:
				xmin = 597.9567
				xmax = 598.0367
				text = "it"
			intervals [1454]:
				xmin = 598.0367
				xmax = 598.0967
				text = "s"
			intervals [1455]:
				xmin = 598.0967
				xmax = 598.1467
				text = "a"
			intervals [1456]:
				xmin = 598.1467
				xmax = 598.6167
				text = "detective"
			intervals [1457]:
				xmin = 598.6167
				xmax = 599.0567
				text = "story"
			intervals [1458]:
				xmin = 599.0567
				xmax = 600.7028
				text = ""
			intervals [1459]:
				xmin = 600.7028
				xmax = 601.0128
				text = "i"
			intervals [1460]:
				xmin = 601.0128
				xmax = 601.0428
				text = "<unk>"
			intervals [1461]:
				xmin = 601.0428
				xmax = 601.4028
				text = "like"
			intervals [1462]:
				xmin = 601.4028
				xmax = 601.4728
				text = "it"
			intervals [1463]:
				xmin = 601.4728
				xmax = 601.5528
				text = ""
			intervals [1464]:
				xmin = 601.5528
				xmax = 601.8528
				text = "but"
			intervals [1465]:
				xmin = 601.8528
				xmax = 601.9928
				text = "i"
			intervals [1466]:
				xmin = 601.9928
				xmax = 602.1428
				text = "i"
			intervals [1467]:
				xmin = 602.1428
				xmax = 602.1928
				text = ""
			intervals [1468]:
				xmin = 602.1928
				xmax = 602.4928
				text = "if"
			intervals [1469]:
				xmin = 602.4928
				xmax = 602.6728
				text = "i'm"
			intervals [1470]:
				xmin = 602.6728
				xmax = 602.7728
				text = "in"
			intervals [1471]:
				xmin = 602.7728
				xmax = 602.8028
				text = "a"
			intervals [1472]:
				xmin = 602.8028
				xmax = 603.0728
				text = "mood"
			intervals [1473]:
				xmin = 603.0728
				xmax = 603.1528
				text = "to"
			intervals [1474]:
				xmin = 603.1528
				xmax = 603.3328
				text = "hear"
			intervals [1475]:
				xmin = 603.3328
				xmax = 603.5328
				text = "it"
			intervals [1476]:
				xmin = 603.5328
				xmax = 603.7428
				text = "i"
			intervals [1477]:
				xmin = 603.7428
				xmax = 603.8228
				text = ""
			intervals [1478]:
				xmin = 603.8228
				xmax = 604.2728
				text = "i"
			intervals [1479]:
				xmin = 604.2728
				xmax = 604.3028
				text = "<unk>"
			intervals [1480]:
				xmin = 604.3028
				xmax = 604.5119
				text = ""
			intervals [1481]:
				xmin = 604.5119
				xmax = 605.0219
				text = "probably"
			intervals [1482]:
				xmin = 605.0219
				xmax = 605.4844
				text = ""
			intervals [1483]:
				xmin = 605.4844
				xmax = 605.7044
				text = "well"
			intervals [1484]:
				xmin = 605.7044
				xmax = 605.7344
				text = ""
			intervals [1485]:
				xmin = 605.7344
				xmax = 605.8244
				text = "just"
			intervals [1486]:
				xmin = 605.8244
				xmax = 605.9944
				text = "sit"
			intervals [1487]:
				xmin = 605.9944
				xmax = 606.0844
				text = "there"
			intervals [1488]:
				xmin = 606.0844
				xmax = 606.1544
				text = "and"
			intervals [1489]:
				xmin = 606.1544
				xmax = 606.3344
				text = "look"
			intervals [1490]:
				xmin = 606.3344
				xmax = 606.4244
				text = "at"
			intervals [1491]:
				xmin = 606.4244
				xmax = 606.5444
				text = "it"
			intervals [1492]:
				xmin = 606.5444
				xmax = 606.6344
				text = "you"
			intervals [1493]:
				xmin = 606.6344
				xmax = 606.7644
				text = "know"
			intervals [1494]:
				xmin = 606.7644
				xmax = 606.9744
				text = "but"
			intervals [1495]:
				xmin = 606.9744
				xmax = 607.0844
				text = "i"
			intervals [1496]:
				xmin = 607.0844
				xmax = 607.2244
				text = "don't"
			intervals [1497]:
				xmin = 607.2244
				xmax = 607.5244
				text = "have"
			intervals [1498]:
				xmin = 607.5244
				xmax = 607.9465
				text = ""
			intervals [1499]:
				xmin = 607.9465
				xmax = 608.1565
				text = "many"
			intervals [1500]:
				xmin = 608.1565
				xmax = 608.3765
				text = "which"
			intervals [1501]:
				xmin = 608.3765
				xmax = 608.4665
				text = "who"
			intervals [1502]:
				xmin = 608.4665
				xmax = 608.5365
				text = "i"
			intervals [1503]:
				xmin = 608.5365
				xmax = 608.9965
				text = "prefer"
			intervals [1504]:
				xmin = 608.9965
				xmax = 609.2565
				text = "so"
			intervals [1505]:
				xmin = 609.2565
				xmax = 609.3365
				text = "i"
			intervals [1506]:
				xmin = 609.3365
				xmax = 609.4565
				text = "just"
			intervals [1507]:
				xmin = 609.4565
				xmax = 609.5765
				text = "sit"
			intervals [1508]:
				xmin = 609.5765
				xmax = 609.7565
				text = "down"
			intervals [1509]:
				xmin = 609.7565
				xmax = 609.8765
				text = "and"
			intervals [1510]:
				xmin = 609.8765
				xmax = 610.1765
				text = "catch"
			intervals [1511]:
				xmin = 610.1765
				xmax = 610.4065
				text = "one"
			intervals [1512]:
				xmin = 610.4065
				xmax = 610.7565
				text = "now"
			intervals [1513]:
				xmin = 610.7565
				xmax = 610.9435
				text = ""
			intervals [1514]:
				xmin = 610.9435
				xmax = 611.0935
				text = "for"
			intervals [1515]:
				xmin = 611.0935
				xmax = 611.3035
				text = "instance"
			intervals [1516]:
				xmin = 611.3035
				xmax = 611.4535
				text = "like"
			intervals [1517]:
				xmin = 611.4535
				xmax = 611.6235
				text = "this"
			intervals [1518]:
				xmin = 611.6235
				xmax = 612.0335
				text = "afternoon"
			intervals [1519]:
				xmin = 612.0335
				xmax = 612.1035
				text = "at"
			intervals [1520]:
				xmin = 612.1035
				xmax = 612.4535
				text = "four"
			intervals [1521]:
				xmin = 612.4535
				xmax = 612.7235
				text = "thirty"
			intervals [1522]:
				xmin = 612.7235
				xmax = 613.1261
				text = ""
			intervals [1523]:
				xmin = 613.1261
				xmax = 613.2461
				text = "i"
			intervals [1524]:
				xmin = 613.2461
				xmax = 613.3761
				text = "like"
			intervals [1525]:
				xmin = 613.3761
				xmax = 613.4561
				text = "to"
			intervals [1526]:
				xmin = 613.4561
				xmax = 613.8261
				text = "catch"
			intervals [1527]:
				xmin = 613.8261
				xmax = 614.1461
				text = "the"
			intervals [1528]:
				xmin = 614.1461
				xmax = 614.2361
				text = "um"
			intervals [1529]:
				xmin = 614.2361
				xmax = 615.4538
				text = ""
			intervals [1530]:
				xmin = 615.4538
				xmax = 615.8038
				text = "story"
			intervals [1531]:
				xmin = 615.8038
				xmax = 615.8938
				text = "that"
			intervals [1532]:
				xmin = 615.8938
				xmax = 616.0538
				text = "comes"
			intervals [1533]:
				xmin = 616.0538
				xmax = 616.2238
				text = "on"
			intervals [1534]:
				xmin = 616.2238
				xmax = 616.5338
				text = "four"
			intervals [1535]:
				xmin = 616.5338
				xmax = 616.8238
				text = "thirty"
			intervals [1536]:
				xmin = 616.8238
				xmax = 617.2038
				text = "on"
			intervals [1537]:
				xmin = 617.2038
				xmax = 617.5625
				text = ""
			intervals [1538]:
				xmin = 617.5625
				xmax = 617.5925
				text = "wr-"
			intervals [1539]:
				xmin = 617.5925
				xmax = 618.1025
				text = "wrc"
			intervals [1540]:
				xmin = 618.1025
				xmax = 618.1925
				text = ""
			intervals [1541]:
				xmin = 618.1925
				xmax = 618.8025
				text = "tv"
			intervals [1542]:
				xmin = 618.8025
				xmax = 619.2625
				text = ""
			intervals [1543]:
				xmin = 619.2625
				xmax = 619.5425
				text = "uh"
			intervals [1544]:
				xmin = 619.5425
				xmax = 620.1125
				text = "because"
			intervals [1545]:
				xmin = 620.1125
				xmax = 620.4768
				text = ""
			intervals [1546]:
				xmin = 620.4768
				xmax = 620.5968
				text = "there"
			intervals [1547]:
				xmin = 620.5968
				xmax = 620.6668
				text = "s"
			intervals [1548]:
				xmin = 620.6668
				xmax = 620.7368
				text = "a"
			intervals [1549]:
				xmin = 620.7368
				xmax = 621.0268
				text = "time"
			intervals [1550]:
				xmin = 621.0268
				xmax = 621.1768
				text = "when"
			intervals [1551]:
				xmin = 621.1768
				xmax = 621.4468
				text = "i"
			intervals [1552]:
				xmin = 621.4468
				xmax = 622.2881
				text = ""
			intervals [1553]:
				xmin = 622.2881
				xmax = 622.4781
				text = "i"
			intervals [1554]:
				xmin = 622.4781
				xmax = 622.8581
				text = "worked"
			intervals [1555]:
				xmin = 622.8581
				xmax = 623.0781
				text = "around"
			intervals [1556]:
				xmin = 623.0781
				xmax = 623.1581
				text = "the"
			intervals [1557]:
				xmin = 623.1581
				xmax = 623.6581
				text = "house"
			intervals [1558]:
				xmin = 623.6581
				xmax = 623.6881
				text = ""
			intervals [1559]:
				xmin = 623.6881
				xmax = 623.8781
				text = "i've"
			intervals [1560]:
				xmin = 623.8781
				xmax = 624.0481
				text = "had"
			intervals [1561]:
				xmin = 624.0481
				xmax = 624.2181
				text = "my"
			intervals [1562]:
				xmin = 624.2181
				xmax = 624.6281
				text = "lunch"
			intervals [1563]:
				xmin = 624.6281
				xmax = 624.7781
				text = "i've"
			intervals [1564]:
				xmin = 624.7781
				xmax = 624.8081
				text = ""
			intervals [1565]:
				xmin = 624.8081
				xmax = 625.0081
				text = "had"
			intervals [1566]:
				xmin = 625.0081
				xmax = 625.1381
				text = "my"
			intervals [1567]:
				xmin = 625.1381
				xmax = 625.8581
				text = "afternoon"
			intervals [1568]:
				xmin = 625.8581
				xmax = 625.9348
				text = ""
			intervals [1569]:
				xmin = 625.9348
				xmax = 626.4748
				text = "nap"
			intervals [1570]:
				xmin = 626.4748
				xmax = 626.5048
				text = ""
			intervals [1571]:
				xmin = 626.5048
				xmax = 626.6448
				text = "and"
			intervals [1572]:
				xmin = 626.6448
				xmax = 626.7248
				text = "i'm"
			intervals [1573]:
				xmin = 626.7248
				xmax = 626.9848
				text = "ready"
			intervals [1574]:
				xmin = 626.9848
				xmax = 627.1648
				text = "to"
			intervals [1575]:
				xmin = 627.1648
				xmax = 627.519
				text = ""
			intervals [1576]:
				xmin = 627.519
				xmax = 627.769
				text = "see"
			intervals [1577]:
				xmin = 627.769
				xmax = 627.899
				text = "a"
			intervals [1578]:
				xmin = 627.899
				xmax = 628.2425
				text = ""
			intervals [1579]:
				xmin = 628.2425
				xmax = 628.6225
				text = "tv"
			intervals [1580]:
				xmin = 628.6225
				xmax = 628.8825
				text = "show"
			intervals [1581]:
				xmin = 628.8825
				xmax = 629.4525
				text = "before"
			intervals [1582]:
				xmin = 629.4525
				xmax = 630.1304
				text = ""
			intervals [1583]:
				xmin = 630.1304
				xmax = 630.4004
				text = "dinner"
			intervals [1584]:
				xmin = 630.4004
				xmax = 630.5304
				text = "you"
			intervals [1585]:
				xmin = 630.5304
				xmax = 630.8304
				text = "see"
			intervals [1586]:
				xmin = 630.8304
				xmax = 631.367
				text = ""
			intervals [1587]:
				xmin = 631.367
				xmax = 631.497
				text = "and"
			intervals [1588]:
				xmin = 631.497
				xmax = 631.617
				text = "it"
			intervals [1589]:
				xmin = 631.617
				xmax = 631.957
				text = "comes"
			intervals [1590]:
				xmin = 631.957
				xmax = 632.107
				text = "right"
			intervals [1591]:
				xmin = 632.107
				xmax = 632.357
				text = "in"
			intervals [1592]:
				xmin = 632.357
				xmax = 632.9672
				text = ""
			intervals [1593]:
				xmin = 632.9672
				xmax = 633.4172
				text = "time"
			intervals [1594]:
				xmin = 633.4172
				xmax = 633.6972
				text = "for"
			intervals [1595]:
				xmin = 633.6972
				xmax = 633.9472
				text = "that"
			intervals [1596]:
				xmin = 633.9472
				xmax = 634.464
				text = ""
			intervals [1597]:
				xmin = 634.464
				xmax = 634.534
				text = "i"
			intervals [1598]:
				xmin = 634.534
				xmax = 634.624
				text = "don't"
			intervals [1599]:
				xmin = 634.624
				xmax = 634.744
				text = "know"
			intervals [1600]:
				xmin = 634.744
				xmax = 634.904
				text = "wh-"
			intervals [1601]:
				xmin = 634.904
				xmax = 635.034
				text = ""
			intervals [1602]:
				xmin = 635.034
				xmax = 635.154
				text = "i"
			intervals [1603]:
				xmin = 635.154
				xmax = 635.264
				text = "don't"
			intervals [1604]:
				xmin = 635.264
				xmax = 635.384
				text = "know"
			intervals [1605]:
				xmin = 635.384
				xmax = 635.474
				text = "what"
			intervals [1606]:
				xmin = 635.474
				xmax = 635.574
				text = "will"
			intervals [1607]:
				xmin = 635.574
				xmax = 635.654
				text = "be"
			intervals [1608]:
				xmin = 635.654
				xmax = 635.744
				text = "there"
			intervals [1609]:
				xmin = 635.744
				xmax = 635.834
				text = "on"
			intervals [1610]:
				xmin = 635.834
				xmax = 636.154
				text = "this"
			intervals [1611]:
				xmin = 636.154
				xmax = 636.744
				text = "afternoon"
			intervals [1612]:
				xmin = 636.744
				xmax = 637.064
				text = ""
			intervals [1613]:
				xmin = 637.064
				xmax = 637.234
				text = "but"
			intervals [1614]:
				xmin = 637.234
				xmax = 637.334
				text = ""
			intervals [1615]:
				xmin = 637.334
				xmax = 637.574
				text = "uh"
			intervals [1616]:
				xmin = 637.574
				xmax = 640.8195
				text = ""
			intervals [1617]:
				xmin = 640.8195
				xmax = 641.1695
				text = "i"
			intervals [1618]:
				xmin = 641.1695
				xmax = 641.1995
				text = "<unk>"
			intervals [1619]:
				xmin = 641.1995
				xmax = 641.4195
				text = "p-"
			intervals [1620]:
				xmin = 641.4195
				xmax = 641.7295
				text = "i"
			intervals [1621]:
				xmin = 641.7295
				xmax = 641.9395
				text = "won't"
			intervals [1622]:
				xmin = 641.9395
				xmax = 642.0795
				text = "see"
			intervals [1623]:
				xmin = 642.0795
				xmax = 642.1595
				text = "it"
			intervals [1624]:
				xmin = 642.1595
				xmax = 642.3095
				text = "this"
			intervals [1625]:
				xmin = 642.3095
				xmax = 642.8495
				text = "afternoon"
			intervals [1626]:
				xmin = 642.8495
				xmax = 643.5356
				text = ""
			intervals [1627]:
				xmin = 643.5356
				xmax = 643.7956
				text = "but"
			intervals [1628]:
				xmin = 643.7956
				xmax = 643.8656
				text = "i"
			intervals [1629]:
				xmin = 643.8656
				xmax = 644.0856
				text = "mean"
			intervals [1630]:
				xmin = 644.0856
				xmax = 644.1656
				text = "i"
			intervals [1631]:
				xmin = 644.1656
				xmax = 644.4556
				text = "usually"
			intervals [1632]:
				xmin = 644.4556
				xmax = 644.6256
				text = "look"
			intervals [1633]:
				xmin = 644.6256
				xmax = 644.7556
				text = "at"
			intervals [1634]:
				xmin = 644.7556
				xmax = 644.8656
				text = "it"
			intervals [1635]:
				xmin = 644.8656
				xmax = 645.0056
				text = "on"
			intervals [1636]:
				xmin = 645.0056
				xmax = 645.0956
				text = "the"
			intervals [1637]:
				xmin = 645.0956
				xmax = 645.3856
				text = "four"
			intervals [1638]:
				xmin = 645.3856
				xmax = 645.6656
				text = "thirty"
			intervals [1639]:
				xmin = 645.6656
				xmax = 646.0256
				text = "because"
			intervals [1640]:
				xmin = 646.0256
				xmax = 646.1256
				text = "i"
			intervals [1641]:
				xmin = 646.1256
				xmax = 646.2956
				text = "have"
			intervals [1642]:
				xmin = 646.2956
				xmax = 646.3556
				text = "to"
			intervals [1643]:
				xmin = 646.3556
				xmax = 646.3856
				text = ""
			intervals [1644]:
				xmin = 646.3856
				xmax = 646.5756
				text = "i"
			intervals [1645]:
				xmin = 646.5756
				xmax = 646.6056
				text = "<unk>"
			intervals [1646]:
				xmin = 646.6056
				xmax = 646.8156
				text = "have"
			intervals [1647]:
				xmin = 646.8156
				xmax = 647.0556
				text = "to"
			intervals [1648]:
				xmin = 647.0556
				xmax = 647.2356
				text = "take"
			intervals [1649]:
				xmin = 647.2356
				xmax = 647.3256
				text = "the"
			intervals [1650]:
				xmin = 647.3256
				xmax = 647.6056
				text = "car"
			intervals [1651]:
				xmin = 647.6056
				xmax = 647.6756
				text = "to"
			intervals [1652]:
				xmin = 647.6756
				xmax = 647.7756
				text = "the"
			intervals [1653]:
				xmin = 647.7756
				xmax = 648.0856
				text = "shop"
			intervals [1654]:
				xmin = 648.0856
				xmax = 648.1656
				text = "you"
			intervals [1655]:
				xmin = 648.1656
				xmax = 648.3456
				text = "see"
			intervals [1656]:
				xmin = 648.3456
				xmax = 648.3856
				text = "i"
			intervals [1657]:
				xmin = 648.3856
				xmax = 648.4756
				text = ""
			intervals [1658]:
				xmin = 648.4756
				xmax = 648.6456
				text = "can't"
			intervals [1659]:
				xmin = 648.6456
				xmax = 648.6956
				text = ""
			intervals [1660]:
				xmin = 648.6956
				xmax = 648.8756
				text = "take"
			intervals [1661]:
				xmin = 648.8756
				xmax = 648.9556
				text = "it"
			intervals [1662]:
				xmin = 648.9556
				xmax = 649.2806
				text = ""
			intervals [1663]:
				xmin = 649.2806
				xmax = 649.3706
				text = "let"
			intervals [1664]:
				xmin = 649.3706
				xmax = 649.4006
				text = "s"
			intervals [1665]:
				xmin = 649.4006
				xmax = 649.4706
				text = "see"
			intervals [1666]:
				xmin = 649.4706
				xmax = 649.5106
				text = ""
			intervals [1667]:
				xmin = 649.5106
				xmax = 649.6406
				text = "this"
			intervals [1668]:
				xmin = 649.6406
				xmax = 650.0506
				text = "afternoon"
			intervals [1669]:
				xmin = 650.0506
				xmax = 650.1906
				text = "some"
			intervals [1670]:
				xmin = 650.1906
				xmax = 650.3906
				text = "days"
			intervals [1671]:
				xmin = 650.3906
				xmax = 650.4206
				text = "i"
			intervals [1672]:
				xmin = 650.4206
				xmax = 650.6706
				text = "can't"
			intervals [1673]:
				xmin = 650.6706
				xmax = 650.8306
				text = "see"
			intervals [1674]:
				xmin = 650.8306
				xmax = 650.8606
				text = ""
			intervals [1675]:
				xmin = 650.8606
				xmax = 650.9606
				text = "it"
			intervals [1676]:
				xmin = 650.9606
				xmax = 655.6368
				text = ""
			intervals [1677]:
				xmin = 655.6368
				xmax = 655.9268
				text = "yes"
			intervals [1678]:
				xmin = 655.9268
				xmax = 655.9568
				text = "i"
			intervals [1679]:
				xmin = 655.9568
				xmax = 656.0468
				text = "go"
			intervals [1680]:
				xmin = 656.0468
				xmax = 656.1268
				text = "to"
			intervals [1681]:
				xmin = 656.1268
				xmax = 656.2268
				text = "the"
			intervals [1682]:
				xmin = 656.2268
				xmax = 656.5668
				text = "movies"
			intervals [1683]:
				xmin = 656.5668
				xmax = 656.7984
				text = ""
			intervals [1684]:
				xmin = 656.7984
				xmax = 657.0084
				text = "uh"
			intervals [1685]:
				xmin = 657.0084
				xmax = 657.2784
				text = "quite"
			intervals [1686]:
				xmin = 657.2784
				xmax = 657.3584
				text = "a"
			intervals [1687]:
				xmin = 657.3584
				xmax = 657.7184
				text = "bit"
			intervals [1688]:
				xmin = 657.7184
				xmax = 658.5349
				text = ""
			intervals [1689]:
				xmin = 658.5349
				xmax = 658.6849
				text = "went"
			intervals [1690]:
				xmin = 658.6849
				xmax = 658.7449
				text = "to"
			intervals [1691]:
				xmin = 658.7449
				xmax = 658.8949
				text = "see"
			intervals [1692]:
				xmin = 658.8949
				xmax = 659.1249
				text = "one"
			intervals [1693]:
				xmin = 659.1249
				xmax = 659.4849
				text = "last"
			intervals [1694]:
				xmin = 659.4849
				xmax = 659.5149
				text = ""
			intervals [1695]:
				xmin = 659.5149
				xmax = 659.6849
				text = "night"
			intervals [1696]:
				xmin = 659.6849
				xmax = 661.1637
				text = ""
			intervals [1697]:
				xmin = 661.1637
				xmax = 661.7837
				text = "yes"
			intervals [1698]:
				xmin = 661.7837
				xmax = 662.8931
				text = ""
			intervals [1699]:
				xmin = 662.8931
				xmax = 663.3431
				text = "well"
			intervals [1700]:
				xmin = 663.3431
				xmax = 663.5086
				text = ""
			intervals [1701]:
				xmin = 663.5086
				xmax = 663.8786
				text = "uh"
			intervals [1702]:
				xmin = 663.8786
				xmax = 664.311
				text = ""
			intervals [1703]:
				xmin = 664.311
				xmax = 664.461
				text = "it"
			intervals [1704]:
				xmin = 664.461
				xmax = 664.491
				text = ""
			intervals [1705]:
				xmin = 664.491
				xmax = 664.871
				text = "was"
			intervals [1706]:
				xmin = 664.871
				xmax = 668.6783
				text = ""
			intervals [1707]:
				xmin = 668.6783
				xmax = 669.0483
				text = "ex"
			intervals [1708]:
				xmin = 669.0483
				xmax = 669.0783
				text = ""
			intervals [1709]:
				xmin = 669.0783
				xmax = 669.2183
				text = "er"
			intervals [1710]:
				xmin = 669.2183
				xmax = 669.6683
				text = "uh"
			intervals [1711]:
				xmin = 669.6683
				xmax = 669.8183
				text = "an"
			intervals [1712]:
				xmin = 669.8183
				xmax = 670.3183
				text = "exciting"
			intervals [1713]:
				xmin = 670.3183
				xmax = 670.6883
				text = "movie"
			intervals [1714]:
				xmin = 670.6883
				xmax = 673.4174
				text = ""
			intervals [1715]:
				xmin = 673.4174
				xmax = 674.0674
				text = "uh"
			intervals [1716]:
				xmin = 674.0674
				xmax = 674.725
				text = ""
			intervals [1717]:
				xmin = 674.725
				xmax = 674.865
				text = "i"
			intervals [1718]:
				xmin = 674.865
				xmax = 674.995
				text = "go"
			intervals [1719]:
				xmin = 674.995
				xmax = 675.205
				text = "see"
			intervals [1720]:
				xmin = 675.205
				xmax = 675.595
				text = "different"
			intervals [1721]:
				xmin = 675.595
				xmax = 675.855
				text = "types"
			intervals [1722]:
				xmin = 675.855
				xmax = 675.965
				text = "of"
			intervals [1723]:
				xmin = 675.965
				xmax = 676.435
				text = "movies"
			intervals [1724]:
				xmin = 676.435
				xmax = 676.602
				text = ""
			intervals [1725]:
				xmin = 676.602
				xmax = 676.742
				text = "the"
			intervals [1726]:
				xmin = 676.742
				xmax = 676.972
				text = "one"
			intervals [1727]:
				xmin = 676.972
				xmax = 677.262
				text = "last"
			intervals [1728]:
				xmin = 677.262
				xmax = 677.372
				text = "night"
			intervals [1729]:
				xmin = 677.372
				xmax = 677.442
				text = "of"
			intervals [1730]:
				xmin = 677.442
				xmax = 677.782
				text = "course"
			intervals [1731]:
				xmin = 677.782
				xmax = 677.842
				text = "i"
			intervals [1732]:
				xmin = 677.842
				xmax = 678.102
				text = "saw"
			intervals [1733]:
				xmin = 678.102
				xmax = 678.362
				text = "was"
			intervals [1734]:
				xmin = 678.362
				xmax = 678.442
				text = "the"
			intervals [1735]:
				xmin = 678.442
				xmax = 678.622
				text = "one"
			intervals [1736]:
				xmin = 678.622
				xmax = 678.892
				text = "about"
			intervals [1737]:
				xmin = 678.892
				xmax = 679.062
				text = ""
			intervals [1738]:
				xmin = 679.062
				xmax = 679.252
				text = "ah"
			intervals [1739]:
				xmin = 679.252
				xmax = 679.7957
				text = ""
			intervals [1740]:
				xmin = 679.7957
				xmax = 679.8557
				text = "<unk>"
			intervals [1741]:
				xmin = 679.8557
				xmax = 685.6929
				text = ""
			intervals [1742]:
				xmin = 685.6929
				xmax = 685.7929
				text = "i"
			intervals [1743]:
				xmin = 685.7929
				xmax = 686.9526
				text = ""
			intervals [1744]:
				xmin = 686.9526
				xmax = 687.2026
				text = "and"
			intervals [1745]:
				xmin = 687.2026
				xmax = 687.4126
				text = "is"
			intervals [1746]:
				xmin = 687.4126
				xmax = 687.5726
				text = "uh"
			intervals [1747]:
				xmin = 687.5726
				xmax = 687.6026
				text = "i"
			intervals [1748]:
				xmin = 687.6026
				xmax = 687.6626
				text = ""
			intervals [1749]:
				xmin = 687.6626
				xmax = 687.8526
				text = "went"
			intervals [1750]:
				xmin = 687.8526
				xmax = 687.9326
				text = "to"
			intervals [1751]:
				xmin = 687.9326
				xmax = 688.0526
				text = "see"
			intervals [1752]:
				xmin = 688.0526
				xmax = 688.1126
				text = "an"
			intervals [1753]:
				xmin = 688.1126
				xmax = 688.4526
				text = "exciting"
			intervals [1754]:
				xmin = 688.4526
				xmax = 688.7526
				text = "movie"
			intervals [1755]:
				xmin = 688.7526
				xmax = 689.0826
				text = "last"
			intervals [1756]:
				xmin = 689.0826
				xmax = 689.3126
				text = "night"
			intervals [1757]:
				xmin = 689.3126
				xmax = 689.6913
				text = ""
			intervals [1758]:
				xmin = 689.6913
				xmax = 689.8613
				text = "but"
			intervals [1759]:
				xmin = 689.8613
				xmax = 689.9513
				text = "it"
			intervals [1760]:
				xmin = 689.9513
				xmax = 689.9813
				text = ""
			intervals [1761]:
				xmin = 689.9813
				xmax = 690.4113
				text = "wasn't"
			intervals [1762]:
				xmin = 690.4113
				xmax = 690.7413
				text = "it"
			intervals [1763]:
				xmin = 690.7413
				xmax = 690.7813
				text = ""
			intervals [1764]:
				xmin = 690.7813
				xmax = 691.1413
				text = "uh"
			intervals [1765]:
				xmin = 691.1413
				xmax = 692.2689
				text = ""
			intervals [1766]:
				xmin = 692.2689
				xmax = 692.4489
				text = "that"
			intervals [1767]:
				xmin = 692.4489
				xmax = 692.5689
				text = "was"
			intervals [1768]:
				xmin = 692.5689
				xmax = 692.8589
				text = "intended"
			intervals [1769]:
				xmin = 692.8589
				xmax = 692.9589
				text = "for"
			intervals [1770]:
				xmin = 692.9589
				xmax = 693.5589
				text = "adults"
			intervals [1771]:
				xmin = 693.5589
				xmax = 693.6189
				text = ""
			intervals [1772]:
				xmin = 693.6189
				xmax = 694.0989
				text = "only"
			intervals [1773]:
				xmin = 694.0989
				xmax = 694.5145
				text = ""
			intervals [1774]:
				xmin = 694.5145
				xmax = 694.7345
				text = "more"
			intervals [1775]:
				xmin = 694.7345
				xmax = 694.7645
				text = "or"
			intervals [1776]:
				xmin = 694.7645
				xmax = 695.1445
				text = "less"
			intervals [1777]:
				xmin = 695.1445
				xmax = 695.9747
				text = ""
			intervals [1778]:
				xmin = 695.9747
				xmax = 696.0247
				text = "i"
			intervals [1779]:
				xmin = 696.0247
				xmax = 696.1747
				text = "don't"
			intervals [1780]:
				xmin = 696.1747
				xmax = 696.2947
				text = "think"
			intervals [1781]:
				xmin = 696.2947
				xmax = 696.3547
				text = "it"
			intervals [1782]:
				xmin = 696.3547
				xmax = 696.4747
				text = "was"
			intervals [1783]:
				xmin = 696.4747
				xmax = 697.0247
				text = "advertised"
			intervals [1784]:
				xmin = 697.0247
				xmax = 697.1947
				text = "that"
			intervals [1785]:
				xmin = 697.1947
				xmax = 697.2347
				text = ""
			intervals [1786]:
				xmin = 697.2347
				xmax = 697.4447
				text = "way"
			intervals [1787]:
				xmin = 697.4447
				xmax = 697.5847
				text = "but"
			intervals [1788]:
				xmin = 697.5847
				xmax = 697.6747
				text = "it"
			intervals [1789]:
				xmin = 697.6747
				xmax = 697.8347
				text = "sh-"
			intervals [1790]:
				xmin = 697.8347
				xmax = 697.8647
				text = ""
			intervals [1791]:
				xmin = 697.8647
				xmax = 698.0047
				text = "if"
			intervals [1792]:
				xmin = 698.0047
				xmax = 698.1147
				text = "it"
			intervals [1793]:
				xmin = 698.1147
				xmax = 698.3447
				text = "was"
			intervals [1794]:
				xmin = 698.3447
				xmax = 698.5647
				text = "not"
			intervals [1795]:
				xmin = 698.5647
				xmax = 698.6447
				text = "it"
			intervals [1796]:
				xmin = 698.6447
				xmax = 698.8947
				text = "should"
			intervals [1797]:
				xmin = 698.8947
				xmax = 699.1247
				text = "have"
			intervals [1798]:
				xmin = 699.1247
				xmax = 699.2147
				text = "been"
			intervals [1799]:
				xmin = 699.2147
				xmax = 699.2847
				text = ""
			intervals [1800]:
				xmin = 699.2847
				xmax = 699.5947
				text = "advertised"
			intervals [1801]:
				xmin = 699.5947
				xmax = 699.7047
				text = "that"
			intervals [1802]:
				xmin = 699.7047
				xmax = 699.7847
				text = ""
			intervals [1803]:
				xmin = 699.7847
				xmax = 700.0247
				text = "way"
			intervals [1804]:
				xmin = 700.0247
				xmax = 700.4636
				text = ""
			intervals [1805]:
				xmin = 700.4636
				xmax = 700.8836
				text = "yes"
			intervals [1806]:
				xmin = 700.8836
				xmax = 701.0736
				text = "uh-huh"
			intervals [1807]:
				xmin = 701.0736
				xmax = 701.1736
				text = "i"
			intervals [1808]:
				xmin = 701.1736
				xmax = 701.4436
				text = "wouldn't"
			intervals [1809]:
				xmin = 701.4436
				xmax = 701.5036
				text = ""
			intervals [1810]:
				xmin = 701.5036
				xmax = 701.6736
				text = "take"
			intervals [1811]:
				xmin = 701.6736
				xmax = 701.7436
				text = "a"
			intervals [1812]:
				xmin = 701.7436
				xmax = 701.7836
				text = ""
			intervals [1813]:
				xmin = 701.7836
				xmax = 701.9636
				text = "kid"
			intervals [1814]:
				xmin = 701.9636
				xmax = 702.0436
				text = "of"
			intervals [1815]:
				xmin = 702.0436
				xmax = 702.2436
				text = "mine"
			intervals [1816]:
				xmin = 702.2436
				xmax = 702.3736
				text = "there"
			intervals [1817]:
				xmin = 702.3736
				xmax = 702.4736
				text = "but"
			intervals [1818]:
				xmin = 702.4736
				xmax = 702.5336
				text = "it"
			intervals [1819]:
				xmin = 702.5336
				xmax = 702.6236
				text = "was"
			intervals [1820]:
				xmin = 702.6236
				xmax = 702.6736
				text = "a"
			intervals [1821]:
				xmin = 702.6736
				xmax = 702.8636
				text = "good"
			intervals [1822]:
				xmin = 702.8636
				xmax = 703.2936
				text = "story"
			intervals [1823]:
				xmin = 703.2936
				xmax = 703.4136
				text = "it"
			intervals [1824]:
				xmin = 703.4136
				xmax = 703.5236
				text = "s"
			intervals [1825]:
				xmin = 703.5236
				xmax = 703.7436
				text = "it"
			intervals [1826]:
				xmin = 703.7436
				xmax = 703.9036
				text = "s"
			intervals [1827]:
				xmin = 703.9036
				xmax = 704.2336
				text = "a"
			intervals [1828]:
				xmin = 704.2336
				xmax = 704.2636
				text = ""
			intervals [1829]:
				xmin = 704.2636
				xmax = 704.6036
				text = "normal"
			intervals [1830]:
				xmin = 704.6036
				xmax = 705.0336
				text = "story"
			intervals [1831]:
				xmin = 705.0336
				xmax = 705.2436
				text = "and"
			intervals [1832]:
				xmin = 705.2436
				xmax = 705.905
				text = ""
			intervals [1833]:
				xmin = 705.905
				xmax = 706.045
				text = "had"
			intervals [1834]:
				xmin = 706.045
				xmax = 706.115
				text = "to"
			intervals [1835]:
				xmin = 706.115
				xmax = 706.275
				text = "do"
			intervals [1836]:
				xmin = 706.275
				xmax = 706.405
				text = "with"
			intervals [1837]:
				xmin = 706.405
				xmax = 706.845
				text = "crime"
			intervals [1838]:
				xmin = 706.845
				xmax = 706.985
				text = "and"
			intervals [1839]:
				xmin = 706.985
				xmax = 707.155
				text = "what"
			intervals [1840]:
				xmin = 707.155
				xmax = 707.185
				text = ""
			intervals [1841]:
				xmin = 707.185
				xmax = 707.445
				text = "not"
			intervals [1842]:
				xmin = 707.445
				xmax = 707.515
				text = ""
			intervals [1843]:
				xmin = 707.515
				xmax = 707.625
				text = "but"
			intervals [1844]:
				xmin = 707.625
				xmax = 707.715
				text = "it"
			intervals [1845]:
				xmin = 707.715
				xmax = 707.765
				text = ""
			intervals [1846]:
				xmin = 707.765
				xmax = 708.025
				text = "was"
			intervals [1847]:
				xmin = 708.025
				xmax = 708.075
				text = "a"
			intervals [1848]:
				xmin = 708.075
				xmax = 708.165
				text = ""
			intervals [1849]:
				xmin = 708.165
				xmax = 708.355
				text = "good"
			intervals [1850]:
				xmin = 708.355
				xmax = 708.855
				text = "story"
			intervals [1851]:
				xmin = 708.855
				xmax = 709.3391
				text = ""
			intervals [1852]:
				xmin = 709.3391
				xmax = 709.4991
				text = "it"
			intervals [1853]:
				xmin = 709.4991
				xmax = 709.8391
				text = "wasn't"
			intervals [1854]:
				xmin = 709.8391
				xmax = 710.1591
				text = "suited"
			intervals [1855]:
				xmin = 710.1591
				xmax = 710.5191
				text = "for"
			intervals [1856]:
				xmin = 710.5191
				xmax = 712.7493
				text = ""
			intervals [1857]:
				xmin = 712.7493
				xmax = 713.1493
				text = "children"
			intervals [1858]:
				xmin = 713.1493
				xmax = 714.1094
				text = ""
			intervals [1859]:
				xmin = 714.1094
				xmax = 714.5194
				text = "and"
			intervals [1860]:
				xmin = 714.5194
				xmax = 714.6794
				text = "uh"
			intervals [1861]:
				xmin = 714.6794
				xmax = 715.8292
				text = ""
			intervals [1862]:
				xmin = 715.8292
				xmax = 716.2892
				text = "so"
			intervals [1863]:
				xmin = 716.2892
				xmax = 716.4292
				text = "uh"
			intervals [1864]:
				xmin = 716.4292
				xmax = 716.9176
				text = ""
			intervals [1865]:
				xmin = 716.9176
				xmax = 717.1476
				text = "but"
			intervals [1866]:
				xmin = 717.1476
				xmax = 717.5476
				text = "i"
			intervals [1867]:
				xmin = 717.5476
				xmax = 719.6661
				text = ""
			intervals [1868]:
				xmin = 719.6661
				xmax = 720.0961
				text = "also"
			intervals [1869]:
				xmin = 720.0961
				xmax = 720.4261
				text = "saw"
			intervals [1870]:
				xmin = 720.4261
				xmax = 720.6161
				text = "the"
			intervals [1871]:
				xmin = 720.6161
				xmax = 723.2231
				text = ""
			intervals [1872]:
				xmin = 723.2231
				xmax = 723.6331
				text = "the"
			intervals [1873]:
				xmin = 723.6331
				xmax = 723.6931
				text = ""
			intervals [1874]:
				xmin = 723.6931
				xmax = 723.9831
				text = "picture"
			intervals [1875]:
				xmin = 723.9831
				xmax = 724.6131
				text = "entitled"
			intervals [1876]:
				xmin = 724.6131
				xmax = 724.6799
				text = ""
			intervals [1877]:
				xmin = 724.6799
				xmax = 724.8299
				text = "the"
			intervals [1878]:
				xmin = 724.8299
				xmax = 725.2699
				text = "guest"
			intervals [1879]:
				xmin = 725.2699
				xmax = 725.3399
				text = ""
			intervals [1880]:
				xmin = 725.3399
				xmax = 725.4399
				text = "who"
			intervals [1881]:
				xmin = 725.4399
				xmax = 725.6899
				text = "came"
			intervals [1882]:
				xmin = 725.6899
				xmax = 725.8099
				text = "for"
			intervals [1883]:
				xmin = 725.8099
				xmax = 726.1199
				text = "dinner"
			intervals [1884]:
				xmin = 726.1199
				xmax = 727.4925
				text = ""
			intervals [1885]:
				xmin = 727.4925
				xmax = 727.6025
				text = "i"
			intervals [1886]:
				xmin = 727.6025
				xmax = 727.8525
				text = "saw"
			intervals [1887]:
				xmin = 727.8525
				xmax = 728.1125
				text = "that"
			intervals [1888]:
				xmin = 728.1125
				xmax = 728.4225
				text = "too"
			intervals [1889]:
				xmin = 728.4225
				xmax = 729.0793
				text = ""
			intervals [1890]:
				xmin = 729.0793
				xmax = 729.1393
				text = "i"
			intervals [1891]:
				xmin = 729.1393
				xmax = 729.3493
				text = "might"
			intervals [1892]:
				xmin = 729.3493
				xmax = 729.4693
				text = "go"
			intervals [1893]:
				xmin = 729.4693
				xmax = 729.7293
				text = "back"
			intervals [1894]:
				xmin = 729.7293
				xmax = 729.8593
				text = "go"
			intervals [1895]:
				xmin = 729.8593
				xmax = 730.0093
				text = "back"
			intervals [1896]:
				xmin = 730.0093
				xmax = 730.0893
				text = "uh"
			intervals [1897]:
				xmin = 730.0893
				xmax = 730.2393
				text = ""
			intervals [1898]:
				xmin = 730.2393
				xmax = 730.5793
				text = "and"
			intervals [1899]:
				xmin = 730.5793
				xmax = 730.6093
				text = ""
			intervals [1900]:
				xmin = 730.6093
				xmax = 730.8093
				text = "it"
			intervals [1901]:
				xmin = 730.8093
				xmax = 730.9293
				text = ""
			intervals [1902]:
				xmin = 730.9293
				xmax = 731.1193
				text = "that"
			intervals [1903]:
				xmin = 731.1193
				xmax = 731.1493
				text = ""
			intervals [1904]:
				xmin = 731.1493
				xmax = 731.5593
				text = "particular"
			intervals [1905]:
				xmin = 731.5593
				xmax = 731.6393
				text = ""
			intervals [1906]:
				xmin = 731.6393
				xmax = 732.0193
				text = "picture"
			intervals [1907]:
				xmin = 732.0193
				xmax = 733.0741
				text = ""
			intervals [1908]:
				xmin = 733.0741
				xmax = 733.7941
				text = "uh"
			intervals [1909]:
				xmin = 733.7941
				xmax = 734.2085
				text = ""
			intervals [1910]:
				xmin = 734.2085
				xmax = 734.4185
				text = "i"
			intervals [1911]:
				xmin = 734.4185
				xmax = 734.6485
				text = "thought"
			intervals [1912]:
				xmin = 734.6485
				xmax = 734.7085
				text = "it"
			intervals [1913]:
				xmin = 734.7085
				xmax = 734.8485
				text = "would"
			intervals [1914]:
				xmin = 734.8485
				xmax = 735.0085
				text = "be"
			intervals [1915]:
				xmin = 735.0085
				xmax = 735.0485
				text = "a"
			intervals [1916]:
				xmin = 735.0485
				xmax = 735.2185
				text = "lot"
			intervals [1917]:
				xmin = 735.2185
				xmax = 735.3585
				text = "of"
			intervals [1918]:
				xmin = 735.3585
				xmax = 735.7185
				text = "comedy"
			intervals [1919]:
				xmin = 735.7185
				xmax = 735.8485
				text = "well"
			intervals [1920]:
				xmin = 735.8485
				xmax = 735.9085
				text = "it"
			intervals [1921]:
				xmin = 735.9085
				xmax = 736.0985
				text = "was"
			intervals [1922]:
				xmin = 736.0985
				xmax = 736.1385
				text = "a"
			intervals [1923]:
				xmin = 736.1385
				xmax = 736.2885
				text = "lot"
			intervals [1924]:
				xmin = 736.2885
				xmax = 736.3685
				text = "of"
			intervals [1925]:
				xmin = 736.3685
				xmax = 736.7985
				text = "comedy"
			intervals [1926]:
				xmin = 736.7985
				xmax = 736.9485
				text = "in"
			intervals [1927]:
				xmin = 736.9485
				xmax = 737.0685
				text = "it"
			intervals [1928]:
				xmin = 737.0685
				xmax = 737.4698
				text = ""
			intervals [1929]:
				xmin = 737.4698
				xmax = 737.6398
				text = "but"
			intervals [1930]:
				xmin = 737.6398
				xmax = 737.7298
				text = "there"
			intervals [1931]:
				xmin = 737.7298
				xmax = 737.7598
				text = "s"
			intervals [1932]:
				xmin = 737.7598
				xmax = 737.7898
				text = "a"
			intervals [1933]:
				xmin = 737.7898
				xmax = 737.9398
				text = "lot"
			intervals [1934]:
				xmin = 737.9398
				xmax = 738.0398
				text = "of"
			intervals [1935]:
				xmin = 738.0398
				xmax = 738.5098
				text = "serious"
			intervals [1936]:
				xmin = 738.5098
				xmax = 738.7252
				text = ""
			intervals [1937]:
				xmin = 738.7252
				xmax = 738.7652
				text = "uh"
			intervals [1938]:
				xmin = 738.7652
				xmax = 739.2152
				text = "seriousness"
			intervals [1939]:
				xmin = 739.2152
				xmax = 739.3352
				text = "to"
			intervals [1940]:
				xmin = 739.3352
				xmax = 739.4452
				text = "it"
			intervals [1941]:
				xmin = 739.4452
				xmax = 739.4752
				text = ""
			intervals [1942]:
				xmin = 739.4752
				xmax = 739.7252
				text = "too"
			intervals [1943]:
				xmin = 739.7252
				xmax = 741.8845
				text = ""
			intervals [1944]:
				xmin = 741.8845
				xmax = 742.2745
				text = "well"
			intervals [1945]:
				xmin = 742.2745
				xmax = 742.3145
				text = ""
			intervals [1946]:
				xmin = 742.3145
				xmax = 742.4745
				text = "it"
			intervals [1947]:
				xmin = 742.4745
				xmax = 742.6545
				text = "was"
			intervals [1948]:
				xmin = 742.6545
				xmax = 742.9945
				text = "about"
			intervals [1949]:
				xmin = 742.9945
				xmax = 743.1345
				text = ""
			intervals [1950]:
				xmin = 743.1345
				xmax = 743.4345
				text = "uh"
			intervals [1951]:
				xmin = 743.4345
				xmax = 744.8322
				text = ""
			intervals [1952]:
				xmin = 744.8322
				xmax = 745.3522
				text = "the"
			intervals [1953]:
				xmin = 745.3522
				xmax = 745.5622
				text = "uh"
			intervals [1954]:
				xmin = 745.5622
				xmax = 748.0799
				text = ""
			intervals [1955]:
				xmin = 748.0799
				xmax = 748.4999
				text = "this"
			intervals [1956]:
				xmin = 748.4999
				xmax = 748.5999
				text = ""
			intervals [1957]:
				xmin = 748.5999
				xmax = 748.9399
				text = "white"
			intervals [1958]:
				xmin = 748.9399
				xmax = 749.3499
				text = "girl"
			intervals [1959]:
				xmin = 749.3499
				xmax = 749.8551
				text = ""
			intervals [1960]:
				xmin = 749.8551
				xmax = 750.0251
				text = "being"
			intervals [1961]:
				xmin = 750.0251
				xmax = 750.3251
				text = "en-"
			intervals [1962]:
				xmin = 750.3251
				xmax = 750.5073
				text = ""
			intervals [1963]:
				xmin = 750.5073
				xmax = 750.8173
				text = "uh"
			intervals [1964]:
				xmin = 750.8173
				xmax = 750.8873
				text = ""
			intervals [1965]:
				xmin = 750.8873
				xmax = 751.1973
				text = "become"
			intervals [1966]:
				xmin = 751.1973
				xmax = 751.6273
				text = "engaged"
			intervals [1967]:
				xmin = 751.6273
				xmax = 751.7073
				text = "to"
			intervals [1968]:
				xmin = 751.7073
				xmax = 751.8973
				text = "this"
			intervals [1969]:
				xmin = 751.8973
				xmax = 752.1473
				text = "colored"
			intervals [1970]:
				xmin = 752.1473
				xmax = 752.1773
				text = ""
			intervals [1971]:
				xmin = 752.1773
				xmax = 752.4573
				text = "man"
			intervals [1972]:
				xmin = 752.4573
				xmax = 752.7958
				text = ""
			intervals [1973]:
				xmin = 752.7958
				xmax = 752.8958
				text = "you"
			intervals [1974]:
				xmin = 752.8958
				xmax = 752.9758
				text = "know"
			intervals [1975]:
				xmin = 752.9758
				xmax = 753.2458
				text = "sydney"
			intervals [1976]:
				xmin = 753.2458
				xmax = 753.6758
				text = "poitier"
			intervals [1977]:
				xmin = 753.6758
				xmax = 753.9258
				text = "was"
			intervals [1978]:
				xmin = 753.9258
				xmax = 754.1558
				text = "the"
			intervals [1979]:
				xmin = 754.1558
				xmax = 754.4072
				text = ""
			intervals [1980]:
				xmin = 754.4072
				xmax = 754.6172
				text = "actor"
			intervals [1981]:
				xmin = 754.6172
				xmax = 755.130
				text = ""
			intervals [1982]:
				xmin = 755.130
				xmax = 755.390
				text = "was"
			intervals [1983]:
				xmin = 755.390
				xmax = 755.540
				text = "the"
			intervals [1984]:
				xmin = 755.540
				xmax = 755.570
				text = ""
			intervals [1985]:
				xmin = 755.570
				xmax = 755.810
				text = "man"
			intervals [1986]:
				xmin = 755.810
				xmax = 756.1512
				text = ""
			intervals [1987]:
				xmin = 756.1512
				xmax = 756.5412
				text = "uh-huh"
			intervals [1988]:
				xmin = 756.5412
				xmax = 757.1256
				text = ""
			intervals [1989]:
				xmin = 757.1256
				xmax = 757.5356
				text = "and"
			intervals [1990]:
				xmin = 757.5356
				xmax = 757.7856
				text = "uh"
			intervals [1991]:
				xmin = 757.7856
				xmax = 757.9177
				text = ""
			intervals [1992]:
				xmin = 757.9177
				xmax = 758.1377
				text = "he"
			intervals [1993]:
				xmin = 758.1377
				xmax = 758.3477
				text = "was"
			intervals [1994]:
				xmin = 758.3477
				xmax = 758.9577
				text = "invited"
			intervals [1995]:
				xmin = 758.9577
				xmax = 759.2978
				text = ""
			intervals [1996]:
				xmin = 759.2978
				xmax = 759.5478
				text = "and"
			intervals [1997]:
				xmin = 759.5478
				xmax = 759.6078
				text = ""
			intervals [1998]:
				xmin = 759.6078
				xmax = 759.8878
				text = "and"
			intervals [1999]:
				xmin = 759.8878
				xmax = 759.9978
				text = ""
			intervals [2000]:
				xmin = 759.9978
				xmax = 760.3778
				text = "oh"
			intervals [2001]:
				xmin = 760.3778
				xmax = 760.5661
				text = ""
			intervals [2002]:
				xmin = 760.5661
				xmax = 760.8961
				text = "then"
			intervals [2003]:
				xmin = 760.8961
				xmax = 761.0461
				text = "he"
			intervals [2004]:
				xmin = 761.0461
				xmax = 761.2061
				text = "was"
			intervals [2005]:
				xmin = 761.2061
				xmax = 761.5461
				text = "invited"
			intervals [2006]:
				xmin = 761.5461
				xmax = 761.6061
				text = "to"
			intervals [2007]:
				xmin = 761.6061
				xmax = 761.8461
				text = "come"
			intervals [2008]:
				xmin = 761.8461
				xmax = 761.9261
				text = "to"
			intervals [2009]:
				xmin = 761.9261
				xmax = 762.2261
				text = "dinner"
			intervals [2010]:
				xmin = 762.2261
				xmax = 762.8056
				text = ""
			intervals [2011]:
				xmin = 762.8056
				xmax = 763.1356
				text = "his"
			intervals [2012]:
				xmin = 763.1356
				xmax = 763.7056
				text = "parents"
			intervals [2013]:
				xmin = 763.7056
				xmax = 765.6525
				text = ""
			intervals [2014]:
				xmin = 765.6525
				xmax = 765.9525
				text = "didn't"
			intervals [2015]:
				xmin = 765.9525
				xmax = 766.3825
				text = "approve"
			intervals [2016]:
				xmin = 766.3825
				xmax = 766.4425
				text = ""
			intervals [2017]:
				xmin = 766.4425
				xmax = 766.6925
				text = "of"
			intervals [2018]:
				xmin = 766.6925
				xmax = 766.7925
				text = "the"
			intervals [2019]:
				xmin = 766.7925
				xmax = 767.4325
				text = "engagement"
			intervals [2020]:
				xmin = 767.4325
				xmax = 769.5642
				text = ""
			intervals [2021]:
				xmin = 769.5642
				xmax = 769.7042
				text = "as"
			intervals [2022]:
				xmin = 769.7042
				xmax = 769.7442
				text = "a"
			intervals [2023]:
				xmin = 769.7442
				xmax = 769.9542
				text = "matter"
			intervals [2024]:
				xmin = 769.9542
				xmax = 770.0642
				text = "of"
			intervals [2025]:
				xmin = 770.0642
				xmax = 770.4742
				text = "fact"
			intervals [2026]:
				xmin = 770.4742
				xmax = 770.8738
				text = ""
			intervals [2027]:
				xmin = 770.8738
				xmax = 771.1938
				text = "his"
			intervals [2028]:
				xmin = 771.1938
				xmax = 771.7338
				text = "parents"
			intervals [2029]:
				xmin = 771.7338
				xmax = 771.8138
				text = ""
			intervals [2030]:
				xmin = 771.8138
				xmax = 772.6438
				text = "disapproved"
			intervals [2031]:
				xmin = 772.6438
				xmax = 773.1519
				text = ""
			intervals [2032]:
				xmin = 773.1519
				xmax = 773.3919
				text = "according"
			intervals [2033]:
				xmin = 773.3919
				xmax = 773.4919
				text = "to"
			intervals [2034]:
				xmin = 773.4919
				xmax = 773.5719
				text = ""
			intervals [2035]:
				xmin = 773.5719
				xmax = 773.6319
				text = "the"
			intervals [2036]:
				xmin = 773.6319
				xmax = 773.9219
				text = "picture"
			intervals [2037]:
				xmin = 773.9219
				xmax = 773.9619
				text = ""
			intervals [2038]:
				xmin = 773.9619
				xmax = 774.3719
				text = "most"
			intervals [2039]:
				xmin = 774.3719
				xmax = 774.4019
				text = ""
			intervals [2040]:
				xmin = 774.4019
				xmax = 774.6419
				text = "more"
			intervals [2041]:
				xmin = 774.6419
				xmax = 774.7719
				text = "than"
			intervals [2042]:
				xmin = 774.7719
				xmax = 775.0819
				text = "her"
			intervals [2043]:
				xmin = 775.0819
				xmax = 775.7119
				text = "parents"
			intervals [2044]:
				xmin = 775.7119
				xmax = 775.8922
				text = ""
			intervals [2045]:
				xmin = 775.8922
				xmax = 776.1722
				text = "did"
			intervals [2046]:
				xmin = 776.1722
				xmax = 777.5149
				text = ""
			intervals [2047]:
				xmin = 777.5149
				xmax = 777.8849
				text = "course"
			intervals [2048]:
				xmin = 777.8849
				xmax = 777.9349
				text = ""
			intervals [2049]:
				xmin = 777.9349
				xmax = 778.0549
				text = "he"
			intervals [2050]:
				xmin = 778.0549
				xmax = 778.1149
				text = ""
			intervals [2051]:
				xmin = 778.1149
				xmax = 778.3349
				text = "her"
			intervals [2052]:
				xmin = 778.3349
				xmax = 778.6149
				text = "parents"
			intervals [2053]:
				xmin = 778.6149
				xmax = 778.7349
				text = "put"
			intervals [2054]:
				xmin = 778.7349
				xmax = 778.8549
				text = "up"
			intervals [2055]:
				xmin = 778.8549
				xmax = 778.9649
				text = "the"
			intervals [2056]:
				xmin = 778.9649
				xmax = 779.3049
				text = "battle"
			intervals [2057]:
				xmin = 779.3049
				xmax = 779.6349
				text = "too"
			intervals [2058]:
				xmin = 779.6349
				xmax = 780.4278
				text = ""
			intervals [2059]:
				xmin = 780.4278
				xmax = 780.6978
				text = "but"
			intervals [2060]:
				xmin = 780.6978
				xmax = 780.7278
				text = ""
			intervals [2061]:
				xmin = 780.7278
				xmax = 780.9778
				text = "since"
			intervals [2062]:
				xmin = 780.9778
				xmax = 781.0478
				text = "it"
			intervals [2063]:
				xmin = 781.0478
				xmax = 781.2778
				text = "was"
			intervals [2064]:
				xmin = 781.2778
				xmax = 781.5078
				text = "their"
			intervals [2065]:
				xmin = 781.5078
				xmax = 781.8378
				text = "daughter"
			intervals [2066]:
				xmin = 781.8378
				xmax = 782.0664
				text = ""
			intervals [2067]:
				xmin = 782.0664
				xmax = 782.4764
				text = "they"
			intervals [2068]:
				xmin = 782.4764
				xmax = 782.5697
				text = ""
			intervals [2069]:
				xmin = 782.5697
				xmax = 782.8097
				text = "gave"
			intervals [2070]:
				xmin = 782.8097
				xmax = 782.8397
				text = ""
			intervals [2071]:
				xmin = 782.8397
				xmax = 783.2197
				text = "in"
			intervals [2072]:
				xmin = 783.2197
				xmax = 783.2497
				text = ""
			intervals [2073]:
				xmin = 783.2497
				xmax = 783.4697
				text = "they"
			intervals [2074]:
				xmin = 783.4697
				xmax = 783.6997
				text = "gave"
			intervals [2075]:
				xmin = 783.6997
				xmax = 783.7297
				text = ""
			intervals [2076]:
				xmin = 783.7297
				xmax = 783.8497
				text = "in"
			intervals [2077]:
				xmin = 783.8497
				xmax = 783.9697
				text = "to"
			intervals [2078]:
				xmin = 783.9697
				xmax = 784.1597
				text = "her"
			intervals [2079]:
				xmin = 784.1597
				xmax = 784.5897
				text = "wishes"
			intervals [2080]:
				xmin = 784.5897
				xmax = 784.6797
				text = "and"
			intervals [2081]:
				xmin = 784.6797
				xmax = 784.7197
				text = ""
			intervals [2082]:
				xmin = 784.7197
				xmax = 784.8697
				text = "what"
			intervals [2083]:
				xmin = 784.8697
				xmax = 784.9797
				text = ""
			intervals [2084]:
				xmin = 784.9797
				xmax = 785.0697
				text = "not"
			intervals [2085]:
				xmin = 785.0697
				xmax = 786.0681
				text = ""
			intervals [2086]:
				xmin = 786.0681
				xmax = 786.4081
				text = "and"
			intervals [2087]:
				xmin = 786.4081
				xmax = 786.4981
				text = "uh"
			intervals [2088]:
				xmin = 786.4981
				xmax = 788.5466
				text = ""
			intervals [2089]:
				xmin = 788.5466
				xmax = 788.6866
				text = "not"
			intervals [2090]:
				xmin = 788.6866
				xmax = 788.7166
				text = ""
			intervals [2091]:
				xmin = 788.7166
				xmax = 788.9766
				text = "without"
			intervals [2092]:
				xmin = 788.9766
				xmax = 789.2966
				text = "some"
			intervals [2093]:
				xmin = 789.2966
				xmax = 789.9766
				text = "opposition"
			intervals [2094]:
				xmin = 789.9766
				xmax = 791.8332
				text = ""
			intervals [2095]:
				xmin = 791.8332
				xmax = 792.2832
				text = "and"
			intervals [2096]:
				xmin = 792.2832
				xmax = 792.5032
				text = "uh"
			intervals [2097]:
				xmin = 792.5032
				xmax = 794.3407
				text = ""
			intervals [2098]:
				xmin = 794.3407
				xmax = 794.5107
				text = "but"
			intervals [2099]:
				xmin = 794.5107
				xmax = 794.5407
				text = ""
			intervals [2100]:
				xmin = 794.5407
				xmax = 795.0907
				text = "his"
			intervals [2101]:
				xmin = 795.0907
				xmax = 795.5407
				text = "father"
			intervals [2102]:
				xmin = 795.5407
				xmax = 796.911
				text = ""
			intervals [2103]:
				xmin = 796.911
				xmax = 797.351
				text = "was"
			intervals [2104]:
				xmin = 797.351
				xmax = 797.381
				text = ""
			intervals [2105]:
				xmin = 797.381
				xmax = 797.951
				text = "quite"
			intervals [2106]:
				xmin = 797.951
				xmax = 798.3618
				text = ""
			intervals [2107]:
				xmin = 798.3618
				xmax = 798.9218
				text = "bitter"
			intervals [2108]:
				xmin = 798.9218
				xmax = 799.5633
				text = ""
			intervals [2109]:
				xmin = 799.5633
				xmax = 799.7333
				text = "he"
			intervals [2110]:
				xmin = 799.7333
				xmax = 799.9933
				text = "was"
			intervals [2111]:
				xmin = 799.9933
				xmax = 800.3033
				text = "about"
			intervals [2112]:
				xmin = 800.3033
				xmax = 800.4233
				text = "the"
			intervals [2113]:
				xmin = 800.4233
				xmax = 800.4533
				text = ""
			intervals [2114]:
				xmin = 800.4533
				xmax = 800.8133
				text = "most"
			intervals [2115]:
				xmin = 800.8133
				xmax = 800.9833
				text = "bitter"
			intervals [2116]:
				xmin = 800.9833
				xmax = 801.0433
				text = "of"
			intervals [2117]:
				xmin = 801.0433
				xmax = 801.1433
				text = ""
			intervals [2118]:
				xmin = 801.1433
				xmax = 801.5133
				text = "all"
			intervals [2119]:
				xmin = 801.5133
				xmax = 801.7336
				text = ""
			intervals [2120]:
				xmin = 801.7336
				xmax = 802.0936
				text = "yes"
			intervals [2121]:
				xmin = 802.0936
				xmax = 802.1736
				text = "he"
			intervals [2122]:
				xmin = 802.1736
				xmax = 802.3536
				text = "was"
			intervals [2123]:
				xmin = 802.3536
				xmax = 802.4736
				text = "uh-huh"
			intervals [2124]:
				xmin = 802.4736
				xmax = 804.332
				text = ""
			intervals [2125]:
				xmin = 804.332
				xmax = 804.502
				text = "he"
			intervals [2126]:
				xmin = 804.502
				xmax = 804.752
				text = "was"
			intervals [2127]:
				xmin = 804.752
				xmax = 805.272
				text = "just"
			intervals [2128]:
				xmin = 805.272
				xmax = 805.8568
				text = ""
			intervals [2129]:
				xmin = 805.8568
				xmax = 806.3168
				text = "breaking"
			intervals [2130]:
				xmin = 806.3168
				xmax = 806.4068
				text = ""
			intervals [2131]:
				xmin = 806.4068
				xmax = 807.0868
				text = "convention"
			intervals [2132]:
				xmin = 807.0868
				xmax = 808.0256
				text = ""
			intervals [2133]:
				xmin = 808.0256
				xmax = 808.4556
				text = "and"
			intervals [2134]:
				xmin = 808.4556
				xmax = 808.7656
				text = "uh"
			intervals [2135]:
				xmin = 808.7656
				xmax = 809.2566
				text = ""
			intervals [2136]:
				xmin = 809.2566
				xmax = 809.3566
				text = "of"
			intervals [2137]:
				xmin = 809.3566
				xmax = 809.4466
				text = ""
			intervals [2138]:
				xmin = 809.4466
				xmax = 809.9566
				text = "course"
			intervals [2139]:
				xmin = 809.9566
				xmax = 810.8107
				text = ""
			intervals [2140]:
				xmin = 810.8107
				xmax = 811.1607
				text = "as"
			intervals [2141]:
				xmin = 811.1607
				xmax = 811.3907
				text = "his"
			intervals [2142]:
				xmin = 811.3907
				xmax = 811.8307
				text = "father"
			intervals [2143]:
				xmin = 811.8307
				xmax = 812.0708
				text = ""
			intervals [2144]:
				xmin = 812.0708
				xmax = 812.5408
				text = "lived"
			intervals [2145]:
				xmin = 812.5408
				xmax = 813.7166
				text = ""
			intervals [2146]:
				xmin = 813.7166
				xmax = 813.9866
				text = "that"
			intervals [2147]:
				xmin = 813.9866
				xmax = 814.0566
				text = ""
			intervals [2148]:
				xmin = 814.0566
				xmax = 814.2966
				text = "type"
			intervals [2149]:
				xmin = 814.2966
				xmax = 814.4266
				text = "of"
			intervals [2150]:
				xmin = 814.4266
				xmax = 815.2655
				text = ""
			intervals [2151]:
				xmin = 815.2655
				xmax = 815.5055
				text = "of"
			intervals [2152]:
				xmin = 815.5055
				xmax = 815.6255
				text = "a"
			intervals [2153]:
				xmin = 815.6255
				xmax = 815.7255
				text = ""
			intervals [2154]:
				xmin = 815.7255
				xmax = 816.3455
				text = "breakthrough"
			intervals [2155]:
				xmin = 816.3455
				xmax = 817.3538
				text = ""
			intervals [2156]:
				xmin = 817.3538
				xmax = 817.5338
				text = "as"
			intervals [2157]:
				xmin = 817.5338
				xmax = 817.6638
				text = "he"
			intervals [2158]:
				xmin = 817.6638
				xmax = 817.8438
				text = "saw"
			intervals [2159]:
				xmin = 817.8438
				xmax = 818.0038
				text = "it"
			intervals [2160]:
				xmin = 818.0038
				xmax = 818.1738
				text = "was"
			intervals [2161]:
				xmin = 818.1738
				xmax = 818.3538
				text = "not"
			intervals [2162]:
				xmin = 818.3538
				xmax = 818.4738
				text = "for"
			intervals [2163]:
				xmin = 818.4738
				xmax = 818.6538
				text = "his"
			intervals [2164]:
				xmin = 818.6538
				xmax = 819.0238
				text = "son"
			intervals [2165]:
				xmin = 819.0238
				xmax = 821.9407
				text = ""
			intervals [2166]:
				xmin = 821.9407
				xmax = 822.4007
				text = "yes"
			intervals [2167]:
				xmin = 822.4007
				xmax = 822.7807
				text = "uh-huh"
			intervals [2168]:
				xmin = 822.7807
				xmax = 823.7784
				text = ""
			intervals [2169]:
				xmin = 823.7784
				xmax = 824.0084
				text = "but"
			intervals [2170]:
				xmin = 824.0084
				xmax = 824.0684
				text = ""
			intervals [2171]:
				xmin = 824.0684
				xmax = 824.2484
				text = "it"
			intervals [2172]:
				xmin = 824.2484
				xmax = 824.5484
				text = "came"
			intervals [2173]:
				xmin = 824.5484
				xmax = 824.8284
				text = "out"
			intervals [2174]:
				xmin = 824.8284
				xmax = 825.0184
				text = "that"
			intervals [2175]:
				xmin = 825.0184
				xmax = 825.0784
				text = ""
			intervals [2176]:
				xmin = 825.0784
				xmax = 825.3384
				text = "uh"
			intervals [2177]:
				xmin = 825.3384
				xmax = 826.5182
				text = ""
			intervals [2178]:
				xmin = 826.5182
				xmax = 826.6282
				text = "the"
			intervals [2179]:
				xmin = 826.6282
				xmax = 827.2682
				text = "guest"
			intervals [2180]:
				xmin = 827.2682
				xmax = 827.5219
				text = ""
			intervals [2181]:
				xmin = 827.5219
				xmax = 827.5819
				text = "th-"
			intervals [2182]:
				xmin = 827.5819
				xmax = 827.6419
				text = "uh"
			intervals [2183]:
				xmin = 827.6419
				xmax = 827.8619
				text = "it"
			intervals [2184]:
				xmin = 827.8619
				xmax = 827.8919
				text = ""
			intervals [2185]:
				xmin = 827.8919
				xmax = 828.0219
				text = "it"
			intervals [2186]:
				xmin = 828.0219
				xmax = 828.1419
				text = ""
			intervals [2187]:
				xmin = 828.1419
				xmax = 828.5519
				text = "wound"
			intervals [2188]:
				xmin = 828.5519
				xmax = 828.7519
				text = "up"
			intervals [2189]:
				xmin = 828.7519
				xmax = 828.8019
				text = ""
			intervals [2190]:
				xmin = 828.8019
				xmax = 828.9619
				text = "that"
			intervals [2191]:
				xmin = 828.9619
				xmax = 829.0419
				text = ""
			intervals [2192]:
				xmin = 829.0419
				xmax = 829.2419
				text = "uh"
			intervals [2193]:
				xmin = 829.2419
				xmax = 829.3519
				text = ""
			intervals [2194]:
				xmin = 829.3519
				xmax = 829.7319
				text = "they"
			intervals [2195]:
				xmin = 829.7319
				xmax = 830.1818
				text = ""
			intervals [2196]:
				xmin = 830.1818
				xmax = 830.3418
				text = "they"
			intervals [2197]:
				xmin = 830.3418
				xmax = 830.4218
				text = ""
			intervals [2198]:
				xmin = 830.4218
				xmax = 830.5818
				text = "that"
			intervals [2199]:
				xmin = 830.5818
				xmax = 830.6418
				text = ""
			intervals [2200]:
				xmin = 830.6418
				xmax = 831.0918
				text = "engagement"
			intervals [2201]:
				xmin = 831.0918
				xmax = 831.3018
				text = "went"
			intervals [2202]:
				xmin = 831.3018
				xmax = 831.6318
				text = "through"
			intervals [2203]:
				xmin = 831.6318
				xmax = 831.8518
				text = ""
			intervals [2204]:
				xmin = 831.8518
				xmax = 832.2518
				text = "as"
			intervals [2205]:
				xmin = 832.2518
				xmax = 832.9438
				text = ""
			intervals [2206]:
				xmin = 832.9438
				xmax = 833.0638
				text = "the"
			intervals [2207]:
				xmin = 833.0638
				xmax = 833.2938
				text = "girl"
			intervals [2208]:
				xmin = 833.2938
				xmax = 833.4438
				text = "had"
			intervals [2209]:
				xmin = 833.4438
				xmax = 833.4838
				text = ""
			intervals [2210]:
				xmin = 833.4838
				xmax = 833.9238
				text = "planned"
			intervals [2211]:
				xmin = 833.9238
				xmax = 834.5152
				text = ""
			intervals [2212]:
				xmin = 834.5152
				xmax = 834.5752
				text = "and"
			intervals [2213]:
				xmin = 834.5752
				xmax = 834.6052
				text = ""
			intervals [2214]:
				xmin = 834.6052
				xmax = 834.6952
				text = "what"
			intervals [2215]:
				xmin = 834.6952
				xmax = 834.7552
				text = ""
			intervals [2216]:
				xmin = 834.7552
				xmax = 834.8952
				text = "not"
			intervals [2217]:
				xmin = 834.8952
				xmax = 839.2437
				text = ""
			intervals [2218]:
				xmin = 839.2437
				xmax = 839.6937
				text = "oh"
			intervals [2219]:
				xmin = 839.6937
				xmax = 841.0402
				text = ""
			intervals [2220]:
				xmin = 841.0402
				xmax = 841.2302
				text = "there"
			intervals [2221]:
				xmin = 841.2302
				xmax = 841.4002
				text = "was"
			intervals [2222]:
				xmin = 841.4002
				xmax = 841.5002
				text = "a"
			intervals [2223]:
				xmin = 841.5002
				xmax = 841.7002
				text = "lot"
			intervals [2224]:
				xmin = 841.7002
				xmax = 841.7502
				text = ""
			intervals [2225]:
				xmin = 841.7502
				xmax = 841.9502
				text = "of"
			intervals [2226]:
				xmin = 841.9502
				xmax = 842.0902
				text = "room"
			intervals [2227]:
				xmin = 842.0902
				xmax = 842.2202
				text = "for"
			intervals [2228]:
				xmin = 842.2202
				xmax = 842.6902
				text = "comedy"
			intervals [2229]:
				xmin = 842.6902
				xmax = 842.8202
				text = "in"
			intervals [2230]:
				xmin = 842.8202
				xmax = 843.0702
				text = "that"
			intervals [2231]:
				xmin = 843.0702
				xmax = 843.1602
				text = ""
			intervals [2232]:
				xmin = 843.1602
				xmax = 843.4602
				text = "uh"
			intervals [2233]:
				xmin = 843.4602
				xmax = 846.525
				text = ""
			intervals [2234]:
				xmin = 846.525
				xmax = 847.015
				text = "yes"
			intervals [2235]:
				xmin = 847.015
				xmax = 847.045
				text = ""
			intervals [2236]:
				xmin = 847.045
				xmax = 847.495
				text = "well"
			intervals [2237]:
				xmin = 847.495
				xmax = 847.845
				text = "uh"
			intervals [2238]:
				xmin = 847.845
				xmax = 848.7794
				text = ""
			intervals [2239]:
				xmin = 848.7794
				xmax = 849.0594
				text = "when"
			intervals [2240]:
				xmin = 849.0594
				xmax = 849.3194
				text = "this"
			intervals [2241]:
				xmin = 849.3194
				xmax = 849.5208
				text = ""
			intervals [2242]:
				xmin = 849.5208
				xmax = 850.0208
				text = "uh"
			intervals [2243]:
				xmin = 850.0208
				xmax = 850.1808
				text = "the"
			intervals [2244]:
				xmin = 850.1808
				xmax = 850.5508
				text = "snow"
			intervals [2245]:
				xmin = 850.5508
				xmax = 851.1208
				text = "called"
			intervals [2246]:
				xmin = 851.1208
				xmax = 851.2608
				text = "the"
			intervals [2247]:
				xmin = 851.2608
				xmax = 852.2108
				text = "so-called"
			intervals [2248]:
				xmin = 852.2108
				xmax = 852.9608
				text = "snobs"
			intervals [2249]:
				xmin = 852.9608
				xmax = 853.0208
				text = ""
			intervals [2250]:
				xmin = 853.0208
				xmax = 853.3208
				text = "came"
			intervals [2251]:
				xmin = 853.3208
				xmax = 853.6308
				text = "in"
			intervals [2252]:
				xmin = 853.6308
				xmax = 854.1956
				text = ""
			intervals [2253]:
				xmin = 854.1956
				xmax = 854.3656
				text = "who"
			intervals [2254]:
				xmin = 854.3656
				xmax = 854.7856
				text = "were"
			intervals [2255]:
				xmin = 854.7856
				xmax = 855.1155
				text = ""
			intervals [2256]:
				xmin = 855.1155
				xmax = 855.4055
				text = "uh"
			intervals [2257]:
				xmin = 855.4055
				xmax = 858.0697
				text = ""
			intervals [2258]:
				xmin = 858.0697
				xmax = 858.3997
				text = "some"
			intervals [2259]:
				xmin = 858.3997
				xmax = 858.7297
				text = "people"
			intervals [2260]:
				xmin = 858.7297
				xmax = 858.9197
				text = "who"
			intervals [2261]:
				xmin = 858.9197
				xmax = 859.2697
				text = "were"
			intervals [2262]:
				xmin = 859.2697
				xmax = 859.6043
				text = ""
			intervals [2263]:
				xmin = 859.6043
				xmax = 859.8143
				text = "the"
			intervals [2264]:
				xmin = 859.8143
				xmax = 859.9643
				text = "wi-"
			intervals [2265]:
				xmin = 859.9643
				xmax = 860.1343
				text = ""
			intervals [2266]:
				xmin = 860.1343
				xmax = 860.4743
				text = "the"
			intervals [2267]:
				xmin = 860.4743
				xmax = 860.5443
				text = "um"
			intervals [2268]:
				xmin = 860.5443
				xmax = 861.1278
				text = ""
			intervals [2269]:
				xmin = 861.1278
				xmax = 861.6578
				text = "the"
			intervals [2270]:
				xmin = 861.6578
				xmax = 862.1478
				text = "um"
			intervals [2271]:
				xmin = 862.1478
				xmax = 862.7331
				text = ""
			intervals [2272]:
				xmin = 862.7331
				xmax = 863.3731
				text = "fiancee"
			intervals [2273]:
				xmin = 863.3731
				xmax = 863.6731
				text = "s"
			intervals [2274]:
				xmin = 863.6731
				xmax = 864.8565
				text = ""
			intervals [2275]:
				xmin = 864.8565
				xmax = 865.5965
				text = "friends"
			intervals [2276]:
				xmin = 865.5965
				xmax = 865.9837
				text = ""
			intervals [2277]:
				xmin = 865.9837
				xmax = 866.2037
				text = "of"
			intervals [2278]:
				xmin = 866.2037
				xmax = 866.2637
				text = "the"
			intervals [2279]:
				xmin = 866.2637
				xmax = 866.5037
				text = "friend"
			intervals [2280]:
				xmin = 866.5037
				xmax = 866.6637
				text = "of"
			intervals [2281]:
				xmin = 866.6637
				xmax = 866.9937
				text = "their"
			intervals [2282]:
				xmin = 866.9937
				xmax = 867.0937
				text = "her"
			intervals [2283]:
				xmin = 867.0937
				xmax = 867.2537
				text = "of"
			intervals [2284]:
				xmin = 867.2537
				xmax = 867.4037
				text = "her"
			intervals [2285]:
				xmin = 867.4037
				xmax = 867.8237
				text = "family"
			intervals [2286]:
				xmin = 867.8237
				xmax = 868.0937
				text = "rather"
			intervals [2287]:
				xmin = 868.0937
				xmax = 868.5851
				text = ""
			intervals [2288]:
				xmin = 868.5851
				xmax = 868.8851
				text = "they're"
			intervals [2289]:
				xmin = 868.8851
				xmax = 869.0151
				text = "the"
			intervals [2290]:
				xmin = 869.0151
				xmax = 869.3851
				text = "ones"
			intervals [2291]:
				xmin = 869.3851
				xmax = 869.5951
				text = "that"
			intervals [2292]:
				xmin = 869.5951
				xmax = 869.6251
				text = ""
			intervals [2293]:
				xmin = 869.6251
				xmax = 869.8451
				text = "uh"
			intervals [2294]:
				xmin = 869.8451
				xmax = 870.7833
				text = ""
			intervals [2295]:
				xmin = 870.7833
				xmax = 871.0733
				text = "were"
			intervals [2296]:
				xmin = 871.0733
				xmax = 871.1033
				text = ""
			intervals [2297]:
				xmin = 871.1033
				xmax = 871.6133
				text = "real"
			intervals [2298]:
				xmin = 871.6133
				xmax = 872.0749
				text = ""
			intervals [2299]:
				xmin = 872.0749
				xmax = 872.5749
				text = "comic"
			intervals [2300]:
				xmin = 872.5749
				xmax = 873.1427
				text = ""
			intervals [2301]:
				xmin = 873.1427
				xmax = 873.3927
				text = "in"
			intervals [2302]:
				xmin = 873.3927
				xmax = 873.5627
				text = "their"
			intervals [2303]:
				xmin = 873.5627
				xmax = 874.1227
				text = "resistance"
			intervals [2304]:
				xmin = 874.1227
				xmax = 874.2827
				text = "to"
			intervals [2305]:
				xmin = 874.2827
				xmax = 874.4127
				text = "the"
			intervals [2306]:
				xmin = 874.4127
				xmax = 874.7027
				text = "girl"
			intervals [2307]:
				xmin = 874.7027
				xmax = 874.8427
				text = "be"
			intervals [2308]:
				xmin = 874.8427
				xmax = 874.9427
				text = ""
			intervals [2309]:
				xmin = 874.9427
				xmax = 875.6727
				text = "becoming"
			intervals [2310]:
				xmin = 875.6727
				xmax = 876.2427
				text = "engaged"
			intervals [2311]:
				xmin = 876.2427
				xmax = 876.3527
				text = "to"
			intervals [2312]:
				xmin = 876.3527
				xmax = 876.7427
				text = "this"
			intervals [2313]:
				xmin = 876.7427
				xmax = 877.5059
				text = ""
			intervals [2314]:
				xmin = 877.5059
				xmax = 877.7759
				text = "colored"
			intervals [2315]:
				xmin = 877.7759
				xmax = 878.0659
				text = "man"
			intervals [2316]:
				xmin = 878.0659
				xmax = 878.8395
				text = ""
			intervals [2317]:
				xmin = 878.8395
				xmax = 878.9795
				text = "it"
			intervals [2318]:
				xmin = 878.9795
				xmax = 879.1695
				text = "was"
			intervals [2319]:
				xmin = 879.1695
				xmax = 879.3295
				text = "really"
			intervals [2320]:
				xmin = 879.3295
				xmax = 879.3995
				text = ""
			intervals [2321]:
				xmin = 879.3995
				xmax = 879.6395
				text = "funny"
			intervals [2322]:
				xmin = 879.6395
				xmax = 879.8295
				text = ""
			intervals [2323]:
				xmin = 879.8295
				xmax = 879.9695
				text = "that"
			intervals [2324]:
				xmin = 879.9695
				xmax = 880.0095
				text = ""
			intervals [2325]:
				xmin = 880.0095
				xmax = 880.1695
				text = "part"
			intervals [2326]:
				xmin = 880.1695
				xmax = 880.2995
				text = "was"
			intervals [2327]:
				xmin = 880.2995
				xmax = 880.5395
				text = "funny"
			intervals [2328]:
				xmin = 880.5395
				xmax = 881.1205
				text = ""
			intervals [2329]:
				xmin = 881.1205
				xmax = 881.2505
				text = "and"
			intervals [2330]:
				xmin = 881.2505
				xmax = 881.3805
				text = "of"
			intervals [2331]:
				xmin = 881.3805
				xmax = 881.8205
				text = "course"
			intervals [2332]:
				xmin = 881.8205
				xmax = 882.0493
				text = ""
			intervals [2333]:
				xmin = 882.0493
				xmax = 882.3093
				text = "the"
			intervals [2334]:
				xmin = 882.3093
				xmax = 882.8993
				text = "seriousness"
			intervals [2335]:
				xmin = 882.8993
				xmax = 883.0993
				text = "of"
			intervals [2336]:
				xmin = 883.0993
				xmax = 883.3693
				text = "his"
			intervals [2337]:
				xmin = 883.3693
				xmax = 883.7893
				text = "father"
			intervals [2338]:
				xmin = 883.7893
				xmax = 884.6752
				text = ""
			intervals [2339]:
				xmin = 884.6752
				xmax = 884.8952
				text = "was"
			intervals [2340]:
				xmin = 884.8952
				xmax = 885.4852
				text = "such"
			intervals [2341]:
				xmin = 885.4852
				xmax = 886.183
				text = ""
			intervals [2342]:
				xmin = 886.183
				xmax = 886.423
				text = "that"
			intervals [2343]:
				xmin = 886.423
				xmax = 886.523
				text = ""
			intervals [2344]:
				xmin = 886.523
				xmax = 886.693
				text = "it"
			intervals [2345]:
				xmin = 886.693
				xmax = 887.7799
				text = ""
			intervals [2346]:
				xmin = 887.7799
				xmax = 888.3299
				text = "reverted"
			intervals [2347]:
				xmin = 888.3299
				xmax = 888.5399
				text = ""
			intervals [2348]:
				xmin = 888.5399
				xmax = 888.7999
				text = "back"
			intervals [2349]:
				xmin = 888.7999
				xmax = 889.1527
				text = ""
			intervals [2350]:
				xmin = 889.1527
				xmax = 889.3627
				text = "to"
			intervals [2351]:
				xmin = 889.3627
				xmax = 889.7127
				text = "the"
			intervals [2352]:
				xmin = 889.7127
				xmax = 892.0012
				text = ""
			intervals [2353]:
				xmin = 892.0012
				xmax = 892.3812
				text = "comic"
			intervals [2354]:
				xmin = 892.3812
				xmax = 892.8312
				text = "side"
			intervals [2355]:
				xmin = 892.8312
				xmax = 892.9312
				text = "you"
			intervals [2356]:
				xmin = 892.9312
				xmax = 893.2412
				text = "know"
			intervals [2357]:
				xmin = 893.2412
				xmax = 893.2712
				text = ""
			intervals [2358]:
				xmin = 893.2712
				xmax = 893.4212
				text = "i"
			intervals [2359]:
				xmin = 893.4212
				xmax = 893.5412
				text = "mean"
			intervals [2360]:
				xmin = 893.5412
				xmax = 893.6012
				text = "you"
			intervals [2361]:
				xmin = 893.6012
				xmax = 893.6912
				text = "can"
			intervals [2362]:
				xmin = 893.6912
				xmax = 893.8412
				text = "get"
			intervals [2363]:
				xmin = 893.8412
				xmax = 894.0512
				text = "so"
			intervals [2364]:
				xmin = 894.0512
				xmax = 894.5512
				text = "serious"
			intervals [2365]:
				xmin = 894.5512
				xmax = 894.7512
				text = "that"
			intervals [2366]:
				xmin = 894.7512
				xmax = 895.1412
				text = "you"
			intervals [2367]:
				xmin = 895.1412
				xmax = 895.6212
				text = ""
			intervals [2368]:
				xmin = 895.6212
				xmax = 895.8012
				text = "you"
			intervals [2369]:
				xmin = 895.8012
				xmax = 896.0012
				text = "can"
			intervals [2370]:
				xmin = 896.0012
				xmax = 896.4312
				text = "become"
			intervals [2371]:
				xmin = 896.4312
				xmax = 896.9384
				text = ""
			intervals [2372]:
				xmin = 896.9384
				xmax = 897.6784
				text = "uh"
			intervals [2373]:
				xmin = 897.6784
				xmax = 897.8706
				text = ""
			intervals [2374]:
				xmin = 897.8706
				xmax = 898.2406
				text = "funny"
			intervals [2375]:
				xmin = 898.2406
				xmax = 899.2969
				text = ""
			intervals [2376]:
				xmin = 899.2969
				xmax = 899.6769
				text = "to"
			intervals [2377]:
				xmin = 899.6769
				xmax = 900.6165
				text = ""
			intervals [2378]:
				xmin = 900.6165
				xmax = 900.7865
				text = "to"
			intervals [2379]:
				xmin = 900.7865
				xmax = 901.3465
				text = "your"
			intervals [2380]:
				xmin = 901.3465
				xmax = 901.4565
				text = "uh"
			intervals [2381]:
				xmin = 901.4565
				xmax = 901.6065
				text = ""
			intervals [2382]:
				xmin = 901.6065
				xmax = 902.2165
				text = "viewers"
			intervals [2383]:
				xmin = 902.2165
				xmax = 902.498
				text = ""
			intervals [2384]:
				xmin = 902.498
				xmax = 902.628
				text = "but"
			intervals [2385]:
				xmin = 902.628
				xmax = 902.898
				text = "not"
			intervals [2386]:
				xmin = 902.898
				xmax = 903.018
				text = "to"
			intervals [2387]:
				xmin = 903.018
				xmax = 903.148
				text = "the"
			intervals [2388]:
				xmin = 903.148
				xmax = 903.448
				text = "father"
			intervals [2389]:
				xmin = 903.448
				xmax = 903.828
				text = "himself"
			intervals [2390]:
				xmin = 903.828
				xmax = 904.078
				text = "wasn't"
			intervals [2391]:
				xmin = 904.078
				xmax = 904.238
				text = "funny"
			intervals [2392]:
				xmin = 904.238
				xmax = 904.308
				text = "to"
			intervals [2393]:
				xmin = 904.308
				xmax = 904.718
				text = "him"
			intervals [2394]:
				xmin = 904.718
				xmax = 905.4186
				text = ""
			intervals [2395]:
				xmin = 905.4186
				xmax = 905.5586
				text = "but"
			intervals [2396]:
				xmin = 905.5586
				xmax = 905.7086
				text = "he"
			intervals [2397]:
				xmin = 905.7086
				xmax = 905.9086
				text = "was"
			intervals [2398]:
				xmin = 905.9086
				xmax = 906.1286
				text = "so"
			intervals [2399]:
				xmin = 906.1286
				xmax = 906.4386
				text = "serious"
			intervals [2400]:
				xmin = 906.4386
				xmax = 906.7286
				text = "about"
			intervals [2401]:
				xmin = 906.7286
				xmax = 906.9186
				text = ""
			intervals [2402]:
				xmin = 906.9186
				xmax = 907.3286
				text = "being"
			intervals [2403]:
				xmin = 907.3286
				xmax = 907.7086
				text = "bent"
			intervals [2404]:
				xmin = 907.7086
				xmax = 908.2786
				text = "against"
			intervals [2405]:
				xmin = 908.2786
				xmax = 908.8132
				text = ""
			intervals [2406]:
				xmin = 908.8132
				xmax = 909.0532
				text = "his"
			intervals [2407]:
				xmin = 909.0532
				xmax = 909.3232
				text = "son"
			intervals [2408]:
				xmin = 909.3232
				xmax = 909.6632
				text = "marrying"
			intervals [2409]:
				xmin = 909.6632
				xmax = 909.8632
				text = "this"
			intervals [2410]:
				xmin = 909.8632
				xmax = 910.1632
				text = "girl"
			intervals [2411]:
				xmin = 910.1632
				xmax = 910.9278
				text = ""
			intervals [2412]:
				xmin = 910.9278
				xmax = 911.2378
				text = "that"
			intervals [2413]:
				xmin = 911.2378
				xmax = 911.3978
				text = ""
			intervals [2414]:
				xmin = 911.3978
				xmax = 911.5278
				text = "it"
			intervals [2415]:
				xmin = 911.5278
				xmax = 911.7078
				text = "got"
			intervals [2416]:
				xmin = 911.7078
				xmax = 911.7678
				text = "to"
			intervals [2417]:
				xmin = 911.7678
				xmax = 911.8878
				text = "the"
			intervals [2418]:
				xmin = 911.8878
				xmax = 912.1778
				text = "point"
			intervals [2419]:
				xmin = 912.1778
				xmax = 912.2478
				text = "i"
			intervals [2420]:
				xmin = 912.2478
				xmax = 912.4578
				text = "mean"
			intervals [2421]:
				xmin = 912.4578
				xmax = 912.5978
				text = "he"
			intervals [2422]:
				xmin = 912.5978
				xmax = 912.7778
				text = "had"
			intervals [2423]:
				xmin = 912.7778
				xmax = 913.0878
				text = "a"
			intervals [2424]:
				xmin = 913.0878
				xmax = 913.6778
				text = "real"
			intervals [2425]:
				xmin = 913.6778
				xmax = 916.2082
				text = ""
			intervals [2426]:
				xmin = 916.2082
				xmax = 916.5482
				text = "grouchy"
			intervals [2427]:
				xmin = 916.5482
				xmax = 916.7982
				text = "look"
			intervals [2428]:
				xmin = 916.7982
				xmax = 916.9382
				text = "on"
			intervals [2429]:
				xmin = 916.9382
				xmax = 917.1682
				text = "his"
			intervals [2430]:
				xmin = 917.1682
				xmax = 917.5482
				text = "face"
			intervals [2431]:
				xmin = 917.5482
				xmax = 918.3184
				text = ""
			intervals [2432]:
				xmin = 918.3184
				xmax = 918.4584
				text = "and"
			intervals [2433]:
				xmin = 918.4584
				xmax = 918.5784
				text = "if"
			intervals [2434]:
				xmin = 918.5784
				xmax = 918.7084
				text = "you've"
			intervals [2435]:
				xmin = 918.7084
				xmax = 918.9084
				text = "never"
			intervals [2436]:
				xmin = 918.9084
				xmax = 919.0784
				text = "seen"
			intervals [2437]:
				xmin = 919.0784
				xmax = 919.1184
				text = "a"
			intervals [2438]:
				xmin = 919.1184
				xmax = 919.3984
				text = "man"
			intervals [2439]:
				xmin = 919.3984
				xmax = 919.6684
				text = "that"
			intervals [2440]:
				xmin = 919.6684
				xmax = 920.6931
				text = ""
			intervals [2441]:
				xmin = 920.6931
				xmax = 921.0031
				text = "uh"
			intervals [2442]:
				xmin = 921.0031
				xmax = 921.2731
				text = "showing"
			intervals [2443]:
				xmin = 921.2731
				xmax = 921.4031
				text = "that"
			intervals [2444]:
				xmin = 921.4031
				xmax = 921.6831
				text = "much"
			intervals [2445]:
				xmin = 921.6831
				xmax = 922.2431
				text = "opposition"
			intervals [2446]:
				xmin = 922.2431
				xmax = 922.5396
				text = ""
			intervals [2447]:
				xmin = 922.5396
				xmax = 922.6796
				text = "from"
			intervals [2448]:
				xmin = 922.6796
				xmax = 922.7796
				text = "his"
			intervals [2449]:
				xmin = 922.7796
				xmax = 923.4096
				text = "expression"
			intervals [2450]:
				xmin = 923.4096
				xmax = 923.840
				text = ""
			intervals [2451]:
				xmin = 923.840
				xmax = 923.910
				text = "the"
			intervals [2452]:
				xmin = 923.910
				xmax = 924.190
				text = "picture"
			intervals [2453]:
				xmin = 924.190
				xmax = 924.250
				text = "s"
			intervals [2454]:
				xmin = 924.250
				xmax = 924.730
				text = "worthwhile"
			intervals [2455]:
				xmin = 924.730
				xmax = 925.010
				text = "seeing"
			intervals [2456]:
				xmin = 925.010
				xmax = 925.708
				text = ""
			intervals [2457]:
				xmin = 925.708
				xmax = 926.298
				text = "<unk>"
			intervals [2458]:
				xmin = 926.298
				xmax = 928.2552
				text = ""
			intervals [2459]:
				xmin = 928.2552
				xmax = 928.6252
				text = "<unk>"
			intervals [2460]:
				xmin = 928.6252
				xmax = 928.9725
				text = ""
			intervals [2461]:
				xmin = 928.9725
				xmax = 929.1025
				text = "oh"
			intervals [2462]:
				xmin = 929.1025
				xmax = 929.3025
				text = "it"
			intervals [2463]:
				xmin = 929.3025
				xmax = 929.3325
				text = ""
			intervals [2464]:
				xmin = 929.3325
				xmax = 929.4825
				text = "it"
			intervals [2465]:
				xmin = 929.4825
				xmax = 929.5925
				text = "s"
			intervals [2466]:
				xmin = 929.5925
				xmax = 929.6225
				text = ""
			intervals [2467]:
				xmin = 929.6225
				xmax = 929.8325
				text = "they"
			intervals [2468]:
				xmin = 929.8325
				xmax = 929.9925
				text = "have"
			intervals [2469]:
				xmin = 929.9925
				xmax = 930.0825
				text = "a"
			intervals [2470]:
				xmin = 930.0825
				xmax = 930.1825
				text = ""
			intervals [2471]:
				xmin = 930.1825
				xmax = 930.4125
				text = "pretty"
			intervals [2472]:
				xmin = 930.4125
				xmax = 930.6225
				text = "full"
			intervals [2473]:
				xmin = 930.6225
				xmax = 930.9125
				text = "house"
			intervals [2474]:
				xmin = 930.9125
				xmax = 931.1325
				text = "there"
			intervals [2475]:
				xmin = 931.1325
				xmax = 932.1439
				text = ""
			intervals [2476]:
				xmin = 932.1439
				xmax = 932.4439
				text = "mm-hm"
			intervals [2477]:
				xmin = 932.4439
				xmax = 932.5139
				text = "it"
			intervals [2478]:
				xmin = 932.5139
				xmax = 932.6139
				text = "s"
			intervals [2479]:
				xmin = 932.6139
				xmax = 932.7339
				text = "been"
			intervals [2480]:
				xmin = 932.7339
				xmax = 932.8639
				text = "there"
			intervals [2481]:
				xmin = 932.8639
				xmax = 933.2339
				text = "for"
			intervals [2482]:
				xmin = 933.2339
				xmax = 933.3239
				text = ""
			intervals [2483]:
				xmin = 933.3239
				xmax = 933.6039
				text = "ov-"
			intervals [2484]:
				xmin = 933.6039
				xmax = 933.8239
				text = "ab-"
			intervals [2485]:
				xmin = 933.8239
				xmax = 933.8839
				text = "b"
			intervals [2486]:
				xmin = 933.8839
				xmax = 933.9139
				text = ""
			intervals [2487]:
				xmin = 933.9139
				xmax = 933.9739
				text = "it"
			intervals [2488]:
				xmin = 933.9739
				xmax = 934.0439
				text = "s"
			intervals [2489]:
				xmin = 934.0439
				xmax = 934.1839
				text = "been"
			intervals [2490]:
				xmin = 934.1839
				xmax = 934.4139
				text = "there"
			intervals [2491]:
				xmin = 934.4139
				xmax = 934.4739
				text = ""
			intervals [2492]:
				xmin = 934.4739
				xmax = 934.7639
				text = "uh"
			intervals [2493]:
				xmin = 934.7639
				xmax = 935.1123
				text = ""
			intervals [2494]:
				xmin = 935.1123
				xmax = 935.4823
				text = "almost"
			intervals [2495]:
				xmin = 935.4823
				xmax = 935.6423
				text = "three"
			intervals [2496]:
				xmin = 935.6423
				xmax = 935.8923
				text = "weeks"
			intervals [2497]:
				xmin = 935.8923
				xmax = 936.0623
				text = "now"
			intervals [2498]:
				xmin = 936.0623
				xmax = 936.1523
				text = "i"
			intervals [2499]:
				xmin = 936.1523
				xmax = 936.2123
				text = ""
			intervals [2500]:
				xmin = 936.2123
				xmax = 936.4523
				text = "think"
			intervals [2501]:
				xmin = 936.4523
				xmax = 936.5423
				text = "at"
			intervals [2502]:
				xmin = 936.5423
				xmax = 936.6223
				text = "the"
			intervals [2503]:
				xmin = 936.6223
				xmax = 937.0623
				text = "palace"
			intervals [2504]:
				xmin = 937.0623
				xmax = 943.0701
				text = ""
			intervals [2505]:
				xmin = 943.0701
				xmax = 943.4701
				text = "yes"
			intervals [2506]:
				xmin = 943.4701
				xmax = 943.6501
				text = "we"
			intervals [2507]:
				xmin = 943.6501
				xmax = 943.8401
				text = "had"
			intervals [2508]:
				xmin = 943.8401
				xmax = 943.9201
				text = "a"
			intervals [2509]:
				xmin = 943.9201
				xmax = 944.1701
				text = "pet"
			intervals [2510]:
				xmin = 944.1701
				xmax = 944.2101
				text = ""
			intervals [2511]:
				xmin = 944.2101
				xmax = 944.7001
				text = "once"
			intervals [2512]:
				xmin = 944.7001
				xmax = 946.0422
				text = ""
			intervals [2513]:
				xmin = 946.0422
				xmax = 946.1822
				text = "that"
			intervals [2514]:
				xmin = 946.1822
				xmax = 946.5022
				text = "couldn't"
			intervals [2515]:
				xmin = 946.5022
				xmax = 946.7222
				text = "be"
			intervals [2516]:
				xmin = 946.7222
				xmax = 946.8422
				text = "a"
			intervals [2517]:
				xmin = 946.8422
				xmax = 946.9422
				text = "p-"
			intervals [2518]:
				xmin = 946.9422
				xmax = 947.3122
				text = "a"
			intervals [2519]:
				xmin = 947.3122
				xmax = 947.3422
				text = ""
			intervals [2520]:
				xmin = 947.3422
				xmax = 947.5322
				text = "pet"
			intervals [2521]:
				xmin = 947.5322
				xmax = 947.6622
				text = "that"
			intervals [2522]:
				xmin = 947.6622
				xmax = 947.9622
				text = "wasn't"
			intervals [2523]:
				xmin = 947.9622
				xmax = 948.0422
				text = "a"
			intervals [2524]:
				xmin = 948.0422
				xmax = 948.4322
				text = "pet"
			intervals [2525]:
				xmin = 948.4322
				xmax = 948.983
				text = ""
			intervals [2526]:
				xmin = 948.983
				xmax = 949.093
				text = "oh"
			intervals [2527]:
				xmin = 949.093
				xmax = 949.373
				text = "yes"
			intervals [2528]:
				xmin = 949.373
				xmax = 949.463
				text = "we"
			intervals [2529]:
				xmin = 949.463
				xmax = 949.733
				text = "had"
			intervals [2530]:
				xmin = 949.733
				xmax = 950.053
				text = "others"
			intervals [2531]:
				xmin = 950.053
				xmax = 950.223
				text = "had"
			intervals [2532]:
				xmin = 950.223
				xmax = 950.453
				text = "others"
			intervals [2533]:
				xmin = 950.453
				xmax = 950.603
				text = "here"
			intervals [2534]:
				xmin = 950.603
				xmax = 950.893
				text = "too"
			intervals [2535]:
				xmin = 950.893
				xmax = 951.5996
				text = ""
			intervals [2536]:
				xmin = 951.5996
				xmax = 952.0196
				text = "uh"
			intervals [2537]:
				xmin = 952.0196
				xmax = 952.5109
				text = ""
			intervals [2538]:
				xmin = 952.5109
				xmax = 952.6509
				text = "we"
			intervals [2539]:
				xmin = 952.6509
				xmax = 952.7809
				text = "had"
			intervals [2540]:
				xmin = 952.7809
				xmax = 952.8609
				text = "a"
			intervals [2541]:
				xmin = 952.8609
				xmax = 953.1409
				text = "dog"
			intervals [2542]:
				xmin = 953.1409
				xmax = 953.3109
				text = "here"
			intervals [2543]:
				xmin = 953.3109
				xmax = 953.5409
				text = "a"
			intervals [2544]:
				xmin = 953.5409
				xmax = 953.5809
				text = ""
			intervals [2545]:
				xmin = 953.5809
				xmax = 954.0209
				text = "doberman"
			intervals [2546]:
				xmin = 954.0209
				xmax = 954.4409
				text = "pincher"
			intervals [2547]:
				xmin = 954.4409
				xmax = 955.6215
				text = ""
			intervals [2548]:
				xmin = 955.6215
				xmax = 955.9715
				text = "and"
			intervals [2549]:
				xmin = 955.9715
				xmax = 956.2015
				text = "uh"
			intervals [2550]:
				xmin = 956.2015
				xmax = 956.471
				text = ""
			intervals [2551]:
				xmin = 956.471
				xmax = 956.741
				text = "but"
			intervals [2552]:
				xmin = 956.741
				xmax = 956.771
				text = ""
			intervals [2553]:
				xmin = 956.771
				xmax = 957.161
				text = "she"
			intervals [2554]:
				xmin = 957.161
				xmax = 957.541
				text = "was"
			intervals [2555]:
				xmin = 957.541
				xmax = 957.871
				text = "uh"
			intervals [2556]:
				xmin = 957.871
				xmax = 959.1375
				text = ""
			intervals [2557]:
				xmin = 959.1375
				xmax = 959.4275
				text = "sort"
			intervals [2558]:
				xmin = 959.4275
				xmax = 959.5775
				text = "of"
			intervals [2559]:
				xmin = 959.5775
				xmax = 959.8875
				text = "mentally"
			intervals [2560]:
				xmin = 959.8875
				xmax = 960.5075
				text = "unbalanced"
			intervals [2561]:
				xmin = 960.5075
				xmax = 963.7337
				text = ""
			intervals [2562]:
				xmin = 963.7337
				xmax = 963.7837
				text = "oh"
			intervals [2563]:
				xmin = 963.7837
				xmax = 964.1637
				text = "yes"
			intervals [2564]:
				xmin = 964.1637
				xmax = 964.1937
				text = ""
			intervals [2565]:
				xmin = 964.1937
				xmax = 964.3037
				text = "oh"
			intervals [2566]:
				xmin = 964.3037
				xmax = 964.6037
				text = "yes"
			intervals [2567]:
				xmin = 964.6037
				xmax = 964.7294
				text = ""
			intervals [2568]:
				xmin = 964.7294
				xmax = 964.9194
				text = "many"
			intervals [2569]:
				xmin = 964.9194
				xmax = 965.2194
				text = "dogs"
			intervals [2570]:
				xmin = 965.2194
				xmax = 965.3494
				text = "here"
			intervals [2571]:
				xmin = 965.3494
				xmax = 965.4194
				text = "i"
			intervals [2572]:
				xmin = 965.4194
				xmax = 965.6094
				text = "think"
			intervals [2573]:
				xmin = 965.6094
				xmax = 965.8694
				text = "mentally"
			intervals [2574]:
				xmin = 965.8694
				xmax = 966.3794
				text = "unbalanced"
			intervals [2575]:
				xmin = 966.3794
				xmax = 966.4694
				text = "one"
			intervals [2576]:
				xmin = 966.4694
				xmax = 966.5394
				text = "of"
			intervals [2577]:
				xmin = 966.5394
				xmax = 966.5994
				text = "'em"
			intervals [2578]:
				xmin = 966.5994
				xmax = 966.7994
				text = "back"
			intervals [2579]:
				xmin = 966.7994
				xmax = 966.9494
				text = "here"
			intervals [2580]:
				xmin = 966.9494
				xmax = 967.0894
				text = "now"
			intervals [2581]:
				xmin = 967.0894
				xmax = 967.3094
				text = "thinks"
			intervals [2582]:
				xmin = 967.3094
				xmax = 967.5894
				text = "mental"
			intervals [2583]:
				xmin = 967.5894
				xmax = 967.6494
				text = "the"
			intervals [2584]:
				xmin = 967.6494
				xmax = 967.7794
				text = "way"
			intervals [2585]:
				xmin = 967.7794
				xmax = 967.8494
				text = "he"
			intervals [2586]:
				xmin = 967.8494
				xmax = 968.1894
				text = "chases"
			intervals [2587]:
				xmin = 968.1894
				xmax = 968.5094
				text = "cars"
			intervals [2588]:
				xmin = 968.5094
				xmax = 968.5694
				text = "i"
			intervals [2589]:
				xmin = 968.5694
				xmax = 968.7094
				text = "think"
			intervals [2590]:
				xmin = 968.7094
				xmax = 968.7994
				text = "is"
			intervals [2591]:
				xmin = 968.7994
				xmax = 969.0994
				text = "mentally"
			intervals [2592]:
				xmin = 969.0994
				xmax = 969.5094
				text = "unbalanced"
			intervals [2593]:
				xmin = 969.5094
				xmax = 969.5794
				text = "he"
			intervals [2594]:
				xmin = 969.5794
				xmax = 969.7594
				text = "does"
			intervals [2595]:
				xmin = 969.7594
				xmax = 969.7894
				text = "a"
			intervals [2596]:
				xmin = 969.7894
				xmax = 969.8794
				text = "lot"
			intervals [2597]:
				xmin = 969.8794
				xmax = 969.9394
				text = "of"
			intervals [2598]:
				xmin = 969.9394
				xmax = 970.2894
				text = "crazy"
			intervals [2599]:
				xmin = 970.2894
				xmax = 970.6594
				text = "things"
			intervals [2600]:
				xmin = 970.6594
				xmax = 971.0194
				text = "chases"
			intervals [2601]:
				xmin = 971.0194
				xmax = 971.4094
				text = "birds"
			intervals [2602]:
				xmin = 971.4094
				xmax = 972.4206
				text = ""
			intervals [2603]:
				xmin = 972.4206
				xmax = 972.7106
				text = "yes"
			intervals [2604]:
				xmin = 972.7106
				xmax = 973.0806
				text = "i"
			intervals [2605]:
				xmin = 973.0806
				xmax = 973.2506
				text = "i"
			intervals [2606]:
				xmin = 973.2506
				xmax = 973.4306
				text = "think"
			intervals [2607]:
				xmin = 973.4306
				xmax = 973.5306
				text = "there"
			intervals [2608]:
				xmin = 973.5306
				xmax = 973.7706
				text = "plenty"
			intervals [2609]:
				xmin = 973.7706
				xmax = 974.1706
				text = "animals"
			intervals [2610]:
				xmin = 974.1706
				xmax = 974.4506
				text = "that"
			intervals [2611]:
				xmin = 974.4506
				xmax = 974.7006
				text = "are"
			intervals [2612]:
				xmin = 974.7006
				xmax = 975.9815
				text = ""
			intervals [2613]:
				xmin = 975.9815
				xmax = 976.2115
				text = "well"
			intervals [2614]:
				xmin = 976.2115
				xmax = 976.4115
				text = "maybe"
			intervals [2615]:
				xmin = 976.4115
				xmax = 976.5715
				text = "not"
			intervals [2616]:
				xmin = 976.5715
				xmax = 976.6315
				text = "b"
			intervals [2617]:
				xmin = 976.6315
				xmax = 976.8815
				text = ""
			intervals [2618]:
				xmin = 976.8815
				xmax = 977.0815
				text = "you"
			intervals [2619]:
				xmin = 977.0815
				xmax = 977.2715
				text = "wouldn't"
			intervals [2620]:
				xmin = 977.2715
				xmax = 977.4515
				text = "call"
			intervals [2621]:
				xmin = 977.4515
				xmax = 977.5615
				text = "him"
			intervals [2622]:
				xmin = 977.5615
				xmax = 977.8915
				text = "mentally"
			intervals [2623]:
				xmin = 977.8915
				xmax = 978.4015
				text = "unbalanced"
			intervals [2624]:
				xmin = 978.4015
				xmax = 978.5115
				text = "as"
			intervals [2625]:
				xmin = 978.5115
				xmax = 978.6615
				text = "i"
			intervals [2626]:
				xmin = 978.6615
				xmax = 978.9215
				text = "said"
			intervals [2627]:
				xmin = 978.9215
				xmax = 979.0615
				text = "it"
			intervals [2628]:
				xmin = 979.0615
				xmax = 979.2715
				text = "uh"
			intervals [2629]:
				xmin = 979.2715
				xmax = 979.4915
				text = "i"
			intervals [2630]:
				xmin = 979.4915
				xmax = 979.6615
				text = "i"
			intervals [2631]:
				xmin = 979.6615
				xmax = 979.8515
				text = "just"
			intervals [2632]:
				xmin = 979.8515
				xmax = 979.9815
				text = "he"
			intervals [2633]:
				xmin = 979.9815
				xmax = 980.0115
				text = "s"
			intervals [2634]:
				xmin = 980.0115
				xmax = 980.2915
				text = "maybe"
			intervals [2635]:
				xmin = 980.2915
				xmax = 980.3515
				text = "he"
			intervals [2636]:
				xmin = 980.3515
				xmax = 980.4515
				text = "s"
			intervals [2637]:
				xmin = 980.4515
				xmax = 980.6415
				text = "just"
			intervals [2638]:
				xmin = 980.6415
				xmax = 980.7815
				text = "not"
			intervals [2639]:
				xmin = 980.7815
				xmax = 980.8415
				text = "a"
			intervals [2640]:
				xmin = 980.8415
				xmax = 981.3915
				text = "conventional"
			intervals [2641]:
				xmin = 981.3915
				xmax = 981.7815
				text = "dog"
			intervals [2642]:
				xmin = 981.7815
				xmax = 982.425
				text = ""
			intervals [2643]:
				xmin = 982.425
				xmax = 982.595
				text = "i"
			intervals [2644]:
				xmin = 982.595
				xmax = 982.855
				text = "mean"
			intervals [2645]:
				xmin = 982.855
				xmax = 982.985
				text = "you"
			intervals [2646]:
				xmin = 982.985
				xmax = 983.255
				text = "can"
			intervals [2647]:
				xmin = 983.255
				xmax = 983.445
				text = "make"
			intervals [2648]:
				xmin = 983.445
				xmax = 983.815
				text = "friends"
			intervals [2649]:
				xmin = 983.815
				xmax = 983.985
				text = "with"
			intervals [2650]:
				xmin = 983.985
				xmax = 984.175
				text = "him"
			intervals [2651]:
				xmin = 984.175
				xmax = 985.7675
				text = ""
			intervals [2652]:
				xmin = 985.7675
				xmax = 986.0075
				text = "maybe"
			intervals [2653]:
				xmin = 986.0075
				xmax = 986.0675
				text = "he"
			intervals [2654]:
				xmin = 986.0675
				xmax = 986.1275
				text = "s"
			intervals [2655]:
				xmin = 986.1275
				xmax = 986.2175
				text = "not"
			intervals [2656]:
				xmin = 986.2175
				xmax = 986.5475
				text = "mentally"
			intervals [2657]:
				xmin = 986.5475
				xmax = 987.1175
				text = "unbalanced"
			intervals [2658]:
				xmin = 987.1175
				xmax = 987.2975
				text = "but"
			intervals [2659]:
				xmin = 987.2975
				xmax = 987.3275
				text = ""
			intervals [2660]:
				xmin = 987.3275
				xmax = 987.5875
				text = "uh"
			intervals [2661]:
				xmin = 987.5875
				xmax = 989.4259
				text = ""
			intervals [2662]:
				xmin = 989.4259
				xmax = 989.6159
				text = "maybe"
			intervals [2663]:
				xmin = 989.6159
				xmax = 989.6859
				text = "i"
			intervals [2664]:
				xmin = 989.6859
				xmax = 989.8559
				text = "use"
			intervals [2665]:
				xmin = 989.8559
				xmax = 989.9759
				text = "a"
			intervals [2666]:
				xmin = 989.9759
				xmax = 990.1559
				text = "too"
			intervals [2667]:
				xmin = 990.1559
				xmax = 990.2759
				text = "s"
			intervals [2668]:
				xmin = 990.2759
				xmax = 990.3859
				text = ""
			intervals [2669]:
				xmin = 990.3859
				xmax = 990.4659
				text = "a"
			intervals [2670]:
				xmin = 990.4659
				xmax = 990.5659
				text = ""
			intervals [2671]:
				xmin = 990.5659
				xmax = 990.7259
				text = "too"
			intervals [2672]:
				xmin = 990.7259
				xmax = 991.0259
				text = "strong"
			intervals [2673]:
				xmin = 991.0259
				xmax = 991.1359
				text = "a"
			intervals [2674]:
				xmin = 991.1359
				xmax = 991.4559
				text = "term"
			intervals [2675]:
				xmin = 991.4559
				xmax = 991.6659
				text = "for"
			intervals [2676]:
				xmin = 991.6659
				xmax = 991.7259
				text = "a"
			intervals [2677]:
				xmin = 991.7259
				xmax = 992.2059
				text = "dog"
			intervals [2678]:
				xmin = 992.2059
				xmax = 993.5667
				text = ""
			intervals [2679]:
				xmin = 993.5667
				xmax = 994.0567
				text = "uh"
			intervals [2680]:
				xmin = 994.0567
				xmax = 996.0601
				text = ""
			intervals [2681]:
				xmin = 996.0601
				xmax = 996.3801
				text = "but"
			intervals [2682]:
				xmin = 996.3801
				xmax = 996.5801
				text = "uh"
			intervals [2683]:
				xmin = 996.5801
				xmax = 996.7401
				text = ""
			intervals [2684]:
				xmin = 996.7401
				xmax = 997.1101
				text = "he"
			intervals [2685]:
				xmin = 997.1101
				xmax = 997.2101
				text = ""
			intervals [2686]:
				xmin = 997.2101
				xmax = 997.7601
				text = "he"
			intervals [2687]:
				xmin = 997.7601
				xmax = 998.0801
				text = "he"
			intervals [2688]:
				xmin = 998.0801
				xmax = 998.4501
				text = "wasn't"
			intervals [2689]:
				xmin = 998.4501
				xmax = 998.6101
				text = "a"
			intervals [2690]:
				xmin = 998.6101
				xmax = 998.7801
				text = ""
			intervals [2691]:
				xmin = 998.7801
				xmax = 999.0301
				text = "too"
			intervals [2692]:
				xmin = 999.0301
				xmax = 999.1001
				text = "a"
			intervals [2693]:
				xmin = 999.1001
				xmax = 999.5301
				text = "friendly"
			intervals [2694]:
				xmin = 999.5301
				xmax = 999.8101
				text = "dog"
			intervals [2695]:
				xmin = 999.8101
				xmax = 999.9701
				text = "well"
			intervals [2696]:
				xmin = 999.9701
				xmax = 1000.1801
				text = "no"
			intervals [2697]:
				xmin = 1000.1801
				xmax = 1000.6501
				text = "pinchers"
			intervals [2698]:
				xmin = 1000.6501
				xmax = 1000.8901
				text = "are"
			intervals [2699]:
				xmin = 1000.8901
				xmax = 1001.3101
				text = ""
			intervals [2700]:
				xmin = 1001.3101
				xmax = 1001.6401
				text = "usually"
			intervals [2701]:
				xmin = 1001.6401
				xmax = 1002.0401
				text = "pinchers"
			intervals [2702]:
				xmin = 1002.0401
				xmax = 1002.1601
				text = "are"
			intervals [2703]:
				xmin = 1002.1601
				xmax = 1002.3901
				text = "one"
			intervals [2704]:
				xmin = 1002.3901
				xmax = 1002.6501
				text = "man"
			intervals [2705]:
				xmin = 1002.6501
				xmax = 1002.9701
				text = "dogs"
			intervals [2706]:
				xmin = 1002.9701
				xmax = 1003.3901
				text = "anyway"
			intervals [2707]:
				xmin = 1003.3901
				xmax = 1004.323
				text = ""
			intervals [2708]:
				xmin = 1004.323
				xmax = 1004.633
				text = "but"
			intervals [2709]:
				xmin = 1004.633
				xmax = 1004.943
				text = "uh"
			intervals [2710]:
				xmin = 1004.943
				xmax = 1005.6113
				text = ""
			intervals [2711]:
				xmin = 1005.6113
				xmax = 1005.9413
				text = "this"
			intervals [2712]:
				xmin = 1005.9413
				xmax = 1006.1613
				text = "one"
			intervals [2713]:
				xmin = 1006.1613
				xmax = 1007.1806
				text = ""
			intervals [2714]:
				xmin = 1007.1806
				xmax = 1007.5406
				text = "uh"
			intervals [2715]:
				xmin = 1007.5406
				xmax = 1007.8704
				text = ""
			intervals [2716]:
				xmin = 1007.8704
				xmax = 1008.0404
				text = "he"
			intervals [2717]:
				xmin = 1008.0404
				xmax = 1008.3204
				text = "just"
			intervals [2718]:
				xmin = 1008.3204
				xmax = 1008.7004
				text = "didn't"
			intervals [2719]:
				xmin = 1008.7004
				xmax = 1008.9704
				text = "uh"
			intervals [2720]:
				xmin = 1008.9704
				xmax = 1010.4571
				text = ""
			intervals [2721]:
				xmin = 1010.4571
				xmax = 1010.6471
				text = "act"
			intervals [2722]:
				xmin = 1010.6471
				xmax = 1010.8271
				text = "like"
			intervals [2723]:
				xmin = 1010.8271
				xmax = 1010.8871
				text = "a"
			intervals [2724]:
				xmin = 1010.8871
				xmax = 1011.1571
				text = "regular"
			intervals [2725]:
				xmin = 1011.1571
				xmax = 1011.4871
				text = "dog"
			intervals [2726]:
				xmin = 1011.4871
				xmax = 1011.5471
				text = ""
			intervals [2727]:
				xmin = 1011.5471
				xmax = 1011.9671
				text = "acts"
			intervals [2728]:
				xmin = 1011.9671
				xmax = 1012.4371
				text = "even"
			intervals [2729]:
				xmin = 1012.4371
				xmax = 1012.4671
				text = ""
			intervals [2730]:
				xmin = 1012.4671
				xmax = 1012.5171
				text = "th-"
			intervals [2731]:
				xmin = 1012.5171
				xmax = 1013.0071
				text = "um"
			intervals [2732]:
				xmin = 1013.0071
				xmax = 1013.0571
				text = ""
			intervals [2733]:
				xmin = 1013.0571
				xmax = 1013.3171
				text = "uh"
			intervals [2734]:
				xmin = 1013.3171
				xmax = 1013.5971
				text = "the"
			intervals [2735]:
				xmin = 1013.5971
				xmax = 1013.6271
				text = ""
			intervals [2736]:
				xmin = 1013.6271
				xmax = 1013.9371
				text = "the"
			intervals [2737]:
				xmin = 1013.9371
				xmax = 1013.9871
				text = ""
			intervals [2738]:
				xmin = 1013.9871
				xmax = 1014.4071
				text = "the"
			intervals [2739]:
				xmin = 1014.4071
				xmax = 1014.7671
				text = "uh"
			intervals [2740]:
				xmin = 1014.7671
				xmax = 1015.1871
				text = "um"
			intervals [2741]:
				xmin = 1015.1871
				xmax = 1018.1781
				text = ""
			intervals [2742]:
				xmin = 1018.1781
				xmax = 1018.6781
				text = "eccentric"
			intervals [2743]:
				xmin = 1018.6781
				xmax = 1018.8881
				text = ""
			intervals [2744]:
				xmin = 1018.8881
				xmax = 1019.4681
				text = "pinchers"
			intervals [2745]:
				xmin = 1019.4681
				xmax = 1019.8458
				text = ""
			intervals [2746]:
				xmin = 1019.8458
				xmax = 1020.0458
				text = "which"
			intervals [2747]:
				xmin = 1020.0458
				xmax = 1020.2658
				text = "are"
			intervals [2748]:
				xmin = 1020.2658
				xmax = 1020.7058
				text = "eccentric"
			intervals [2749]:
				xmin = 1020.7058
				xmax = 1021.2058
				text = "dogs"
			intervals [2750]:
				xmin = 1021.2058
				xmax = 1021.8612
				text = ""
			intervals [2751]:
				xmin = 1021.8612
				xmax = 1022.1212
				text = "and"
			intervals [2752]:
				xmin = 1022.1212
				xmax = 1022.3012
				text = "this"
			intervals [2753]:
				xmin = 1022.3012
				xmax = 1022.4612
				text = "one"
			intervals [2754]:
				xmin = 1022.4612
				xmax = 1022.7812
				text = "was"
			intervals [2755]:
				xmin = 1022.7812
				xmax = 1022.8912
				text = ""
			intervals [2756]:
				xmin = 1022.8912
				xmax = 1023.2612
				text = "most"
			intervals [2757]:
				xmin = 1023.2612
				xmax = 1023.8212
				text = "eccentric"
			intervals [2758]:
				xmin = 1023.8212
				xmax = 1025.480
				text = ""
			intervals [2759]:
				xmin = 1025.480
				xmax = 1025.580
				text = "i"
			intervals [2760]:
				xmin = 1025.580
				xmax = 1025.670
				text = "can"
			intervals [2761]:
				xmin = 1025.670
				xmax = 1025.800
				text = "use"
			intervals [2762]:
				xmin = 1025.800
				xmax = 1025.860
				text = "the"
			intervals [2763]:
				xmin = 1025.860
				xmax = 1025.920
				text = "c"
			intervals [2764]:
				xmin = 1025.920
				xmax = 1025.950
				text = ""
			intervals [2765]:
				xmin = 1025.950
				xmax = 1026.100
				text = "word"
			intervals [2766]:
				xmin = 1026.100
				xmax = 1026.430
				text = "eccentric"
			intervals [2767]:
				xmin = 1026.430
				xmax = 1026.490
				text = "for"
			intervals [2768]:
				xmin = 1026.490
				xmax = 1026.530
				text = "a"
			intervals [2769]:
				xmin = 1026.530
				xmax = 1026.780
				text = "dog"
			intervals [2770]:
				xmin = 1026.780
				xmax = 1026.910
				text = "can"
			intervals [2771]:
				xmin = 1026.910
				xmax = 1026.940
				text = ""
			intervals [2772]:
				xmin = 1026.940
				xmax = 1026.970
				text = "i"
			intervals [2773]:
				xmin = 1026.970
				xmax = 1028.110
				text = "<unk>"
			intervals [2774]:
				xmin = 1028.110
				xmax = 1029.0097
				text = ""
			intervals [2775]:
				xmin = 1029.0097
				xmax = 1029.3997
				text = "well"
			intervals [2776]:
				xmin = 1029.3997
				xmax = 1029.5097
				text = "you"
			intervals [2777]:
				xmin = 1029.5097
				xmax = 1029.7897
				text = "call"
			intervals [2778]:
				xmin = 1029.7897
				xmax = 1029.8697
				text = "him"
			intervals [2779]:
				xmin = 1029.8697
				xmax = 1030.0597
				text = "for"
			intervals [2780]:
				xmin = 1030.0597
				xmax = 1030.1597
				text = "his"
			intervals [2781]:
				xmin = 1030.1597
				xmax = 1030.2897
				text = "fo-"
			intervals [2782]:
				xmin = 1030.2897
				xmax = 1030.5297
				text = "his"
			intervals [2783]:
				xmin = 1030.5297
				xmax = 1030.6697
				text = ""
			intervals [2784]:
				xmin = 1030.6697
				xmax = 1030.8797
				text = "call"
			intervals [2785]:
				xmin = 1030.8797
				xmax = 1030.9897
				text = "her"
			intervals [2786]:
				xmin = 1030.9897
				xmax = 1031.1097
				text = "for"
			intervals [2787]:
				xmin = 1031.1097
				xmax = 1031.2097
				text = "her"
			intervals [2788]:
				xmin = 1031.2097
				xmax = 1031.4197
				text = "food"
			intervals [2789]:
				xmin = 1031.4197
				xmax = 1031.5697
				text = "she"
			intervals [2790]:
				xmin = 1031.5697
				xmax = 1031.8497
				text = "wouldn't"
			intervals [2791]:
				xmin = 1031.8497
				xmax = 1032.0997
				text = "come"
			intervals [2792]:
				xmin = 1032.0997
				xmax = 1032.1597
				text = ""
			intervals [2793]:
				xmin = 1032.1597
				xmax = 1032.2597
				text = "to"
			intervals [2794]:
				xmin = 1032.2597
				xmax = 1032.3097
				text = ""
			intervals [2795]:
				xmin = 1032.3097
				xmax = 1032.3897
				text = "you"
			intervals [2796]:
				xmin = 1032.3897
				xmax = 1033.5453
				text = ""
			intervals [2797]:
				xmin = 1033.5453
				xmax = 1033.7053
				text = "and"
			intervals [2798]:
				xmin = 1033.7053
				xmax = 1033.9753
				text = "after"
			intervals [2799]:
				xmin = 1033.9753
				xmax = 1034.0053
				text = "a"
			intervals [2800]:
				xmin = 1034.0053
				xmax = 1034.2353
				text = "while"
			intervals [2801]:
				xmin = 1034.2353
				xmax = 1034.3653
				text = "you"
			intervals [2802]:
				xmin = 1034.3653
				xmax = 1034.8953
				text = "call"
			intervals [2803]:
				xmin = 1034.8953
				xmax = 1035.3366
				text = ""
			intervals [2804]:
				xmin = 1035.3366
				xmax = 1035.7166
				text = "until"
			intervals [2805]:
				xmin = 1035.7166
				xmax = 1035.9966
				text = "you're"
			intervals [2806]:
				xmin = 1035.9966
				xmax = 1036.3666
				text = ""
			intervals [2807]:
				xmin = 1036.3666
				xmax = 1036.9566
				text = "tired"
			intervals [2808]:
				xmin = 1036.9566
				xmax = 1037.7346
				text = ""
			intervals [2809]:
				xmin = 1037.7346
				xmax = 1037.8846
				text = "and"
			intervals [2810]:
				xmin = 1037.8846
				xmax = 1037.9846
				text = "you"
			intervals [2811]:
				xmin = 1037.9846
				xmax = 1038.2146
				text = "see"
			intervals [2812]:
				xmin = 1038.2146
				xmax = 1038.3946
				text = "her"
			intervals [2813]:
				xmin = 1038.3946
				xmax = 1038.4746
				text = ""
			intervals [2814]:
				xmin = 1038.4746
				xmax = 1038.6946
				text = "peaking"
			intervals [2815]:
				xmin = 1038.6946
				xmax = 1038.9646
				text = "around"
			intervals [2816]:
				xmin = 1038.9646
				xmax = 1039.0246
				text = "the"
			intervals [2817]:
				xmin = 1039.0246
				xmax = 1039.2846
				text = "corner"
			intervals [2818]:
				xmin = 1039.2846
				xmax = 1039.3446
				text = "of"
			intervals [2819]:
				xmin = 1039.3446
				xmax = 1039.4146
				text = "the"
			intervals [2820]:
				xmin = 1039.4146
				xmax = 1039.7646
				text = "building"
			intervals [2821]:
				xmin = 1039.7646
				xmax = 1040.1549
				text = ""
			intervals [2822]:
				xmin = 1040.1549
				xmax = 1040.3249
				text = "and"
			intervals [2823]:
				xmin = 1040.3249
				xmax = 1040.4349
				text = ""
			intervals [2824]:
				xmin = 1040.4349
				xmax = 1040.5949
				text = "things"
			intervals [2825]:
				xmin = 1040.5949
				xmax = 1041.0799
				text = ""
			intervals [2826]:
				xmin = 1041.0799
				xmax = 1042.2899
				text = "<unk>"
			intervals [2827]:
				xmin = 1042.2899
				xmax = 1043.6079
				text = ""
			intervals [2828]:
				xmin = 1043.6079
				xmax = 1043.8679
				text = "and"
			intervals [2829]:
				xmin = 1043.8679
				xmax = 1044.2879
				text = "so"
			intervals [2830]:
				xmin = 1044.2879
				xmax = 1044.4279
				text = "uh"
			intervals [2831]:
				xmin = 1044.4279
				xmax = 1045.7682
				text = ""
			intervals [2832]:
				xmin = 1045.7682
				xmax = 1045.9882
				text = "she"
			intervals [2833]:
				xmin = 1045.9882
				xmax = 1046.1682
				text = "had"
			intervals [2834]:
				xmin = 1046.1682
				xmax = 1046.3282
				text = "some"
			intervals [2835]:
				xmin = 1046.3282
				xmax = 1046.6782
				text = "puppies"
			intervals [2836]:
				xmin = 1046.6782
				xmax = 1046.7682
				text = "we"
			intervals [2837]:
				xmin = 1046.7682
				xmax = 1046.8582
				text = "had"
			intervals [2838]:
				xmin = 1046.8582
				xmax = 1046.9182
				text = "to"
			intervals [2839]:
				xmin = 1046.9182
				xmax = 1047.0382
				text = "have"
			intervals [2840]:
				xmin = 1047.0382
				xmax = 1047.0982
				text = "her"
			intervals [2841]:
				xmin = 1047.0982
				xmax = 1047.7382
				text = "destroyed"
			intervals [2842]:
				xmin = 1047.7382
				xmax = 1048.0597
				text = ""
			intervals [2843]:
				xmin = 1048.0597
				xmax = 1048.6197
				text = "because"
			intervals [2844]:
				xmin = 1048.6197
				xmax = 1048.7097
				text = "uh"
			intervals [2845]:
				xmin = 1048.7097
				xmax = 1049.9169
				text = ""
			intervals [2846]:
				xmin = 1049.9169
				xmax = 1050.0169
				text = "of"
			intervals [2847]:
				xmin = 1050.0169
				xmax = 1050.0969
				text = "the"
			intervals [2848]:
				xmin = 1050.0969
				xmax = 1050.4169
				text = "illness"
			intervals [2849]:
				xmin = 1050.4169
				xmax = 1050.5369
				text = "that"
			intervals [2850]:
				xmin = 1050.5369
				xmax = 1051.1269
				text = "resulted"
			intervals [2851]:
				xmin = 1051.1269
				xmax = 1052.7822
				text = ""
			intervals [2852]:
				xmin = 1052.7822
				xmax = 1053.0622
				text = "from"
			intervals [2853]:
				xmin = 1053.0622
				xmax = 1053.0922
				text = ""
			intervals [2854]:
				xmin = 1053.0922
				xmax = 1053.3322
				text = "the"
			intervals [2855]:
				xmin = 1053.3322
				xmax = 1053.4522
				text = ""
			intervals [2856]:
				xmin = 1053.4522
				xmax = 1053.6922
				text = "birth"
			intervals [2857]:
				xmin = 1053.6922
				xmax = 1053.7822
				text = "of"
			intervals [2858]:
				xmin = 1053.7822
				xmax = 1053.8722
				text = "the"
			intervals [2859]:
				xmin = 1053.8722
				xmax = 1054.3822
				text = "puppies"
			intervals [2860]:
				xmin = 1054.3822
				xmax = 1055.5053
				text = ""
			intervals [2861]:
				xmin = 1055.5053
				xmax = 1055.6453
				text = "had"
			intervals [2862]:
				xmin = 1055.6453
				xmax = 1055.7053
				text = "to"
			intervals [2863]:
				xmin = 1055.7053
				xmax = 1055.8053
				text = "have"
			intervals [2864]:
				xmin = 1055.8053
				xmax = 1055.8653
				text = "her"
			intervals [2865]:
				xmin = 1055.8653
				xmax = 1056.3653
				text = "destroyed"
			intervals [2866]:
				xmin = 1056.3653
				xmax = 1058.387
				text = ""
			intervals [2867]:
				xmin = 1058.387
				xmax = 1058.617
				text = "we've"
			intervals [2868]:
				xmin = 1058.617
				xmax = 1058.997
				text = "had"
			intervals [2869]:
				xmin = 1058.997
				xmax = 1061.0935
				text = ""
			intervals [2870]:
				xmin = 1061.0935
				xmax = 1061.6535
				text = "um"
			intervals [2871]:
				xmin = 1061.6535
				xmax = 1062.0735
				text = ""
			intervals [2872]:
				xmin = 1062.0735
				xmax = 1062.1535
				text = "a"
			intervals [2873]:
				xmin = 1062.1535
				xmax = 1062.7335
				text = "parakeet"
			intervals [2874]:
				xmin = 1062.7335
				xmax = 1062.7635
				text = ""
			intervals [2875]:
				xmin = 1062.7635
				xmax = 1062.9835
				text = "here"
			intervals [2876]:
				xmin = 1062.9835
				xmax = 1063.1235
				text = "we've"
			intervals [2877]:
				xmin = 1063.1235
				xmax = 1063.3635
				text = "had"
			intervals [2878]:
				xmin = 1063.3635
				xmax = 1063.3935
				text = ""
			intervals [2879]:
				xmin = 1063.3935
				xmax = 1063.4235
				text = "a"
			intervals [2880]:
				xmin = 1063.4235
				xmax = 1063.4835
				text = ""
			intervals [2881]:
				xmin = 1063.4835
				xmax = 1063.9735
				text = "canary"
			intervals [2882]:
				xmin = 1063.9735
				xmax = 1065.9212
				text = ""
			intervals [2883]:
				xmin = 1065.9212
				xmax = 1066.0812
				text = "don't"
			intervals [2884]:
				xmin = 1066.0812
				xmax = 1066.2812
				text = "have"
			intervals [2885]:
				xmin = 1066.2812
				xmax = 1066.4012
				text = "any"
			intervals [2886]:
				xmin = 1066.4012
				xmax = 1066.8012
				text = "now"
			intervals [2887]:
				xmin = 1066.8012
				xmax = 1067.1083
				text = ""
			intervals [2888]:
				xmin = 1067.1083
				xmax = 1067.4483
				text = "uh"
			intervals [2889]:
				xmin = 1067.4483
				xmax = 1067.9203
				text = ""
			intervals [2890]:
				xmin = 1067.9203
				xmax = 1068.0003
				text = "we"
			intervals [2891]:
				xmin = 1068.0003
				xmax = 1068.1403
				text = "st-"
			intervals [2892]:
				xmin = 1068.1403
				xmax = 1068.1703
				text = ""
			intervals [2893]:
				xmin = 1068.1703
				xmax = 1068.3403
				text = "we"
			intervals [2894]:
				xmin = 1068.3403
				xmax = 1068.5703
				text = "have"
			intervals [2895]:
				xmin = 1068.5703
				xmax = 1068.6003
				text = ""
			intervals [2896]:
				xmin = 1068.6003
				xmax = 1068.7603
				text = "we"
			intervals [2897]:
				xmin = 1068.7603
				xmax = 1069.1003
				text = "have"
			intervals [2898]:
				xmin = 1069.1003
				xmax = 1069.2003
				text = "a"
			intervals [2899]:
				xmin = 1069.2003
				xmax = 1069.6203
				text = "tropical"
			intervals [2900]:
				xmin = 1069.6203
				xmax = 1069.9503
				text = "fish"
			intervals [2901]:
				xmin = 1069.9503
				xmax = 1070.0603
				text = "here"
			intervals [2902]:
				xmin = 1070.0603
				xmax = 1070.0903
				text = ""
			intervals [2903]:
				xmin = 1070.0903
				xmax = 1070.3303
				text = "now"
			intervals [2904]:
				xmin = 1070.3303
				xmax = 1071.2764
				text = ""
			intervals [2905]:
				xmin = 1071.2764
				xmax = 1071.6264
				text = "mm-hm"
			intervals [2906]:
				xmin = 1071.6264
				xmax = 1072.586
				text = ""
			intervals [2907]:
				xmin = 1072.586
				xmax = 1072.976
				text = "yes"
			intervals [2908]:
				xmin = 1072.976
				xmax = 1073.026
				text = ""
			intervals [2909]:
				xmin = 1073.026
				xmax = 1073.186
				text = "uh-huh"
			intervals [2910]:
				xmin = 1073.186
				xmax = 1074.4765
				text = ""
			intervals [2911]:
				xmin = 1074.4765
				xmax = 1074.7065
				text = "quite"
			intervals [2912]:
				xmin = 1074.7065
				xmax = 1075.2165
				text = "interesting"
			intervals [2913]:
				xmin = 1075.2165
				xmax = 1075.2565
				text = ""
			intervals [2914]:
				xmin = 1075.2565
				xmax = 1075.3065
				text = "i"
			intervals [2915]:
				xmin = 1075.3065
				xmax = 1075.4465
				text = ""
			intervals [2916]:
				xmin = 1075.4465
				xmax = 1075.5765
				text = "think"
			intervals [2917]:
				xmin = 1075.5765
				xmax = 1079.5106
				text = ""
			intervals [2918]:
				xmin = 1079.5106
				xmax = 1079.8206
				text = "yeah"
			intervals [2919]:
				xmin = 1079.8206
				xmax = 1079.8506
				text = ""
			intervals [2920]:
				xmin = 1079.8506
				xmax = 1080.1106
				text = "yeah"
			intervals [2921]:
				xmin = 1080.1106
				xmax = 1080.2006
				text = ""
			intervals [2922]:
				xmin = 1080.2006
				xmax = 1080.4806
				text = "not"
			intervals [2923]:
				xmin = 1080.4806
				xmax = 1080.7606
				text = "oxygen"
			intervals [2924]:
				xmin = 1080.7606
				xmax = 1080.8206
				text = "we"
			intervals [2925]:
				xmin = 1080.8206
				xmax = 1080.9706
				text = "have"
			intervals [2926]:
				xmin = 1080.9706
				xmax = 1081.2806
				text = "air"
			intervals [2927]:
				xmin = 1081.2806
				xmax = 1081.4706
				text = ""
			intervals [2928]:
				xmin = 1081.4706
				xmax = 1081.6406
				text = "not"
			intervals [2929]:
				xmin = 1081.6406
				xmax = 1081.9606
				text = "oxygen"
			intervals [2930]:
				xmin = 1081.9606
				xmax = 1082.3706
				text = "yes"
			intervals [2931]:
				xmin = 1082.3706
				xmax = 1082.4006
				text = ""
			intervals [2932]:
				xmin = 1082.4006
				xmax = 1082.6206
				text = "uh-huh"
			intervals [2933]:
				xmin = 1082.6206
				xmax = 1084.0473
				text = ""
			intervals [2934]:
				xmin = 1084.0473
				xmax = 1084.3873
				text = "and"
			intervals [2935]:
				xmin = 1084.3873
				xmax = 1084.6573
				text = "uh"
			intervals [2936]:
				xmin = 1084.6573
				xmax = 1085.1604
				text = ""
			intervals [2937]:
				xmin = 1085.1604
				xmax = 1085.2704
				text = "we"
			intervals [2938]:
				xmin = 1085.2704
				xmax = 1085.7404
				text = "also"
			intervals [2939]:
				xmin = 1085.7404
				xmax = 1086.1604
				text = "have"
			intervals [2940]:
				xmin = 1086.1604
				xmax = 1087.1394
				text = ""
			intervals [2941]:
				xmin = 1087.1394
				xmax = 1087.9494
				text = "uh"
			intervals [2942]:
				xmin = 1087.9494
				xmax = 1088.8728
				text = ""
			intervals [2943]:
				xmin = 1088.8728
				xmax = 1088.9528
				text = "we"
			intervals [2944]:
				xmin = 1088.9528
				xmax = 1089.2528
				text = "have"
			intervals [2945]:
				xmin = 1089.2528
				xmax = 1089.4828
				text = "a"
			intervals [2946]:
				xmin = 1089.4828
				xmax = 1089.5128
				text = ""
			intervals [2947]:
				xmin = 1089.5128
				xmax = 1089.7728
				text = "um"
			intervals [2948]:
				xmin = 1089.7728
				xmax = 1090.435
				text = ""
			intervals [2949]:
				xmin = 1090.435
				xmax = 1090.845
				text = "filters"
			intervals [2950]:
				xmin = 1090.845
				xmax = 1091.135
				text = "down"
			intervals [2951]:
				xmin = 1091.135
				xmax = 1091.255
				text = "there"
			intervals [2952]:
				xmin = 1091.255
				xmax = 1091.365
				text = "and"
			intervals [2953]:
				xmin = 1091.365
				xmax = 1091.685
				text = "also"
			intervals [2954]:
				xmin = 1091.685
				xmax = 1091.875
				text = "have"
			intervals [2955]:
				xmin = 1091.875
				xmax = 1091.925
				text = ""
			intervals [2956]:
				xmin = 1091.925
				xmax = 1092.055
				text = "the"
			intervals [2957]:
				xmin = 1092.055
				xmax = 1092.3468
				text = ""
			intervals [2958]:
				xmin = 1092.3468
				xmax = 1092.5968
				text = "pump"
			intervals [2959]:
				xmin = 1092.5968
				xmax = 1093.0162
				text = ""
			intervals [2960]:
				xmin = 1093.0162
				xmax = 1093.2162
				text = "air"
			intervals [2961]:
				xmin = 1093.2162
				xmax = 1093.2762
				text = ""
			intervals [2962]:
				xmin = 1093.2762
				xmax = 1093.5462
				text = "pump"
			intervals [2963]:
				xmin = 1093.5462
				xmax = 1095.357
				text = ""
			intervals [2964]:
				xmin = 1095.357
				xmax = 1095.597
				text = "and"
			intervals [2965]:
				xmin = 1095.597
				xmax = 1096.367
				text = "also"
			intervals [2966]:
				xmin = 1096.367
				xmax = 1096.407
				text = "uh"
			intervals [2967]:
				xmin = 1096.407
				xmax = 1099.1688
				text = ""
			intervals [2968]:
				xmin = 1099.1688
				xmax = 1099.2988
				text = "i"
			intervals [2969]:
				xmin = 1099.2988
				xmax = 1099.5088
				text = "have"
			intervals [2970]:
				xmin = 1099.5088
				xmax = 1099.6588
				text = "a"
			intervals [2971]:
				xmin = 1099.6588
				xmax = 1099.6888
				text = ""
			intervals [2972]:
				xmin = 1099.6888
				xmax = 1099.8288
				text = "a"
			intervals [2973]:
				xmin = 1099.8288
				xmax = 1100.1388
				text = "pump"
			intervals [2974]:
				xmin = 1100.1388
				xmax = 1100.3488
				text = "down"
			intervals [2975]:
				xmin = 1100.3488
				xmax = 1100.4388
				text = "there"
			intervals [2976]:
				xmin = 1100.4388
				xmax = 1100.7788
				text = "attached"
			intervals [2977]:
				xmin = 1100.7788
				xmax = 1100.9188
				text = "to"
			intervals [2978]:
				xmin = 1100.9188
				xmax = 1101.1988
				text = "steam"
			intervals [2979]:
				xmin = 1101.1988
				xmax = 1101.5988
				text = "engine"
			intervals [2980]:
				xmin = 1101.5988
				xmax = 1102.1272
				text = ""
			intervals [2981]:
				xmin = 1102.1272
				xmax = 1102.1572
				text = "<unk>"
			intervals [2982]:
				xmin = 1102.1572
				xmax = 1102.4072
				text = "well"
			intervals [2983]:
				xmin = 1102.4072
				xmax = 1102.5972
				text = "i"
			intervals [2984]:
				xmin = 1102.5972
				xmax = 1102.6576
				text = ""
			intervals [2985]:
				xmin = 1102.6576
				xmax = 1102.7576
				text = "i"
			intervals [2986]:
				xmin = 1102.7576
				xmax = 1102.8976
				text = "don't"
			intervals [2987]:
				xmin = 1102.8976
				xmax = 1103.0376
				text = "we"
			intervals [2988]:
				xmin = 1103.0376
				xmax = 1103.2676
				text = "haven't"
			intervals [2989]:
				xmin = 1103.2676
				xmax = 1103.4976
				text = "used"
			intervals [2990]:
				xmin = 1103.4976
				xmax = 1103.5576
				text = "it"
			intervals [2991]:
				xmin = 1103.5576
				xmax = 1103.7076
				text = "yet"
			intervals [2992]:
				xmin = 1103.7076
				xmax = 1103.7976
				text = "but"
			intervals [2993]:
				xmin = 1103.7976
				xmax = 1103.8876
				text = "i"
			intervals [2994]:
				xmin = 1103.8876
				xmax = 1104.0476
				text = "can"
			intervals [2995]:
				xmin = 1104.0476
				xmax = 1104.2476
				text = "use"
			intervals [2996]:
				xmin = 1104.2476
				xmax = 1104.3276
				text = "it"
			intervals [2997]:
				xmin = 1104.3276
				xmax = 1104.5076
				text = "for"
			intervals [2998]:
				xmin = 1104.5076
				xmax = 1104.6376
				text = "that"
			intervals [2999]:
				xmin = 1104.6376
				xmax = 1105.0776
				text = "purpose"
			intervals [3000]:
				xmin = 1105.0776
				xmax = 1105.5078
				text = ""
			intervals [3001]:
				xmin = 1105.5078
				xmax = 1105.6478
				text = "yeah"
			intervals [3002]:
				xmin = 1105.6478
				xmax = 1105.8078
				text = "i'm"
			intervals [3003]:
				xmin = 1105.8078
				xmax = 1105.9478
				text = "gonna"
			intervals [3004]:
				xmin = 1105.9478
				xmax = 1106.1778
				text = "use"
			intervals [3005]:
				xmin = 1106.1778
				xmax = 1106.2478
				text = "it"
			intervals [3006]:
				xmin = 1106.2478
				xmax = 1106.7362
				text = ""
			intervals [3007]:
				xmin = 1106.7362
				xmax = 1106.7962
				text = "i"
			intervals [3008]:
				xmin = 1106.7962
				xmax = 1106.9162
				text = "had"
			intervals [3009]:
				xmin = 1106.9162
				xmax = 1107.1062
				text = "it"
			intervals [3010]:
				xmin = 1107.1062
				xmax = 1107.5162
				text = "operating"
			intervals [3011]:
				xmin = 1107.5162
				xmax = 1107.5862
				text = "the"
			intervals [3012]:
				xmin = 1107.5862
				xmax = 1107.7362
				text = "other"
			intervals [3013]:
				xmin = 1107.7362
				xmax = 1108.0162
				text = "day"
			intervals [3014]:
				xmin = 1108.0162
				xmax = 1108.489
				text = ""
			intervals [3015]:
				xmin = 1108.489
				xmax = 1108.869
				text = "uh"
			intervals [3016]:
				xmin = 1108.869
				xmax = 1109.059
				text = "on"
			intervals [3017]:
				xmin = 1109.059
				xmax = 1109.159
				text = "the"
			intervals [3018]:
				xmin = 1109.159
				xmax = 1109.489
				text = "steam"
			intervals [3019]:
				xmin = 1109.489
				xmax = 1109.769
				text = "engine"
			intervals [3020]:
				xmin = 1109.769
				xmax = 1109.819
				text = ""
			intervals [3021]:
				xmin = 1109.819
				xmax = 1109.879
				text = "to"
			intervals [3022]:
				xmin = 1109.879
				xmax = 1109.909
				text = ""
			intervals [3023]:
				xmin = 1109.909
				xmax = 1110.119
				text = "see"
			intervals [3024]:
				xmin = 1110.119
				xmax = 1110.279
				text = "how"
			intervals [3025]:
				xmin = 1110.279
				xmax = 1110.349
				text = "it"
			intervals [3026]:
				xmin = 1110.349
				xmax = 1110.599
				text = "work"
			intervals [3027]:
				xmin = 1110.599
				xmax = 1110.679
				text = "and"
			intervals [3028]:
				xmin = 1110.679
				xmax = 1110.799
				text = "it"
			intervals [3029]:
				xmin = 1110.799
				xmax = 1110.969
				text = "took"
			intervals [3030]:
				xmin = 1110.969
				xmax = 1111.149
				text = "off"
			intervals [3031]:
				xmin = 1111.149
				xmax = 1111.269
				text = "like"
			intervals [3032]:
				xmin = 1111.269
				xmax = 1111.329
				text = "a"
			intervals [3033]:
				xmin = 1111.329
				xmax = 1111.759
				text = "jet"
			intervals [3034]:
				xmin = 1111.759
				xmax = 1112.8062
				text = ""
			intervals [3035]:
				xmin = 1112.8062
				xmax = 1112.8862
				text = "oh"
			intervals [3036]:
				xmin = 1112.8862
				xmax = 1113.0062
				text = "yes"
			intervals [3037]:
				xmin = 1113.0062
				xmax = 1113.0362
				text = ""
			intervals [3038]:
				xmin = 1113.0362
				xmax = 1113.2362
				text = "like"
			intervals [3039]:
				xmin = 1113.2362
				xmax = 1113.2762
				text = "a"
			intervals [3040]:
				xmin = 1113.2762
				xmax = 1113.6462
				text = ""
			intervals [3041]:
				xmin = 1113.6462
				xmax = 1114.0162
				text = "steam"
			intervals [3042]:
				xmin = 1114.0162
				xmax = 1114.0562
				text = ""
			intervals [3043]:
				xmin = 1114.0562
				xmax = 1114.3162
				text = "engine"
			intervals [3044]:
				xmin = 1114.3162
				xmax = 1114.5362
				text = ""
			intervals [3045]:
				xmin = 1114.5362
				xmax = 1114.6062
				text = "<unk>"
			intervals [3046]:
				xmin = 1114.6062
				xmax = 1115.3582
				text = ""
			intervals [3047]:
				xmin = 1115.3582
				xmax = 1115.5182
				text = "so"
			intervals [3048]:
				xmin = 1115.5182
				xmax = 1115.6482
				text = "it"
			intervals [3049]:
				xmin = 1115.6482
				xmax = 1115.7582
				text = "s"
			intervals [3050]:
				xmin = 1115.7582
				xmax = 1115.8682
				text = "uh"
			intervals [3051]:
				xmin = 1115.8682
				xmax = 1116.7232
				text = ""
			intervals [3052]:
				xmin = 1116.7232
				xmax = 1117.3332
				text = "uh"
			intervals [3053]:
				xmin = 1117.3332
				xmax = 1118.4245
				text = ""
			intervals [3054]:
				xmin = 1118.4245
				xmax = 1118.6645
				text = "one"
			intervals [3055]:
				xmin = 1118.6645
				xmax = 1118.8045
				text = "of"
			intervals [3056]:
				xmin = 1118.8045
				xmax = 1119.0845
				text = "the"
			intervals [3057]:
				xmin = 1119.0845
				xmax = 1119.1845
				text = ""
			intervals [3058]:
				xmin = 1119.1845
				xmax = 1119.6745
				text = "largest"
			intervals [3059]:
				xmin = 1119.6745
				xmax = 1120.0045
				text = "steam"
			intervals [3060]:
				xmin = 1120.0045
				xmax = 1120.3145
				text = "engines"
			intervals [3061]:
				xmin = 1120.3145
				xmax = 1120.4945
				text = "that"
			intervals [3062]:
				xmin = 1120.4945
				xmax = 1120.5745
				text = "you"
			intervals [3063]:
				xmin = 1120.5745
				xmax = 1120.7445
				text = "can"
			intervals [3064]:
				xmin = 1120.7445
				xmax = 1121.1645
				text = "get"
			intervals [3065]:
				xmin = 1121.1645
				xmax = 1122.3837
				text = ""
			intervals [3066]:
				xmin = 1122.3837
				xmax = 1122.9437
				text = "uh"
			intervals [3067]:
				xmin = 1122.9437
				xmax = 1124.3219
				text = ""
			intervals [3068]:
				xmin = 1124.3219
				xmax = 1124.5219
				text = "which"
			intervals [3069]:
				xmin = 1124.5219
				xmax = 1124.5819
				text = "you"
			intervals [3070]:
				xmin = 1124.5819
				xmax = 1124.9019
				text = "might"
			intervals [3071]:
				xmin = 1124.9019
				xmax = 1124.9319
				text = ""
			intervals [3072]:
				xmin = 1124.9319
				xmax = 1125.0819
				text = "can"
			intervals [3073]:
				xmin = 1125.0819
				xmax = 1125.2819
				text = "use"
			intervals [3074]:
				xmin = 1125.2819
				xmax = 1125.4419
				text = "as"
			intervals [3075]:
				xmin = 1125.4419
				xmax = 1125.5119
				text = "a"
			intervals [3076]:
				xmin = 1125.5119
				xmax = 1125.7219
				text = "sort"
			intervals [3077]:
				xmin = 1125.7219
				xmax = 1125.7919
				text = "of"
			intervals [3078]:
				xmin = 1125.7919
				xmax = 1125.8719
				text = "a"
			intervals [3079]:
				xmin = 1125.8719
				xmax = 1126.3219
				text = "hobby"
			intervals [3080]:
				xmin = 1126.3219
				xmax = 1127.1077
				text = ""
			intervals [3081]:
				xmin = 1127.1077
				xmax = 1127.2677
				text = "you"
			intervals [3082]:
				xmin = 1127.2677
				xmax = 1127.5277
				text = "know"
			intervals [3083]:
				xmin = 1127.5277
				xmax = 1127.9399
				text = ""
			intervals [3084]:
				xmin = 1127.9399
				xmax = 1128.0799
				text = "and"
			intervals [3085]:
				xmin = 1128.0799
				xmax = 1128.3699
				text = "steam"
			intervals [3086]:
				xmin = 1128.3699
				xmax = 1128.5799
				text = "engines"
			intervals [3087]:
				xmin = 1128.5799
				xmax = 1128.7099
				text = "i've"
			intervals [3088]:
				xmin = 1128.7099
				xmax = 1128.9299
				text = "had"
			intervals [3089]:
				xmin = 1128.9299
				xmax = 1129.2599
				text = "two"
			intervals [3090]:
				xmin = 1129.2599
				xmax = 1129.4499
				text = ""
			intervals [3091]:
				xmin = 1129.4499
				xmax = 1129.6499
				text = "this"
			intervals [3092]:
				xmin = 1129.6499
				xmax = 1129.7299
				text = "is"
			intervals [3093]:
				xmin = 1129.7299
				xmax = 1129.8899
				text = ""
			intervals [3094]:
				xmin = 1129.8899
				xmax = 1129.9499
				text = "the"
			intervals [3095]:
				xmin = 1129.9499
				xmax = 1130.1699
				text = "biggest"
			intervals [3096]:
				xmin = 1130.1699
				xmax = 1130.3099
				text = "one"
			intervals [3097]:
				xmin = 1130.3099
				xmax = 1130.3599
				text = ""
			intervals [3098]:
				xmin = 1130.3599
				xmax = 1130.4399
				text = "i've"
			intervals [3099]:
				xmin = 1130.4399
				xmax = 1130.5699
				text = "i"
			intervals [3100]:
				xmin = 1130.5699
				xmax = 1130.7799
				text = "have"
			intervals [3101]:
				xmin = 1130.7799
				xmax = 1131.2005
				text = ""
			intervals [3102]:
				xmin = 1131.2005
				xmax = 1131.4405
				text = "there"
			intervals [3103]:
				xmin = 1131.4405
				xmax = 1131.6805
				text = "now"
			intervals [3104]:
				xmin = 1131.6805
				xmax = 1131.9205
				text = "is"
			intervals [3105]:
				xmin = 1131.9205
				xmax = 1132.0705
				text = "the"
			intervals [3106]:
				xmin = 1132.0705
				xmax = 1133.7732
				text = ""
			intervals [3107]:
				xmin = 1133.7732
				xmax = 1134.1132
				text = "operate"
			intervals [3108]:
				xmin = 1134.1132
				xmax = 1134.2932
				text = "every"
			intervals [3109]:
				xmin = 1134.2932
				xmax = 1134.4032
				text = "night"
			intervals [3110]:
				xmin = 1134.4032
				xmax = 1134.4632
				text = "i"
			intervals [3111]:
				xmin = 1134.4632
				xmax = 1134.5832
				text = "had"
			intervals [3112]:
				xmin = 1134.5832
				xmax = 1134.6632
				text = "to"
			intervals [3113]:
				xmin = 1134.6632
				xmax = 1134.8932
				text = "operate"
			intervals [3114]:
				xmin = 1134.8932
				xmax = 1135.1432
				text = "another"
			intervals [3115]:
				xmin = 1135.1432
				xmax = 1135.3632
				text = "night"
			intervals [3116]:
				xmin = 1135.3632
				xmax = 1135.4132
				text = ""
			intervals [3117]:
				xmin = 1135.4132
				xmax = 1135.5632
				text = "down"
			intervals [3118]:
				xmin = 1135.5632
				xmax = 1135.5932
				text = ""
			intervals [3119]:
				xmin = 1135.5932
				xmax = 1135.7432
				text = "there"
			intervals [3120]:
				xmin = 1135.7432
				xmax = 1135.7732
				text = ""
			intervals [3121]:
				xmin = 1135.7732
				xmax = 1135.9932
				text = "while"
			intervals [3122]:
				xmin = 1135.9932
				xmax = 1136.0232
				text = "i"
			intervals [3123]:
				xmin = 1136.0232
				xmax = 1136.2432
				text = "was"
			intervals [3124]:
				xmin = 1136.2432
				xmax = 1137.5969
				text = ""
			intervals [3125]:
				xmin = 1137.5969
				xmax = 1137.7869
				text = "looking"
			intervals [3126]:
				xmin = 1137.7869
				xmax = 1137.8569
				text = "at"
			intervals [3127]:
				xmin = 1137.8569
				xmax = 1138.3369
				text = "television"
			intervals [3128]:
				xmin = 1138.3369
				xmax = 1138.5369
				text = ""
			intervals [3129]:
				xmin = 1138.5369
				xmax = 1138.7069
				text = "<unk>"
			intervals [3130]:
				xmin = 1138.7069
				xmax = 1144.0952
				text = ""
			intervals [3131]:
				xmin = 1144.0952
				xmax = 1144.2852
				text = "well"
			intervals [3132]:
				xmin = 1144.2852
				xmax = 1144.3552
				text = "they"
			intervals [3133]:
				xmin = 1144.3552
				xmax = 1144.4952
				text = "have"
			intervals [3134]:
				xmin = 1144.4952
				xmax = 1144.5752
				text = "to"
			intervals [3135]:
				xmin = 1144.5752
				xmax = 1144.7652
				text = "call"
			intervals [3136]:
				xmin = 1144.7652
				xmax = 1144.8252
				text = "it"
			intervals [3137]:
				xmin = 1144.8252
				xmax = 1144.9052
				text = "a"
			intervals [3138]:
				xmin = 1144.9052
				xmax = 1145.2352
				text = "hobby"
			intervals [3139]:
				xmin = 1145.2352
				xmax = 1145.5752
				text = "because"
			intervals [3140]:
				xmin = 1145.5752
				xmax = 1145.6452
				text = "i"
			intervals [3141]:
				xmin = 1145.6452
				xmax = 1145.8052
				text = "like"
			intervals [3142]:
				xmin = 1145.8052
				xmax = 1145.8852
				text = "to"
			intervals [3143]:
				xmin = 1145.8852
				xmax = 1146.0852
				text = "fool"
			intervals [3144]:
				xmin = 1146.0852
				xmax = 1146.1752
				text = "with"
			intervals [3145]:
				xmin = 1146.1752
				xmax = 1146.2652
				text = "them"
			intervals [3146]:
				xmin = 1146.2652
				xmax = 1146.4152
				text = "i"
			intervals [3147]:
				xmin = 1146.4152
				xmax = 1146.5752
				text = "always"
			intervals [3148]:
				xmin = 1146.5752
				xmax = 1146.6952
				text = "did"
			intervals [3149]:
				xmin = 1146.6952
				xmax = 1146.8852
				text = "like"
			intervals [3150]:
				xmin = 1146.8852
				xmax = 1147.1852
				text = "steam"
			intervals [3151]:
				xmin = 1147.1852
				xmax = 1147.4852
				text = "engines"
			intervals [3152]:
				xmin = 1147.4852
				xmax = 1147.5852
				text = "you"
			intervals [3153]:
				xmin = 1147.5852
				xmax = 1147.7752
				text = "know"
			intervals [3154]:
				xmin = 1147.7752
				xmax = 1147.9852
				text = "that"
			intervals [3155]:
				xmin = 1147.9852
				xmax = 1148.0352
				text = ""
			intervals [3156]:
				xmin = 1148.0352
				xmax = 1148.2552
				text = "that"
			intervals [3157]:
				xmin = 1148.2552
				xmax = 1148.4652
				text = ""
			intervals [3158]:
				xmin = 1148.4652
				xmax = 1148.7552
				text = "this"
			intervals [3159]:
				xmin = 1148.7552
				xmax = 1148.8552
				text = "is"
			intervals [3160]:
				xmin = 1148.8552
				xmax = 1149.2052
				text = "something"
			intervals [3161]:
				xmin = 1149.2052
				xmax = 1149.3052
				text = ""
			intervals [3162]:
				xmin = 1149.3052
				xmax = 1149.5352
				text = "that"
			intervals [3163]:
				xmin = 1149.5352
				xmax = 1149.6052
				text = ""
			intervals [3164]:
				xmin = 1149.6052
				xmax = 1149.8452
				text = "uh"
			intervals [3165]:
				xmin = 1149.8452
				xmax = 1151.0029
				text = ""
			intervals [3166]:
				xmin = 1151.0029
				xmax = 1151.1929
				text = "that"
			intervals [3167]:
				xmin = 1151.1929
				xmax = 1151.2629
				text = ""
			intervals [3168]:
				xmin = 1151.2629
				xmax = 1151.5829
				text = "hangs"
			intervals [3169]:
				xmin = 1151.5829
				xmax = 1151.8129
				text = "on"
			intervals [3170]:
				xmin = 1151.8129
				xmax = 1151.8929
				text = ""
			intervals [3171]:
				xmin = 1151.8929
				xmax = 1152.0129
				text = "to"
			intervals [3172]:
				xmin = 1152.0129
				xmax = 1152.4029
				text = "me"
			intervals [3173]:
				xmin = 1152.4029
				xmax = 1152.6129
				text = ""
			intervals [3174]:
				xmin = 1152.6129
				xmax = 1152.7729
				text = "ever"
			intervals [3175]:
				xmin = 1152.7729
				xmax = 1152.9929
				text = "since"
			intervals [3176]:
				xmin = 1152.9929
				xmax = 1153.1629
				text = "i"
			intervals [3177]:
				xmin = 1153.1629
				xmax = 1153.5629
				text = "was"
			intervals [3178]:
				xmin = 1153.5629
				xmax = 1154.3427
				text = ""
			intervals [3179]:
				xmin = 1154.3427
				xmax = 1154.4427
				text = "a"
			intervals [3180]:
				xmin = 1154.4427
				xmax = 1154.8627
				text = "small"
			intervals [3181]:
				xmin = 1154.8627
				xmax = 1155.1227
				text = "kid"
			intervals [3182]:
				xmin = 1155.1227
				xmax = 1155.1927
				text = ""
			intervals [3183]:
				xmin = 1155.1927
				xmax = 1155.2927
				text = "you"
			intervals [3184]:
				xmin = 1155.2927
				xmax = 1155.4227
				text = "know"
			intervals [3185]:
				xmin = 1155.4227
				xmax = 1155.5527
				text = "the"
			intervals [3186]:
				xmin = 1155.5527
				xmax = 1155.8027
				text = "fire"
			intervals [3187]:
				xmin = 1155.8027
				xmax = 1156.2427
				text = "department"
			intervals [3188]:
				xmin = 1156.2427
				xmax = 1156.3627
				text = "used"
			intervals [3189]:
				xmin = 1156.3627
				xmax = 1156.4227
				text = "to"
			intervals [3190]:
				xmin = 1156.4227
				xmax = 1156.5727
				text = "have"
			intervals [3191]:
				xmin = 1156.5727
				xmax = 1156.8727
				text = "steam"
			intervals [3192]:
				xmin = 1156.8727
				xmax = 1157.1027
				text = "engines"
			intervals [3193]:
				xmin = 1157.1027
				xmax = 1157.1827
				text = "to"
			intervals [3194]:
				xmin = 1157.1827
				xmax = 1157.5127
				text = "pump"
			intervals [3195]:
				xmin = 1157.5127
				xmax = 1157.8427
				text = "water"
			intervals [3196]:
				xmin = 1157.8427
				xmax = 1158.8031
				text = ""
			intervals [3197]:
				xmin = 1158.8031
				xmax = 1159.1431
				text = "steam"
			intervals [3198]:
				xmin = 1159.1431
				xmax = 1159.5131
				text = "pumpers"
			intervals [3199]:
				xmin = 1159.5131
				xmax = 1159.6231
				text = "that"
			intervals [3200]:
				xmin = 1159.6231
				xmax = 1159.6731
				text = "s"
			intervals [3201]:
				xmin = 1159.6731
				xmax = 1159.9731
				text = "before"
			intervals [3202]:
				xmin = 1159.9731
				xmax = 1160.1531
				text = "your"
			intervals [3203]:
				xmin = 1160.1531
				xmax = 1160.4831
				text = "time"
			intervals [3204]:
				xmin = 1160.4831
				xmax = 1161.2283
				text = ""
			intervals [3205]:
				xmin = 1161.2283
				xmax = 1161.3683
				text = "you"
			intervals [3206]:
				xmin = 1161.3683
				xmax = 1161.5083
				text = "don't"
			intervals [3207]:
				xmin = 1161.5083
				xmax = 1161.8183
				text = "remember"
			intervals [3208]:
				xmin = 1161.8183
				xmax = 1161.9983
				text = "that"
			intervals [3209]:
				xmin = 1161.9983
				xmax = 1162.0583
				text = "i"
			intervals [3210]:
				xmin = 1162.0583
				xmax = 1162.1983
				text = "don't"
			intervals [3211]:
				xmin = 1162.1983
				xmax = 1162.3383
				text = "supp-"
			intervals [3212]:
				xmin = 1162.3383
				xmax = 1162.5283
				text = "unless"
			intervals [3213]:
				xmin = 1162.5283
				xmax = 1162.5883
				text = "you"
			intervals [3214]:
				xmin = 1162.5883
				xmax = 1162.7383
				text = "see"
			intervals [3215]:
				xmin = 1162.7383
				xmax = 1162.8483
				text = "one"
			intervals [3216]:
				xmin = 1162.8483
				xmax = 1162.9083
				text = "in"
			intervals [3217]:
				xmin = 1162.9083
				xmax = 1162.9483
				text = "a"
			intervals [3218]:
				xmin = 1162.9483
				xmax = 1163.4983
				text = "museum"
			intervals [3219]:
				xmin = 1163.4983
				xmax = 1165.5775
				text = ""
			intervals [3220]:
				xmin = 1165.5775
				xmax = 1166.0875
				text = "yes"
			intervals [3221]:
				xmin = 1166.0875
				xmax = 1166.3407
				text = ""
			intervals [3222]:
				xmin = 1166.3407
				xmax = 1166.6307
				text = "uh"
			intervals [3223]:
				xmin = 1166.6307
				xmax = 1166.7007
				text = "they"
			intervals [3224]:
				xmin = 1166.7007
				xmax = 1166.8807
				text = "have"
			intervals [3225]:
				xmin = 1166.8807
				xmax = 1167.0607
				text = "them"
			intervals [3226]:
				xmin = 1167.0607
				xmax = 1167.2607
				text = "in"
			intervals [3227]:
				xmin = 1167.2607
				xmax = 1167.3207
				text = "the"
			intervals [3228]:
				xmin = 1167.3207
				xmax = 1167.3507
				text = ""
			intervals [3229]:
				xmin = 1167.3507
				xmax = 1167.5507
				text = "in"
			intervals [3230]:
				xmin = 1167.5507
				xmax = 1167.6607
				text = "the"
			intervals [3231]:
				xmin = 1167.6607
				xmax = 1168.3607
				text = "smithsonian"
			intervals [3232]:
				xmin = 1168.3607
				xmax = 1168.5607
				text = "and"
			intervals [3233]:
				xmin = 1168.5607
				xmax = 1168.6807
				text = "uh"
			intervals [3234]:
				xmin = 1168.6807
				xmax = 1169.6521
				text = ""
			intervals [3235]:
				xmin = 1169.6521
				xmax = 1169.9521
				text = "and"
			intervals [3236]:
				xmin = 1169.9521
				xmax = 1170.0021
				text = "uh"
			intervals [3237]:
				xmin = 1170.0021
				xmax = 1170.0321
				text = ""
			intervals [3238]:
				xmin = 1170.0321
				xmax = 1170.2921
				text = "some"
			intervals [3239]:
				xmin = 1170.2921
				xmax = 1170.5221
				text = "places"
			intervals [3240]:
				xmin = 1170.5221
				xmax = 1170.5821
				text = "they"
			intervals [3241]:
				xmin = 1170.5821
				xmax = 1170.7421
				text = "have"
			intervals [3242]:
				xmin = 1170.7421
				xmax = 1171.0121
				text = "different"
			intervals [3243]:
				xmin = 1171.0121
				xmax = 1171.2621
				text = "types"
			intervals [3244]:
				xmin = 1171.2621
				xmax = 1171.3521
				text = "they"
			intervals [3245]:
				xmin = 1171.3521
				xmax = 1171.6221
				text = "have"
			intervals [3246]:
				xmin = 1171.6221
				xmax = 1171.8421
				text = "a"
			intervals [3247]:
				xmin = 1171.8421
				xmax = 1171.9521
				text = "uh"
			intervals [3248]:
				xmin = 1171.9521
				xmax = 1175.3809
				text = ""
			intervals [3249]:
				xmin = 1175.3809
				xmax = 1175.8009
				text = "um"
			intervals [3250]:
				xmin = 1175.8009
				xmax = 1178.9274
				text = ""
			intervals [3251]:
				xmin = 1178.9274
				xmax = 1178.9574
				text = "i"
			intervals [3252]:
				xmin = 1178.9574
				xmax = 1179.0174
				text = ""
			intervals [3253]:
				xmin = 1179.0174
				xmax = 1179.1674
				text = "can't"
			intervals [3254]:
				xmin = 1179.1674
				xmax = 1179.3174
				text = "think"
			intervals [3255]:
				xmin = 1179.3174
				xmax = 1179.3574
				text = ""
			intervals [3256]:
				xmin = 1179.3574
				xmax = 1179.4274
				text = "of"
			intervals [3257]:
				xmin = 1179.4274
				xmax = 1179.5174
				text = "what"
			intervals [3258]:
				xmin = 1179.5174
				xmax = 1179.5474
				text = ""
			intervals [3259]:
				xmin = 1179.5474
				xmax = 1179.6074
				text = "the"
			intervals [3260]:
				xmin = 1179.6074
				xmax = 1179.7074
				text = "name"
			intervals [3261]:
				xmin = 1179.7074
				xmax = 1179.8474
				text = "is"
			intervals [3262]:
				xmin = 1179.8474
				xmax = 1180.0774
				text = "called"
			intervals [3263]:
				xmin = 1180.0774
				xmax = 1180.4277
				text = ""
			intervals [3264]:
				xmin = 1180.4277
				xmax = 1180.4877
				text = "a"
			intervals [3265]:
				xmin = 1180.4877
				xmax = 1180.7277
				text = "steam"
			intervals [3266]:
				xmin = 1180.7277
				xmax = 1180.8777
				text = "engine"
			intervals [3267]:
				xmin = 1180.8777
				xmax = 1180.9877
				text = "but"
			intervals [3268]:
				xmin = 1180.9877
				xmax = 1181.0177
				text = "i"
			intervals [3269]:
				xmin = 1181.0177
				xmax = 1181.2277
				text = "it"
			intervals [3270]:
				xmin = 1181.2277
				xmax = 1181.3677
				text = "s"
			intervals [3271]:
				xmin = 1181.3677
				xmax = 1181.4377
				text = "a"
			intervals [3272]:
				xmin = 1181.4377
				xmax = 1181.6277
				text = "it"
			intervals [3273]:
				xmin = 1181.6277
				xmax = 1181.9077
				text = "doesn't"
			intervals [3274]:
				xmin = 1181.9077
				xmax = 1182.0577
				text = "as"
			intervals [3275]:
				xmin = 1182.0577
				xmax = 1182.2977
				text = "pump"
			intervals [3276]:
				xmin = 1182.2977
				xmax = 1182.4077
				text = "as"
			intervals [3277]:
				xmin = 1182.4077
				xmax = 1182.4977
				text = "much"
			intervals [3278]:
				xmin = 1182.4977
				xmax = 1182.5577
				text = "as"
			intervals [3279]:
				xmin = 1182.5577
				xmax = 1182.6077
				text = "a"
			intervals [3280]:
				xmin = 1182.6077
				xmax = 1183.0377
				text = "direct"
			intervals [3281]:
				xmin = 1183.0377
				xmax = 1183.2777
				text = "pumping"
			intervals [3282]:
				xmin = 1183.2777
				xmax = 1183.3977
				text = ""
			intervals [3283]:
				xmin = 1183.3977
				xmax = 1183.5777
				text = "engine"
			intervals [3284]:
				xmin = 1183.5777
				xmax = 1183.6677
				text = ""
			intervals [3285]:
				xmin = 1183.6677
				xmax = 1184.0377
				text = "pumps"
			intervals [3286]:
				xmin = 1184.0377
				xmax = 1184.3611
				text = ""
			intervals [3287]:
				xmin = 1184.3611
				xmax = 1184.3911
				text = "i"
			intervals [3288]:
				xmin = 1184.3911
				xmax = 1184.6311
				text = "mean"
			intervals [3289]:
				xmin = 1184.6311
				xmax = 1184.6611
				text = ""
			intervals [3290]:
				xmin = 1184.6611
				xmax = 1184.7211
				text = "the"
			intervals [3291]:
				xmin = 1184.7211
				xmax = 1184.9862
				text = ""
			intervals [3292]:
				xmin = 1184.9862
				xmax = 1185.1062
				text = "the"
			intervals [3293]:
				xmin = 1185.1062
				xmax = 1185.2862
				text = "direct"
			intervals [3294]:
				xmin = 1185.2862
				xmax = 1185.4162
				text = ""
			intervals [3295]:
				xmin = 1185.4162
				xmax = 1185.6862
				text = "pumping"
			intervals [3296]:
				xmin = 1185.6862
				xmax = 1185.9062
				text = "engines"
			intervals [3297]:
				xmin = 1185.9062
				xmax = 1186.1362
				text = "have"
			intervals [3298]:
				xmin = 1186.1362
				xmax = 1186.2262
				text = "more"
			intervals [3299]:
				xmin = 1186.2262
				xmax = 1186.4162
				text = ""
			intervals [3300]:
				xmin = 1186.4162
				xmax = 1187.0162
				text = "capacity"
			intervals [3301]:
				xmin = 1187.0162
				xmax = 1187.2062
				text = "than"
			intervals [3302]:
				xmin = 1187.2062
				xmax = 1187.2862
				text = ""
			intervals [3303]:
				xmin = 1187.2862
				xmax = 1187.3562
				text = "the"
			intervals [3304]:
				xmin = 1187.3562
				xmax = 1188.0335
				text = ""
			intervals [3305]:
				xmin = 1188.0335
				xmax = 1188.1535
				text = "the"
			intervals [3306]:
				xmin = 1188.1535
				xmax = 1188.2835
				text = ""
			intervals [3307]:
				xmin = 1188.2835
				xmax = 1188.3935
				text = "other"
			intervals [3308]:
				xmin = 1188.3935
				xmax = 1188.4735
				text = ""
			intervals [3309]:
				xmin = 1188.4735
				xmax = 1188.6535
				text = "type"
			intervals [3310]:
				xmin = 1188.6535
				xmax = 1190.5778
				text = ""
			intervals [3311]:
				xmin = 1190.5778
				xmax = 1190.9578
				text = "and"
			intervals [3312]:
				xmin = 1190.9578
				xmax = 1191.1078
				text = "uh"
			intervals [3313]:
				xmin = 1191.1078
				xmax = 1191.8698
				text = ""
			intervals [3314]:
				xmin = 1191.8698
				xmax = 1191.9498
				text = "i"
			intervals [3315]:
				xmin = 1191.9498
				xmax = 1192.0798
				text = "have"
			intervals [3316]:
				xmin = 1192.0798
				xmax = 1192.2198
				text = ""
			intervals [3317]:
				xmin = 1192.2198
				xmax = 1192.6298
				text = "always"
			intervals [3318]:
				xmin = 1192.6298
				xmax = 1192.8098
				text = ""
			intervals [3319]:
				xmin = 1192.8098
				xmax = 1192.9698
				text = "been"
			intervals [3320]:
				xmin = 1192.9698
				xmax = 1193.0498
				text = "an"
			intervals [3321]:
				xmin = 1193.0498
				xmax = 1193.1898
				text = ""
			intervals [3322]:
				xmin = 1193.1898
				xmax = 1193.5298
				text = "admirer"
			intervals [3323]:
				xmin = 1193.5298
				xmax = 1193.5898
				text = "of"
			intervals [3324]:
				xmin = 1193.5898
				xmax = 1193.9398
				text = "steam"
			intervals [3325]:
				xmin = 1193.9398
				xmax = 1194.1698
				text = ""
			intervals [3326]:
				xmin = 1194.1698
				xmax = 1194.5898
				text = "engines"
			intervals [3327]:
				xmin = 1194.5898
				xmax = 1195.4728
				text = ""
			intervals [3328]:
				xmin = 1195.4728
				xmax = 1195.6528
				text = "i"
			intervals [3329]:
				xmin = 1195.6528
				xmax = 1195.9228
				text = "when"
			intervals [3330]:
				xmin = 1195.9228
				xmax = 1196.0028
				text = "i"
			intervals [3331]:
				xmin = 1196.0028
				xmax = 1196.1428
				text = ""
			intervals [3332]:
				xmin = 1196.1428
				xmax = 1196.2528
				text = "was"
			intervals [3333]:
				xmin = 1196.2528
				xmax = 1196.3528
				text = "in"
			intervals [3334]:
				xmin = 1196.3528
				xmax = 1196.3928
				text = ""
			intervals [3335]:
				xmin = 1196.3928
				xmax = 1196.4828
				text = "the"
			intervals [3336]:
				xmin = 1196.4828
				xmax = 1196.5328
				text = ""
			intervals [3337]:
				xmin = 1196.5328
				xmax = 1196.6728
				text = "in"
			intervals [3338]:
				xmin = 1196.6728
				xmax = 1196.7628
				text = "the"
			intervals [3339]:
				xmin = 1196.7628
				xmax = 1197.3428
				text = "department"
			intervals [3340]:
				xmin = 1197.3428
				xmax = 1197.4328
				text = "i"
			intervals [3341]:
				xmin = 1197.4328
				xmax = 1197.5628
				text = "used"
			intervals [3342]:
				xmin = 1197.5628
				xmax = 1197.6228
				text = "to"
			intervals [3343]:
				xmin = 1197.6228
				xmax = 1197.6828
				text = "go"
			intervals [3344]:
				xmin = 1197.6828
				xmax = 1197.7828
				text = "and"
			intervals [3345]:
				xmin = 1197.7828
				xmax = 1198.1828
				text = "inspect"
			intervals [3346]:
				xmin = 1198.1828
				xmax = 1198.2328
				text = ""
			intervals [3347]:
				xmin = 1198.2328
				xmax = 1198.8128
				text = "buildings"
			intervals [3348]:
				xmin = 1198.8128
				xmax = 1199.321
				text = ""
			intervals [3349]:
				xmin = 1199.321
				xmax = 1199.691
				text = "and"
			intervals [3350]:
				xmin = 1199.691
				xmax = 1200.001
				text = "uh"
			intervals [3351]:
				xmin = 1200.001
				xmax = 1200.081
				text = "i"
			intervals [3352]:
				xmin = 1200.081
				xmax = 1200.171
				text = "g-"
			intervals [3353]:
				xmin = 1200.171
				xmax = 1200.511
				text = "inspect"
			intervals [3354]:
				xmin = 1200.511
				xmax = 1200.591
				text = "the"
			intervals [3355]:
				xmin = 1200.591
				xmax = 1200.971
				text = "ammonia"
			intervals [3356]:
				xmin = 1200.971
				xmax = 1201.591
				text = "plants"
			intervals [3357]:
				xmin = 1201.591
				xmax = 1202.3747
				text = ""
			intervals [3358]:
				xmin = 1202.3747
				xmax = 1202.5947
				text = "those"
			intervals [3359]:
				xmin = 1202.5947
				xmax = 1202.7247
				text = "that"
			intervals [3360]:
				xmin = 1202.7247
				xmax = 1203.1547
				text = "operated"
			intervals [3361]:
				xmin = 1203.1547
				xmax = 1203.3447
				text = "by"
			intervals [3362]:
				xmin = 1203.3447
				xmax = 1204.1247
				text = "steam"
			intervals [3363]:
				xmin = 1204.1247
				xmax = 1204.3377
				text = ""
			intervals [3364]:
				xmin = 1204.3377
				xmax = 1204.4977
				text = "i"
			intervals [3365]:
				xmin = 1204.4977
				xmax = 1204.6277
				text = "would"
			intervals [3366]:
				xmin = 1204.6277
				xmax = 1204.8777
				text = "watch"
			intervals [3367]:
				xmin = 1204.8777
				xmax = 1204.9777
				text = "them"
			intervals [3368]:
				xmin = 1204.9777
				xmax = 1205.0977
				text = "for"
			intervals [3369]:
				xmin = 1205.0977
				xmax = 1205.1277
				text = "a"
			intervals [3370]:
				xmin = 1205.1277
				xmax = 1205.4877
				text = "long"
			intervals [3371]:
				xmin = 1205.4877
				xmax = 1205.6177
				text = "time"
			intervals [3372]:
				xmin = 1205.6177
				xmax = 1205.8177
				text = "just"
			intervals [3373]:
				xmin = 1205.8177
				xmax = 1205.9977
				text = "look"
			intervals [3374]:
				xmin = 1205.9977
				xmax = 1206.0777
				text = "at"
			intervals [3375]:
				xmin = 1206.0777
				xmax = 1206.1377
				text = ""
			intervals [3376]:
				xmin = 1206.1377
				xmax = 1206.2477
				text = "them"
			intervals [3377]:
				xmin = 1206.2477
				xmax = 1206.6039
				text = ""
			intervals [3378]:
				xmin = 1206.6039
				xmax = 1207.8739
				text = "<unk>"
			intervals [3379]:
				xmin = 1207.8739
				xmax = 1207.9939
				text = "it"
			intervals [3380]:
				xmin = 1207.9939
				xmax = 1208.3239
				text = "always"
			intervals [3381]:
				xmin = 1208.3239
				xmax = 1208.7939
				text = "fascinated"
			intervals [3382]:
				xmin = 1208.7939
				xmax = 1209.0139
				text = "me"
			intervals [3383]:
				xmin = 1209.0139
				xmax = 1209.2643
				text = ""
			intervals [3384]:
				xmin = 1209.2643
				xmax = 1209.4943
				text = "and"
			intervals [3385]:
				xmin = 1209.4943
				xmax = 1209.8543
				text = "also"
			intervals [3386]:
				xmin = 1209.8543
				xmax = 1210.0043
				text = "the"
			intervals [3387]:
				xmin = 1210.0043
				xmax = 1210.3613
				text = ""
			intervals [3388]:
				xmin = 1210.3613
				xmax = 1210.4913
				text = "the"
			intervals [3389]:
				xmin = 1210.4913
				xmax = 1211.2813
				text = "trains"
			intervals [3390]:
				xmin = 1211.2813
				xmax = 1212.1236
				text = ""
			intervals [3391]:
				xmin = 1212.1236
				xmax = 1212.6936
				text = "trains"
			intervals [3392]:
				xmin = 1212.6936
				xmax = 1213.2336
				text = "always"
			intervals [3393]:
				xmin = 1213.2336
				xmax = 1213.3236
				text = ""
			intervals [3394]:
				xmin = 1213.3236
				xmax = 1213.6736
				text = "uh"
			intervals [3395]:
				xmin = 1213.6736
				xmax = 1214.4746
				text = ""
			intervals [3396]:
				xmin = 1214.4746
				xmax = 1214.8946
				text = "railroad"
			intervals [3397]:
				xmin = 1214.8946
				xmax = 1215.3746
				text = "trains"
			intervals [3398]:
				xmin = 1215.3746
				xmax = 1215.7216
				text = ""
			intervals [3399]:
				xmin = 1215.7216
				xmax = 1216.2116
				text = "always"
			intervals [3400]:
				xmin = 1216.2116
				xmax = 1216.8428
				text = ""
			intervals [3401]:
				xmin = 1216.8428
				xmax = 1217.2328
				text = "the"
			intervals [3402]:
				xmin = 1217.2328
				xmax = 1217.6428
				text = "uh"
			intervals [3403]:
				xmin = 1217.6428
				xmax = 1217.7796
				text = ""
			intervals [3404]:
				xmin = 1217.7796
				xmax = 1218.0796
				text = "steam"
			intervals [3405]:
				xmin = 1218.0796
				xmax = 1218.3196
				text = "engines"
			intervals [3406]:
				xmin = 1218.3196
				xmax = 1218.6196
				text = "always"
			intervals [3407]:
				xmin = 1218.6196
				xmax = 1219.0996
				text = "fascinated"
			intervals [3408]:
				xmin = 1219.0996
				xmax = 1219.1596
				text = "me"
			intervals [3409]:
				xmin = 1219.1596
				xmax = 1219.2596
				text = "i"
			intervals [3410]:
				xmin = 1219.2596
				xmax = 1219.3596
				text = "d"
			intervals [3411]:
				xmin = 1219.3596
				xmax = 1219.4796
				text = "go"
			intervals [3412]:
				xmin = 1219.4796
				xmax = 1219.6096
				text = "to"
			intervals [3413]:
				xmin = 1219.6096
				xmax = 1219.8796
				text = "watch"
			intervals [3414]:
				xmin = 1219.8796
				xmax = 1219.9796
				text = "'em"
			intervals [3415]:
				xmin = 1219.9796
				xmax = 1220.1549
				text = ""
			intervals [3416]:
				xmin = 1220.1549
				xmax = 1220.3349
				text = "wait"
			intervals [3417]:
				xmin = 1220.3349
				xmax = 1220.4749
				text = "for"
			intervals [3418]:
				xmin = 1220.4749
				xmax = 1220.6549
				text = "one"
			intervals [3419]:
				xmin = 1220.6549
				xmax = 1220.7249
				text = "to"
			intervals [3420]:
				xmin = 1220.7249
				xmax = 1220.9549
				text = "come"
			intervals [3421]:
				xmin = 1220.9549
				xmax = 1221.2349
				text = "past"
			intervals [3422]:
				xmin = 1221.2349
				xmax = 1221.2949
				text = "the"
			intervals [3423]:
				xmin = 1221.2949
				xmax = 1221.5849
				text = "different"
			intervals [3424]:
				xmin = 1221.5849
				xmax = 1221.7949
				text = "areas"
			intervals [3425]:
				xmin = 1221.7949
				xmax = 1221.9149
				text = "when"
			intervals [3426]:
				xmin = 1221.9149
				xmax = 1221.9649
				text = "i"
			intervals [3427]:
				xmin = 1221.9649
				xmax = 1222.0749
				text = "was"
			intervals [3428]:
				xmin = 1222.0749
				xmax = 1222.1249
				text = "a"
			intervals [3429]:
				xmin = 1222.1249
				xmax = 1222.3849
				text = "kid"
			intervals [3430]:
				xmin = 1222.3849
				xmax = 1222.4849
				text = "you"
			intervals [3431]:
				xmin = 1222.4849
				xmax = 1222.7049
				text = "know"
			intervals [3432]:
				xmin = 1222.7049
				xmax = 1223.0311
				text = ""
			intervals [3433]:
				xmin = 1223.0311
				xmax = 1223.1811
				text = "see"
			intervals [3434]:
				xmin = 1223.1811
				xmax = 1223.3311
				text = "them"
			intervals [3435]:
				xmin = 1223.3311
				xmax = 1223.6011
				text = "shoot"
			intervals [3436]:
				xmin = 1223.6011
				xmax = 1223.9811
				text = "pass"
			intervals [3437]:
				xmin = 1223.9811
				xmax = 1224.1711
				text = "and"
			intervals [3438]:
				xmin = 1224.1711
				xmax = 1225.0275
				text = ""
			intervals [3439]:
				xmin = 1225.0275
				xmax = 1225.5875
				text = "uh"
			intervals [3440]:
				xmin = 1225.5875
				xmax = 1226.2192
				text = ""
			intervals [3441]:
				xmin = 1226.2192
				xmax = 1226.4392
				text = "coming"
			intervals [3442]:
				xmin = 1226.4392
				xmax = 1226.5992
				text = "into"
			intervals [3443]:
				xmin = 1226.5992
				xmax = 1227.1592
				text = "washington"
			intervals [3444]:
				xmin = 1227.1592
				xmax = 1227.3892
				text = "and"
			intervals [3445]:
				xmin = 1227.3892
				xmax = 1227.7967
				text = ""
			intervals [3446]:
				xmin = 1227.7967
				xmax = 1228.0867
				text = "places"
			intervals [3447]:
				xmin = 1228.0867
				xmax = 1228.3467
				text = "like"
			intervals [3448]:
				xmin = 1228.3467
				xmax = 1228.6167
				text = "that"
			intervals [3449]:
				xmin = 1228.6167
				xmax = 1228.8912
				text = ""
			intervals [3450]:
				xmin = 1228.8912
				xmax = 1229.0512
				text = "matter"
			intervals [3451]:
				xmin = 1229.0512
				xmax = 1229.1112
				text = "of"
			intervals [3452]:
				xmin = 1229.1112
				xmax = 1229.3512
				text = "fact"
			intervals [3453]:
				xmin = 1229.3512
				xmax = 1229.4812
				text = "i"
			intervals [3454]:
				xmin = 1229.4812
				xmax = 1229.8112
				text = "raced"
			intervals [3455]:
				xmin = 1229.8112
				xmax = 1230.0012
				text = "one"
			intervals [3456]:
				xmin = 1230.0012
				xmax = 1230.2212
				text = "one"
			intervals [3457]:
				xmin = 1230.2212
				xmax = 1230.4612
				text = "time"
			intervals [3458]:
				xmin = 1230.4612
				xmax = 1231.2979
				text = ""
			intervals [3459]:
				xmin = 1231.2979
				xmax = 1231.5879
				text = "yes"
			intervals [3460]:
				xmin = 1231.5879
				xmax = 1231.7179
				text = "i"
			intervals [3461]:
				xmin = 1231.7179
				xmax = 1231.8679
				text = "was"
			intervals [3462]:
				xmin = 1231.8679
				xmax = 1232.1379
				text = "going"
			intervals [3463]:
				xmin = 1232.1379
				xmax = 1232.4979
				text = "to"
			intervals [3464]:
				xmin = 1232.4979
				xmax = 1232.6879
				text = "um"
			intervals [3465]:
				xmin = 1232.6879
				xmax = 1235.2969
				text = ""
			intervals [3466]:
				xmin = 1235.2969
				xmax = 1236.1069
				text = "chicago"
			intervals [3467]:
				xmin = 1236.1069
				xmax = 1236.3869
				text = "from"
			intervals [3468]:
				xmin = 1236.3869
				xmax = 1237.0869
				text = "detroit"
			intervals [3469]:
				xmin = 1237.0869
				xmax = 1238.8733
				text = ""
			intervals [3470]:
				xmin = 1238.8733
				xmax = 1239.2433
				text = "uh"
			intervals [3471]:
				xmin = 1239.2433
				xmax = 1239.5046
				text = ""
			intervals [3472]:
				xmin = 1239.5046
				xmax = 1239.7146
				text = "back"
			intervals [3473]:
				xmin = 1239.7146
				xmax = 1239.7946
				text = "in"
			intervals [3474]:
				xmin = 1239.7946
				xmax = 1240.3946
				text = "nineteen"
			intervals [3475]:
				xmin = 1240.3946
				xmax = 1240.6446
				text = "thirty"
			intervals [3476]:
				xmin = 1240.6446
				xmax = 1240.9346
				text = "five"
			intervals [3477]:
				xmin = 1240.9346
				xmax = 1241.0446
				text = "i"
			intervals [3478]:
				xmin = 1241.0446
				xmax = 1241.1446
				text = "had"
			intervals [3479]:
				xmin = 1241.1446
				xmax = 1241.1846
				text = "a"
			intervals [3480]:
				xmin = 1241.1846
				xmax = 1241.7846
				text = "nineteen"
			intervals [3481]:
				xmin = 1241.7846
				xmax = 1242.0446
				text = "thirty"
			intervals [3482]:
				xmin = 1242.0446
				xmax = 1242.3846
				text = "five"
			intervals [3483]:
				xmin = 1242.3846
				xmax = 1242.6346
				text = "ford"
			intervals [3484]:
				xmin = 1242.6346
				xmax = 1242.7346
				text = "at"
			intervals [3485]:
				xmin = 1242.7346
				xmax = 1242.8746
				text = "that"
			intervals [3486]:
				xmin = 1242.8746
				xmax = 1243.1646
				text = "time"
			intervals [3487]:
				xmin = 1243.1646
				xmax = 1243.9956
				text = ""
			intervals [3488]:
				xmin = 1243.9956
				xmax = 1244.2956
				text = "brand"
			intervals [3489]:
				xmin = 1244.2956
				xmax = 1244.4656
				text = "new"
			intervals [3490]:
				xmin = 1244.4656
				xmax = 1244.7856
				text = "car"
			intervals [3491]:
				xmin = 1244.7856
				xmax = 1246.415
				text = ""
			intervals [3492]:
				xmin = 1246.415
				xmax = 1246.525
				text = "the"
			intervals [3493]:
				xmin = 1246.525
				xmax = 1246.735
				text = "was"
			intervals [3494]:
				xmin = 1246.735
				xmax = 1246.895
				text = "one"
			intervals [3495]:
				xmin = 1246.895
				xmax = 1246.955
				text = "of"
			intervals [3496]:
				xmin = 1246.955
				xmax = 1247.055
				text = "the"
			intervals [3497]:
				xmin = 1247.055
				xmax = 1247.3995
				text = ""
			intervals [3498]:
				xmin = 1247.3995
				xmax = 1247.9195
				text = "first"
			intervals [3499]:
				xmin = 1247.9195
				xmax = 1248.7284
				text = ""
			intervals [3500]:
				xmin = 1248.7284
				xmax = 1248.9484
				text = "that"
			intervals [3501]:
				xmin = 1248.9484
				xmax = 1249.1484
				text = "was"
			intervals [3502]:
				xmin = 1249.1484
				xmax = 1249.2384
				text = "the"
			intervals [3503]:
				xmin = 1249.2384
				xmax = 1249.5884
				text = "first"
			intervals [3504]:
				xmin = 1249.5884
				xmax = 1249.7784
				text = "v"
			intervals [3505]:
				xmin = 1249.7784
				xmax = 1249.9984
				text = "eight"
			intervals [3506]:
				xmin = 1249.9984
				xmax = 1250.3138
				text = ""
			intervals [3507]:
				xmin = 1250.3138
				xmax = 1250.4438
				text = "but"
			intervals [3508]:
				xmin = 1250.4438
				xmax = 1250.5038
				text = "it"
			intervals [3509]:
				xmin = 1250.5038
				xmax = 1250.6538
				text = "was"
			intervals [3510]:
				xmin = 1250.6538
				xmax = 1250.8238
				text = "one"
			intervals [3511]:
				xmin = 1250.8238
				xmax = 1250.8838
				text = "of"
			intervals [3512]:
				xmin = 1250.8838
				xmax = 1250.9738
				text = "the"
			intervals [3513]:
				xmin = 1250.9738
				xmax = 1251.3238
				text = "first"
			intervals [3514]:
				xmin = 1251.3238
				xmax = 1251.3838
				text = "v"
			intervals [3515]:
				xmin = 1251.3838
				xmax = 1251.5638
				text = "eight"
			intervals [3516]:
				xmin = 1251.5638
				xmax = 1251.9538
				text = "engines"
			intervals [3517]:
				xmin = 1251.9538
				xmax = 1251.9838
				text = ""
			intervals [3518]:
				xmin = 1251.9838
				xmax = 1252.1738
				text = "that"
			intervals [3519]:
				xmin = 1252.1738
				xmax = 1252.2038
				text = "th-"
			intervals [3520]:
				xmin = 1252.2038
				xmax = 1252.4838
				text = "ford"
			intervals [3521]:
				xmin = 1252.4838
				xmax = 1252.6638
				text = "put"
			intervals [3522]:
				xmin = 1252.6638
				xmax = 1252.8038
				text = "out"
			intervals [3523]:
				xmin = 1252.8038
				xmax = 1253.6278
				text = ""
			intervals [3524]:
				xmin = 1253.6278
				xmax = 1253.8078
				text = "and"
			intervals [3525]:
				xmin = 1253.8078
				xmax = 1254.0378
				text = "i"
			intervals [3526]:
				xmin = 1254.0378
				xmax = 1254.4778
				text = "raced"
			intervals [3527]:
				xmin = 1254.4778
				xmax = 1254.5078
				text = ""
			intervals [3528]:
				xmin = 1254.5078
				xmax = 1254.6678
				text = "i"
			intervals [3529]:
				xmin = 1254.6678
				xmax = 1254.7578
				text = "was"
			intervals [3530]:
				xmin = 1254.7578
				xmax = 1254.9478
				text = "on"
			intervals [3531]:
				xmin = 1254.9478
				xmax = 1255.0178
				text = "a"
			intervals [3532]:
				xmin = 1255.0178
				xmax = 1255.2416
				text = ""
			intervals [3533]:
				xmin = 1255.2416
				xmax = 1255.5716
				text = "high"
			intervals [3534]:
				xmin = 1255.5716
				xmax = 1255.9716
				text = "speed"
			intervals [3535]:
				xmin = 1255.9716
				xmax = 1256.5816
				text = "highway"
			intervals [3536]:
				xmin = 1256.5816
				xmax = 1256.7921
				text = ""
			intervals [3537]:
				xmin = 1256.7921
				xmax = 1256.9121
				text = "and"
			intervals [3538]:
				xmin = 1256.9121
				xmax = 1257.0421
				text = "i"
			intervals [3539]:
				xmin = 1257.0421
				xmax = 1257.2421
				text = "was"
			intervals [3540]:
				xmin = 1257.2421
				xmax = 1257.7021
				text = "racing"
			intervals [3541]:
				xmin = 1257.7021
				xmax = 1257.8821
				text = "a"
			intervals [3542]:
				xmin = 1257.8821
				xmax = 1258.1121
				text = "new"
			intervals [3543]:
				xmin = 1258.1121
				xmax = 1258.4021
				text = "york"
			intervals [3544]:
				xmin = 1258.4021
				xmax = 1258.8221
				text = "central"
			intervals [3545]:
				xmin = 1258.8221
				xmax = 1258.8721
				text = ""
			intervals [3546]:
				xmin = 1258.8721
				xmax = 1259.4321
				text = "train"
			intervals [3547]:
				xmin = 1259.4321
				xmax = 1262.0677
				text = ""
			intervals [3548]:
				xmin = 1262.0677
				xmax = 1262.1577
				text = "it"
			intervals [3549]:
				xmin = 1262.1577
				xmax = 1262.3777
				text = "was"
			intervals [3550]:
				xmin = 1262.3777
				xmax = 1262.5377
				text = "i"
			intervals [3551]:
				xmin = 1262.5377
				xmax = 1262.7777
				text = "guess"
			intervals [3552]:
				xmin = 1262.7777
				xmax = 1262.8677
				text = "on"
			intervals [3553]:
				xmin = 1262.8677
				xmax = 1262.9577
				text = "its"
			intervals [3554]:
				xmin = 1262.9577
				xmax = 1263.1177
				text = "way"
			intervals [3555]:
				xmin = 1263.1177
				xmax = 1263.3777
				text = "from"
			intervals [3556]:
				xmin = 1263.3777
				xmax = 1263.4477
				text = ""
			intervals [3557]:
				xmin = 1263.4477
				xmax = 1263.5477
				text = "to"
			intervals [3558]:
				xmin = 1263.5477
				xmax = 1264.0977
				text = "chicago"
			intervals [3559]:
				xmin = 1264.0977
				xmax = 1264.4677
				text = "from"
			intervals [3560]:
				xmin = 1264.4677
				xmax = 1264.7777
				text = "um"
			intervals [3561]:
				xmin = 1264.7777
				xmax = 1265.5821
				text = ""
			intervals [3562]:
				xmin = 1265.5821
				xmax = 1265.7221
				text = "uh"
			intervals [3563]:
				xmin = 1265.7221
				xmax = 1266.2021
				text = "detroit"
			intervals [3564]:
				xmin = 1266.2021
				xmax = 1266.3221
				text = "that"
			intervals [3565]:
				xmin = 1266.3221
				xmax = 1266.3721
				text = "s"
			intervals [3566]:
				xmin = 1266.3721
				xmax = 1266.4721
				text = "what"
			intervals [3567]:
				xmin = 1266.4721
				xmax = 1266.5921
				text = "i"
			intervals [3568]:
				xmin = 1266.5921
				xmax = 1266.8621
				text = "was"
			intervals [3569]:
				xmin = 1266.8621
				xmax = 1267.021
				text = ""
			intervals [3570]:
				xmin = 1267.021
				xmax = 1267.181
				text = "where"
			intervals [3571]:
				xmin = 1267.181
				xmax = 1267.301
				text = "i"
			intervals [3572]:
				xmin = 1267.301
				xmax = 1267.451
				text = "was"
			intervals [3573]:
				xmin = 1267.451
				xmax = 1267.581
				text = "on"
			intervals [3574]:
				xmin = 1267.581
				xmax = 1267.611
				text = "a"
			intervals [3575]:
				xmin = 1267.611
				xmax = 1267.771
				text = ""
			intervals [3576]:
				xmin = 1267.771
				xmax = 1267.941
				text = "way"
			intervals [3577]:
				xmin = 1267.941
				xmax = 1268.081
				text = "for"
			intervals [3578]:
				xmin = 1268.081
				xmax = 1268.261
				text = ""
			intervals [3579]:
				xmin = 1268.261
				xmax = 1268.361
				text = "to"
			intervals [3580]:
				xmin = 1268.361
				xmax = 1268.721
				text = "anyway"
			intervals [3581]:
				xmin = 1268.721
				xmax = 1268.981
				text = ""
			intervals [3582]:
				xmin = 1268.981
				xmax = 1269.151
				text = "and"
			intervals [3583]:
				xmin = 1269.151
				xmax = 1269.291
				text = "he"
			intervals [3584]:
				xmin = 1269.291
				xmax = 1269.711
				text = "was"
			intervals [3585]:
				xmin = 1269.711
				xmax = 1270.0926
				text = ""
			intervals [3586]:
				xmin = 1270.0926
				xmax = 1270.6026
				text = "almost"
			intervals [3587]:
				xmin = 1270.6026
				xmax = 1270.6726
				text = ""
			intervals [3588]:
				xmin = 1270.6726
				xmax = 1271.0626
				text = "side"
			intervals [3589]:
				xmin = 1271.0626
				xmax = 1271.2526
				text = "by"
			intervals [3590]:
				xmin = 1271.2526
				xmax = 1271.5626
				text = "side"
			intervals [3591]:
				xmin = 1271.5626
				xmax = 1271.7726
				text = "with"
			intervals [3592]:
				xmin = 1271.7726
				xmax = 1271.8026
				text = ""
			intervals [3593]:
				xmin = 1271.8026
				xmax = 1271.9626
				text = "me"
			intervals [3594]:
				xmin = 1271.9626
				xmax = 1272.8644
				text = ""
			intervals [3595]:
				xmin = 1272.8644
				xmax = 1273.0444
				text = "and"
			intervals [3596]:
				xmin = 1273.0444
				xmax = 1273.1744
				text = "i"
			intervals [3597]:
				xmin = 1273.1744
				xmax = 1273.4144
				text = "raced"
			intervals [3598]:
				xmin = 1273.4144
				xmax = 1273.7244
				text = "that"
			intervals [3599]:
				xmin = 1273.7244
				xmax = 1274.1744
				text = "train"
			intervals [3600]:
				xmin = 1274.1744
				xmax = 1274.2144
				text = ""
			intervals [3601]:
				xmin = 1274.2144
				xmax = 1274.5644
				text = "and"
			intervals [3602]:
				xmin = 1274.5644
				xmax = 1274.8831
				text = ""
			intervals [3603]:
				xmin = 1274.8831
				xmax = 1275.0731
				text = "i"
			intervals [3604]:
				xmin = 1275.0731
				xmax = 1275.3431
				text = "went"
			intervals [3605]:
				xmin = 1275.3431
				xmax = 1275.704
				text = ""
			intervals [3606]:
				xmin = 1275.704
				xmax = 1276.074
				text = "beside"
			intervals [3607]:
				xmin = 1276.074
				xmax = 1276.234
				text = "him"
			intervals [3608]:
				xmin = 1276.234
				xmax = 1276.454
				text = "neck"
			intervals [3609]:
				xmin = 1276.454
				xmax = 1276.524
				text = "to"
			intervals [3610]:
				xmin = 1276.524
				xmax = 1276.874
				text = "neck"
			intervals [3611]:
				xmin = 1276.874
				xmax = 1277.5859
				text = ""
			intervals [3612]:
				xmin = 1277.5859
				xmax = 1277.7959
				text = "at"
			intervals [3613]:
				xmin = 1277.7959
				xmax = 1278.2459
				text = "seventy"
			intervals [3614]:
				xmin = 1278.2459
				xmax = 1278.5959
				text = "five"
			intervals [3615]:
				xmin = 1278.5959
				xmax = 1278.8859
				text = "miles"
			intervals [3616]:
				xmin = 1278.8859
				xmax = 1278.9959
				text = "an"
			intervals [3617]:
				xmin = 1278.9959
				xmax = 1279.2559
				text = "hour"
			intervals [3618]:
				xmin = 1279.2559
				xmax = 1280.4842
				text = ""
			intervals [3619]:
				xmin = 1280.4842
				xmax = 1282.4142
				text = "<unk>"
			intervals [3620]:
				xmin = 1282.4142
				xmax = 1282.4442
				text = ""
			intervals [3621]:
				xmin = 1282.4442
				xmax = 1282.6542
				text = "so"
			intervals [3622]:
				xmin = 1282.6542
				xmax = 1282.9742
				text = "uh"
			intervals [3623]:
				xmin = 1282.9742
				xmax = 1283.0387
				text = ""
			intervals [3624]:
				xmin = 1283.0387
				xmax = 1283.2987
				text = "i"
			intervals [3625]:
				xmin = 1283.2987
				xmax = 1283.5087
				text = "thought"
			intervals [3626]:
				xmin = 1283.5087
				xmax = 1283.6687
				text = "got"
			intervals [3627]:
				xmin = 1283.6687
				xmax = 1283.9887
				text = "that"
			intervals [3628]:
				xmin = 1283.9887
				xmax = 1284.2987
				text = "i"
			intervals [3629]:
				xmin = 1284.2987
				xmax = 1284.5687
				text = "then"
			intervals [3630]:
				xmin = 1284.5687
				xmax = 1284.7287
				text = "i"
			intervals [3631]:
				xmin = 1284.7287
				xmax = 1284.9287
				text = "said"
			intervals [3632]:
				xmin = 1284.9287
				xmax = 1285.0987
				text = "that"
			intervals [3633]:
				xmin = 1285.0987
				xmax = 1285.1587
				text = "s"
			intervals [3634]:
				xmin = 1285.1587
				xmax = 1285.3487
				text = "too"
			intervals [3635]:
				xmin = 1285.3487
				xmax = 1285.7887
				text = "long"
			intervals [3636]:
				xmin = 1285.7887
				xmax = 1285.8887
				text = "i"
			intervals [3637]:
				xmin = 1285.8887
				xmax = 1286.0987
				text = "cut"
			intervals [3638]:
				xmin = 1286.0987
				xmax = 1286.4387
				text = "down"
			intervals [3639]:
				xmin = 1286.4387
				xmax = 1286.9136
				text = ""
			intervals [3640]:
				xmin = 1286.9136
				xmax = 1287.2036
				text = "racing"
			intervals [3641]:
				xmin = 1287.2036
				xmax = 1287.2736
				text = "of"
			intervals [3642]:
				xmin = 1287.2736
				xmax = 1287.6536
				text = "trains"
			intervals [3643]:
				xmin = 1287.6536
				xmax = 1287.7436
				text = "he"
			intervals [3644]:
				xmin = 1287.7436
				xmax = 1287.8936
				text = "had"
			intervals [3645]:
				xmin = 1287.8936
				xmax = 1287.9736
				text = "the"
			intervals [3646]:
				xmin = 1287.9736
				xmax = 1288.1736
				text = "right"
			intervals [3647]:
				xmin = 1288.1736
				xmax = 1288.2436
				text = "of"
			intervals [3648]:
				xmin = 1288.2436
				xmax = 1288.3336
				text = "way"
			intervals [3649]:
				xmin = 1288.3336
				xmax = 1288.4236
				text = "and"
			intervals [3650]:
				xmin = 1288.4236
				xmax = 1288.5336
				text = "i"
			intervals [3651]:
				xmin = 1288.5336
				xmax = 1288.7136
				text = "didn't"
			intervals [3652]:
				xmin = 1288.7136
				xmax = 1288.8636
				text = "have"
			intervals [3653]:
				xmin = 1288.8636
				xmax = 1288.9336
				text = "a"
			intervals [3654]:
				xmin = 1288.9336
				xmax = 1289.0736
				text = "right"
			intervals [3655]:
				xmin = 1289.0736
				xmax = 1289.1336
				text = "of"
			intervals [3656]:
				xmin = 1289.1336
				xmax = 1289.1936
				text = "the"
			intervals [3657]:
				xmin = 1289.1936
				xmax = 1289.2936
				text = "way"
			intervals [3658]:
				xmin = 1289.2936
				xmax = 1289.4684
				text = ""
			intervals [3659]:
				xmin = 1289.4684
				xmax = 1289.6584
				text = "although"
			intervals [3660]:
				xmin = 1289.6584
				xmax = 1290.0684
				text = "the"
			intervals [3661]:
				xmin = 1290.0684
				xmax = 1290.3984
				text = "the"
			intervals [3662]:
				xmin = 1290.3984
				xmax = 1290.4284
				text = ""
			intervals [3663]:
				xmin = 1290.4284
				xmax = 1290.6284
				text = "the"
			intervals [3664]:
				xmin = 1290.6284
				xmax = 1290.7684
				text = "uh"
			intervals [3665]:
				xmin = 1290.7684
				xmax = 1290.8548
				text = ""
			intervals [3666]:
				xmin = 1290.8548
				xmax = 1290.9748
				text = "the"
			intervals [3667]:
				xmin = 1290.9748
				xmax = 1291.7548
				text = "the"
			intervals [3668]:
				xmin = 1291.7548
				xmax = 1292.1048
				text = "uh"
			intervals [3669]:
				xmin = 1292.1048
				xmax = 1292.5621
				text = ""
			intervals [3670]:
				xmin = 1292.5621
				xmax = 1293.0121
				text = "roadway"
			intervals [3671]:
				xmin = 1293.0121
				xmax = 1293.2821
				text = "now"
			intervals [3672]:
				xmin = 1293.2821
				xmax = 1293.6421
				text = "was"
			intervals [3673]:
				xmin = 1293.6421
				xmax = 1293.6721
				text = ""
			intervals [3674]:
				xmin = 1293.6721
				xmax = 1293.7621
				text = "uh"
			intervals [3675]:
				xmin = 1293.7621
				xmax = 1294.0221
				text = "not"
			intervals [3676]:
				xmin = 1294.0221
				xmax = 1294.0721
				text = ""
			intervals [3677]:
				xmin = 1294.0721
				xmax = 1294.2621
				text = "as"
			intervals [3678]:
				xmin = 1294.2621
				xmax = 1294.7521
				text = "unlimited"
			intervals [3679]:
				xmin = 1294.7521
				xmax = 1295.4447
				text = ""
			intervals [3680]:
				xmin = 1295.4447
				xmax = 1295.7547
				text = "but"
			intervals [3681]:
				xmin = 1295.7547
				xmax = 1296.0747
				text = "uh"
			intervals [3682]:
				xmin = 1296.0747
				xmax = 1296.8717
				text = ""
			intervals [3683]:
				xmin = 1296.8717
				xmax = 1297.1517
				text = "just"
			intervals [3684]:
				xmin = 1297.1517
				xmax = 1297.4417
				text = "racing"
			intervals [3685]:
				xmin = 1297.4417
				xmax = 1297.5317
				text = "the"
			intervals [3686]:
				xmin = 1297.5317
				xmax = 1298.0217
				text = "train"
			intervals [3687]:
				xmin = 1298.0217
				xmax = 1298.8974
				text = ""
			intervals [3688]:
				xmin = 1298.8974
				xmax = 1299.0274
				text = "i"
			intervals [3689]:
				xmin = 1299.0274
				xmax = 1299.2074
				text = "cut"
			intervals [3690]:
				xmin = 1299.2074
				xmax = 1299.3274
				text = "it"
			intervals [3691]:
				xmin = 1299.3274
				xmax = 1299.5674
				text = "out"
			intervals [3692]:
				xmin = 1299.5674
				xmax = 1300.2149
				text = ""
			intervals [3693]:
				xmin = 1300.2149
				xmax = 1300.3349
				text = "uh"
			intervals [3694]:
				xmin = 1300.3349
				xmax = 1300.3749
				text = ""
			intervals [3695]:
				xmin = 1300.3749
				xmax = 1300.5249
				text = "they"
			intervals [3696]:
				xmin = 1300.5249
				xmax = 1300.8849
				text = "permitted"
			intervals [3697]:
				xmin = 1300.8849
				xmax = 1300.9749
				text = "the"
			intervals [3698]:
				xmin = 1300.9749
				xmax = 1301.1849
				text = "high"
			intervals [3699]:
				xmin = 1301.1849
				xmax = 1301.4449
				text = "speed"
			intervals [3700]:
				xmin = 1301.4449
				xmax = 1301.7749
				text = "driving"
			intervals [3701]:
				xmin = 1301.7749
				xmax = 1301.9149
				text = "on"
			intervals [3702]:
				xmin = 1301.9149
				xmax = 1302.0149
				text = "the"
			intervals [3703]:
				xmin = 1302.0149
				xmax = 1302.2649
				text = "road"
			intervals [3704]:
				xmin = 1302.2649
				xmax = 1302.3149
				text = ""
			intervals [3705]:
				xmin = 1302.3149
				xmax = 1302.4949
				text = "but"
			intervals [3706]:
				xmin = 1302.4949
				xmax = 1302.5249
				text = ""
			intervals [3707]:
				xmin = 1302.5249
				xmax = 1302.7449
				text = "uh"
			intervals [3708]:
				xmin = 1302.7449
				xmax = 1303.3811
				text = ""
			intervals [3709]:
				xmin = 1303.3811
				xmax = 1303.4311
				text = "i"
			intervals [3710]:
				xmin = 1303.4311
				xmax = 1303.5811
				text = "just"
			intervals [3711]:
				xmin = 1303.5811
				xmax = 1303.6711
				text = "let"
			intervals [3712]:
				xmin = 1303.6711
				xmax = 1303.7911
				text = "him"
			intervals [3713]:
				xmin = 1303.7911
				xmax = 1303.9211
				text = "go"
			intervals [3714]:
				xmin = 1303.9211
				xmax = 1304.2011
				text = "ahead"
			intervals [3715]:
				xmin = 1304.2011
				xmax = 1304.4737
				text = ""
			intervals [3716]:
				xmin = 1304.4737
				xmax = 1304.8637
				text = "<unk>"
			intervals [3717]:
				xmin = 1304.8637
				xmax = 1306.5367
				text = ""
			intervals [3718]:
				xmin = 1306.5367
				xmax = 1306.8667
				text = "yes"
			intervals [3719]:
				xmin = 1306.8667
				xmax = 1307.1467
				text = "uh-huh"
			intervals [3720]:
				xmin = 1307.1467
				xmax = 1307.6709
				text = ""
			intervals [3721]:
				xmin = 1307.6709
				xmax = 1307.9209
				text = "so"
			intervals [3722]:
				xmin = 1307.9209
				xmax = 1308.0409
				text = "i"
			intervals [3723]:
				xmin = 1308.0409
				xmax = 1308.3009
				text = "bought"
			intervals [3724]:
				xmin = 1308.3009
				xmax = 1308.4709
				text = "that"
			intervals [3725]:
				xmin = 1308.4709
				xmax = 1308.7909
				text = "steam"
			intervals [3726]:
				xmin = 1308.7909
				xmax = 1309.1109
				text = "engine"
			intervals [3727]:
				xmin = 1309.1109
				xmax = 1309.3309
				text = "that"
			intervals [3728]:
				xmin = 1309.3309
				xmax = 1309.4209
				text = "s"
			intervals [3729]:
				xmin = 1309.4209
				xmax = 1309.5509
				text = "uh"
			intervals [3730]:
				xmin = 1309.5509
				xmax = 1310.1283
				text = ""
			intervals [3731]:
				xmin = 1310.1283
				xmax = 1310.1883
				text = "uh"
			intervals [3732]:
				xmin = 1310.1883
				xmax = 1310.2383
				text = ""
			intervals [3733]:
				xmin = 1310.2383
				xmax = 1310.3683
				text = "i"
			intervals [3734]:
				xmin = 1310.3683
				xmax = 1310.3983
				text = ""
			intervals [3735]:
				xmin = 1310.3983
				xmax = 1310.7583
				text = "it"
			intervals [3736]:
				xmin = 1310.7583
				xmax = 1310.7883
				text = "s"
			intervals [3737]:
				xmin = 1310.7883
				xmax = 1311.0483
				text = "still"
			intervals [3738]:
				xmin = 1311.0483
				xmax = 1311.2583
				text = "with"
			intervals [3739]:
				xmin = 1311.2583
				xmax = 1311.4083
				text = "me"
			intervals [3740]:
				xmin = 1311.4083
				xmax = 1313.2099
				text = ""
			intervals [3741]:
				xmin = 1313.2099
				xmax = 1313.7199
				text = "yesterday"
			intervals [3742]:
				xmin = 1313.7199
				xmax = 1313.8099
				text = "s"
			intervals [3743]:
				xmin = 1313.8099
				xmax = 1314.0899
				text = "living"
			intervals [3744]:
				xmin = 1314.0899
				xmax = 1314.7922
				text = ""
			intervals [3745]:
				xmin = 1314.7922
				xmax = 1315.4922
				text = "<unk>"
			intervals [3746]:
				xmin = 1315.4922
				xmax = 1316.6284
				text = ""
			intervals [3747]:
				xmin = 1316.6284
				xmax = 1317.1584
				text = "mm-hm"
			intervals [3748]:
				xmin = 1317.1584
				xmax = 1318.4903
				text = ""
			intervals [3749]:
				xmin = 1318.4903
				xmax = 1318.7403
				text = "yeah"
			intervals [3750]:
				xmin = 1318.7403
				xmax = 1324.8894
				text = ""
			intervals [3751]:
				xmin = 1324.8894
				xmax = 1325.0594
				text = "in"
			intervals [3752]:
				xmin = 1325.0594
				xmax = 1325.3294
				text = "grade"
			intervals [3753]:
				xmin = 1325.3294
				xmax = 1325.7694
				text = "school"
			intervals [3754]:
				xmin = 1325.7694
				xmax = 1327.390
				text = ""
			intervals [3755]:
				xmin = 1327.390
				xmax = 1327.700
				text = "well"
			intervals [3756]:
				xmin = 1327.700
				xmax = 1327.730
				text = ""
			intervals [3757]:
				xmin = 1327.730
				xmax = 1327.910
				text = "i"
			intervals [3758]:
				xmin = 1327.910
				xmax = 1328.110
				text = "went"
			intervals [3759]:
				xmin = 1328.110
				xmax = 1328.190
				text = "to"
			intervals [3760]:
				xmin = 1328.190
				xmax = 1328.270
				text = "the"
			intervals [3761]:
				xmin = 1328.270
				xmax = 1328.670
				text = "catholic"
			intervals [3762]:
				xmin = 1328.670
				xmax = 1328.970
				text = "school"
			intervals [3763]:
				xmin = 1328.970
				xmax = 1330.7191
				text = ""
			intervals [3764]:
				xmin = 1330.7191
				xmax = 1331.1491
				text = "and"
			intervals [3765]:
				xmin = 1331.1491
				xmax = 1331.3591
				text = "uh"
			intervals [3766]:
				xmin = 1331.3591
				xmax = 1332.1275
				text = ""
			intervals [3767]:
				xmin = 1332.1275
				xmax = 1332.6275
				text = "course"
			intervals [3768]:
				xmin = 1332.6275
				xmax = 1332.7475
				text = ""
			intervals [3769]:
				xmin = 1332.7475
				xmax = 1333.1075
				text = "all"
			intervals [3770]:
				xmin = 1333.1075
				xmax = 1333.4975
				text = "catholic"
			intervals [3771]:
				xmin = 1333.4975
				xmax = 1334.1775
				text = "schools"
			intervals [3772]:
				xmin = 1334.1775
				xmax = 1334.2575
				text = ""
			intervals [3773]:
				xmin = 1334.2575
				xmax = 1334.5775
				text = "have"
			intervals [3774]:
				xmin = 1334.5775
				xmax = 1335.0256
				text = ""
			intervals [3775]:
				xmin = 1335.0256
				xmax = 1335.6456
				text = "religion"
			intervals [3776]:
				xmin = 1335.6456
				xmax = 1337.3957
				text = ""
			intervals [3777]:
				xmin = 1337.3957
				xmax = 1337.5757
				text = "uh"
			intervals [3778]:
				xmin = 1337.5757
				xmax = 1337.7457
				text = "they"
			intervals [3779]:
				xmin = 1337.7457
				xmax = 1338.1557
				text = "have"
			intervals [3780]:
				xmin = 1338.1557
				xmax = 1338.4257
				text = "uh"
			intervals [3781]:
				xmin = 1338.4257
				xmax = 1339.4426
				text = ""
			intervals [3782]:
				xmin = 1339.4426
				xmax = 1339.6126
				text = "three"
			intervals [3783]:
				xmin = 1339.6126
				xmax = 1339.9426
				text = "times"
			intervals [3784]:
				xmin = 1339.9426
				xmax = 1339.9726
				text = "a"
			intervals [3785]:
				xmin = 1339.9726
				xmax = 1340.1326
				text = "week"
			intervals [3786]:
				xmin = 1340.1326
				xmax = 1340.2026
				text = "they"
			intervals [3787]:
				xmin = 1340.2026
				xmax = 1340.3926
				text = "have"
			intervals [3788]:
				xmin = 1340.3926
				xmax = 1340.5126
				text = "what"
			intervals [3789]:
				xmin = 1340.5126
				xmax = 1340.6126
				text = "is"
			intervals [3790]:
				xmin = 1340.6126
				xmax = 1340.7626
				text = "known"
			intervals [3791]:
				xmin = 1340.7626
				xmax = 1340.8126
				text = ""
			intervals [3792]:
				xmin = 1340.8126
				xmax = 1341.0526
				text = "as"
			intervals [3793]:
				xmin = 1341.0526
				xmax = 1341.8426
				text = "catechism"
			intervals [3794]:
				xmin = 1341.8426
				xmax = 1342.337
				text = ""
			intervals [3795]:
				xmin = 1342.337
				xmax = 1342.547
				text = "that"
			intervals [3796]:
				xmin = 1342.547
				xmax = 1342.737
				text = "is"
			intervals [3797]:
				xmin = 1342.737
				xmax = 1343.137
				text = "questions"
			intervals [3798]:
				xmin = 1343.137
				xmax = 1343.267
				text = "and"
			intervals [3799]:
				xmin = 1343.267
				xmax = 1343.787
				text = "answers"
			intervals [3800]:
				xmin = 1343.787
				xmax = 1344.6819
				text = ""
			intervals [3801]:
				xmin = 1344.6819
				xmax = 1345.1019
				text = "uh"
			intervals [3802]:
				xmin = 1345.1019
				xmax = 1345.1319
				text = ""
			intervals [3803]:
				xmin = 1345.1319
				xmax = 1345.4219
				text = "as"
			intervals [3804]:
				xmin = 1345.4219
				xmax = 1345.6119
				text = "to"
			intervals [3805]:
				xmin = 1345.6119
				xmax = 1346.9367
				text = ""
			intervals [3806]:
				xmin = 1346.9367
				xmax = 1347.1067
				text = "who"
			intervals [3807]:
				xmin = 1347.1067
				xmax = 1347.1367
				text = ""
			intervals [3808]:
				xmin = 1347.1367
				xmax = 1347.4367
				text = "made"
			intervals [3809]:
				xmin = 1347.4367
				xmax = 1347.8067
				text = "you"
			intervals [3810]:
				xmin = 1347.8067
				xmax = 1348.0955
				text = ""
			intervals [3811]:
				xmin = 1348.0955
				xmax = 1348.2255
				text = "who"
			intervals [3812]:
				xmin = 1348.2255
				xmax = 1348.4655
				text = "is"
			intervals [3813]:
				xmin = 1348.4655
				xmax = 1348.8355
				text = "god"
			intervals [3814]:
				xmin = 1348.8355
				xmax = 1349.9167
				text = ""
			intervals [3815]:
				xmin = 1349.9167
				xmax = 1350.5167
				text = "uh"
			intervals [3816]:
				xmin = 1350.5167
				xmax = 1351.0674
				text = ""
			intervals [3817]:
				xmin = 1351.0674
				xmax = 1351.2174
				text = "the"
			intervals [3818]:
				xmin = 1351.2174
				xmax = 1351.4774
				text = "ten"
			intervals [3819]:
				xmin = 1351.4774
				xmax = 1352.2774
				text = "commandments"
			intervals [3820]:
				xmin = 1352.2774
				xmax = 1354.3746
				text = ""
			intervals [3821]:
				xmin = 1354.3746
				xmax = 1354.7546
				text = "and"
			intervals [3822]:
				xmin = 1354.7546
				xmax = 1354.7946
				text = ""
			intervals [3823]:
				xmin = 1354.7946
				xmax = 1355.1846
				text = "different"
			intervals [3824]:
				xmin = 1355.1846
				xmax = 1355.2346
				text = ""
			intervals [3825]:
				xmin = 1355.2346
				xmax = 1356.0146
				text = "practices"
			intervals [3826]:
				xmin = 1356.0146
				xmax = 1357.889
				text = ""
			intervals [3827]:
				xmin = 1357.889
				xmax = 1358.089
				text = "of"
			intervals [3828]:
				xmin = 1358.089
				xmax = 1358.169
				text = ""
			intervals [3829]:
				xmin = 1358.169
				xmax = 1358.549
				text = "your"
			intervals [3830]:
				xmin = 1358.549
				xmax = 1358.8562
				text = ""
			intervals [3831]:
				xmin = 1358.8562
				xmax = 1359.0962
				text = "faith"
			intervals [3832]:
				xmin = 1359.0962
				xmax = 1359.2692
				text = ""
			intervals [3833]:
				xmin = 1359.2692
				xmax = 1359.5292
				text = "as"
			intervals [3834]:
				xmin = 1359.5292
				xmax = 1359.6892
				text = "a"
			intervals [3835]:
				xmin = 1359.6892
				xmax = 1360.1265
				text = ""
			intervals [3836]:
				xmin = 1360.1265
				xmax = 1360.4065
				text = "roman"
			intervals [3837]:
				xmin = 1360.4065
				xmax = 1360.4565
				text = ""
			intervals [3838]:
				xmin = 1360.4565
				xmax = 1360.9365
				text = "catholic"
			intervals [3839]:
				xmin = 1360.9365
				xmax = 1361.9432
				text = ""
			intervals [3840]:
				xmin = 1361.9432
				xmax = 1362.2632
				text = "then"
			intervals [3841]:
				xmin = 1362.2632
				xmax = 1362.6332
				text = "twice"
			intervals [3842]:
				xmin = 1362.6332
				xmax = 1362.6932
				text = "a"
			intervals [3843]:
				xmin = 1362.6932
				xmax = 1362.9332
				text = "week"
			intervals [3844]:
				xmin = 1362.9332
				xmax = 1363.2907
				text = ""
			intervals [3845]:
				xmin = 1363.2907
				xmax = 1363.4907
				text = "they"
			intervals [3846]:
				xmin = 1363.4907
				xmax = 1363.8307
				text = "had"
			intervals [3847]:
				xmin = 1363.8307
				xmax = 1363.9907
				text = "what"
			intervals [3848]:
				xmin = 1363.9907
				xmax = 1364.0907
				text = "is"
			intervals [3849]:
				xmin = 1364.0907
				xmax = 1364.3207
				text = "known"
			intervals [3850]:
				xmin = 1364.3207
				xmax = 1364.5107
				text = "as"
			intervals [3851]:
				xmin = 1364.5107
				xmax = 1364.5807
				text = ""
			intervals [3852]:
				xmin = 1364.5807
				xmax = 1365.1207
				text = "bible"
			intervals [3853]:
				xmin = 1365.1207
				xmax = 1365.1907
				text = ""
			intervals [3854]:
				xmin = 1365.1907
				xmax = 1365.8607
				text = "history"
			intervals [3855]:
				xmin = 1365.8607
				xmax = 1368.303
				text = ""
			intervals [3856]:
				xmin = 1368.303
				xmax = 1368.703
				text = "that"
			intervals [3857]:
				xmin = 1368.703
				xmax = 1368.733
				text = ""
			intervals [3858]:
				xmin = 1368.733
				xmax = 1369.153
				text = "was"
			intervals [3859]:
				xmin = 1369.153
				xmax = 1370.6602
				text = ""
			intervals [3860]:
				xmin = 1370.6602
				xmax = 1371.0502
				text = "not"
			intervals [3861]:
				xmin = 1371.0502
				xmax = 1371.0802
				text = ""
			intervals [3862]:
				xmin = 1371.0802
				xmax = 1371.3302
				text = "in"
			intervals [3863]:
				xmin = 1371.3302
				xmax = 1371.4802
				text = "a"
			intervals [3864]:
				xmin = 1371.4802
				xmax = 1371.5302
				text = ""
			intervals [3865]:
				xmin = 1371.5302
				xmax = 1371.6802
				text = "in"
			intervals [3866]:
				xmin = 1371.6802
				xmax = 1371.7902
				text = "the"
			intervals [3867]:
				xmin = 1371.7902
				xmax = 1372.0502
				text = "cata-"
			intervals [3868]:
				xmin = 1372.0502
				xmax = 1372.3802
				text = "catechol"
			intervals [3869]:
				xmin = 1372.3802
				xmax = 1372.9602
				text = "form"
			intervals [3870]:
				xmin = 1372.9602
				xmax = 1373.1207
				text = ""
			intervals [3871]:
				xmin = 1373.1207
				xmax = 1373.3107
				text = "that"
			intervals [3872]:
				xmin = 1373.3107
				xmax = 1373.4807
				text = "was"
			intervals [3873]:
				xmin = 1373.4807
				xmax = 1373.7607
				text = "straight"
			intervals [3874]:
				xmin = 1373.7607
				xmax = 1374.3107
				text = "history"
			intervals [3875]:
				xmin = 1374.3107
				xmax = 1374.9544
				text = ""
			intervals [3876]:
				xmin = 1374.9544
				xmax = 1375.1344
				text = "but"
			intervals [3877]:
				xmin = 1375.1344
				xmax = 1375.2444
				text = "the"
			intervals [3878]:
				xmin = 1375.2444
				xmax = 1375.7944
				text = "catechism"
			intervals [3879]:
				xmin = 1375.7944
				xmax = 1376.3244
				text = "itself"
			intervals [3880]:
				xmin = 1376.3244
				xmax = 1377.0317
				text = ""
			intervals [3881]:
				xmin = 1377.0317
				xmax = 1377.2517
				text = "what"
			intervals [3882]:
				xmin = 1377.2517
				xmax = 1377.3617
				text = "you"
			intervals [3883]:
				xmin = 1377.3617
				xmax = 1377.5717
				text = "should"
			intervals [3884]:
				xmin = 1377.5717
				xmax = 1377.6317
				text = ""
			intervals [3885]:
				xmin = 1377.6317
				xmax = 1377.9317
				text = "do"
			intervals [3886]:
				xmin = 1377.9317
				xmax = 1378.1217
				text = "under"
			intervals [3887]:
				xmin = 1378.1217
				xmax = 1378.4717
				text = "certain"
			intervals [3888]:
				xmin = 1378.4717
				xmax = 1379.3417
				text = "circumstances"
			intervals [3889]:
				xmin = 1379.3417
				xmax = 1379.489
				text = ""
			intervals [3890]:
				xmin = 1379.489
				xmax = 1379.589
				text = "of"
			intervals [3891]:
				xmin = 1379.589
				xmax = 1379.629
				text = ""
			intervals [3892]:
				xmin = 1379.629
				xmax = 1379.969
				text = "living"
			intervals [3893]:
				xmin = 1379.969
				xmax = 1380.6849
				text = ""
			intervals [3894]:
				xmin = 1380.6849
				xmax = 1381.2749
				text = "was"
			intervals [3895]:
				xmin = 1381.2749
				xmax = 1382.2486
				text = ""
			intervals [3896]:
				xmin = 1382.2486
				xmax = 1382.4186
				text = "in"
			intervals [3897]:
				xmin = 1382.4186
				xmax = 1382.5086
				text = "the"
			intervals [3898]:
				xmin = 1382.5086
				xmax = 1382.9286
				text = "form"
			intervals [3899]:
				xmin = 1382.9286
				xmax = 1383.1486
				text = "of"
			intervals [3900]:
				xmin = 1383.1486
				xmax = 1383.2086
				text = ""
			intervals [3901]:
				xmin = 1383.2086
				xmax = 1383.8386
				text = "questions"
			intervals [3902]:
				xmin = 1383.8386
				xmax = 1383.9186
				text = ""
			intervals [3903]:
				xmin = 1383.9186
				xmax = 1384.1286
				text = "and"
			intervals [3904]:
				xmin = 1384.1286
				xmax = 1384.5586
				text = "answers"
			intervals [3905]:
				xmin = 1384.5586
				xmax = 1385.9565
				text = ""
			intervals [3906]:
				xmin = 1385.9565
				xmax = 1386.0165
				text = "now"
			intervals [3907]:
				xmin = 1386.0165
				xmax = 1386.0865
				text = "of"
			intervals [3908]:
				xmin = 1386.0865
				xmax = 1386.4465
				text = "course"
			intervals [3909]:
				xmin = 1386.4465
				xmax = 1386.5865
				text = "they"
			intervals [3910]:
				xmin = 1386.5865
				xmax = 1386.7965
				text = "had"
			intervals [3911]:
				xmin = 1386.7965
				xmax = 1387.3165
				text = "reading"
			intervals [3912]:
				xmin = 1387.3165
				xmax = 1387.8365
				text = "spelling"
			intervals [3913]:
				xmin = 1387.8365
				xmax = 1390.2118
				text = ""
			intervals [3914]:
				xmin = 1390.2118
				xmax = 1390.7918
				text = "and"
			intervals [3915]:
				xmin = 1390.7918
				xmax = 1390.8418
				text = ""
			intervals [3916]:
				xmin = 1390.8418
				xmax = 1391.0318
				text = "of"
			intervals [3917]:
				xmin = 1391.0318
				xmax = 1391.3318
				text = "course"
			intervals [3918]:
				xmin = 1391.3318
				xmax = 1391.4118
				text = "the"
			intervals [3919]:
				xmin = 1391.4118
				xmax = 1391.7918
				text = "catholic"
			intervals [3920]:
				xmin = 1391.7918
				xmax = 1392.1518
				text = "schools"
			intervals [3921]:
				xmin = 1392.1518
				xmax = 1392.6718
				text = "always"
			intervals [3922]:
				xmin = 1392.6718
				xmax = 1393.0618
				text = "had"
			intervals [3923]:
				xmin = 1393.0618
				xmax = 1393.8218
				text = "drills"
			intervals [3924]:
				xmin = 1393.8218
				xmax = 1394.5096
				text = ""
			intervals [3925]:
				xmin = 1394.5096
				xmax = 1394.9696
				text = "in"
			intervals [3926]:
				xmin = 1394.9696
				xmax = 1395.9624
				text = ""
			intervals [3927]:
				xmin = 1395.9624
				xmax = 1396.1324
				text = "the"
			intervals [3928]:
				xmin = 1396.1324
				xmax = 1396.5524
				text = "<unk>"
			intervals [3929]:
				xmin = 1396.5524
				xmax = 1396.6424
				text = ""
			intervals [3930]:
				xmin = 1396.6424
				xmax = 1396.8124
				text = "oh"
			intervals [3931]:
				xmin = 1396.8124
				xmax = 1396.9424
				text = ""
			intervals [3932]:
				xmin = 1396.9424
				xmax = 1397.1724
				text = "in"
			intervals [3933]:
				xmin = 1397.1724
				xmax = 1397.4724
				text = "the"
			intervals [3934]:
				xmin = 1397.4724
				xmax = 1397.7424
				text = "uh"
			intervals [3935]:
				xmin = 1397.7424
				xmax = 1399.6746
				text = ""
			intervals [3936]:
				xmin = 1399.6746
				xmax = 1400.3846
				text = "tables"
			intervals [3937]:
				xmin = 1400.3846
				xmax = 1401.2939
				text = ""
			intervals [3938]:
				xmin = 1401.2939
				xmax = 1401.8339
				text = "arithmetic"
			intervals [3939]:
				xmin = 1401.8339
				xmax = 1402.4939
				text = "tables"
			intervals [3940]:
				xmin = 1402.4939
				xmax = 1404.4897
				text = ""
			intervals [3941]:
				xmin = 1404.4897
				xmax = 1405.0497
				text = "addition"
			intervals [3942]:
				xmin = 1405.0497
				xmax = 1405.8615
				text = ""
			intervals [3943]:
				xmin = 1405.8615
				xmax = 1406.7615
				text = "multiplication"
			intervals [3944]:
				xmin = 1406.7615
				xmax = 1408.6187
				text = ""
			intervals [3945]:
				xmin = 1408.6187
				xmax = 1409.2387
				text = "subtraction"
			intervals [3946]:
				xmin = 1409.2387
				xmax = 1409.3687
				text = "and"
			intervals [3947]:
				xmin = 1409.3687
				xmax = 1409.7887
				text = "division"
			intervals [3948]:
				xmin = 1409.7887
				xmax = 1412.7166
				text = ""
			intervals [3949]:
				xmin = 1412.7166
				xmax = 1412.9066
				text = "mm"
			intervals [3950]:
				xmin = 1412.9066
				xmax = 1413.1966
				text = "they"
			intervals [3951]:
				xmin = 1413.1966
				xmax = 1413.4366
				text = "have"
			intervals [3952]:
				xmin = 1413.4366
				xmax = 1413.4766
				text = ""
			intervals [3953]:
				xmin = 1413.4766
				xmax = 1413.5966
				text = "they"
			intervals [3954]:
				xmin = 1413.5966
				xmax = 1413.8266
				text = "had"
			intervals [3955]:
				xmin = 1413.8266
				xmax = 1414.1966
				text = "drills"
			intervals [3956]:
				xmin = 1414.1966
				xmax = 1414.2866
				text = "i"
			intervals [3957]:
				xmin = 1414.2866
				xmax = 1414.5666
				text = "mean"
			intervals [3958]:
				xmin = 1414.5666
				xmax = 1414.7966
				text = "if"
			intervals [3959]:
				xmin = 1414.7966
				xmax = 1414.8566
				text = ""
			intervals [3960]:
				xmin = 1414.8566
				xmax = 1415.1966
				text = "uh"
			intervals [3961]:
				xmin = 1415.1966
				xmax = 1415.2266
				text = ""
			intervals [3962]:
				xmin = 1415.2266
				xmax = 1415.5966
				text = "uh"
			intervals [3963]:
				xmin = 1415.5966
				xmax = 1415.6266
				text = ""
			intervals [3964]:
				xmin = 1415.6266
				xmax = 1415.9966
				text = "if"
			intervals [3965]:
				xmin = 1415.9966
				xmax = 1416.2666
				text = "you"
			intervals [3966]:
				xmin = 1416.2666
				xmax = 1416.2966
				text = ""
			intervals [3967]:
				xmin = 1416.2966
				xmax = 1416.6466
				text = "you"
			intervals [3968]:
				xmin = 1416.6466
				xmax = 1416.8966
				text = "wouldn't"
			intervals [3969]:
				xmin = 1416.8966
				xmax = 1417.1866
				text = "guess"
			intervals [3970]:
				xmin = 1417.1866
				xmax = 1417.3066
				text = "at"
			intervals [3971]:
				xmin = 1417.3066
				xmax = 1417.4266
				text = "at"
			intervals [3972]:
				xmin = 1417.4266
				xmax = 1417.6866
				text = "all"
			intervals [3973]:
				xmin = 1417.6866
				xmax = 1417.8714
				text = ""
			intervals [3974]:
				xmin = 1417.8714
				xmax = 1418.0614
				text = "try"
			intervals [3975]:
				xmin = 1418.0614
				xmax = 1418.2514
				text = "to"
			intervals [3976]:
				xmin = 1418.2514
				xmax = 1418.6005
				text = ""
			intervals [3977]:
				xmin = 1418.6005
				xmax = 1418.8205
				text = "tax"
			intervals [3978]:
				xmin = 1418.8205
				xmax = 1418.9205
				text = "your"
			intervals [3979]:
				xmin = 1418.9205
				xmax = 1419.4205
				text = "mind"
			intervals [3980]:
				xmin = 1419.4205
				xmax = 1419.6407
				text = ""
			intervals [3981]:
				xmin = 1419.6407
				xmax = 1419.7707
				text = "you"
			intervals [3982]:
				xmin = 1419.7707
				xmax = 1419.8007
				text = "d"
			intervals [3983]:
				xmin = 1419.8007
				xmax = 1419.9707
				text = "have"
			intervals [3984]:
				xmin = 1419.9707
				xmax = 1420.0907
				text = "to"
			intervals [3985]:
				xmin = 1420.0907
				xmax = 1420.7807
				text = "memorize"
			intervals [3986]:
				xmin = 1420.7807
				xmax = 1420.9807
				text = "them"
			intervals [3987]:
				xmin = 1420.9807
				xmax = 1421.9005
				text = ""
			intervals [3988]:
				xmin = 1421.9005
				xmax = 1422.2405
				text = "and"
			intervals [3989]:
				xmin = 1422.2405
				xmax = 1422.4989
				text = ""
			intervals [3990]:
				xmin = 1422.4989
				xmax = 1422.7289
				text = "they"
			intervals [3991]:
				xmin = 1422.7289
				xmax = 1422.7589
				text = ""
			intervals [3992]:
				xmin = 1422.7589
				xmax = 1423.1789
				text = "all"
			intervals [3993]:
				xmin = 1423.1789
				xmax = 1423.2189
				text = ""
			intervals [3994]:
				xmin = 1423.2189
				xmax = 1423.7489
				text = "everybody"
			intervals [3995]:
				xmin = 1423.7489
				xmax = 1424.2589
				text = "recited"
			intervals [3996]:
				xmin = 1424.2589
				xmax = 1424.5189
				text = "those"
			intervals [3997]:
				xmin = 1424.5189
				xmax = 1424.8589
				text = "tables"
			intervals [3998]:
				xmin = 1424.8589
				xmax = 1425.0089
				text = "in"
			intervals [3999]:
				xmin = 1425.0089
				xmax = 1425.7589
				text = "concert"
			intervals [4000]:
				xmin = 1425.7589
				xmax = 1426.5978
				text = ""
			intervals [4001]:
				xmin = 1426.5978
				xmax = 1426.8678
				text = "which"
			intervals [4002]:
				xmin = 1426.8678
				xmax = 1427.1778
				text = "meant"
			intervals [4003]:
				xmin = 1427.1778
				xmax = 1427.3935
				text = ""
			intervals [4004]:
				xmin = 1427.3935
				xmax = 1427.5635
				text = "that"
			intervals [4005]:
				xmin = 1427.5635
				xmax = 1427.7235
				text = "they"
			intervals [4006]:
				xmin = 1427.7235
				xmax = 1427.9635
				text = "weren't"
			intervals [4007]:
				xmin = 1427.9635
				xmax = 1428.3235
				text = "hard"
			intervals [4008]:
				xmin = 1428.3235
				xmax = 1428.5135
				text = "to"
			intervals [4009]:
				xmin = 1428.5135
				xmax = 1429.1035
				text = "memorize"
			intervals [4010]:
				xmin = 1429.1035
				xmax = 1429.1735
				text = "and"
			intervals [4011]:
				xmin = 1429.1735
				xmax = 1429.3235
				text = "you"
			intervals [4012]:
				xmin = 1429.3235
				xmax = 1429.3635
				text = "d"
			intervals [4013]:
				xmin = 1429.3635
				xmax = 1429.7635
				text = "find"
			intervals [4014]:
				xmin = 1429.7635
				xmax = 1429.9135
				text = "a"
			intervals [4015]:
				xmin = 1429.9135
				xmax = 1430.1035
				text = "lot"
			intervals [4016]:
				xmin = 1430.1035
				xmax = 1430.3035
				text = "of"
			intervals [4017]:
				xmin = 1430.3035
				xmax = 1431.0996
				text = ""
			intervals [4018]:
				xmin = 1431.0996
				xmax = 1431.4996
				text = "the"
			intervals [4019]:
				xmin = 1431.4996
				xmax = 1431.7596
				text = "uh"
			intervals [4020]:
				xmin = 1431.7596
				xmax = 1432.067
				text = ""
			intervals [4021]:
				xmin = 1432.067
				xmax = 1432.537
				text = "pupils"
			intervals [4022]:
				xmin = 1432.537
				xmax = 1432.697
				text = "that"
			intervals [4023]:
				xmin = 1432.697
				xmax = 1432.987
				text = "finished"
			intervals [4024]:
				xmin = 1432.987
				xmax = 1433.047
				text = "in"
			intervals [4025]:
				xmin = 1433.047
				xmax = 1433.117
				text = "the"
			intervals [4026]:
				xmin = 1433.117
				xmax = 1433.497
				text = "catholic"
			intervals [4027]:
				xmin = 1433.497
				xmax = 1433.927
				text = "schools"
			intervals [4028]:
				xmin = 1433.927
				xmax = 1434.097
				text = "would"
			intervals [4029]:
				xmin = 1434.097
				xmax = 1434.287
				text = "know"
			intervals [4030]:
				xmin = 1434.287
				xmax = 1434.507
				text = "their"
			intervals [4031]:
				xmin = 1434.507
				xmax = 1434.537
				text = ""
			intervals [4032]:
				xmin = 1434.537
				xmax = 1435.107
				text = "tables"
			intervals [4033]:
				xmin = 1435.107
				xmax = 1435.777
				text = "because"
			intervals [4034]:
				xmin = 1435.777
				xmax = 1436.5799
				text = ""
			intervals [4035]:
				xmin = 1436.5799
				xmax = 1436.8399
				text = "they"
			intervals [4036]:
				xmin = 1436.8399
				xmax = 1437.1199
				text = "had"
			intervals [4037]:
				xmin = 1437.1199
				xmax = 1437.3799
				text = "those"
			intervals [4038]:
				xmin = 1437.3799
				xmax = 1437.9299
				text = "drills"
			intervals [4039]:
				xmin = 1437.9299
				xmax = 1438.1499
				text = "on"
			intervals [4040]:
				xmin = 1438.1499
				xmax = 1438.2299
				text = ""
			intervals [4041]:
				xmin = 1438.2299
				xmax = 1438.7899
				text = "tables"
			intervals [4042]:
				xmin = 1438.7899
				xmax = 1440.4394
				text = ""
			intervals [4043]:
				xmin = 1440.4394
				xmax = 1440.4994
				text = "they"
			intervals [4044]:
				xmin = 1440.4994
				xmax = 1440.9594
				text = "required"
			intervals [4045]:
				xmin = 1440.9594
				xmax = 1440.9894
				text = ""
			intervals [4046]:
				xmin = 1440.9894
				xmax = 1441.1794
				text = "that"
			intervals [4047]:
				xmin = 1441.1794
				xmax = 1443.6788
				text = ""
			intervals [4048]:
				xmin = 1443.6788
				xmax = 1443.8188
				text = "not"
			intervals [4049]:
				xmin = 1443.8188
				xmax = 1443.9888
				text = "that"
			intervals [4050]:
				xmin = 1443.9888
				xmax = 1444.1288
				text = "they"
			intervals [4051]:
				xmin = 1444.1288
				xmax = 1444.1788
				text = ""
			intervals [4052]:
				xmin = 1444.1788
				xmax = 1444.3788
				text = "they"
			intervals [4053]:
				xmin = 1444.3788
				xmax = 1444.4788
				text = "were"
			intervals [4054]:
				xmin = 1444.4788
				xmax = 1444.6188
				text = "any"
			intervals [4055]:
				xmin = 1444.6188
				xmax = 1444.9488
				text = "smarter"
			intervals [4056]:
				xmin = 1444.9488
				xmax = 1445.0588
				text = "than"
			intervals [4057]:
				xmin = 1445.0588
				xmax = 1445.1488
				text = "the"
			intervals [4058]:
				xmin = 1445.1488
				xmax = 1445.3988
				text = "public"
			intervals [4059]:
				xmin = 1445.3988
				xmax = 1445.6788
				text = "school"
			intervals [4060]:
				xmin = 1445.6788
				xmax = 1446.0588
				text = "children"
			intervals [4061]:
				xmin = 1446.0588
				xmax = 1446.2288
				text = "but"
			intervals [4062]:
				xmin = 1446.2288
				xmax = 1446.3788
				text = "the"
			intervals [4063]:
				xmin = 1446.3788
				xmax = 1446.5688
				text = "thing"
			intervals [4064]:
				xmin = 1446.5688
				xmax = 1446.7088
				text = "of"
			intervals [4065]:
				xmin = 1446.7088
				xmax = 1446.9288
				text = "is"
			intervals [4066]:
				xmin = 1446.9288
				xmax = 1447.2458
				text = ""
			intervals [4067]:
				xmin = 1447.2458
				xmax = 1447.4958
				text = "something"
			intervals [4068]:
				xmin = 1447.4958
				xmax = 1447.5958
				text = "that"
			intervals [4069]:
				xmin = 1447.5958
				xmax = 1447.7358
				text = "you"
			intervals [4070]:
				xmin = 1447.7358
				xmax = 1447.8558
				text = "do"
			intervals [4071]:
				xmin = 1447.8558
				xmax = 1448.4058
				text = "everyday"
			intervals [4072]:
				xmin = 1448.4058
				xmax = 1448.6658
				text = "you"
			intervals [4073]:
				xmin = 1448.6658
				xmax = 1448.8558
				text = "won't"
			intervals [4074]:
				xmin = 1448.8558
				xmax = 1449.1658
				text = "forget"
			intervals [4075]:
				xmin = 1449.1658
				xmax = 1449.3258
				text = "that"
			intervals [4076]:
				xmin = 1449.3258
				xmax = 1449.4658
				text = "so"
			intervals [4077]:
				xmin = 1449.4658
				xmax = 1449.7058
				text = "very"
			intervals [4078]:
				xmin = 1449.7058
				xmax = 1449.9558
				text = "easily"
			intervals [4079]:
				xmin = 1449.9558
				xmax = 1461.8541
				text = ""
			intervals [4080]:
				xmin = 1461.8541
				xmax = 1462.0941
				text = "well"
			intervals [4081]:
				xmin = 1462.0941
				xmax = 1462.2241
				text = "let"
			intervals [4082]:
				xmin = 1462.2241
				xmax = 1462.3441
				text = "s"
			intervals [4083]:
				xmin = 1462.3441
				xmax = 1462.6341
				text = "see"
			intervals [4084]:
				xmin = 1462.6341
				xmax = 1464.2832
				text = ""
			intervals [4085]:
				xmin = 1464.2832
				xmax = 1464.4632
				text = "i"
			intervals [4086]:
				xmin = 1464.4632
				xmax = 1464.6632
				text = "think"
			intervals [4087]:
				xmin = 1464.6632
				xmax = 1464.7632
				text = "the"
			intervals [4088]:
				xmin = 1464.7632
				xmax = 1465.2932
				text = "kids"
			intervals [4089]:
				xmin = 1465.2932
				xmax = 1466.0409
				text = ""
			intervals [4090]:
				xmin = 1466.0409
				xmax = 1466.7009
				text = "today"
			intervals [4091]:
				xmin = 1466.7009
				xmax = 1468.6479
				text = ""
			intervals [4092]:
				xmin = 1468.6479
				xmax = 1468.7879
				text = "the"
			intervals [4093]:
				xmin = 1468.7879
				xmax = 1469.0679
				text = "grade"
			intervals [4094]:
				xmin = 1469.0679
				xmax = 1469.3079
				text = "school"
			intervals [4095]:
				xmin = 1469.3079
				xmax = 1469.5779
				text = "kids"
			intervals [4096]:
				xmin = 1469.5779
				xmax = 1470.0979
				text = "today"
			intervals [4097]:
				xmin = 1470.0979
				xmax = 1470.980
				text = ""
			intervals [4098]:
				xmin = 1470.980
				xmax = 1471.730
				text = "are"
			intervals [4099]:
				xmin = 1471.730
				xmax = 1476.0185
				text = ""
			intervals [4100]:
				xmin = 1476.0185
				xmax = 1476.4285
				text = "well"
			intervals [4101]:
				xmin = 1476.4285
				xmax = 1476.5185
				text = "i"
			intervals [4102]:
				xmin = 1476.5185
				xmax = 1476.8385
				text = "think"
			intervals [4103]:
				xmin = 1476.8385
				xmax = 1477.1585
				text = "they"
			intervals [4104]:
				xmin = 1477.1585
				xmax = 1477.3985
				text = "uh"
			intervals [4105]:
				xmin = 1477.3985
				xmax = 1477.5785
				text = ""
			intervals [4106]:
				xmin = 1477.5785
				xmax = 1477.8685
				text = "well"
			intervals [4107]:
				xmin = 1477.8685
				xmax = 1478.0485
				text = "they're"
			intervals [4108]:
				xmin = 1478.0485
				xmax = 1478.4085
				text = "different"
			intervals [4109]:
				xmin = 1478.4085
				xmax = 1480.1551
				text = ""
			intervals [4110]:
				xmin = 1480.1551
				xmax = 1480.8451
				text = "communication"
			intervals [4111]:
				xmin = 1480.8451
				xmax = 1480.9351
				text = "is"
			intervals [4112]:
				xmin = 1480.9351
				xmax = 1481.3451
				text = "different"
			intervals [4113]:
				xmin = 1481.3451
				xmax = 1481.5451
				text = ""
			intervals [4114]:
				xmin = 1481.5451
				xmax = 1481.7051
				text = "they"
			intervals [4115]:
				xmin = 1481.7051
				xmax = 1481.8751
				text = "have"
			intervals [4116]:
				xmin = 1481.8751
				xmax = 1482.3651
				text = "radio"
			intervals [4117]:
				xmin = 1482.3651
				xmax = 1482.4551
				text = "they"
			intervals [4118]:
				xmin = 1482.4551
				xmax = 1482.6151
				text = "have"
			intervals [4119]:
				xmin = 1482.6151
				xmax = 1482.6651
				text = ""
			intervals [4120]:
				xmin = 1482.6651
				xmax = 1483.2651
				text = "tv"
			intervals [4121]:
				xmin = 1483.2651
				xmax = 1484.0719
				text = ""
			intervals [4122]:
				xmin = 1484.0719
				xmax = 1484.2519
				text = "they"
			intervals [4123]:
				xmin = 1484.2519
				xmax = 1484.6819
				text = "have"
			intervals [4124]:
				xmin = 1484.6819
				xmax = 1485.0219
				text = "means"
			intervals [4125]:
				xmin = 1485.0219
				xmax = 1485.1219
				text = "of"
			intervals [4126]:
				xmin = 1485.1219
				xmax = 1485.2419
				text = ""
			intervals [4127]:
				xmin = 1485.2419
				xmax = 1485.7019
				text = "play"
			intervals [4128]:
				xmin = 1485.7019
				xmax = 1486.1403
				text = ""
			intervals [4129]:
				xmin = 1486.1403
				xmax = 1486.3303
				text = "better"
			intervals [4130]:
				xmin = 1486.3303
				xmax = 1486.6103
				text = "means"
			intervals [4131]:
				xmin = 1486.6103
				xmax = 1486.7003
				text = "of"
			intervals [4132]:
				xmin = 1486.7003
				xmax = 1486.7603
				text = ""
			intervals [4133]:
				xmin = 1486.7603
				xmax = 1487.2403
				text = "playing"
			intervals [4134]:
				xmin = 1487.2403
				xmax = 1487.9281
				text = ""
			intervals [4135]:
				xmin = 1487.9281
				xmax = 1488.1481
				text = "they're"
			intervals [4136]:
				xmin = 1488.1481
				xmax = 1488.6025
				text = ""
			intervals [4137]:
				xmin = 1488.6025
				xmax = 1488.9025
				text = "better"
			intervals [4138]:
				xmin = 1488.9025
				xmax = 1489.4525
				text = "clothed"
			intervals [4139]:
				xmin = 1489.4525
				xmax = 1490.104
				text = ""
			intervals [4140]:
				xmin = 1490.104
				xmax = 1490.354
				text = "than"
			intervals [4141]:
				xmin = 1490.354
				xmax = 1490.514
				text = "we"
			intervals [4142]:
				xmin = 1490.514
				xmax = 1490.834
				text = "were"
			intervals [4143]:
				xmin = 1490.834
				xmax = 1492.4576
				text = ""
			intervals [4144]:
				xmin = 1492.4576
				xmax = 1492.6276
				text = "you"
			intervals [4145]:
				xmin = 1492.6276
				xmax = 1492.8576
				text = "see"
			intervals [4146]:
				xmin = 1492.8576
				xmax = 1493.0376
				text = "all"
			intervals [4147]:
				xmin = 1493.0376
				xmax = 1493.1876
				text = "these"
			intervals [4148]:
				xmin = 1493.1876
				xmax = 1493.4276
				text = "kids"
			intervals [4149]:
				xmin = 1493.4276
				xmax = 1493.7076
				text = "around"
			intervals [4150]:
				xmin = 1493.7076
				xmax = 1493.8676
				text = "here"
			intervals [4151]:
				xmin = 1493.8676
				xmax = 1494.1276
				text = "all"
			intervals [4152]:
				xmin = 1494.1276
				xmax = 1494.2776
				text = "going"
			intervals [4153]:
				xmin = 1494.2776
				xmax = 1494.3576
				text = "to"
			intervals [4154]:
				xmin = 1494.3576
				xmax = 1494.6376
				text = "school"
			intervals [4155]:
				xmin = 1494.6376
				xmax = 1494.7676
				text = "they"
			intervals [4156]:
				xmin = 1494.7676
				xmax = 1495.0676
				text = "have"
			intervals [4157]:
				xmin = 1495.0676
				xmax = 1495.2376
				text = "um"
			intervals [4158]:
				xmin = 1495.2376
				xmax = 1495.7996
				text = ""
			intervals [4159]:
				xmin = 1495.7996
				xmax = 1495.9496
				text = "in"
			intervals [4160]:
				xmin = 1495.9496
				xmax = 1496.2396
				text = "bad"
			intervals [4161]:
				xmin = 1496.2396
				xmax = 1496.5696
				text = "weather"
			intervals [4162]:
				xmin = 1496.5696
				xmax = 1496.6996
				text = ""
			intervals [4163]:
				xmin = 1496.6996
				xmax = 1496.7896
				text = "they"
			intervals [4164]:
				xmin = 1496.7896
				xmax = 1497.0396
				text = "have"
			intervals [4165]:
				xmin = 1497.0396
				xmax = 1497.2596
				text = "bad"
			intervals [4166]:
				xmin = 1497.2596
				xmax = 1497.4796
				text = "weather"
			intervals [4167]:
				xmin = 1497.4796
				xmax = 1497.8396
				text = "clothes"
			intervals [4168]:
				xmin = 1497.8396
				xmax = 1498.0096
				text = "on"
			intervals [4169]:
				xmin = 1498.0096
				xmax = 1498.6452
				text = ""
			intervals [4170]:
				xmin = 1498.6452
				xmax = 1498.8252
				text = "that"
			intervals [4171]:
				xmin = 1498.8252
				xmax = 1498.8952
				text = "s"
			intervals [4172]:
				xmin = 1498.8952
				xmax = 1499.0452
				text = "why"
			intervals [4173]:
				xmin = 1499.0452
				xmax = 1499.1052
				text = "i"
			intervals [4174]:
				xmin = 1499.1052
				xmax = 1499.3952
				text = "wonder"
			intervals [4175]:
				xmin = 1499.3952
				xmax = 1499.8752
				text = "sometimes"
			intervals [4176]:
				xmin = 1499.8752
				xmax = 1500.0052
				text = "why"
			intervals [4177]:
				xmin = 1500.0052
				xmax = 1500.0952
				text = "they"
			intervals [4178]:
				xmin = 1500.0952
				xmax = 1500.3252
				text = "close"
			intervals [4179]:
				xmin = 1500.3252
				xmax = 1500.3552
				text = ""
			intervals [4180]:
				xmin = 1500.3552
				xmax = 1500.4552
				text = "the"
			intervals [4181]:
				xmin = 1500.4552
				xmax = 1500.9152
				text = "schools"
			intervals [4182]:
				xmin = 1500.9152
				xmax = 1501.4052
				text = "because"
			intervals [4183]:
				xmin = 1501.4052
				xmax = 1501.7994
				text = ""
			intervals [4184]:
				xmin = 1501.7994
				xmax = 1502.0394
				text = "kids"
			intervals [4185]:
				xmin = 1502.0394
				xmax = 1502.2294
				text = "around"
			intervals [4186]:
				xmin = 1502.2294
				xmax = 1502.3694
				text = "here"
			intervals [4187]:
				xmin = 1502.3694
				xmax = 1502.6094
				text = "are"
			intervals [4188]:
				xmin = 1502.6094
				xmax = 1503.0894
				text = "prepared"
			intervals [4189]:
				xmin = 1503.0894
				xmax = 1503.1594
				text = "to"
			intervals [4190]:
				xmin = 1503.1594
				xmax = 1503.2494
				text = "go"
			intervals [4191]:
				xmin = 1503.2494
				xmax = 1503.3694
				text = "in"
			intervals [4192]:
				xmin = 1503.3694
				xmax = 1503.7194
				text = "school"
			intervals [4193]:
				xmin = 1503.7194
				xmax = 1503.7494
				text = ""
			intervals [4194]:
				xmin = 1503.7494
				xmax = 1503.9494
				text = "in"
			intervals [4195]:
				xmin = 1503.9494
				xmax = 1504.2594
				text = "snow"
			intervals [4196]:
				xmin = 1504.2594
				xmax = 1504.5283
				text = ""
			intervals [4197]:
				xmin = 1504.5283
				xmax = 1504.7283
				text = "and"
			intervals [4198]:
				xmin = 1504.7283
				xmax = 1504.7783
				text = "a"
			intervals [4199]:
				xmin = 1504.7783
				xmax = 1504.9483
				text = "lot"
			intervals [4200]:
				xmin = 1504.9483
				xmax = 1505.0083
				text = "of"
			intervals [4201]:
				xmin = 1505.0083
				xmax = 1505.0883
				text = "'em"
			intervals [4202]:
				xmin = 1505.0883
				xmax = 1505.3083
				text = "like"
			intervals [4203]:
				xmin = 1505.3083
				xmax = 1505.4283
				text = "it"
			intervals [4204]:
				xmin = 1505.4283
				xmax = 1506.3628
				text = ""
			intervals [4205]:
				xmin = 1506.3628
				xmax = 1506.5328
				text = "you"
			intervals [4206]:
				xmin = 1506.5328
				xmax = 1506.8328
				text = "see"
			intervals [4207]:
				xmin = 1506.8328
				xmax = 1508.2568
				text = ""
			intervals [4208]:
				xmin = 1508.2568
				xmax = 1508.7068
				text = "and"
			intervals [4209]:
				xmin = 1508.7068
				xmax = 1508.9168
				text = "uh"
			intervals [4210]:
				xmin = 1508.9168
				xmax = 1510.0434
				text = ""
			intervals [4211]:
				xmin = 1510.0434
				xmax = 1510.1534
				text = "we"
			intervals [4212]:
				xmin = 1510.1534
				xmax = 1510.3734
				text = "didn't"
			intervals [4213]:
				xmin = 1510.3734
				xmax = 1510.4434
				text = "they"
			intervals [4214]:
				xmin = 1510.4434
				xmax = 1510.5734
				text = "didn't"
			intervals [4215]:
				xmin = 1510.5734
				xmax = 1510.7634
				text = "close"
			intervals [4216]:
				xmin = 1510.7634
				xmax = 1511.0034
				text = "school"
			intervals [4217]:
				xmin = 1511.0034
				xmax = 1511.2234
				text = "for"
			intervals [4218]:
				xmin = 1511.2234
				xmax = 1511.4734
				text = "us"
			intervals [4219]:
				xmin = 1511.4734
				xmax = 1512.7987
				text = ""
			intervals [4220]:
				xmin = 1512.7987
				xmax = 1513.2887
				text = "no"
			intervals [4221]:
				xmin = 1513.2887
				xmax = 1513.4508
				text = ""
			intervals [4222]:
				xmin = 1513.4508
				xmax = 1513.6408
				text = "no"
			intervals [4223]:
				xmin = 1513.6408
				xmax = 1513.7308
				text = "they"
			intervals [4224]:
				xmin = 1513.7308
				xmax = 1513.8508
				text = "didn't"
			intervals [4225]:
				xmin = 1513.8508
				xmax = 1513.8908
				text = ""
			intervals [4226]:
				xmin = 1513.8908
				xmax = 1514.0808
				text = "close"
			intervals [4227]:
				xmin = 1514.0808
				xmax = 1514.2908
				text = "school"
			intervals [4228]:
				xmin = 1514.2908
				xmax = 1514.4108
				text = "when"
			intervals [4229]:
				xmin = 1514.4108
				xmax = 1514.4708
				text = "we"
			intervals [4230]:
				xmin = 1514.4708
				xmax = 1514.5308
				text = "were"
			intervals [4231]:
				xmin = 1514.5308
				xmax = 1514.6908
				text = "going"
			intervals [4232]:
				xmin = 1514.6908
				xmax = 1514.7508
				text = "it"
			intervals [4233]:
				xmin = 1514.7508
				xmax = 1514.8808
				text = "was"
			intervals [4234]:
				xmin = 1514.8808
				xmax = 1515.1608
				text = "cold"
			intervals [4235]:
				xmin = 1515.1608
				xmax = 1515.3008
				text = "days"
			intervals [4236]:
				xmin = 1515.3008
				xmax = 1515.3608
				text = "of"
			intervals [4237]:
				xmin = 1515.3608
				xmax = 1515.4908
				text = "going"
			intervals [4238]:
				xmin = 1515.4908
				xmax = 1515.5508
				text = "to"
			intervals [4239]:
				xmin = 1515.5508
				xmax = 1515.7708
				text = "school"
			intervals [4240]:
				xmin = 1515.7708
				xmax = 1515.8808
				text = "get"
			intervals [4241]:
				xmin = 1515.8808
				xmax = 1515.9408
				text = "to"
			intervals [4242]:
				xmin = 1515.9408
				xmax = 1516.1208
				text = "school"
			intervals [4243]:
				xmin = 1516.1208
				xmax = 1516.2208
				text = "you're"
			intervals [4244]:
				xmin = 1516.2208
				xmax = 1516.4508
				text = "so"
			intervals [4245]:
				xmin = 1516.4508
				xmax = 1516.7008
				text = "cold"
			intervals [4246]:
				xmin = 1516.7008
				xmax = 1516.8108
				text = "you"
			intervals [4247]:
				xmin = 1516.8108
				xmax = 1517.0408
				text = "couldn't"
			intervals [4248]:
				xmin = 1517.0408
				xmax = 1517.2208
				text = "sit"
			intervals [4249]:
				xmin = 1517.2208
				xmax = 1517.3108
				text = "in"
			intervals [4250]:
				xmin = 1517.3108
				xmax = 1517.3808
				text = "a"
			intervals [4251]:
				xmin = 1517.3808
				xmax = 1517.6508
				text = "chair"
			intervals [4252]:
				xmin = 1517.6508
				xmax = 1517.7408
				text = ""
			intervals [4253]:
				xmin = 1517.7408
				xmax = 1517.9708
				text = "so"
			intervals [4254]:
				xmin = 1517.9708
				xmax = 1518.2808
				text = "well"
			intervals [4255]:
				xmin = 1518.2808
				xmax = 1518.4619
				text = ""
			intervals [4256]:
				xmin = 1518.4619
				xmax = 1518.6219
				text = "but"
			intervals [4257]:
				xmin = 1518.6219
				xmax = 1518.8519
				text = "these"
			intervals [4258]:
				xmin = 1518.8519
				xmax = 1519.0619
				text = "kids"
			intervals [4259]:
				xmin = 1519.0619
				xmax = 1519.1419
				text = "are"
			intervals [4260]:
				xmin = 1519.1419
				xmax = 1519.3219
				text = "well"
			intervals [4261]:
				xmin = 1519.3219
				xmax = 1519.6919
				text = "protected"
			intervals [4262]:
				xmin = 1519.6919
				xmax = 1519.9719
				text = "against"
			intervals [4263]:
				xmin = 1519.9719
				xmax = 1520.2719
				text = "cold"
			intervals [4264]:
				xmin = 1520.2719
				xmax = 1521.0149
				text = ""
			intervals [4265]:
				xmin = 1521.0149
				xmax = 1521.0749
				text = "and"
			intervals [4266]:
				xmin = 1521.0749
				xmax = 1521.1349
				text = "they"
			intervals [4267]:
				xmin = 1521.1349
				xmax = 1521.2549
				text = "don't"
			intervals [4268]:
				xmin = 1521.2549
				xmax = 1521.3749
				text = "have"
			intervals [4269]:
				xmin = 1521.3749
				xmax = 1521.4649
				text = "as"
			intervals [4270]:
				xmin = 1521.4649
				xmax = 1521.6649
				text = "far"
			intervals [4271]:
				xmin = 1521.6649
				xmax = 1521.7549
				text = "to"
			intervals [4272]:
				xmin = 1521.7549
				xmax = 1521.9749
				text = "go"
			intervals [4273]:
				xmin = 1521.9749
				xmax = 1523.5846
				text = ""
			intervals [4274]:
				xmin = 1523.5846
				xmax = 1523.7446
				text = "most"
			intervals [4275]:
				xmin = 1523.7446
				xmax = 1523.8046
				text = "of"
			intervals [4276]:
				xmin = 1523.8046
				xmax = 1523.8946
				text = "them"
			intervals [4277]:
				xmin = 1523.8946
				xmax = 1523.9846
				text = "don't"
			intervals [4278]:
				xmin = 1523.9846
				xmax = 1524.1146
				text = "have"
			intervals [4279]:
				xmin = 1524.1146
				xmax = 1524.2146
				text = "as"
			intervals [4280]:
				xmin = 1524.2146
				xmax = 1524.3946
				text = "far"
			intervals [4281]:
				xmin = 1524.3946
				xmax = 1524.4746
				text = "to"
			intervals [4282]:
				xmin = 1524.4746
				xmax = 1524.6446
				text = "go"
			intervals [4283]:
				xmin = 1524.6446
				xmax = 1524.7746
				text = "you"
			intervals [4284]:
				xmin = 1524.7746
				xmax = 1524.9946
				text = "see"
			intervals [4285]:
				xmin = 1524.9946
				xmax = 1527.0491
				text = ""
			intervals [4286]:
				xmin = 1527.0491
				xmax = 1527.4791
				text = "and"
			intervals [4287]:
				xmin = 1527.4791
				xmax = 1527.7591
				text = "uh"
			intervals [4288]:
				xmin = 1527.7591
				xmax = 1530.8822
				text = ""
			intervals [4289]:
				xmin = 1530.8822
				xmax = 1531.2022
				text = "but"
			intervals [4290]:
				xmin = 1531.2022
				xmax = 1531.4622
				text = "uh"
			intervals [4291]:
				xmin = 1531.4622
				xmax = 1532.5368
				text = ""
			intervals [4292]:
				xmin = 1532.5368
				xmax = 1532.9068
				text = "after"
			intervals [4293]:
				xmin = 1532.9068
				xmax = 1533.4768
				text = "school"
			intervals [4294]:
				xmin = 1533.4768
				xmax = 1534.6612
				text = ""
			intervals [4295]:
				xmin = 1534.6612
				xmax = 1534.9312
				text = "they"
			intervals [4296]:
				xmin = 1534.9312
				xmax = 1534.9912
				text = "d"
			intervals [4297]:
				xmin = 1534.9912
				xmax = 1535.1312
				text = "get"
			intervals [4298]:
				xmin = 1535.1312
				xmax = 1535.2412
				text = "a"
			intervals [4299]:
				xmin = 1535.2412
				xmax = 1535.5212
				text = "little"
			intervals [4300]:
				xmin = 1535.5212
				xmax = 1535.7812
				text = "rough"
			intervals [4301]:
				xmin = 1535.7812
				xmax = 1536.0212
				text = "every"
			intervals [4302]:
				xmin = 1536.0212
				xmax = 1536.2412
				text = "now"
			intervals [4303]:
				xmin = 1536.2412
				xmax = 1536.4112
				text = "and"
			intervals [4304]:
				xmin = 1536.4112
				xmax = 1536.7212
				text = "then"
			intervals [4305]:
				xmin = 1536.7212
				xmax = 1537.6408
				text = ""
			intervals [4306]:
				xmin = 1537.6408
				xmax = 1537.7708
				text = "but"
			intervals [4307]:
				xmin = 1537.7708
				xmax = 1538.0708
				text = "not"
			intervals [4308]:
				xmin = 1538.0708
				xmax = 1538.2208
				text = ""
			intervals [4309]:
				xmin = 1538.2208
				xmax = 1538.5508
				text = "uh"
			intervals [4310]:
				xmin = 1538.5508
				xmax = 1539.5033
				text = ""
			intervals [4311]:
				xmin = 1539.5033
				xmax = 1539.7633
				text = "but"
			intervals [4312]:
				xmin = 1539.7633
				xmax = 1539.7933
				text = ""
			intervals [4313]:
				xmin = 1539.7933
				xmax = 1539.9633
				text = "uh"
			intervals [4314]:
				xmin = 1539.9633
				xmax = 1540.3874
				text = ""
			intervals [4315]:
				xmin = 1540.3874
				xmax = 1540.9574
				text = "uh"
			intervals [4316]:
				xmin = 1540.9574
				xmax = 1541.0774
				text = ""
			intervals [4317]:
				xmin = 1541.0774
				xmax = 1541.5174
				text = "those"
			intervals [4318]:
				xmin = 1541.5174
				xmax = 1541.8474
				text = "days"
			intervals [4319]:
				xmin = 1541.8474
				xmax = 1541.9674
				text = "it"
			intervals [4320]:
				xmin = 1541.9674
				xmax = 1542.1574
				text = "was"
			intervals [4321]:
				xmin = 1542.1574
				xmax = 1542.2174
				text = "to"
			intervals [4322]:
				xmin = 1542.2174
				xmax = 1542.3174
				text = "be"
			intervals [4323]:
				xmin = 1542.3174
				xmax = 1542.9074
				text = "expected"
			intervals [4324]:
				xmin = 1542.9074
				xmax = 1542.9374
				text = ""
			intervals [4325]:
				xmin = 1542.9374
				xmax = 1543.5874
				text = "because"
			intervals [4326]:
				xmin = 1543.5874
				xmax = 1543.7474
				text = "uh"
			intervals [4327]:
				xmin = 1543.7474
				xmax = 1548.7964
				text = ""
			intervals [4328]:
				xmin = 1548.7964
				xmax = 1549.3064
				text = "because"
			intervals [4329]:
				xmin = 1549.3064
				xmax = 1549.8664
				text = "<unk>"
			intervals [4330]:
				xmin = 1549.8664
				xmax = 1550.3052
				text = ""
			intervals [4331]:
				xmin = 1550.3052
				xmax = 1550.4752
				text = "i"
			intervals [4332]:
				xmin = 1550.4752
				xmax = 1550.6652
				text = "like"
			intervals [4333]:
				xmin = 1550.6652
				xmax = 1550.7752
				text = "i"
			intervals [4334]:
				xmin = 1550.7752
				xmax = 1551.0852
				text = "don't"
			intervals [4335]:
				xmin = 1551.0852
				xmax = 1551.1152
				text = ""
			intervals [4336]:
				xmin = 1551.1152
				xmax = 1551.3652
				text = "i"
			intervals [4337]:
				xmin = 1551.3652
				xmax = 1551.5052
				text = "i"
			intervals [4338]:
				xmin = 1551.5052
				xmax = 1551.8152
				text = "never"
			intervals [4339]:
				xmin = 1551.8152
				xmax = 1551.9752
				text = "thought"
			intervals [4340]:
				xmin = 1551.9752
				xmax = 1552.0552
				text = "of"
			intervals [4341]:
				xmin = 1552.0552
				xmax = 1552.3152
				text = "why"
			intervals [4342]:
				xmin = 1552.3152
				xmax = 1552.4152
				text = "it"
			intervals [4343]:
				xmin = 1552.4152
				xmax = 1552.8552
				text = "was"
			intervals [4344]:
				xmin = 1552.8552
				xmax = 1553.1152
				text = "that"
			intervals [4345]:
				xmin = 1553.1152
				xmax = 1553.3452
				text = "the"
			intervals [4346]:
				xmin = 1553.3452
				xmax = 1554.3407
				text = ""
			intervals [4347]:
				xmin = 1554.3407
				xmax = 1555.3107
				text = "uh"
			intervals [4348]:
				xmin = 1555.3107
				xmax = 1557.7255
				text = ""
			intervals [4349]:
				xmin = 1557.7255
				xmax = 1557.9555
				text = "well"
			intervals [4350]:
				xmin = 1557.9555
				xmax = 1558.0755
				text = "but"
			intervals [4351]:
				xmin = 1558.0755
				xmax = 1558.6684
				text = ""
			intervals [4352]:
				xmin = 1558.6684
				xmax = 1558.9584
				text = "while"
			intervals [4353]:
				xmin = 1558.9584
				xmax = 1559.0684
				text = "the"
			intervals [4354]:
				xmin = 1559.0684
				xmax = 1559.3284
				text = "kids"
			intervals [4355]:
				xmin = 1559.3284
				xmax = 1559.3884
				text = "were"
			intervals [4356]:
				xmin = 1559.3884
				xmax = 1559.5984
				text = "little"
			intervals [4357]:
				xmin = 1559.5984
				xmax = 1559.9584
				text = "different"
			intervals [4358]:
				xmin = 1559.9584
				xmax = 1560.0384
				text = ""
			intervals [4359]:
				xmin = 1560.0384
				xmax = 1560.2484
				text = "little"
			intervals [4360]:
				xmin = 1560.2484
				xmax = 1560.3884
				text = "got"
			intervals [4361]:
				xmin = 1560.3884
				xmax = 1560.4184
				text = "a"
			intervals [4362]:
				xmin = 1560.4184
				xmax = 1560.5684
				text = "little"
			intervals [4363]:
				xmin = 1560.5684
				xmax = 1560.7384
				text = "rough"
			intervals [4364]:
				xmin = 1560.7384
				xmax = 1560.9784
				text = "coming"
			intervals [4365]:
				xmin = 1560.9784
				xmax = 1561.1284
				text = "home"
			intervals [4366]:
				xmin = 1561.1284
				xmax = 1561.2384
				text = "from"
			intervals [4367]:
				xmin = 1561.2384
				xmax = 1561.7084
				text = "school"
			intervals [4368]:
				xmin = 1561.7084
				xmax = 1562.2282
				text = ""
			intervals [4369]:
				xmin = 1562.2282
				xmax = 1562.3182
				text = "they"
			intervals [4370]:
				xmin = 1562.3182
				xmax = 1562.4882
				text = "had"
			intervals [4371]:
				xmin = 1562.4882
				xmax = 1562.5882
				text = "their"
			intervals [4372]:
				xmin = 1562.5882
				xmax = 1563.1282
				text = "battles"
			intervals [4373]:
				xmin = 1563.1282
				xmax = 1563.7196
				text = ""
			intervals [4374]:
				xmin = 1563.7196
				xmax = 1563.8596
				text = "they"
			intervals [4375]:
				xmin = 1563.8596
				xmax = 1564.0596
				text = "had"
			intervals [4376]:
				xmin = 1564.0596
				xmax = 1564.1996
				text = "their"
			intervals [4377]:
				xmin = 1564.1996
				xmax = 1564.5196
				text = "battles"
			intervals [4378]:
				xmin = 1564.5196
				xmax = 1564.7096
				text = "every"
			intervals [4379]:
				xmin = 1564.7096
				xmax = 1564.8796
				text = "now"
			intervals [4380]:
				xmin = 1564.8796
				xmax = 1565.0396
				text = "and"
			intervals [4381]:
				xmin = 1565.0396
				xmax = 1565.0696
				text = ""
			intervals [4382]:
				xmin = 1565.0696
				xmax = 1565.2496
				text = "then"
			intervals [4383]:
				xmin = 1565.2496
				xmax = 1567.0928
				text = ""
			intervals [4384]:
				xmin = 1567.0928
				xmax = 1567.2128
				text = "uh"
			intervals [4385]:
				xmin = 1567.2128
				xmax = 1567.7428
				text = "someone"
			intervals [4386]:
				xmin = 1567.7428
				xmax = 1567.9228
				text = ""
			intervals [4387]:
				xmin = 1567.9228
				xmax = 1568.2428
				text = "r-"
			intervals [4388]:
				xmin = 1568.2428
				xmax = 1568.4228
				text = "would"
			intervals [4389]:
				xmin = 1568.4228
				xmax = 1568.4528
				text = ""
			intervals [4390]:
				xmin = 1568.4528
				xmax = 1568.6428
				text = "take"
			intervals [4391]:
				xmin = 1568.6428
				xmax = 1569.0228
				text = "somebody"
			intervals [4392]:
				xmin = 1569.0228
				xmax = 1569.0728
				text = "s"
			intervals [4393]:
				xmin = 1569.0728
				xmax = 1569.3028
				text = "hat"
			intervals [4394]:
				xmin = 1569.3028
				xmax = 1569.3328
				text = ""
			intervals [4395]:
				xmin = 1569.3328
				xmax = 1569.4928
				text = "in"
			intervals [4396]:
				xmin = 1569.4928
				xmax = 1570.0128
				text = "school"
			intervals [4397]:
				xmin = 1570.0128
				xmax = 1570.7285
				text = ""
			intervals [4398]:
				xmin = 1570.7285
				xmax = 1571.0185
				text = "and"
			intervals [4399]:
				xmin = 1571.0185
				xmax = 1571.1585
				text = "the"
			intervals [4400]:
				xmin = 1571.1585
				xmax = 1571.5385
				text = "boys"
			intervals [4401]:
				xmin = 1571.5385
				xmax = 1571.6585
				text = "were"
			intervals [4402]:
				xmin = 1571.6585
				xmax = 1571.8585
				text = "loud"
			intervals [4403]:
				xmin = 1571.8585
				xmax = 1572.0385
				text = "and"
			intervals [4404]:
				xmin = 1572.0385
				xmax = 1572.2985
				text = "teacher"
			intervals [4405]:
				xmin = 1572.2985
				xmax = 1572.3885
				text = ""
			intervals [4406]:
				xmin = 1572.3885
				xmax = 1572.7885
				text = "corrected"
			intervals [4407]:
				xmin = 1572.7885
				xmax = 1572.8485
				text = "him"
			intervals [4408]:
				xmin = 1572.8485
				xmax = 1573.1185
				text = "for"
			intervals [4409]:
				xmin = 1573.1185
				xmax = 1573.2085
				text = "it"
			intervals [4410]:
				xmin = 1573.2085
				xmax = 1573.8229
				text = ""
			intervals [4411]:
				xmin = 1573.8229
				xmax = 1573.9329
				text = "and"
			intervals [4412]:
				xmin = 1573.9329
				xmax = 1574.0329
				text = "of"
			intervals [4413]:
				xmin = 1574.0329
				xmax = 1574.1129
				text = ""
			intervals [4414]:
				xmin = 1574.1129
				xmax = 1574.3429
				text = "course"
			intervals [4415]:
				xmin = 1574.3429
				xmax = 1574.4929
				text = "it"
			intervals [4416]:
				xmin = 1574.4929
				xmax = 1574.6529
				text = "was"
			intervals [4417]:
				xmin = 1574.6529
				xmax = 1574.8229
				text = "i"
			intervals [4418]:
				xmin = 1574.8229
				xmax = 1574.8529
				text = "<unk>"
			intervals [4419]:
				xmin = 1574.8529
				xmax = 1575.0229
				text = "get"
			intervals [4420]:
				xmin = 1575.0229
				xmax = 1575.1429
				text = "you"
			intervals [4421]:
				xmin = 1575.1429
				xmax = 1575.3229
				text = "after"
			intervals [4422]:
				xmin = 1575.3229
				xmax = 1575.6629
				text = "school"
			intervals [4423]:
				xmin = 1575.6629
				xmax = 1577.0929
				text = "<unk>"
			intervals [4424]:
				xmin = 1577.0929
				xmax = 1577.5558
				text = ""
			intervals [4425]:
				xmin = 1577.5558
				xmax = 1577.7058
				text = "and"
			intervals [4426]:
				xmin = 1577.7058
				xmax = 1577.8658
				text = "that"
			intervals [4427]:
				xmin = 1577.8658
				xmax = 1578.3558
				text = "happens"
			intervals [4428]:
				xmin = 1578.3558
				xmax = 1578.7082
				text = ""
			intervals [4429]:
				xmin = 1578.7082
				xmax = 1578.8682
				text = "well"
			intervals [4430]:
				xmin = 1578.8682
				xmax = 1578.9982
				text = "that"
			intervals [4431]:
				xmin = 1578.9982
				xmax = 1579.4082
				text = "happens"
			intervals [4432]:
				xmin = 1579.4082
				xmax = 1579.5882
				text = "in"
			intervals [4433]:
				xmin = 1579.5882
				xmax = 1579.7582
				text = "s"
			intervals [4434]:
				xmin = 1579.7582
				xmax = 1579.7882
				text = ""
			intervals [4435]:
				xmin = 1579.7882
				xmax = 1580.4182
				text = "sometimes"
			intervals [4436]:
				xmin = 1580.4182
				xmax = 1580.6782
				text = "now"
			intervals [4437]:
				xmin = 1580.6782
				xmax = 1581.1082
				text = "too"
			intervals [4438]:
				xmin = 1581.1082
				xmax = 1581.1582
				text = ""
			intervals [4439]:
				xmin = 1581.1582
				xmax = 1581.2982
				text = "but"
			intervals [4440]:
				xmin = 1581.2982
				xmax = 1581.5682
				text = "not"
			intervals [4441]:
				xmin = 1581.5682
				xmax = 1581.6482
				text = "i"
			intervals [4442]:
				xmin = 1581.6482
				xmax = 1581.7782
				text = "don't"
			intervals [4443]:
				xmin = 1581.7782
				xmax = 1581.8982
				text = "think"
			intervals [4444]:
				xmin = 1581.8982
				xmax = 1581.9682
				text = "it"
			intervals [4445]:
				xmin = 1581.9682
				xmax = 1582.3782
				text = "happens"
			intervals [4446]:
				xmin = 1582.3782
				xmax = 1582.7482
				text = "much"
			intervals [4447]:
				xmin = 1582.7482
				xmax = 1584.6276
				text = ""
			intervals [4448]:
				xmin = 1584.6276
				xmax = 1584.7576
				text = "i"
			intervals [4449]:
				xmin = 1584.7576
				xmax = 1584.9376
				text = "don't"
			intervals [4450]:
				xmin = 1584.9376
				xmax = 1585.2276
				text = "know"
			intervals [4451]:
				xmin = 1585.2276
				xmax = 1585.3476
				text = ""
			intervals [4452]:
				xmin = 1585.3476
				xmax = 1585.5376
				text = "it"
			intervals [4453]:
				xmin = 1585.5376
				xmax = 1585.5676
				text = "s"
			intervals [4454]:
				xmin = 1585.5676
				xmax = 1585.8076
				text = "hard"
			intervals [4455]:
				xmin = 1585.8076
				xmax = 1585.8676
				text = "to"
			intervals [4456]:
				xmin = 1585.8676
				xmax = 1586.1476
				text = "say"
			intervals [4457]:
				xmin = 1586.1476
				xmax = 1586.4776
				text = "which"
			intervals [4458]:
				xmin = 1586.4776
				xmax = 1586.6143
				text = ""
			intervals [4459]:
				xmin = 1586.6143
				xmax = 1586.8443
				text = "is"
			intervals [4460]:
				xmin = 1586.8443
				xmax = 1587.0643
				text = "which"
			intervals [4461]:
				xmin = 1587.0643
				xmax = 1587.1543
				text = "i"
			intervals [4462]:
				xmin = 1587.1543
				xmax = 1587.3743
				text = "never"
			intervals [4463]:
				xmin = 1587.3743
				xmax = 1587.5243
				text = "had"
			intervals [4464]:
				xmin = 1587.5243
				xmax = 1587.6343
				text = "a"
			intervals [4465]:
				xmin = 1587.6343
				xmax = 1588.5617
				text = ""
			intervals [4466]:
				xmin = 1588.5617
				xmax = 1588.8617
				text = "tally"
			intervals [4467]:
				xmin = 1588.8617
				xmax = 1589.0917
				text = "on"
			intervals [4468]:
				xmin = 1589.0917
				xmax = 1589.1317
				text = ""
			intervals [4469]:
				xmin = 1589.1317
				xmax = 1589.3317
				text = "that"
			intervals [4470]:
				xmin = 1589.3317
				xmax = 1590.792
				text = ""
			intervals [4471]:
				xmin = 1590.792
				xmax = 1590.972
				text = "but"
			intervals [4472]:
				xmin = 1590.972
				xmax = 1591.162
				text = ""
			intervals [4473]:
				xmin = 1591.162
				xmax = 1591.252
				text = "i"
			intervals [4474]:
				xmin = 1591.252
				xmax = 1591.472
				text = "i"
			intervals [4475]:
				xmin = 1591.472
				xmax = 1591.692
				text = "don't"
			intervals [4476]:
				xmin = 1591.692
				xmax = 1592.022
				text = "see"
			intervals [4477]:
				xmin = 1592.022
				xmax = 1592.7231
				text = ""
			intervals [4478]:
				xmin = 1592.7231
				xmax = 1592.7931
				text = "uh"
			intervals [4479]:
				xmin = 1592.7931
				xmax = 1593.1227
				text = ""
			intervals [4480]:
				xmin = 1593.1227
				xmax = 1593.3327
				text = "they"
			intervals [4481]:
				xmin = 1593.3327
				xmax = 1593.3627
				text = "<unk>"
			intervals [4482]:
				xmin = 1593.3627
				xmax = 1593.4227
				text = ""
			intervals [4483]:
				xmin = 1593.4227
				xmax = 1593.7727
				text = "play"
			intervals [4484]:
				xmin = 1593.7727
				xmax = 1593.8627
				text = "out"
			intervals [4485]:
				xmin = 1593.8627
				xmax = 1594.2027
				text = "here"
			intervals [4486]:
				xmin = 1594.2027
				xmax = 1594.7835
				text = ""
			intervals [4487]:
				xmin = 1594.7835
				xmax = 1594.9635
				text = "but"
			intervals [4488]:
				xmin = 1594.9635
				xmax = 1595.0735
				text = "as"
			intervals [4489]:
				xmin = 1595.0735
				xmax = 1595.4135
				text = "far"
			intervals [4490]:
				xmin = 1595.4135
				xmax = 1595.9035
				text = "as"
			intervals [4491]:
				xmin = 1595.9035
				xmax = 1596.1935
				text = "uh"
			intervals [4492]:
				xmin = 1596.1935
				xmax = 1596.8911
				text = ""
			intervals [4493]:
				xmin = 1596.8911
				xmax = 1597.3211
				text = "fighting"
			intervals [4494]:
				xmin = 1597.3211
				xmax = 1597.3511
				text = ""
			intervals [4495]:
				xmin = 1597.3511
				xmax = 1597.5011
				text = "i"
			intervals [4496]:
				xmin = 1597.5011
				xmax = 1597.6311
				text = "don't"
			intervals [4497]:
				xmin = 1597.6311
				xmax = 1597.7711
				text = "see"
			intervals [4498]:
				xmin = 1597.7711
				xmax = 1597.9911
				text = "much"
			intervals [4499]:
				xmin = 1597.9911
				xmax = 1598.0911
				text = "of"
			intervals [4500]:
				xmin = 1598.0911
				xmax = 1598.1511
				text = "it"
			intervals [4501]:
				xmin = 1598.1511
				xmax = 1598.4011
				text = "around"
			intervals [4502]:
				xmin = 1598.4011
				xmax = 1598.5611
				text = ""
			intervals [4503]:
				xmin = 1598.5611
				xmax = 1598.8311
				text = "kids"
			intervals [4504]:
				xmin = 1598.8311
				xmax = 1598.8611
				text = ""
			intervals [4505]:
				xmin = 1598.8611
				xmax = 1599.0111
				text = "now"
			intervals [4506]:
				xmin = 1599.0111
				xmax = 1608.9283
				text = ""
			intervals [4507]:
				xmin = 1608.9283
				xmax = 1609.4583
				text = "hollowed"
			intervals [4508]:
				xmin = 1609.4583
				xmax = 1612.4857
				text = ""
			intervals [4509]:
				xmin = 1612.4857
				xmax = 1612.7457
				text = "yes"
			intervals [4510]:
				xmin = 1612.7457
				xmax = 1612.9557
				text = "i've"
			intervals [4511]:
				xmin = 1612.9557
				xmax = 1613.0357
				text = ""
			intervals [4512]:
				xmin = 1613.0357
				xmax = 1613.3057
				text = "yes"
			intervals [4513]:
				xmin = 1613.3057
				xmax = 1613.4357
				text = "i've"
			intervals [4514]:
				xmin = 1613.4357
				xmax = 1613.6357
				text = "had"
			intervals [4515]:
				xmin = 1613.6357
				xmax = 1613.9557
				text = "teachers"
			intervals [4516]:
				xmin = 1613.9557
				xmax = 1614.0957
				text = "that"
			intervals [4517]:
				xmin = 1614.0957
				xmax = 1614.1457
				text = ""
			intervals [4518]:
				xmin = 1614.1457
				xmax = 1614.3057
				text = "uh"
			intervals [4519]:
				xmin = 1614.3057
				xmax = 1614.879
				text = ""
			intervals [4520]:
				xmin = 1614.879
				xmax = 1615.069
				text = "pretty"
			intervals [4521]:
				xmin = 1615.069
				xmax = 1615.219
				text = "st-"
			intervals [4522]:
				xmin = 1615.219
				xmax = 1615.339
				text = "were"
			intervals [4523]:
				xmin = 1615.339
				xmax = 1615.579
				text = "pretty"
			intervals [4524]:
				xmin = 1615.579
				xmax = 1615.919
				text = "strict"
			intervals [4525]:
				xmin = 1615.919
				xmax = 1615.979
				text = "i"
			intervals [4526]:
				xmin = 1615.979
				xmax = 1616.139
				text = "put"
			intervals [4527]:
				xmin = 1616.139
				xmax = 1616.239
				text = "up"
			intervals [4528]:
				xmin = 1616.239
				xmax = 1616.269
				text = ""
			intervals [4529]:
				xmin = 1616.269
				xmax = 1616.379
				text = "uh"
			intervals [4530]:
				xmin = 1616.379
				xmax = 1616.429
				text = ""
			intervals [4531]:
				xmin = 1616.429
				xmax = 1616.609
				text = "pretty"
			intervals [4532]:
				xmin = 1616.609
				xmax = 1616.899
				text = "strict"
			intervals [4533]:
				xmin = 1616.899
				xmax = 1616.999
				text = "on"
			intervals [4534]:
				xmin = 1616.999
				xmax = 1617.069
				text = "the"
			intervals [4535]:
				xmin = 1617.069
				xmax = 1617.379
				text = "kids"
			intervals [4536]:
				xmin = 1617.379
				xmax = 1618.8147
				text = ""
			intervals [4537]:
				xmin = 1618.8147
				xmax = 1618.9647
				text = "i"
			intervals [4538]:
				xmin = 1618.9647
				xmax = 1619.0647
				text = "had"
			intervals [4539]:
				xmin = 1619.0647
				xmax = 1619.1447
				text = "a"
			intervals [4540]:
				xmin = 1619.1447
				xmax = 1619.4247
				text = "sister"
			intervals [4541]:
				xmin = 1619.4247
				xmax = 1619.4847
				text = "who"
			intervals [4542]:
				xmin = 1619.4847
				xmax = 1619.7047
				text = "was"
			intervals [4543]:
				xmin = 1619.7047
				xmax = 1619.9871
				text = ""
			intervals [4544]:
				xmin = 1619.9871
				xmax = 1620.2271
				text = "uh"
			intervals [4545]:
				xmin = 1620.2271
				xmax = 1620.3971
				text = "one"
			intervals [4546]:
				xmin = 1620.3971
				xmax = 1620.4571
				text = "of"
			intervals [4547]:
				xmin = 1620.4571
				xmax = 1620.5271
				text = "the"
			intervals [4548]:
				xmin = 1620.5271
				xmax = 1620.8171
				text = "catholic"
			intervals [4549]:
				xmin = 1620.8171
				xmax = 1621.0671
				text = "sisters"
			intervals [4550]:
				xmin = 1621.0671
				xmax = 1621.1571
				text = "was"
			intervals [4551]:
				xmin = 1621.1571
				xmax = 1621.3771
				text = "pretty"
			intervals [4552]:
				xmin = 1621.3771
				xmax = 1621.6571
				text = "strict"
			intervals [4553]:
				xmin = 1621.6571
				xmax = 1621.7271
				text = "she"
			intervals [4554]:
				xmin = 1621.7271
				xmax = 1621.8071
				text = "s"
			intervals [4555]:
				xmin = 1621.8071
				xmax = 1621.8871
				text = "v"
			intervals [4556]:
				xmin = 1621.8871
				xmax = 1622.0071
				text = "she"
			intervals [4557]:
				xmin = 1622.0071
				xmax = 1622.1171
				text = "was"
			intervals [4558]:
				xmin = 1622.1171
				xmax = 1622.3771
				text = "very"
			intervals [4559]:
				xmin = 1622.3771
				xmax = 1622.8271
				text = "strict"
			intervals [4560]:
				xmin = 1622.8271
				xmax = 1624.1642
				text = ""
			intervals [4561]:
				xmin = 1624.1642
				xmax = 1624.5742
				text = "and"
			intervals [4562]:
				xmin = 1624.5742
				xmax = 1624.7842
				text = "uh"
			intervals [4563]:
				xmin = 1624.7842
				xmax = 1625.5585
				text = ""
			intervals [4564]:
				xmin = 1625.5585
				xmax = 1625.7085
				text = "and"
			intervals [4565]:
				xmin = 1625.7085
				xmax = 1625.8085
				text = "of"
			intervals [4566]:
				xmin = 1625.8085
				xmax = 1626.1285
				text = "course"
			intervals [4567]:
				xmin = 1626.1285
				xmax = 1626.2785
				text = "there"
			intervals [4568]:
				xmin = 1626.2785
				xmax = 1626.4085
				text = "was"
			intervals [4569]:
				xmin = 1626.4085
				xmax = 1626.6885
				text = "some"
			intervals [4570]:
				xmin = 1626.6885
				xmax = 1626.9546
				text = ""
			intervals [4571]:
				xmin = 1626.9546
				xmax = 1627.1946
				text = "pretty"
			intervals [4572]:
				xmin = 1627.1946
				xmax = 1627.4946
				text = "rough"
			intervals [4573]:
				xmin = 1627.4946
				xmax = 1629.4727
				text = ""
			intervals [4574]:
				xmin = 1629.4727
				xmax = 1630.0027
				text = "children"
			intervals [4575]:
				xmin = 1630.0027
				xmax = 1630.1527
				text = "in"
			intervals [4576]:
				xmin = 1630.1527
				xmax = 1630.2627
				text = "the"
			intervals [4577]:
				xmin = 1630.2627
				xmax = 1630.4527
				text = "room"
			intervals [4578]:
				xmin = 1630.4527
				xmax = 1630.4927
				text = ""
			intervals [4579]:
				xmin = 1630.4927
				xmax = 1630.7227
				text = "too"
			intervals [4580]:
				xmin = 1630.7227
				xmax = 1630.8527
				text = "you"
			intervals [4581]:
				xmin = 1630.8527
				xmax = 1631.1427
				text = "see"
			intervals [4582]:
				xmin = 1631.1427
				xmax = 1631.2327
				text = ""
			intervals [4583]:
				xmin = 1631.2327
				xmax = 1631.4027
				text = "it"
			intervals [4584]:
				xmin = 1631.4027
				xmax = 1631.5827
				text = "s"
			intervals [4585]:
				xmin = 1631.5827
				xmax = 1631.7427
				text = "they"
			intervals [4586]:
				xmin = 1631.7427
				xmax = 1631.8727
				text = "had"
			intervals [4587]:
				xmin = 1631.8727
				xmax = 1631.9527
				text = "to"
			intervals [4588]:
				xmin = 1631.9527
				xmax = 1632.0927
				text = "be"
			intervals [4589]:
				xmin = 1632.0927
				xmax = 1632.3527
				text = "strict"
			intervals [4590]:
				xmin = 1632.3527
				xmax = 1633.0627
				text = "sometimes"
			intervals [4591]:
				xmin = 1633.0627
				xmax = 1633.999
				text = ""
			intervals [4592]:
				xmin = 1633.999
				xmax = 1634.079
				text = "uh"
			intervals [4593]:
				xmin = 1634.079
				xmax = 1634.249
				text = "but"
			intervals [4594]:
				xmin = 1634.249
				xmax = 1634.349
				text = "they"
			intervals [4595]:
				xmin = 1634.349
				xmax = 1634.539
				text = "got"
			intervals [4596]:
				xmin = 1634.539
				xmax = 1634.839
				text = "order"
			intervals [4597]:
				xmin = 1634.839
				xmax = 1635.0182
				text = ""
			intervals [4598]:
				xmin = 1635.0182
				xmax = 1635.2482
				text = "most"
			intervals [4599]:
				xmin = 1635.2482
				xmax = 1635.3082
				text = "of"
			intervals [4600]:
				xmin = 1635.3082
				xmax = 1635.3982
				text = "them"
			intervals [4601]:
				xmin = 1635.3982
				xmax = 1635.5482
				text = "got"
			intervals [4602]:
				xmin = 1635.5482
				xmax = 1635.8582
				text = "order"
			intervals [4603]:
				xmin = 1635.8582
				xmax = 1636.4622
				text = ""
			intervals [4604]:
				xmin = 1636.4622
				xmax = 1636.5222
				text = "in"
			intervals [4605]:
				xmin = 1636.5222
				xmax = 1636.5522
				text = ""
			intervals [4606]:
				xmin = 1636.5522
				xmax = 1636.6122
				text = "the"
			intervals [4607]:
				xmin = 1636.6122
				xmax = 1637.0822
				text = "schools"
			intervals [4608]:
				xmin = 1637.0822
				xmax = 1641.3727
				text = ""
			intervals [4609]:
				xmin = 1641.3727
				xmax = 1641.8427
				text = "well"
			intervals [4610]:
				xmin = 1641.8427
				xmax = 1642.1888
				text = ""
			intervals [4611]:
				xmin = 1642.1888
				xmax = 1642.3388
				text = "for"
			intervals [4612]:
				xmin = 1642.3388
				xmax = 1642.7388
				text = "instance"
			intervals [4613]:
				xmin = 1642.7388
				xmax = 1642.9488
				text = "you"
			intervals [4614]:
				xmin = 1642.9488
				xmax = 1643.0888
				text = ""
			intervals [4615]:
				xmin = 1643.0888
				xmax = 1643.4188
				text = "know"
			intervals [4616]:
				xmin = 1643.4188
				xmax = 1643.6288
				text = "how"
			intervals [4617]:
				xmin = 1643.6288
				xmax = 1643.8488
				text = "that"
			intervals [4618]:
				xmin = 1643.8488
				xmax = 1643.8788
				text = ""
			intervals [4619]:
				xmin = 1643.8788
				xmax = 1644.1988
				text = "is"
			intervals [4620]:
				xmin = 1644.1988
				xmax = 1644.3788
				text = "uh"
			intervals [4621]:
				xmin = 1644.3788
				xmax = 1644.7068
				text = ""
			intervals [4622]:
				xmin = 1644.7068
				xmax = 1645.0068
				text = "some"
			intervals [4623]:
				xmin = 1645.0068
				xmax = 1645.4268
				text = "people"
			intervals [4624]:
				xmin = 1645.4268
				xmax = 1645.5268
				text = "uh"
			intervals [4625]:
				xmin = 1645.5268
				xmax = 1647.0927
				text = ""
			intervals [4626]:
				xmin = 1647.0927
				xmax = 1647.4227
				text = "well"
			intervals [4627]:
				xmin = 1647.4227
				xmax = 1647.5427
				text = ""
			intervals [4628]:
				xmin = 1647.5427
				xmax = 1647.9627
				text = "teachers"
			intervals [4629]:
				xmin = 1647.9627
				xmax = 1648.0627
				text = "you"
			intervals [4630]:
				xmin = 1648.0627
				xmax = 1648.1727
				text = "know"
			intervals [4631]:
				xmin = 1648.1727
				xmax = 1648.5327
				text = "are"
			intervals [4632]:
				xmin = 1648.5327
				xmax = 1648.6527
				text = ""
			intervals [4633]:
				xmin = 1648.6527
				xmax = 1648.9027
				text = "like"
			intervals [4634]:
				xmin = 1648.9027
				xmax = 1649.3927
				text = "anybody"
			intervals [4635]:
				xmin = 1649.3927
				xmax = 1649.8427
				text = "else"
			intervals [4636]:
				xmin = 1649.8427
				xmax = 1650.5014
				text = ""
			intervals [4637]:
				xmin = 1650.5014
				xmax = 1650.7014
				text = "they"
			intervals [4638]:
				xmin = 1650.7014
				xmax = 1651.0114
				text = "have"
			intervals [4639]:
				xmin = 1651.0114
				xmax = 1651.1514
				text = "their"
			intervals [4640]:
				xmin = 1651.1514
				xmax = 1651.8414
				text = "emotional"
			intervals [4641]:
				xmin = 1651.8414
				xmax = 1652.6976
				text = ""
			intervals [4642]:
				xmin = 1652.6976
				xmax = 1653.0676
				text = "problems"
			intervals [4643]:
				xmin = 1653.0676
				xmax = 1653.1276
				text = "and"
			intervals [4644]:
				xmin = 1653.1276
				xmax = 1653.2776
				text = "what"
			intervals [4645]:
				xmin = 1653.2776
				xmax = 1653.3176
				text = ""
			intervals [4646]:
				xmin = 1653.3176
				xmax = 1653.5376
				text = "not"
			intervals [4647]:
				xmin = 1653.5376
				xmax = 1653.5676
				text = ""
			intervals [4648]:
				xmin = 1653.5676
				xmax = 1653.7976
				text = "and"
			intervals [4649]:
				xmin = 1653.7976
				xmax = 1653.9076
				text = "they"
			intervals [4650]:
				xmin = 1653.9076
				xmax = 1654.0576
				text = "get"
			intervals [4651]:
				xmin = 1654.0576
				xmax = 1654.5376
				text = "disgusted"
			intervals [4652]:
				xmin = 1654.5376
				xmax = 1654.6376
				text = "with"
			intervals [4653]:
				xmin = 1654.6376
				xmax = 1654.9976
				text = "children"
			intervals [4654]:
				xmin = 1654.9976
				xmax = 1655.6176
				text = "sometimes"
			intervals [4655]:
				xmin = 1655.6176
				xmax = 1655.7876
				text = "too"
			intervals [4656]:
				xmin = 1655.7876
				xmax = 1656.2476
				text = "because"
			intervals [4657]:
				xmin = 1656.2476
				xmax = 1656.3976
				text = "the"
			intervals [4658]:
				xmin = 1656.3976
				xmax = 1656.4276
				text = ""
			intervals [4659]:
				xmin = 1656.4276
				xmax = 1656.8776
				text = "children"
			intervals [4660]:
				xmin = 1656.8776
				xmax = 1657.0576
				text = "don't"
			intervals [4661]:
				xmin = 1657.0576
				xmax = 1657.1376
				text = ""
			intervals [4662]:
				xmin = 1657.1376
				xmax = 1657.3876
				text = "uh"
			intervals [4663]:
				xmin = 1657.3876
				xmax = 1658.5031
				text = ""
			intervals [4664]:
				xmin = 1658.5031
				xmax = 1658.6231
				text = "do"
			intervals [4665]:
				xmin = 1658.6231
				xmax = 1658.7231
				text = "what"
			intervals [4666]:
				xmin = 1658.7231
				xmax = 1658.8531
				text = "they"
			intervals [4667]:
				xmin = 1658.8531
				xmax = 1658.9031
				text = ""
			intervals [4668]:
				xmin = 1658.9031
				xmax = 1659.1931
				text = "tell"
			intervals [4669]:
				xmin = 1659.1931
				xmax = 1659.4631
				text = "them"
			intervals [4670]:
				xmin = 1659.4631
				xmax = 1660.4321
				text = ""
			intervals [4671]:
				xmin = 1660.4321
				xmax = 1660.5221
				text = "they"
			intervals [4672]:
				xmin = 1660.5221
				xmax = 1660.6721
				text = "don't"
			intervals [4673]:
				xmin = 1660.6721
				xmax = 1660.9521
				text = "follow"
			intervals [4674]:
				xmin = 1660.9521
				xmax = 1661.0221
				text = "the"
			intervals [4675]:
				xmin = 1661.0221
				xmax = 1661.7721
				text = "instructions"
			intervals [4676]:
				xmin = 1661.7721
				xmax = 1662.4165
				text = ""
			intervals [4677]:
				xmin = 1662.4165
				xmax = 1662.5665
				text = "and"
			intervals [4678]:
				xmin = 1662.5665
				xmax = 1662.6665
				text = "of"
			intervals [4679]:
				xmin = 1662.6665
				xmax = 1662.7065
				text = ""
			intervals [4680]:
				xmin = 1662.7065
				xmax = 1663.2165
				text = "course"
			intervals [4681]:
				xmin = 1663.2165
				xmax = 1663.4396
				text = ""
			intervals [4682]:
				xmin = 1663.4396
				xmax = 1664.1096
				text = "sometimes"
			intervals [4683]:
				xmin = 1664.1096
				xmax = 1664.1796
				text = "the"
			intervals [4684]:
				xmin = 1664.1796
				xmax = 1664.4896
				text = "case"
			intervals [4685]:
				xmin = 1664.4896
				xmax = 1664.6296
				text = "where"
			intervals [4686]:
				xmin = 1664.6296
				xmax = 1664.7796
				text = "the"
			intervals [4687]:
				xmin = 1664.7796
				xmax = 1665.2796
				text = "children"
			intervals [4688]:
				xmin = 1665.2796
				xmax = 1665.3096
				text = ""
			intervals [4689]:
				xmin = 1665.3096
				xmax = 1665.6296
				text = "uh"
			intervals [4690]:
				xmin = 1665.6296
				xmax = 1665.892
				text = ""
			intervals [4691]:
				xmin = 1665.892
				xmax = 1666.112
				text = "just"
			intervals [4692]:
				xmin = 1666.112
				xmax = 1666.292
				text = "don't"
			intervals [4693]:
				xmin = 1666.292
				xmax = 1666.992
				text = "understand"
			intervals [4694]:
				xmin = 1666.992
				xmax = 1667.9695
				text = ""
			intervals [4695]:
				xmin = 1667.9695
				xmax = 1668.0895
				text = "in"
			intervals [4696]:
				xmin = 1668.0895
				xmax = 1668.3195
				text = "that"
			intervals [4697]:
				xmin = 1668.3195
				xmax = 1668.5295
				text = "case"
			intervals [4698]:
				xmin = 1668.5295
				xmax = 1668.6395
				text = "it"
			intervals [4699]:
				xmin = 1668.6395
				xmax = 1668.8195
				text = "could"
			intervals [4700]:
				xmin = 1668.8195
				xmax = 1668.9395
				text = "be"
			intervals [4701]:
				xmin = 1668.9395
				xmax = 1669.0195
				text = "the"
			intervals [4702]:
				xmin = 1669.0195
				xmax = 1669.2895
				text = "teacher"
			intervals [4703]:
				xmin = 1669.2895
				xmax = 1669.3595
				text = "s"
			intervals [4704]:
				xmin = 1669.3595
				xmax = 1669.6795
				text = "fault"
			intervals [4705]:
				xmin = 1669.6795
				xmax = 1669.7695
				text = "you"
			intervals [4706]:
				xmin = 1669.7695
				xmax = 1670.0795
				text = "see"
			intervals [4707]:
				xmin = 1670.0795
				xmax = 1672.0114
				text = ""
			intervals [4708]:
				xmin = 1672.0114
				xmax = 1672.3914
				text = "and"
			intervals [4709]:
				xmin = 1672.3914
				xmax = 1672.5314
				text = "uh"
			intervals [4710]:
				xmin = 1672.5314
				xmax = 1674.9356
				text = ""
			intervals [4711]:
				xmin = 1674.9356
				xmax = 1675.1756
				text = "but"
			intervals [4712]:
				xmin = 1675.1756
				xmax = 1675.2056
				text = ""
			intervals [4713]:
				xmin = 1675.2056
				xmax = 1675.4056
				text = "uh"
			intervals [4714]:
				xmin = 1675.4056
				xmax = 1675.663
				text = ""
			intervals [4715]:
				xmin = 1675.663
				xmax = 1675.943
				text = "you"
			intervals [4716]:
				xmin = 1675.943
				xmax = 1676.243
				text = "have"
			intervals [4717]:
				xmin = 1676.243
				xmax = 1676.363
				text = "uh"
			intervals [4718]:
				xmin = 1676.363
				xmax = 1676.9227
				text = ""
			intervals [4719]:
				xmin = 1676.9227
				xmax = 1677.2627
				text = "some"
			intervals [4720]:
				xmin = 1677.2627
				xmax = 1677.4527
				text = ""
			intervals [4721]:
				xmin = 1677.4527
				xmax = 1677.8227
				text = "children"
			intervals [4722]:
				xmin = 1677.8227
				xmax = 1678.0027
				text = "who"
			intervals [4723]:
				xmin = 1678.0027
				xmax = 1678.2627
				text = "w"
			intervals [4724]:
				xmin = 1678.2627
				xmax = 1678.4027
				text = ""
			intervals [4725]:
				xmin = 1678.4027
				xmax = 1678.6627
				text = "just"
			intervals [4726]:
				xmin = 1678.6627
				xmax = 1678.8727
				text = "wouldn't"
			intervals [4727]:
				xmin = 1678.8727
				xmax = 1678.9127
				text = ""
			intervals [4728]:
				xmin = 1678.9127
				xmax = 1679.0827
				text = "study"
			intervals [4729]:
				xmin = 1679.0827
				xmax = 1679.2027
				text = "just"
			intervals [4730]:
				xmin = 1679.2027
				xmax = 1679.4027
				text = "wouldn't"
			intervals [4731]:
				xmin = 1679.4027
				xmax = 1679.7627
				text = "study"
			intervals [4732]:
				xmin = 1679.7627
				xmax = 1680.0127
				text = "too"
			intervals [4733]:
				xmin = 1680.0127
				xmax = 1681.4078
				text = ""
			intervals [4734]:
				xmin = 1681.4078
				xmax = 1681.6178
				text = "that"
			intervals [4735]:
				xmin = 1681.6178
				xmax = 1681.6678
				text = "s"
			intervals [4736]:
				xmin = 1681.6678
				xmax = 1681.9678
				text = "another"
			intervals [4737]:
				xmin = 1681.9678
				xmax = 1682.4878
				text = "case"
			intervals [4738]:
				xmin = 1682.4878
				xmax = 1683.1072
				text = ""
			intervals [4739]:
				xmin = 1683.1072
				xmax = 1683.6172
				text = "uh"
			intervals [4740]:
				xmin = 1683.6172
				xmax = 1683.8279
				text = ""
			intervals [4741]:
				xmin = 1683.8279
				xmax = 1684.0779
				text = "where"
			intervals [4742]:
				xmin = 1684.0779
				xmax = 1684.2579
				text = "the"
			intervals [4743]:
				xmin = 1684.2579
				xmax = 1684.5079
				text = "teacher"
			intervals [4744]:
				xmin = 1684.5079
				xmax = 1684.5979
				text = "could"
			intervals [4745]:
				xmin = 1684.5979
				xmax = 1684.8379
				text = "become"
			intervals [4746]:
				xmin = 1684.8379
				xmax = 1685.3779
				text = "impatient"
			intervals [4747]:
				xmin = 1685.3779
				xmax = 1685.5579
				text = "with"
			intervals [4748]:
				xmin = 1685.5579
				xmax = 1685.6079
				text = "a"
			intervals [4749]:
				xmin = 1685.6079
				xmax = 1685.9479
				text = "child"
			intervals [4750]:
				xmin = 1685.9479
				xmax = 1686.0379
				text = "you"
			intervals [4751]:
				xmin = 1686.0379
				xmax = 1686.4979
				text = "see"
			intervals [4752]:
				xmin = 1686.4979
				xmax = 1686.7967
				text = ""
			intervals [4753]:
				xmin = 1686.7967
				xmax = 1686.9567
				text = "he"
			intervals [4754]:
				xmin = 1686.9567
				xmax = 1687.0467
				text = "s"
			intervals [4755]:
				xmin = 1687.0467
				xmax = 1687.4567
				text = "working"
			intervals [4756]:
				xmin = 1687.4567
				xmax = 1687.7067
				text = "his"
			intervals [4757]:
				xmin = 1687.7067
				xmax = 1687.9675
				text = ""
			intervals [4758]:
				xmin = 1687.9675
				xmax = 1688.1075
				text = "she"
			intervals [4759]:
				xmin = 1688.1075
				xmax = 1688.1775
				text = "s"
			intervals [4760]:
				xmin = 1688.1775
				xmax = 1688.3775
				text = "working"
			intervals [4761]:
				xmin = 1688.3775
				xmax = 1688.4875
				text = "her"
			intervals [4762]:
				xmin = 1688.4875
				xmax = 1688.6675
				text = "tongue"
			intervals [4763]:
				xmin = 1688.6675
				xmax = 1688.8675
				text = "off"
			intervals [4764]:
				xmin = 1688.8675
				xmax = 1688.9375
				text = "to"
			intervals [4765]:
				xmin = 1688.9375
				xmax = 1688.9775
				text = ""
			intervals [4766]:
				xmin = 1688.9775
				xmax = 1689.2375
				text = "teach"
			intervals [4767]:
				xmin = 1689.2375
				xmax = 1689.3475
				text = "him"
			intervals [4768]:
				xmin = 1689.3475
				xmax = 1689.7375
				text = "something"
			intervals [4769]:
				xmin = 1689.7375
				xmax = 1690.5068
				text = ""
			intervals [4770]:
				xmin = 1690.5068
				xmax = 1690.7268
				text = "and"
			intervals [4771]:
				xmin = 1690.7268
				xmax = 1690.9668
				text = "he"
			intervals [4772]:
				xmin = 1690.9668
				xmax = 1691.2468
				text = "goes"
			intervals [4773]:
				xmin = 1691.2468
				xmax = 1691.4368
				text = "home"
			intervals [4774]:
				xmin = 1691.4368
				xmax = 1691.5368
				text = "and"
			intervals [4775]:
				xmin = 1691.5368
				xmax = 1691.8168
				text = "doesn't"
			intervals [4776]:
				xmin = 1691.8168
				xmax = 1692.2568
				text = "study"
			intervals [4777]:
				xmin = 1692.2568
				xmax = 1694.4436
				text = ""
			intervals [4778]:
				xmin = 1694.4436
				xmax = 1694.8636
				text = "and"
			intervals [4779]:
				xmin = 1694.8636
				xmax = 1695.1036
				text = "uh"
			intervals [4780]:
				xmin = 1695.1036
				xmax = 1695.4109
				text = ""
			intervals [4781]:
				xmin = 1695.4109
				xmax = 1695.6809
				text = "while"
			intervals [4782]:
				xmin = 1695.6809
				xmax = 1695.8809
				text = "she"
			intervals [4783]:
				xmin = 1695.8809
				xmax = 1695.9709
				text = "s"
			intervals [4784]:
				xmin = 1695.9709
				xmax = 1696.3109
				text = "teaching"
			intervals [4785]:
				xmin = 1696.3109
				xmax = 1696.6309
				text = "something"
			intervals [4786]:
				xmin = 1696.6309
				xmax = 1696.7809
				text = "he"
			intervals [4787]:
				xmin = 1696.7809
				xmax = 1696.8809
				text = "s"
			intervals [4788]:
				xmin = 1696.8809
				xmax = 1697.3809
				text = "playing"
			intervals [4789]:
				xmin = 1697.3809
				xmax = 1698.5258
				text = ""
			intervals [4790]:
				xmin = 1698.5258
				xmax = 1698.7158
				text = "see"
			intervals [4791]:
				xmin = 1698.7158
				xmax = 1698.8958
				text = "the"
			intervals [4792]:
				xmin = 1698.8958
				xmax = 1699.0658
				text = "the"
			intervals [4793]:
				xmin = 1699.0658
				xmax = 1699.1358
				text = ""
			intervals [4794]:
				xmin = 1699.1358
				xmax = 1699.3258
				text = "that"
			intervals [4795]:
				xmin = 1699.3258
				xmax = 1699.3958
				text = ""
			intervals [4796]:
				xmin = 1699.3958
				xmax = 1699.5258
				text = "would"
			intervals [4797]:
				xmin = 1699.5258
				xmax = 1699.8158
				text = ""
			intervals [4798]:
				xmin = 1699.8158
				xmax = 1700.0358
				text = "work"
			intervals [4799]:
				xmin = 1700.0358
				xmax = 1700.1358
				text = "on"
			intervals [4800]:
				xmin = 1700.1358
				xmax = 1700.1858
				text = ""
			intervals [4801]:
				xmin = 1700.1858
				xmax = 1700.5958
				text = "anybody"
			intervals [4802]:
				xmin = 1700.5958
				xmax = 1700.6458
				text = "s"
			intervals [4803]:
				xmin = 1700.6458
				xmax = 1700.9958
				text = "patience"
			intervals [4804]:
				xmin = 1700.9958
				xmax = 1701.1658
				text = "whether"
			intervals [4805]:
				xmin = 1701.1658
				xmax = 1701.2558
				text = "you"
			intervals [4806]:
				xmin = 1701.2558
				xmax = 1701.2858
				text = ""
			intervals [4807]:
				xmin = 1701.2858
				xmax = 1701.3158
				text = "are"
			intervals [4808]:
				xmin = 1701.3158
				xmax = 1701.3458
				text = "a"
			intervals [4809]:
				xmin = 1701.3458
				xmax = 1701.6358
				text = "teacher"
			intervals [4810]:
				xmin = 1701.6358
				xmax = 1701.7058
				text = "or"
			intervals [4811]:
				xmin = 1701.7058
				xmax = 1701.9658
				text = "a"
			intervals [4812]:
				xmin = 1701.9658
				xmax = 1701.9958
				text = ""
			intervals [4813]:
				xmin = 1701.9958
				xmax = 1702.3258
				text = "nun"
			intervals [4814]:
				xmin = 1702.3258
				xmax = 1702.6958
				text = "whoever"
			intervals [4815]:
				xmin = 1702.6958
				xmax = 1702.7658
				text = "you"
			intervals [4816]:
				xmin = 1702.7658
				xmax = 1702.9858
				text = "might"
			intervals [4817]:
				xmin = 1702.9858
				xmax = 1703.0458
				text = ""
			intervals [4818]:
				xmin = 1703.0458
				xmax = 1703.2958
				text = "be"
			intervals [4819]:
				xmin = 1703.2958
				xmax = 1703.9151
				text = ""
			intervals [4820]:
				xmin = 1703.9151
				xmax = 1703.9951
				text = "you"
			intervals [4821]:
				xmin = 1703.9951
				xmax = 1704.0251
				text = ""
			intervals [4822]:
				xmin = 1704.0251
				xmax = 1704.2451
				text = "see"
			intervals [4823]:
				xmin = 1704.2451
				xmax = 1705.5603
				text = ""
			intervals [4824]:
				xmin = 1705.5603
				xmax = 1705.7703
				text = "and"
			intervals [4825]:
				xmin = 1705.7703
				xmax = 1706.0603
				text = "so"
			intervals [4826]:
				xmin = 1706.0603
				xmax = 1707.4834
				text = ""
			intervals [4827]:
				xmin = 1707.4834
				xmax = 1707.9634
				text = "uh"
			intervals [4828]:
				xmin = 1707.9634
				xmax = 1708.2334
				text = ""
			intervals [4829]:
				xmin = 1708.2334
				xmax = 1709.1034
				text = "yeah"
			intervals [4830]:
				xmin = 1709.1034
				xmax = 1709.1934
				text = ""
			intervals [4831]:
				xmin = 1709.1934
				xmax = 1709.4734
				text = "there"
			intervals [4832]:
				xmin = 1709.4734
				xmax = 1709.5534
				text = "were"
			intervals [4833]:
				xmin = 1709.5534
				xmax = 1710.1034
				text = "problems"
			intervals [4834]:
				xmin = 1710.1034
				xmax = 1710.1734
				text = "in"
			intervals [4835]:
				xmin = 1710.1734
				xmax = 1710.4234
				text = "those"
			intervals [4836]:
				xmin = 1710.4234
				xmax = 1710.8234
				text = "days"
			intervals [4837]:
				xmin = 1710.8234
				xmax = 1710.8634
				text = ""
			intervals [4838]:
				xmin = 1710.8634
				xmax = 1710.9734
				text = "a"
			intervals [4839]:
				xmin = 1710.9734
				xmax = 1711.1734
				text = "lot"
			intervals [4840]:
				xmin = 1711.1734
				xmax = 1711.3034
				text = "of"
			intervals [4841]:
				xmin = 1711.3034
				xmax = 1711.5234
				text = "them"
			intervals [4842]:
				xmin = 1711.5234
				xmax = 1712.3554
				text = ""
			intervals [4843]:
				xmin = 1712.3554
				xmax = 1712.3954
				text = "a"
			intervals [4844]:
				xmin = 1712.3954
				xmax = 1712.5354
				text = "lot"
			intervals [4845]:
				xmin = 1712.5354
				xmax = 1712.6754
				text = "of"
			intervals [4846]:
				xmin = 1712.6754
				xmax = 1713.0954
				text = "problems"
			intervals [4847]:
				xmin = 1713.0954
				xmax = 1713.1554
				text = "in"
			intervals [4848]:
				xmin = 1713.1554
				xmax = 1713.1954
				text = ""
			intervals [4849]:
				xmin = 1713.1954
				xmax = 1713.4154
				text = "those"
			intervals [4850]:
				xmin = 1713.4154
				xmax = 1713.8454
				text = "days"
			intervals [4851]:
				xmin = 1713.8454
				xmax = 1717.3741
				text = ""
			intervals [4852]:
				xmin = 1717.3741
				xmax = 1717.4341
				text = "the"
			intervals [4853]:
				xmin = 1717.4341
				xmax = 1717.9141
				text = "environment"
			intervals [4854]:
				xmin = 1717.9141
				xmax = 1718.1941
				text = "wasn't"
			intervals [4855]:
				xmin = 1718.1941
				xmax = 1718.4241
				text = "huh"
			intervals [4856]:
				xmin = 1718.4241
				xmax = 1718.928
				text = ""
			intervals [4857]:
				xmin = 1718.928
				xmax = 1719.078
				text = "the"
			intervals [4858]:
				xmin = 1719.078
				xmax = 1719.638
				text = "environment"
			intervals [4859]:
				xmin = 1719.638
				xmax = 1719.868
				text = "wasn't"
			intervals [4860]:
				xmin = 1719.868
				xmax = 1719.968
				text = "as"
			intervals [4861]:
				xmin = 1719.968
				xmax = 1720.338
				text = "free"
			intervals [4862]:
				xmin = 1720.338
				xmax = 1720.658
				text = "then"
			intervals [4863]:
				xmin = 1720.658
				xmax = 1720.898
				text = "as"
			intervals [4864]:
				xmin = 1720.898
				xmax = 1721.018
				text = "it"
			intervals [4865]:
				xmin = 1721.018
				xmax = 1721.338
				text = "was"
			intervals [4866]:
				xmin = 1721.338
				xmax = 1721.518
				text = "now"
			intervals [4867]:
				xmin = 1721.518
				xmax = 1721.658
				text = "there"
			intervals [4868]:
				xmin = 1721.658
				xmax = 1721.758
				text = "was"
			intervals [4869]:
				xmin = 1721.758
				xmax = 1721.868
				text = "so"
			intervals [4870]:
				xmin = 1721.868
				xmax = 1722.108
				text = "much"
			intervals [4871]:
				xmin = 1722.108
				xmax = 1722.678
				text = "suppression"
			intervals [4872]:
				xmin = 1722.678
				xmax = 1722.858
				text = "at"
			intervals [4873]:
				xmin = 1722.858
				xmax = 1723.058
				text = "that"
			intervals [4874]:
				xmin = 1723.058
				xmax = 1723.328
				text = "time"
			intervals [4875]:
				xmin = 1723.328
				xmax = 1723.418
				text = "you"
			intervals [4876]:
				xmin = 1723.418
				xmax = 1723.708
				text = "see"
			intervals [4877]:
				xmin = 1723.708
				xmax = 1723.908
				text = "that"
			intervals [4878]:
				xmin = 1723.908
				xmax = 1723.938
				text = ""
			intervals [4879]:
				xmin = 1723.938
				xmax = 1724.128
				text = "uh"
			intervals [4880]:
				xmin = 1724.128
				xmax = 1724.9153
				text = ""
			intervals [4881]:
				xmin = 1724.9153
				xmax = 1725.0653
				text = "that"
			intervals [4882]:
				xmin = 1725.0653
				xmax = 1725.3153
				text = "weighed"
			intervals [4883]:
				xmin = 1725.3153
				xmax = 1725.4753
				text = "on"
			intervals [4884]:
				xmin = 1725.4753
				xmax = 1725.7353
				text = "people"
			intervals [4885]:
				xmin = 1725.7353
				xmax = 1725.8253
				text = "s"
			intervals [4886]:
				xmin = 1725.8253
				xmax = 1726.0953
				text = "minds"
			intervals [4887]:
				xmin = 1726.0953
				xmax = 1726.1953
				text = "and"
			intervals [4888]:
				xmin = 1726.1953
				xmax = 1726.3253
				text = "on"
			intervals [4889]:
				xmin = 1726.3253
				xmax = 1726.4753
				text = "their"
			intervals [4890]:
				xmin = 1726.4753
				xmax = 1726.9053
				text = "lives"
			intervals [4891]:
				xmin = 1726.9053
				xmax = 1727.1153
				text = "that"
			intervals [4892]:
				xmin = 1727.1153
				xmax = 1727.1453
				text = ""
			intervals [4893]:
				xmin = 1727.1453
				xmax = 1727.3653
				text = "uh"
			intervals [4894]:
				xmin = 1727.3653
				xmax = 1730.9264
				text = ""
			intervals [4895]:
				xmin = 1730.9264
				xmax = 1731.4564
				text = "uh"
			intervals [4896]:
				xmin = 1731.4564
				xmax = 1732.9346
				text = ""
			intervals [4897]:
				xmin = 1732.9346
				xmax = 1733.0846
				text = "you"
			intervals [4898]:
				xmin = 1733.0846
				xmax = 1733.1446
				text = "d"
			intervals [4899]:
				xmin = 1733.1446
				xmax = 1733.2846
				text = "have"
			intervals [4900]:
				xmin = 1733.2846
				xmax = 1733.3546
				text = "to"
			intervals [4901]:
				xmin = 1733.3546
				xmax = 1733.5446
				text = "f"
			intervals [4902]:
				xmin = 1733.5446
				xmax = 1734.679
				text = ""
			intervals [4903]:
				xmin = 1734.679
				xmax = 1734.849
				text = "f"
			intervals [4904]:
				xmin = 1734.849
				xmax = 1735.4754
				text = ""
			intervals [4905]:
				xmin = 1735.4754
				xmax = 1735.9554
				text = "find"
			intervals [4906]:
				xmin = 1735.9554
				xmax = 1736.2654
				text = "this"
			intervals [4907]:
				xmin = 1736.2654
				xmax = 1736.4863
				text = ""
			intervals [4908]:
				xmin = 1736.4863
				xmax = 1736.9363
				text = "smooth"
			intervals [4909]:
				xmin = 1736.9363
				xmax = 1737.2663
				text = "airs"
			intervals [4910]:
				xmin = 1737.2663
				xmax = 1737.4463
				text = "of"
			intervals [4911]:
				xmin = 1737.4463
				xmax = 1737.6563
				text = "of"
			intervals [4912]:
				xmin = 1737.6563
				xmax = 1738.0863
				text = "smooth"
			intervals [4913]:
				xmin = 1738.0863
				xmax = 1738.2863
				text = "running"
			intervals [4914]:
				xmin = 1738.2863
				xmax = 1738.5363
				text = "yous-"
			intervals [4915]:
				xmin = 1738.5363
				xmax = 1738.6863
				text = "for"
			intervals [4916]:
				xmin = 1738.6863
				xmax = 1739.1063
				text = "yourself"
			intervals [4917]:
				xmin = 1739.1063
				xmax = 1739.1963
				text = "you"
			intervals [4918]:
				xmin = 1739.1963
				xmax = 1739.4663
				text = "see"
			intervals [4919]:
				xmin = 1739.4663
				xmax = 1740.3572
				text = ""
			intervals [4920]:
				xmin = 1740.3572
				xmax = 1740.4672
				text = "and"
			intervals [4921]:
				xmin = 1740.4672
				xmax = 1740.6872
				text = "then"
			intervals [4922]:
				xmin = 1740.6872
				xmax = 1740.8972
				text = "there"
			intervals [4923]:
				xmin = 1740.8972
				xmax = 1741.1072
				text = "is"
			intervals [4924]:
				xmin = 1741.1072
				xmax = 1741.1372
				text = ""
			intervals [4925]:
				xmin = 1741.1372
				xmax = 1741.3072
				text = "i"
			intervals [4926]:
				xmin = 1741.3072
				xmax = 1741.5472
				text = "guess"
			intervals [4927]:
				xmin = 1741.5472
				xmax = 1741.6872
				text = "there"
			intervals [4928]:
				xmin = 1741.6872
				xmax = 1741.7972
				text = "are"
			intervals [4929]:
				xmin = 1741.7972
				xmax = 1742.1372
				text = "some"
			intervals [4930]:
				xmin = 1742.1372
				xmax = 1742.4372
				text = "who"
			intervals [4931]:
				xmin = 1742.4372
				xmax = 1745.4275
				text = ""
			intervals [4932]:
				xmin = 1745.4275
				xmax = 1746.2375
				text = "uh"
			intervals [4933]:
				xmin = 1746.2375
				xmax = 1747.3786
				text = ""
			intervals [4934]:
				xmin = 1747.3786
				xmax = 1747.6986
				text = "children"
			intervals [4935]:
				xmin = 1747.6986
				xmax = 1747.8386
				text = "that"
			intervals [4936]:
				xmin = 1747.8386
				xmax = 1748.3486
				text = "adjusted"
			intervals [4937]:
				xmin = 1748.3486
				xmax = 1748.3786
				text = ""
			intervals [4938]:
				xmin = 1748.3786
				xmax = 1748.9186
				text = "easily"
			intervals [4939]:
				xmin = 1748.9186
				xmax = 1749.6546
				text = ""
			intervals [4940]:
				xmin = 1749.6546
				xmax = 1749.7346
				text = "to"
			intervals [4941]:
				xmin = 1749.7346
				xmax = 1750.6346
				text = "situations"
			intervals [4942]:
				xmin = 1750.6346
				xmax = 1750.807
				text = ""
			intervals [4943]:
				xmin = 1750.807
				xmax = 1751.127
				text = "what"
			intervals [4944]:
				xmin = 1751.127
				xmax = 1751.267
				text = "there"
			intervals [4945]:
				xmin = 1751.267
				xmax = 1751.487
				text = "weren't"
			intervals [4946]:
				xmin = 1751.487
				xmax = 1751.597
				text = "too"
			intervals [4947]:
				xmin = 1751.597
				xmax = 1751.917
				text = "many"
			intervals [4948]:
				xmin = 1751.917
				xmax = 1751.947
				text = ""
			intervals [4949]:
				xmin = 1751.947
				xmax = 1752.287
				text = "as"
			intervals [4950]:
				xmin = 1752.287
				xmax = 1752.447
				text = "as"
			intervals [4951]:
				xmin = 1752.447
				xmax = 1752.647
				text = "many"
			intervals [4952]:
				xmin = 1752.647
				xmax = 1752.687
				text = "i"
			intervals [4953]:
				xmin = 1752.687
				xmax = 1752.827
				text = "don't"
			intervals [4954]:
				xmin = 1752.827
				xmax = 1752.957
				text = "think"
			intervals [4955]:
				xmin = 1752.957
				xmax = 1753.107
				text = "as"
			intervals [4956]:
				xmin = 1753.107
				xmax = 1753.257
				text = "there"
			intervals [4957]:
				xmin = 1753.257
				xmax = 1753.367
				text = "are"
			intervals [4958]:
				xmin = 1753.367
				xmax = 1753.627
				text = "now"
			intervals [4959]:
				xmin = 1753.627
				xmax = 1753.877
				text = "days"
			intervals [4960]:
				xmin = 1753.877
				xmax = 1754.0962
				text = ""
			intervals [4961]:
				xmin = 1754.0962
				xmax = 1754.4762
				text = "well"
			intervals [4962]:
				xmin = 1754.4762
				xmax = 1754.5362
				text = "i"
			intervals [4963]:
				xmin = 1754.5362
				xmax = 1754.6862
				text = "don't"
			intervals [4964]:
				xmin = 1754.6862
				xmax = 1754.8562
				text = "know"
			intervals [4965]:
				xmin = 1754.8562
				xmax = 1754.9762
				text = "i"
			intervals [4966]:
				xmin = 1754.9762
				xmax = 1755.1462
				text = "take"
			intervals [4967]:
				xmin = 1755.1462
				xmax = 1755.3362
				text = "that"
			intervals [4968]:
				xmin = 1755.3362
				xmax = 1755.5662
				text = "back"
			intervals [4969]:
				xmin = 1755.5662
				xmax = 1756.1162
				text = "because"
			intervals [4970]:
				xmin = 1756.1162
				xmax = 1756.8153
				text = ""
			intervals [4971]:
				xmin = 1756.8153
				xmax = 1757.0553
				text = "we"
			intervals [4972]:
				xmin = 1757.0553
				xmax = 1757.2853
				text = "are"
			intervals [4973]:
				xmin = 1757.2853
				xmax = 1757.5353
				text = "having"
			intervals [4974]:
				xmin = 1757.5353
				xmax = 1757.5653
				text = "a"
			intervals [4975]:
				xmin = 1757.5653
				xmax = 1757.7053
				text = "lot"
			intervals [4976]:
				xmin = 1757.7053
				xmax = 1757.7653
				text = "of"
			intervals [4977]:
				xmin = 1757.7653
				xmax = 1758.0053
				text = "trouble"
			intervals [4978]:
				xmin = 1758.0053
				xmax = 1758.4153
				text = "nowadays"
			intervals [4979]:
				xmin = 1758.4153
				xmax = 1758.5253
				text = "s"
			intervals [4980]:
				xmin = 1758.5253
				xmax = 1758.8283
				text = ""
			intervals [4981]:
				xmin = 1758.8283
				xmax = 1758.9883
				text = "with"
			intervals [4982]:
				xmin = 1758.9883
				xmax = 1759.0283
				text = ""
			intervals [4983]:
				xmin = 1759.0283
				xmax = 1759.3883
				text = "the"
			intervals [4984]:
				xmin = 1759.3883
				xmax = 1760.2698
				text = ""
			intervals [4985]:
				xmin = 1760.2698
				xmax = 1760.4198
				text = "not"
			intervals [4986]:
				xmin = 1760.4198
				xmax = 1760.5098
				text = "so"
			intervals [4987]:
				xmin = 1760.5098
				xmax = 1760.6198
				text = "much"
			intervals [4988]:
				xmin = 1760.6198
				xmax = 1760.7098
				text = "with"
			intervals [4989]:
				xmin = 1760.7098
				xmax = 1760.7698
				text = "the"
			intervals [4990]:
				xmin = 1760.7698
				xmax = 1761.1498
				text = "smaller"
			intervals [4991]:
				xmin = 1761.1498
				xmax = 1761.4498
				text = "children"
			intervals [4992]:
				xmin = 1761.4498
				xmax = 1761.4898
				text = "i"
			intervals [4993]:
				xmin = 1761.4898
				xmax = 1761.6498
				text = "don't"
			intervals [4994]:
				xmin = 1761.6498
				xmax = 1761.7198
				text = ""
			intervals [4995]:
				xmin = 1761.7198
				xmax = 1761.9398
				text = "think"
			intervals [4996]:
				xmin = 1761.9398
				xmax = 1762.0698
				text = "but"
			intervals [4997]:
				xmin = 1762.0698
				xmax = 1762.2198
				text = "the"
			intervals [4998]:
				xmin = 1762.2198
				xmax = 1762.2498
				text = ""
			intervals [4999]:
				xmin = 1762.2498
				xmax = 1762.3798
				text = "the"
			intervals [5000]:
				xmin = 1762.3798
				xmax = 1762.7398
				text = "larger"
			intervals [5001]:
				xmin = 1762.7398
				xmax = 1763.0898
				text = "ones"
			intervals [5002]:
				xmin = 1763.0898
				xmax = 1764.1809
				text = ""
			intervals [5003]:
				xmin = 1764.1809
				xmax = 1764.3309
				text = "with"
			intervals [5004]:
				xmin = 1764.3309
				xmax = 1764.3609
				text = ""
			intervals [5005]:
				xmin = 1764.3609
				xmax = 1764.8509
				text = "teenagers"
			intervals [5006]:
				xmin = 1764.8509
				xmax = 1764.9409
				text = "and"
			intervals [5007]:
				xmin = 1764.9409
				xmax = 1765.0409
				text = "what"
			intervals [5008]:
				xmin = 1765.0409
				xmax = 1765.1209
				text = ""
			intervals [5009]:
				xmin = 1765.1209
				xmax = 1765.2909
				text = "not"
			intervals [5010]:
				xmin = 1765.2909
				xmax = 1768.5623
				text = ""
			intervals [5011]:
				xmin = 1768.5623
				xmax = 1768.7123
				text = "but"
			intervals [5012]:
				xmin = 1768.7123
				xmax = 1768.8723
				text = "we"
			intervals [5013]:
				xmin = 1768.8723
				xmax = 1769.0123
				text = "had"
			intervals [5014]:
				xmin = 1769.0123
				xmax = 1769.2023
				text = "our"
			intervals [5015]:
				xmin = 1769.2023
				xmax = 1769.6523
				text = "problems"
			intervals [5016]:
				xmin = 1769.6523
				xmax = 1769.8823
				text = "though"
			intervals [5017]:
				xmin = 1769.8823
				xmax = 1769.9323
				text = ""
			intervals [5018]:
				xmin = 1769.9323
				xmax = 1770.0923
				text = "you"
			intervals [5019]:
				xmin = 1770.0923
				xmax = 1770.1623
				text = "d"
			intervals [5020]:
				xmin = 1770.1623
				xmax = 1770.3323
				text = "don't"
			intervals [5021]:
				xmin = 1770.3323
				xmax = 1770.4323
				text = "you"
			intervals [5022]:
				xmin = 1770.4323
				xmax = 1770.7423
				text = "forget"
			intervals [5023]:
				xmin = 1770.7423
				xmax = 1770.9823
				text = "that"
			intervals [5024]:
				xmin = 1770.9823
				xmax = 1771.0123
				text = ""
			intervals [5025]:
				xmin = 1771.0123
				xmax = 1771.1723
				text = "we"
			intervals [5026]:
				xmin = 1771.1723
				xmax = 1771.2323
				text = ""
			intervals [5027]:
				xmin = 1771.2323
				xmax = 1771.5123
				text = "had"
			intervals [5028]:
				xmin = 1771.5123
				xmax = 1771.5423
				text = ""
			intervals [5029]:
				xmin = 1771.5423
				xmax = 1771.6223
				text = "uh"
			intervals [5030]:
				xmin = 1771.6223
				xmax = 1771.7023
				text = ""
			intervals [5031]:
				xmin = 1771.7023
				xmax = 1771.9523
				text = "plenty"
			intervals [5032]:
				xmin = 1771.9523
				xmax = 1772.0623
				text = "of"
			intervals [5033]:
				xmin = 1772.0623
				xmax = 1772.2523
				text = "them"
			intervals [5034]:
				xmin = 1772.2523
				xmax = 1772.6334
				text = ""
			intervals [5035]:
				xmin = 1772.6334
				xmax = 1772.7734
				text = "as"
			intervals [5036]:
				xmin = 1772.7734
				xmax = 1772.8034
				text = "a"
			intervals [5037]:
				xmin = 1772.8034
				xmax = 1772.9734
				text = "matter"
			intervals [5038]:
				xmin = 1772.9734
				xmax = 1773.0634
				text = "of"
			intervals [5039]:
				xmin = 1773.0634
				xmax = 1773.2634
				text = "fact"
			intervals [5040]:
				xmin = 1773.2634
				xmax = 1773.4934
				text = "and"
			intervals [5041]:
				xmin = 1773.4934
				xmax = 1773.7134
				text = "i"
			intervals [5042]:
				xmin = 1773.7134
				xmax = 1773.8834
				text = "think"
			intervals [5043]:
				xmin = 1773.8834
				xmax = 1774.0034
				text = "they're"
			intervals [5044]:
				xmin = 1774.0034
				xmax = 1774.2134
				text = "worse"
			intervals [5045]:
				xmin = 1774.2134
				xmax = 1774.3134
				text = "than"
			intervals [5046]:
				xmin = 1774.3134
				xmax = 1774.4334
				text = "they"
			intervals [5047]:
				xmin = 1774.4334
				xmax = 1774.5334
				text = "are"
			intervals [5048]:
				xmin = 1774.5334
				xmax = 1774.7834
				text = "today"
			intervals [5049]:
				xmin = 1774.7834
				xmax = 1774.9934
				text = "many"
			intervals [5050]:
				xmin = 1774.9934
				xmax = 1775.2734
				text = "people"
			intervals [5051]:
				xmin = 1775.2734
				xmax = 1775.4634
				text = "say"
			intervals [5052]:
				xmin = 1775.4634
				xmax = 1775.6334
				text = "that"
			intervals [5053]:
				xmin = 1775.6334
				xmax = 1775.7934
				text = "the"
			intervals [5054]:
				xmin = 1775.7934
				xmax = 1776.1634
				text = "problems"
			intervals [5055]:
				xmin = 1776.1634
				xmax = 1776.4134
				text = "today"
			intervals [5056]:
				xmin = 1776.4134
				xmax = 1776.6134
				text = "are"
			intervals [5057]:
				xmin = 1776.6134
				xmax = 1777.3892
				text = ""
			intervals [5058]:
				xmin = 1777.3892
				xmax = 1777.6092
				text = "are"
			intervals [5059]:
				xmin = 1777.6092
				xmax = 1777.9092
				text = "worse"
			intervals [5060]:
				xmin = 1777.9092
				xmax = 1778.0492
				text = "now"
			intervals [5061]:
				xmin = 1778.0492
				xmax = 1778.2992
				text = "maybe"
			intervals [5062]:
				xmin = 1778.2992
				xmax = 1778.3892
				text = "in"
			intervals [5063]:
				xmin = 1778.3892
				xmax = 1778.6092
				text = "some"
			intervals [5064]:
				xmin = 1778.6092
				xmax = 1778.9892
				text = "areas"
			intervals [5065]:
				xmin = 1778.9892
				xmax = 1779.0792
				text = "they"
			intervals [5066]:
				xmin = 1779.0792
				xmax = 1779.2492
				text = "are"
			intervals [5067]:
				xmin = 1779.2492
				xmax = 1779.5092
				text = "pretty"
			intervals [5068]:
				xmin = 1779.5092
				xmax = 1779.8692
				text = "bad"
			intervals [5069]:
				xmin = 1779.8692
				xmax = 1780.6136
				text = ""
			intervals [5070]:
				xmin = 1780.6136
				xmax = 1780.7536
				text = "but"
			intervals [5071]:
				xmin = 1780.7536
				xmax = 1780.8136
				text = "i"
			intervals [5072]:
				xmin = 1780.8136
				xmax = 1781.0136
				text = "don't"
			intervals [5073]:
				xmin = 1781.0136
				xmax = 1781.2036
				text = "think"
			intervals [5074]:
				xmin = 1781.2036
				xmax = 1781.2636
				text = "they"
			intervals [5075]:
				xmin = 1781.2636
				xmax = 1781.3936
				text = "are"
			intervals [5076]:
				xmin = 1781.3936
				xmax = 1781.5536
				text = "as"
			intervals [5077]:
				xmin = 1781.5536
				xmax = 1781.6636
				text = "ba-"
			intervals [5078]:
				xmin = 1781.6636
				xmax = 1781.7336
				text = "i"
			intervals [5079]:
				xmin = 1781.7336
				xmax = 1781.8636
				text = "know"
			intervals [5080]:
				xmin = 1781.8636
				xmax = 1781.9836
				text = "they're"
			intervals [5081]:
				xmin = 1781.9836
				xmax = 1782.1436
				text = "not"
			intervals [5082]:
				xmin = 1782.1436
				xmax = 1782.3036
				text = "as"
			intervals [5083]:
				xmin = 1782.3036
				xmax = 1782.6736
				text = "bad"
			intervals [5084]:
				xmin = 1782.6736
				xmax = 1782.8793
				text = ""
			intervals [5085]:
				xmin = 1782.8793
				xmax = 1783.4093
				text = "anywhere"
			intervals [5086]:
				xmin = 1783.4093
				xmax = 1783.6822
				text = ""
			intervals [5087]:
				xmin = 1783.6822
				xmax = 1783.9222
				text = "even"
			intervals [5088]:
				xmin = 1783.9222
				xmax = 1784.0322
				text = "in"
			intervals [5089]:
				xmin = 1784.0322
				xmax = 1784.0922
				text = "the"
			intervals [5090]:
				xmin = 1784.0922
				xmax = 1784.4122
				text = "deep"
			intervals [5091]:
				xmin = 1784.4122
				xmax = 1784.6622
				text = "south"
			intervals [5092]:
				xmin = 1784.6622
				xmax = 1784.8322
				text = "as"
			intervals [5093]:
				xmin = 1784.8322
				xmax = 1784.9022
				text = "they"
			intervals [5094]:
				xmin = 1784.9022
				xmax = 1785.1222
				text = "were"
			intervals [5095]:
				xmin = 1785.1222
				xmax = 1785.4322
				text = "those"
			intervals [5096]:
				xmin = 1785.4322
				xmax = 1785.8322
				text = "days"
			intervals [5097]:
				xmin = 1785.8322
				xmax = 1785.916
				text = ""
			intervals [5098]:
				xmin = 1785.916
				xmax = 1786.236
				text = "uh"
			intervals [5099]:
				xmin = 1786.236
				xmax = 1786.455
				text = ""
			intervals [5100]:
				xmin = 1786.455
				xmax = 1786.685
				text = "back"
			intervals [5101]:
[truncated: 2,271,014 more chars]
