# Supplementary material for: Considering Performance in the Automated and Manual Coding of Sociolinguistic Variables: Lessons From Variable (ING)
Source: Front Artif Intell. 2021 Apr 29;4:648543. doi: 10.3389/frai.2021.648543 (PMC8117961; doi:10.3389/frai.2021.648543)
Supplement: Supplementary file 5 [file Data_Sheet_5.ZIP › CORAAL_VARAligned_as_TextGrids_p1/DCA_se3_ag1_f_06_1.TextGrid]

File type = "ooTextFile"
Object class = "TextGrid"

xmin = 0.0
xmax = 1725.7
tiers? <exists>
size = 4
item []:
	item [1]:
		class = "IntervalTier"
		name = "DCA_se3_ag1_f_06 - words"
		xmin = 0.0
		xmax = 1725.7
		intervals: size = 4765
			intervals [1]:
				xmin = 0.0
				xmax = 5.0616
				text = ""
			intervals [2]:
				xmin = 5.0616
				xmax = 5.8516
				text = "dolls"
			intervals [3]:
				xmin = 5.8516
				xmax = 6.731
				text = ""
			intervals [4]:
				xmin = 6.731
				xmax = 7.081
				text = "um"
			intervals [5]:
				xmin = 7.081
				xmax = 7.7474
				text = ""
			intervals [6]:
				xmin = 7.7474
				xmax = 8.0174
				text = "since"
			intervals [7]:
				xmin = 8.0174
				xmax = 8.0674
				text = "i"
			intervals [8]:
				xmin = 8.0674
				xmax = 8.2174
				text = "had"
			intervals [9]:
				xmin = 8.2174
				xmax = 8.2474
				text = ""
			intervals [10]:
				xmin = 8.2474
				xmax = 8.6374
				text = "brothers"
			intervals [11]:
				xmin = 8.6374
				xmax = 8.7074
				text = "i"
			intervals [12]:
				xmin = 8.7074
				xmax = 8.7374
				text = ""
			intervals [13]:
				xmin = 8.7374
				xmax = 8.9674
				text = "played"
			intervals [14]:
				xmin = 8.9674
				xmax = 9.0974
				text = "with"
			intervals [15]:
				xmin = 9.0974
				xmax = 9.2574
				text = "their"
			intervals [16]:
				xmin = 9.2574
				xmax = 9.2974
				text = ""
			intervals [17]:
				xmin = 9.2974
				xmax = 9.6974
				text = "toys"
			intervals [18]:
				xmin = 9.6974
				xmax = 9.8374
				text = ""
			intervals [19]:
				xmin = 9.8374
				xmax = 9.9274
				text = "the"
			intervals [20]:
				xmin = 9.9274
				xmax = 10.5774
				text = "trucks"
			intervals [21]:
				xmin = 10.5774
				xmax = 11.6397
				text = ""
			intervals [22]:
				xmin = 11.6397
				xmax = 11.7197
				text = "and"
			intervals [23]:
				xmin = 11.7197
				xmax = 11.7997
				text = "the"
			intervals [24]:
				xmin = 11.7997
				xmax = 12.7297
				text = "cars"
			intervals [25]:
				xmin = 12.7297
				xmax = 14.3318
				text = ""
			intervals [26]:
				xmin = 14.3318
				xmax = 14.9418
				text = "jacks"
			intervals [27]:
				xmin = 14.9418
				xmax = 17.8769
				text = ""
			intervals [28]:
				xmin = 17.8769
				xmax = 18.3069
				text = "yes"
			intervals [29]:
				xmin = 18.3069
				xmax = 18.7056
				text = ""
			intervals [30]:
				xmin = 18.7056
				xmax = 19.0656
				text = "um"
			intervals [31]:
				xmin = 19.0656
				xmax = 20.1459
				text = ""
			intervals [32]:
				xmin = 20.1459
				xmax = 20.4859
				text = "video"
			intervals [33]:
				xmin = 20.4859
				xmax = 21.2359
				text = "village"
			intervals [34]:
				xmin = 21.2359
				xmax = 21.8512
				text = ""
			intervals [35]:
				xmin = 21.8512
				xmax = 22.7112
				text = "monopoly"
			intervals [36]:
				xmin = 22.7112
				xmax = 24.2086
				text = ""
			intervals [37]:
				xmin = 24.2086
				xmax = 24.7786
				text = "um"
			intervals [38]:
				xmin = 24.7786
				xmax = 25.3018
				text = ""
			intervals [39]:
				xmin = 25.3018
				xmax = 25.8418
				text = "life"
			intervals [40]:
				xmin = 25.8418
				xmax = 27.8165
				text = ""
			intervals [41]:
				xmin = 27.8165
				xmax = 28.5365
				text = "barbie"
			intervals [42]:
				xmin = 28.5365
				xmax = 30.8614
				text = ""
			intervals [43]:
				xmin = 30.8614
				xmax = 30.9514
				text = "that"
			intervals [44]:
				xmin = 30.9514
				xmax = 31.0114
				text = ""
			intervals [45]:
				xmin = 31.0114
				xmax = 31.1614
				text = "s"
			intervals [46]:
				xmin = 31.1614
				xmax = 31.3914
				text = "all"
			intervals [47]:
				xmin = 31.3914
				xmax = 32.4317
				text = ""
			intervals [48]:
				xmin = 32.4317
				xmax = 32.4817
				text = "i"
			intervals [49]:
				xmin = 32.4817
				xmax = 32.6617
				text = "can"
			intervals [50]:
				xmin = 32.6617
				xmax = 33.0917
				text = "remember"
			intervals [51]:
				xmin = 33.0917
				xmax = 38.9946
				text = ""
			intervals [52]:
				xmin = 38.9946
				xmax = 39.4546
				text = "um"
			intervals [53]:
				xmin = 39.4546
				xmax = 39.7886
				text = ""
			intervals [54]:
				xmin = 39.7886
				xmax = 39.9086
				text = "<unk>"
			intervals [55]:
				xmin = 39.9086
				xmax = 40.9786
				text = "hopscotch"
			intervals [56]:
				xmin = 40.9786
				xmax = 42.3679
				text = ""
			intervals [57]:
				xmin = 42.3679
				xmax = 42.8179
				text = "and"
			intervals [58]:
				xmin = 42.8179
				xmax = 43.1379
				text = ""
			intervals [59]:
				xmin = 43.1379
				xmax = 43.2479
				text = "<unk>"
			intervals [60]:
				xmin = 43.2479
				xmax = 43.6448
				text = ""
			intervals [61]:
				xmin = 43.6448
				xmax = 43.8048
				text = "uh"
			intervals [62]:
				xmin = 43.8048
				xmax = 44.0048
				text = "what"
			intervals [63]:
				xmin = 44.0048
				xmax = 44.1548
				text = "was"
			intervals [64]:
				xmin = 44.1548
				xmax = 44.1848
				text = ""
			intervals [65]:
				xmin = 44.1848
				xmax = 44.2748
				text = "it"
			intervals [66]:
				xmin = 44.2748
				xmax = 45.3569
				text = ""
			intervals [67]:
				xmin = 45.3569
				xmax = 45.8169
				text = "chinese"
			intervals [68]:
				xmin = 45.8169
				xmax = 46.1069
				text = "jump"
			intervals [69]:
				xmin = 46.1069
				xmax = 46.5169
				text = "rope"
			intervals [70]:
				xmin = 46.5169
				xmax = 46.8311
				text = ""
			intervals [71]:
				xmin = 46.8311
				xmax = 46.9411
				text = "with"
			intervals [72]:
				xmin = 46.9411
				xmax = 47.0311
				text = "the"
			intervals [73]:
				xmin = 47.0311
				xmax = 47.2911
				text = "rubber"
			intervals [74]:
				xmin = 47.2911
				xmax = 47.6211
				text = "bands"
			intervals [75]:
				xmin = 47.6211
				xmax = 50.1693
				text = ""
			intervals [76]:
				xmin = 50.1693
				xmax = 50.5593
				text = "um"
			intervals [77]:
				xmin = 50.5593
				xmax = 51.5195
				text = ""
			intervals [78]:
				xmin = 51.5195
				xmax = 51.8495
				text = "you"
			intervals [79]:
				xmin = 51.8495
				xmax = 51.9095
				text = ""
			intervals [80]:
				xmin = 51.9095
				xmax = 52.2795
				text = "have"
			intervals [81]:
				xmin = 52.2795
				xmax = 52.7585
				text = ""
			intervals [82]:
				xmin = 52.7585
				xmax = 52.9885
				text = "three"
			intervals [83]:
				xmin = 52.9885
				xmax = 53.3985
				text = "people"
			intervals [84]:
				xmin = 53.3985
				xmax = 53.5285
				text = "and"
			intervals [85]:
				xmin = 53.5285
				xmax = 53.6885
				text = "two"
			intervals [86]:
				xmin = 53.6885
				xmax = 54.0185
				text = "people"
			intervals [87]:
				xmin = 54.0185
				xmax = 54.5485
				text = "stand"
			intervals [88]:
				xmin = 54.5485
				xmax = 54.9394
				text = ""
			intervals [89]:
				xmin = 54.9394
				xmax = 55.0694
				text = "with"
			intervals [90]:
				xmin = 55.0694
				xmax = 55.4394
				text = "rubber"
			intervals [91]:
				xmin = 55.4394
				xmax = 56.0694
				text = "bands"
			intervals [92]:
				xmin = 56.0694
				xmax = 56.2094
				text = "that"
			intervals [93]:
				xmin = 56.2094
				xmax = 56.3194
				text = "have"
			intervals [94]:
				xmin = 56.3194
				xmax = 56.3594
				text = ""
			intervals [95]:
				xmin = 56.3594
				xmax = 56.7094
				text = "been"
			intervals [96]:
				xmin = 56.7094
				xmax = 56.9526
				text = ""
			intervals [97]:
				xmin = 56.9526
				xmax = 57.3026
				text = "woven"
			intervals [98]:
				xmin = 57.3026
				xmax = 57.5926
				text = "into"
			intervals [99]:
				xmin = 57.5926
				xmax = 57.6326
				text = "a"
			intervals [100]:
				xmin = 57.6326
				xmax = 57.9426
				text = "long"
			intervals [101]:
				xmin = 57.9426
				xmax = 57.9926
				text = ""
			intervals [102]:
				xmin = 57.9926
				xmax = 58.5226
				text = "string"
			intervals [103]:
				xmin = 58.5226
				xmax = 58.931
				text = ""
			intervals [104]:
				xmin = 58.931
				xmax = 59.321
				text = "between"
			intervals [105]:
				xmin = 59.321
				xmax = 59.491
				text = "their"
			intervals [106]:
				xmin = 59.491
				xmax = 59.911
				text = "legs"
			intervals [107]:
				xmin = 59.911
				xmax = 59.941
				text = ""
			intervals [108]:
				xmin = 59.941
				xmax = 60.101
				text = "and"
			intervals [109]:
				xmin = 60.101
				xmax = 60.191
				text = "you"
			intervals [110]:
				xmin = 60.191
				xmax = 60.241
				text = ""
			intervals [111]:
				xmin = 60.241
				xmax = 60.541
				text = "jump"
			intervals [112]:
				xmin = 60.541
				xmax = 60.721
				text = "in"
			intervals [113]:
				xmin = 60.721
				xmax = 61.5236
				text = ""
			intervals [114]:
				xmin = 61.5236
				xmax = 61.7536
				text = "back"
			intervals [115]:
				xmin = 61.7536
				xmax = 61.8136
				text = "and"
			intervals [116]:
				xmin = 61.8136
				xmax = 61.8736
				text = ""
			intervals [117]:
				xmin = 61.8736
				xmax = 62.1636
				text = "forth"
			intervals [118]:
				xmin = 62.1636
				xmax = 62.6936
				text = "across"
			intervals [119]:
				xmin = 62.6936
				xmax = 62.7736
				text = ""
			intervals [120]:
				xmin = 62.7736
				xmax = 63.0936
				text = "the"
			intervals [121]:
				xmin = 63.0936
				xmax = 63.7186
				text = ""
			intervals [122]:
				xmin = 63.7186
				xmax = 63.9086
				text = "with"
			intervals [123]:
				xmin = 63.9086
				xmax = 63.9386
				text = ""
			intervals [124]:
				xmin = 63.9386
				xmax = 64.1486
				text = "the"
			intervals [125]:
				xmin = 64.1486
				xmax = 65.2195
				text = ""
			intervals [126]:
				xmin = 65.2195
				xmax = 65.4795
				text = "rubber"
			intervals [127]:
				xmin = 65.4795
				xmax = 65.8095
				text = "bands"
			intervals [128]:
				xmin = 65.8095
				xmax = 66.0895
				text = "around"
			intervals [129]:
				xmin = 66.0895
				xmax = 66.2295
				text = "your"
			intervals [130]:
				xmin = 66.2295
				xmax = 66.6895
				text = "legs"
			intervals [131]:
				xmin = 66.6895
				xmax = 70.959
				text = ""
			intervals [132]:
				xmin = 70.959
				xmax = 71.219
				text = "well"
			intervals [133]:
				xmin = 71.219
				xmax = 71.299
				text = "the"
			intervals [134]:
				xmin = 71.299
				xmax = 71.679
				text = "person"
			intervals [135]:
				xmin = 71.679
				xmax = 71.799
				text = "that"
			intervals [136]:
				xmin = 71.799
				xmax = 71.899
				text = ""
			intervals [137]:
				xmin = 71.899
				xmax = 72.059
				text = "made"
			intervals [138]:
				xmin = 72.059
				xmax = 72.209
				text = "the"
			intervals [139]:
				xmin = 72.209
				xmax = 72.459
				text = "least"
			intervals [140]:
				xmin = 72.459
				xmax = 72.959
				text = "mistakes"
			intervals [141]:
				xmin = 72.959
				xmax = 73.6271
				text = ""
			intervals [142]:
				xmin = 73.6271
				xmax = 73.7571
				text = "um"
			intervals [143]:
				xmin = 73.7571
				xmax = 73.8571
				text = "they"
			intervals [144]:
				xmin = 73.8571
				xmax = 74.0571
				text = "would"
			intervals [145]:
				xmin = 74.0571
				xmax = 74.1612
				text = ""
			intervals [146]:
				xmin = 74.1612
				xmax = 74.4312
				text = "since"
			intervals [147]:
				xmin = 74.4312
				xmax = 74.5212
				text = "there"
			intervals [148]:
				xmin = 74.5212
				xmax = 74.6312
				text = "were"
			intervals [149]:
				xmin = 74.6312
				xmax = 74.9012
				text = "two"
			intervals [150]:
				xmin = 74.9012
				xmax = 75.5012
				text = "lines"
			intervals [151]:
				xmin = 75.5012
				xmax = 75.6612
				text = "of"
			intervals [152]:
				xmin = 75.6612
				xmax = 76.1037
				text = ""
			intervals [153]:
				xmin = 76.1037
				xmax = 76.2237
				text = "of"
			intervals [154]:
				xmin = 76.2237
				xmax = 76.4837
				text = "rubber"
			intervals [155]:
				xmin = 76.4837
				xmax = 76.8437
				text = "bands"
			intervals [156]:
				xmin = 76.8437
				xmax = 76.9437
				text = "when"
			intervals [157]:
				xmin = 76.9437
				xmax = 77.0137
				text = "the"
			intervals [158]:
				xmin = 77.0137
				xmax = 77.2637
				text = "people"
			intervals [159]:
				xmin = 77.2637
				xmax = 77.3037
				text = ""
			intervals [160]:
				xmin = 77.3037
				xmax = 77.4337
				text = "put"
			intervals [161]:
				xmin = 77.4337
				xmax = 77.5537
				text = "their"
			intervals [162]:
				xmin = 77.5537
				xmax = 77.8237
				text = "legs"
			intervals [163]:
				xmin = 77.8237
				xmax = 78.1237
				text = "between"
			intervals [164]:
				xmin = 78.1237
				xmax = 78.2237
				text = "you"
			intervals [165]:
				xmin = 78.2237
				xmax = 78.5037
				text = "couldn't"
			intervals [166]:
				xmin = 78.5037
				xmax = 78.8237
				text = "touch"
			intervals [167]:
				xmin = 78.8237
				xmax = 79.0037
				text = "the"
			intervals [168]:
				xmin = 79.0037
				xmax = 79.2137
				text = "other"
			intervals [169]:
				xmin = 79.2137
				xmax = 79.4037
				text = "one"
			intervals [170]:
				xmin = 79.4037
				xmax = 79.8393
				text = ""
			intervals [171]:
				xmin = 79.8393
				xmax = 79.9293
				text = "when"
			intervals [172]:
				xmin = 79.9293
				xmax = 80.0293
				text = "you"
			intervals [173]:
				xmin = 80.0293
				xmax = 80.4593
				text = "skipped"
			intervals [174]:
				xmin = 80.4593
				xmax = 80.7693
				text = "over"
			intervals [175]:
				xmin = 80.7693
				xmax = 81.6554
				text = ""
			intervals [176]:
				xmin = 81.6554
				xmax = 81.9554
				text = "over"
			intervals [177]:
				xmin = 81.9554
				xmax = 82.0454
				text = "it"
			intervals [178]:
				xmin = 82.0454
				xmax = 82.5187
				text = ""
			intervals [179]:
				xmin = 82.5187
				xmax = 82.6687
				text = "so"
			intervals [180]:
				xmin = 82.6687
				xmax = 82.7287
				text = "the"
			intervals [181]:
				xmin = 82.7287
				xmax = 82.7687
				text = ""
			intervals [182]:
				xmin = 82.7687
				xmax = 83.0987
				text = "person"
			intervals [183]:
				xmin = 83.0987
				xmax = 83.1687
				text = "who"
			intervals [184]:
				xmin = 83.1687
				xmax = 83.2187
				text = ""
			intervals [185]:
				xmin = 83.2187
				xmax = 83.3087
				text = "did"
			intervals [186]:
				xmin = 83.3087
				xmax = 83.3687
				text = "it"
			intervals [187]:
				xmin = 83.3687
				xmax = 83.4587
				text = "the"
			intervals [188]:
				xmin = 83.4587
				xmax = 83.5387
				text = ""
			intervals [189]:
				xmin = 83.5387
				xmax = 84.1587
				text = "longest"
			intervals [190]:
				xmin = 84.1587
				xmax = 84.1887
				text = ""
			intervals [191]:
				xmin = 84.1887
				xmax = 84.4487
				text = "without"
			intervals [192]:
				xmin = 84.4487
				xmax = 84.4787
				text = ""
			intervals [193]:
				xmin = 84.4787
				xmax = 84.8387
				text = "touching"
			intervals [194]:
				xmin = 84.8387
				xmax = 84.9687
				text = "the"
			intervals [195]:
				xmin = 84.9687
				xmax = 85.1087
				text = "other"
			intervals [196]:
				xmin = 85.1087
				xmax = 85.1387
				text = ""
			intervals [197]:
				xmin = 85.1387
				xmax = 85.2987
				text = "one"
			intervals [198]:
				xmin = 85.2987
				xmax = 85.8573
				text = ""
			intervals [199]:
				xmin = 85.8573
				xmax = 86.0673
				text = "won"
			intervals [200]:
				xmin = 86.0673
				xmax = 91.3211
				text = ""
			intervals [201]:
				xmin = 91.3211
				xmax = 91.6411
				text = "yeah"
			intervals [202]:
				xmin = 91.6411
				xmax = 92.1519
				text = ""
			intervals [203]:
				xmin = 92.1519
				xmax = 92.3519
				text = "the"
			intervals [204]:
				xmin = 92.3519
				xmax = 92.8219
				text = "cowboys"
			intervals [205]:
				xmin = 92.8219
				xmax = 92.9419
				text = "and"
			intervals [206]:
				xmin = 92.9419
				xmax = 93.2919
				text = "indians"
			intervals [207]:
				xmin = 93.2919
				xmax = 93.3719
				text = ""
			intervals [208]:
				xmin = 93.3719
				xmax = 93.6119
				text = "<unk>"
			intervals [209]:
				xmin = 93.6119
				xmax = 96.2167
				text = ""
			intervals [210]:
				xmin = 96.2167
				xmax = 96.6067
				text = "um"
			intervals [211]:
				xmin = 96.6067
				xmax = 98.1379
				text = ""
			intervals [212]:
				xmin = 98.1379
				xmax = 98.4879
				text = "well"
			intervals [213]:
				xmin = 98.4879
				xmax = 98.5679
				text = "the"
			intervals [214]:
				xmin = 98.5679
				xmax = 98.6279
				text = ""
			intervals [215]:
				xmin = 98.6279
				xmax = 98.9379
				text = "boys"
			intervals [216]:
				xmin = 98.9379
				xmax = 99.1579
				text = "down"
			intervals [217]:
				xmin = 99.1579
				xmax = 99.2479
				text = "the"
			intervals [218]:
				xmin = 99.2479
				xmax = 99.5179
				text = "street"
			intervals [219]:
				xmin = 99.5179
				xmax = 99.5979
				text = "i"
			intervals [220]:
				xmin = 99.5979
				xmax = 99.7179
				text = "was"
			intervals [221]:
				xmin = 99.7179
				xmax = 99.7979
				text = "the"
			intervals [222]:
				xmin = 99.7979
				xmax = 100.0279
				text = "only"
			intervals [223]:
				xmin = 100.0279
				xmax = 100.1979
				text = "girl"
			intervals [224]:
				xmin = 100.1979
				xmax = 100.2279
				text = ""
			intervals [225]:
				xmin = 100.2279
				xmax = 100.3779
				text = "on"
			intervals [226]:
				xmin = 100.3779
				xmax = 100.5479
				text = "my"
			intervals [227]:
				xmin = 100.5479
				xmax = 100.6179
				text = ""
			intervals [228]:
				xmin = 100.6179
				xmax = 100.9079
				text = "block"
			intervals [229]:
				xmin = 100.9079
				xmax = 101.0988
				text = ""
			intervals [230]:
				xmin = 101.0988
				xmax = 101.2788
				text = "so"
			intervals [231]:
				xmin = 101.2788
				xmax = 101.3888
				text = "we"
			intervals [232]:
				xmin = 101.3888
				xmax = 101.5888
				text = "used"
			intervals [233]:
				xmin = 101.5888
				xmax = 101.6488
				text = ""
			intervals [234]:
				xmin = 101.6488
				xmax = 101.7188
				text = "to"
			intervals [235]:
				xmin = 101.7188
				xmax = 101.9288
				text = "play"
			intervals [236]:
				xmin = 101.9288
				xmax = 102.5464
				text = ""
			intervals [237]:
				xmin = 102.5464
				xmax = 102.9964
				text = "cowboys"
			intervals [238]:
				xmin = 102.9964
				xmax = 103.1264
				text = "and"
			intervals [239]:
				xmin = 103.1264
				xmax = 103.5864
				text = "indians"
			intervals [240]:
				xmin = 103.5864
				xmax = 103.6164
				text = ""
			intervals [241]:
				xmin = 103.6164
				xmax = 103.7264
				text = "and"
			intervals [242]:
				xmin = 103.7264
				xmax = 103.8164
				text = "i"
			intervals [243]:
				xmin = 103.8164
				xmax = 103.9764
				text = "was"
			intervals [244]:
				xmin = 103.9764
				xmax = 104.0764
				text = "the"
			intervals [245]:
				xmin = 104.0764
				xmax = 104.4564
				text = "indian"
			intervals [246]:
				xmin = 104.4564
				xmax = 104.6664
				text = "princess"
			intervals [247]:
				xmin = 104.6664
				xmax = 104.7764
				text = ""
			intervals [248]:
				xmin = 104.7764
				xmax = 104.8864
				text = "that"
			intervals [249]:
				xmin = 104.8864
				xmax = 104.9564
				text = ""
			intervals [250]:
				xmin = 104.9564
				xmax = 105.2364
				text = "was"
			intervals [251]:
				xmin = 105.2364
				xmax = 105.5064
				text = "always"
			intervals [252]:
				xmin = 105.5064
				xmax = 105.5464
				text = ""
			intervals [253]:
				xmin = 105.5464
				xmax = 106.1664
				text = "rescued"
			intervals [254]:
				xmin = 106.1664
				xmax = 106.9897
				text = ""
			intervals [255]:
				xmin = 106.9897
				xmax = 107.0697
				text = "by"
			intervals [256]:
				xmin = 107.0697
				xmax = 107.0997
				text = ""
			intervals [257]:
				xmin = 107.0997
				xmax = 107.1697
				text = "the"
			intervals [258]:
				xmin = 107.1697
				xmax = 107.7797
				text = "cowboy"
			intervals [259]:
				xmin = 107.7797
				xmax = 107.9397
				text = "or"
			intervals [260]:
				xmin = 107.9397
				xmax = 108.0297
				text = ""
			intervals [261]:
				xmin = 108.0297
				xmax = 108.2397
				text = "something"
			intervals [262]:
				xmin = 108.2397
				xmax = 108.2697
				text = ""
			intervals [263]:
				xmin = 108.2697
				xmax = 108.8097
				text = "<unk>"
			intervals [264]:
				xmin = 108.8097
				xmax = 117.8423
				text = ""
			intervals [265]:
				xmin = 117.8423
				xmax = 117.9023
				text = "hm"
			intervals [266]:
				xmin = 117.9023
				xmax = 118.8924
				text = ""
			intervals [267]:
				xmin = 118.8924
				xmax = 118.9524
				text = "<unk>"
			intervals [268]:
				xmin = 118.9524
				xmax = 120.1047
				text = ""
			intervals [269]:
				xmin = 120.1047
				xmax = 120.5547
				text = "um"
			intervals [270]:
				xmin = 120.5547
				xmax = 121.4598
				text = ""
			intervals [271]:
				xmin = 121.4598
				xmax = 121.5098
				text = "i"
			intervals [272]:
				xmin = 121.5098
				xmax = 121.6698
				text = "don't"
			intervals [273]:
				xmin = 121.6698
				xmax = 122.0298
				text = "watch"
			intervals [274]:
				xmin = 122.0298
				xmax = 122.0598
				text = ""
			intervals [275]:
				xmin = 122.0598
				xmax = 122.3498
				text = "much"
			intervals [276]:
				xmin = 122.3498
				xmax = 122.3898
				text = ""
			intervals [277]:
				xmin = 122.3898
				xmax = 122.7598
				text = "tv"
			intervals [278]:
				xmin = 122.7598
				xmax = 123.5588
				text = ""
			intervals [279]:
				xmin = 123.5588
				xmax = 123.7388
				text = "during"
			intervals [280]:
				xmin = 123.7388
				xmax = 123.7988
				text = "the"
			intervals [281]:
				xmin = 123.7988
				xmax = 123.8688
				text = ""
			intervals [282]:
				xmin = 123.8688
				xmax = 124.0888
				text = "week"
			intervals [283]:
				xmin = 124.0888
				xmax = 124.1888
				text = ""
			intervals [284]:
				xmin = 124.1888
				xmax = 124.2788
				text = "but"
			intervals [285]:
				xmin = 124.2788
				xmax = 124.3288
				text = "i"
			intervals [286]:
				xmin = 124.3288
				xmax = 124.5988
				text = "watch"
			intervals [287]:
				xmin = 124.5988
				xmax = 124.6288
				text = ""
			intervals [288]:
				xmin = 124.6288
				xmax = 124.6988
				text = "the"
			intervals [289]:
				xmin = 124.6988
				xmax = 124.9588
				text = "movie"
			intervals [290]:
				xmin = 124.9588
				xmax = 125.8723
				text = ""
			intervals [291]:
				xmin = 125.8723
				xmax = 126.2323
				text = "saturday"
			intervals [292]:
				xmin = 126.2323
				xmax = 126.5023
				text = "night"
			intervals [293]:
				xmin = 126.5023
				xmax = 126.7842
				text = ""
			intervals [294]:
				xmin = 126.7842
				xmax = 127.2042
				text = "movies"
			intervals [295]:
				xmin = 127.2042
				xmax = 127.2742
				text = ""
			intervals [296]:
				xmin = 127.2742
				xmax = 127.4442
				text = "and"
			intervals [297]:
				xmin = 127.4442
				xmax = 128.5549
				text = ""
			intervals [298]:
				xmin = 128.5549
				xmax = 128.6849
				text = "and"
			intervals [299]:
				xmin = 128.6849
				xmax = 128.7449
				text = "the"
			intervals [300]:
				xmin = 128.7449
				xmax = 129.0449
				text = "movies"
			intervals [301]:
				xmin = 129.0449
				xmax = 129.1049
				text = ""
			intervals [302]:
				xmin = 129.1049
				xmax = 129.2749
				text = "during"
			intervals [303]:
				xmin = 129.2749
				xmax = 129.3549
				text = "the"
			intervals [304]:
				xmin = 129.3549
				xmax = 129.4049
				text = ""
			intervals [305]:
				xmin = 129.4049
				xmax = 129.6649
				text = "week"
			intervals [306]:
				xmin = 129.6649
				xmax = 129.7859
				text = ""
			intervals [307]:
				xmin = 129.7859
				xmax = 129.9059
				text = "cause"
			intervals [308]:
				xmin = 129.9059
				xmax = 129.9959
				text = "they're"
			intervals [309]:
				xmin = 129.9959
				xmax = 130.0659
				text = ""
			intervals [310]:
				xmin = 130.0659
				xmax = 130.2659
				text = "better"
			intervals [311]:
				xmin = 130.2659
				xmax = 130.3459
				text = ""
			intervals [312]:
				xmin = 130.3459
				xmax = 130.5359
				text = "this"
			intervals [313]:
				xmin = 130.5359
				xmax = 130.5659
				text = ""
			intervals [314]:
				xmin = 130.5659
				xmax = 130.7059
				text = "year"
			intervals [315]:
				xmin = 130.7059
				xmax = 131.7037
				text = ""
			intervals [316]:
				xmin = 131.7037
				xmax = 131.7937
				text = "then"
			intervals [317]:
				xmin = 131.7937
				xmax = 131.9137
				text = ""
			intervals [318]:
				xmin = 131.9137
				xmax = 132.0137
				text = "they've"
			intervals [319]:
				xmin = 132.0137
				xmax = 132.1937
				text = ""
			intervals [320]:
				xmin = 132.1937
				xmax = 132.2837
				text = "ever"
			intervals [321]:
				xmin = 132.2837
				xmax = 132.3737
				text = "have"
			intervals [322]:
				xmin = 132.3737
				xmax = 132.4637
				text = ""
			intervals [323]:
				xmin = 132.4637
				xmax = 132.6337
				text = "been"
			intervals [324]:
				xmin = 132.6337
				xmax = 135.6806
				text = ""
			intervals [325]:
				xmin = 135.6806
				xmax = 135.9506
				text = "um"
			intervals [326]:
				xmin = 135.9506
				xmax = 136.0306
				text = ""
			intervals [327]:
				xmin = 136.0306
				xmax = 136.1006
				text = "to"
			intervals [328]:
				xmin = 136.1006
				xmax = 136.2906
				text = "kill"
			intervals [329]:
				xmin = 136.2906
				xmax = 136.3206
				text = "a"
			intervals [330]:
				xmin = 136.3206
				xmax = 137.0006
				text = "mockingbird"
			intervals [331]:
				xmin = 137.0006
				xmax = 137.7486
				text = ""
			intervals [332]:
				xmin = 137.7486
				xmax = 137.8486
				text = "i"
			intervals [333]:
				xmin = 137.8486
				xmax = 138.0486
				text = "like"
			intervals [334]:
				xmin = 138.0486
				xmax = 138.0786
				text = ""
			intervals [335]:
				xmin = 138.0786
				xmax = 138.1686
				text = "that"
			intervals [336]:
				xmin = 138.1686
				xmax = 138.4586
				text = "one"
			intervals [337]:
				xmin = 138.4586
				xmax = 142.7041
				text = ""
			intervals [338]:
				xmin = 142.7041
				xmax = 142.8341
				text = "well"
			intervals [339]:
				xmin = 142.8341
				xmax = 143.8765
				text = ""
			intervals [340]:
				xmin = 143.8765
				xmax = 143.9965
				text = "it"
			intervals [341]:
				xmin = 143.9965
				xmax = 144.1465
				text = "was"
			intervals [342]:
				xmin = 144.1465
				xmax = 144.4565
				text = "about"
			intervals [343]:
				xmin = 144.4565
				xmax = 145.0383
				text = ""
			intervals [344]:
				xmin = 145.0383
				xmax = 145.2783
				text = "these"
			intervals [345]:
				xmin = 145.2783
				xmax = 145.3483
				text = ""
			intervals [346]:
				xmin = 145.3483
				xmax = 145.5883
				text = "two"
			intervals [347]:
				xmin = 145.5883
				xmax = 145.6383
				text = ""
			intervals [348]:
				xmin = 145.6383
				xmax = 145.8683
				text = "little"
			intervals [349]:
				xmin = 145.8683
				xmax = 145.9383
				text = ""
			intervals [350]:
				xmin = 145.9383
				xmax = 146.1583
				text = "children"
			intervals [351]:
				xmin = 146.1583
				xmax = 146.3283
				text = "that"
			intervals [352]:
				xmin = 146.3283
				xmax = 146.5583
				text = "lived"
			intervals [353]:
				xmin = 146.5583
				xmax = 146.6683
				text = "in"
			intervals [354]:
				xmin = 146.6683
				xmax = 146.7683
				text = "the"
			intervals [355]:
				xmin = 146.7683
				xmax = 147.2783
				text = "south"
			intervals [356]:
				xmin = 147.2783
				xmax = 147.9374
				text = ""
			intervals [357]:
				xmin = 147.9374
				xmax = 148.0874
				text = "and"
			intervals [358]:
				xmin = 148.0874
				xmax = 148.2174
				text = "their"
			intervals [359]:
				xmin = 148.2174
				xmax = 148.6374
				text = "father"
			intervals [360]:
				xmin = 148.6374
				xmax = 148.8174
				text = "was"
			intervals [361]:
				xmin = 148.8174
				xmax = 148.9174
				text = "a"
			intervals [362]:
				xmin = 148.9174
				xmax = 149.4674
				text = "lawyer"
			intervals [363]:
				xmin = 149.4674
				xmax = 149.6323
				text = ""
			intervals [364]:
				xmin = 149.6323
				xmax = 149.7323
				text = "and"
			intervals [365]:
				xmin = 149.7323
				xmax = 149.8623
				text = "he"
			intervals [366]:
				xmin = 149.8623
				xmax = 149.9923
				text = "had"
			intervals [367]:
				xmin = 149.9923
				xmax = 150.1123
				text = "to"
			intervals [368]:
				xmin = 150.1123
				xmax = 150.6623
				text = "defend"
			intervals [369]:
				xmin = 150.6623
				xmax = 151.2622
				text = ""
			intervals [370]:
				xmin = 151.2622
				xmax = 151.3222
				text = "a"
			intervals [371]:
				xmin = 151.3222
				xmax = 151.6922
				text = "negro"
			intervals [372]:
				xmin = 151.6922
				xmax = 151.8122
				text = ""
			intervals [373]:
				xmin = 151.8122
				xmax = 151.8922
				text = "in"
			intervals [374]:
				xmin = 151.8922
				xmax = 151.9822
				text = "the"
			intervals [375]:
				xmin = 151.9822
				xmax = 152.4222
				text = "case"
			intervals [376]:
				xmin = 152.4222
				xmax = 152.5422
				text = "of"
			intervals [377]:
				xmin = 152.5422
				xmax = 152.6022
				text = ""
			intervals [378]:
				xmin = 152.6022
				xmax = 152.9622
				text = "rape"
			intervals [379]:
				xmin = 152.9622
				xmax = 153.2193
				text = ""
			intervals [380]:
				xmin = 153.2193
				xmax = 153.3693
				text = "and"
			intervals [381]:
				xmin = 153.3693
				xmax = 153.4693
				text = "it"
			intervals [382]:
				xmin = 153.4693
				xmax = 153.6293
				text = "was"
			intervals [383]:
				xmin = 153.6293
				xmax = 153.8593
				text = "how"
			intervals [384]:
				xmin = 153.8593
				xmax = 154.2593
				text = "they"
			intervals [385]:
				xmin = 154.2593
				xmax = 154.8443
				text = ""
			intervals [386]:
				xmin = 154.8443
				xmax = 155.0943
				text = "felt"
			intervals [387]:
				xmin = 155.0943
				xmax = 155.4243
				text = "about"
			intervals [388]:
				xmin = 155.4243
				xmax = 155.6243
				text = "this"
			intervals [389]:
				xmin = 155.6243
				xmax = 155.7043
				text = "and"
			intervals [390]:
				xmin = 155.7043
				xmax = 155.8743
				text = "how"
			intervals [391]:
				xmin = 155.8743
				xmax = 155.9943
				text = "the"
			intervals [392]:
				xmin = 155.9943
				xmax = 156.4643
				text = "town"
			intervals [393]:
				xmin = 156.4643
				xmax = 156.6576
				text = ""
			intervals [394]:
				xmin = 156.6576
				xmax = 156.9276
				text = "felt"
			intervals [395]:
				xmin = 156.9276
				xmax = 157.3476
				text = "towards"
			intervals [396]:
				xmin = 157.3476
				xmax = 157.3776
				text = ""
			intervals [397]:
				xmin = 157.3776
				xmax = 157.5776
				text = "them"
			intervals [398]:
				xmin = 157.5776
				xmax = 157.6376
				text = "and"
			intervals [399]:
				xmin = 157.6376
				xmax = 157.7176
				text = "it"
			intervals [400]:
				xmin = 157.7176
				xmax = 157.8876
				text = "was"
			intervals [401]:
				xmin = 157.8876
				xmax = 158.1776
				text = "told"
			intervals [402]:
				xmin = 158.1776
				xmax = 158.3176
				text = "by"
			intervals [403]:
				xmin = 158.3176
				xmax = 158.3976
				text = "the"
			intervals [404]:
				xmin = 158.3976
				xmax = 158.6776
				text = "little"
			intervals [405]:
				xmin = 158.6776
				xmax = 158.7076
				text = ""
			intervals [406]:
				xmin = 158.7076
				xmax = 159.0676
				text = "girl"
			intervals [407]:
				xmin = 159.0676
				xmax = 160.3391
				text = ""
			intervals [408]:
				xmin = 160.3391
				xmax = 160.4191
				text = "in"
			intervals [409]:
				xmin = 160.4191
				xmax = 160.4991
				text = "the"
			intervals [410]:
				xmin = 160.4991
				xmax = 160.9291
				text = "story"
			intervals [411]:
				xmin = 160.9291
				xmax = 162.6253
				text = ""
			intervals [412]:
				xmin = 162.6253
				xmax = 162.7153
				text = "that"
			intervals [413]:
				xmin = 162.7153
				xmax = 162.7953
				text = ""
			intervals [414]:
				xmin = 162.7953
				xmax = 162.9953
				text = "was"
			intervals [415]:
				xmin = 162.9953
				xmax = 163.0553
				text = "it"
			intervals [416]:
				xmin = 163.0553
				xmax = 165.6906
				text = ""
			intervals [417]:
				xmin = 165.6906
				xmax = 165.9206
				text = "no"
			intervals [418]:
				xmin = 165.9206
				xmax = 166.0306
				text = "we"
			intervals [419]:
				xmin = 166.0306
				xmax = 166.1806
				text = "had"
			intervals [420]:
				xmin = 166.1806
				xmax = 166.2815
				text = ""
			intervals [421]:
				xmin = 166.2815
				xmax = 166.4015
				text = "we"
			intervals [422]:
				xmin = 166.4015
				xmax = 166.5415
				text = "were"
			intervals [423]:
				xmin = 166.5415
				xmax = 166.8915
				text = "supposed"
			intervals [424]:
				xmin = 166.8915
				xmax = 166.9615
				text = "to"
			intervals [425]:
				xmin = 166.9615
				xmax = 167.2215
				text = "watch"
			intervals [426]:
				xmin = 167.2215
				xmax = 167.2815
				text = "it"
			intervals [427]:
				xmin = 167.2815
				xmax = 167.4015
				text = "for"
			intervals [428]:
				xmin = 167.4015
				xmax = 167.9615
				text = "spanish"
			intervals [429]:
				xmin = 167.9615
				xmax = 168.0415
				text = "and"
			intervals [430]:
				xmin = 168.0415
				xmax = 168.0715
				text = "i"
			intervals [431]:
				xmin = 168.0715
				xmax = 168.3115
				text = ""
			intervals [432]:
				xmin = 168.3115
				xmax = 168.9415
				text = "forgot"
			intervals [433]:
				xmin = 168.9415
				xmax = 171.6156
				text = ""
			intervals [434]:
				xmin = 171.6156
				xmax = 172.9356
				text = "<unk>"
			intervals [435]:
				xmin = 172.9356
				xmax = 174.8278
				text = ""
			intervals [436]:
				xmin = 174.8278
				xmax = 175.2378
				text = "oh"
			intervals [437]:
				xmin = 175.2378
				xmax = 178.8287
				text = ""
			intervals [438]:
				xmin = 178.8287
				xmax = 179.0987
				text = "yeah"
			intervals [439]:
				xmin = 179.0987
				xmax = 180.5503
				text = ""
			intervals [440]:
				xmin = 180.5503
				xmax = 181.1003
				text = "um"
			intervals [441]:
				xmin = 181.1003
				xmax = 181.6641
				text = ""
			intervals [442]:
				xmin = 181.6641
				xmax = 181.7541
				text = "<unk>"
			intervals [443]:
				xmin = 181.7541
				xmax = 182.0955
				text = ""
			intervals [444]:
				xmin = 182.0955
				xmax = 182.5355
				text = "mystery"
			intervals [445]:
				xmin = 182.5355
				xmax = 182.9755
				text = "stories"
			intervals [446]:
				xmin = 182.9755
				xmax = 183.5355
				text = "mostly"
			intervals [447]:
				xmin = 183.5355
				xmax = 184.6764
				text = ""
			intervals [448]:
				xmin = 184.6764
				xmax = 184.8764
				text = "and"
			intervals [449]:
				xmin = 184.8764
				xmax = 184.9864
				text = "i"
			intervals [450]:
				xmin = 184.9864
				xmax = 185.0664
				text = "r-"
			intervals [451]:
				xmin = 185.0664
				xmax = 185.0964
				text = ""
			intervals [452]:
				xmin = 185.0964
				xmax = 185.3064
				text = "like"
			intervals [453]:
				xmin = 185.3064
				xmax = 185.4064
				text = "to"
			intervals [454]:
				xmin = 185.4064
				xmax = 185.6164
				text = "read"
			intervals [455]:
				xmin = 185.6164
				xmax = 185.9264
				text = "the"
			intervals [456]:
				xmin = 185.9264
				xmax = 186.1007
				text = ""
			intervals [457]:
				xmin = 186.1007
				xmax = 186.3807
				text = "late"
			intervals [458]:
				xmin = 186.3807
				xmax = 186.6339
				text = ""
			intervals [459]:
				xmin = 186.6339
				xmax = 187.0439
				text = "latest"
			intervals [460]:
				xmin = 187.0439
				xmax = 187.0945
				text = ""
			intervals [461]:
				xmin = 187.0945
				xmax = 187.3645
				text = "books"
			intervals [462]:
				xmin = 187.3645
				xmax = 187.4745
				text = "that"
			intervals [463]:
				xmin = 187.4745
				xmax = 187.6445
				text = "come"
			intervals [464]:
				xmin = 187.6445
				xmax = 187.8545
				text = "out"
			intervals [465]:
				xmin = 187.8545
				xmax = 188.0045
				text = "that"
			intervals [466]:
				xmin = 188.0045
				xmax = 188.0345
				text = "are"
			intervals [467]:
				xmin = 188.0345
				xmax = 188.2945
				text = "on"
			intervals [468]:
				xmin = 188.2945
				xmax = 188.4145
				text = "the"
			intervals [469]:
				xmin = 188.4145
				xmax = 188.5568
				text = ""
			intervals [470]:
				xmin = 188.5568
				xmax = 188.7568
				text = "best"
			intervals [471]:
				xmin = 188.7568
				xmax = 189.1268
				text = "selling"
			intervals [472]:
				xmin = 189.1268
				xmax = 189.6568
				text = "list"
			intervals [473]:
				xmin = 189.6568
				xmax = 191.4248
				text = ""
			intervals [474]:
				xmin = 191.4248
				xmax = 191.9348
				text = "um"
			intervals [475]:
				xmin = 191.9348
				xmax = 192.0648
				text = "well"
			intervals [476]:
				xmin = 192.0648
				xmax = 192.1448
				text = "i"
			intervals [477]:
				xmin = 192.1448
				xmax = 192.3548
				text = "just"
			intervals [478]:
				xmin = 192.3548
				xmax = 192.5548
				text = "got"
			intervals [479]:
				xmin = 192.5548
				xmax = 192.6448
				text = "the"
			intervals [480]:
				xmin = 192.6448
				xmax = 193.0148
				text = "naked"
			intervals [481]:
				xmin = 193.0148
				xmax = 193.1648
				text = "eight"
			intervals [482]:
				xmin = 193.1648
				xmax = 193.2148
				text = ""
			intervals [483]:
				xmin = 193.2148
				xmax = 193.6348
				text = "today"
			intervals [484]:
				xmin = 193.6348
				xmax = 194.697
				text = ""
			intervals [485]:
				xmin = 194.697
				xmax = 194.797
				text = "and"
			intervals [486]:
				xmin = 194.797
				xmax = 194.977
				text = "i've"
			intervals [487]:
				xmin = 194.977
				xmax = 195.167
				text = "read"
			intervals [488]:
				xmin = 195.167
				xmax = 195.277
				text = "the"
			intervals [489]:
				xmin = 195.277
				xmax = 195.777
				text = "gabriel"
			intervals [490]:
				xmin = 195.777
				xmax = 196.617
				text = "hounds"
			intervals [491]:
				xmin = 196.617
				xmax = 196.9849
				text = ""
			intervals [492]:
				xmin = 196.9849
				xmax = 197.0749
				text = "by"
			intervals [493]:
				xmin = 197.0749
				xmax = 197.4049
				text = "mary"
			intervals [494]:
				xmin = 197.4049
				xmax = 197.4349
				text = ""
			intervals [495]:
				xmin = 197.4349
				xmax = 198.0949
				text = "stewart"
			intervals [496]:
				xmin = 198.0949
				xmax = 198.9488
				text = ""
			intervals [497]:
				xmin = 198.9488
				xmax = 199.1188
				text = "and"
			intervals [498]:
				xmin = 199.1188
				xmax = 199.2388
				text = "the"
			intervals [499]:
				xmin = 199.2388
				xmax = 199.2988
				text = ""
			intervals [500]:
				xmin = 199.2988
				xmax = 199.9088
				text = "confessions"
			intervals [501]:
				xmin = 199.9088
				xmax = 199.9888
				text = "of"
			intervals [502]:
				xmin = 199.9888
				xmax = 200.2188
				text = "nat"
			intervals [503]:
				xmin = 200.2188
				xmax = 200.2488
				text = ""
			intervals [504]:
				xmin = 200.2488
				xmax = 200.7988
				text = "turner"
			intervals [505]:
				xmin = 200.7988
				xmax = 202.5632
				text = ""
			intervals [506]:
				xmin = 202.5632
				xmax = 203.0432
				text = "and"
			intervals [507]:
				xmin = 203.0432
				xmax = 203.0832
				text = ""
			intervals [508]:
				xmin = 203.0832
				xmax = 203.5132
				text = "um"
			intervals [509]:
				xmin = 203.5132
				xmax = 204.3965
				text = ""
			intervals [510]:
				xmin = 204.3965
				xmax = 204.5165
				text = "<unk>"
			intervals [511]:
				xmin = 204.5165
				xmax = 205.7813
				text = ""
			intervals [512]:
				xmin = 205.7813
				xmax = 206.4613
				text = "uh"
			intervals [513]:
				xmin = 206.4613
				xmax = 207.2543
				text = ""
			intervals [514]:
				xmin = 207.2543
				xmax = 207.7343
				text = "<unk>"
			intervals [515]:
				xmin = 207.7343
				xmax = 207.7643
				text = ""
			intervals [516]:
				xmin = 207.7643
				xmax = 207.8443
				text = "s"
			intervals [517]:
				xmin = 207.8443
				xmax = 208.3243
				text = "baby"
			intervals [518]:
				xmin = 208.3243
				xmax = 210.1131
				text = ""
			intervals [519]:
				xmin = 210.1131
				xmax = 210.2031
				text = "i"
			intervals [520]:
				xmin = 210.2031
				xmax = 210.5931
				text = "don't"
			intervals [521]:
				xmin = 210.5931
				xmax = 210.6531
				text = "know"
			intervals [522]:
				xmin = 210.6531
				xmax = 211.5531
				text = "<unk>"
			intervals [523]:
				xmin = 211.5531
				xmax = 211.8463
				text = ""
			intervals [524]:
				xmin = 211.8463
				xmax = 211.8963
				text = "i"
			intervals [525]:
				xmin = 211.8963
				xmax = 212.0363
				text = "don't"
			intervals [526]:
				xmin = 212.0363
				xmax = 212.2863
				text = "know"
			intervals [527]:
				xmin = 212.2863
				xmax = 212.4063
				text = "it"
			intervals [528]:
				xmin = 212.4063
				xmax = 212.4463
				text = "s"
			intervals [529]:
				xmin = 212.4463
				xmax = 212.5763
				text = "that"
			intervals [530]:
				xmin = 212.5763
				xmax = 212.7673
				text = ""
			intervals [531]:
				xmin = 212.7673
				xmax = 212.8773
				text = "it"
			intervals [532]:
				xmin = 212.8773
				xmax = 213.0673
				text = "had"
			intervals [533]:
				xmin = 213.0673
				xmax = 213.1573
				text = "a"
			intervals [534]:
				xmin = 213.1573
				xmax = 213.4773
				text = "very"
			intervals [535]:
				xmin = 213.4773
				xmax = 213.5473
				text = ""
			intervals [536]:
				xmin = 213.5473
				xmax = 214.0273
				text = "shocking"
			intervals [537]:
				xmin = 214.0273
				xmax = 214.0973
				text = ""
			intervals [538]:
				xmin = 214.0973
				xmax = 214.4873
				text = "ending"
			intervals [539]:
				xmin = 214.4873
				xmax = 215.8183
				text = ""
			intervals [540]:
				xmin = 215.8183
				xmax = 216.2283
				text = "and"
			intervals [541]:
				xmin = 216.2283
				xmax = 217.1715
				text = ""
			intervals [542]:
				xmin = 217.1715
				xmax = 217.2615
				text = "<unk>"
			intervals [543]:
				xmin = 217.2615
				xmax = 217.3507
				text = ""
			intervals [544]:
				xmin = 217.3507
				xmax = 217.3907
				text = "i"
			intervals [545]:
				xmin = 217.3907
				xmax = 217.4807
				text = "don't"
			intervals [546]:
				xmin = 217.4807
				xmax = 217.5507
				text = "know"
			intervals [547]:
				xmin = 217.5507
				xmax = 217.6707
				text = "i"
			intervals [548]:
				xmin = 217.6707
				xmax = 217.8207
				text = "thought"
			intervals [549]:
				xmin = 217.8207
				xmax = 217.8907
				text = "it"
			intervals [550]:
				xmin = 217.8907
				xmax = 218.0507
				text = "was"
			intervals [551]:
				xmin = 218.0507
				xmax = 218.3607
				text = "weird"
			intervals [552]:
				xmin = 218.3607
				xmax = 218.4307
				text = "i"
			intervals [553]:
				xmin = 218.4307
				xmax = 218.5707
				text = "thought"
			intervals [554]:
				xmin = 218.5707
				xmax = 218.6507
				text = "it"
			intervals [555]:
				xmin = 218.6507
				xmax = 218.7607
				text = "was"
			intervals [556]:
				xmin = 218.7607
				xmax = 218.8307
				text = "a"
			intervals [557]:
				xmin = 218.8307
				xmax = 218.9507
				text = "good"
			intervals [558]:
				xmin = 218.9507
				xmax = 219.0207
				text = ""
			intervals [559]:
				xmin = 219.0207
				xmax = 219.3507
				text = "book"
			intervals [560]:
				xmin = 219.3507
				xmax = 219.6996
				text = ""
			intervals [561]:
				xmin = 219.6996
				xmax = 219.7596
				text = "and"
			intervals [562]:
				xmin = 219.7596
				xmax = 219.9096
				text = "then"
			intervals [563]:
				xmin = 219.9096
				xmax = 220.0196
				text = "i"
			intervals [564]:
				xmin = 220.0196
				xmax = 220.2096
				text = "saw"
			intervals [565]:
				xmin = 220.2096
				xmax = 220.2996
				text = "the"
			intervals [566]:
				xmin = 220.2996
				xmax = 220.6596
				text = "movie"
			intervals [567]:
				xmin = 220.6596
				xmax = 220.7196
				text = "and"
			intervals [568]:
				xmin = 220.7196
				xmax = 220.7896
				text = "i"
			intervals [569]:
				xmin = 220.7896
				xmax = 220.8196
				text = ""
			intervals [570]:
				xmin = 220.8196
				xmax = 220.9196
				text = "thought"
			intervals [571]:
				xmin = 220.9196
				xmax = 220.9896
				text = "the"
			intervals [572]:
				xmin = 220.9896
				xmax = 221.2996
				text = "movie"
			intervals [573]:
				xmin = 221.2996
				xmax = 221.4796
				text = "was"
			intervals [574]:
				xmin = 221.4796
				xmax = 221.6496
				text = "good"
			intervals [575]:
				xmin = 221.6496
				xmax = 221.7196
				text = ""
			intervals [576]:
				xmin = 221.7196
				xmax = 221.8896
				text = "too"
			intervals [577]:
				xmin = 221.8896
				xmax = 223.5482
				text = ""
			intervals [578]:
				xmin = 223.5482
				xmax = 223.8482
				text = "yeah"
			intervals [579]:
				xmin = 223.8482
				xmax = 225.569
				text = ""
			intervals [580]:
				xmin = 225.569
				xmax = 226.059
				text = "well"
			intervals [581]:
				xmin = 226.059
				xmax = 226.406
				text = ""
			intervals [582]:
				xmin = 226.406
				xmax = 226.626
				text = "it"
			intervals [583]:
				xmin = 226.626
				xmax = 226.786
				text = "it"
			intervals [584]:
				xmin = 226.786
				xmax = 227.026
				text = "went"
			intervals [585]:
				xmin = 227.026
				xmax = 227.286
				text = "very"
			intervals [586]:
				xmin = 227.286
				xmax = 227.776
				text = "along"
			intervals [587]:
				xmin = 227.776
				xmax = 227.9485
				text = ""
			intervals [588]:
				xmin = 227.9485
				xmax = 228.0485
				text = "it"
			intervals [589]:
				xmin = 228.0485
				xmax = 228.1885
				text = "went"
			intervals [590]:
				xmin = 228.1885
				xmax = 228.2185
				text = ""
			intervals [591]:
				xmin = 228.2185
				xmax = 228.4285
				text = "very"
			intervals [592]:
				xmin = 228.4285
				xmax = 228.7085
				text = "well"
			intervals [593]:
				xmin = 228.7085
				xmax = 228.9985
				text = "along"
			intervals [594]:
				xmin = 228.9985
				xmax = 229.1185
				text = "with"
			intervals [595]:
				xmin = 229.1185
				xmax = 229.1985
				text = "the"
			intervals [596]:
				xmin = 229.1985
				xmax = 229.2485
				text = ""
			intervals [597]:
				xmin = 229.2485
				xmax = 229.7085
				text = "book"
			intervals [598]:
				xmin = 229.7085
				xmax = 230.0815
				text = ""
			intervals [599]:
				xmin = 230.0815
				xmax = 230.3615
				text = "followed"
			intervals [600]:
				xmin = 230.3615
				xmax = 230.3915
				text = ""
			intervals [601]:
				xmin = 230.3915
				xmax = 230.4715
				text = "the"
			intervals [602]:
				xmin = 230.4715
				xmax = 230.7215
				text = "book"
			intervals [603]:
				xmin = 230.7215
				xmax = 230.9415
				text = "very"
			intervals [604]:
				xmin = 230.9415
				xmax = 231.4315
				text = "closely"
			intervals [605]:
				xmin = 231.4315
				xmax = 232.2222
				text = ""
			intervals [606]:
				xmin = 232.2222
				xmax = 232.3322
				text = "and"
			intervals [607]:
				xmin = 232.3322
				xmax = 232.4422
				text = "i"
			intervals [608]:
				xmin = 232.4422
				xmax = 232.4922
				text = ""
			intervals [609]:
				xmin = 232.4922
				xmax = 232.6822
				text = "think"
			intervals [610]:
				xmin = 232.6822
				xmax = 232.9022
				text = "mia"
			intervals [611]:
				xmin = 232.9022
				xmax = 232.9622
				text = ""
			intervals [612]:
				xmin = 232.9622
				xmax = 233.2522
				text = "farrow"
			intervals [613]:
				xmin = 233.2522
				xmax = 233.4722
				text = "was"
			intervals [614]:
				xmin = 233.4722
				xmax = 233.6522
				text = "good"
			intervals [615]:
				xmin = 233.6522
				xmax = 233.8122
				text = "in"
			intervals [616]:
				xmin = 233.8122
				xmax = 233.8922
				text = "it"
			intervals [617]:
				xmin = 233.8922
				xmax = 236.8742
				text = ""
			intervals [618]:
				xmin = 236.8742
				xmax = 237.4042
				text = "shocking"
			intervals [619]:
				xmin = 237.4042
				xmax = 237.6842
				text = ""
			intervals [620]:
				xmin = 237.6842
				xmax = 237.8542
				text = "just"
			intervals [621]:
				xmin = 237.8542
				xmax = 238.0142
				text = "like"
			intervals [622]:
				xmin = 238.0142
				xmax = 238.2242
				text = "the"
			intervals [623]:
				xmin = 238.2242
				xmax = 238.4342
				text = "book"
			intervals [624]:
				xmin = 238.4342
				xmax = 250.1169
				text = ""
			intervals [625]:
				xmin = 250.1169
				xmax = 250.3869
				text = "well"
			intervals [626]:
				xmin = 250.3869
				xmax = 250.5069
				text = "i've"
			intervals [627]:
				xmin = 250.5069
				xmax = 250.7169
				text = "had"
			intervals [628]:
				xmin = 250.7169
				xmax = 250.7869
				text = ""
			intervals [629]:
				xmin = 250.7869
				xmax = 250.9969
				text = "three"
			intervals [630]:
				xmin = 250.9969
				xmax = 251.0369
				text = ""
			intervals [631]:
				xmin = 251.0369
				xmax = 251.5769
				text = "dogs"
			intervals [632]:
				xmin = 251.5769
				xmax = 251.7169
				text = "two"
			intervals [633]:
				xmin = 251.7169
				xmax = 251.8469
				text = "of"
			intervals [634]:
				xmin = 251.8469
				xmax = 252.0769
				text = "'em"
			intervals [635]:
				xmin = 252.0769
				xmax = 252.1969
				text = "ran"
			intervals [636]:
				xmin = 252.1969
				xmax = 252.4569
				text = "away"
			intervals [637]:
				xmin = 252.4569
				xmax = 253.008
				text = ""
			intervals [638]:
				xmin = 253.008
				xmax = 253.188
				text = "well"
			intervals [639]:
				xmin = 253.188
				xmax = 253.378
				text = "one"
			intervals [640]:
				xmin = 253.378
				xmax = 253.478
				text = "was"
			intervals [641]:
				xmin = 253.478
				xmax = 253.978
				text = "stolen"
			intervals [642]:
				xmin = 253.978
				xmax = 254.068
				text = "and"
			intervals [643]:
				xmin = 254.068
				xmax = 254.268
				text = "one"
			intervals [644]:
				xmin = 254.268
				xmax = 254.468
				text = "ran"
			intervals [645]:
				xmin = 254.468
				xmax = 254.908
				text = "away"
			intervals [646]:
				xmin = 254.908
				xmax = 255.8341
				text = ""
			intervals [647]:
				xmin = 255.8341
				xmax = 256.0541
				text = "and"
			intervals [648]:
				xmin = 256.0541
				xmax = 256.3441
				text = "then"
			intervals [649]:
				xmin = 256.3441
				xmax = 256.7241
				text = "um"
			intervals [650]:
				xmin = 256.7241
				xmax = 258.1726
				text = ""
			intervals [651]:
				xmin = 258.1726
				xmax = 258.2726
				text = "i"
			intervals [652]:
				xmin = 258.2726
				xmax = 258.7226
				text = "had"
			intervals [653]:
				xmin = 258.7226
				xmax = 259.4686
				text = ""
			intervals [654]:
				xmin = 259.4686
				xmax = 259.5286
				text = "a"
			intervals [655]:
				xmin = 259.5286
				xmax = 259.9386
				text = "bird"
			intervals [656]:
				xmin = 259.9386
				xmax = 260.0586
				text = "that"
			intervals [657]:
				xmin = 260.0586
				xmax = 260.2186
				text = "my"
			intervals [658]:
				xmin = 260.2186
				xmax = 260.5786
				text = "father"
			intervals [659]:
				xmin = 260.5786
				xmax = 260.9786
				text = "stepped"
			intervals [660]:
				xmin = 260.9786
				xmax = 261.2086
				text = "on"
			intervals [661]:
				xmin = 261.2086
				xmax = 262.1845
				text = ""
			intervals [662]:
				xmin = 262.1845
				xmax = 262.4645
				text = "and"
			intervals [663]:
				xmin = 262.4645
				xmax = 262.7445
				text = "she"
			intervals [664]:
				xmin = 262.7445
				xmax = 263.2445
				text = "died"
			intervals [665]:
				xmin = 263.2445
				xmax = 265.1002
				text = ""
			intervals [666]:
				xmin = 265.1002
				xmax = 265.3202
				text = "she"
			intervals [667]:
				xmin = 265.3202
				xmax = 265.5202
				text = "used"
			intervals [668]:
				xmin = 265.5202
				xmax = 265.6102
				text = "to"
			intervals [669]:
				xmin = 265.6102
				xmax = 265.9002
				text = "walk"
			intervals [670]:
				xmin = 265.9002
				xmax = 265.9602
				text = "on"
			intervals [671]:
				xmin = 265.9602
				xmax = 266.2002
				text = "the"
			intervals [672]:
				xmin = 266.2002
				xmax = 266.4602
				text = "floor"
			intervals [673]:
				xmin = 266.4602
				xmax = 266.7002
				text = "all"
			intervals [674]:
				xmin = 266.7002
				xmax = 266.8002
				text = "the"
			intervals [675]:
				xmin = 266.8002
				xmax = 267.2302
				text = "time"
			intervals [676]:
				xmin = 267.2302
				xmax = 267.4239
				text = ""
			intervals [677]:
				xmin = 267.4239
				xmax = 267.5239
				text = "and"
			intervals [678]:
				xmin = 267.5239
				xmax = 267.6739
				text = "one"
			intervals [679]:
				xmin = 267.6739
				xmax = 267.8139
				text = "day"
			intervals [680]:
				xmin = 267.8139
				xmax = 268.0039
				text = "my"
			intervals [681]:
				xmin = 268.0039
				xmax = 268.3639
				text = "father"
			intervals [682]:
				xmin = 268.3639
				xmax = 268.6439
				text = "came"
			intervals [683]:
				xmin = 268.6439
				xmax = 268.7439
				text = "in"
			intervals [684]:
				xmin = 268.7439
				xmax = 268.8139
				text = "and"
			intervals [685]:
				xmin = 268.8139
				xmax = 268.9539
				text = "my"
			intervals [686]:
				xmin = 268.9539
				xmax = 269.3939
				text = "mother"
			intervals [687]:
				xmin = 269.3939
				xmax = 269.4533
				text = ""
			intervals [688]:
				xmin = 269.4533
				xmax = 269.7633
				text = "hadn't"
			intervals [689]:
				xmin = 269.7633
				xmax = 270.0433
				text = "told"
			intervals [690]:
				xmin = 270.0433
				xmax = 270.1533
				text = "him"
			intervals [691]:
				xmin = 270.1533
				xmax = 270.2633
				text = "that"
			intervals [692]:
				xmin = 270.2633
				xmax = 270.4133
				text = "she"
			intervals [693]:
				xmin = 270.4133
				xmax = 270.5933
				text = "was"
			intervals [694]:
				xmin = 270.5933
				xmax = 270.6633
				text = "on"
			intervals [695]:
				xmin = 270.6633
				xmax = 270.7233
				text = "the"
			intervals [696]:
				xmin = 270.7233
				xmax = 270.7933
				text = ""
			intervals [697]:
				xmin = 270.7933
				xmax = 271.2933
				text = "floor"
			intervals [698]:
				xmin = 271.2933
				xmax = 271.9316
				text = ""
			intervals [699]:
				xmin = 271.9316
				xmax = 272.0516
				text = "and"
			intervals [700]:
				xmin = 272.0516
				xmax = 272.1616
				text = "he"
			intervals [701]:
				xmin = 272.1616
				xmax = 272.5916
				text = "stepped"
			intervals [702]:
				xmin = 272.5916
				xmax = 272.7616
				text = "on"
			intervals [703]:
				xmin = 272.7616
				xmax = 272.8616
				text = "her"
			intervals [704]:
				xmin = 272.8616
				xmax = 273.2589
				text = ""
			intervals [705]:
				xmin = 273.2589
				xmax = 273.3389
				text = "and"
			intervals [706]:
				xmin = 273.3389
				xmax = 273.3989
				text = "at"
			intervals [707]:
				xmin = 273.3989
				xmax = 273.4589
				text = ""
			intervals [708]:
				xmin = 273.4589
				xmax = 273.7289
				text = "first"
			intervals [709]:
				xmin = 273.7289
				xmax = 274.0889
				text = "she"
			intervals [710]:
				xmin = 274.0889
				xmax = 274.5971
				text = ""
			intervals [711]:
				xmin = 274.5971
				xmax = 274.7771
				text = "she"
			intervals [712]:
				xmin = 274.7771
				xmax = 274.9771
				text = "was"
			intervals [713]:
				xmin = 274.9771
				xmax = 275.4471
				text = "alright"
			intervals [714]:
				xmin = 275.4471
				xmax = 275.5671
				text = "but"
			intervals [715]:
				xmin = 275.5671
				xmax = 275.7971
				text = "then"
			intervals [716]:
				xmin = 275.7971
				xmax = 275.9071
				text = "when"
			intervals [717]:
				xmin = 275.9071
				xmax = 275.9471
				text = ""
			intervals [718]:
				xmin = 275.9471
				xmax = 276.2471
				text = "after"
			intervals [719]:
				xmin = 276.2471
				xmax = 276.3171
				text = "we"
			intervals [720]:
				xmin = 276.3171
				xmax = 276.5071
				text = "put"
			intervals [721]:
				xmin = 276.5071
				xmax = 276.5971
				text = "her"
			intervals [722]:
				xmin = 276.5971
				xmax = 276.6871
				text = "in"
			intervals [723]:
				xmin = 276.6871
				xmax = 276.7771
				text = "the"
			intervals [724]:
				xmin = 276.7771
				xmax = 277.2071
				text = "cage"
			intervals [725]:
				xmin = 277.2071
				xmax = 277.6371
				text = "evidently"
			intervals [726]:
				xmin = 277.6371
				xmax = 277.7071
				text = "her"
			intervals [727]:
				xmin = 277.7071
				xmax = 278.0771
				text = "lungs"
			intervals [728]:
				xmin = 278.0771
				xmax = 278.1571
				text = "were"
			intervals [729]:
				xmin = 278.1571
				xmax = 278.8271
				text = "crushed"
			intervals [730]:
				xmin = 278.8271
				xmax = 279.1817
				text = ""
			intervals [731]:
				xmin = 279.1817
				xmax = 279.3317
				text = "she"
			intervals [732]:
				xmin = 279.3317
				xmax = 279.3617
				text = ""
			intervals [733]:
				xmin = 279.3617
				xmax = 279.6717
				text = "died"
			intervals [734]:
				xmin = 279.6717
				xmax = 282.1021
				text = ""
			intervals [735]:
				xmin = 282.1021
				xmax = 282.4121
				text = "<unk>"
			intervals [736]:
				xmin = 282.4121
				xmax = 286.9982
				text = ""
			intervals [737]:
				xmin = 286.9982
				xmax = 287.0982
				text = "well"
			intervals [738]:
				xmin = 287.0982
				xmax = 287.2482
				text = "he"
			intervals [739]:
				xmin = 287.2482
				xmax = 287.4982
				text = "felt"
			intervals [740]:
				xmin = 287.4982
				xmax = 287.7482
				text = "kind"
			intervals [741]:
				xmin = 287.7482
				xmax = 287.8182
				text = "of"
			intervals [742]:
				xmin = 287.8182
				xmax = 288.2682
				text = "bad"
			intervals [743]:
				xmin = 288.2682
				xmax = 288.3682
				text = "and"
			intervals [744]:
				xmin = 288.3682
				xmax = 288.4682
				text = "he"
			intervals [745]:
				xmin = 288.4682
				xmax = 288.6982
				text = "felt"
			intervals [746]:
				xmin = 288.6982
				xmax = 288.9482
				text = "kind"
			intervals [747]:
				xmin = 288.9482
				xmax = 289.0182
				text = "of"
			intervals [748]:
				xmin = 289.0182
				xmax = 289.2582
				text = "bad"
			intervals [749]:
				xmin = 289.2582
				xmax = 289.4682
				text = "because"
			intervals [750]:
				xmin = 289.4682
				xmax = 289.6182
				text = "i"
			intervals [751]:
				xmin = 289.6182
				xmax = 289.8982
				text = "felt"
			intervals [752]:
				xmin = 289.8982
				xmax = 290.3082
				text = "bad"
			intervals [753]:
				xmin = 290.3082
				xmax = 291.2286
				text = ""
			intervals [754]:
				xmin = 291.2286
				xmax = 291.3286
				text = "so"
			intervals [755]:
				xmin = 291.3286
				xmax = 291.4886
				text = "that"
			intervals [756]:
				xmin = 291.4886
				xmax = 291.6986
				text = "was"
			intervals [757]:
				xmin = 291.6986
				xmax = 292.2386
				text = "worse"
			intervals [758]:
				xmin = 292.2386
				xmax = 296.9908
				text = ""
			intervals [759]:
				xmin = 296.9908
				xmax = 297.2508
				text = "uh"
			intervals [760]:
				xmin = 297.2508
				xmax = 299.9488
				text = ""
			intervals [761]:
				xmin = 299.9488
				xmax = 300.4788
				text = "sidwell"
			intervals [762]:
				xmin = 300.4788
				xmax = 300.5088
				text = ""
			intervals [763]:
				xmin = 300.5088
				xmax = 301.1388
				text = "friends"
			intervals [764]:
				xmin = 301.1388
				xmax = 301.5389
				text = ""
			intervals [765]:
				xmin = 301.5389
				xmax = 301.5989
				text = "it"
			intervals [766]:
				xmin = 301.5989
				xmax = 301.6389
				text = "s"
			intervals [767]:
				xmin = 301.6389
				xmax = 301.6689
				text = "a"
			intervals [768]:
				xmin = 301.6689
				xmax = 301.7189
				text = ""
			intervals [769]:
				xmin = 301.7189
				xmax = 302.0389
				text = "private"
			intervals [770]:
				xmin = 302.0389
				xmax = 302.2889
				text = "school"
			intervals [771]:
				xmin = 302.2889
				xmax = 302.3589
				text = "on"
			intervals [772]:
				xmin = 302.3589
				xmax = 302.9389
				text = "wisconsin"
			intervals [773]:
				xmin = 302.9389
				xmax = 302.9689
				text = ""
			intervals [774]:
				xmin = 302.9689
				xmax = 303.1689
				text = "avenue"
			intervals [775]:
				xmin = 303.1689
				xmax = 310.2871
				text = ""
			intervals [776]:
				xmin = 310.2871
				xmax = 310.6671
				text = "well"
			intervals [777]:
				xmin = 310.6671
				xmax = 311.4135
				text = ""
			intervals [778]:
				xmin = 311.4135
				xmax = 311.5135
				text = "it"
			intervals [779]:
				xmin = 311.5135
				xmax = 311.5635
				text = ""
			intervals [780]:
				xmin = 311.5635
				xmax = 311.9035
				text = "s"
			intervals [781]:
				xmin = 311.9035
				xmax = 312.4244
				text = ""
			intervals [782]:
				xmin = 312.4244
				xmax = 312.5344
				text = "it"
			intervals [783]:
				xmin = 312.5344
				xmax = 312.6544
				text = "s"
			intervals [784]:
				xmin = 312.6544
				xmax = 312.8044
				text = "like"
			intervals [785]:
				xmin = 312.8044
				xmax = 313.6598
				text = ""
			intervals [786]:
				xmin = 313.6598
				xmax = 313.6998
				text = "a"
			intervals [787]:
				xmin = 313.6998
				xmax = 314.1098
				text = "regular"
			intervals [788]:
				xmin = 314.1098
				xmax = 314.4498
				text = "school"
			intervals [789]:
				xmin = 314.4498
				xmax = 314.6198
				text = "son"
			intervals [790]:
				xmin = 314.6198
				xmax = 315.1936
				text = ""
			intervals [791]:
				xmin = 315.1936
				xmax = 315.3136
				text = "well"
			intervals [792]:
				xmin = 315.3136
				xmax = 315.4036
				text = "we"
			intervals [793]:
				xmin = 315.4036
				xmax = 315.5436
				text = "have"
			intervals [794]:
				xmin = 315.5436
				xmax = 315.7336
				text = "more"
			intervals [795]:
				xmin = 315.7336
				xmax = 316.2536
				text = "freedom"
			intervals [796]:
				xmin = 316.2536
				xmax = 316.3936
				text = "at"
			intervals [797]:
				xmin = 316.3936
				xmax = 316.9818
				text = ""
			intervals [798]:
				xmin = 316.9818
				xmax = 317.6118
				text = "sidwell"
			intervals [799]:
				xmin = 317.6118
				xmax = 317.6518
				text = ""
			intervals [800]:
				xmin = 317.6518
				xmax = 317.7918
				text = "but"
			intervals [801]:
				xmin = 317.7918
				xmax = 317.9618
				text = "uh"
			intervals [802]:
				xmin = 317.9618
				xmax = 318.255
				text = ""
			intervals [803]:
				xmin = 318.255
				xmax = 318.395
				text = "they"
			intervals [804]:
				xmin = 318.395
				xmax = 318.585
				text = "have"
			intervals [805]:
				xmin = 318.585
				xmax = 318.645
				text = "at"
			intervals [806]:
				xmin = 318.645
				xmax = 318.695
				text = ""
			intervals [807]:
				xmin = 318.695
				xmax = 319.045
				text = "public"
			intervals [808]:
				xmin = 319.045
				xmax = 319.265
				text = "school"
			intervals [809]:
				xmin = 319.265
				xmax = 319.325
				text = "and"
			intervals [810]:
				xmin = 319.325
				xmax = 319.425
				text = "a"
			intervals [811]:
				xmin = 319.425
				xmax = 319.625
				text = "lot"
			intervals [812]:
				xmin = 319.625
				xmax = 319.745
				text = "of"
			intervals [813]:
				xmin = 319.745
				xmax = 319.925
				text = "other"
			intervals [814]:
				xmin = 319.925
				xmax = 320.335
				text = "private"
			intervals [815]:
				xmin = 320.335
				xmax = 320.745
				text = "schools"
			intervals [816]:
				xmin = 320.745
				xmax = 321.3515
				text = ""
			intervals [817]:
				xmin = 321.3515
				xmax = 321.5015
				text = "get"
			intervals [818]:
				xmin = 321.5015
				xmax = 321.5915
				text = "to"
			intervals [819]:
				xmin = 321.5915
				xmax = 321.8415
				text = "wear"
			intervals [820]:
				xmin = 321.8415
				xmax = 321.9915
				text = "what"
			intervals [821]:
				xmin = 321.9915
				xmax = 322.0515
				text = ""
			intervals [822]:
				xmin = 322.0515
				xmax = 322.1415
				text = "we"
			intervals [823]:
				xmin = 322.1415
				xmax = 322.4015
				text = "want"
			intervals [824]:
				xmin = 322.4015
				xmax = 322.4915
				text = "to"
			intervals [825]:
				xmin = 322.4915
				xmax = 323.0115
				text = "school"
			intervals [826]:
				xmin = 323.0115
				xmax = 324.6883
				text = ""
			intervals [827]:
				xmin = 324.6883
				xmax = 325.0783
				text = "um"
			intervals [828]:
				xmin = 325.0783
				xmax = 325.6972
				text = ""
			intervals [829]:
				xmin = 325.6972
				xmax = 325.7972
				text = "we"
			intervals [830]:
				xmin = 325.7972
				xmax = 325.9372
				text = "get"
			intervals [831]:
				xmin = 325.9372
				xmax = 326.0772
				text = "to"
			intervals [832]:
				xmin = 326.0772
				xmax = 326.5072
				text = "select"
			intervals [833]:
				xmin = 326.5072
				xmax = 326.5972
				text = "our"
			intervals [834]:
				xmin = 326.5972
				xmax = 326.6272
				text = ""
			intervals [835]:
				xmin = 326.6272
				xmax = 327.4872
				text = "courses"
			intervals [836]:
				xmin = 327.4872
				xmax = 328.7747
				text = ""
			intervals [837]:
				xmin = 328.7747
				xmax = 328.9947
				text = "with"
			intervals [838]:
				xmin = 328.9947
				xmax = 329.0647
				text = "the"
			intervals [839]:
				xmin = 329.0647
				xmax = 329.2547
				text = "aid"
			intervals [840]:
				xmin = 329.2547
				xmax = 329.3447
				text = "of"
			intervals [841]:
				xmin = 329.3447
				xmax = 329.4247
				text = "a"
			intervals [842]:
				xmin = 329.4247
				xmax = 329.8047
				text = "teacher"
			intervals [843]:
				xmin = 329.8047
				xmax = 329.8547
				text = ""
			intervals [844]:
				xmin = 329.8547
				xmax = 330.0647
				text = "but"
			intervals [845]:
				xmin = 330.0647
				xmax = 330.233
				text = ""
			intervals [846]:
				xmin = 330.233
				xmax = 330.433
				text = "um"
			intervals [847]:
				xmin = 330.433
				xmax = 331.1212
				text = ""
			intervals [848]:
				xmin = 331.1212
				xmax = 331.1812
				text = "we"
			intervals [849]:
				xmin = 331.1812
				xmax = 331.3312
				text = "get"
			intervals [850]:
				xmin = 331.3312
				xmax = 331.4112
				text = "to"
			intervals [851]:
				xmin = 331.4112
				xmax = 331.6212
				text = "take"
			intervals [852]:
				xmin = 331.6212
				xmax = 331.6612
				text = ""
			intervals [853]:
				xmin = 331.6612
				xmax = 331.7912
				text = "what"
			intervals [854]:
				xmin = 331.7912
				xmax = 331.9212
				text = "we"
			intervals [855]:
				xmin = 331.9212
				xmax = 332.1912
				text = "want"
			intervals [856]:
				xmin = 332.1912
				xmax = 332.4012
				text = "to"
			intervals [857]:
				xmin = 332.4012
				xmax = 332.5412
				text = "we"
			intervals [858]:
				xmin = 332.5412
				xmax = 333.3801
				text = ""
			intervals [859]:
				xmin = 333.3801
				xmax = 333.6701
				text = "we"
			intervals [860]:
				xmin = 333.6701
				xmax = 334.0001
				text = "um"
			intervals [861]:
				xmin = 334.0001
				xmax = 334.3244
				text = ""
			intervals [862]:
				xmin = 334.3244
				xmax = 334.4844
				text = "they"
			intervals [863]:
				xmin = 334.4844
				xmax = 334.7144
				text = "give"
			intervals [864]:
				xmin = 334.7144
				xmax = 335.1144
				text = "us"
			intervals [865]:
				xmin = 335.1144
				xmax = 335.3292
				text = ""
			intervals [866]:
				xmin = 335.3292
				xmax = 335.5392
				text = "these"
			intervals [867]:
				xmin = 335.5392
				xmax = 335.8692
				text = "sheets"
			intervals [868]:
				xmin = 335.8692
				xmax = 336.1492
				text = "show"
			intervals [869]:
				xmin = 336.1492
				xmax = 336.3392
				text = "what"
			intervals [870]:
				xmin = 336.3392
				xmax = 336.3692
				text = ""
			intervals [871]:
				xmin = 336.3692
				xmax = 336.4792
				text = "s"
			intervals [872]:
				xmin = 336.4792
				xmax = 336.9492
				text = "required"
			intervals [873]:
				xmin = 336.9492
				xmax = 337.0792
				text = "for"
			intervals [874]:
				xmin = 337.0792
				xmax = 337.6392
				text = "colleges"
			intervals [875]:
				xmin = 337.6392
				xmax = 337.7592
				text = "and"
			intervals [876]:
				xmin = 337.7592
				xmax = 337.9092
				text = "then"
			intervals [877]:
				xmin = 337.9092
				xmax = 338.0292
				text = "we"
			intervals [878]:
				xmin = 338.0292
				xmax = 338.1692
				text = "can"
			intervals [879]:
				xmin = 338.1692
				xmax = 338.5492
				text = "choose"
			intervals [880]:
				xmin = 338.5492
				xmax = 338.6792
				text = "when"
			intervals [881]:
				xmin = 338.6792
				xmax = 338.7692
				text = "we"
			intervals [882]:
				xmin = 338.7692
				xmax = 339.0292
				text = "wanna"
			intervals [883]:
				xmin = 339.0292
				xmax = 339.0592
				text = ""
			intervals [884]:
				xmin = 339.0592
				xmax = 339.2892
				text = "take"
			intervals [885]:
				xmin = 339.2892
				xmax = 339.3192
				text = ""
			intervals [886]:
				xmin = 339.3192
				xmax = 339.4492
				text = "them"
			intervals [887]:
				xmin = 339.4492
				xmax = 339.6192
				text = "what"
			intervals [888]:
				xmin = 339.6192
				xmax = 340.2392
				text = "years"
			intervals [889]:
				xmin = 340.2392
				xmax = 341.3433
				text = ""
			intervals [890]:
				xmin = 341.3433
				xmax = 341.7233
				text = "and"
			intervals [891]:
				xmin = 341.7233
				xmax = 342.0233
				text = "um"
			intervals [892]:
				xmin = 342.0233
				xmax = 343.403
				text = ""
			intervals [893]:
				xmin = 343.403
				xmax = 343.473
				text = "<unk>"
			intervals [894]:
				xmin = 343.473
				xmax = 346.7248
				text = ""
			intervals [895]:
				xmin = 346.7248
				xmax = 346.9248
				text = "oh"
			intervals [896]:
				xmin = 346.9248
				xmax = 347.0747
				text = ""
			intervals [897]:
				xmin = 347.0747
				xmax = 348.0847
				text = "spanish"
			intervals [898]:
				xmin = 348.0847
				xmax = 348.6459
				text = ""
			intervals [899]:
				xmin = 348.6459
				xmax = 348.7559
				text = "for"
			intervals [900]:
				xmin = 348.7559
				xmax = 349.3803
				text = ""
			intervals [901]:
				xmin = 349.3803
				xmax = 349.5603
				text = "four"
			intervals [902]:
				xmin = 349.5603
				xmax = 350.1803
				text = "years"
			intervals [903]:
				xmin = 350.1803
				xmax = 351.0305
				text = ""
			intervals [904]:
				xmin = 351.0305
				xmax = 351.8405
				text = "english"
			intervals [905]:
				xmin = 351.8405
				xmax = 353.3689
				text = ""
			intervals [906]:
				xmin = 353.3689
				xmax = 353.8089
				text = "um"
			intervals [907]:
				xmin = 353.8089
				xmax = 354.4757
				text = ""
			intervals [908]:
				xmin = 354.4757
				xmax = 354.7357
				text = "first"
			intervals [909]:
				xmin = 354.7357
				xmax = 354.7857
				text = "i"
			intervals [910]:
				xmin = 354.7857
				xmax = 354.8157
				text = ""
			intervals [911]:
				xmin = 354.8157
				xmax = 354.9757
				text = "took"
			intervals [912]:
				xmin = 354.9757
				xmax = 355.4293
				text = ""
			intervals [913]:
				xmin = 355.4293
				xmax = 355.6193
				text = "two"
			intervals [914]:
				xmin = 355.6193
				xmax = 356.0293
				text = "courses"
			intervals [915]:
				xmin = 356.0293
				xmax = 356.1993
				text = "in"
			intervals [916]:
				xmin = 356.1993
				xmax = 356.6593
				text = "algebra"
			intervals [917]:
				xmin = 356.6593
				xmax = 357.0193
				text = "then"
			intervals [918]:
				xmin = 357.0193
				xmax = 357.0693
				text = ""
			intervals [919]:
				xmin = 357.0693
				xmax = 357.0993
				text = "i"
			intervals [920]:
				xmin = 357.0993
				xmax = 357.2679
				text = ""
			intervals [921]:
				xmin = 357.2679
				xmax = 357.3979
				text = "now"
			intervals [922]:
				xmin = 357.3979
				xmax = 357.4979
				text = "i'm"
			intervals [923]:
				xmin = 357.4979
				xmax = 357.7879
				text = "taking"
			intervals [924]:
				xmin = 357.7879
				xmax = 358.4879
				text = "geometry"
			intervals [925]:
				xmin = 358.4879
				xmax = 359.4808
				text = ""
			intervals [926]:
				xmin = 359.4808
				xmax = 360.0308
				text = "and"
			intervals [927]:
				xmin = 360.0308
				xmax = 360.1133
				text = ""
			intervals [928]:
				xmin = 360.1133
				xmax = 360.5733
				text = "i'm"
			intervals [929]:
				xmin = 360.5733
				xmax = 360.998
				text = ""
			intervals [930]:
				xmin = 360.998
				xmax = 361.498
				text = "taking"
			intervals [931]:
				xmin = 361.498
				xmax = 362.255
				text = ""
			intervals [932]:
				xmin = 362.255
				xmax = 362.365
				text = "<unk>"
			intervals [933]:
				xmin = 362.365
				xmax = 362.767
				text = ""
			intervals [934]:
				xmin = 362.767
				xmax = 363.377
				text = "biot-"
			intervals [935]:
				xmin = 363.377
				xmax = 363.6166
				text = ""
			intervals [936]:
				xmin = 363.6166
				xmax = 364.4266
				text = "biology"
			intervals [937]:
				xmin = 364.4266
				xmax = 365.0961
				text = ""
			intervals [938]:
				xmin = 365.0961
				xmax = 365.7261
				text = "history"
			intervals [939]:
				xmin = 365.7261
				xmax = 365.7861
				text = "and"
			intervals [940]:
				xmin = 365.7861
				xmax = 365.9061
				text = "now"
			intervals [941]:
				xmin = 365.9061
				xmax = 365.9861
				text = "i'm"
			intervals [942]:
				xmin = 365.9861
				xmax = 366.2161
				text = "taking"
			intervals [943]:
				xmin = 366.2161
				xmax = 366.7961
				text = "chemistry"
			intervals [944]:
				xmin = 366.7961
				xmax = 369.3669
				text = ""
			intervals [945]:
				xmin = 369.3669
				xmax = 369.3969
				text = "a"
			intervals [946]:
				xmin = 369.3969
				xmax = 369.8869
				text = "junior"
			intervals [947]:
				xmin = 369.8869
				xmax = 375.2659
				text = ""
			intervals [948]:
				xmin = 375.2659
				xmax = 375.6659
				text = "well"
			intervals [949]:
				xmin = 375.6659
				xmax = 375.7659
				text = "we're"
			intervals [950]:
				xmin = 375.7659
				xmax = 376.0259
				text = "all"
			intervals [951]:
				xmin = 376.0259
				xmax = 376.4759
				text = "different"
			intervals [952]:
				xmin = 376.4759
				xmax = 376.5599
				text = ""
			intervals [953]:
				xmin = 376.5599
				xmax = 376.8699
				text = "<unk>"
			intervals [954]:
				xmin = 376.8699
				xmax = 377.6594
				text = ""
			intervals [955]:
				xmin = 377.6594
				xmax = 377.7494
				text = "i"
			intervals [956]:
				xmin = 377.7494
				xmax = 378.1894
				text = "mean"
			intervals [957]:
				xmin = 378.1894
				xmax = 378.5194
				text = "um"
			intervals [958]:
				xmin = 378.5194
				xmax = 380.279
				text = ""
			intervals [959]:
				xmin = 380.279
				xmax = 380.389
				text = "<unk>"
			intervals [960]:
				xmin = 380.389
				xmax = 381.0571
				text = ""
			intervals [961]:
				xmin = 381.0571
				xmax = 381.1571
				text = "i"
			intervals [962]:
				xmin = 381.1571
				xmax = 381.3271
				text = "don't"
			intervals [963]:
				xmin = 381.3271
				xmax = 381.6271
				text = "know"
			intervals [964]:
				xmin = 381.6271
				xmax = 382.4449
				text = ""
			intervals [965]:
				xmin = 382.4449
				xmax = 382.7049
				text = "um"
			intervals [966]:
				xmin = 382.7049
				xmax = 382.9249
				text = "since"
			intervals [967]:
				xmin = 382.9249
				xmax = 382.9649
				text = ""
			intervals [968]:
				xmin = 382.9649
				xmax = 383.1049
				text = "there"
			intervals [969]:
				xmin = 383.1049
				xmax = 383.3749
				text = "very"
			intervals [970]:
				xmin = 383.3749
				xmax = 383.5549
				text = "few"
			intervals [971]:
				xmin = 383.5549
				xmax = 383.8549
				text = "kids"
			intervals [972]:
				xmin = 383.8549
				xmax = 383.9749
				text = "in"
			intervals [973]:
				xmin = 383.9749
				xmax = 384.1949
				text = "school"
			intervals [974]:
				xmin = 384.1949
				xmax = 384.3149
				text = "there"
			intervals [975]:
				xmin = 384.3149
				xmax = 384.3449
				text = "are"
			intervals [976]:
				xmin = 384.3449
				xmax = 384.5949
				text = "three"
			intervals [977]:
				xmin = 384.5949
				xmax = 384.8649
				text = "hundred"
			intervals [978]:
				xmin = 384.8649
				xmax = 384.9549
				text = "and"
			intervals [979]:
				xmin = 384.9549
				xmax = 385.4249
				text = "sixty"
			intervals [980]:
				xmin = 385.4249
				xmax = 385.9505
				text = ""
			intervals [981]:
				xmin = 385.9505
				xmax = 386.2505
				text = "kids"
			intervals [982]:
				xmin = 386.2505
				xmax = 386.3605
				text = "from"
			intervals [983]:
				xmin = 386.3605
				xmax = 386.4305
				text = "the"
			intervals [984]:
				xmin = 386.4305
				xmax = 386.7705
				text = "ninth"
			intervals [985]:
				xmin = 386.7705
				xmax = 387.1305
				text = "grade"
			intervals [986]:
				xmin = 387.1305
				xmax = 387.1605
				text = ""
			intervals [987]:
				xmin = 387.1605
				xmax = 387.3105
				text = "to"
			intervals [988]:
				xmin = 387.3105
				xmax = 387.4205
				text = "the"
			intervals [989]:
				xmin = 387.4205
				xmax = 387.7205
				text = "tenth"
			intervals [990]:
				xmin = 387.7205
				xmax = 388.0105
				text = "grade"
			intervals [991]:
				xmin = 388.0105
				xmax = 388.1105
				text = "so"
			intervals [992]:
				xmin = 388.1105
				xmax = 388.2205
				text = "we're"
			intervals [993]:
				xmin = 388.2205
				xmax = 388.3705
				text = "s"
			intervals [994]:
				xmin = 388.3705
				xmax = 388.4651
				text = ""
			intervals [995]:
				xmin = 388.4651
				xmax = 388.6751
				text = "all"
			intervals [996]:
				xmin = 388.6751
				xmax = 388.9851
				text = "pretty"
			intervals [997]:
				xmin = 388.9851
				xmax = 389.3451
				text = "close"
			intervals [998]:
				xmin = 389.3451
				xmax = 389.4451
				text = "we"
			intervals [999]:
				xmin = 389.4451
				xmax = 389.6151
				text = "all"
			intervals [1000]:
				xmin = 389.6151
				xmax = 389.8451
				text = "know"
			intervals [1001]:
				xmin = 389.8451
				xmax = 390.0751
				text = "each"
			intervals [1002]:
				xmin = 390.0751
				xmax = 390.4251
				text = "other"
			intervals [1003]:
				xmin = 390.4251
				xmax = 392.0698
				text = ""
			intervals [1004]:
				xmin = 392.0698
				xmax = 392.3498
				text = "and"
			intervals [1005]:
				xmin = 392.3498
				xmax = 393.2093
				text = ""
			intervals [1006]:
				xmin = 393.2093
				xmax = 393.2793
				text = "<unk>"
			intervals [1007]:
				xmin = 393.2793
				xmax = 393.3693
				text = "i"
			intervals [1008]:
				xmin = 393.3693
				xmax = 393.6093
				text = "don't"
			intervals [1009]:
				xmin = 393.6093
				xmax = 393.6893
				text = "know"
			intervals [1010]:
				xmin = 393.6893
				xmax = 393.8293
				text = "we're"
			intervals [1011]:
				xmin = 393.8293
				xmax = 394.786
				text = ""
			intervals [1012]:
				xmin = 394.786
				xmax = 395.356
				text = "happy"
			intervals [1013]:
				xmin = 395.356
				xmax = 395.587
				text = ""
			intervals [1014]:
				xmin = 395.587
				xmax = 396.167
				text = "sometimes"
			intervals [1015]:
				xmin = 396.167
				xmax = 396.437
				text = "most"
			intervals [1016]:
				xmin = 396.437
				xmax = 396.497
				text = "of"
			intervals [1017]:
				xmin = 396.497
				xmax = 396.557
				text = "the"
			intervals [1018]:
				xmin = 396.557
				xmax = 396.907
				text = "time"
			intervals [1019]:
				xmin = 396.907
				xmax = 403.2904
				text = ""
			intervals [1020]:
				xmin = 403.2904
				xmax = 403.7804
				text = "um"
			intervals [1021]:
				xmin = 403.7804
				xmax = 405.2069
				text = ""
			intervals [1022]:
				xmin = 405.2069
				xmax = 405.2969
				text = "no"
			intervals [1023]:
				xmin = 405.2969
				xmax = 405.3769
				text = "we"
			intervals [1024]:
				xmin = 405.3769
				xmax = 405.5769
				text = "don't"
			intervals [1025]:
				xmin = 405.5769
				xmax = 405.8269
				text = "really"
			intervals [1026]:
				xmin = 405.8269
				xmax = 406.0269
				text = "have"
			intervals [1027]:
				xmin = 406.0269
				xmax = 406.2069
				text = "that"
			intervals [1028]:
				xmin = 406.2069
				xmax = 406.5569
				text = "many"
			intervals [1029]:
				xmin = 406.5569
				xmax = 407.1185
				text = ""
			intervals [1030]:
				xmin = 407.1185
				xmax = 407.6985
				text = "requirements"
			intervals [1031]:
				xmin = 407.6985
				xmax = 407.7785
				text = "we"
			intervals [1032]:
				xmin = 407.7785
				xmax = 408.0085
				text = "have"
			intervals [1033]:
				xmin = 408.0085
				xmax = 408.0885
				text = "to"
			intervals [1034]:
				xmin = 408.0885
				xmax = 408.1185
				text = ""
			intervals [1035]:
				xmin = 408.1185
				xmax = 408.4085
				text = "come"
			intervals [1036]:
				xmin = 408.4085
				xmax = 408.4785
				text = "to"
			intervals [1037]:
				xmin = 408.4785
				xmax = 408.9685
				text = "school"
			intervals [1038]:
				xmin = 408.9685
				xmax = 409.8733
				text = ""
			intervals [1039]:
				xmin = 409.8733
				xmax = 410.1033
				text = "um"
			intervals [1040]:
				xmin = 410.1033
				xmax = 410.2133
				text = "we"
			intervals [1041]:
				xmin = 410.2133
				xmax = 410.4933
				text = "have"
			intervals [1042]:
				xmin = 410.4933
				xmax = 410.6633
				text = "a"
			intervals [1043]:
				xmin = 410.6633
				xmax = 412.0789
				text = ""
			intervals [1044]:
				xmin = 412.0789
				xmax = 412.1989
				text = "a"
			intervals [1045]:
				xmin = 412.1989
				xmax = 412.6889
				text = "system"
			intervals [1046]:
				xmin = 412.6889
				xmax = 412.8389
				text = "where"
			intervals [1047]:
				xmin = 412.8389
				xmax = 412.9589
				text = "you"
			intervals [1048]:
				xmin = 412.9589
				xmax = 413.1389
				text = "don't"
			intervals [1049]:
				xmin = 413.1389
				xmax = 413.2989
				text = "have"
			intervals [1050]:
				xmin = 413.2989
				xmax = 413.4089
				text = "to"
			intervals [1051]:
				xmin = 413.4089
				xmax = 413.5289
				text = "go"
			intervals [1052]:
				xmin = 413.5289
				xmax = 413.6389
				text = "to"
			intervals [1053]:
				xmin = 413.6389
				xmax = 413.9789
				text = "study"
			intervals [1054]:
				xmin = 413.9789
				xmax = 414.3189
				text = "hall"
			intervals [1055]:
				xmin = 414.3189
				xmax = 415.0249
				text = ""
			intervals [1056]:
				xmin = 415.0249
				xmax = 415.3649
				text = "um"
			intervals [1057]:
				xmin = 415.3649
				xmax = 415.7201
				text = ""
			intervals [1058]:
				xmin = 415.7201
				xmax = 415.7801
				text = "they"
			intervals [1059]:
				xmin = 415.7801
				xmax = 415.9501
				text = "have"
			intervals [1060]:
				xmin = 415.9501
				xmax = 416.1401
				text = "this"
			intervals [1061]:
				xmin = 416.1401
				xmax = 416.4601
				text = "room"
			intervals [1062]:
				xmin = 416.4601
				xmax = 416.6201
				text = "set"
			intervals [1063]:
				xmin = 416.6201
				xmax = 416.6801
				text = "up"
			intervals [1064]:
				xmin = 416.6801
				xmax = 416.7701
				text = "where"
			intervals [1065]:
				xmin = 416.7701
				xmax = 416.8639
				text = ""
			intervals [1066]:
				xmin = 416.8639
				xmax = 417.1439
				text = "whereas"
			intervals [1067]:
				xmin = 417.1439
				xmax = 417.3139
				text = "where"
			intervals [1068]:
				xmin = 417.3139
				xmax = 417.4039
				text = "we"
			intervals [1069]:
				xmin = 417.4039
				xmax = 417.5839
				text = "can"
			intervals [1070]:
				xmin = 417.5839
				xmax = 417.9339
				text = "talk"
			intervals [1071]:
				xmin = 417.9339
				xmax = 418.3539
				text = "together"
			intervals [1072]:
				xmin = 418.3539
				xmax = 418.4739
				text = "and"
			intervals [1073]:
				xmin = 418.4739
				xmax = 418.5139
				text = ""
			intervals [1074]:
				xmin = 418.5139
				xmax = 418.7539
				text = "fool"
			intervals [1075]:
				xmin = 418.7539
				xmax = 419.0939
				text = "around"
			intervals [1076]:
				xmin = 419.0939
				xmax = 419.4039
				text = "instead"
			intervals [1077]:
				xmin = 419.4039
				xmax = 419.5339
				text = "of"
			intervals [1078]:
				xmin = 419.5339
				xmax = 419.9528
				text = ""
			intervals [1079]:
				xmin = 419.9528
				xmax = 420.1328
				text = "going"
			intervals [1080]:
				xmin = 420.1328
				xmax = 420.2128
				text = "to"
			intervals [1081]:
				xmin = 420.2128
				xmax = 420.5528
				text = "study"
			intervals [1082]:
				xmin = 420.5528
				xmax = 420.7828
				text = "hall"
			intervals [1083]:
				xmin = 420.7828
				xmax = 421.0728
				text = "during"
			intervals [1084]:
				xmin = 421.0728
				xmax = 421.1628
				text = "our"
			intervals [1085]:
				xmin = 421.1628
				xmax = 421.3628
				text = "free"
			intervals [1086]:
				xmin = 421.3628
				xmax = 422.1828
				text = "periods"
			intervals [1087]:
				xmin = 422.1828
				xmax = 422.9155
				text = ""
			intervals [1088]:
				xmin = 422.9155
				xmax = 423.0055
				text = "it"
			intervals [1089]:
				xmin = 423.0055
				xmax = 423.1055
				text = "s"
			intervals [1090]:
				xmin = 423.1055
				xmax = 423.2655
				text = "not"
			intervals [1091]:
				xmin = 423.2655
				xmax = 423.3155
				text = ""
			intervals [1092]:
				xmin = 423.3155
				xmax = 423.5555
				text = "very"
			intervals [1093]:
				xmin = 423.5555
				xmax = 424.0655
				text = "strict"
			intervals [1094]:
				xmin = 424.0655
				xmax = 425.4442
				text = ""
			intervals [1095]:
				xmin = 425.4442
				xmax = 425.7742
				text = "um"
			intervals [1096]:
				xmin = 425.7742
				xmax = 425.8842
				text = ""
			intervals [1097]:
				xmin = 425.8842
				xmax = 426.1742
				text = "from"
			intervals [1098]:
				xmin = 426.1742
				xmax = 427.8386
				text = ""
			intervals [1099]:
				xmin = 427.8386
				xmax = 428.3986
				text = "um"
			intervals [1100]:
				xmin = 428.3986
				xmax = 428.4686
				text = ""
			intervals [1101]:
				xmin = 428.4686
				xmax = 428.8186
				text = "twenty"
			intervals [1102]:
				xmin = 428.8186
				xmax = 429.1986
				text = "after"
			intervals [1103]:
				xmin = 429.1986
				xmax = 429.5486
				text = "eight"
			intervals [1104]:
				xmin = 429.5486
				xmax = 430.1925
				text = ""
			intervals [1105]:
				xmin = 430.1925
				xmax = 430.6225
				text = "to"
			intervals [1106]:
				xmin = 430.6225
				xmax = 431.3309
				text = ""
			intervals [1107]:
				xmin = 431.3309
				xmax = 431.5309
				text = "five"
			intervals [1108]:
				xmin = 431.5309
				xmax = 431.8209
				text = "minutes"
			intervals [1109]:
				xmin = 431.8209
				xmax = 432.1009
				text = "after"
			intervals [1110]:
				xmin = 432.1009
				xmax = 432.1309
				text = ""
			intervals [1111]:
				xmin = 432.1309
				xmax = 432.6409
				text = "three"
			intervals [1112]:
				xmin = 432.6409
				xmax = 433.4213
				text = ""
			intervals [1113]:
				xmin = 433.4213
				xmax = 433.6813
				text = "and"
			intervals [1114]:
				xmin = 433.6813
				xmax = 434.0013
				text = "we"
			intervals [1115]:
				xmin = 434.0013
				xmax = 434.3006
				text = ""
			intervals [1116]:
				xmin = 434.3006
				xmax = 434.6806
				text = "usually"
			intervals [1117]:
				xmin = 434.6806
				xmax = 434.9406
				text = "have"
			intervals [1118]:
				xmin = 434.9406
				xmax = 435.7506
				text = "sports"
			intervals [1119]:
				xmin = 435.7506
				xmax = 436.3653
				text = ""
			intervals [1120]:
				xmin = 436.3653
				xmax = 436.6553
				text = "until"
			intervals [1121]:
				xmin = 436.6553
				xmax = 436.7653
				text = ""
			intervals [1122]:
				xmin = 436.7653
				xmax = 436.9853
				text = "four"
			intervals [1123]:
				xmin = 436.9853
				xmax = 437.5553
				text = "o'clock"
			intervals [1124]:
				xmin = 437.5553
				xmax = 438.5353
				text = ""
			intervals [1125]:
				xmin = 438.5353
				xmax = 438.8253
				text = "ik-"
			intervals [1126]:
				xmin = 438.8253
				xmax = 438.936
				text = ""
			intervals [1127]:
				xmin = 438.936
				xmax = 439.306
				text = "unless"
			intervals [1128]:
				xmin = 439.306
				xmax = 439.436
				text = "you're"
			intervals [1129]:
				xmin = 439.436
				xmax = 439.586
				text = "on"
			intervals [1130]:
				xmin = 439.586
				xmax = 439.636
				text = "a"
			intervals [1131]:
				xmin = 439.636
				xmax = 439.716
				text = ""
			intervals [1132]:
				xmin = 439.716
				xmax = 440.226
				text = "team"
			intervals [1133]:
				xmin = 440.226
				xmax = 440.9365
				text = ""
			intervals [1134]:
				xmin = 440.9365
				xmax = 441.1065
				text = "and"
			intervals [1135]:
				xmin = 441.1065
				xmax = 441.2865
				text = "then"
			intervals [1136]:
				xmin = 441.2865
				xmax = 441.3765
				text = "it"
			intervals [1137]:
				xmin = 441.3765
				xmax = 441.4265
				text = "s"
			intervals [1138]:
				xmin = 441.4265
				xmax = 441.5765
				text = "til"
			intervals [1139]:
				xmin = 441.5765
				xmax = 441.6665
				text = ""
			intervals [1140]:
				xmin = 441.6665
				xmax = 441.8465
				text = "four"
			intervals [1141]:
				xmin = 441.8465
				xmax = 442.1865
				text = "thirty"
			intervals [1142]:
				xmin = 442.1865
				xmax = 442.2265
				text = ""
			intervals [1143]:
				xmin = 442.2265
				xmax = 442.6465
				text = "four"
			intervals [1144]:
				xmin = 442.6465
				xmax = 442.8083
				text = ""
			intervals [1145]:
				xmin = 442.8083
				xmax = 442.9583
				text = "four"
			intervals [1146]:
				xmin = 442.9583
				xmax = 443.2483
				text = "days"
			intervals [1147]:
				xmin = 443.2483
				xmax = 443.2983
				text = "a"
			intervals [1148]:
				xmin = 443.2983
				xmax = 443.5483
				text = "week"
			intervals [1149]:
				xmin = 443.5483
				xmax = 443.6083
				text = ""
			intervals [1150]:
				xmin = 443.6083
				xmax = 443.9483
				text = "after"
			intervals [1151]:
				xmin = 443.9483
				xmax = 444.4083
				text = "school"
			intervals [1152]:
				xmin = 444.4083
				xmax = 448.4433
				text = ""
			intervals [1153]:
				xmin = 448.4433
				xmax = 448.6233
				text = "oh"
			intervals [1154]:
				xmin = 448.6233
				xmax = 449.4533
				text = "millions"
			intervals [1155]:
				xmin = 449.4533
				xmax = 450.3511
				text = ""
			intervals [1156]:
				xmin = 450.3511
				xmax = 450.4911
				text = "there"
			intervals [1157]:
				xmin = 450.4911
				xmax = 450.5711
				text = "s"
			intervals [1158]:
				xmin = 450.5711
				xmax = 450.8811
				text = "a"
			intervals [1159]:
				xmin = 450.8811
				xmax = 451.2611
				text = "um"
			intervals [1160]:
				xmin = 451.2611
				xmax = 451.8117
				text = ""
			intervals [1161]:
				xmin = 451.8117
				xmax = 451.8717
				text = "<unk>"
			intervals [1162]:
				xmin = 451.8717
				xmax = 451.9719
				text = ""
			intervals [1163]:
				xmin = 451.9719
				xmax = 452.0019
				text = "a"
			intervals [1164]:
				xmin = 452.0019
				xmax = 452.0419
				text = ""
			intervals [1165]:
				xmin = 452.0419
				xmax = 452.3319
				text = "club"
			intervals [1166]:
				xmin = 452.3319
				xmax = 452.4919
				text = "for"
			intervals [1167]:
				xmin = 452.4919
				xmax = 452.8719
				text = "every"
			intervals [1168]:
				xmin = 452.8719
				xmax = 453.7219
				text = "spanish"
			intervals [1169]:
				xmin = 453.7219
				xmax = 454.4539
				text = ""
			intervals [1170]:
				xmin = 454.4539
				xmax = 455.1939
				text = "department"
			intervals [1171]:
				xmin = 455.1939
				xmax = 455.4512
				text = ""
			intervals [1172]:
				xmin = 455.4512
				xmax = 455.6212
				text = "there"
			intervals [1173]:
				xmin = 455.6212
				xmax = 455.7012
				text = "s"
			intervals [1174]:
				xmin = 455.7012
				xmax = 455.7712
				text = "a"
			intervals [1175]:
				xmin = 455.7712
				xmax = 456.3012
				text = "science"
			intervals [1176]:
				xmin = 456.3012
				xmax = 456.7112
				text = "club"
			intervals [1177]:
				xmin = 456.7112
				xmax = 457.6611
				text = ""
			intervals [1178]:
				xmin = 457.6611
				xmax = 458.1411
				text = "um"
			intervals [1179]:
				xmin = 458.1411
				xmax = 459.3768
				text = ""
			intervals [1180]:
				xmin = 459.3768
				xmax = 459.5568
				text = "there"
			intervals [1181]:
				xmin = 459.5568
				xmax = 459.6268
				text = "s"
			intervals [1182]:
				xmin = 459.6268
				xmax = 459.6768
				text = "a"
			intervals [1183]:
				xmin = 459.6768
				xmax = 460.4668
				text = "quarterly"
			intervals [1184]:
				xmin = 460.4668
				xmax = 460.5733
				text = ""
			intervals [1185]:
				xmin = 460.5733
				xmax = 460.8033
				text = "which"
			intervals [1186]:
				xmin = 460.8033
				xmax = 461.0733
				text = "is"
			intervals [1187]:
				xmin = 461.0733
				xmax = 461.4792
				text = ""
			intervals [1188]:
				xmin = 461.4792
				xmax = 462.2592
				text = "stories"
			intervals [1189]:
				xmin = 462.2592
				xmax = 462.3792
				text = "to"
			intervals [1190]:
				xmin = 462.3792
				xmax = 462.7292
				text = "write"
			intervals [1191]:
				xmin = 462.7292
				xmax = 463.0086
				text = ""
			intervals [1192]:
				xmin = 463.0086
				xmax = 463.1286
				text = "you"
			intervals [1193]:
				xmin = 463.1286
				xmax = 463.2586
				text = "know"
			intervals [1194]:
				xmin = 463.2586
				xmax = 463.3986
				text = "you"
			intervals [1195]:
				xmin = 463.3986
				xmax = 463.5886
				text = "write"
			intervals [1196]:
				xmin = 463.5886
				xmax = 463.6186
				text = ""
			intervals [1197]:
				xmin = 463.6186
				xmax = 464.1786
				text = "stories"
			intervals [1198]:
				xmin = 464.1786
				xmax = 464.3386
				text = "and"
			intervals [1199]:
				xmin = 464.3386
				xmax = 464.8196
				text = ""
			intervals [1200]:
				xmin = 464.8196
				xmax = 464.9096
				text = "they"
			intervals [1201]:
				xmin = 464.9096
				xmax = 465.1596
				text = "make"
			intervals [1202]:
				xmin = 465.1596
				xmax = 465.2396
				text = "up"
			intervals [1203]:
				xmin = 465.2396
				xmax = 465.2996
				text = "in"
			intervals [1204]:
				xmin = 465.2996
				xmax = 465.3296
				text = "a"
			intervals [1205]:
				xmin = 465.3296
				xmax = 465.6596
				text = "magazine"
			intervals [1206]:
				xmin = 465.6596
				xmax = 465.7596
				text = "we"
			intervals [1207]:
				xmin = 465.7596
				xmax = 465.9096
				text = "have"
			intervals [1208]:
				xmin = 465.9096
				xmax = 465.9496
				text = "a"
			intervals [1209]:
				xmin = 465.9496
				xmax = 466.8096
				text = "newspaper"
			intervals [1210]:
				xmin = 466.8096
				xmax = 467.1557
				text = ""
			intervals [1211]:
				xmin = 467.1557
				xmax = 467.2457
				text = "and"
			intervals [1212]:
				xmin = 467.2457
				xmax = 467.2757
				text = "a"
			intervals [1213]:
				xmin = 467.2757
				xmax = 467.8757
				text = "newspaper"
			intervals [1214]:
				xmin = 467.8757
				xmax = 468.4257
				text = "staff"
			intervals [1215]:
				xmin = 468.4257
				xmax = 469.2824
				text = ""
			intervals [1216]:
				xmin = 469.2824
				xmax = 469.4324
				text = "have"
			intervals [1217]:
				xmin = 469.4324
				xmax = 469.4624
				text = "a"
			intervals [1218]:
				xmin = 469.4624
				xmax = 469.9324
				text = "music"
			intervals [1219]:
				xmin = 469.9324
				xmax = 470.3524
				text = "club"
			intervals [1220]:
				xmin = 470.3524
				xmax = 471.0294
				text = ""
			intervals [1221]:
				xmin = 471.0294
				xmax = 471.2294
				text = "big"
			intervals [1222]:
				xmin = 471.2294
				xmax = 471.6194
				text = "club"
			intervals [1223]:
				xmin = 471.6194
				xmax = 472.4573
				text = ""
			intervals [1224]:
				xmin = 472.4573
				xmax = 472.5573
				text = "<unk>"
			intervals [1225]:
				xmin = 472.5573
				xmax = 472.6069
				text = ""
			intervals [1226]:
				xmin = 472.6069
				xmax = 473.3069
				text = "orchestra"
			intervals [1227]:
				xmin = 473.3069
				xmax = 475.0766
				text = ""
			intervals [1228]:
				xmin = 475.0766
				xmax = 475.5466
				text = "um"
			intervals [1229]:
				xmin = 475.5466
				xmax = 476.236
				text = ""
			intervals [1230]:
				xmin = 476.236
				xmax = 476.746
				text = "various"
			intervals [1231]:
				xmin = 476.746
				xmax = 477.026
				text = "little"
			intervals [1232]:
				xmin = 477.026
				xmax = 477.056
				text = ""
			intervals [1233]:
				xmin = 477.056
				xmax = 477.516
				text = "things"
			intervals [1234]:
				xmin = 477.516
				xmax = 477.826
				text = "urban"
			intervals [1235]:
				xmin = 477.826
				xmax = 478.666
				text = "affairs"
			intervals [1236]:
				xmin = 478.666
				xmax = 479.5617
				text = ""
			intervals [1237]:
				xmin = 479.5617
				xmax = 479.6517
				text = "and"
			intervals [1238]:
				xmin = 479.6517
				xmax = 480.0517
				text = "everything"
			intervals [1239]:
				xmin = 480.0517
				xmax = 480.2017
				text = "that"
			intervals [1240]:
				xmin = 480.2017
				xmax = 480.3017
				text = "has"
			intervals [1241]:
				xmin = 480.3017
				xmax = 480.554
				text = ""
			intervals [1242]:
				xmin = 480.554
				xmax = 480.724
				text = "been"
			intervals [1243]:
				xmin = 480.724
				xmax = 480.964
				text = "made"
			intervals [1244]:
				xmin = 480.964
				xmax = 481.224
				text = "up"
			intervals [1245]:
				xmin = 481.224
				xmax = 484.5658
				text = ""
			intervals [1246]:
				xmin = 484.5658
				xmax = 485.0358
				text = "um"
			intervals [1247]:
				xmin = 485.0358
				xmax = 485.9645
				text = ""
			intervals [1248]:
				xmin = 485.9645
				xmax = 486.2345
				text = "well"
			intervals [1249]:
				xmin = 486.2345
				xmax = 486.3245
				text = "we"
			intervals [1250]:
				xmin = 486.3245
				xmax = 486.5145
				text = "have"
			intervals [1251]:
				xmin = 486.5145
				xmax = 486.5645
				text = "a"
			intervals [1252]:
				xmin = 486.5645
				xmax = 486.6445
				text = "d"
			intervals [1253]:
				xmin = 486.6445
				xmax = 486.7245
				text = ""
			intervals [1254]:
				xmin = 486.7245
				xmax = 486.9745
				text = "board"
			intervals [1255]:
				xmin = 486.9745
				xmax = 487.0545
				text = "of"
			intervals [1256]:
				xmin = 487.0545
				xmax = 487.7445
				text = "directors"
			intervals [1257]:
				xmin = 487.7445
				xmax = 487.8645
				text = "and"
			intervals [1258]:
				xmin = 487.8645
				xmax = 488.1345
				text = "the"
			intervals [1259]:
				xmin = 488.1345
				xmax = 488.1645
				text = "<unk>"
			intervals [1260]:
				xmin = 488.1645
				xmax = 488.2045
				text = "s"
			intervals [1261]:
				xmin = 488.2045
				xmax = 488.7445
				text = "mr"
			intervals [1262]:
				xmin = 488.7445
				xmax = 489.5445
				text = "smith"
			intervals [1263]:
				xmin = 489.5445
				xmax = 489.9026
				text = ""
			intervals [1264]:
				xmin = 489.9026
				xmax = 489.9926
				text = "i"
			intervals [1265]:
				xmin = 489.9926
				xmax = 490.1226
				text = "don't"
			intervals [1266]:
				xmin = 490.1226
				xmax = 490.3226
				text = "know"
			intervals [1267]:
				xmin = 490.3226
				xmax = 490.5126
				text = "who"
			intervals [1268]:
				xmin = 490.5126
				xmax = 490.5826
				text = "s"
			intervals [1269]:
				xmin = 490.5826
				xmax = 490.9026
				text = "really"
			intervals [1270]:
				xmin = 490.9026
				xmax = 491.0426
				text = "the"
			intervals [1271]:
				xmin = 491.0426
				xmax = 491.2026
				text = "big"
			intervals [1272]:
				xmin = 491.2026
				xmax = 491.2326
				text = ""
			intervals [1273]:
				xmin = 491.2326
				xmax = 491.6626
				text = "man"
			intervals [1274]:
				xmin = 491.6626
				xmax = 492.5979
				text = ""
			intervals [1275]:
				xmin = 492.5979
				xmax = 492.6579
				text = "of"
			intervals [1276]:
				xmin = 492.6579
				xmax = 492.7579
				text = "the"
			intervals [1277]:
				xmin = 492.7579
				xmax = 493.0479
				text = "school"
			intervals [1278]:
				xmin = 493.0479
				xmax = 493.2379
				text = "but"
			intervals [1279]:
				xmin = 493.2379
				xmax = 493.2679
				text = ""
			intervals [1280]:
				xmin = 493.2679
				xmax = 493.5679
				text = "each"
			intervals [1281]:
				xmin = 493.5679
				xmax = 493.9879
				text = "school"
			intervals [1282]:
				xmin = 493.9879
				xmax = 494.0979
				text = "there"
			intervals [1283]:
				xmin = 494.0979
				xmax = 494.1579
				text = "are"
			intervals [1284]:
				xmin = 494.1579
				xmax = 494.4179
				text = "three"
			intervals [1285]:
				xmin = 494.4179
				xmax = 494.8979
				text = "schools"
			intervals [1286]:
				xmin = 494.8979
				xmax = 495.0979
				text = "three"
			intervals [1287]:
				xmin = 495.0979
				xmax = 495.5279
				text = "buildings"
			intervals [1288]:
				xmin = 495.5279
				xmax = 495.6079
				text = "the"
			intervals [1289]:
				xmin = 495.6079
				xmax = 495.8679
				text = "upper"
			intervals [1290]:
				xmin = 495.8679
				xmax = 496.2979
				text = "school"
			intervals [1291]:
				xmin = 496.2979
				xmax = 496.7819
				text = ""
			intervals [1292]:
				xmin = 496.7819
				xmax = 497.0819
				text = "middle"
			intervals [1293]:
				xmin = 497.0819
				xmax = 497.3719
				text = "school"
			intervals [1294]:
				xmin = 497.3719
				xmax = 497.4519
				text = "and"
			intervals [1295]:
				xmin = 497.4519
				xmax = 497.5719
				text = "the"
			intervals [1296]:
				xmin = 497.5719
				xmax = 497.8519
				text = "lower"
			intervals [1297]:
				xmin = 497.8519
				xmax = 498.2219
				text = "school"
			intervals [1298]:
				xmin = 498.2219
				xmax = 498.5399
				text = ""
			intervals [1299]:
				xmin = 498.5399
				xmax = 498.6399
				text = "and"
			intervals [1300]:
				xmin = 498.6399
				xmax = 498.7099
				text = "they"
			intervals [1301]:
				xmin = 498.7099
				xmax = 498.9499
				text = "each"
			intervals [1302]:
				xmin = 498.9499
				xmax = 499.0999
				text = "have"
			intervals [1303]:
				xmin = 499.0999
				xmax = 499.1299
				text = ""
			intervals [1304]:
				xmin = 499.1299
				xmax = 499.4499
				text = "different"
			intervals [1305]:
				xmin = 499.4499
				xmax = 500.2499
				text = "principals"
			intervals [1306]:
				xmin = 500.2499
				xmax = 501.6575
				text = ""
			intervals [1307]:
				xmin = 501.6575
				xmax = 501.8675
				text = "so"
			intervals [1308]:
				xmin = 501.8675
				xmax = 506.2406
				text = ""
			intervals [1309]:
				xmin = 506.2406
				xmax = 506.3106
				text = "it"
			intervals [1310]:
				xmin = 506.3106
				xmax = 506.4006
				text = "s"
			intervals [1311]:
				xmin = 506.4006
				xmax = 506.9306
				text = "quaker"
			intervals [1312]:
				xmin = 506.9306
				xmax = 508.0179
				text = ""
			intervals [1313]:
				xmin = 508.0179
				xmax = 508.2679
				text = "mm-hm"
			intervals [1314]:
				xmin = 508.2679
				xmax = 510.8786
				text = ""
			intervals [1315]:
				xmin = 510.8786
				xmax = 511.1686
				text = "no"
			intervals [1316]:
				xmin = 511.1686
				xmax = 512.4284
				text = ""
			intervals [1317]:
				xmin = 512.4284
				xmax = 512.7184
				text = "very"
			intervals [1318]:
				xmin = 512.7184
				xmax = 513.1884
				text = "few"
			intervals [1319]:
				xmin = 513.1884
				xmax = 513.8434
				text = ""
			intervals [1320]:
				xmin = 513.8434
				xmax = 513.9934
				text = "of"
			intervals [1321]:
				xmin = 513.9934
				xmax = 514.0234
				text = ""
			intervals [1322]:
				xmin = 514.0234
				xmax = 514.1134
				text = "the"
			intervals [1323]:
				xmin = 514.1134
				xmax = 514.4034
				text = "kids"
			intervals [1324]:
				xmin = 514.4034
				xmax = 514.5334
				text = "that"
			intervals [1325]:
				xmin = 514.5334
				xmax = 514.5834
				text = ""
			intervals [1326]:
				xmin = 514.5834
				xmax = 514.7334
				text = "go"
			intervals [1327]:
				xmin = 514.7334
				xmax = 514.9534
				text = "there"
			intervals [1328]:
				xmin = 514.9534
				xmax = 515.0734
				text = "are"
			intervals [1329]:
				xmin = 515.0734
				xmax = 515.4934
				text = "quaker"
			intervals [1330]:
				xmin = 515.4934
				xmax = 515.5434
				text = ""
			intervals [1331]:
				xmin = 515.5434
				xmax = 515.7734
				text = "but"
			intervals [1332]:
				xmin = 515.7734
				xmax = 516.2285
				text = ""
			intervals [1333]:
				xmin = 516.2285
				xmax = 516.2985
				text = "we"
			intervals [1334]:
				xmin = 516.2985
				xmax = 516.5785
				text = "have"
			intervals [1335]:
				xmin = 516.5785
				xmax = 516.8185
				text = "to"
			intervals [1336]:
				xmin = 516.8185
				xmax = 516.8685
				text = ""
			intervals [1337]:
				xmin = 516.8685
				xmax = 516.9385
				text = "t"
			intervals [1338]:
				xmin = 516.9385
				xmax = 517.0585
				text = ""
			intervals [1339]:
				xmin = 517.0585
				xmax = 517.5585
				text = "observe"
			intervals [1340]:
				xmin = 517.5585
				xmax = 517.5985
				text = ""
			intervals [1341]:
				xmin = 517.5985
				xmax = 518.1685
				text = "quaker"
			intervals [1342]:
				xmin = 518.1685
				xmax = 519.2795
				text = ""
			intervals [1343]:
				xmin = 519.2795
				xmax = 519.3595
				text = "<unk>"
			intervals [1344]:
				xmin = 519.3595
				xmax = 519.864
				text = ""
			intervals [1345]:
				xmin = 519.864
				xmax = 520.224
				text = "um"
			intervals [1346]:
				xmin = 520.224
				xmax = 520.3642
				text = ""
			intervals [1347]:
				xmin = 520.3642
				xmax = 520.4742
				text = "the"
			intervals [1348]:
				xmin = 520.4742
				xmax = 520.8042
				text = "quaker"
			intervals [1349]:
				xmin = 520.8042
				xmax = 521.2642
				text = "religion"
			intervals [1350]:
				xmin = 521.2642
				xmax = 521.4042
				text = "like"
			intervals [1351]:
				xmin = 521.4042
				xmax = 521.4342
				text = ""
			intervals [1352]:
				xmin = 521.4342
				xmax = 521.5142
				text = "we"
			intervals [1353]:
				xmin = 521.5142
				xmax = 521.6942
				text = "have"
			intervals [1354]:
				xmin = 521.6942
				xmax = 521.7742
				text = "to"
			intervals [1355]:
				xmin = 521.7742
				xmax = 522.0042
				text = "have"
			intervals [1356]:
				xmin = 522.0042
				xmax = 522.7744
				text = ""
			intervals [1357]:
				xmin = 522.7744
				xmax = 523.2844
				text = "silent"
			intervals [1358]:
				xmin = 523.2844
				xmax = 523.6344
				text = "meeting"
			intervals [1359]:
				xmin = 523.6344
				xmax = 523.6844
				text = ""
			intervals [1360]:
				xmin = 523.6844
				xmax = 523.7944
				text = "for"
			intervals [1361]:
				xmin = 523.7944
				xmax = 524.2944
				text = "worship"
			intervals [1362]:
				xmin = 524.2944
				xmax = 524.8061
				text = ""
			intervals [1363]:
				xmin = 524.8061
				xmax = 525.1161
				text = "once"
			intervals [1364]:
				xmin = 525.1161
				xmax = 525.1861
				text = "a"
			intervals [1365]:
				xmin = 525.1861
				xmax = 525.6761
				text = "week"
			intervals [1366]:
				xmin = 525.6761
				xmax = 525.8661
				text = "for"
			intervals [1367]:
				xmin = 525.8661
				xmax = 525.9061
				text = ""
			intervals [1368]:
				xmin = 525.9061
				xmax = 526.1961
				text = "forty"
			intervals [1369]:
				xmin = 526.1961
				xmax = 526.4661
				text = "five"
			intervals [1370]:
				xmin = 526.4661
				xmax = 527.0661
				text = "minutes"
			intervals [1371]:
				xmin = 527.0661
				xmax = 527.8421
				text = ""
			intervals [1372]:
				xmin = 527.8421
				xmax = 528.2221
				text = "and"
			intervals [1373]:
				xmin = 528.2221
				xmax = 528.5321
				text = "um"
			intervals [1374]:
				xmin = 528.5321
				xmax = 529.5341
				text = ""
			intervals [1375]:
				xmin = 529.5341
				xmax = 529.6341
				text = "we"
			intervals [1376]:
				xmin = 529.6341
				xmax = 529.8441
				text = "aren't"
			intervals [1377]:
				xmin = 529.8441
				xmax = 530.3141
				text = "allowed"
			intervals [1378]:
				xmin = 530.3141
				xmax = 530.3441
				text = ""
			intervals [1379]:
				xmin = 530.3441
				xmax = 530.5441
				text = "to"
			intervals [1380]:
				xmin = 530.5441
				xmax = 531.5995
				text = ""
			intervals [1381]:
				xmin = 531.5995
				xmax = 531.9295
				text = "to"
			intervals [1382]:
				xmin = 531.9295
				xmax = 532.4495
				text = "hire"
			intervals [1383]:
				xmin = 532.4495
				xmax = 533.2795
				text = "bands"
			intervals [1384]:
				xmin = 533.2795
				xmax = 533.4084
				text = ""
			intervals [1385]:
				xmin = 533.4084
				xmax = 533.5384
				text = "and"
			intervals [1386]:
				xmin = 533.5384
				xmax = 533.6784
				text = "then"
			intervals [1387]:
				xmin = 533.6784
				xmax = 533.8184
				text = "have"
			intervals [1388]:
				xmin = 533.8184
				xmax = 533.8484
				text = ""
			intervals [1389]:
				xmin = 533.8484
				xmax = 534.1584
				text = "people"
			intervals [1390]:
				xmin = 534.1584
				xmax = 534.3984
				text = "come"
			intervals [1391]:
				xmin = 534.3984
				xmax = 534.5084
				text = "in"
			intervals [1392]:
				xmin = 534.5084
				xmax = 534.5984
				text = "and"
			intervals [1393]:
				xmin = 534.5984
				xmax = 535.1384
				text = "pay"
			intervals [1394]:
				xmin = 535.1384
				xmax = 535.9847
				text = ""
			intervals [1395]:
				xmin = 535.9847
				xmax = 536.0747
				text = "to"
			intervals [1396]:
				xmin = 536.0747
				xmax = 536.3947
				text = "hear"
			intervals [1397]:
				xmin = 536.3947
				xmax = 536.6547
				text = "them"
			intervals [1398]:
				xmin = 536.6547
				xmax = 536.7747
				text = "and"
			intervals [1399]:
				xmin = 536.7747
				xmax = 537.7254
				text = ""
			intervals [1400]:
				xmin = 537.7254
				xmax = 537.9154
				text = "the"
			intervals [1401]:
				xmin = 537.9154
				xmax = 538.1354
				text = "little"
			intervals [1402]:
				xmin = 538.1354
				xmax = 538.1654
				text = ""
			intervals [1403]:
				xmin = 538.1654
				xmax = 538.4254
				text = "things"
			intervals [1404]:
				xmin = 538.4254
				xmax = 538.4754
				text = ""
			intervals [1405]:
				xmin = 538.4754
				xmax = 538.5854
				text = "like"
			intervals [1406]:
				xmin = 538.5854
				xmax = 538.6554
				text = ""
			intervals [1407]:
				xmin = 538.6554
				xmax = 538.9054
				text = "that"
			intervals [1408]:
				xmin = 538.9054
				xmax = 543.3197
				text = ""
			intervals [1409]:
				xmin = 543.3197
				xmax = 543.7197
				text = "um"
			intervals [1410]:
				xmin = 543.7197
				xmax = 544.0588
				text = ""
			intervals [1411]:
				xmin = 544.0588
				xmax = 544.7388
				text = "kindergarten"
			intervals [1412]:
				xmin = 544.7388
				xmax = 545.5486
				text = ""
			intervals [1413]:
				xmin = 545.5486
				xmax = 545.9586
				text = "yes"
			intervals [1414]:
				xmin = 545.9586
				xmax = 551.1992
				text = ""
			intervals [1415]:
				xmin = 551.1992
				xmax = 551.6192
				text = "um"
			intervals [1416]:
				xmin = 551.6192
				xmax = 552.2885
				text = ""
			intervals [1417]:
				xmin = 552.2885
				xmax = 552.4585
				text = "it"
			intervals [1418]:
				xmin = 552.4585
				xmax = 552.5485
				text = "s"
			intervals [1419]:
				xmin = 552.5485
				xmax = 552.8585
				text = "rather"
			intervals [1420]:
				xmin = 552.8585
				xmax = 553.5585
				text = "difficult"
			intervals [1421]:
				xmin = 553.5585
				xmax = 555.0376
				text = ""
			intervals [1422]:
				xmin = 555.0376
				xmax = 555.4176
				text = "um"
			intervals [1423]:
				xmin = 555.4176
				xmax = 555.8163
				text = ""
			intervals [1424]:
				xmin = 555.8163
				xmax = 555.9263
				text = "they"
			intervals [1425]:
				xmin = 555.9263
				xmax = 556.1163
				text = "have"
			intervals [1426]:
				xmin = 556.1163
				xmax = 556.3863
				text = "certain"
			intervals [1427]:
				xmin = 556.3863
				xmax = 556.4263
				text = "i"
			intervals [1428]:
				xmin = 556.4263
				xmax = 556.5663
				text = "don't"
			intervals [1429]:
				xmin = 556.5663
				xmax = 556.7163
				text = "know"
			intervals [1430]:
				xmin = 556.7163
				xmax = 556.8563
				text = "what"
			intervals [1431]:
				xmin = 556.8563
				xmax = 556.9763
				text = "the"
			intervals [1432]:
				xmin = 556.9763
				xmax = 557.0063
				text = ""
			intervals [1433]:
				xmin = 557.0063
				xmax = 557.6363
				text = "requirements"
			intervals [1434]:
				xmin = 557.6363
				xmax = 557.8363
				text = "are"
			intervals [1435]:
				xmin = 557.8363
				xmax = 557.8663
				text = ""
			intervals [1436]:
				xmin = 557.8663
				xmax = 558.1463
				text = "really"
			intervals [1437]:
				xmin = 558.1463
				xmax = 559.4155
				text = ""
			intervals [1438]:
				xmin = 559.4155
				xmax = 559.6255
				text = "but"
			intervals [1439]:
				xmin = 559.6255
				xmax = 559.6755
				text = ""
			intervals [1440]:
				xmin = 559.6755
				xmax = 559.8155
				text = "i"
			intervals [1441]:
				xmin = 559.8155
				xmax = 560.1355
				text = "know"
			intervals [1442]:
				xmin = 560.1355
				xmax = 560.6993
				text = ""
			intervals [1443]:
				xmin = 560.6993
				xmax = 560.8693
				text = "i"
			intervals [1444]:
				xmin = 560.8693
				xmax = 561.0893
				text = "got"
			intervals [1445]:
				xmin = 561.0893
				xmax = 561.2493
				text = "in"
			intervals [1446]:
				xmin = 561.2493
				xmax = 561.3293
				text = "and"
			intervals [1447]:
				xmin = 561.3293
				xmax = 561.5093
				text = "my"
			intervals [1448]:
				xmin = 561.5093
				xmax = 561.7693
				text = "little"
			intervals [1449]:
				xmin = 561.7693
				xmax = 561.8093
				text = ""
			intervals [1450]:
				xmin = 561.8093
				xmax = 562.0593
				text = "brother"
			intervals [1451]:
				xmin = 562.0593
				xmax = 562.2393
				text = "got"
			intervals [1452]:
				xmin = 562.2393
				xmax = 562.4393
				text = "in"
			intervals [1453]:
				xmin = 562.4393
				xmax = 562.5793
				text = "but"
			intervals [1454]:
				xmin = 562.5793
				xmax = 563.2885
				text = ""
			intervals [1455]:
				xmin = 563.2885
				xmax = 563.5485
				text = "my"
			intervals [1456]:
				xmin = 563.5485
				xmax = 564.6489
				text = ""
			intervals [1457]:
				xmin = 564.6489
				xmax = 564.8789
				text = "other"
			intervals [1458]:
				xmin = 564.8789
				xmax = 565.1689
				text = "brother"
			intervals [1459]:
				xmin = 565.1689
				xmax = 565.4989
				text = "didn't"
			intervals [1460]:
				xmin = 565.4989
				xmax = 567.028
				text = ""
			intervals [1461]:
				xmin = 567.028
				xmax = 567.338
				text = "so"
			intervals [1462]:
				xmin = 567.338
				xmax = 567.737
				text = ""
			intervals [1463]:
				xmin = 567.737
				xmax = 567.837
				text = "but"
			intervals [1464]:
				xmin = 567.837
				xmax = 568.147
				text = "he"
			intervals [1465]:
				xmin = 568.147
				xmax = 568.407
				text = "would've"
			intervals [1466]:
				xmin = 568.407
				xmax = 568.437
				text = ""
			intervals [1467]:
				xmin = 568.437
				xmax = 568.757
				text = "gotten"
			intervals [1468]:
				xmin = 568.757
				xmax = 568.947
				text = "in"
			intervals [1469]:
				xmin = 568.947
				xmax = 569.067
				text = "but"
			intervals [1470]:
				xmin = 569.067
				xmax = 569.207
				text = "they"
			intervals [1471]:
				xmin = 569.207
				xmax = 569.457
				text = "wanted"
			intervals [1472]:
				xmin = 569.457
				xmax = 569.557
				text = "to"
			intervals [1473]:
				xmin = 569.557
				xmax = 570.0376
				text = ""
			intervals [1474]:
				xmin = 570.0376
				xmax = 570.1876
				text = "put"
			intervals [1475]:
				xmin = 570.1876
				xmax = 570.3276
				text = "him"
			intervals [1476]:
				xmin = 570.3276
				xmax = 570.6376
				text = "back"
			intervals [1477]:
				xmin = 570.6376
				xmax = 570.6676
				text = "a"
			intervals [1478]:
				xmin = 570.6676
				xmax = 571.0876
				text = "year"
			intervals [1479]:
				xmin = 571.0876
				xmax = 571.5065
				text = ""
			intervals [1480]:
				xmin = 571.5065
				xmax = 571.6065
				text = "and"
			intervals [1481]:
				xmin = 571.6065
				xmax = 571.7265
				text = "he"
			intervals [1482]:
				xmin = 571.7265
				xmax = 571.9465
				text = "didn't"
			intervals [1483]:
				xmin = 571.9465
				xmax = 572.0865
				text = "want"
			intervals [1484]:
				xmin = 572.0865
				xmax = 572.1465
				text = "to"
			intervals [1485]:
				xmin = 572.1465
				xmax = 572.1765
				text = ""
			intervals [1486]:
				xmin = 572.1765
				xmax = 572.2465
				text = "go"
			intervals [1487]:
				xmin = 572.2465
				xmax = 572.2865
				text = ""
			intervals [1488]:
				xmin = 572.2865
				xmax = 572.6065
				text = "back"
			intervals [1489]:
				xmin = 572.6065
				xmax = 572.6365
				text = "a"
			intervals [1490]:
				xmin = 572.6365
				xmax = 572.8265
				text = "year"
			intervals [1491]:
				xmin = 572.8265
				xmax = 572.8565
				text = ""
			intervals [1492]:
				xmin = 572.8565
				xmax = 572.9965
				text = "so"
			intervals [1493]:
				xmin = 572.9965
				xmax = 573.0765
				text = "he"
			intervals [1494]:
				xmin = 573.0765
				xmax = 573.3765
				text = "didn't"
			intervals [1495]:
				xmin = 573.3765
				xmax = 573.6065
				text = "go"
			intervals [1496]:
				xmin = 573.6065
				xmax = 582.013
				text = ""
			intervals [1497]:
				xmin = 582.013
				xmax = 582.133
				text = "no"
			intervals [1498]:
				xmin = 582.133
				xmax = 582.263
				text = "i've"
			intervals [1499]:
				xmin = 582.263
				xmax = 582.483
				text = "just"
			intervals [1500]:
				xmin = 582.483
				xmax = 582.643
				text = "been"
			intervals [1501]:
				xmin = 582.643
				xmax = 582.793
				text = "there"
			intervals [1502]:
				xmin = 582.793
				xmax = 582.823
				text = ""
			intervals [1503]:
				xmin = 582.823
				xmax = 583.093
				text = "three"
			intervals [1504]:
				xmin = 583.093
				xmax = 583.723
				text = "years"
			intervals [1505]:
				xmin = 583.723
				xmax = 583.9714
				text = ""
			intervals [1506]:
				xmin = 583.9714
				xmax = 584.0314
				text = "i"
			intervals [1507]:
				xmin = 584.0314
				xmax = 584.2014
				text = "went"
			intervals [1508]:
				xmin = 584.2014
				xmax = 584.3014
				text = "to"
			intervals [1509]:
				xmin = 584.3014
				xmax = 584.3314
				text = "a"
			intervals [1510]:
				xmin = 584.3314
				xmax = 584.4314
				text = ""
			intervals [1511]:
				xmin = 584.4314
				xmax = 584.8114
				text = "public"
			intervals [1512]:
				xmin = 584.8114
				xmax = 585.2214
				text = "schools"
			intervals [1513]:
				xmin = 585.2214
				xmax = 585.2614
				text = ""
			intervals [1514]:
				xmin = 585.2614
				xmax = 585.3514
				text = "up"
			intervals [1515]:
				xmin = 585.3514
				xmax = 585.4114
				text = ""
			intervals [1516]:
				xmin = 585.4114
				xmax = 585.6214
				text = "through"
			intervals [1517]:
				xmin = 585.6214
				xmax = 585.8614
				text = "eighth"
			intervals [1518]:
				xmin = 585.8614
				xmax = 586.0914
				text = "grade"
			intervals [1519]:
				xmin = 586.0914
				xmax = 589.4392
				text = ""
			intervals [1520]:
				xmin = 589.4392
				xmax = 589.7392
				text = "oh"
			intervals [1521]:
				xmin = 589.7392
				xmax = 590.2792
				text = "yes"
			intervals [1522]:
				xmin = 590.2792
				xmax = 592.2324
				text = ""
			intervals [1523]:
				xmin = 592.2324
				xmax = 592.7424
				text = "um"
			intervals [1524]:
				xmin = 592.7424
				xmax = 593.3761
				text = ""
			intervals [1525]:
				xmin = 593.3761
				xmax = 593.5461
				text = "the"
			intervals [1526]:
				xmin = 593.5461
				xmax = 593.9061
				text = "junior"
			intervals [1527]:
				xmin = 593.9061
				xmax = 594.1261
				text = "high"
			intervals [1528]:
				xmin = 594.1261
				xmax = 594.4161
				text = "school"
			intervals [1529]:
				xmin = 594.4161
				xmax = 594.4961
				text = "i"
			intervals [1530]:
				xmin = 594.4961
				xmax = 594.6461
				text = "went"
			intervals [1531]:
				xmin = 594.6461
				xmax = 594.7761
				text = "to"
			intervals [1532]:
				xmin = 594.7761
				xmax = 595.2861
				text = "jefferson"
			intervals [1533]:
				xmin = 595.2861
				xmax = 595.3761
				text = "it"
			intervals [1534]:
				xmin = 595.3761
				xmax = 595.5161
				text = "was"
			intervals [1535]:
				xmin = 595.5161
				xmax = 595.7561
				text = "very"
			intervals [1536]:
				xmin = 595.7561
				xmax = 595.9261
				text = ""
			intervals [1537]:
				xmin = 595.9261
				xmax = 596.6661
				text = "strict"
			intervals [1538]:
				xmin = 596.6661
				xmax = 597.3357
				text = ""
			intervals [1539]:
				xmin = 597.3357
				xmax = 597.6457
				text = "and"
			intervals [1540]:
				xmin = 597.6457
				xmax = 598.0938
				text = ""
			intervals [1541]:
				xmin = 598.0938
				xmax = 598.2638
				text = "the"
			intervals [1542]:
				xmin = 598.2638
				xmax = 598.6138
				text = "um"
			intervals [1543]:
				xmin = 598.6138
				xmax = 598.9894
				text = ""
			intervals [1544]:
				xmin = 598.9894
				xmax = 599.1794
				text = "way"
			intervals [1545]:
				xmin = 599.1794
				xmax = 599.2994
				text = "that"
			intervals [1546]:
				xmin = 599.2994
				xmax = 599.4294
				text = "they"
			intervals [1547]:
				xmin = 599.4294
				xmax = 599.6494
				text = "got"
			intervals [1548]:
				xmin = 599.6494
				xmax = 599.7594
				text = "you"
			intervals [1549]:
				xmin = 599.7594
				xmax = 599.8494
				text = "to"
			intervals [1550]:
				xmin = 599.8494
				xmax = 600.1494
				text = "work"
			intervals [1551]:
				xmin = 600.1494
				xmax = 600.2994
				text = "was"
			intervals [1552]:
				xmin = 600.2994
				xmax = 600.4994
				text = "by"
			intervals [1553]:
				xmin = 600.4994
				xmax = 600.5294
				text = ""
			intervals [1554]:
				xmin = 600.5294
				xmax = 600.9394
				text = "fear"
			intervals [1555]:
				xmin = 600.9394
				xmax = 601.9398
				text = ""
			intervals [1556]:
				xmin = 601.9398
				xmax = 601.9998
				text = "i"
			intervals [1557]:
				xmin = 601.9998
				xmax = 602.1598
				text = "mean"
			intervals [1558]:
				xmin = 602.1598
				xmax = 602.3198
				text = "they"
			intervals [1559]:
				xmin = 602.3198
				xmax = 602.4198
				text = ""
			intervals [1560]:
				xmin = 602.4198
				xmax = 602.7598
				text = "threatened"
			intervals [1561]:
				xmin = 602.7598
				xmax = 602.9298
				text = "you"
			intervals [1562]:
				xmin = 602.9298
				xmax = 603.1698
				text = "all"
			intervals [1563]:
				xmin = 603.1698
				xmax = 603.2898
				text = "the"
			intervals [1564]:
				xmin = 603.2898
				xmax = 603.7098
				text = "time"
			intervals [1565]:
				xmin = 603.7098
				xmax = 604.1311
				text = ""
			intervals [1566]:
				xmin = 604.1311
				xmax = 604.2811
				text = "about"
			intervals [1567]:
				xmin = 604.2811
				xmax = 604.4511
				text = "what"
			intervals [1568]:
				xmin = 604.4511
				xmax = 604.5611
				text = "you"
			intervals [1569]:
				xmin = 604.5611
				xmax = 604.7711
				text = "had"
			intervals [1570]:
				xmin = 604.7711
				xmax = 604.8611
				text = "to"
			intervals [1571]:
				xmin = 604.8611
				xmax = 604.9611
				text = "do"
			intervals [1572]:
				xmin = 604.9611
				xmax = 605.0711
				text = "and"
			intervals [1573]:
				xmin = 605.0711
				xmax = 605.2211
				text = "what"
			intervals [1574]:
				xmin = 605.2211
				xmax = 605.3411
				text = "you"
			intervals [1575]:
				xmin = 605.3411
				xmax = 605.5111
				text = "didn't"
			intervals [1576]:
				xmin = 605.5111
				xmax = 605.7111
				text = "have"
			intervals [1577]:
				xmin = 605.7111
				xmax = 605.7511
				text = ""
			intervals [1578]:
				xmin = 605.7511
				xmax = 605.8511
				text = "to"
			intervals [1579]:
				xmin = 605.8511
				xmax = 606.0711
				text = "do"
			intervals [1580]:
				xmin = 606.0711
				xmax = 607.1054
				text = ""
			intervals [1581]:
				xmin = 607.1054
				xmax = 607.3754
				text = "and"
			intervals [1582]:
				xmin = 607.3754
				xmax = 607.4854
				text = "it"
			intervals [1583]:
				xmin = 607.4854
				xmax = 607.8354
				text = "wasn't"
			intervals [1584]:
				xmin = 607.8354
				xmax = 608.0554
				text = "very"
			intervals [1585]:
				xmin = 608.0554
				xmax = 608.5454
				text = "effective"
			intervals [1586]:
				xmin = 608.5454
				xmax = 608.6054
				text = "it"
			intervals [1587]:
				xmin = 608.6054
				xmax = 608.8654
				text = "just"
			intervals [1588]:
				xmin = 608.8654
				xmax = 609.1054
				text = "made"
			intervals [1589]:
				xmin = 609.1054
				xmax = 609.1754
				text = "the"
			intervals [1590]:
				xmin = 609.1754
				xmax = 609.7054
				text = "people"
			intervals [1591]:
				xmin = 609.7054
				xmax = 609.8936
				text = ""
			intervals [1592]:
				xmin = 609.8936
				xmax = 610.4336
				text = "scared"
			intervals [1593]:
				xmin = 610.4336
				xmax = 610.5436
				text = "and"
			intervals [1594]:
				xmin = 610.5436
				xmax = 610.6736
				text = "we"
			intervals [1595]:
				xmin = 610.6736
				xmax = 610.9636
				text = "had"
			intervals [1596]:
				xmin = 610.9636
				xmax = 611.0736
				text = "to"
			intervals [1597]:
				xmin = 611.0736
				xmax = 611.4236
				text = "wear"
			intervals [1598]:
				xmin = 611.4236
				xmax = 612.1446
				text = ""
			intervals [1599]:
				xmin = 612.1446
				xmax = 612.5546
				text = "pleated"
			intervals [1600]:
				xmin = 612.5546
				xmax = 613.0246
				text = "skirts"
			intervals [1601]:
				xmin = 613.0246
				xmax = 613.1346
				text = "and"
			intervals [1602]:
				xmin = 613.1346
				xmax = 613.9446
				text = "blouses"
			intervals [1603]:
				xmin = 613.9446
				xmax = 613.9993
				text = ""
			intervals [1604]:
				xmin = 613.9993
				xmax = 614.0993
				text = "the"
			intervals [1605]:
				xmin = 614.0993
				xmax = 614.4893
				text = "pleated"
			intervals [1606]:
				xmin = 614.4893
				xmax = 614.8893
				text = "skirts"
			intervals [1607]:
				xmin = 614.8893
				xmax = 615.0293
				text = "had"
			intervals [1608]:
				xmin = 615.0293
				xmax = 615.1393
				text = "to"
			intervals [1609]:
				xmin = 615.1393
				xmax = 615.4393
				text = "come"
			intervals [1610]:
				xmin = 615.4393
				xmax = 615.9606
				text = ""
			intervals [1611]:
				xmin = 615.9606
				xmax = 616.3406
				text = "half"
			intervals [1612]:
				xmin = 616.3406
				xmax = 616.4606
				text = "way"
			intervals [1613]:
				xmin = 616.4606
				xmax = 616.9106
				text = "down"
			intervals [1614]:
				xmin = 616.9106
				xmax = 617.5136
				text = ""
			intervals [1615]:
				xmin = 617.5136
				xmax = 617.6136
				text = "the"
			intervals [1616]:
				xmin = 617.6136
				xmax = 617.9136
				text = "middle"
			intervals [1617]:
				xmin = 617.9136
				xmax = 618.0236
				text = "of"
			intervals [1618]:
				xmin = 618.0236
				xmax = 618.1736
				text = "our"
			intervals [1619]:
				xmin = 618.1736
				xmax = 618.5236
				text = "knee"
			intervals [1620]:
				xmin = 618.5236
				xmax = 619.3106
				text = ""
			intervals [1621]:
				xmin = 619.3106
				xmax = 619.4006
				text = "and"
			intervals [1622]:
				xmin = 619.4006
				xmax = 619.5106
				text = "they"
			intervals [1623]:
				xmin = 619.5106
				xmax = 619.6806
				text = "had"
			intervals [1624]:
				xmin = 619.6806
				xmax = 619.9651
				text = ""
			intervals [1625]:
				xmin = 619.9651
				xmax = 620.5451
				text = "stupid"
			intervals [1626]:
				xmin = 620.5451
				xmax = 620.7951
				text = "rules"
			intervals [1627]:
				xmin = 620.7951
				xmax = 620.9751
				text = "like"
			intervals [1628]:
				xmin = 620.9751
				xmax = 621.1751
				text = "when"
			intervals [1629]:
				xmin = 621.1751
				xmax = 621.3251
				text = "you"
			intervals [1630]:
				xmin = 621.3251
				xmax = 621.3551
				text = ""
			intervals [1631]:
				xmin = 621.3551
				xmax = 621.7251
				text = "wore"
			intervals [1632]:
				xmin = 621.7251
				xmax = 622.0471
				text = ""
			intervals [1633]:
				xmin = 622.0471
				xmax = 622.1771
				text = "a"
			intervals [1634]:
				xmin = 622.1771
				xmax = 622.4871
				text = "wrap"
			intervals [1635]:
				xmin = 622.4871
				xmax = 622.8371
				text = "around"
			intervals [1636]:
				xmin = 622.8371
				xmax = 623.2371
				text = "skirt"
			intervals [1637]:
				xmin = 623.2371
				xmax = 623.3571
				text = "you"
			intervals [1638]:
				xmin = 623.3571
				xmax = 623.5371
				text = "had"
			intervals [1639]:
				xmin = 623.5371
				xmax = 623.6471
				text = "to"
			intervals [1640]:
				xmin = 623.6471
				xmax = 623.9771
				text = "sew"
			intervals [1641]:
				xmin = 623.9771
				xmax = 624.0771
				text = "up"
			intervals [1642]:
				xmin = 624.0771
				xmax = 624.1171
				text = ""
			intervals [1643]:
				xmin = 624.1171
				xmax = 624.1971
				text = "the"
			intervals [1644]:
				xmin = 624.1971
				xmax = 624.6971
				text = "part"
			intervals [1645]:
				xmin = 624.6971
				xmax = 625.3619
				text = ""
			intervals [1646]:
				xmin = 625.3619
				xmax = 625.5119
				text = "that"
			intervals [1647]:
				xmin = 625.5119
				xmax = 625.7119
				text = "was"
			intervals [1648]:
				xmin = 625.7119
				xmax = 626.0619
				text = "wrapped"
			intervals [1649]:
				xmin = 626.0619
				xmax = 626.4419
				text = "around"
			intervals [1650]:
				xmin = 626.4419
				xmax = 626.6063
				text = ""
			intervals [1651]:
				xmin = 626.6063
				xmax = 626.7563
				text = "where"
			intervals [1652]:
				xmin = 626.7563
				xmax = 626.8163
				text = "at"
			intervals [1653]:
				xmin = 626.8163
				xmax = 626.8463
				text = ""
			intervals [1654]:
				xmin = 626.8463
				xmax = 627.1763
				text = "sidwell"
			intervals [1655]:
				xmin = 627.1763
				xmax = 627.2663
				text = "we"
			intervals [1656]:
				xmin = 627.2663
				xmax = 627.3963
				text = "can"
			intervals [1657]:
				xmin = 627.3963
				xmax = 627.5163
				text = "wear"
			intervals [1658]:
				xmin = 627.5163
				xmax = 628.0463
				text = "anything"
			intervals [1659]:
				xmin = 628.0463
				xmax = 628.1263
				text = "we"
			intervals [1660]:
				xmin = 628.1263
				xmax = 628.5563
				text = "want"
			intervals [1661]:
				xmin = 628.5563
				xmax = 629.6675
				text = ""
			intervals [1662]:
				xmin = 629.6675
				xmax = 630.0775
				text = "and"
			intervals [1663]:
				xmin = 630.0775
				xmax = 630.7474
				text = ""
			intervals [1664]:
				xmin = 630.7474
				xmax = 631.1774
				text = "yes"
			intervals [1665]:
				xmin = 631.1774
				xmax = 632.5746
				text = ""
			intervals [1666]:
				xmin = 632.5746
				xmax = 633.0146
				text = "and"
			intervals [1667]:
				xmin = 633.0146
				xmax = 633.3446
				text = "um"
			intervals [1668]:
				xmin = 633.3446
				xmax = 634.4202
				text = ""
			intervals [1669]:
				xmin = 634.4202
				xmax = 634.5102
				text = "the"
			intervals [1670]:
				xmin = 634.5102
				xmax = 634.5502
				text = ""
			intervals [1671]:
				xmin = 634.5502
				xmax = 635.1302
				text = "principal"
			intervals [1672]:
				xmin = 635.1302
				xmax = 635.3402
				text = "was"
			intervals [1673]:
				xmin = 635.3402
				xmax = 635.4602
				text = ""
			intervals [1674]:
				xmin = 635.4602
				xmax = 635.8002
				text = "bleh"
			intervals [1675]:
				xmin = 635.8002
				xmax = 636.3005
				text = ""
			intervals [1676]:
				xmin = 636.3005
				xmax = 636.6005
				text = "she"
			intervals [1677]:
				xmin = 636.6005
				xmax = 637.4858
				text = ""
			intervals [1678]:
				xmin = 637.4858
				xmax = 637.7158
				text = "she"
			intervals [1679]:
				xmin = 637.7158
				xmax = 637.9758
				text = "was"
			intervals [1680]:
				xmin = 637.9758
				xmax = 638.2858
				text = "a"
			intervals [1681]:
				xmin = 638.2858
				xmax = 640.0528
				text = ""
			intervals [1682]:
				xmin = 640.0528
				xmax = 640.1528
				text = "a"
			intervals [1683]:
				xmin = 640.1528
				xmax = 640.8928
				text = "spinster"
			intervals [1684]:
				xmin = 640.8928
				xmax = 641.532
				text = ""
			intervals [1685]:
				xmin = 641.532
				xmax = 641.702
				text = "and"
			intervals [1686]:
				xmin = 641.702
				xmax = 641.812
				text = "i"
			intervals [1687]:
				xmin = 641.812
				xmax = 642.012
				text = "guess"
			intervals [1688]:
				xmin = 642.012
				xmax = 642.142
				text = "she"
			intervals [1689]:
				xmin = 642.142
				xmax = 642.372
				text = "took"
			intervals [1690]:
				xmin = 642.372
				xmax = 642.472
				text = "it"
			intervals [1691]:
				xmin = 642.472
				xmax = 642.622
				text = "out"
			intervals [1692]:
				xmin = 642.622
				xmax = 642.732
				text = "on"
			intervals [1693]:
				xmin = 642.732
				xmax = 642.942
				text = "all"
			intervals [1694]:
				xmin = 642.942
				xmax = 643.032
				text = "of"
			intervals [1695]:
				xmin = 643.032
				xmax = 643.282
				text = "us"
			intervals [1696]:
				xmin = 643.282
				xmax = 643.632
				text = "<unk>"
			intervals [1697]:
				xmin = 643.632
				xmax = 644.2016
				text = ""
			intervals [1698]:
				xmin = 644.2016
				xmax = 644.2916
				text = "i"
			intervals [1699]:
				xmin = 644.2916
				xmax = 644.4516
				text = "don't"
			intervals [1700]:
				xmin = 644.4516
				xmax = 644.5816
				text = "know"
			intervals [1701]:
				xmin = 644.5816
				xmax = 645.0416
				text = "why"
			intervals [1702]:
				xmin = 645.0416
				xmax = 645.1316
				text = ""
			intervals [1703]:
				xmin = 645.1316
				xmax = 645.2916
				text = "but"
			intervals [1704]:
				xmin = 645.2916
				xmax = 645.6542
				text = ""
			intervals [1705]:
				xmin = 645.6542
				xmax = 646.0742
				text = "um"
			intervals [1706]:
				xmin = 646.0742
				xmax = 647.7141
				text = ""
			intervals [1707]:
				xmin = 647.7141
				xmax = 647.9441
				text = "at"
			intervals [1708]:
				xmin = 647.9441
				xmax = 648.6041
				text = "sidwell"
			intervals [1709]:
				xmin = 648.6041
				xmax = 649.222
				text = ""
			intervals [1710]:
				xmin = 649.222
				xmax = 649.392
				text = "they"
			intervals [1711]:
				xmin = 649.392
				xmax = 649.572
				text = "don't"
			intervals [1712]:
				xmin = 649.572
				xmax = 649.6766
				text = ""
			intervals [1713]:
				xmin = 649.6766
				xmax = 650.0266
				text = "force"
			intervals [1714]:
				xmin = 650.0266
				xmax = 650.1066
				text = "you"
			intervals [1715]:
				xmin = 650.1066
				xmax = 650.2266
				text = "i"
			intervals [1716]:
				xmin = 650.2266
				xmax = 650.4666
				text = "mean"
			intervals [1717]:
				xmin = 650.4666
				xmax = 650.5266
				text = ""
			intervals [1718]:
				xmin = 650.5266
				xmax = 650.7266
				text = "we"
			intervals [1719]:
				xmin = 650.7266
				xmax = 650.8866
				text = "know"
			intervals [1720]:
				xmin = 650.8866
				xmax = 650.9966
				text = "what"
			intervals [1721]:
				xmin = 650.9966
				xmax = 651.1166
				text = "we"
			intervals [1722]:
				xmin = 651.1166
				xmax = 651.3866
				text = "have"
			intervals [1723]:
				xmin = 651.3866
				xmax = 651.4766
				text = "to"
			intervals [1724]:
				xmin = 651.4766
				xmax = 651.7766
				text = "do"
			intervals [1725]:
				xmin = 651.7766
				xmax = 651.8066
				text = ""
			intervals [1726]:
				xmin = 651.8066
				xmax = 651.9566
				text = "they"
			intervals [1727]:
				xmin = 651.9566
				xmax = 652.2766
				text = "tell"
			intervals [1728]:
				xmin = 652.2766
				xmax = 652.4766
				text = "you"
			intervals [1729]:
				xmin = 652.4766
				xmax = 653.4507
				text = ""
			intervals [1730]:
				xmin = 653.4507
				xmax = 653.6307
				text = "and"
			intervals [1731]:
				xmin = 653.6307
				xmax = 653.7507
				text = "it"
			intervals [1732]:
				xmin = 653.7507
				xmax = 653.8007
				text = "s"
			intervals [1733]:
				xmin = 653.8007
				xmax = 653.9789
				text = ""
			intervals [1734]:
				xmin = 653.9789
				xmax = 654.2789
				text = "sort"
			intervals [1735]:
				xmin = 654.2789
				xmax = 654.3689
				text = "of"
			intervals [1736]:
				xmin = 654.3689
				xmax = 654.4989
				text = "up"
			intervals [1737]:
				xmin = 654.4989
				xmax = 654.6189
				text = "to"
			intervals [1738]:
				xmin = 654.6189
				xmax = 654.7289
				text = "you"
			intervals [1739]:
				xmin = 654.7289
				xmax = 654.8689
				text = "they"
			intervals [1740]:
				xmin = 654.8689
				xmax = 654.9189
				text = "<unk>"
			intervals [1741]:
				xmin = 654.9189
				xmax = 655.2789
				text = "help"
			intervals [1742]:
				xmin = 655.2789
				xmax = 655.4789
				text = "you"
			intervals [1743]:
				xmin = 655.4789
				xmax = 656.481
				text = ""
			intervals [1744]:
				xmin = 656.481
				xmax = 656.641
				text = "to"
			intervals [1745]:
				xmin = 656.641
				xmax = 656.741
				text = "an"
			intervals [1746]:
				xmin = 656.741
				xmax = 657.201
				text = "extent"
			intervals [1747]:
				xmin = 657.201
				xmax = 657.341
				text = "but"
			intervals [1748]:
				xmin = 657.341
				xmax = 657.461
				text = "you"
			intervals [1749]:
				xmin = 657.461
				xmax = 657.621
				text = "have"
			intervals [1750]:
				xmin = 657.621
				xmax = 657.751
				text = "to"
			intervals [1751]:
				xmin = 657.751
				xmax = 657.881
				text = "do"
			intervals [1752]:
				xmin = 657.881
				xmax = 658.001
				text = "it"
			intervals [1753]:
				xmin = 658.001
				xmax = 658.421
				text = "yourself"
			intervals [1754]:
				xmin = 658.421
				xmax = 658.621
				text = "if"
			intervals [1755]:
				xmin = 658.621
				xmax = 658.751
				text = "you"
			intervals [1756]:
				xmin = 658.751
				xmax = 658.981
				text = "wanna"
			intervals [1757]:
				xmin = 658.981
				xmax = 659.221
				text = "do"
			intervals [1758]:
				xmin = 659.221
				xmax = 659.401
				text = "it"
			intervals [1759]:
				xmin = 659.401
				xmax = 659.471
				text = "and"
			intervals [1760]:
				xmin = 659.471
				xmax = 659.631
				text = "if"
			intervals [1761]:
				xmin = 659.631
				xmax = 659.691
				text = "you"
			intervals [1762]:
				xmin = 659.691
				xmax = 659.721
				text = ""
			intervals [1763]:
				xmin = 659.721
				xmax = 659.981
				text = "don't"
			intervals [1764]:
				xmin = 659.981
				xmax = 660.081
				text = "you"
			intervals [1765]:
				xmin = 660.081
				xmax = 660.311
				text = "just"
			intervals [1766]:
				xmin = 660.311
				xmax = 660.461
				text = "don't"
			intervals [1767]:
				xmin = 660.461
				xmax = 660.651
				text = "stay"
			intervals [1768]:
				xmin = 660.651
				xmax = 660.741
				text = "at"
			intervals [1769]:
				xmin = 660.741
				xmax = 660.831
				text = "the"
			intervals [1770]:
				xmin = 660.831
				xmax = 661.321
				text = "school"
			intervals [1771]:
				xmin = 661.321
				xmax = 661.6277
				text = ""
			intervals [1772]:
				xmin = 661.6277
				xmax = 661.8377
				text = "very"
			intervals [1773]:
				xmin = 661.8377
				xmax = 662.1177
				text = "long"
			intervals [1774]:
				xmin = 662.1177
				xmax = 668.8655
				text = ""
			intervals [1775]:
				xmin = 668.8655
				xmax = 669.5755
				text = "no"
			intervals [1776]:
				xmin = 669.5755
				xmax = 669.7554
				text = ""
			intervals [1777]:
				xmin = 669.7554
				xmax = 670.2054
				text = "um"
			intervals [1778]:
				xmin = 670.2054
				xmax = 671.7309
				text = ""
			intervals [1779]:
				xmin = 671.7309
				xmax = 671.8309
				text = "if"
			intervals [1780]:
				xmin = 671.8309
				xmax = 671.9809
				text = "you're"
			intervals [1781]:
				xmin = 671.9809
				xmax = 672.3309
				text = "doing"
			intervals [1782]:
				xmin = 672.3309
				xmax = 672.6609
				text = "very"
			intervals [1783]:
				xmin = 672.6609
				xmax = 672.7809
				text = "b"
			intervals [1784]:
				xmin = 672.7809
				xmax = 672.8309
				text = ""
			intervals [1785]:
				xmin = 672.8309
				xmax = 673.3109
				text = "well"
			intervals [1786]:
				xmin = 673.3109
				xmax = 674.1846
				text = ""
			intervals [1787]:
				xmin = 674.1846
				xmax = 674.3346
				text = "if"
			intervals [1788]:
				xmin = 674.3346
				xmax = 674.4746
				text = "you're"
			intervals [1789]:
				xmin = 674.4746
				xmax = 675.0046
				text = "failing"
			intervals [1790]:
				xmin = 675.0046
				xmax = 675.6346
				text = "everything"
			intervals [1791]:
				xmin = 675.6346
				xmax = 676.255
				text = ""
			intervals [1792]:
				xmin = 676.255
				xmax = 676.355
				text = "i"
			intervals [1793]:
				xmin = 676.355
				xmax = 676.625
				text = "think"
			intervals [1794]:
				xmin = 676.625
				xmax = 676.715
				text = "you"
			intervals [1795]:
				xmin = 676.715
				xmax = 676.935
				text = "leave"
			intervals [1796]:
				xmin = 676.935
				xmax = 677.085
				text = "or"
			intervals [1797]:
				xmin = 677.085
				xmax = 677.255
				text = "they"
			intervals [1798]:
				xmin = 677.255
				xmax = 677.285
				text = "<unk>"
			intervals [1799]:
				xmin = 677.285
				xmax = 677.835
				text = "request"
			intervals [1800]:
				xmin = 677.835
				xmax = 678.105
				text = "that"
			intervals [1801]:
				xmin = 678.105
				xmax = 678.3174
				text = ""
			intervals [1802]:
				xmin = 678.3174
				xmax = 678.4374
				text = "they"
			intervals [1803]:
				xmin = 678.4374
				xmax = 678.7074
				text = "think"
			intervals [1804]:
				xmin = 678.7074
				xmax = 678.7874
				text = "you"
			intervals [1805]:
				xmin = 678.7874
				xmax = 678.8174
				text = "<unk>"
			intervals [1806]:
				xmin = 678.8174
				xmax = 678.9974
				text = "do"
			intervals [1807]:
				xmin = 678.9974
				xmax = 679.3174
				text = "better"
			intervals [1808]:
				xmin = 679.3174
				xmax = 679.4274
				text = "at"
			intervals [1809]:
				xmin = 679.4274
				xmax = 679.8274
				text = "another"
			intervals [1810]:
				xmin = 679.8274
				xmax = 680.3474
				text = "school"
			intervals [1811]:
				xmin = 680.3474
				xmax = 681.6954
				text = ""
			intervals [1812]:
				xmin = 681.6954
				xmax = 682.1054
				text = "um"
			intervals [1813]:
				xmin = 682.1054
				xmax = 684.9749
				text = ""
			intervals [1814]:
				xmin = 684.9749
				xmax = 685.2149
				text = "but"
			intervals [1815]:
				xmin = 685.2149
				xmax = 685.4342
				text = ""
			intervals [1816]:
				xmin = 685.4342
				xmax = 685.6242
				text = "there"
			intervals [1817]:
				xmin = 685.6242
				xmax = 685.7042
				text = "s"
			intervals [1818]:
				xmin = 685.7042
				xmax = 686.1042
				text = "no"
			intervals [1819]:
				xmin = 686.1042
				xmax = 687.2611
				text = ""
			intervals [1820]:
				xmin = 687.2611
				xmax = 687.3211
				text = "i"
			intervals [1821]:
				xmin = 687.3211
				xmax = 687.6211
				text = "mean"
			intervals [1822]:
				xmin = 687.6211
				xmax = 687.7911
				text = "you"
			intervals [1823]:
				xmin = 687.7911
				xmax = 687.9935
				text = ""
			intervals [1824]:
				xmin = 687.9935
				xmax = 688.2635
				text = "if"
			intervals [1825]:
				xmin = 688.2635
				xmax = 688.4835
				text = "you"
			intervals [1826]:
				xmin = 688.4835
				xmax = 689.4087
				text = ""
			intervals [1827]:
				xmin = 689.4087
				xmax = 689.5587
				text = "they"
			intervals [1828]:
				xmin = 689.5587
				xmax = 689.5887
				text = "<unk>"
			intervals [1829]:
				xmin = 689.5887
				xmax = 689.9887
				text = "help"
			intervals [1830]:
				xmin = 689.9887
				xmax = 690.1687
				text = "you"
			intervals [1831]:
				xmin = 690.1687
				xmax = 690.3787
				text = "if"
			intervals [1832]:
				xmin = 690.3787
				xmax = 690.4987
				text = "you're"
			intervals [1833]:
				xmin = 690.4987
				xmax = 690.7987
				text = "doing"
			intervals [1834]:
				xmin = 690.7987
				xmax = 690.8487
				text = ""
			intervals [1835]:
				xmin = 690.8487
				xmax = 691.4087
				text = "badly"
			intervals [1836]:
				xmin = 691.4087
				xmax = 691.5287
				text = ""
			intervals [1837]:
				xmin = 691.5287
				xmax = 691.6287
				text = "they"
			intervals [1838]:
				xmin = 691.6287
				xmax = 691.8287
				text = "won't"
			intervals [1839]:
				xmin = 691.8287
				xmax = 692.0587
				text = "just"
			intervals [1840]:
				xmin = 692.0587
				xmax = 692.2487
				text = "turn"
			intervals [1841]:
				xmin = 692.2487
				xmax = 692.3787
				text = "you"
			intervals [1842]:
				xmin = 692.3787
				xmax = 692.5187
				text = "out"
			intervals [1843]:
				xmin = 692.5187
				xmax = 692.5887
				text = ""
			intervals [1844]:
				xmin = 692.5887
				xmax = 692.6787
				text = "but"
			intervals [1845]:
				xmin = 692.6787
				xmax = 693.2288
				text = ""
			intervals [1846]:
				xmin = 693.2288
				xmax = 693.7788
				text = "sometimes"
			intervals [1847]:
				xmin = 693.7788
				xmax = 693.9988
				text = "after"
			intervals [1848]:
				xmin = 693.9988
				xmax = 694.0388
				text = "a"
			intervals [1849]:
				xmin = 694.0388
				xmax = 694.3188
				text = "couple"
			intervals [1850]:
				xmin = 694.3188
				xmax = 694.6588
				text = "years"
			intervals [1851]:
				xmin = 694.6588
				xmax = 694.7488
				text = "if"
			intervals [1852]:
				xmin = 694.7488
				xmax = 694.8888
				text = "they"
			intervals [1853]:
				xmin = 694.8888
				xmax = 695.2188
				text = "find"
			intervals [1854]:
				xmin = 695.2188
				xmax = 695.3288
				text = "that"
			intervals [1855]:
				xmin = 695.3288
				xmax = 695.4188
				text = "you"
			intervals [1856]:
				xmin = 695.4188
				xmax = 695.6388
				text = "just"
			intervals [1857]:
				xmin = 695.6388
				xmax = 695.9088
				text = "can't"
			intervals [1858]:
				xmin = 695.9088
				xmax = 696.0488
				text = "do"
			intervals [1859]:
				xmin = 696.0488
				xmax = 696.1488
				text = "the"
			intervals [1860]:
				xmin = 696.1488
				xmax = 696.6388
				text = "work"
			intervals [1861]:
				xmin = 696.6388
				xmax = 697.0798
				text = ""
			intervals [1862]:
				xmin = 697.0798
				xmax = 697.1898
				text = "they"
			intervals [1863]:
				xmin = 697.1898
				xmax = 697.2198
				text = "<unk>"
			intervals [1864]:
				xmin = 697.2198
				xmax = 697.6198
				text = "suggest"
			intervals [1865]:
				xmin = 697.6198
				xmax = 697.7398
				text = "that"
			intervals [1866]:
				xmin = 697.7398
				xmax = 697.8398
				text = "you"
			intervals [1867]:
				xmin = 697.8398
				xmax = 697.9698
				text = "go"
			intervals [1868]:
				xmin = 697.9698
				xmax = 698.0498
				text = "to"
			intervals [1869]:
				xmin = 698.0498
				xmax = 698.2598
				text = "another"
			intervals [1870]:
				xmin = 698.2598
				xmax = 698.2998
				text = ""
			intervals [1871]:
				xmin = 698.2998
				xmax = 698.7698
				text = "school"
			intervals [1872]:
				xmin = 698.7698
				xmax = 704.5393
				text = ""
			intervals [1873]:
				xmin = 704.5393
				xmax = 705.0193
				text = "well"
			intervals [1874]:
				xmin = 705.0193
				xmax = 705.2471
				text = ""
			intervals [1875]:
				xmin = 705.2471
				xmax = 705.3071
				text = "i"
			intervals [1876]:
				xmin = 705.3071
				xmax = 705.5071
				text = "have"
			intervals [1877]:
				xmin = 705.5071
				xmax = 705.5771
				text = "a"
			intervals [1878]:
				xmin = 705.5771
				xmax = 706.1071
				text = "spanish"
			intervals [1879]:
				xmin = 706.1071
				xmax = 706.6271
				text = "teacher"
			intervals [1880]:
				xmin = 706.6271
				xmax = 707.5729
				text = ""
			intervals [1881]:
				xmin = 707.5729
				xmax = 707.8329
				text = "who"
			intervals [1882]:
				xmin = 707.8329
				xmax = 707.9729
				text = "s"
			intervals [1883]:
				xmin = 707.9729
				xmax = 708.7005
				text = ""
			intervals [1884]:
				xmin = 708.7005
				xmax = 709.0805
				text = "um"
			intervals [1885]:
				xmin = 709.0805
				xmax = 709.1305
				text = ""
			intervals [1886]:
				xmin = 709.1305
				xmax = 709.3305
				text = "he"
			intervals [1887]:
				xmin = 709.3305
				xmax = 709.4205
				text = "s"
			intervals [1888]:
				xmin = 709.4205
				xmax = 709.6405
				text = "new"
			intervals [1889]:
				xmin = 709.6405
				xmax = 709.9005
				text = "this"
			intervals [1890]:
				xmin = 709.9005
				xmax = 710.3105
				text = "year"
			intervals [1891]:
				xmin = 710.3105
				xmax = 711.7161
				text = ""
			intervals [1892]:
				xmin = 711.7161
				xmax = 712.1261
				text = "and"
			intervals [1893]:
				xmin = 712.1261
				xmax = 712.1561
				text = ""
			intervals [1894]:
				xmin = 712.1561
				xmax = 712.2561
				text = "he"
			intervals [1895]:
				xmin = 712.2561
				xmax = 712.3461
				text = "s"
			intervals [1896]:
				xmin = 712.3461
				xmax = 712.6961
				text = "very"
			intervals [1897]:
				xmin = 712.6961
				xmax = 713.1261
				text = "young"
			intervals [1898]:
				xmin = 713.1261
				xmax = 713.2861
				text = ""
			intervals [1899]:
				xmin = 713.2861
				xmax = 713.5661
				text = "<unk>"
			intervals [1900]:
				xmin = 713.5661
				xmax = 715.3533
				text = ""
			intervals [1901]:
				xmin = 715.3533
				xmax = 715.4733
				text = "and"
			intervals [1902]:
				xmin = 715.4733
				xmax = 715.6433
				text = "he"
			intervals [1903]:
				xmin = 715.6433
				xmax = 716.1933
				text = "thinks"
			intervals [1904]:
				xmin = 716.1933
				xmax = 716.819
				text = ""
			intervals [1905]:
				xmin = 716.819
				xmax = 716.959
				text = "he"
			intervals [1906]:
				xmin = 716.959
				xmax = 717.299
				text = "knows"
			intervals [1907]:
				xmin = 717.299
				xmax = 717.809
				text = "everything"
			intervals [1908]:
				xmin = 717.809
				xmax = 718.3925
				text = ""
			intervals [1909]:
				xmin = 718.3925
				xmax = 718.5625
				text = "maybe"
			intervals [1910]:
				xmin = 718.5625
				xmax = 718.6425
				text = "he"
			intervals [1911]:
				xmin = 718.6425
				xmax = 718.9625
				text = "does"
			intervals [1912]:
				xmin = 718.9625
				xmax = 719.0625
				text = "i"
			intervals [1913]:
				xmin = 719.0625
				xmax = 719.2025
				text = "don't"
			intervals [1914]:
				xmin = 719.2025
				xmax = 719.4325
				text = "know"
			intervals [1915]:
				xmin = 719.4325
				xmax = 719.5825
				text = "but"
			intervals [1916]:
				xmin = 719.5825
				xmax = 719.7525
				text = "i've"
			intervals [1917]:
				xmin = 719.7525
				xmax = 720.0525
				text = "had"
			intervals [1918]:
				xmin = 720.0525
				xmax = 720.6402
				text = ""
			intervals [1919]:
				xmin = 720.6402
				xmax = 720.7702
				text = "the"
			intervals [1920]:
				xmin = 720.7702
				xmax = 720.9802
				text = "other"
			intervals [1921]:
				xmin = 720.9802
				xmax = 721.4302
				text = "spanish"
			intervals [1922]:
				xmin = 721.4302
				xmax = 721.8802
				text = "teachers"
			intervals [1923]:
				xmin = 721.8802
				xmax = 722.0302
				text = "in"
			intervals [1924]:
				xmin = 722.0302
				xmax = 722.1702
				text = "the"
			intervals [1925]:
				xmin = 722.1702
				xmax = 722.5116
				text = ""
			intervals [1926]:
				xmin = 722.5116
				xmax = 722.6016
				text = "in"
			intervals [1927]:
				xmin = 722.6016
				xmax = 722.6816
				text = "the"
			intervals [1928]:
				xmin = 722.6816
				xmax = 722.7116
				text = ""
			intervals [1929]:
				xmin = 722.7116
				xmax = 723.2816
				text = "department"
			intervals [1930]:
				xmin = 723.2816
				xmax = 723.6116
				text = "too"
			intervals [1931]:
				xmin = 723.6116
				xmax = 723.7916
				text = "and"
			intervals [1932]:
				xmin = 723.7916
				xmax = 724.4525
				text = ""
			intervals [1933]:
				xmin = 724.4525
				xmax = 724.5825
				text = "they"
			intervals [1934]:
				xmin = 724.5825
				xmax = 724.6125
				text = "<unk>"
			intervals [1935]:
				xmin = 724.6125
				xmax = 724.8825
				text = "tell"
			intervals [1936]:
				xmin = 724.8825
				xmax = 725.0625
				text = "us"
			intervals [1937]:
				xmin = 725.0625
				xmax = 725.2625
				text = "one"
			intervals [1938]:
				xmin = 725.2625
				xmax = 725.4625
				text = "thing"
			intervals [1939]:
				xmin = 725.4625
				xmax = 725.5625
				text = "and"
			intervals [1940]:
				xmin = 725.5625
				xmax = 725.6725
				text = "he"
			intervals [1941]:
				xmin = 725.6725
				xmax = 725.7125
				text = "<unk>"
			intervals [1942]:
				xmin = 725.7125
				xmax = 725.9125
				text = "tell"
			intervals [1943]:
				xmin = 725.9125
				xmax = 726.0625
				text = "us"
			intervals [1944]:
				xmin = 726.0625
				xmax = 726.4225
				text = "another"
			intervals [1945]:
				xmin = 726.4225
				xmax = 726.6525
				text = "then"
			intervals [1946]:
				xmin = 726.6525
				xmax = 726.7825
				text = "when"
			intervals [1947]:
				xmin = 726.7825
				xmax = 726.8225
				text = ""
			intervals [1948]:
				xmin = 726.8225
				xmax = 726.9125
				text = "we"
			intervals [1949]:
				xmin = 726.9125
				xmax = 726.9625
				text = ""
			intervals [1950]:
				xmin = 726.9625
				xmax = 727.2025
				text = "tell"
			intervals [1951]:
				xmin = 727.2025
				xmax = 727.3925
				text = "him"
			intervals [1952]:
				xmin = 727.3925
				xmax = 727.4825
				text = "what"
			intervals [1953]:
				xmin = 727.4825
				xmax = 727.5125
				text = ""
			intervals [1954]:
				xmin = 727.5125
				xmax = 727.7025
				text = "they've"
			intervals [1955]:
				xmin = 727.7025
				xmax = 727.9725
				text = "told"
			intervals [1956]:
				xmin = 727.9725
				xmax = 728.2125
				text = "us"
			intervals [1957]:
				xmin = 728.2125
				xmax = 728.2925
				text = "he"
			intervals [1958]:
				xmin = 728.2925
				xmax = 728.3225
				text = ""
			intervals [1959]:
				xmin = 728.3225
				xmax = 728.5625
				text = "gets"
			intervals [1960]:
				xmin = 728.5625
				xmax = 728.5925
				text = ""
			intervals [1961]:
				xmin = 728.5925
				xmax = 728.9125
				text = "very"
			intervals [1962]:
				xmin = 728.9125
				xmax = 729.4125
				text = "upset"
			intervals [1963]:
				xmin = 729.4125
				xmax = 730.3386
				text = ""
			intervals [1964]:
				xmin = 730.3386
				xmax = 730.5886
				text = "and"
			intervals [1965]:
				xmin = 730.5886
				xmax = 730.8386
				text = "like"
			intervals [1966]:
				xmin = 730.8386
				xmax = 731.061
				text = ""
			intervals [1967]:
				xmin = 731.061
				xmax = 731.381
				text = "um"
			intervals [1968]:
				xmin = 731.381
				xmax = 732.1739
				text = ""
			intervals [1969]:
				xmin = 732.1739
				xmax = 732.2939
				text = "there"
			intervals [1970]:
				xmin = 732.2939
				xmax = 732.4339
				text = "were"
			intervals [1971]:
				xmin = 732.4339
				xmax = 732.8039
				text = "two"
			intervals [1972]:
				xmin = 732.8039
				xmax = 733.0262
				text = ""
			intervals [1973]:
				xmin = 733.0262
				xmax = 733.2762
				text = "two"
			intervals [1974]:
				xmin = 733.2762
				xmax = 733.5162
				text = "ways"
			intervals [1975]:
				xmin = 733.5162
				xmax = 733.5962
				text = "to"
			intervals [1976]:
				xmin = 733.5962
				xmax = 733.8662
				text = "speak"
			intervals [1977]:
				xmin = 733.8662
				xmax = 734.3562
				text = "spanish"
			intervals [1978]:
				xmin = 734.3562
				xmax = 734.4462
				text = "there"
			intervals [1979]:
				xmin = 734.4462
				xmax = 734.5062
				text = "s"
			intervals [1980]:
				xmin = 734.5062
				xmax = 735.6062
				text = "castillian"
			intervals [1981]:
				xmin = 735.6062
				xmax = 735.7262
				text = "and"
			intervals [1982]:
				xmin = 735.7262
				xmax = 735.9062
				text = "the"
			intervals [1983]:
				xmin = 735.9062
				xmax = 736.1062
				text = "other"
			intervals [1984]:
				xmin = 736.1062
				xmax = 736.1362
				text = ""
			intervals [1985]:
				xmin = 736.1362
				xmax = 736.3762
				text = "way"
			intervals [1986]:
				xmin = 736.3762
				xmax = 736.9871
				text = ""
			intervals [1987]:
				xmin = 736.9871
				xmax = 737.1071
				text = "and"
			intervals [1988]:
				xmin = 737.1071
				xmax = 737.2771
				text = "i"
			intervals [1989]:
				xmin = 737.2771
				xmax = 737.7171
				text = "talked"
			intervals [1990]:
				xmin = 737.7171
				xmax = 737.8271
				text = "in"
			intervals [1991]:
				xmin = 737.8271
				xmax = 738.0071
				text = "this"
			intervals [1992]:
				xmin = 738.0071
				xmax = 738.2671
				text = "other"
			intervals [1993]:
				xmin = 738.2671
				xmax = 738.2971
				text = ""
			intervals [1994]:
				xmin = 738.2971
				xmax = 738.5371
				text = "way"
			intervals [1995]:
				xmin = 738.5371
				xmax = 738.6471
				text = "and"
			intervals [1996]:
				xmin = 738.6471
				xmax = 739.1271
				text = "evidently"
			intervals [1997]:
				xmin = 739.1271
				xmax = 739.2371
				text = "he"
			intervals [1998]:
				xmin = 739.2371
				xmax = 739.4571
				text = "didn't"
			intervals [1999]:
				xmin = 739.4571
				xmax = 739.4871
				text = ""
			intervals [2000]:
				xmin = 739.4871
				xmax = 739.7571
				text = "like"
			intervals [2001]:
				xmin = 739.7571
				xmax = 739.8471
				text = "it"
			intervals [2002]:
				xmin = 739.8471
				xmax = 739.9271
				text = ""
			intervals [2003]:
				xmin = 739.9271
				xmax = 739.9971
				text = "he"
			intervals [2004]:
				xmin = 739.9971
				xmax = 740.0371
				text = ""
			intervals [2005]:
				xmin = 740.0371
				xmax = 740.1971
				text = "thought"
			intervals [2006]:
				xmin = 740.1971
				xmax = 740.2771
				text = "it"
			intervals [2007]:
				xmin = 740.2771
				xmax = 740.4671
				text = "was"
			intervals [2008]:
				xmin = 740.4671
				xmax = 740.5571
				text = "wrong"
			intervals [2009]:
				xmin = 740.5571
				xmax = 740.7071
				text = ""
			intervals [2010]:
				xmin = 740.7071
				xmax = 740.8671
				text = "so"
			intervals [2011]:
				xmin = 740.8671
				xmax = 740.9571
				text = "he"
			intervals [2012]:
				xmin = 740.9571
				xmax = 741.1771
				text = "told"
			intervals [2013]:
				xmin = 741.1771
				xmax = 741.2671
				text = "me"
			intervals [2014]:
				xmin = 741.2671
				xmax = 741.3471
				text = "it"
			intervals [2015]:
				xmin = 741.3471
				xmax = 741.4871
				text = "was"
			intervals [2016]:
				xmin = 741.4871
				xmax = 741.5171
				text = ""
			intervals [2017]:
				xmin = 741.5171
				xmax = 741.6971
				text = "wrong"
			intervals [2018]:
				xmin = 741.6971
				xmax = 741.8771
				text = "and"
			intervals [2019]:
				xmin = 741.8771
				xmax = 741.9571
				text = "i"
			intervals [2020]:
				xmin = 741.9571
				xmax = 742.2771
				text = "told"
			intervals [2021]:
				xmin = 742.2771
				xmax = 742.3371
				text = "him"
			intervals [2022]:
				xmin = 742.3371
				xmax = 742.3971
				text = "it"
			intervals [2023]:
				xmin = 742.3971
				xmax = 742.4871
				text = ""
			intervals [2024]:
				xmin = 742.4871
				xmax = 742.8171
				text = "wasn't"
			intervals [2025]:
				xmin = 742.8171
				xmax = 742.8871
				text = ""
			intervals [2026]:
				xmin = 742.8871
				xmax = 742.9871
				text = "wrong"
			intervals [2027]:
				xmin = 742.9871
				xmax = 743.7269
				text = ""
			intervals [2028]:
				xmin = 743.7269
				xmax = 743.7869
				text = "he"
			intervals [2029]:
				xmin = 743.7869
				xmax = 743.9269
				text = "got"
			intervals [2030]:
				xmin = 743.9269
				xmax = 743.9569
				text = ""
			intervals [2031]:
				xmin = 743.9569
				xmax = 744.2969
				text = "very"
			intervals [2032]:
				xmin = 744.2969
				xmax = 744.5069
				text = "mad"
			intervals [2033]:
				xmin = 744.5069
				xmax = 744.6269
				text = "and"
			intervals [2034]:
				xmin = 744.6269
				xmax = 744.7469
				text = "i"
			intervals [2035]:
				xmin = 744.7469
				xmax = 744.9169
				text = "thought"
			intervals [2036]:
				xmin = 744.9169
				xmax = 744.9869
				text = "he"
			intervals [2037]:
				xmin = 744.9869
				xmax = 745.1169
				text = "was"
			intervals [2038]:
				xmin = 745.1169
				xmax = 745.1469
				text = ""
			intervals [2039]:
				xmin = 745.1469
				xmax = 745.2669
				text = "going"
			intervals [2040]:
				xmin = 745.2669
				xmax = 745.3269
				text = "to"
			intervals [2041]:
				xmin = 745.3269
				xmax = 745.4969
				text = "hit"
			intervals [2042]:
				xmin = 745.4969
				xmax = 745.5469
				text = ""
			intervals [2043]:
				xmin = 745.5469
				xmax = 745.7269
				text = "me"
			intervals [2044]:
				xmin = 745.7269
				xmax = 746.0169
				text = "about"
			intervals [2045]:
				xmin = 746.0169
				xmax = 746.1369
				text = "it"
			intervals [2046]:
				xmin = 746.1369
				xmax = 746.8633
				text = ""
			intervals [2047]:
				xmin = 746.8633
				xmax = 747.0533
				text = "but"
			intervals [2048]:
				xmin = 747.0533
				xmax = 747.2754
				text = ""
			intervals [2049]:
				xmin = 747.2754
				xmax = 747.3654
				text = "he"
			intervals [2050]:
				xmin = 747.3654
				xmax = 747.3954
				text = ""
			intervals [2051]:
				xmin = 747.3954
				xmax = 747.6254
				text = "didn't"
			intervals [2052]:
				xmin = 747.6254
				xmax = 747.7554
				text = "and"
			intervals [2053]:
				xmin = 747.7554
				xmax = 747.8854
				text = "then"
			intervals [2054]:
				xmin = 747.8854
				xmax = 748.0054
				text = "he"
			intervals [2055]:
				xmin = 748.0054
				xmax = 748.8454
				text = "apologized"
			intervals [2056]:
				xmin = 748.8454
				xmax = 749.0354
				text = "later"
			intervals [2057]:
				xmin = 749.0354
				xmax = 749.4754
				text = "<unk>"
			intervals [2058]:
				xmin = 749.4754
				xmax = 751.6626
				text = ""
			intervals [2059]:
				xmin = 751.6626
				xmax = 752.2526
				text = "mm-hm"
			intervals [2060]:
				xmin = 752.2526
				xmax = 756.081
				text = ""
			intervals [2061]:
				xmin = 756.081
				xmax = 756.231
				text = "oh"
			intervals [2062]:
				xmin = 756.231
				xmax = 760.5991
				text = ""
			intervals [2063]:
				xmin = 760.5991
				xmax = 760.6291
				text = "i"
			intervals [2064]:
				xmin = 760.6291
				xmax = 760.7791
				text = "don't"
			intervals [2065]:
				xmin = 760.7791
				xmax = 760.8691
				text = "know"
			intervals [2066]:
				xmin = 760.8691
				xmax = 760.9791
				text = "i"
			intervals [2067]:
				xmin = 760.9791
				xmax = 761.0391
				text = ""
			intervals [2068]:
				xmin = 761.0391
				xmax = 761.1591
				text = "think"
			intervals [2069]:
				xmin = 761.1591
				xmax = 761.2391
				text = ""
			intervals [2070]:
				xmin = 761.2391
				xmax = 761.3691
				text = "all"
			intervals [2071]:
				xmin = 761.3691
				xmax = 761.5491
				text = "my"
			intervals [2072]:
				xmin = 761.5491
				xmax = 761.6391
				text = ""
			intervals [2073]:
				xmin = 761.6391
				xmax = 761.9291
				text = "teachers"
			intervals [2074]:
				xmin = 761.9291
				xmax = 761.9591
				text = ""
			intervals [2075]:
				xmin = 761.9591
				xmax = 761.9891
				text = "are"
			intervals [2076]:
				xmin = 761.9891
				xmax = 762.1391
				text = "kind"
			intervals [2077]:
				xmin = 762.1391
				xmax = 762.2991
				text = "of"
			intervals [2078]:
				xmin = 762.2991
				xmax = 762.4691
				text = "bad"
			intervals [2079]:
				xmin = 762.4691
				xmax = 762.4991
				text = ""
			intervals [2080]:
				xmin = 762.4991
				xmax = 762.9091
				text = "<unk>"
			intervals [2081]:
				xmin = 762.9091
				xmax = 762.9591
				text = ""
			intervals [2082]:
				xmin = 762.9591
				xmax = 763.0491
				text = "i"
			intervals [2083]:
				xmin = 763.0491
				xmax = 763.1691
				text = "can"
			intervals [2084]:
				xmin = 763.1691
				xmax = 763.3391
				text = "tell"
			intervals [2085]:
				xmin = 763.3391
				xmax = 763.5191
				text = "about"
			intervals [2086]:
				xmin = 763.5191
				xmax = 763.6091
				text = "the"
			intervals [2087]:
				xmin = 763.6091
				xmax = 763.9691
				text = "worst"
			intervals [2088]:
				xmin = 763.9691
				xmax = 764.1591
				text = "one"
			intervals [2089]:
				xmin = 764.1591
				xmax = 764.1891
				text = ""
			intervals [2090]:
				xmin = 764.1891
				xmax = 764.3591
				text = "<unk>"
			intervals [2091]:
				xmin = 764.3591
				xmax = 766.4515
				text = ""
			intervals [2092]:
				xmin = 766.4515
				xmax = 766.8915
				text = "uh"
			intervals [2093]:
				xmin = 766.8915
				xmax = 767.532
				text = ""
			intervals [2094]:
				xmin = 767.532
				xmax = 767.622
				text = "we"
			intervals [2095]:
				xmin = 767.622
				xmax = 767.802
				text = "had"
			intervals [2096]:
				xmin = 767.802
				xmax = 767.842
				text = "a"
			intervals [2097]:
				xmin = 767.842
				xmax = 768.142
				text = "math"
			intervals [2098]:
				xmin = 768.142
				xmax = 768.402
				text = "teacher"
			intervals [2099]:
				xmin = 768.402
				xmax = 768.712
				text = "last"
			intervals [2100]:
				xmin = 768.712
				xmax = 768.892
				text = "year"
			intervals [2101]:
				xmin = 768.892
				xmax = 769.172
				text = "mrs"
			intervals [2102]:
				xmin = 769.172
				xmax = 769.512
				text = "rdx"
			intervals [2103]:
				xmin = 769.512
				xmax = 769.542
				text = ""
			intervals [2104]:
				xmin = 769.542
				xmax = 769.602
				text = "and"
			intervals [2105]:
				xmin = 769.602
				xmax = 769.662
				text = "she"
			intervals [2106]:
				xmin = 769.662
				xmax = 769.792
				text = "was"
			intervals [2107]:
				xmin = 769.792
				xmax = 769.832
				text = ""
			intervals [2108]:
				xmin = 769.832
				xmax = 770.112
				text = "very"
			intervals [2109]:
				xmin = 770.112
				xmax = 770.622
				text = "old"
			intervals [2110]:
				xmin = 770.622
				xmax = 771.7841
				text = ""
			intervals [2111]:
				xmin = 771.7841
				xmax = 772.2841
				text = "she"
			intervals [2112]:
				xmin = 772.2841
				xmax = 772.7866
				text = ""
			intervals [2113]:
				xmin = 772.7866
				xmax = 773.0666
				text = "never"
			intervals [2114]:
				xmin = 773.0666
				xmax = 773.4166
				text = "did"
			intervals [2115]:
				xmin = 773.4166
				xmax = 773.7928
				text = ""
			intervals [2116]:
				xmin = 773.7928
				xmax = 774.2428
				text = "anything"
			intervals [2117]:
				xmin = 774.2428
				xmax = 774.4528
				text = "right"
			intervals [2118]:
				xmin = 774.4528
				xmax = 774.5428
				text = "i"
			intervals [2119]:
				xmin = 774.5428
				xmax = 774.8628
				text = "mean"
			intervals [2120]:
				xmin = 774.8628
				xmax = 774.9879
				text = ""
			intervals [2121]:
				xmin = 774.9879
				xmax = 775.3579
				text = "we"
			intervals [2122]:
				xmin = 775.3579
				xmax = 775.5797
				text = ""
			intervals [2123]:
				xmin = 775.5797
				xmax = 775.7497
				text = "knew"
			intervals [2124]:
				xmin = 775.7497
				xmax = 775.9497
				text = "more"
			intervals [2125]:
				xmin = 775.9497
				xmax = 776.2897
				text = "math"
			intervals [2126]:
				xmin = 776.2897
				xmax = 776.3197
				text = ""
			intervals [2127]:
				xmin = 776.3197
				xmax = 776.4397
				text = "than"
			intervals [2128]:
				xmin = 776.4397
				xmax = 776.6397
				text = "she"
			intervals [2129]:
				xmin = 776.6397
				xmax = 776.9697
				text = "did"
			intervals [2130]:
				xmin = 776.9697
				xmax = 777.2824
				text = ""
			intervals [2131]:
				xmin = 777.2824
				xmax = 777.4824
				text = "she"
			intervals [2132]:
				xmin = 777.4824
				xmax = 777.5224
				text = "d"
			intervals [2133]:
				xmin = 777.5224
				xmax = 777.7224
				text = "tell"
			intervals [2134]:
				xmin = 777.7224
				xmax = 777.8724
				text = "us"
			intervals [2135]:
				xmin = 777.8724
				xmax = 778.3124
				text = "something"
			intervals [2136]:
				xmin = 778.3124
				xmax = 778.7069
				text = ""
			intervals [2137]:
				xmin = 778.7069
				xmax = 778.8269
				text = "and"
			intervals [2138]:
				xmin = 778.8269
				xmax = 779.0269
				text = "then"
			intervals [2139]:
				xmin = 779.0269
				xmax = 779.1869
				text = "we"
			intervals [2140]:
				xmin = 779.1869
				xmax = 779.3469
				text = "could"
			intervals [2141]:
				xmin = 779.3469
				xmax = 779.5569
				text = "say"
			intervals [2142]:
				xmin = 779.5569
				xmax = 779.7369
				text = "one"
			intervals [2143]:
				xmin = 779.7369
				xmax = 779.8869
				text = "thing"
			intervals [2144]:
				xmin = 779.8869
				xmax = 780.0469
				text = "she"
			intervals [2145]:
				xmin = 780.0469
				xmax = 780.0769
				text = "d"
			intervals [2146]:
				xmin = 780.0769
				xmax = 780.2369
				text = "get"
			intervals [2147]:
				xmin = 780.2369
				xmax = 780.5169
				text = "very"
			intervals [2148]:
				xmin = 780.5169
				xmax = 781.2269
				text = "confused"
			intervals [2149]:
				xmin = 781.2269
				xmax = 781.2969
				text = "and"
			intervals [2150]:
				xmin = 781.2969
				xmax = 781.4369
				text = "she"
			intervals [2151]:
				xmin = 781.4369
				xmax = 781.4669
				text = "d"
			intervals [2152]:
				xmin = 781.4669
				xmax = 781.5769
				text = "have"
			intervals [2153]:
				xmin = 781.5769
				xmax = 781.6669
				text = "to"
			intervals [2154]:
				xmin = 781.6669
				xmax = 782.0469
				text = "start"
			intervals [2155]:
				xmin = 782.0469
				xmax = 782.2169
				text = "from"
			intervals [2156]:
				xmin = 782.2169
				xmax = 782.2769
				text = "the"
			intervals [2157]:
				xmin = 782.2769
				xmax = 782.5969
				text = "very"
			intervals [2158]:
				xmin = 782.5969
				xmax = 783.1169
				text = "beginning"
			intervals [2159]:
				xmin = 783.1169
				xmax = 783.5769
				text = "again"
			intervals [2160]:
				xmin = 783.5769
				xmax = 784.7139
				text = ""
			intervals [2161]:
				xmin = 784.7139
				xmax = 785.0139
				text = "and"
			intervals [2162]:
				xmin = 785.0139
				xmax = 785.4239
				text = "nobody"
			intervals [2163]:
				xmin = 785.4239
				xmax = 785.6939
				text = "really"
			intervals [2164]:
				xmin = 785.6939
				xmax = 785.9839
				text = "liked"
			intervals [2165]:
				xmin = 785.9839
				xmax = 786.2139
				text = "her"
			intervals [2166]:
				xmin = 786.2139
				xmax = 786.3639
				text = "she"
			intervals [2167]:
				xmin = 786.3639
				xmax = 786.5239
				text = "was"
			intervals [2168]:
				xmin = 786.5239
				xmax = 786.9839
				text = "fired"
			intervals [2169]:
				xmin = 786.9839
				xmax = 787.0539
				text = "at"
			intervals [2170]:
				xmin = 787.0539
				xmax = 787.0839
				text = ""
			intervals [2171]:
				xmin = 787.0839
				xmax = 787.2539
				text = "the"
			intervals [2172]:
				xmin = 787.2539
				xmax = 787.4039
				text = "end"
			intervals [2173]:
				xmin = 787.4039
				xmax = 787.4839
				text = "of"
			intervals [2174]:
				xmin = 787.4839
				xmax = 787.5939
				text = "the"
			intervals [2175]:
				xmin = 787.5939
				xmax = 788.0139
				text = "year"
			intervals [2176]:
				xmin = 788.0139
				xmax = 788.8861
				text = ""
			intervals [2177]:
				xmin = 788.8861
				xmax = 789.0361
				text = "i"
			intervals [2178]:
				xmin = 789.0361
				xmax = 789.1661
				text = "don't"
			intervals [2179]:
				xmin = 789.1661
				xmax = 789.2861
				text = "know"
			intervals [2180]:
				xmin = 789.2861
				xmax = 789.5561
				text = "whether"
			intervals [2181]:
				xmin = 789.5561
				xmax = 789.7061
				text = "we"
			intervals [2182]:
				xmin = 789.7061
				xmax = 789.7861
				text = ""
			intervals [2183]:
				xmin = 789.7861
				xmax = 789.9261
				text = "had"
			intervals [2184]:
				xmin = 789.9261
				xmax = 790.2861
				text = "anything"
			intervals [2185]:
				xmin = 790.2861
				xmax = 790.4361
				text = "to"
			intervals [2186]:
				xmin = 790.4361
				xmax = 790.5961
				text = "do"
			intervals [2187]:
				xmin = 790.5961
				xmax = 790.8261
				text = "with"
			intervals [2188]:
				xmin = 790.8261
				xmax = 791.0161
				text = "it"
			intervals [2189]:
				xmin = 791.0161
				xmax = 791.3871
				text = ""
			intervals [2190]:
				xmin = 791.3871
				xmax = 791.5171
				text = "cause"
			intervals [2191]:
				xmin = 791.5171
				xmax = 791.9571
				text = "everybody"
			intervals [2192]:
				xmin = 791.9571
				xmax = 792.0771
				text = "was"
			intervals [2193]:
				xmin = 792.0771
				xmax = 792.8071
				text = "dissatisfied"
			intervals [2194]:
				xmin = 792.8071
				xmax = 792.9071
				text = "the"
			intervals [2195]:
				xmin = 792.9071
				xmax = 793.4671
				text = "parents"
			intervals [2196]:
				xmin = 793.4671
				xmax = 793.6771
				text = "were"
			intervals [2197]:
				xmin = 793.6771
				xmax = 794.4973
				text = ""
			intervals [2198]:
				xmin = 794.4973
				xmax = 794.7273
				text = "cause"
			intervals [2199]:
				xmin = 794.7273
				xmax = 794.8073
				text = "we"
			intervals [2200]:
				xmin = 794.8073
				xmax = 795.0773
				text = "really"
			intervals [2201]:
				xmin = 795.0773
				xmax = 795.3273
				text = "weren't"
			intervals [2202]:
				xmin = 795.3273
				xmax = 795.7373
				text = "learning"
			intervals [2203]:
				xmin = 795.7373
				xmax = 796.3773
				text = "anything"
			intervals [2204]:
				xmin = 796.3773
				xmax = 797.6086
				text = ""
			intervals [2205]:
				xmin = 797.6086
				xmax = 797.6486
				text = "i"
			intervals [2206]:
				xmin = 797.6486
				xmax = 797.8486
				text = "mean"
			intervals [2207]:
				xmin = 797.8486
				xmax = 797.9986
				text = "we"
			intervals [2208]:
				xmin = 797.9986
				xmax = 798.0586
				text = "were"
			intervals [2209]:
				xmin = 798.0586
				xmax = 798.6461
				text = ""
			intervals [2210]:
				xmin = 798.6461
				xmax = 798.8861
				text = "some"
			intervals [2211]:
				xmin = 798.8861
				xmax = 799.0161
				text = "were"
			intervals [2212]:
				xmin = 799.0161
				xmax = 799.4461
				text = "failing"
			intervals [2213]:
				xmin = 799.4461
				xmax = 799.5361
				text = "and"
			intervals [2214]:
				xmin = 799.5361
				xmax = 799.7361
				text = "some"
			intervals [2215]:
				xmin = 799.7361
				xmax = 799.8461
				text = "were"
			intervals [2216]:
				xmin = 799.8461
				xmax = 800.1461
				text = "getting"
			intervals [2217]:
				xmin = 800.1461
				xmax = 800.5761
				text = "a"
			intervals [2218]:
				xmin = 800.5761
				xmax = 800.8061
				text = "s"
			intervals [2219]:
				xmin = 800.8061
				xmax = 801.0982
				text = ""
			intervals [2220]:
				xmin = 801.0982
				xmax = 801.2982
				text = "but"
			intervals [2221]:
				xmin = 801.2982
				xmax = 801.8582
				text = "nobody"
			intervals [2222]:
				xmin = 801.8582
				xmax = 801.9882
				text = ""
			intervals [2223]:
				xmin = 801.9882
				xmax = 802.3082
				text = "knew"
			intervals [2224]:
				xmin = 802.3082
				xmax = 802.7182
				text = "anything"
			intervals [2225]:
				xmin = 802.7182
				xmax = 802.8582
				text = "at"
			intervals [2226]:
				xmin = 802.8582
				xmax = 803.2382
				text = "all"
			intervals [2227]:
				xmin = 803.2382
				xmax = 809.0647
				text = ""
			intervals [2228]:
				xmin = 809.0647
				xmax = 809.1947
				text = "<unk>"
			intervals [2229]:
				xmin = 809.1947
				xmax = 809.9914
				text = ""
			intervals [2230]:
				xmin = 809.9914
				xmax = 810.2214
				text = "well"
			intervals [2231]:
				xmin = 810.2214
				xmax = 811.5391
				text = ""
			intervals [2232]:
				xmin = 811.5391
				xmax = 811.7791
				text = "for"
			intervals [2233]:
				xmin = 811.7791
				xmax = 811.9091
				text = ""
			intervals [2234]:
				xmin = 811.9091
				xmax = 812.3491
				text = "um"
			intervals [2235]:
				xmin = 812.3491
				xmax = 812.5491
				text = "no"
			intervals [2236]:
				xmin = 812.5491
				xmax = 812.5891
				text = ""
			intervals [2237]:
				xmin = 812.5891
				xmax = 812.7191
				text = "what"
			intervals [2238]:
				xmin = 812.7191
				xmax = 812.8991
				text = "is"
			intervals [2239]:
				xmin = 812.8991
				xmax = 813.0491
				text = "it"
			intervals [2240]:
				xmin = 813.0491
				xmax = 813.6129
				text = ""
			intervals [2241]:
				xmin = 813.6129
				xmax = 813.6929
				text = "<unk>"
			intervals [2242]:
				xmin = 813.6929
				xmax = 814.3965
				text = ""
			intervals [2243]:
				xmin = 814.3965
				xmax = 814.6765
				text = "april"
			intervals [2244]:
				xmin = 814.6765
				xmax = 815.0465
				text = "fool"
			intervals [2245]:
				xmin = 815.0465
				xmax = 815.1065
				text = "s"
			intervals [2246]:
				xmin = 815.1065
				xmax = 815.4565
				text = "day"
			intervals [2247]:
				xmin = 815.4565
				xmax = 815.9207
				text = ""
			intervals [2248]:
				xmin = 815.9207
				xmax = 816.0907
				text = "we"
			intervals [2249]:
				xmin = 816.0907
				xmax = 816.3207
				text = "all"
			intervals [2250]:
				xmin = 816.3207
				xmax = 816.5107
				text = "get"
			intervals [2251]:
				xmin = 816.5107
				xmax = 816.9407
				text = "together"
			intervals [2252]:
				xmin = 816.9407
				xmax = 817.0307
				text = "and"
			intervals [2253]:
				xmin = 817.0307
				xmax = 817.2807
				text = "play"
			intervals [2254]:
				xmin = 817.2807
				xmax = 817.8707
				text = "tricks"
			intervals [2255]:
				xmin = 817.8707
				xmax = 818.8887
				text = ""
			intervals [2256]:
				xmin = 818.8887
				xmax = 819.3387
				text = "um"
			intervals [2257]:
				xmin = 819.3387
				xmax = 820.9854
				text = ""
			intervals [2258]:
				xmin = 820.9854
				xmax = 821.0554
				text = "i"
			intervals [2259]:
				xmin = 821.0554
				xmax = 821.1454
				text = "don't"
			intervals [2260]:
				xmin = 821.1454
				xmax = 821.2354
				text = "know"
			intervals [2261]:
				xmin = 821.2354
				xmax = 821.3454
				text = "it"
			intervals [2262]:
				xmin = 821.3454
				xmax = 821.4554
				text = ""
			intervals [2263]:
				xmin = 821.4554
				xmax = 821.5654
				text = "was"
			intervals [2264]:
				xmin = 821.5654
				xmax = 821.8154
				text = "some"
			intervals [2265]:
				xmin = 821.8154
				xmax = 822.0554
				text = "at"
			intervals [2266]:
				xmin = 822.0554
				xmax = 822.1454
				text = "a"
			intervals [2267]:
				xmin = 822.1454
				xmax = 822.4754
				text = "certain"
			intervals [2268]:
				xmin = 822.4754
				xmax = 822.8554
				text = "time"
			intervals [2269]:
				xmin = 822.8554
				xmax = 822.9154
				text = "we"
			intervals [2270]:
				xmin = 822.9154
				xmax = 822.9454
				text = "<unk>"
			intervals [2271]:
				xmin = 822.9454
				xmax = 823.2154
				text = "all"
			intervals [2272]:
				xmin = 823.2154
				xmax = 823.6354
				text = "stand"
			intervals [2273]:
				xmin = 823.6354
				xmax = 823.7954
				text = "up"
			intervals [2274]:
				xmin = 823.7954
				xmax = 823.8954
				text = "and"
			intervals [2275]:
				xmin = 823.8954
				xmax = 824.2354
				text = "salute"
			intervals [2276]:
				xmin = 824.2354
				xmax = 824.3454
				text = "the"
			intervals [2277]:
				xmin = 824.3454
				xmax = 824.8554
				text = "flag"
			intervals [2278]:
				xmin = 824.8554
				xmax = 825.0054
				text = "or"
			intervals [2279]:
				xmin = 825.0054
				xmax = 825.7161
				text = ""
			intervals [2280]:
				xmin = 825.7161
				xmax = 825.9461
				text = "or"
			intervals [2281]:
				xmin = 825.9461
				xmax = 826.4861
				text = "something"
			intervals [2282]:
				xmin = 826.4861
				xmax = 826.8461
				text = "weird"
			intervals [2283]:
				xmin = 826.8461
				xmax = 826.8761
				text = ""
			intervals [2284]:
				xmin = 826.8761
				xmax = 827.0461
				text = "but"
			intervals [2285]:
				xmin = 827.0461
				xmax = 827.3947
				text = ""
			intervals [2286]:
				xmin = 827.3947
				xmax = 828.1447
				text = "usually"
			intervals [2287]:
				xmin = 828.1447
				xmax = 828.9372
				text = ""
			intervals [2288]:
				xmin = 828.9372
				xmax = 829.2172
				text = "there"
			intervals [2289]:
				xmin = 829.2172
				xmax = 829.3272
				text = "s"
			intervals [2290]:
				xmin = 829.3272
				xmax = 829.4372
				text = "a"
			intervals [2291]:
				xmin = 829.4372
				xmax = 829.7972
				text = "group"
			intervals [2292]:
				xmin = 829.7972
				xmax = 831.0263
				text = ""
			intervals [2293]:
				xmin = 831.0263
				xmax = 831.1563
				text = "of"
			intervals [2294]:
				xmin = 831.1563
				xmax = 831.6163
				text = "boys"
			intervals [2295]:
				xmin = 831.6163
				xmax = 831.7363
				text = "in"
			intervals [2296]:
				xmin = 831.7363
				xmax = 831.9863
				text = "each"
			intervals [2297]:
				xmin = 831.9863
				xmax = 832.4963
				text = "class"
			intervals [2298]:
				xmin = 832.4963
				xmax = 832.7363
				text = "that"
			intervals [2299]:
				xmin = 832.7363
				xmax = 833.5666
				text = ""
			intervals [2300]:
				xmin = 833.5666
				xmax = 833.6866
				text = "that"
			intervals [2301]:
				xmin = 833.6866
				xmax = 833.9166
				text = "ha"
			intervals [2302]:
				xmin = 833.9166
				xmax = 834.0542
				text = ""
			intervals [2303]:
				xmin = 834.0542
				xmax = 834.1742
				text = "get"
			intervals [2304]:
				xmin = 834.1742
				xmax = 834.2842
				text = ""
			intervals [2305]:
				xmin = 834.2842
				xmax = 834.6042
				text = "fun"
			intervals [2306]:
				xmin = 834.6042
				xmax = 834.6842
				text = "out"
			intervals [2307]:
				xmin = 834.6842
				xmax = 834.7742
				text = "of"
			intervals [2308]:
				xmin = 834.7742
				xmax = 834.8042
				text = ""
			intervals [2309]:
				xmin = 834.8042
				xmax = 835.1542
				text = "doing"
			intervals [2310]:
				xmin = 835.1542
				xmax = 835.3642
				text = "these"
			intervals [2311]:
				xmin = 835.3642
				xmax = 835.8742
				text = "tricks"
			intervals [2312]:
				xmin = 835.8742
				xmax = 836.2599
				text = ""
			intervals [2313]:
				xmin = 836.2599
				xmax = 836.3999
				text = "in"
			intervals [2314]:
				xmin = 836.3999
				xmax = 836.5799
				text = "our"
			intervals [2315]:
				xmin = 836.5799
				xmax = 836.9599
				text = "class"
			intervals [2316]:
				xmin = 836.9599
				xmax = 837.0299
				text = "a"
			intervals [2317]:
				xmin = 837.0299
				xmax = 837.2299
				text = "lot"
			intervals [2318]:
				xmin = 837.2299
				xmax = 837.3599
				text = "of"
			intervals [2319]:
				xmin = 837.3599
				xmax = 837.4699
				text = "'em"
			intervals [2320]:
				xmin = 837.4699
				xmax = 837.5599
				text = "were"
			intervals [2321]:
				xmin = 837.5599
				xmax = 837.6299
				text = ""
			intervals [2322]:
				xmin = 837.6299
				xmax = 837.8299
				text = "put"
			intervals [2323]:
				xmin = 837.8299
				xmax = 838.0399
				text = "out"
			intervals [2324]:
				xmin = 838.0399
				xmax = 838.0699
				text = ""
			intervals [2325]:
				xmin = 838.0699
				xmax = 838.4099
				text = "last"
			intervals [2326]:
				xmin = 838.4099
				xmax = 838.7799
				text = "year"
			intervals [2327]:
				xmin = 838.7799
				xmax = 839.3457
				text = ""
			intervals [2328]:
				xmin = 839.3457
				xmax = 839.5557
				text = "cause"
			intervals [2329]:
				xmin = 839.5557
				xmax = 839.6757
				text = "they"
			intervals [2330]:
				xmin = 839.6757
				xmax = 839.9057
				text = "went"
			intervals [2331]:
				xmin = 839.9057
				xmax = 840.0457
				text = "too"
			intervals [2332]:
				xmin = 840.0457
				xmax = 840.1257
				text = ""
			intervals [2333]:
				xmin = 840.1257
				xmax = 840.5557
				text = "far"
			intervals [2334]:
				xmin = 840.5557
				xmax = 841.3665
				text = ""
			intervals [2335]:
				xmin = 841.3665
				xmax = 841.5165
				text = "but"
			intervals [2336]:
				xmin = 841.5165
				xmax = 841.9965
				text = "last"
			intervals [2337]:
				xmin = 841.9965
				xmax = 842.3465
				text = "year"
			intervals [2338]:
				xmin = 842.3465
				xmax = 842.7231
				text = ""
			intervals [2339]:
				xmin = 842.7231
				xmax = 842.8231
				text = "the"
			intervals [2340]:
				xmin = 842.8231
				xmax = 843.3431
				text = "senior"
			intervals [2341]:
				xmin = 843.3431
				xmax = 844.0131
				text = "boys"
			intervals [2342]:
				xmin = 844.0131
				xmax = 844.4881
				text = ""
			intervals [2343]:
				xmin = 844.4881
				xmax = 844.5781
				text = "a"
			intervals [2344]:
				xmin = 844.5781
				xmax = 844.9081
				text = "couple"
			intervals [2345]:
				xmin = 844.9081
				xmax = 845.0881
				text = "weeks"
			intervals [2346]:
				xmin = 845.0881
				xmax = 845.3781
				text = "before"
			intervals [2347]:
				xmin = 845.3781
				xmax = 845.6581
				text = "school"
			intervals [2348]:
				xmin = 845.6581
				xmax = 845.8581
				text = "was"
			intervals [2349]:
				xmin = 845.8581
				xmax = 846.1181
				text = "out"
			intervals [2350]:
				xmin = 846.1181
				xmax = 847.0122
				text = ""
			intervals [2351]:
				xmin = 847.0122
				xmax = 847.2922
				text = "just"
			intervals [2352]:
				xmin = 847.2922
				xmax = 847.5522
				text = "wanted"
			intervals [2353]:
				xmin = 847.5522
				xmax = 847.6522
				text = "to"
			intervals [2354]:
				xmin = 847.6522
				xmax = 847.8922
				text = "take"
			intervals [2355]:
				xmin = 847.8922
				xmax = 847.9922
				text = ""
			intervals [2356]:
				xmin = 847.9922
				xmax = 848.1822
				text = "the"
			intervals [2357]:
				xmin = 848.1822
				xmax = 848.6069
				text = ""
			intervals [2358]:
				xmin = 848.6069
				xmax = 848.7469
				text = "the"
			intervals [2359]:
				xmin = 848.7469
				xmax = 849.1682
				text = ""
			intervals [2360]:
				xmin = 849.1682
				xmax = 849.3082
				text = "the"
			intervals [2361]:
				xmin = 849.3082
				xmax = 850.1678
				text = ""
			intervals [2362]:
				xmin = 850.1678
				xmax = 850.6478
				text = "ringers"
			intervals [2363]:
				xmin = 850.6478
				xmax = 850.8378
				text = "off"
			intervals [2364]:
				xmin = 850.8378
				xmax = 850.9578
				text = "the"
			intervals [2365]:
				xmin = 850.9578
				xmax = 851.3878
				text = "bell"
			intervals [2366]:
				xmin = 851.3878
				xmax = 851.4178
				text = ""
			intervals [2367]:
				xmin = 851.4178
				xmax = 851.5878
				text = "so"
			intervals [2368]:
				xmin = 851.5878
				xmax = 851.7378
				text = "that"
			intervals [2369]:
				xmin = 851.7378
				xmax = 851.8778
				text = "they"
			intervals [2370]:
				xmin = 851.8778
				xmax = 852.1378
				text = "wouldn't"
			intervals [2371]:
				xmin = 852.1378
				xmax = 852.3478
				text = "ring"
			intervals [2372]:
				xmin = 852.3478
				xmax = 852.4478
				text = "but"
			intervals [2373]:
				xmin = 852.4478
				xmax = 852.5878
				text = "they"
			intervals [2374]:
				xmin = 852.5878
				xmax = 852.7978
				text = "broke"
			intervals [2375]:
				xmin = 852.7978
				xmax = 852.8478
				text = ""
			intervals [2376]:
				xmin = 852.8478
				xmax = 852.9578
				text = "the"
			intervals [2377]:
				xmin = 852.9578
				xmax = 853.0914
				text = ""
			intervals [2378]:
				xmin = 853.0914
				xmax = 853.4414
				text = "bells"
			intervals [2379]:
				xmin = 853.4414
				xmax = 853.5214
				text = "and"
			intervals [2380]:
				xmin = 853.5214
				xmax = 853.6414
				text = "did"
			intervals [2381]:
				xmin = 853.6414
				xmax = 853.7014
				text = ""
			intervals [2382]:
				xmin = 853.7014
				xmax = 853.9014
				text = "three"
			intervals [2383]:
				xmin = 853.9014
				xmax = 854.3014
				text = "thousand"
			intervals [2384]:
				xmin = 854.3014
				xmax = 854.6114
				text = "dollars"
			intervals [2385]:
				xmin = 854.6114
				xmax = 854.7814
				text = "worth"
			intervals [2386]:
				xmin = 854.7814
				xmax = 854.8614
				text = "of"
			intervals [2387]:
				xmin = 854.8614
				xmax = 855.3814
				text = "damage"
			intervals [2388]:
				xmin = 855.3814
				xmax = 855.5214
				text = "to"
			intervals [2389]:
				xmin = 855.5214
				xmax = 855.6114
				text = "the"
			intervals [2390]:
				xmin = 855.6114
				xmax = 855.6414
				text = ""
			intervals [2391]:
				xmin = 855.6414
				xmax = 856.2514
				text = "bells"
			intervals [2392]:
				xmin = 856.2514
				xmax = 857.3924
				text = ""
			intervals [2393]:
				xmin = 857.3924
				xmax = 857.6024
				text = "and"
			intervals [2394]:
				xmin = 857.6024
				xmax = 858.0324
				text = "then"
			intervals [2395]:
				xmin = 858.0324
				xmax = 858.5645
				text = ""
			intervals [2396]:
				xmin = 858.5645
				xmax = 859.1345
				text = "um"
			intervals [2397]:
				xmin = 859.1345
				xmax = 860.2635
				text = ""
			intervals [2398]:
				xmin = 860.2635
				xmax = 860.3335
				text = "<unk>"
			intervals [2399]:
				xmin = 860.3335
				xmax = 860.897
				text = ""
			intervals [2400]:
				xmin = 860.897
				xmax = 861.037
				text = "we"
			intervals [2401]:
				xmin = 861.037
				xmax = 861.067
				text = ""
			intervals [2402]:
				xmin = 861.067
				xmax = 861.427
				text = "they"
			intervals [2403]:
				xmin = 861.427
				xmax = 861.5692
				text = ""
			intervals [2404]:
				xmin = 861.5692
				xmax = 861.6892
				text = "we"
			intervals [2405]:
				xmin = 861.6892
				xmax = 861.8992
				text = "get"
			intervals [2406]:
				xmin = 861.8992
				xmax = 861.9292
				text = ""
			intervals [2407]:
				xmin = 861.9292
				xmax = 862.0592
				text = "we"
			intervals [2408]:
				xmin = 862.0592
				xmax = 862.2092
				text = "have"
			intervals [2409]:
				xmin = 862.2092
				xmax = 862.9592
				text = "announcements"
			intervals [2410]:
				xmin = 862.9592
				xmax = 863.1492
				text = "every"
			intervals [2411]:
				xmin = 863.1492
				xmax = 863.4592
				text = "morning"
			intervals [2412]:
				xmin = 863.4592
				xmax = 863.6192
				text = "that"
			intervals [2413]:
				xmin = 863.6192
				xmax = 863.7492
				text = "they"
			intervals [2414]:
				xmin = 863.7492
				xmax = 864.0492
				text = "send"
			intervals [2415]:
				xmin = 864.0492
				xmax = 864.3892
				text = "around"
			intervals [2416]:
				xmin = 864.3892
				xmax = 864.6092
				text = "about"
			intervals [2417]:
				xmin = 864.6092
				xmax = 864.7192
				text = "what"
			intervals [2418]:
				xmin = 864.7192
				xmax = 864.7892
				text = "s"
			intervals [2419]:
				xmin = 864.7892
				xmax = 864.9092
				text = "going"
			intervals [2420]:
				xmin = 864.9092
				xmax = 864.9692
				text = "to"
			intervals [2421]:
				xmin = 864.9692
				xmax = 865.1992
				text = "happen"
			intervals [2422]:
				xmin = 865.1992
				xmax = 865.3892
				text = "during"
			intervals [2423]:
				xmin = 865.3892
				xmax = 865.4792
				text = "the"
			intervals [2424]:
				xmin = 865.4792
				xmax = 865.5092
				text = ""
			intervals [2425]:
				xmin = 865.5092
				xmax = 865.7892
				text = "day"
			intervals [2426]:
				xmin = 865.7892
				xmax = 866.534
				text = ""
			intervals [2427]:
				xmin = 866.534
				xmax = 866.974
				text = "and"
			intervals [2428]:
				xmin = 866.974
				xmax = 867.0539
				text = ""
			intervals [2429]:
				xmin = 867.0539
				xmax = 867.3039
				text = "one"
			intervals [2430]:
				xmin = 867.3039
				xmax = 867.6639
				text = "day"
			intervals [2431]:
				xmin = 867.6639
				xmax = 868.686
				text = ""
			intervals [2432]:
				xmin = 868.686
				xmax = 868.816
				text = "the"
			intervals [2433]:
				xmin = 868.816
				xmax = 869.196
				text = "boys"
			intervals [2434]:
				xmin = 869.196
				xmax = 869.396
				text = "sent"
			intervals [2435]:
				xmin = 869.396
				xmax = 869.616
				text = "around"
			intervals [2436]:
				xmin = 869.616
				xmax = 869.836
				text = "these"
			intervals [2437]:
				xmin = 869.836
				xmax = 870.096
				text = "fake"
			intervals [2438]:
				xmin = 870.096
				xmax = 870.746
				text = "announcements"
			intervals [2439]:
				xmin = 870.746
				xmax = 870.886
				text = "that"
			intervals [2440]:
				xmin = 870.886
				xmax = 871.106
				text = "looked"
			intervals [2441]:
				xmin = 871.106
				xmax = 871.176
				text = ""
			intervals [2442]:
				xmin = 871.176
				xmax = 871.526
				text = "very"
			intervals [2443]:
				xmin = 871.526
				xmax = 871.976
				text = "real"
			intervals [2444]:
				xmin = 871.976
				xmax = 872.4367
				text = ""
			intervals [2445]:
				xmin = 872.4367
				xmax = 872.5267
				text = "and"
			intervals [2446]:
				xmin = 872.5267
				xmax = 872.6167
				text = "there"
			intervals [2447]:
				xmin = 872.6167
				xmax = 872.7067
				text = "was"
			intervals [2448]:
				xmin = 872.7067
				xmax = 872.9567
				text = "supposed"
			intervals [2449]:
				xmin = 872.9567
				xmax = 873.0367
				text = "to"
			intervals [2450]:
				xmin = 873.0367
				xmax = 873.1867
				text = "be"
			intervals [2451]:
				xmin = 873.1867
				xmax = 873.2367
				text = ""
			intervals [2452]:
				xmin = 873.2367
				xmax = 873.3867
				text = "they"
			intervals [2453]:
				xmin = 873.3867
				xmax = 873.5867
				text = "said"
			intervals [2454]:
				xmin = 873.5867
				xmax = 873.6867
				text = "there"
			intervals [2455]:
				xmin = 873.6867
				xmax = 873.7767
				text = "was"
			intervals [2456]:
				xmin = 873.7767
				xmax = 874.0167
				text = "supposed"
			intervals [2457]:
				xmin = 874.0167
				xmax = 874.0767
				text = "to"
			intervals [2458]:
				xmin = 874.0767
				xmax = 874.2067
				text = "be"
			intervals [2459]:
				xmin = 874.2067
				xmax = 874.3167
				text = "an"
			intervals [2460]:
				xmin = 874.3167
				xmax = 875.0367
				text = "assembly"
			intervals [2461]:
				xmin = 875.0367
				xmax = 875.7444
				text = ""
			intervals [2462]:
				xmin = 875.7444
				xmax = 876.0244
				text = "during"
			intervals [2463]:
				xmin = 876.0244
				xmax = 876.1644
				text = "one"
			intervals [2464]:
				xmin = 876.1644
				xmax = 876.2644
				text = "of"
			intervals [2465]:
				xmin = 876.2644
				xmax = 876.3444
				text = "the"
			intervals [2466]:
				xmin = 876.3444
				xmax = 876.7844
				text = "periods"
			intervals [2467]:
				xmin = 876.7844
				xmax = 876.9644
				text = "that"
			intervals [2468]:
				xmin = 876.9644
				xmax = 877.3444
				text = "usually"
			intervals [2469]:
				xmin = 877.3444
				xmax = 877.4644
				text = "there"
			intervals [2470]:
				xmin = 877.4644
				xmax = 877.6044
				text = "were"
			intervals [2471]:
				xmin = 877.6044
				xmax = 878.1344
				text = "classes"
			intervals [2472]:
				xmin = 878.1344
				xmax = 878.6745
				text = ""
			intervals [2473]:
				xmin = 878.6745
				xmax = 878.8545
				text = "so"
			intervals [2474]:
				xmin = 878.8545
				xmax = 879.3345
				text = "everybody"
			intervals [2475]:
				xmin = 879.3345
				xmax = 879.5445
				text = "went"
			intervals [2476]:
				xmin = 879.5445
				xmax = 879.7345
				text = "over"
			intervals [2477]:
				xmin = 879.7345
				xmax = 879.8845
				text = "to"
			intervals [2478]:
				xmin = 879.8845
				xmax = 880.0045
				text = "the"
			intervals [2479]:
				xmin = 880.0045
				xmax = 880.2645
				text = "gym"
			intervals [2480]:
				xmin = 880.2645
				xmax = 880.3845
				text = "and"
			intervals [2481]:
				xmin = 880.3845
				xmax = 880.6745
				text = "waited"
			intervals [2482]:
				xmin = 880.6745
				xmax = 881.1145
				text = "around"
			intervals [2483]:
				xmin = 881.1145
				xmax = 881.2845
				text = "and"
			intervals [2484]:
				xmin = 881.2845
				xmax = 881.5543
				text = ""
			intervals [2485]:
				xmin = 881.5543
				xmax = 881.7943
				text = "missed"
			intervals [2486]:
				xmin = 881.7943
				xmax = 882.0343
				text = "half"
			intervals [2487]:
				xmin = 882.0343
				xmax = 882.0943
				text = "a"
			intervals [2488]:
				xmin = 882.0943
				xmax = 882.4343
				text = "period"
			intervals [2489]:
				xmin = 882.4343
				xmax = 882.7143
				text = "waiting"
			intervals [2490]:
				xmin = 882.7143
				xmax = 882.7743
				text = ""
			intervals [2491]:
				xmin = 882.7743
				xmax = 882.8843
				text = "for"
			intervals [2492]:
				xmin = 882.8843
				xmax = 883.0343
				text = "the"
			intervals [2493]:
				xmin = 883.0343
				xmax = 884.0893
				text = ""
			intervals [2494]:
				xmin = 884.0893
				xmax = 884.3093
				text = "for"
			intervals [2495]:
				xmin = 884.3093
				xmax = 884.4593
				text = "the"
			intervals [2496]:
				xmin = 884.4593
				xmax = 884.8193
				text = "um"
			intervals [2497]:
				xmin = 884.8193
				xmax = 886.1491
				text = ""
			intervals [2498]:
				xmin = 886.1491
				xmax = 886.2091
				text = "<unk>"
			intervals [2499]:
				xmin = 886.2091
				xmax = 886.7279
				text = ""
			intervals [2500]:
				xmin = 886.7279
				xmax = 886.8379
				text = "for"
			intervals [2501]:
				xmin = 886.8379
				xmax = 886.9079
				text = "the"
			intervals [2502]:
				xmin = 886.9079
				xmax = 887.3679
				text = "assembly"
			intervals [2503]:
				xmin = 887.3679
				xmax = 887.4879
				text = "but"
			intervals [2504]:
				xmin = 887.4879
				xmax = 887.5479
				text = "it"
			intervals [2505]:
				xmin = 887.5479
				xmax = 887.8079
				text = "never"
			intervals [2506]:
				xmin = 887.8079
				xmax = 888.0179
				text = "came"
			intervals [2507]:
				xmin = 888.0179
				xmax = 888.3279
				text = ""
			intervals [2508]:
				xmin = 888.3279
				xmax = 888.5779
				text = "on"
			intervals [2509]:
				xmin = 888.5779
				xmax = 889.0545
				text = ""
			intervals [2510]:
				xmin = 889.0545
				xmax = 889.2245
				text = "so"
			intervals [2511]:
				xmin = 889.2245
				xmax = 889.3445
				text = "they"
			intervals [2512]:
				xmin = 889.3445
				xmax = 889.5045
				text = "got"
			intervals [2513]:
				xmin = 889.5045
				xmax = 889.5645
				text = "in"
			intervals [2514]:
				xmin = 889.5645
				xmax = 889.8845
				text = "trouble"
			intervals [2515]:
				xmin = 889.8845
				xmax = 890.0345
				text = "for"
			intervals [2516]:
				xmin = 890.0345
				xmax = 890.3545
				text = "that"
			intervals [2517]:
				xmin = 890.3545
				xmax = 891.6718
				text = ""
			intervals [2518]:
				xmin = 891.6718
				xmax = 891.8418
				text = "yeah"
			intervals [2519]:
				xmin = 891.8418
				xmax = 892.7236
				text = ""
			intervals [2520]:
				xmin = 892.7236
				xmax = 893.2436
				text = "<unk>"
			intervals [2521]:
				xmin = 893.2436
				xmax = 903.2614
				text = ""
			intervals [2522]:
				xmin = 903.2614
				xmax = 903.7314
				text = "well"
			intervals [2523]:
				xmin = 903.7314
				xmax = 904.3922
				text = ""
			intervals [2524]:
				xmin = 904.3922
				xmax = 904.6022
				text = "in"
			intervals [2525]:
				xmin = 904.6022
				xmax = 904.7922
				text = "our"
			intervals [2526]:
				xmin = 904.7922
				xmax = 905.3322
				text = "school"
			intervals [2527]:
				xmin = 905.3322
				xmax = 905.4722
				text = "there"
			intervals [2528]:
				xmin = 905.4722
				xmax = 905.5822
				text = "s"
			intervals [2529]:
				xmin = 905.5822
				xmax = 905.863
				text = ""
			intervals [2530]:
				xmin = 905.863
				xmax = 906.183
				text = "there"
			intervals [2531]:
				xmin = 906.183
				xmax = 906.503
				text = "s"
			intervals [2532]:
				xmin = 906.503
				xmax = 907.159
				text = ""
			intervals [2533]:
				xmin = 907.159
				xmax = 907.259
				text = "i"
			intervals [2534]:
				xmin = 907.259
				xmax = 907.359
				text = "don't"
			intervals [2535]:
				xmin = 907.359
				xmax = 907.699
				text = "know"
			intervals [2536]:
				xmin = 907.699
				xmax = 908.0351
				text = ""
			intervals [2537]:
				xmin = 908.0351
				xmax = 908.3851
				text = "there"
			intervals [2538]:
				xmin = 908.3851
				xmax = 908.4151
				text = ""
			intervals [2539]:
				xmin = 908.4151
				xmax = 908.6051
				text = "there"
			intervals [2540]:
				xmin = 908.6051
				xmax = 908.9151
				text = "used"
			intervals [2541]:
				xmin = 908.9151
				xmax = 908.9851
				text = "to"
			intervals [2542]:
				xmin = 908.9851
				xmax = 909.1151
				text = "be"
			intervals [2543]:
				xmin = 909.1151
				xmax = 909.2051
				text = "a"
			intervals [2544]:
				xmin = 909.2051
				xmax = 909.3951
				text = "lot"
			intervals [2545]:
				xmin = 909.3951
				xmax = 909.5151
				text = "of"
			intervals [2546]:
				xmin = 909.5151
				xmax = 909.5557
				text = ""
			intervals [2547]:
				xmin = 909.5557
				xmax = 910.0357
				text = "cliques"
			intervals [2548]:
				xmin = 910.0357
				xmax = 910.2157
				text = "but"
			intervals [2549]:
				xmin = 910.2157
				xmax = 910.6257
				text = "now"
			intervals [2550]:
				xmin = 910.6257
				xmax = 911.2032
				text = ""
			intervals [2551]:
				xmin = 911.2032
				xmax = 911.2632
				text = "i"
			intervals [2552]:
				xmin = 911.2632
				xmax = 911.3532
				text = "don't"
			intervals [2553]:
				xmin = 911.3532
				xmax = 911.4832
				text = "know"
			intervals [2554]:
				xmin = 911.4832
				xmax = 911.7432
				text = "they've"
			intervals [2555]:
				xmin = 911.7432
				xmax = 911.9432
				text = "sort"
			intervals [2556]:
				xmin = 911.9432
				xmax = 912.0832
				text = "of"
			intervals [2557]:
				xmin = 912.0832
				xmax = 912.8532
				text = "separated"
			intervals [2558]:
				xmin = 912.8532
				xmax = 913.9634
				text = ""
			intervals [2559]:
				xmin = 913.9634
				xmax = 914.3834
				text = "because"
			intervals [2560]:
				xmin = 914.3834
				xmax = 914.6234
				text = "they're"
			intervals [2561]:
				xmin = 914.6234
				xmax = 915.0796
				text = ""
			intervals [2562]:
				xmin = 915.0796
				xmax = 915.1396
				text = "i"
			intervals [2563]:
				xmin = 915.1396
				xmax = 915.2696
				text = "don't"
			intervals [2564]:
				xmin = 915.2696
				xmax = 915.6296
				text = "know"
			intervals [2565]:
				xmin = 915.6296
				xmax = 916.716
				text = ""
			intervals [2566]:
				xmin = 916.716
				xmax = 916.796
				text = "in"
			intervals [2567]:
				xmin = 916.796
				xmax = 916.916
				text = "the"
			intervals [2568]:
				xmin = 916.916
				xmax = 917.176
				text = "last"
			intervals [2569]:
				xmin = 917.176
				xmax = 917.426
				text = "couple"
			intervals [2570]:
				xmin = 917.426
				xmax = 917.526
				text = "of"
			intervals [2571]:
				xmin = 917.526
				xmax = 917.826
				text = "years"
			intervals [2572]:
				xmin = 917.826
				xmax = 917.916
				text = "we've"
			intervals [2573]:
				xmin = 917.916
				xmax = 917.946
				text = ""
			intervals [2574]:
				xmin = 917.946
				xmax = 918.126
				text = "all"
			intervals [2575]:
				xmin = 918.126
				xmax = 918.446
				text = "become"
			intervals [2576]:
				xmin = 918.446
				xmax = 918.696
				text = "such"
			intervals [2577]:
				xmin = 918.696
				xmax = 918.826
				text = "good"
			intervals [2578]:
				xmin = 918.826
				xmax = 919.406
				text = "friends"
			intervals [2579]:
				xmin = 919.406
				xmax = 919.9451
				text = ""
			intervals [2580]:
				xmin = 919.9451
				xmax = 920.0651
				text = "in"
			intervals [2581]:
				xmin = 920.0651
				xmax = 920.2651
				text = "our"
			intervals [2582]:
				xmin = 920.2651
				xmax = 920.3251
				text = ""
			intervals [2583]:
				xmin = 920.3251
				xmax = 920.4951
				text = "in"
			intervals [2584]:
				xmin = 920.4951
				xmax = 920.7451
				text = "my"
			intervals [2585]:
				xmin = 920.7451
				xmax = 921.2551
				text = "class"
			intervals [2586]:
				xmin = 921.2551
				xmax = 921.4851
				text = "there"
			intervals [2587]:
				xmin = 921.4851
				xmax = 921.6851
				text = "s"
			intervals [2588]:
				xmin = 921.6851
				xmax = 922.7963
				text = ""
			intervals [2589]:
				xmin = 922.7963
				xmax = 923.1363
				text = "about"
			intervals [2590]:
				xmin = 923.1363
				xmax = 924.1729
				text = ""
			intervals [2591]:
				xmin = 924.1729
				xmax = 924.6729
				text = "fourteen"
			intervals [2592]:
				xmin = 924.6729
				xmax = 925.4029
				text = "girls"
			intervals [2593]:
				xmin = 925.4029
				xmax = 925.8095
				text = ""
			intervals [2594]:
				xmin = 925.8095
				xmax = 926.0395
				text = "that"
			intervals [2595]:
				xmin = 926.0395
				xmax = 926.2895
				text = "stay"
			intervals [2596]:
				xmin = 926.2895
				xmax = 926.6795
				text = "together"
			intervals [2597]:
				xmin = 926.6795
				xmax = 926.9195
				text = "all"
			intervals [2598]:
				xmin = 926.9195
				xmax = 927.0195
				text = "the"
			intervals [2599]:
				xmin = 927.0195
				xmax = 927.4595
				text = "time"
			intervals [2600]:
				xmin = 927.4595
				xmax = 927.8863
				text = ""
			intervals [2601]:
				xmin = 927.8863
				xmax = 927.9963
				text = "and"
			intervals [2602]:
				xmin = 927.9963
				xmax = 928.1363
				text = "then"
			intervals [2603]:
				xmin = 928.1363
				xmax = 928.3163
				text = "there"
			intervals [2604]:
				xmin = 928.3163
				xmax = 928.7163
				text = "about"
			intervals [2605]:
				xmin = 928.7163
				xmax = 930.007
				text = ""
			intervals [2606]:
				xmin = 930.007
				xmax = 930.267
				text = "two"
			intervals [2607]:
				xmin = 930.267
				xmax = 930.347
				text = "or"
			intervals [2608]:
				xmin = 930.347
				xmax = 930.557
				text = "three"
			intervals [2609]:
				xmin = 930.557
				xmax = 931.017
				text = "boys"
			intervals [2610]:
				xmin = 931.017
				xmax = 931.177
				text = "that"
			intervals [2611]:
				xmin = 931.177
				xmax = 931.377
				text = "go"
			intervals [2612]:
				xmin = 931.377
				xmax = 931.737
				text = "along"
			intervals [2613]:
				xmin = 931.737
				xmax = 931.847
				text = "with"
			intervals [2614]:
				xmin = 931.847
				xmax = 931.877
				text = ""
			intervals [2615]:
				xmin = 931.877
				xmax = 932.107
				text = "this"
			intervals [2616]:
				xmin = 932.107
				xmax = 932.467
				text = "group"
			intervals [2617]:
				xmin = 932.467
				xmax = 932.537
				text = ""
			intervals [2618]:
				xmin = 932.537
				xmax = 932.817
				text = "but"
			intervals [2619]:
				xmin = 932.817
				xmax = 933.6554
				text = ""
			intervals [2620]:
				xmin = 933.6554
				xmax = 934.1654
				text = "um"
			intervals [2621]:
				xmin = 934.1654
				xmax = 935.472
				text = ""
			intervals [2622]:
				xmin = 935.472
				xmax = 935.562
				text = "we're"
			intervals [2623]:
				xmin = 935.562
				xmax = 935.742
				text = "all"
			intervals [2624]:
				xmin = 935.742
				xmax = 936.112
				text = "together"
			intervals [2625]:
				xmin = 936.112
				xmax = 936.212
				text = "we're"
			intervals [2626]:
				xmin = 936.212
				xmax = 936.462
				text = "all"
			intervals [2627]:
				xmin = 936.462
				xmax = 936.922
				text = "friends"
			intervals [2628]:
				xmin = 936.922
				xmax = 936.972
				text = ""
			intervals [2629]:
				xmin = 936.972
				xmax = 937.232
				text = "so"
			intervals [2630]:
				xmin = 937.232
				xmax = 938.1989
				text = ""
			intervals [2631]:
				xmin = 938.1989
				xmax = 938.2689
				text = "it"
			intervals [2632]:
				xmin = 938.2689
				xmax = 938.3189
				text = "s"
			intervals [2633]:
				xmin = 938.3189
				xmax = 938.5089
				text = "not"
			intervals [2634]:
				xmin = 938.5089
				xmax = 938.7289
				text = "any"
			intervals [2635]:
				xmin = 938.7289
				xmax = 938.9589
				text = "real"
			intervals [2636]:
				xmin = 938.9589
				xmax = 939.6289
				text = "separatism"
			intervals [2637]:
				xmin = 939.6289
				xmax = 941.663
				text = ""
			intervals [2638]:
				xmin = 941.663
				xmax = 942.013
				text = "oh"
			intervals [2639]:
				xmin = 942.013
				xmax = 943.1827
				text = ""
			intervals [2640]:
				xmin = 943.1827
				xmax = 943.4527
				text = "well"
			intervals [2641]:
				xmin = 943.4527
				xmax = 943.5527
				text = "we"
			intervals [2642]:
				xmin = 943.5527
				xmax = 943.7827
				text = "have"
			intervals [2643]:
				xmin = 943.7827
				xmax = 943.9227
				text = "we"
			intervals [2644]:
				xmin = 943.9227
				xmax = 944.0527
				text = "go"
			intervals [2645]:
				xmin = 944.0527
				xmax = 944.1427
				text = "to"
			intervals [2646]:
				xmin = 944.1427
				xmax = 944.2027
				text = "the"
			intervals [2647]:
				xmin = 944.2027
				xmax = 944.7027
				text = "movies"
			intervals [2648]:
				xmin = 944.7027
				xmax = 945.1727
				text = "together"
			intervals [2649]:
				xmin = 945.1727
				xmax = 946.0098
				text = ""
			intervals [2650]:
				xmin = 946.0098
				xmax = 946.2898
				text = "we"
			intervals [2651]:
				xmin = 946.2898
				xmax = 946.4998
				text = "um"
			intervals [2652]:
				xmin = 946.4998
				xmax = 947.798
				text = ""
			intervals [2653]:
				xmin = 947.798
				xmax = 948.028
				text = "have"
			intervals [2654]:
				xmin = 948.028
				xmax = 948.518
				text = "pajama"
			intervals [2655]:
				xmin = 948.518
				xmax = 949.338
				text = "parties"
			intervals [2656]:
				xmin = 949.338
				xmax = 949.5577
				text = ""
			intervals [2657]:
				xmin = 949.5577
				xmax = 949.8577
				text = "and"
			intervals [2658]:
				xmin = 949.8577
				xmax = 950.0677
				text = "w"
			intervals [2659]:
				xmin = 950.0677
				xmax = 950.4361
				text = ""
			intervals [2660]:
				xmin = 950.4361
				xmax = 951.0561
				text = "usually"
			intervals [2661]:
				xmin = 951.0561
				xmax = 951.6199
				text = ""
			intervals [2662]:
				xmin = 951.6199
				xmax = 951.7599
				text = "on"
			intervals [2663]:
				xmin = 951.7599
				xmax = 952.2699
				text = "saturday"
			intervals [2664]:
				xmin = 952.2699
				xmax = 952.3499
				text = "or"
			intervals [2665]:
				xmin = 952.3499
				xmax = 952.6999
				text = "friday"
			intervals [2666]:
				xmin = 952.6999
				xmax = 953.0699
				text = "nights"
			intervals [2667]:
				xmin = 953.0699
				xmax = 953.1399
				text = "we"
			intervals [2668]:
				xmin = 953.1399
				xmax = 953.2799
				text = "go"
			intervals [2669]:
				xmin = 953.2799
				xmax = 953.4199
				text = "to"
			intervals [2670]:
				xmin = 953.4199
				xmax = 953.8999
				text = "somebody"
			intervals [2671]:
				xmin = 953.8999
				xmax = 953.9599
				text = "s"
			intervals [2672]:
				xmin = 953.9599
				xmax = 954.5099
				text = "house"
			intervals [2673]:
				xmin = 954.5099
				xmax = 955.7023
				text = ""
			intervals [2674]:
				xmin = 955.7023
				xmax = 955.8323
				text = "and"
			intervals [2675]:
				xmin = 955.8323
				xmax = 956.0523
				text = "do"
			intervals [2676]:
				xmin = 956.0523
				xmax = 956.3142
				text = ""
			intervals [2677]:
				xmin = 956.3142
				xmax = 956.8942
				text = "anything"
			intervals [2678]:
				xmin = 956.8942
				xmax = 957.4713
				text = ""
			intervals [2679]:
				xmin = 957.4713
				xmax = 957.6513
				text = "just"
			intervals [2680]:
				xmin = 957.6513
				xmax = 957.7513
				text = "to"
			intervals [2681]:
				xmin = 957.7513
				xmax = 958.180
				text = ""
			intervals [2682]:
				xmin = 958.180
				xmax = 958.340
				text = "you"
			intervals [2683]:
				xmin = 958.340
				xmax = 958.570
				text = "know"
			intervals [2684]:
				xmin = 958.570
				xmax = 958.7676
				text = ""
			intervals [2685]:
				xmin = 958.7676
				xmax = 958.9576
				text = "do"
			intervals [2686]:
				xmin = 958.9576
				xmax = 959.3576
				text = "something"
			intervals [2687]:
				xmin = 959.3576
				xmax = 959.6176
				text = "instead"
			intervals [2688]:
				xmin = 959.6176
				xmax = 959.7476
				text = "of"
			intervals [2689]:
				xmin = 959.7476
				xmax = 960.0176
				text = "sitting"
			intervals [2690]:
				xmin = 960.0176
				xmax = 960.0976
				text = "at"
			intervals [2691]:
				xmin = 960.0976
				xmax = 960.4276
				text = "home"
			intervals [2692]:
				xmin = 960.4276
				xmax = 965.7099
				text = ""
			intervals [2693]:
				xmin = 965.7099
				xmax = 966.1799
				text = "no"
			intervals [2694]:
				xmin = 966.1799
				xmax = 967.4085
				text = ""
			intervals [2695]:
				xmin = 967.4085
				xmax = 967.8285
				text = "um"
			intervals [2696]:
				xmin = 967.8285
				xmax = 969.2638
				text = ""
			intervals [2697]:
				xmin = 969.2638
				xmax = 969.4538
				text = "there"
			intervals [2698]:
				xmin = 969.4538
				xmax = 969.5438
				text = "s"
			intervals [2699]:
				xmin = 969.5438
				xmax = 969.6597
				text = ""
			intervals [2700]:
				xmin = 969.6597
				xmax = 969.8297
				text = "there"
			intervals [2701]:
				xmin = 969.8297
				xmax = 969.8897
				text = "s"
			intervals [2702]:
				xmin = 969.8897
				xmax = 970.0425
				text = ""
			intervals [2703]:
				xmin = 970.0425
				xmax = 970.1925
				text = "there"
			intervals [2704]:
				xmin = 970.1925
				xmax = 970.2825
				text = "s"
			intervals [2705]:
				xmin = 970.2825
				xmax = 970.6225
				text = "never"
			intervals [2706]:
				xmin = 970.6225
				xmax = 970.8225
				text = "been"
			intervals [2707]:
				xmin = 970.8225
				xmax = 971.0525
				text = "that"
			intervals [2708]:
				xmin = 971.0525
				xmax = 971.2016
				text = ""
			intervals [2709]:
				xmin = 971.2016
				xmax = 971.3516
				text = "in"
			intervals [2710]:
				xmin = 971.3516
				xmax = 971.4516
				text = "the"
			intervals [2711]:
				xmin = 971.4516
				xmax = 972.1516
				text = "girls"
			intervals [2712]:
				xmin = 972.1516
				xmax = 972.9912
				text = ""
			intervals [2713]:
				xmin = 972.9912
				xmax = 973.2112
				text = "but"
			intervals [2714]:
				xmin = 973.2112
				xmax = 973.2812
				text = ""
			intervals [2715]:
				xmin = 973.2812
				xmax = 973.4812
				text = "in"
			intervals [2716]:
				xmin = 973.4812
				xmax = 973.5512
				text = "the"
			intervals [2717]:
				xmin = 973.5512
				xmax = 974.4212
				text = "boys"
			intervals [2718]:
				xmin = 974.4212
				xmax = 976.1124
				text = ""
			intervals [2719]:
				xmin = 976.1124
				xmax = 976.5224
				text = "um"
			intervals [2720]:
				xmin = 976.5224
				xmax = 976.5524
				text = ""
			intervals [2721]:
				xmin = 976.5524
				xmax = 977.0024
				text = "last"
			intervals [2722]:
				xmin = 977.0024
				xmax = 977.1124
				text = "year"
			intervals [2723]:
				xmin = 977.1124
				xmax = 977.3175
				text = ""
			intervals [2724]:
				xmin = 977.3175
				xmax = 977.7175
				text = "year"
			intervals [2725]:
				xmin = 977.7175
				xmax = 978.2422
				text = ""
			intervals [2726]:
				xmin = 978.2422
				xmax = 978.3322
				text = "there"
			intervals [2727]:
				xmin = 978.3322
				xmax = 978.5822
				text = "was"
			intervals [2728]:
				xmin = 978.5822
				xmax = 978.8222
				text = "one"
			intervals [2729]:
				xmin = 978.8222
				xmax = 979.1122
				text = "boy"
			intervals [2730]:
				xmin = 979.1122
				xmax = 979.2922
				text = "who"
			intervals [2731]:
				xmin = 979.2922
				xmax = 979.3222
				text = ""
			intervals [2732]:
				xmin = 979.3222
				xmax = 979.9522
				text = "dominated"
			intervals [2733]:
				xmin = 979.9522
				xmax = 980.0722
				text = "the"
			intervals [2734]:
				xmin = 980.0722
				xmax = 980.5422
				text = "boys"
			intervals [2735]:
				xmin = 980.5422
				xmax = 980.6722
				text = "and"
			intervals [2736]:
				xmin = 980.6722
				xmax = 980.8322
				text = "they"
			intervals [2737]:
				xmin = 980.8322
				xmax = 981.2122
				text = "always"
			intervals [2738]:
				xmin = 981.2122
				xmax = 981.3922
				text = "got"
			intervals [2739]:
				xmin = 981.3922
				xmax = 981.4822
				text = "in"
			intervals [2740]:
				xmin = 981.4822
				xmax = 981.9122
				text = "trouble"
			intervals [2741]:
				xmin = 981.9122
				xmax = 981.9422
				text = ""
			intervals [2742]:
				xmin = 981.9422
				xmax = 982.0522
				text = "but"
			intervals [2743]:
				xmin = 982.0522
				xmax = 982.2522
				text = "he"
			intervals [2744]:
				xmin = 982.2522
				xmax = 982.8622
				text = "left"
			intervals [2745]:
				xmin = 982.8622
				xmax = 983.4926
				text = ""
			intervals [2746]:
				xmin = 983.4926
				xmax = 983.6426
				text = "they"
			intervals [2747]:
				xmin = 983.6426
				xmax = 983.7826
				text = "put"
			intervals [2748]:
				xmin = 983.7826
				xmax = 983.8126
				text = ""
			intervals [2749]:
				xmin = 983.8126
				xmax = 984.1326
				text = "him"
			intervals [2750]:
				xmin = 984.1326
				xmax = 984.2026
				text = "out"
			intervals [2751]:
				xmin = 984.2026
				xmax = 984.2526
				text = ""
			intervals [2752]:
				xmin = 984.2526
				xmax = 984.3326
				text = "the"
			intervals [2753]:
				xmin = 984.3326
				xmax = 984.5026
				text = "end"
			intervals [2754]:
				xmin = 984.5026
				xmax = 984.5726
				text = "of"
			intervals [2755]:
				xmin = 984.5726
				xmax = 984.6726
				text = "the"
			intervals [2756]:
				xmin = 984.6726
				xmax = 984.9326
				text = "year"
			intervals [2757]:
				xmin = 984.9326
				xmax = 985.1226
				text = "cause"
			intervals [2758]:
				xmin = 985.1226
				xmax = 985.1826
				text = "it"
			intervals [2759]:
				xmin = 985.1826
				xmax = 985.3526
				text = "was"
			intervals [2760]:
				xmin = 985.3526
				xmax = 985.6626
				text = "getting"
			intervals [2761]:
				xmin = 985.6626
				xmax = 985.7626
				text = "out"
			intervals [2762]:
				xmin = 985.7626
				xmax = 985.8226
				text = "of"
			intervals [2763]:
				xmin = 985.8226
				xmax = 986.1826
				text = "hand"
			intervals [2764]:
				xmin = 986.1826
				xmax = 987.6904
				text = ""
			intervals [2765]:
				xmin = 987.6904
				xmax = 987.9004
				text = "so"
			intervals [2766]:
				xmin = 987.9004
				xmax = 989.2069
				text = ""
			intervals [2767]:
				xmin = 989.2069
				xmax = 989.4369
				text = "yeah"
			intervals [2768]:
				xmin = 989.4369
				xmax = 989.6469
				text = "that"
			intervals [2769]:
				xmin = 989.6469
				xmax = 989.6769
				text = ""
			intervals [2770]:
				xmin = 989.6769
				xmax = 990.0769
				text = "ended"
			intervals [2771]:
				xmin = 990.0769
				xmax = 1000.7617
				text = ""
			intervals [2772]:
				xmin = 1000.7617
				xmax = 1001.4017
				text = "no"
			intervals [2773]:
				xmin = 1001.4017
				xmax = 1001.4517
				text = ""
			intervals [2774]:
				xmin = 1001.4517
				xmax = 1001.8817
				text = "um"
			intervals [2775]:
				xmin = 1001.8817
				xmax = 1002.3392
				text = ""
			intervals [2776]:
				xmin = 1002.3392
				xmax = 1002.5292
				text = "in"
			intervals [2777]:
				xmin = 1002.5292
				xmax = 1002.7292
				text = "our"
			intervals [2778]:
				xmin = 1002.7292
				xmax = 1003.1392
				text = "class"
			intervals [2779]:
				xmin = 1003.1392
				xmax = 1003.2492
				text = "there"
			intervals [2780]:
				xmin = 1003.2492
				xmax = 1003.3292
				text = "s"
			intervals [2781]:
				xmin = 1003.3292
				xmax = 1003.6292
				text = "only"
			intervals [2782]:
				xmin = 1003.6292
				xmax = 1003.7592
				text = "boy"
			intervals [2783]:
				xmin = 1003.7592
				xmax = 1003.8492
				text = "that"
			intervals [2784]:
				xmin = 1003.8492
				xmax = 1003.8792
				text = "s"
			intervals [2785]:
				xmin = 1003.8792
				xmax = 1003.9092
				text = ""
			intervals [2786]:
				xmin = 1003.9092
				xmax = 1004.2892
				text = "foreign"
			intervals [2787]:
				xmin = 1004.2892
				xmax = 1005.5007
				text = ""
			intervals [2788]:
				xmin = 1005.5007
				xmax = 1005.7607
				text = "his"
			intervals [2789]:
				xmin = 1005.7607
				xmax = 1005.9907
				text = "mother"
			intervals [2790]:
				xmin = 1005.9907
				xmax = 1006.0507
				text = "and"
			intervals [2791]:
				xmin = 1006.0507
				xmax = 1006.5107
				text = "father"
			intervals [2792]:
				xmin = 1006.5107
				xmax = 1006.5907
				text = "are"
			intervals [2793]:
				xmin = 1006.5907
				xmax = 1006.7107
				text = ""
			intervals [2794]:
				xmin = 1006.7107
				xmax = 1006.9007
				text = "are"
			intervals [2795]:
				xmin = 1006.9007
				xmax = 1007.2207
				text = "from"
			intervals [2796]:
				xmin = 1007.2207
				xmax = 1007.2907
				text = "the"
			intervals [2797]:
				xmin = 1007.2907
				xmax = 1008.0895
				text = ""
			intervals [2798]:
				xmin = 1008.0895
				xmax = 1008.5995
				text = "chinese"
			intervals [2799]:
				xmin = 1008.5995
				xmax = 1008.9495
				text = "embassy"
			intervals [2800]:
				xmin = 1008.9495
				xmax = 1009.0995
				text = "i"
			intervals [2801]:
				xmin = 1009.0995
				xmax = 1009.1295
				text = ""
			intervals [2802]:
				xmin = 1009.1295
				xmax = 1009.4195
				text = "think"
			intervals [2803]:
				xmin = 1009.4195
				xmax = 1009.4595
				text = "i"
			intervals [2804]:
				xmin = 1009.4595
				xmax = 1009.6695
				text = "think"
			intervals [2805]:
				xmin = 1009.6695
				xmax = 1009.6995
				text = ""
			intervals [2806]:
				xmin = 1009.6995
				xmax = 1009.7695
				text = "he"
			intervals [2807]:
				xmin = 1009.7695
				xmax = 1009.8495
				text = "is"
			intervals [2808]:
				xmin = 1009.8495
				xmax = 1009.9495
				text = "the"
			intervals [2809]:
				xmin = 1009.9495
				xmax = 1010.4195
				text = "ambassador"
			intervals [2810]:
				xmin = 1010.4195
				xmax = 1010.4795
				text = "of"
			intervals [2811]:
				xmin = 1010.4795
				xmax = 1010.5095
				text = ""
			intervals [2812]:
				xmin = 1010.5095
				xmax = 1010.8395
				text = "china"
			intervals [2813]:
				xmin = 1010.8395
				xmax = 1010.9495
				text = "but"
			intervals [2814]:
				xmin = 1010.9495
				xmax = 1010.9795
				text = ""
			intervals [2815]:
				xmin = 1010.9795
				xmax = 1011.1995
				text = "he"
			intervals [2816]:
				xmin = 1011.1995
				xmax = 1011.4795
				text = "does"
			intervals [2817]:
				xmin = 1011.4795
				xmax = 1012.1441
				text = ""
			intervals [2818]:
				xmin = 1012.1441
				xmax = 1012.4541
				text = "um"
			intervals [2819]:
				xmin = 1012.4541
				xmax = 1012.6041
				text = "i've"
			intervals [2820]:
				xmin = 1012.6041
				xmax = 1012.9041
				text = "never"
			intervals [2821]:
				xmin = 1012.9041
				xmax = 1013.1541
				text = "heard"
			intervals [2822]:
				xmin = 1013.1541
				xmax = 1013.3641
				text = "him"
			intervals [2823]:
				xmin = 1013.3641
				xmax = 1013.7441
				text = "speak"
			intervals [2824]:
				xmin = 1013.7441
				xmax = 1013.8841
				text = "he"
			intervals [2825]:
				xmin = 1013.8841
				xmax = 1014.1941
				text = "speaks"
			intervals [2826]:
				xmin = 1014.1941
				xmax = 1014.2241
				text = ""
			intervals [2827]:
				xmin = 1014.2241
				xmax = 1014.6441
				text = "perfect"
			intervals [2828]:
				xmin = 1014.6441
				xmax = 1015.1441
				text = "english"
			intervals [2829]:
				xmin = 1015.1441
				xmax = 1015.3141
				text = "so"
			intervals [2830]:
				xmin = 1015.3141
				xmax = 1015.4341
				text = "i"
			intervals [2831]:
				xmin = 1015.4341
				xmax = 1015.6341
				text = "don't"
			intervals [2832]:
				xmin = 1015.6341
				xmax = 1015.7941
				text = "really"
			intervals [2833]:
				xmin = 1015.7941
				xmax = 1015.8541
				text = ""
			intervals [2834]:
				xmin = 1015.8541
				xmax = 1016.0841
				text = "know"
			intervals [2835]:
				xmin = 1016.0841
				xmax = 1016.2041
				text = "if"
			intervals [2836]:
				xmin = 1016.2041
				xmax = 1016.3541
				text = "he"
			intervals [2837]:
				xmin = 1016.3541
				xmax = 1016.5141
				text = "s"
			intervals [2838]:
				xmin = 1016.5141
				xmax = 1017.2895
				text = ""
			intervals [2839]:
				xmin = 1017.2895
				xmax = 1017.5195
				text = "really"
			intervals [2840]:
				xmin = 1017.5195
				xmax = 1017.8895
				text = "talks"
			intervals [2841]:
				xmin = 1017.8895
				xmax = 1017.9895
				text = "the"
			intervals [2842]:
				xmin = 1017.9895
				xmax = 1018.4495
				text = "language"
			intervals [2843]:
				xmin = 1018.4495
				xmax = 1018.4995
				text = "or"
			intervals [2844]:
				xmin = 1018.4995
				xmax = 1018.5295
				text = ""
			intervals [2845]:
				xmin = 1018.5295
				xmax = 1018.7695
				text = "what"
			intervals [2846]:
				xmin = 1018.7695
				xmax = 1021.8214
				text = ""
			intervals [2847]:
				xmin = 1021.8214
				xmax = 1022.2714
				text = "mm-hm"
			intervals [2848]:
				xmin = 1022.2714
				xmax = 1029.5473
				text = ""
			intervals [2849]:
				xmin = 1029.5473
				xmax = 1030.1173
				text = "um"
			intervals [2850]:
				xmin = 1030.1173
				xmax = 1032.3339
				text = ""
			intervals [2851]:
				xmin = 1032.3339
				xmax = 1032.4639
				text = "we're"
			intervals [2852]:
				xmin = 1032.4639
				xmax = 1032.6939
				text = "all"
			intervals [2853]:
				xmin = 1032.6939
				xmax = 1033.2439
				text = "mix"
			intervals [2854]:
				xmin = 1033.2439
				xmax = 1034.0925
				text = ""
			intervals [2855]:
				xmin = 1034.0925
				xmax = 1034.4725
				text = "um"
			intervals [2856]:
				xmin = 1034.4725
				xmax = 1034.5525
				text = ""
			intervals [2857]:
				xmin = 1034.5525
				xmax = 1035.1725
				text = "except"
			intervals [2858]:
				xmin = 1035.1725
				xmax = 1035.4521
				text = ""
			intervals [2859]:
				xmin = 1035.4521
				xmax = 1035.7921
				text = "well"
			intervals [2860]:
				xmin = 1035.7921
				xmax = 1037.9436
				text = ""
			intervals [2861]:
				xmin = 1037.9436
				xmax = 1038.0436
				text = "there"
			intervals [2862]:
				xmin = 1038.0436
				xmax = 1038.0736
				text = "are"
			intervals [2863]:
				xmin = 1038.0736
				xmax = 1038.5736
				text = "no"
			intervals [2864]:
				xmin = 1038.5736
				xmax = 1038.7635
				text = ""
			intervals [2865]:
				xmin = 1038.7635
				xmax = 1039.4435
				text = "japanese"
			intervals [2866]:
				xmin = 1039.4435
				xmax = 1039.5035
				text = "or"
			intervals [2867]:
				xmin = 1039.5035
				xmax = 1040.3435
				text = "chinese"
			intervals [2868]:
				xmin = 1040.3435
				xmax = 1040.7733
				text = ""
			intervals [2869]:
				xmin = 1040.7733
				xmax = 1040.8533
				text = "in"
			intervals [2870]:
				xmin = 1040.8533
				xmax = 1041.0033
				text = "our"
			intervals [2871]:
				xmin = 1041.0033
				xmax = 1041.4133
				text = "group"
			intervals [2872]:
				xmin = 1041.4133
				xmax = 1042.0949
				text = ""
			intervals [2873]:
				xmin = 1042.0949
				xmax = 1042.2749
				text = "just"
			intervals [2874]:
				xmin = 1042.2749
				xmax = 1042.3049
				text = ""
			intervals [2875]:
				xmin = 1042.3049
				xmax = 1042.7049
				text = "negros"
			intervals [2876]:
				xmin = 1042.7049
				xmax = 1042.8149
				text = "and"
			intervals [2877]:
				xmin = 1042.8149
				xmax = 1043.1249
				text = "whites"
			intervals [2878]:
				xmin = 1043.1249
				xmax = 1043.1549
				text = ""
			intervals [2879]:
				xmin = 1043.1549
				xmax = 1043.2149
				text = "and"
			intervals [2880]:
				xmin = 1043.2149
				xmax = 1043.3549
				text = "that"
			intervals [2881]:
				xmin = 1043.3549
				xmax = 1043.4349
				text = "s"
			intervals [2882]:
				xmin = 1043.4349
				xmax = 1043.5049
				text = ""
			intervals [2883]:
				xmin = 1043.5049
				xmax = 1043.5749
				text = "all"
			intervals [2884]:
				xmin = 1043.5749
				xmax = 1048.384
				text = ""
			intervals [2885]:
				xmin = 1048.384
				xmax = 1048.934
				text = "washington"
			intervals [2886]:
				xmin = 1048.934
				xmax = 1049.034
				text = "and"
			intervals [2887]:
				xmin = 1049.034
				xmax = 1049.514
				text = "maryland"
			intervals [2888]:
				xmin = 1049.514
				xmax = 1049.604
				text = "and"
			intervals [2889]:
				xmin = 1049.604
				xmax = 1050.104
				text = "virginia"
			intervals [2890]:
				xmin = 1050.104
				xmax = 1052.6846
				text = ""
			intervals [2891]:
				xmin = 1052.6846
				xmax = 1053.2346
				text = "mm-hm"
			intervals [2892]:
				xmin = 1053.2346
				xmax = 1062.9441
				text = ""
			intervals [2893]:
				xmin = 1062.9441
				xmax = 1063.3441
				text = "um"
			intervals [2894]:
				xmin = 1063.3441
				xmax = 1065.2989
				text = ""
			intervals [2895]:
				xmin = 1065.2989
				xmax = 1065.7889
				text = "well"
			intervals [2896]:
				xmin = 1065.7889
				xmax = 1066.2514
				text = ""
			intervals [2897]:
				xmin = 1066.2514
				xmax = 1066.4114
				text = "i"
			intervals [2898]:
				xmin = 1066.4114
				xmax = 1066.5414
				text = "don't"
			intervals [2899]:
				xmin = 1066.5414
				xmax = 1066.6514
				text = "know"
			intervals [2900]:
				xmin = 1066.6514
				xmax = 1066.8014
				text = "they"
			intervals [2901]:
				xmin = 1066.8014
				xmax = 1067.1014
				text = "really"
			intervals [2902]:
				xmin = 1067.1014
				xmax = 1067.1614
				text = "j-"
			intervals [2903]:
				xmin = 1067.1614
				xmax = 1067.7258
				text = ""
			intervals [2904]:
				xmin = 1067.7258
				xmax = 1067.8958
				text = "just"
			intervals [2905]:
				xmin = 1067.8958
				xmax = 1068.0758
				text = "have"
			intervals [2906]:
				xmin = 1068.0758
				xmax = 1068.1758
				text = "to"
			intervals [2907]:
				xmin = 1068.1758
				xmax = 1068.5158
				text = "be"
			intervals [2908]:
				xmin = 1068.5158
				xmax = 1069.3777
				text = ""
			intervals [2909]:
				xmin = 1069.3777
				xmax = 1069.9577
				text = "outgoing"
			intervals [2910]:
				xmin = 1069.9577
				xmax = 1070.0877
				text = "and"
			intervals [2911]:
				xmin = 1070.0877
				xmax = 1070.3877
				text = "nice"
			intervals [2912]:
				xmin = 1070.3877
				xmax = 1070.4777
				text = "i"
			intervals [2913]:
				xmin = 1070.4777
				xmax = 1070.7477
				text = "mean"
			intervals [2914]:
				xmin = 1070.7477
				xmax = 1072.2887
				text = ""
			intervals [2915]:
				xmin = 1072.2887
				xmax = 1072.4287
				text = "they"
			intervals [2916]:
				xmin = 1072.4287
				xmax = 1072.6187
				text = "can"
			intervals [2917]:
				xmin = 1072.6187
				xmax = 1072.8287
				text = "be"
			intervals [2918]:
				xmin = 1072.8287
				xmax = 1073.1886
				text = ""
			intervals [2919]:
				xmin = 1073.1886
				xmax = 1073.2786
				text = "they"
			intervals [2920]:
				xmin = 1073.2786
				xmax = 1073.4786
				text = "have"
			intervals [2921]:
				xmin = 1073.4786
				xmax = 1073.5486
				text = "to"
			intervals [2922]:
				xmin = 1073.5486
				xmax = 1073.7086
				text = "be"
			intervals [2923]:
				xmin = 1073.7086
				xmax = 1074.4486
				text = "likeable"
			intervals [2924]:
				xmin = 1074.4486
				xmax = 1075.084
				text = ""
			intervals [2925]:
				xmin = 1075.084
				xmax = 1075.134
				text = "i"
			intervals [2926]:
				xmin = 1075.134
				xmax = 1075.304
				text = "mean"
			intervals [2927]:
				xmin = 1075.304
				xmax = 1075.424
				text = "we"
			intervals [2928]:
				xmin = 1075.424
				xmax = 1075.694
				text = "don't"
			intervals [2929]:
				xmin = 1075.694
				xmax = 1076.6834
				text = ""
			intervals [2930]:
				xmin = 1076.6834
				xmax = 1076.9534
				text = "like"
			intervals [2931]:
				xmin = 1076.9534
				xmax = 1077.2629
				text = ""
			intervals [2932]:
				xmin = 1077.2629
				xmax = 1077.7829
				text = "snotty"
			intervals [2933]:
				xmin = 1077.7829
				xmax = 1078.2029
				text = ""
			intervals [2934]:
				xmin = 1078.2029
				xmax = 1078.4529
				text = "people"
			intervals [2935]:
				xmin = 1078.4529
				xmax = 1079.1575
				text = ""
			intervals [2936]:
				xmin = 1079.1575
				xmax = 1079.2875
				text = "who"
			intervals [2937]:
				xmin = 1079.2875
				xmax = 1079.5575
				text = "think"
			intervals [2938]:
				xmin = 1079.5575
				xmax = 1079.6975
				text = "they're"
			intervals [2939]:
				xmin = 1079.6975
				xmax = 1080.0475
				text = "better"
			intervals [2940]:
				xmin = 1080.0475
				xmax = 1080.2275
				text = "than"
			intervals [2941]:
				xmin = 1080.2275
				xmax = 1080.9175
				text = "others"
			intervals [2942]:
				xmin = 1080.9175
				xmax = 1081.2558
				text = ""
			intervals [2943]:
				xmin = 1081.2558
				xmax = 1081.6658
				text = "and"
			intervals [2944]:
				xmin = 1081.6658
				xmax = 1083.1483
				text = ""
			intervals [2945]:
				xmin = 1083.1483
				xmax = 1083.2383
				text = "i"
			intervals [2946]:
				xmin = 1083.2383
				xmax = 1083.3683
				text = "don't"
			intervals [2947]:
				xmin = 1083.3683
				xmax = 1083.5383
				text = "know"
			intervals [2948]:
				xmin = 1083.5383
				xmax = 1083.6783
				text = "that"
			intervals [2949]:
				xmin = 1083.6783
				xmax = 1083.9517
				text = ""
			intervals [2950]:
				xmin = 1083.9517
				xmax = 1084.4217
				text = "um"
			intervals [2951]:
				xmin = 1084.4217
				xmax = 1085.1409
				text = ""
			intervals [2952]:
				xmin = 1085.1409
				xmax = 1085.2409
				text = "<unk>"
			intervals [2953]:
				xmin = 1085.2409
				xmax = 1085.7564
				text = ""
			intervals [2954]:
				xmin = 1085.7564
				xmax = 1085.9064
				text = "i"
			intervals [2955]:
				xmin = 1085.9064
				xmax = 1086.1164
				text = "know"
			intervals [2956]:
				xmin = 1086.1164
				xmax = 1086.2464
				text = "we"
			intervals [2957]:
				xmin = 1086.2464
				xmax = 1086.5864
				text = "talk"
			intervals [2958]:
				xmin = 1086.5864
				xmax = 1086.8964
				text = "about"
			intervals [2959]:
				xmin = 1086.8964
				xmax = 1087.0664
				text = "some"
			intervals [2960]:
				xmin = 1087.0664
				xmax = 1087.1264
				text = "of"
			intervals [2961]:
				xmin = 1087.1264
				xmax = 1087.2664
				text = "the"
			intervals [2962]:
				xmin = 1087.2664
				xmax = 1087.4564
				text = "other"
			intervals [2963]:
				xmin = 1087.4564
				xmax = 1087.9364
				text = "girls"
			intervals [2964]:
				xmin = 1087.9364
				xmax = 1087.9664
				text = ""
			intervals [2965]:
				xmin = 1087.9664
				xmax = 1088.0464
				text = "in"
			intervals [2966]:
				xmin = 1088.0464
				xmax = 1088.1864
				text = "our"
			intervals [2967]:
				xmin = 1088.1864
				xmax = 1088.6164
				text = "class"
			intervals [2968]:
				xmin = 1088.6164
				xmax = 1088.7764
				text = "but"
			intervals [2969]:
				xmin = 1088.7764
				xmax = 1089.2842
				text = ""
			intervals [2970]:
				xmin = 1089.2842
				xmax = 1089.3642
				text = "we"
			intervals [2971]:
				xmin = 1089.3642
				xmax = 1089.5742
				text = "don't"
			intervals [2972]:
				xmin = 1089.5742
				xmax = 1090.0642
				text = "really"
			intervals [2973]:
				xmin = 1090.0642
				xmax = 1090.2681
				text = ""
			intervals [2974]:
				xmin = 1090.2681
				xmax = 1090.4481
				text = "when"
			intervals [2975]:
				xmin = 1090.4481
				xmax = 1090.6581
				text = "we"
			intervals [2976]:
				xmin = 1090.6581
				xmax = 1091.0881
				text = "talking"
			intervals [2977]:
				xmin = 1091.0881
				xmax = 1091.3081
				text = "about"
			intervals [2978]:
				xmin = 1091.3081
				xmax = 1091.4581
				text = "them"
			intervals [2979]:
				xmin = 1091.4581
				xmax = 1091.5481
				text = "to"
			intervals [2980]:
				xmin = 1091.5481
				xmax = 1092.0481
				text = "someone"
			intervals [2981]:
				xmin = 1092.0481
				xmax = 1092.6936
				text = ""
			intervals [2982]:
				xmin = 1092.6936
				xmax = 1092.9936
				text = "out"
			intervals [2983]:
				xmin = 1092.9936
				xmax = 1093.0936
				text = "of"
			intervals [2984]:
				xmin = 1093.0936
				xmax = 1093.2236
				text = "the"
			intervals [2985]:
				xmin = 1093.2236
				xmax = 1093.6036
				text = "group"
			intervals [2986]:
				xmin = 1093.6036
				xmax = 1093.9236
				text = "or"
			intervals [2987]:
				xmin = 1093.9236
				xmax = 1094.4049
				text = ""
			intervals [2988]:
				xmin = 1094.4049
				xmax = 1094.7149
				text = "or"
			intervals [2989]:
				xmin = 1094.7149
				xmax = 1094.8749
				text = "we"
			intervals [2990]:
				xmin = 1094.8749
				xmax = 1095.1749
				text = "don't"
			intervals [2991]:
				xmin = 1095.1749
				xmax = 1095.2649
				text = ""
			intervals [2992]:
				xmin = 1095.2649
				xmax = 1095.7949
				text = "ever"
			intervals [2993]:
				xmin = 1095.7949
				xmax = 1096.6558
				text = ""
			intervals [2994]:
				xmin = 1096.6558
				xmax = 1096.9658
				text = "talk"
			intervals [2995]:
				xmin = 1096.9658
				xmax = 1097.0258
				text = "ab-"
			intervals [2996]:
				xmin = 1097.0258
				xmax = 1097.2959
				text = ""
			intervals [2997]:
				xmin = 1097.2959
				xmax = 1097.6859
				text = "down"
			intervals [2998]:
				xmin = 1097.6859
				xmax = 1097.8159
				text = "to"
			intervals [2999]:
				xmin = 1097.8159
				xmax = 1098.1859
				text = "them"
			intervals [3000]:
				xmin = 1098.1859
				xmax = 1099.7894
				text = ""
			intervals [3001]:
				xmin = 1099.7894
				xmax = 1099.9194
				text = "i"
			intervals [3002]:
				xmin = 1099.9194
				xmax = 1100.1894
				text = "mean"
			intervals [3003]:
				xmin = 1100.1894
				xmax = 1100.2494
				text = "we"
			intervals [3004]:
				xmin = 1100.2494
				xmax = 1100.4794
				text = "<unk>"
			intervals [3005]:
				xmin = 1100.4794
				xmax = 1100.8605
				text = ""
			intervals [3006]:
				xmin = 1100.8605
				xmax = 1100.9205
				text = "we"
			intervals [3007]:
				xmin = 1100.9205
				xmax = 1100.9705
				text = "<unk>"
			intervals [3008]:
				xmin = 1100.9705
				xmax = 1101.3605
				text = "talk"
			intervals [3009]:
				xmin = 1101.3605
				xmax = 1101.6605
				text = "about"
			intervals [3010]:
				xmin = 1101.6605
				xmax = 1101.8005
				text = "them"
			intervals [3011]:
				xmin = 1101.8005
				xmax = 1101.9105
				text = "but"
			intervals [3012]:
				xmin = 1101.9105
				xmax = 1102.1405
				text = "not"
			intervals [3013]:
				xmin = 1102.1405
				xmax = 1102.2805
				text = "in"
			intervals [3014]:
				xmin = 1102.2805
				xmax = 1102.3305
				text = "a"
			intervals [3015]:
				xmin = 1102.3305
				xmax = 1102.7705
				text = "very"
			intervals [3016]:
				xmin = 1102.7705
				xmax = 1102.9508
				text = ""
			intervals [3017]:
				xmin = 1102.9508
				xmax = 1103.2308
				text = "hurt"
			intervals [3018]:
				xmin = 1103.2308
				xmax = 1103.5299
				text = ""
			intervals [3019]:
				xmin = 1103.5299
				xmax = 1104.0399
				text = "hurting"
			intervals [3020]:
				xmin = 1104.0399
				xmax = 1104.3999
				text = "way"
			intervals [3021]:
				xmin = 1104.3999
				xmax = 1105.5216
				text = ""
			intervals [3022]:
				xmin = 1105.5216
				xmax = 1105.5816
				text = "i"
			intervals [3023]:
				xmin = 1105.5816
				xmax = 1105.8116
				text = "don't"
			intervals [3024]:
				xmin = 1105.8116
				xmax = 1106.9858
				text = ""
			intervals [3025]:
				xmin = 1106.9858
				xmax = 1107.0658
				text = "i"
			intervals [3026]:
				xmin = 1107.0658
				xmax = 1107.1958
				text = "don't"
			intervals [3027]:
				xmin = 1107.1958
				xmax = 1107.2258
				text = ""
			intervals [3028]:
				xmin = 1107.2258
				xmax = 1107.3658
				text = "we"
			intervals [3029]:
				xmin = 1107.3658
				xmax = 1107.5458
				text = "don't"
			intervals [3030]:
				xmin = 1107.5458
				xmax = 1107.6758
				text = "like"
			intervals [3031]:
				xmin = 1107.6758
				xmax = 1107.7458
				text = ""
			intervals [3032]:
				xmin = 1107.7458
				xmax = 1107.9458
				text = "that"
			intervals [3033]:
				xmin = 1107.9458
				xmax = 1108.3658
				text = "<unk>"
			intervals [3034]:
				xmin = 1108.3658
				xmax = 1109.9649
				text = ""
			intervals [3035]:
				xmin = 1109.9649
				xmax = 1110.3449
				text = "mm-hm"
			intervals [3036]:
				xmin = 1110.3449
				xmax = 1114.7184
				text = ""
			intervals [3037]:
				xmin = 1114.7184
				xmax = 1114.7984
				text = "a"
			intervals [3038]:
				xmin = 1114.7984
				xmax = 1115.1084
				text = "lawyer"
			intervals [3039]:
				xmin = 1115.1084
				xmax = 1120.3473
				text = ""
			intervals [3040]:
				xmin = 1120.3473
				xmax = 1120.3773
				text = "i"
			intervals [3041]:
				xmin = 1120.3773
				xmax = 1120.6473
				text = "don't"
			intervals [3042]:
				xmin = 1120.6473
				xmax = 1120.9173
				text = "know"
			intervals [3043]:
				xmin = 1120.9173
				xmax = 1120.9973
				text = "i"
			intervals [3044]:
				xmin = 1120.9973
				xmax = 1121.1473
				text = "don't"
			intervals [3045]:
				xmin = 1121.1473
				xmax = 1121.2873
				text = "know"
			intervals [3046]:
				xmin = 1121.2873
				xmax = 1121.3573
				text = "the"
			intervals [3047]:
				xmin = 1121.3573
				xmax = 1121.5973
				text = ""
			intervals [3048]:
				xmin = 1121.5973
				xmax = 1121.6873
				text = "the"
			intervals [3049]:
				xmin = 1121.6873
				xmax = 1121.7473
				text = ""
			intervals [3050]:
				xmin = 1121.7473
				xmax = 1122.0773
				text = "first"
			intervals [3051]:
				xmin = 1122.0773
				xmax = 1122.3573
				text = "thing"
			intervals [3052]:
				xmin = 1122.3573
				xmax = 1122.6073
				text = "about"
			intervals [3053]:
				xmin = 1122.6073
				xmax = 1123.1273
				text = "becoming"
			intervals [3054]:
				xmin = 1123.1273
				xmax = 1123.1773
				text = "a"
			intervals [3055]:
				xmin = 1123.1773
				xmax = 1123.5173
				text = "lawyer"
			intervals [3056]:
				xmin = 1123.5173
				xmax = 1123.8273
				text = "i"
			intervals [3057]:
				xmin = 1123.8273
				xmax = 1123.8573
				text = "<unk>"
			intervals [3058]:
				xmin = 1123.8573
				xmax = 1123.9873
				text = "just"
			intervals [3059]:
				xmin = 1123.9873
				xmax = 1124.1573
				text = "have"
			intervals [3060]:
				xmin = 1124.1573
				xmax = 1124.2373
				text = "to"
			intervals [3061]:
				xmin = 1124.2373
				xmax = 1124.4273
				text = "keep"
			intervals [3062]:
				xmin = 1124.4273
				xmax = 1124.4773
				text = ""
			intervals [3063]:
				xmin = 1124.4773
				xmax = 1124.6573
				text = "going"
			intervals [3064]:
				xmin = 1124.6573
				xmax = 1124.7273
				text = "to"
			intervals [3065]:
				xmin = 1124.7273
				xmax = 1125.0273
				text = "school"
			intervals [3066]:
				xmin = 1125.0273
				xmax = 1125.1473
				text = "i"
			intervals [3067]:
				xmin = 1125.1473
				xmax = 1125.1873
				text = ""
			intervals [3068]:
				xmin = 1125.1873
				xmax = 1125.5273
				text = "guess"
			intervals [3069]:
				xmin = 1125.5273
				xmax = 1130.6708
				text = ""
			intervals [3070]:
				xmin = 1130.6708
				xmax = 1131.0408
				text = "now"
			intervals [3071]:
				xmin = 1131.0408
				xmax = 1132.1941
				text = ""
			intervals [3072]:
				xmin = 1132.1941
				xmax = 1132.2541
				text = "i"
			intervals [3073]:
				xmin = 1132.2541
				xmax = 1132.3941
				text = "don't"
			intervals [3074]:
				xmin = 1132.3941
				xmax = 1132.4641
				text = "know"
			intervals [3075]:
				xmin = 1132.4641
				xmax = 1132.5541
				text = "i"
			intervals [3076]:
				xmin = 1132.5541
				xmax = 1132.7841
				text = "just"
			intervals [3077]:
				xmin = 1132.7841
				xmax = 1132.9341
				text = "one"
			intervals [3078]:
				xmin = 1132.9341
				xmax = 1133.0141
				text = "day"
			intervals [3079]:
				xmin = 1133.0141
				xmax = 1133.1141
				text = "i"
			intervals [3080]:
				xmin = 1133.1141
				xmax = 1133.2741
				text = "said"
			intervals [3081]:
				xmin = 1133.2741
				xmax = 1133.3441
				text = "i"
			intervals [3082]:
				xmin = 1133.3441
				xmax = 1133.5341
				text = "wanted"
			intervals [3083]:
				xmin = 1133.5341
				xmax = 1133.5941
				text = "to"
			intervals [3084]:
				xmin = 1133.5941
				xmax = 1133.6341
				text = ""
			intervals [3085]:
				xmin = 1133.6341
				xmax = 1133.7141
				text = "be"
			intervals [3086]:
				xmin = 1133.7141
				xmax = 1133.8241
				text = "a"
			intervals [3087]:
				xmin = 1133.8241
				xmax = 1134.2541
				text = "lawyer"
			intervals [3088]:
				xmin = 1134.2541
				xmax = 1137.5966
				text = ""
			intervals [3089]:
				xmin = 1137.5966
				xmax = 1137.8666
				text = "going"
			intervals [3090]:
				xmin = 1137.8666
				xmax = 1137.9766
				text = "to"
			intervals [3091]:
				xmin = 1137.9766
				xmax = 1138.3566
				text = "court"
			intervals [3092]:
				xmin = 1138.3566
				xmax = 1138.5566
				text = ""
			intervals [3093]:
				xmin = 1138.5566
				xmax = 1138.8566
				text = "<unk>"
			intervals [3094]:
				xmin = 1138.8566
				xmax = 1139.4401
				text = ""
			intervals [3095]:
				xmin = 1139.4401
				xmax = 1139.7801
				text = "talking"
			intervals [3096]:
				xmin = 1139.7801
				xmax = 1139.9501
				text = "to"
			intervals [3097]:
				xmin = 1139.9501
				xmax = 1140.0201
				text = "a"
			intervals [3098]:
				xmin = 1140.0201
				xmax = 1140.4201
				text = "jury"
			intervals [3099]:
				xmin = 1140.4201
				xmax = 1141.0001
				text = "persuading"
			intervals [3100]:
				xmin = 1141.0001
				xmax = 1141.0801
				text = "a"
			intervals [3101]:
				xmin = 1141.0801
				xmax = 1141.5201
				text = "jury"
			intervals [3102]:
				xmin = 1141.5201
				xmax = 1144.8749
				text = ""
			intervals [3103]:
				xmin = 1144.8749
				xmax = 1145.1549
				text = "mm-hm"
			intervals [3104]:
				xmin = 1145.1549
				xmax = 1153.972
				text = ""
			intervals [3105]:
				xmin = 1153.972
				xmax = 1154.032
				text = "<unk>"
			intervals [3106]:
				xmin = 1154.032
				xmax = 1154.7266
				text = ""
			intervals [3107]:
				xmin = 1154.7266
				xmax = 1155.1666
				text = "um"
			intervals [3108]:
				xmin = 1155.1666
				xmax = 1155.6392
				text = ""
			intervals [3109]:
				xmin = 1155.6392
				xmax = 1155.8292
				text = "no"
			intervals [3110]:
				xmin = 1155.8292
				xmax = 1155.9892
				text = "this"
			intervals [3111]:
				xmin = 1155.9892
				xmax = 1156.3392
				text = "summer"
			intervals [3112]:
				xmin = 1156.3392
				xmax = 1156.4992
				text = "i"
			intervals [3113]:
				xmin = 1156.4992
				xmax = 1157.0492
				text = "worked"
			intervals [3114]:
				xmin = 1157.0492
				xmax = 1157.2307
				text = ""
			intervals [3115]:
				xmin = 1157.2307
				xmax = 1157.5107
				text = "um"
			intervals [3116]:
				xmin = 1157.5107
				xmax = 1158.4218
				text = ""
			intervals [3117]:
				xmin = 1158.4218
				xmax = 1158.5718
				text = "as"
			intervals [3118]:
				xmin = 1158.5718
				xmax = 1158.6218
				text = "a"
			intervals [3119]:
				xmin = 1158.6218
				xmax = 1159.1418
				text = "counselor"
			intervals [3120]:
				xmin = 1159.1418
				xmax = 1159.2318
				text = "at"
			intervals [3121]:
				xmin = 1159.2318
				xmax = 1159.2718
				text = "a"
			intervals [3122]:
				xmin = 1159.2718
				xmax = 1159.3318
				text = ""
			intervals [3123]:
				xmin = 1159.3318
				xmax = 1159.6518
				text = "camp"
			intervals [3124]:
				xmin = 1159.6518
				xmax = 1160.4282
				text = ""
			intervals [3125]:
				xmin = 1160.4282
				xmax = 1160.5182
				text = "that"
			intervals [3126]:
				xmin = 1160.5182
				xmax = 1160.7982
				text = "s"
			intervals [3127]:
				xmin = 1160.7982
				xmax = 1160.8282
				text = ""
			intervals [3128]:
				xmin = 1160.8282
				xmax = 1161.2582
				text = "all"
			intervals [3129]:
				xmin = 1161.2582
				xmax = 1163.5412
				text = ""
			intervals [3130]:
				xmin = 1163.5412
				xmax = 1163.8912
				text = "um"
			intervals [3131]:
				xmin = 1163.8912
				xmax = 1163.9712
				text = "i"
			intervals [3132]:
				xmin = 1163.9712
				xmax = 1164.2712
				text = "worked"
			intervals [3133]:
				xmin = 1164.2712
				xmax = 1164.4212
				text = "ar-"
			intervals [3134]:
				xmin = 1164.4212
				xmax = 1164.5612
				text = ""
			intervals [3135]:
				xmin = 1164.5612
				xmax = 1164.7112
				text = "up"
			intervals [3136]:
				xmin = 1164.7112
				xmax = 1164.8112
				text = ""
			intervals [3137]:
				xmin = 1164.8112
				xmax = 1164.9312
				text = "the"
			intervals [3138]:
				xmin = 1164.9312
				xmax = 1165.3412
				text = "street"
			intervals [3139]:
				xmin = 1165.3412
				xmax = 1165.5112
				text = "at"
			intervals [3140]:
				xmin = 1165.5112
				xmax = 1165.6512
				text = "uh"
			intervals [3141]:
				xmin = 1165.6512
				xmax = 1166.0765
				text = ""
			intervals [3142]:
				xmin = 1166.0765
				xmax = 1166.2165
				text = "at"
			intervals [3143]:
				xmin = 1166.2165
				xmax = 1166.3165
				text = "the"
			intervals [3144]:
				xmin = 1166.3165
				xmax = 1166.7665
				text = "school"
			intervals [3145]:
				xmin = 1166.7665
				xmax = 1166.9165
				text = "at"
			intervals [3146]:
				xmin = 1166.9165
				xmax = 1167.2889
				text = ""
			intervals [3147]:
				xmin = 1167.2889
				xmax = 1167.3589
				text = "the"
			intervals [3148]:
				xmin = 1167.3589
				xmax = 1167.4389
				text = ""
			intervals [3149]:
				xmin = 1167.4389
				xmax = 1167.9989
				text = "elementary"
			intervals [3150]:
				xmin = 1167.9989
				xmax = 1168.3889
				text = "school"
			intervals [3151]:
				xmin = 1168.3889
				xmax = 1168.5889
				text = ""
			intervals [3152]:
				xmin = 1168.5889
				xmax = 1168.6989
				text = "and"
			intervals [3153]:
				xmin = 1168.6989
				xmax = 1168.8189
				text = "they"
			intervals [3154]:
				xmin = 1168.8189
				xmax = 1168.9889
				text = "have"
			intervals [3155]:
				xmin = 1168.9889
				xmax = 1169.0789
				text = "a"
			intervals [3156]:
				xmin = 1169.0789
				xmax = 1169.7051
				text = ""
			intervals [3157]:
				xmin = 1169.7051
				xmax = 1169.7551
				text = "a"
			intervals [3158]:
				xmin = 1169.7551
				xmax = 1170.0751
				text = "nine"
			intervals [3159]:
				xmin = 1170.0751
				xmax = 1170.1551
				text = "to"
			intervals [3160]:
				xmin = 1170.1551
				xmax = 1170.5051
				text = "twelve"
			intervals [3161]:
				xmin = 1170.5051
				xmax = 1170.6651
				text = "day"
			intervals [3162]:
				xmin = 1170.6651
				xmax = 1171.0351
				text = "care"
			intervals [3163]:
				xmin = 1171.0351
				xmax = 1171.1151
				text = ""
			intervals [3164]:
				xmin = 1171.1151
				xmax = 1171.5551
				text = "program"
			intervals [3165]:
				xmin = 1171.5551
				xmax = 1171.7951
				text = "during"
			intervals [3166]:
				xmin = 1171.7951
				xmax = 1171.8751
				text = "the"
			intervals [3167]:
				xmin = 1171.8751
				xmax = 1172.3051
				text = "summer"
			intervals [3168]:
				xmin = 1172.3051
				xmax = 1172.8532
				text = ""
			intervals [3169]:
				xmin = 1172.8532
				xmax = 1173.0332
				text = "for"
			intervals [3170]:
				xmin = 1173.0332
				xmax = 1173.0732
				text = ""
			intervals [3171]:
				xmin = 1173.0732
				xmax = 1173.4832
				text = "kids"
			intervals [3172]:
				xmin = 1173.4832
				xmax = 1173.6832
				text = "three"
			intervals [3173]:
				xmin = 1173.6832
				xmax = 1173.8032
				text = "to"
			intervals [3174]:
				xmin = 1173.8032
				xmax = 1174.4732
				text = "six"
			intervals [3175]:
				xmin = 1174.4732
				xmax = 1175.5639
				text = ""
			intervals [3176]:
				xmin = 1175.5639
				xmax = 1175.9139
				text = "and"
			intervals [3177]:
				xmin = 1175.9139
				xmax = 1176.0339
				text = "we"
			intervals [3178]:
				xmin = 1176.0339
				xmax = 1176.1939
				text = "have"
			intervals [3179]:
				xmin = 1176.1939
				xmax = 1176.2939
				text = "to"
			intervals [3180]:
				xmin = 1176.2939
				xmax = 1176.6139
				text = "pick"
			intervals [3181]:
				xmin = 1176.6139
				xmax = 1176.7739
				text = "up"
			intervals [3182]:
				xmin = 1176.7739
				xmax = 1176.9439
				text = ""
			intervals [3183]:
				xmin = 1176.9439
				xmax = 1177.3639
				text = "some"
			intervals [3184]:
				xmin = 1177.3639
				xmax = 1177.7368
				text = ""
			intervals [3185]:
				xmin = 1177.7368
				xmax = 1177.8068
				text = "we"
			intervals [3186]:
				xmin = 1177.8068
				xmax = 1178.0168
				text = "have"
			intervals [3187]:
				xmin = 1178.0168
				xmax = 1178.0468
				text = ""
			intervals [3188]:
				xmin = 1178.0468
				xmax = 1178.1068
				text = "a"
			intervals [3189]:
				xmin = 1178.1068
				xmax = 1178.4968
				text = "list"
			intervals [3190]:
				xmin = 1178.4968
				xmax = 1178.5568
				text = "and"
			intervals [3191]:
				xmin = 1178.5568
				xmax = 1178.6468
				text = "we"
			intervals [3192]:
				xmin = 1178.6468
				xmax = 1178.7768
				text = "have"
			intervals [3193]:
				xmin = 1178.7768
				xmax = 1178.8668
				text = "to"
			intervals [3194]:
				xmin = 1178.8668
				xmax = 1179.1168
				text = "pick"
			intervals [3195]:
				xmin = 1179.1168
				xmax = 1179.2368
				text = "up"
			intervals [3196]:
				xmin = 1179.2368
				xmax = 1179.4068
				text = "some"
			intervals [3197]:
				xmin = 1179.4068
				xmax = 1179.4768
				text = "of"
			intervals [3198]:
				xmin = 1179.4768
				xmax = 1179.5768
				text = "the"
			intervals [3199]:
				xmin = 1179.5768
				xmax = 1179.9068
				text = "kids"
			intervals [3200]:
				xmin = 1179.9068
				xmax = 1180.1468
				text = "and"
			intervals [3201]:
				xmin = 1180.1468
				xmax = 1180.4779
				text = ""
			intervals [3202]:
				xmin = 1180.4779
				xmax = 1180.7279
				text = "walk"
			intervals [3203]:
				xmin = 1180.7279
				xmax = 1180.8979
				text = "them"
			intervals [3204]:
				xmin = 1180.8979
				xmax = 1181.0879
				text = "to"
			intervals [3205]:
				xmin = 1181.0879
				xmax = 1181.1779
				text = "the"
			intervals [3206]:
				xmin = 1181.1779
				xmax = 1181.6679
				text = "school"
			intervals [3207]:
				xmin = 1181.6679
				xmax = 1181.7879
				text = "and"
			intervals [3208]:
				xmin = 1181.7879
				xmax = 1181.9879
				text = "then"
			intervals [3209]:
				xmin = 1181.9879
				xmax = 1182.2079
				text = "walk"
			intervals [3210]:
				xmin = 1182.2079
				xmax = 1182.2679
				text = ""
			intervals [3211]:
				xmin = 1182.2679
				xmax = 1182.4079
				text = "them"
			intervals [3212]:
				xmin = 1182.4079
				xmax = 1182.6279
				text = "back"
			intervals [3213]:
				xmin = 1182.6279
				xmax = 1182.9779
				text = "home"
			intervals [3214]:
				xmin = 1182.9779
				xmax = 1183.6679
				text = "afterwards"
			intervals [3215]:
				xmin = 1183.6679
				xmax = 1184.3196
				text = ""
			intervals [3216]:
				xmin = 1184.3196
				xmax = 1184.3796
				text = "and"
			intervals [3217]:
				xmin = 1184.3796
				xmax = 1184.4996
				text = "we"
			intervals [3218]:
				xmin = 1184.4996
				xmax = 1184.7596
				text = "just"
			intervals [3219]:
				xmin = 1184.7596
				xmax = 1184.7896
				text = ""
			intervals [3220]:
				xmin = 1184.7896
				xmax = 1184.9296
				text = "we"
			intervals [3221]:
				xmin = 1184.9296
				xmax = 1185.1096
				text = "have"
			intervals [3222]:
				xmin = 1185.1096
				xmax = 1185.1596
				text = ""
			intervals [3223]:
				xmin = 1185.1596
				xmax = 1185.2796
				text = "to"
			intervals [3224]:
				xmin = 1185.2796
				xmax = 1185.5496
				text = "feed"
			intervals [3225]:
				xmin = 1185.5496
				xmax = 1185.7596
				text = "'em"
			intervals [3226]:
				xmin = 1185.7596
				xmax = 1186.3233
				text = ""
			intervals [3227]:
				xmin = 1186.3233
				xmax = 1186.6333
				text = "juice"
			intervals [3228]:
				xmin = 1186.6333
				xmax = 1186.7333
				text = "and"
			intervals [3229]:
				xmin = 1186.7333
				xmax = 1187.2033
				text = "cookies"
			intervals [3230]:
				xmin = 1187.2033
				xmax = 1187.2933
				text = "we"
			intervals [3231]:
				xmin = 1187.2933
				xmax = 1187.3433
				text = ""
			intervals [3232]:
				xmin = 1187.3433
				xmax = 1187.6533
				text = "play"
			intervals [3233]:
				xmin = 1187.6533
				xmax = 1187.8833
				text = "with"
			intervals [3234]:
				xmin = 1187.8833
				xmax = 1188.0233
				text = "'em"
			intervals [3235]:
				xmin = 1188.0233
				xmax = 1188.1133
				text = "and"
			intervals [3236]:
				xmin = 1188.1133
				xmax = 1188.2333
				text = "then"
			intervals [3237]:
				xmin = 1188.2333
				xmax = 1188.3233
				text = "we"
			intervals [3238]:
				xmin = 1188.3233
				xmax = 1188.3733
				text = ""
			intervals [3239]:
				xmin = 1188.3733
				xmax = 1188.4433
				text = "p-"
			intervals [3240]:
				xmin = 1188.4433
				xmax = 1188.6033
				text = ""
			intervals [3241]:
				xmin = 1188.6033
				xmax = 1188.7233
				text = "p-"
			intervals [3242]:
				xmin = 1188.7233
				xmax = 1188.9081
				text = ""
			intervals [3243]:
				xmin = 1188.9081
				xmax = 1189.0581
				text = "put"
			intervals [3244]:
				xmin = 1189.0581
				xmax = 1189.1381
				text = "'em"
			intervals [3245]:
				xmin = 1189.1381
				xmax = 1189.2181
				text = "in"
			intervals [3246]:
				xmin = 1189.2181
				xmax = 1189.3081
				text = "the"
			intervals [3247]:
				xmin = 1189.3081
				xmax = 1189.8781
				text = "sprinkler"
			intervals [3248]:
				xmin = 1189.8781
				xmax = 1191.5108
				text = ""
			intervals [3249]:
				xmin = 1191.5108
				xmax = 1191.6208
				text = "and"
			intervals [3250]:
				xmin = 1191.6208
				xmax = 1191.9408
				text = "then"
			intervals [3251]:
				xmin = 1191.9408
				xmax = 1192.1536
				text = ""
			intervals [3252]:
				xmin = 1192.1536
				xmax = 1192.2436
				text = "we"
			intervals [3253]:
				xmin = 1192.2436
				xmax = 1192.4436
				text = "bring"
			intervals [3254]:
				xmin = 1192.4436
				xmax = 1192.5636
				text = "'em"
			intervals [3255]:
				xmin = 1192.5636
				xmax = 1192.5936
				text = ""
			intervals [3256]:
				xmin = 1192.5936
				xmax = 1192.8436
				text = "home"
			intervals [3257]:
				xmin = 1192.8436
				xmax = 1194.4838
				text = ""
			intervals [3258]:
				xmin = 1194.4838
				xmax = 1194.5238
				text = "oh"
			intervals [3259]:
				xmin = 1194.5238
				xmax = 1196.2138
				text = "<unk>"
			intervals [3260]:
				xmin = 1196.2138
				xmax = 1196.2838
				text = "no"
			intervals [3261]:
				xmin = 1196.2838
				xmax = 1196.7281
				text = ""
			intervals [3262]:
				xmin = 1196.7281
				xmax = 1196.7881
				text = "we"
			intervals [3263]:
				xmin = 1196.7881
				xmax = 1196.9481
				text = "put"
			intervals [3264]:
				xmin = 1196.9481
				xmax = 1197.0681
				text = "a"
			intervals [3265]:
				xmin = 1197.0681
				xmax = 1197.5781
				text = "sprinkler"
			intervals [3266]:
				xmin = 1197.5781
				xmax = 1197.7881
				text = "out"
			intervals [3267]:
				xmin = 1197.7881
				xmax = 1197.8481
				text = "in"
			intervals [3268]:
				xmin = 1197.8481
				xmax = 1197.9281
				text = "the"
			intervals [3269]:
				xmin = 1197.9281
				xmax = 1198.4681
				text = "street"
			intervals [3270]:
				xmin = 1198.4681
				xmax = 1199.0521
				text = ""
			intervals [3271]:
				xmin = 1199.0521
				xmax = 1199.2721
				text = "you"
			intervals [3272]:
				xmin = 1199.2721
				xmax = 1199.5821
				text = "can"
			intervals [3273]:
				xmin = 1199.5821
				xmax = 1199.8021
				text = ""
			intervals [3274]:
				xmin = 1199.8021
				xmax = 1200.1021
				text = "attach"
			intervals [3275]:
				xmin = 1200.1021
				xmax = 1200.1821
				text = "it"
			intervals [3276]:
				xmin = 1200.1821
				xmax = 1200.3221
				text = "to"
			intervals [3277]:
				xmin = 1200.3221
				xmax = 1200.3921
				text = "the"
			intervals [3278]:
				xmin = 1200.3921
				xmax = 1200.7321
				text = "fire"
			intervals [3279]:
				xmin = 1200.7321
				xmax = 1201.2321
				text = "house"
			intervals [3280]:
				xmin = 1201.2321
				xmax = 1201.8367
				text = ""
			intervals [3281]:
				xmin = 1201.8367
				xmax = 1201.9267
				text = "and"
			intervals [3282]:
				xmin = 1201.9267
				xmax = 1202.0467
				text = "they"
			intervals [3283]:
				xmin = 1202.0467
				xmax = 1202.3667
				text = "play"
			intervals [3284]:
				xmin = 1202.3667
				xmax = 1202.4667
				text = "in"
			intervals [3285]:
				xmin = 1202.4667
				xmax = 1202.5667
				text = "that"
			intervals [3286]:
				xmin = 1202.5667
				xmax = 1202.7867
				text = "and"
			intervals [3287]:
				xmin = 1202.7867
				xmax = 1202.8167
				text = ""
			intervals [3288]:
				xmin = 1202.8167
				xmax = 1203.0467
				text = "they"
			intervals [3289]:
				xmin = 1203.0467
				xmax = 1203.2267
				text = "have"
			intervals [3290]:
				xmin = 1203.2267
				xmax = 1203.2967
				text = "to"
			intervals [3291]:
				xmin = 1203.2967
				xmax = 1203.3267
				text = ""
			intervals [3292]:
				xmin = 1203.3267
				xmax = 1203.4767
				text = "be"
			intervals [3293]:
				xmin = 1203.4767
				xmax = 1203.7332
				text = ""
			intervals [3294]:
				xmin = 1203.7332
				xmax = 1203.9132
				text = "bring"
			intervals [3295]:
				xmin = 1203.9132
				xmax = 1204.0132
				text = "their"
			intervals [3296]:
				xmin = 1204.0132
				xmax = 1204.0532
				text = ""
			intervals [3297]:
				xmin = 1204.0532
				xmax = 1204.5632
				text = "towels"
			intervals [3298]:
				xmin = 1204.5632
				xmax = 1204.5932
				text = ""
			intervals [3299]:
				xmin = 1204.5932
				xmax = 1204.6632
				text = "and"
			intervals [3300]:
				xmin = 1204.6632
				xmax = 1204.7532
				text = "their"
			intervals [3301]:
				xmin = 1204.7532
				xmax = 1204.7832
				text = ""
			intervals [3302]:
				xmin = 1204.7832
				xmax = 1205.0632
				text = "bathing"
			intervals [3303]:
				xmin = 1205.0632
				xmax = 1205.3332
				text = "suits"
			intervals [3304]:
				xmin = 1205.3332
				xmax = 1205.3932
				text = "and"
			intervals [3305]:
				xmin = 1205.3932
				xmax = 1205.4932
				text = "they"
			intervals [3306]:
				xmin = 1205.4932
				xmax = 1206.0455
				text = ""
			intervals [3307]:
				xmin = 1206.0455
				xmax = 1206.1355
				text = "and"
			intervals [3308]:
				xmin = 1206.1355
				xmax = 1206.2255
				text = "they"
			intervals [3309]:
				xmin = 1206.2255
				xmax = 1206.4855
				text = "lie"
			intervals [3310]:
				xmin = 1206.4855
				xmax = 1206.8255
				text = "down"
			intervals [3311]:
				xmin = 1206.8255
				xmax = 1206.9555
				text = "in"
			intervals [3312]:
				xmin = 1206.9555
				xmax = 1207.0355
				text = "the"
			intervals [3313]:
				xmin = 1207.0355
				xmax = 1207.3155
				text = "street"
			intervals [3314]:
				xmin = 1207.3155
				xmax = 1207.4255
				text = "the"
			intervals [3315]:
				xmin = 1207.4255
				xmax = 1207.7155
				text = "street"
			intervals [3316]:
				xmin = 1207.7155
				xmax = 1207.7455
				text = ""
			intervals [3317]:
				xmin = 1207.7455
				xmax = 1207.8955
				text = "s"
			intervals [3318]:
				xmin = 1207.8955
				xmax = 1207.9455
				text = ""
			intervals [3319]:
				xmin = 1207.9455
				xmax = 1208.1355
				text = "um"
			intervals [3320]:
				xmin = 1208.1355
				xmax = 1208.7633
				text = ""
			intervals [3321]:
				xmin = 1208.7633
				xmax = 1209.1233
				text = "blocked"
			intervals [3322]:
				xmin = 1209.1233
				xmax = 1209.4533
				text = "off"
			intervals [3323]:
				xmin = 1209.4533
				xmax = 1210.5685
				text = ""
			intervals [3324]:
				xmin = 1210.5685
				xmax = 1210.8385
				text = "during"
			intervals [3325]:
				xmin = 1210.8385
				xmax = 1210.9685
				text = "that"
			intervals [3326]:
				xmin = 1210.9685
				xmax = 1211.2285
				text = "part"
			intervals [3327]:
				xmin = 1211.2285
				xmax = 1211.2885
				text = "of"
			intervals [3328]:
				xmin = 1211.2885
				xmax = 1211.3585
				text = ""
			intervals [3329]:
				xmin = 1211.3585
				xmax = 1211.4185
				text = "the"
			intervals [3330]:
				xmin = 1211.4185
				xmax = 1211.7385
				text = "day"
			intervals [3331]:
				xmin = 1211.7385
				xmax = 1216.0509
				text = ""
			intervals [3332]:
				xmin = 1216.0509
				xmax = 1216.3109
				text = "well"
			intervals [3333]:
				xmin = 1216.3109
				xmax = 1216.3909
				text = "we"
			intervals [3334]:
				xmin = 1216.3909
				xmax = 1216.5709
				text = "didn't"
			intervals [3335]:
				xmin = 1216.5709
				xmax = 1216.8009
				text = "really"
			intervals [3336]:
				xmin = 1216.8009
				xmax = 1217.0009
				text = "play"
			intervals [3337]:
				xmin = 1217.0009
				xmax = 1217.4309
				text = "games"
			intervals [3338]:
				xmin = 1217.4309
				xmax = 1217.5209
				text = "we"
			intervals [3339]:
				xmin = 1217.5209
				xmax = 1217.8609
				text = "played"
			intervals [3340]:
				xmin = 1217.8609
				xmax = 1218.0209
				text = "on"
			intervals [3341]:
				xmin = 1218.0209
				xmax = 1218.1909
				text = "the"
			intervals [3342]:
				xmin = 1218.1909
				xmax = 1218.5304
				text = ""
			intervals [3343]:
				xmin = 1218.5304
				xmax = 1218.8004
				text = "gym"
			intervals [3344]:
				xmin = 1218.8004
				xmax = 1219.3504
				text = "equipment"
			intervals [3345]:
				xmin = 1219.3504
				xmax = 1219.9759
				text = ""
			intervals [3346]:
				xmin = 1219.9759
				xmax = 1220.1959
				text = "and"
			intervals [3347]:
				xmin = 1220.1959
				xmax = 1220.5259
				text = "then"
			intervals [3348]:
				xmin = 1220.5259
				xmax = 1221.1297
				text = ""
			intervals [3349]:
				xmin = 1221.1297
				xmax = 1221.2697
				text = "there"
			intervals [3350]:
				xmin = 1221.2697
				xmax = 1221.3897
				text = "were"
			intervals [3351]:
				xmin = 1221.3897
				xmax = 1221.6797
				text = "boy"
			intervals [3352]:
				xmin = 1221.6797
				xmax = 1222.3097
				text = "counselors"
			intervals [3353]:
				xmin = 1222.3097
				xmax = 1222.4697
				text = "and"
			intervals [3354]:
				xmin = 1222.4697
				xmax = 1222.6297
				text = "they"
			intervals [3355]:
				xmin = 1222.6297
				xmax = 1222.7697
				text = "would"
			intervals [3356]:
				xmin = 1222.7697
				xmax = 1223.0397
				text = "take"
			intervals [3357]:
				xmin = 1223.0397
				xmax = 1223.2297
				text = "them"
			intervals [3358]:
				xmin = 1223.2297
				xmax = 1223.4766
				text = ""
			intervals [3359]:
				xmin = 1223.4766
				xmax = 1223.6866
				text = "take"
			intervals [3360]:
				xmin = 1223.6866
				xmax = 1223.8366
				text = "the"
			intervals [3361]:
				xmin = 1223.8366
				xmax = 1224.3666
				text = "boys"
			intervals [3362]:
				xmin = 1224.3666
				xmax = 1224.8166
				text = "down"
			intervals [3363]:
				xmin = 1224.8166
				xmax = 1224.8766
				text = "on"
			intervals [3364]:
				xmin = 1224.8766
				xmax = 1224.9766
				text = "the"
			intervals [3365]:
				xmin = 1224.9766
				xmax = 1225.7342
				text = ""
			intervals [3366]:
				xmin = 1225.7342
				xmax = 1225.9242
				text = "on"
			intervals [3367]:
				xmin = 1225.9242
				xmax = 1226.0442
				text = "the"
			intervals [3368]:
				xmin = 1226.0442
				xmax = 1226.1142
				text = ""
			intervals [3369]:
				xmin = 1226.1142
				xmax = 1226.3942
				text = "field"
			intervals [3370]:
				xmin = 1226.3942
				xmax = 1226.4742
				text = "to"
			intervals [3371]:
				xmin = 1226.4742
				xmax = 1226.9742
				text = "play"
			intervals [3372]:
				xmin = 1226.9742
				xmax = 1228.003
				text = ""
			intervals [3373]:
				xmin = 1228.003
				xmax = 1228.163
				text = "a"
			intervals [3374]:
				xmin = 1228.163
				xmax = 1228.193
				text = ""
			intervals [3375]:
				xmin = 1228.193
				xmax = 1228.613
				text = "weird"
			intervals [3376]:
				xmin = 1228.613
				xmax = 1228.843
				text = "kind"
			intervals [3377]:
				xmin = 1228.843
				xmax = 1228.943
				text = "of"
			intervals [3378]:
				xmin = 1228.943
				xmax = 1229.323
				text = "tackle"
			intervals [3379]:
				xmin = 1229.323
				xmax = 1229.953
				text = "football"
			intervals [3380]:
				xmin = 1229.953
				xmax = 1230.003
				text = "i"
			intervals [3381]:
				xmin = 1230.003
				xmax = 1230.163
				text = "mean"
			intervals [3382]:
				xmin = 1230.163
				xmax = 1230.233
				text = "it"
			intervals [3383]:
				xmin = 1230.233
				xmax = 1230.563
				text = "wasn't"
			intervals [3384]:
				xmin = 1230.563
				xmax = 1230.873
				text = "really"
			intervals [3385]:
				xmin = 1230.873
				xmax = 1231.303
				text = "tackle"
			intervals [3386]:
				xmin = 1231.303
				xmax = 1231.363
				text = ""
			intervals [3387]:
				xmin = 1231.363
				xmax = 1231.863
				text = "football"
			intervals [3388]:
				xmin = 1231.863
				xmax = 1232.7779
				text = ""
			intervals [3389]:
				xmin = 1232.7779
				xmax = 1232.9879
				text = "and"
			intervals [3390]:
				xmin = 1232.9879
				xmax = 1233.0879
				text = "the"
			intervals [3391]:
				xmin = 1233.0879
				xmax = 1233.5879
				text = "girls"
			intervals [3392]:
				xmin = 1233.5879
				xmax = 1233.6579
				text = "i"
			intervals [3393]:
				xmin = 1233.6579
				xmax = 1233.7579
				text = "don't"
			intervals [3394]:
				xmin = 1233.7579
				xmax = 1233.8879
				text = "know"
			intervals [3395]:
				xmin = 1233.8879
				xmax = 1234.0079
				text = "we"
			intervals [3396]:
				xmin = 1234.0079
				xmax = 1234.0779
				text = "d"
			intervals [3397]:
				xmin = 1234.0779
				xmax = 1234.1479
				text = ""
			intervals [3398]:
				xmin = 1234.1479
				xmax = 1234.4779
				text = "read"
			intervals [3399]:
				xmin = 1234.4779
				xmax = 1234.5079
				text = ""
			intervals [3400]:
				xmin = 1234.5079
				xmax = 1235.1279
				text = "stories"
			intervals [3401]:
				xmin = 1235.1279
				xmax = 1235.3079
				text = "to"
			intervals [3402]:
				xmin = 1235.3079
				xmax = 1235.3679
				text = ""
			intervals [3403]:
				xmin = 1235.3679
				xmax = 1235.5979
				text = "them"
			intervals [3404]:
				xmin = 1235.5979
				xmax = 1236.5431
				text = ""
			intervals [3405]:
				xmin = 1236.5431
				xmax = 1236.6331
				text = "that"
			intervals [3406]:
				xmin = 1236.6331
				xmax = 1236.7931
				text = "was"
			intervals [3407]:
				xmin = 1236.7931
				xmax = 1237.0831
				text = "about"
			intervals [3408]:
				xmin = 1237.0831
				xmax = 1237.3531
				text = "all"
			intervals [3409]:
				xmin = 1237.3531
				xmax = 1239.2449
				text = ""
			intervals [3410]:
				xmin = 1239.2449
				xmax = 1239.4049
				text = "most"
			intervals [3411]:
				xmin = 1239.4049
				xmax = 1239.4649
				text = "of"
			intervals [3412]:
				xmin = 1239.4649
				xmax = 1239.5449
				text = "the"
			intervals [3413]:
				xmin = 1239.5449
				xmax = 1239.7649
				text = "time"
			intervals [3414]:
				xmin = 1239.7649
				xmax = 1239.8549
				text = "we"
			intervals [3415]:
				xmin = 1239.8549
				xmax = 1240.2049
				text = "spent"
			intervals [3416]:
				xmin = 1240.2049
				xmax = 1240.8049
				text = "consoling"
			intervals [3417]:
				xmin = 1240.8049
				xmax = 1240.9849
				text = "them"
			intervals [3418]:
				xmin = 1240.9849
				xmax = 1241.1149
				text = "that"
			intervals [3419]:
				xmin = 1241.1149
				xmax = 1241.2249
				text = "they"
			intervals [3420]:
				xmin = 1241.2249
				xmax = 1241.4749
				text = "weren't"
			intervals [3421]:
				xmin = 1241.4749
				xmax = 1241.5849
				text = "with"
			intervals [3422]:
				xmin = 1241.5849
				xmax = 1241.7149
				text = "their"
			intervals [3423]:
				xmin = 1241.7149
				xmax = 1242.2949
				text = "mommies"
			intervals [3424]:
				xmin = 1242.2949
				xmax = 1242.7049
				text = "<unk>"
			intervals [3425]:
				xmin = 1242.7049
				xmax = 1251.3095
				text = ""
			intervals [3426]:
				xmin = 1251.3095
				xmax = 1251.7495
				text = "um"
			intervals [3427]:
				xmin = 1251.7495
				xmax = 1251.9595
				text = "there"
			intervals [3428]:
				xmin = 1251.9595
				xmax = 1252.1695
				text = "was"
			intervals [3429]:
				xmin = 1252.1695
				xmax = 1252.5295
				text = "one"
			intervals [3430]:
				xmin = 1252.5295
				xmax = 1252.5695
				text = ""
			intervals [3431]:
				xmin = 1252.5695
				xmax = 1253.2295
				text = "african"
			intervals [3432]:
				xmin = 1253.2295
				xmax = 1253.4695
				text = "little"
			intervals [3433]:
				xmin = 1253.4695
				xmax = 1253.4995
				text = ""
			intervals [3434]:
				xmin = 1253.4995
				xmax = 1253.7795
				text = "girl"
			intervals [3435]:
				xmin = 1253.7795
				xmax = 1253.9895
				text = "there"
			intervals [3436]:
				xmin = 1253.9895
				xmax = 1254.1795
				text = "that"
			intervals [3437]:
				xmin = 1254.1795
				xmax = 1254.2195
				text = ""
			intervals [3438]:
				xmin = 1254.2195
				xmax = 1254.4895
				text = "didn't"
			intervals [3439]:
				xmin = 1254.4895
				xmax = 1254.8095
				text = "talk"
			intervals [3440]:
				xmin = 1254.8095
				xmax = 1255.0495
				text = "any"
			intervals [3441]:
				xmin = 1255.0495
				xmax = 1255.6095
				text = "english"
			intervals [3442]:
				xmin = 1255.6095
				xmax = 1256.4888
				text = ""
			intervals [3443]:
				xmin = 1256.4888
				xmax = 1256.9088
				text = "and"
			intervals [3444]:
				xmin = 1256.9088
				xmax = 1257.1788
				text = "um"
			intervals [3445]:
				xmin = 1257.1788
				xmax = 1257.2288
				text = ""
			intervals [3446]:
				xmin = 1257.2288
				xmax = 1257.4088
				text = "i"
			intervals [3447]:
				xmin = 1257.4088
				xmax = 1257.5788
				text = "don't"
			intervals [3448]:
				xmin = 1257.5788
				xmax = 1257.7588
				text = "know"
			intervals [3449]:
				xmin = 1257.7588
				xmax = 1257.9488
				text = "any"
			intervals [3450]:
				xmin = 1257.9488
				xmax = 1258.4288
				text = "african"
			intervals [3451]:
				xmin = 1258.4288
				xmax = 1258.6488
				text = "n-"
			intervals [3452]:
				xmin = 1258.6488
				xmax = 1258.6788
				text = "n-"
			intervals [3453]:
				xmin = 1258.6788
				xmax = 1258.8888
				text = ""
			intervals [3454]:
				xmin = 1258.8888
				xmax = 1259.4088
				text = "nobody"
			intervals [3455]:
				xmin = 1259.4088
				xmax = 1259.6788
				text = "else"
			intervals [3456]:
				xmin = 1259.6788
				xmax = 1259.8788
				text = "did"
			intervals [3457]:
				xmin = 1259.8788
				xmax = 1260.1488
				text = "either"
			intervals [3458]:
				xmin = 1260.1488
				xmax = 1260.4588
				text = "so"
			intervals [3459]:
				xmin = 1260.4588
				xmax = 1261.0007
				text = ""
			intervals [3460]:
				xmin = 1261.0007
				xmax = 1261.1707
				text = "her"
			intervals [3461]:
				xmin = 1261.1707
				xmax = 1261.8907
				text = "sister"
			intervals [3462]:
				xmin = 1261.8907
				xmax = 1262.2107
				text = "s"
			intervals [3463]:
				xmin = 1262.2107
				xmax = 1262.650
				text = ""
			intervals [3464]:
				xmin = 1262.650
				xmax = 1262.880
				text = "no"
			intervals [3465]:
				xmin = 1262.880
				xmax = 1263.000
				text = "i"
			intervals [3466]:
				xmin = 1263.000
				xmax = 1263.230
				text = "speak"
			intervals [3467]:
				xmin = 1263.230
				xmax = 1263.810
				text = "spanish"
			intervals [3468]:
				xmin = 1263.810
				xmax = 1264.6744
				text = ""
			intervals [3469]:
				xmin = 1264.6744
				xmax = 1265.0144
				text = "um"
			intervals [3470]:
				xmin = 1265.0144
				xmax = 1265.0644
				text = ""
			intervals [3471]:
				xmin = 1265.0644
				xmax = 1265.2944
				text = "her"
			intervals [3472]:
				xmin = 1265.2944
				xmax = 1266.1044
				text = "sisters"
			intervals [3473]:
				xmin = 1266.1044
				xmax = 1266.1344
				text = ""
			intervals [3474]:
				xmin = 1266.1344
				xmax = 1266.3144
				text = "used"
			intervals [3475]:
				xmin = 1266.3144
				xmax = 1266.4444
				text = "to"
			intervals [3476]:
				xmin = 1266.4444
				xmax = 1266.8844
				text = "always"
			intervals [3477]:
				xmin = 1266.8844
				xmax = 1267.0526
				text = ""
			intervals [3478]:
				xmin = 1267.0526
				xmax = 1267.1926
				text = "they"
			intervals [3479]:
				xmin = 1267.1926
				xmax = 1267.3226
				text = "were"
			intervals [3480]:
				xmin = 1267.3226
				xmax = 1267.5226
				text = "too"
			intervals [3481]:
				xmin = 1267.5226
				xmax = 1267.7826
				text = "old"
			intervals [3482]:
				xmin = 1267.7826
				xmax = 1267.8726
				text = "to"
			intervals [3483]:
				xmin = 1267.8726
				xmax = 1268.0626
				text = "be"
			intervals [3484]:
				xmin = 1268.0626
				xmax = 1268.2026
				text = "in"
			intervals [3485]:
				xmin = 1268.2026
				xmax = 1268.2826
				text = "the"
			intervals [3486]:
				xmin = 1268.2826
				xmax = 1268.6726
				text = "program"
			intervals [3487]:
				xmin = 1268.6726
				xmax = 1268.7926
				text = "but"
			intervals [3488]:
				xmin = 1268.7926
				xmax = 1268.8826
				text = "they"
			intervals [3489]:
				xmin = 1268.8826
				xmax = 1268.9226
				text = ""
			intervals [3490]:
				xmin = 1268.9226
				xmax = 1269.0926
				text = "they"
			intervals [3491]:
				xmin = 1269.0926
				xmax = 1269.1926
				text = "were"
			intervals [3492]:
				xmin = 1269.1926
				xmax = 1269.4826
				text = "always"
			intervals [3493]:
				xmin = 1269.4826
				xmax = 1269.7026
				text = "there"
			intervals [3494]:
				xmin = 1269.7026
				xmax = 1270.6404
				text = ""
			intervals [3495]:
				xmin = 1270.6404
				xmax = 1270.8204
				text = "so"
			intervals [3496]:
				xmin = 1270.8204
				xmax = 1271.0604
				text = "this"
			intervals [3497]:
				xmin = 1271.0604
				xmax = 1271.2504
				text = "little"
			intervals [3498]:
				xmin = 1271.2504
				xmax = 1271.4804
				text = "girl"
			intervals [3499]:
				xmin = 1271.4804
				xmax = 1271.6304
				text = "she"
			intervals [3500]:
				xmin = 1271.6304
				xmax = 1272.5004
				text = "cried"
			intervals [3501]:
				xmin = 1272.5004
				xmax = 1272.5504
				text = ""
			intervals [3502]:
				xmin = 1272.5504
				xmax = 1272.8704
				text = "all"
			intervals [3503]:
				xmin = 1272.8704
				xmax = 1272.9504
				text = "the"
			intervals [3504]:
				xmin = 1272.9504
				xmax = 1273.3404
				text = "time"
			intervals [3505]:
				xmin = 1273.3404
				xmax = 1273.4904
				text = "she"
			intervals [3506]:
				xmin = 1273.4904
				xmax = 1273.7004
				text = "never"
			intervals [3507]:
				xmin = 1273.7004
				xmax = 1273.9204
				text = "stopped"
			intervals [3508]:
				xmin = 1273.9204
				xmax = 1274.2004
				text = "crying"
			intervals [3509]:
				xmin = 1274.2004
				xmax = 1274.2904
				text = "and"
			intervals [3510]:
				xmin = 1274.2904
				xmax = 1274.3604
				text = "it"
			intervals [3511]:
				xmin = 1274.3604
				xmax = 1274.5404
				text = "she"
			intervals [3512]:
				xmin = 1274.5404
				xmax = 1274.7313
				text = ""
			intervals [3513]:
				xmin = 1274.7313
				xmax = 1275.0713
				text = "couldn't"
			intervals [3514]:
				xmin = 1275.0713
				xmax = 1275.3213
				text = "tell"
			intervals [3515]:
				xmin = 1275.3213
				xmax = 1275.8113
				text = "anybody"
			intervals [3516]:
				xmin = 1275.8113
				xmax = 1275.9413
				text = "what"
			intervals [3517]:
				xmin = 1275.9413
				xmax = 1276.1513
				text = "was"
			intervals [3518]:
				xmin = 1276.1513
				xmax = 1276.5513
				text = "wrong"
			intervals [3519]:
				xmin = 1276.5513
				xmax = 1276.6713
				text = "so"
			intervals [3520]:
				xmin = 1276.6713
				xmax = 1276.7913
				text = "we"
			intervals [3521]:
				xmin = 1276.7913
				xmax = 1277.0513
				text = "always"
			intervals [3522]:
				xmin = 1277.0513
				xmax = 1277.1913
				text = "had"
			intervals [3523]:
				xmin = 1277.1913
				xmax = 1277.3013
				text = "to"
			intervals [3524]:
				xmin = 1277.3013
				xmax = 1277.7657
				text = ""
			intervals [3525]:
				xmin = 1277.7657
				xmax = 1278.0957
				text = "ask"
			intervals [3526]:
				xmin = 1278.0957
				xmax = 1278.1957
				text = "her"
			intervals [3527]:
				xmin = 1278.1957
				xmax = 1278.6757
				text = "sister"
			intervals [3528]:
				xmin = 1278.6757
				xmax = 1278.8357
				text = "to"
			intervals [3529]:
				xmin = 1278.8357
				xmax = 1279.3657
				text = "interpret"
			intervals [3530]:
				xmin = 1279.3657
				xmax = 1279.6657
				text = "for"
			intervals [3531]:
				xmin = 1279.6657
				xmax = 1279.8157
				text = "us"
			intervals [3532]:
				xmin = 1279.8157
				xmax = 1279.9257
				text = "what"
			intervals [3533]:
				xmin = 1279.9257
				xmax = 1280.0857
				text = "she"
			intervals [3534]:
				xmin = 1280.0857
				xmax = 1280.2257
				text = "was"
			intervals [3535]:
				xmin = 1280.2257
				xmax = 1280.6757
				text = "saying"
			intervals [3536]:
				xmin = 1280.6757
				xmax = 1281.3002
				text = ""
			intervals [3537]:
				xmin = 1281.3002
				xmax = 1281.4302
				text = "that"
			intervals [3538]:
				xmin = 1281.4302
				xmax = 1281.5502
				text = "was"
			intervals [3539]:
				xmin = 1281.5502
				xmax = 1281.6102
				text = "the"
			intervals [3540]:
				xmin = 1281.6102
				xmax = 1282.0202
				text = "only"
			intervals [3541]:
				xmin = 1282.0202
				xmax = 1282.1002
				text = ""
			intervals [3542]:
				xmin = 1282.1002
				xmax = 1282.2402
				text = "way"
			intervals [3543]:
				xmin = 1282.2402
				xmax = 1282.3002
				text = "we"
			intervals [3544]:
				xmin = 1282.3002
				xmax = 1282.3402
				text = ""
			intervals [3545]:
				xmin = 1282.3402
				xmax = 1282.6002
				text = "found"
			intervals [3546]:
				xmin = 1282.6002
				xmax = 1282.6902
				text = "out"
			intervals [3547]:
				xmin = 1282.6902
				xmax = 1285.8307
				text = ""
			intervals [3548]:
				xmin = 1285.8307
				xmax = 1286.2507
				text = "mm-hm"
			intervals [3549]:
				xmin = 1286.2507
				xmax = 1295.6891
				text = ""
			intervals [3550]:
				xmin = 1295.6891
				xmax = 1296.1091
				text = "um"
			intervals [3551]:
				xmin = 1296.1091
				xmax = 1296.4465
				text = ""
			intervals [3552]:
				xmin = 1296.4465
				xmax = 1296.7265
				text = "all"
			intervals [3553]:
				xmin = 1296.7265
				xmax = 1296.8265
				text = "of"
			intervals [3554]:
				xmin = 1296.8265
				xmax = 1296.8665
				text = ""
			intervals [3555]:
				xmin = 1296.8665
				xmax = 1297.0365
				text = "them"
			intervals [3556]:
				xmin = 1297.0365
				xmax = 1297.0865
				text = ""
			intervals [3557]:
				xmin = 1297.0865
				xmax = 1297.3065
				text = "<unk>"
			intervals [3558]:
				xmin = 1297.3065
				xmax = 1297.7521
				text = ""
			intervals [3559]:
				xmin = 1297.7521
				xmax = 1297.9821
				text = "except"
			intervals [3560]:
				xmin = 1297.9821
				xmax = 1298.4521
				text = "chanukah"
			intervals [3561]:
				xmin = 1298.4521
				xmax = 1298.8521
				text = "<unk>"
			intervals [3562]:
				xmin = 1298.8521
				xmax = 1299.524
				text = ""
			intervals [3563]:
				xmin = 1299.524
				xmax = 1300.084
				text = "um"
			intervals [3564]:
				xmin = 1300.084
				xmax = 1300.6598
				text = ""
			intervals [3565]:
				xmin = 1300.6598
				xmax = 1300.7398
				text = "<unk>"
			intervals [3566]:
				xmin = 1300.7398
				xmax = 1300.8298
				text = "i"
			intervals [3567]:
				xmin = 1300.8298
				xmax = 1300.9298
				text = "don't"
			intervals [3568]:
				xmin = 1300.9298
				xmax = 1301.0998
				text = "know"
			intervals [3569]:
				xmin = 1301.0998
				xmax = 1301.2098
				text = "we"
			intervals [3570]:
				xmin = 1301.2098
				xmax = 1301.4798
				text = "stay"
			intervals [3571]:
				xmin = 1301.4798
				xmax = 1301.8698
				text = "home"
			intervals [3572]:
				xmin = 1301.8698
				xmax = 1303.0899
				text = ""
			intervals [3573]:
				xmin = 1303.0899
				xmax = 1303.2599
				text = "i"
			intervals [3574]:
				xmin = 1303.2599
				xmax = 1303.4699
				text = "think"
			intervals [3575]:
				xmin = 1303.4699
				xmax = 1303.5799
				text = "we"
			intervals [3576]:
				xmin = 1303.5799
				xmax = 1303.8799
				text = "have"
			intervals [3577]:
				xmin = 1303.8799
				xmax = 1303.9599
				text = ""
			intervals [3578]:
				xmin = 1303.9599
				xmax = 1304.0399
				text = "a"
			intervals [3579]:
				xmin = 1304.0399
				xmax = 1304.1899
				text = ""
			intervals [3580]:
				xmin = 1304.1899
				xmax = 1304.4299
				text = "more"
			intervals [3581]:
				xmin = 1304.4299
				xmax = 1304.7099
				text = "of"
			intervals [3582]:
				xmin = 1304.7099
				xmax = 1305.1399
				text = "a"
			intervals [3583]:
				xmin = 1305.1399
				xmax = 1305.3099
				text = "<unk>"
			intervals [3584]:
				xmin = 1305.3099
				xmax = 1305.3799
				text = ""
			intervals [3585]:
				xmin = 1305.3799
				xmax = 1305.4099
				text = "s"
			intervals [3586]:
				xmin = 1305.4099
				xmax = 1305.8799
				text = "holiday"
			intervals [3587]:
				xmin = 1305.8799
				xmax = 1306.0899
				text = "than"
			intervals [3588]:
				xmin = 1306.0899
				xmax = 1306.6499
				text = "anybody"
			intervals [3589]:
				xmin = 1306.6499
				xmax = 1307.8216
				text = ""
			intervals [3590]:
				xmin = 1307.8216
				xmax = 1307.9616
				text = "we"
			intervals [3591]:
				xmin = 1307.9616
				xmax = 1308.2416
				text = "have"
			intervals [3592]:
				xmin = 1308.2416
				xmax = 1308.2716
				text = ""
			intervals [3593]:
				xmin = 1308.2716
				xmax = 1308.8916
				text = "hearts"
			intervals [3594]:
				xmin = 1308.8916
				xmax = 1309.0316
				text = "on"
			intervals [3595]:
				xmin = 1309.0316
				xmax = 1309.1916
				text = "the"
			intervals [3596]:
				xmin = 1309.1916
				xmax = 1309.8816
				text = "tables"
			intervals [3597]:
				xmin = 1309.8816
				xmax = 1310.0532
				text = ""
			intervals [3598]:
				xmin = 1310.0532
				xmax = 1310.2632
				text = "and"
			intervals [3599]:
				xmin = 1310.2632
				xmax = 1310.2932
				text = ""
			intervals [3600]:
				xmin = 1310.2932
				xmax = 1310.9932
				text = "sometimes"
			intervals [3601]:
				xmin = 1310.9932
				xmax = 1311.6079
				text = ""
			intervals [3602]:
				xmin = 1311.6079
				xmax = 1312.0279
				text = "um"
			intervals [3603]:
				xmin = 1312.0279
				xmax = 1312.2279
				text = ""
			intervals [3604]:
				xmin = 1312.2279
				xmax = 1312.4479
				text = "my"
			intervals [3605]:
				xmin = 1312.4479
				xmax = 1312.6479
				text = ""
			intervals [3606]:
				xmin = 1312.6479
				xmax = 1313.1879
				text = "father"
			intervals [3607]:
				xmin = 1313.1879
				xmax = 1313.2479
				text = "and"
			intervals [3608]:
				xmin = 1313.2479
				xmax = 1313.4279
				text = "my"
			intervals [3609]:
				xmin = 1313.4279
				xmax = 1313.4979
				text = ""
			intervals [3610]:
				xmin = 1313.4979
				xmax = 1313.7879
				text = "brother"
			intervals [3611]:
				xmin = 1313.7879
				xmax = 1313.8279
				text = ""
			intervals [3612]:
				xmin = 1313.8279
				xmax = 1313.9779
				text = "give"
			intervals [3613]:
				xmin = 1313.9779
				xmax = 1314.0079
				text = ""
			intervals [3614]:
				xmin = 1314.0079
				xmax = 1314.1579
				text = "my"
			intervals [3615]:
				xmin = 1314.1579
				xmax = 1314.5379
				text = "mother"
			intervals [3616]:
				xmin = 1314.5379
				xmax = 1314.5979
				text = "and"
			intervals [3617]:
				xmin = 1314.5979
				xmax = 1314.6879
				text = "i"
			intervals [3618]:
				xmin = 1314.6879
				xmax = 1314.7279
				text = ""
			intervals [3619]:
				xmin = 1314.7279
				xmax = 1315.4279
				text = "presents"
			intervals [3620]:
				xmin = 1315.4279
				xmax = 1317.1323
				text = ""
			intervals [3621]:
				xmin = 1317.1323
				xmax = 1317.5523
				text = "and"
			intervals [3622]:
				xmin = 1317.5523
				xmax = 1317.9854
				text = ""
			intervals [3623]:
				xmin = 1317.9854
				xmax = 1318.0654
				text = "<unk>"
			intervals [3624]:
				xmin = 1318.0654
				xmax = 1318.1778
				text = ""
			intervals [3625]:
				xmin = 1318.1778
				xmax = 1318.2378
				text = "i"
			intervals [3626]:
				xmin = 1318.2378
				xmax = 1318.3778
				text = "don't"
			intervals [3627]:
				xmin = 1318.3778
				xmax = 1318.4578
				text = "know"
			intervals [3628]:
				xmin = 1318.4578
				xmax = 1318.6778
				text = "it"
			intervals [3629]:
				xmin = 1318.6778
				xmax = 1318.8178
				text = "just"
			intervals [3630]:
				xmin = 1318.8178
				xmax = 1319.3978
				text = "seems"
			intervals [3631]:
				xmin = 1319.3978
				xmax = 1320.3799
				text = ""
			intervals [3632]:
				xmin = 1320.3799
				xmax = 1320.4699
				text = "like"
			intervals [3633]:
				xmin = 1320.4699
				xmax = 1320.4999
				text = ""
			intervals [3634]:
				xmin = 1320.4999
				xmax = 1320.6299
				text = "we"
			intervals [3635]:
				xmin = 1320.6299
				xmax = 1320.8199
				text = "get"
			intervals [3636]:
				xmin = 1320.8199
				xmax = 1321.1552
				text = ""
			intervals [3637]:
				xmin = 1321.1552
				xmax = 1321.6952
				text = "um"
			intervals [3638]:
				xmin = 1321.6952
				xmax = 1323.4027
				text = ""
			intervals [3639]:
				xmin = 1323.4027
				xmax = 1324.0327
				text = "presents"
			intervals [3640]:
				xmin = 1324.0327
				xmax = 1324.0627
				text = ""
			intervals [3641]:
				xmin = 1324.0627
				xmax = 1324.1727
				text = "for"
			intervals [3642]:
				xmin = 1324.1727
				xmax = 1324.6227
				text = "nothing"
			intervals [3643]:
				xmin = 1324.6227
				xmax = 1324.7527
				text = "<unk>"
			intervals [3644]:
				xmin = 1324.7527
				xmax = 1325.2293
				text = ""
			intervals [3645]:
				xmin = 1325.2293
				xmax = 1325.2793
				text = "i"
			intervals [3646]:
				xmin = 1325.2793
				xmax = 1325.4193
				text = "don't"
			intervals [3647]:
				xmin = 1325.4193
				xmax = 1325.7193
				text = "know"
			intervals [3648]:
				xmin = 1325.7193
				xmax = 1326.1614
				text = ""
			intervals [3649]:
				xmin = 1326.1614
				xmax = 1326.3014
				text = "it"
			intervals [3650]:
				xmin = 1326.3014
				xmax = 1326.4214
				text = "s"
			intervals [3651]:
				xmin = 1326.4214
				xmax = 1326.4914
				text = "a"
			intervals [3652]:
				xmin = 1326.4914
				xmax = 1326.8914
				text = "small"
			intervals [3653]:
				xmin = 1326.8914
				xmax = 1327.5214
				text = "holiday"
			intervals [3654]:
				xmin = 1327.5214
				xmax = 1329.1064
				text = ""
			intervals [3655]:
				xmin = 1329.1064
				xmax = 1329.2064
				text = "we're"
			intervals [3656]:
				xmin = 1329.2064
				xmax = 1329.2764
				text = ""
			intervals [3657]:
				xmin = 1329.2764
				xmax = 1329.6364
				text = "spoiled"
			intervals [3658]:
				xmin = 1329.6364
				xmax = 1329.6664
				text = ""
			intervals [3659]:
				xmin = 1329.6664
				xmax = 1329.8264
				text = "that"
			intervals [3660]:
				xmin = 1329.8264
				xmax = 1329.8764
				text = "s"
			intervals [3661]:
				xmin = 1329.8764
				xmax = 1329.9064
				text = ""
			intervals [3662]:
				xmin = 1329.9064
				xmax = 1330.0164
				text = "all"
			intervals [3663]:
				xmin = 1330.0164
				xmax = 1334.5914
				text = ""
			intervals [3664]:
				xmin = 1334.5914
				xmax = 1335.0414
				text = "um"
			intervals [3665]:
				xmin = 1335.0414
				xmax = 1335.5892
				text = ""
			intervals [3666]:
				xmin = 1335.5892
				xmax = 1335.7392
				text = "for"
			intervals [3667]:
				xmin = 1335.7392
				xmax = 1336.2692
				text = "christmas"
			intervals [3668]:
				xmin = 1336.2692
				xmax = 1336.6892
				text = "well"
			intervals [3669]:
				xmin = 1336.6892
				xmax = 1336.7592
				text = ""
			intervals [3670]:
				xmin = 1336.7592
				xmax = 1337.4392
				text = "usually"
			intervals [3671]:
				xmin = 1337.4392
				xmax = 1338.4138
				text = ""
			intervals [3672]:
				xmin = 1338.4138
				xmax = 1338.6238
				text = "i"
			intervals [3673]:
				xmin = 1338.6238
				xmax = 1338.7438
				text = "go"
			intervals [3674]:
				xmin = 1338.7438
				xmax = 1338.8138
				text = "to"
			intervals [3675]:
				xmin = 1338.8138
				xmax = 1338.8938
				text = "a"
			intervals [3676]:
				xmin = 1338.8938
				xmax = 1339.4238
				text = "party"
			intervals [3677]:
				xmin = 1339.4238
				xmax = 1339.6338
				text = "every"
			intervals [3678]:
				xmin = 1339.6338
				xmax = 1339.6638
				text = ""
			intervals [3679]:
				xmin = 1339.6638
				xmax = 1340.0338
				text = "night"
			intervals [3680]:
				xmin = 1340.0338
				xmax = 1340.4416
				text = ""
			intervals [3681]:
				xmin = 1340.4416
				xmax = 1340.8116
				text = "<unk>"
			intervals [3682]:
				xmin = 1340.8116
				xmax = 1341.4281
				text = ""
			intervals [3683]:
				xmin = 1341.4281
				xmax = 1341.5481
				text = "and"
			intervals [3684]:
				xmin = 1341.5481
				xmax = 1341.6581
				text = "we"
			intervals [3685]:
				xmin = 1341.6581
				xmax = 1342.1881
				text = "celebrate"
			intervals [3686]:
				xmin = 1342.1881
				xmax = 1342.6781
				text = "christmas"
			intervals [3687]:
				xmin = 1342.6781
				xmax = 1342.8681
				text = "day"
			intervals [3688]:
				xmin = 1342.8681
				xmax = 1342.9281
				text = "and"
			intervals [3689]:
				xmin = 1342.9281
				xmax = 1343.0581
				text = "my"
			intervals [3690]:
				xmin = 1343.0581
				xmax = 1343.6281
				text = "grandmother"
			intervals [3691]:
				xmin = 1343.6281
				xmax = 1343.9481
				text = "comes"
			intervals [3692]:
				xmin = 1343.9481
				xmax = 1344.2681
				text = "over"
			intervals [3693]:
				xmin = 1344.2681
				xmax = 1345.0607
				text = ""
			intervals [3694]:
				xmin = 1345.0607
				xmax = 1345.5007
				text = "stays"
			intervals [3695]:
				xmin = 1345.5007
				xmax = 1345.7107
				text = "during"
			intervals [3696]:
				xmin = 1345.7107
				xmax = 1345.7707
				text = "the"
			intervals [3697]:
				xmin = 1345.7707
				xmax = 1346.3307
				text = "holiday"
			intervals [3698]:
				xmin = 1346.3307
				xmax = 1346.5507
				text = ""
			intervals [3699]:
				xmin = 1346.5507
				xmax = 1346.8207
				text = "and"
			intervals [3700]:
				xmin = 1346.8207
				xmax = 1346.8507
				text = ""
			intervals [3701]:
				xmin = 1346.8507
				xmax = 1347.2607
				text = "um"
			intervals [3702]:
				xmin = 1347.2607
				xmax = 1349.7703
				text = ""
			intervals [3703]:
				xmin = 1349.7703
				xmax = 1349.9303
				text = "well"
			intervals [3704]:
				xmin = 1349.9303
				xmax = 1350.1703
				text = "this"
			intervals [3705]:
				xmin = 1350.1703
				xmax = 1350.5403
				text = "year"
			intervals [3706]:
				xmin = 1350.5403
				xmax = 1350.8521
				text = ""
			intervals [3707]:
				xmin = 1350.8521
				xmax = 1351.0021
				text = "i"
			intervals [3708]:
				xmin = 1351.0021
				xmax = 1351.2821
				text = "wanna"
			intervals [3709]:
				xmin = 1351.2821
				xmax = 1351.4121
				text = "go"
			intervals [3710]:
				xmin = 1351.4121
				xmax = 1351.7321
				text = "away"
			intervals [3711]:
				xmin = 1351.7321
				xmax = 1351.8421
				text = "i"
			intervals [3712]:
				xmin = 1351.8421
				xmax = 1352.0721
				text = "don't"
			intervals [3713]:
				xmin = 1352.0721
				xmax = 1352.3921
				text = "usually"
			intervals [3714]:
				xmin = 1352.3921
				xmax = 1352.4421
				text = ""
			intervals [3715]:
				xmin = 1352.4421
				xmax = 1352.5521
				text = "go"
			intervals [3716]:
				xmin = 1352.5521
				xmax = 1352.8821
				text = "away"
			intervals [3717]:
				xmin = 1352.8821
				xmax = 1352.9121
				text = ""
			intervals [3718]:
				xmin = 1352.9121
				xmax = 1353.0621
				text = "during"
			intervals [3719]:
				xmin = 1353.0621
				xmax = 1353.1321
				text = "the"
			intervals [3720]:
				xmin = 1353.1321
				xmax = 1353.4921
				text = "christmas"
			intervals [3721]:
				xmin = 1353.4921
				xmax = 1353.9321
				text = "holidays"
			intervals [3722]:
				xmin = 1353.9321
				xmax = 1353.9821
				text = ""
			intervals [3723]:
				xmin = 1353.9821
				xmax = 1354.0821
				text = "but"
			intervals [3724]:
				xmin = 1354.0821
				xmax = 1354.2721
				text = "this"
			intervals [3725]:
				xmin = 1354.2721
				xmax = 1354.3221
				text = ""
			intervals [3726]:
				xmin = 1354.3221
				xmax = 1354.4321
				text = "year"
			intervals [3727]:
				xmin = 1354.4321
				xmax = 1354.4621
				text = "i"
			intervals [3728]:
				xmin = 1354.4621
				xmax = 1354.6521
				text = "wanna"
			intervals [3729]:
				xmin = 1354.6521
				xmax = 1354.6921
				text = ""
			intervals [3730]:
				xmin = 1354.6921
				xmax = 1354.7821
				text = "go"
			intervals [3731]:
				xmin = 1354.7821
				xmax = 1354.8721
				text = "to"
			intervals [3732]:
				xmin = 1354.8721
				xmax = 1355.0421
				text = "new"
			intervals [3733]:
				xmin = 1355.0421
				xmax = 1355.1421
				text = ""
			intervals [3734]:
				xmin = 1355.1421
				xmax = 1355.6321
				text = "jersey"
			intervals [3735]:
				xmin = 1355.6321
				xmax = 1356.3392
				text = ""
			intervals [3736]:
				xmin = 1356.3392
				xmax = 1356.5792
				text = "so"
			intervals [3737]:
				xmin = 1356.5792
				xmax = 1356.6492
				text = ""
			intervals [3738]:
				xmin = 1356.6492
				xmax = 1356.7492
				text = "and"
			intervals [3739]:
				xmin = 1356.7492
				xmax = 1356.8992
				text = "my"
			intervals [3740]:
				xmin = 1356.8992
				xmax = 1357.2192
				text = "brother"
			intervals [3741]:
				xmin = 1357.2192
				xmax = 1357.4192
				text = "wants"
			intervals [3742]:
				xmin = 1357.4192
				xmax = 1357.4892
				text = "to"
			intervals [3743]:
				xmin = 1357.4892
				xmax = 1357.6292
				text = "go"
			intervals [3744]:
				xmin = 1357.6292
				xmax = 1357.7092
				text = "to"
			intervals [3745]:
				xmin = 1357.7092
				xmax = 1357.9892
				text = "north"
			intervals [3746]:
				xmin = 1357.9892
				xmax = 1358.4892
				text = "carolina"
			intervals [3747]:
				xmin = 1358.4892
				xmax = 1358.6292
				text = "my"
			intervals [3748]:
				xmin = 1358.6292
				xmax = 1358.9092
				text = "mother"
			intervals [3749]:
				xmin = 1358.9092
				xmax = 1359.1192
				text = "wants"
			intervals [3750]:
				xmin = 1359.1192
				xmax = 1359.1792
				text = "to"
			intervals [3751]:
				xmin = 1359.1792
				xmax = 1359.2892
				text = "go"
			intervals [3752]:
				xmin = 1359.2892
				xmax = 1359.3592
				text = "to"
			intervals [3753]:
				xmin = 1359.3592
				xmax = 1359.9692
				text = "mexico"
			intervals [3754]:
				xmin = 1359.9692
				xmax = 1360.1192
				text = "so"
			intervals [3755]:
				xmin = 1360.1192
				xmax = 1360.1892
				text = "i"
			intervals [3756]:
				xmin = 1360.1892
				xmax = 1360.3292
				text = "don't"
			intervals [3757]:
				xmin = 1360.3292
				xmax = 1360.4592
				text = "know"
			intervals [3758]:
				xmin = 1360.4592
				xmax = 1360.6092
				text = "what"
			intervals [3759]:
				xmin = 1360.6092
				xmax = 1360.7192
				text = "we're"
			intervals [3760]:
				xmin = 1360.7192
				xmax = 1360.7592
				text = ""
			intervals [3761]:
				xmin = 1360.7592
				xmax = 1360.9992
				text = "gonna"
			intervals [3762]:
				xmin = 1360.9992
				xmax = 1361.2892
				text = "do"
			intervals [3763]:
				xmin = 1361.2892
				xmax = 1362.120
				text = ""
			intervals [3764]:
				xmin = 1362.120
				xmax = 1362.200
				text = "we"
			intervals [3765]:
				xmin = 1362.200
				xmax = 1362.230
				text = ""
			intervals [3766]:
				xmin = 1362.230
				xmax = 1362.260
				text = "<unk>"
			intervals [3767]:
				xmin = 1362.260
				xmax = 1362.540
				text = "probably"
			intervals [3768]:
				xmin = 1362.540
				xmax = 1362.600
				text = ""
			intervals [3769]:
				xmin = 1362.600
				xmax = 1362.720
				text = "go"
			intervals [3770]:
				xmin = 1362.720
				xmax = 1363.270
				text = "somewhere"
			intervals [3771]:
				xmin = 1363.270
				xmax = 1364.6846
				text = ""
			intervals [3772]:
				xmin = 1364.6846
				xmax = 1364.8246
				text = "my"
			intervals [3773]:
				xmin = 1364.8246
				xmax = 1365.2546
				text = "cousin"
			intervals [3774]:
				xmin = 1365.2546
				xmax = 1365.4446
				text = "lives"
			intervals [3775]:
				xmin = 1365.4446
				xmax = 1365.5046
				text = "in"
			intervals [3776]:
				xmin = 1365.5046
				xmax = 1365.6846
				text = "new"
			intervals [3777]:
				xmin = 1365.6846
				xmax = 1366.3246
				text = "jersey"
			intervals [3778]:
				xmin = 1366.3246
				xmax = 1367.0208
				text = ""
			intervals [3779]:
				xmin = 1367.0208
				xmax = 1367.2308
				text = "and"
			intervals [3780]:
				xmin = 1367.2308
				xmax = 1367.3508
				text = "i"
			intervals [3781]:
				xmin = 1367.3508
				xmax = 1367.6008
				text = "go"
			intervals [3782]:
				xmin = 1367.6008
				xmax = 1367.6908
				text = "up"
			intervals [3783]:
				xmin = 1367.6908
				xmax = 1367.7408
				text = ""
			intervals [3784]:
				xmin = 1367.7408
				xmax = 1367.9108
				text = "there"
			intervals [3785]:
				xmin = 1367.9108
				xmax = 1368.1108
				text = "during"
			intervals [3786]:
				xmin = 1368.1108
				xmax = 1368.2108
				text = "the"
			intervals [3787]:
				xmin = 1368.2108
				xmax = 1368.4808
				text = "summer"
			intervals [3788]:
				xmin = 1368.4808
				xmax = 1368.5508
				text = "and"
			intervals [3789]:
				xmin = 1368.5508
				xmax = 1368.7208
				text = "she"
			intervals [3790]:
				xmin = 1368.7208
				xmax = 1369.0408
				text = "comes"
			intervals [3791]:
				xmin = 1369.0408
				xmax = 1369.2308
				text = "down"
			intervals [3792]:
				xmin = 1369.2308
				xmax = 1369.4808
				text = "here"
			intervals [3793]:
				xmin = 1369.4808
				xmax = 1369.5108
				text = ""
			intervals [3794]:
				xmin = 1369.5108
				xmax = 1369.7608
				text = "during"
			intervals [3795]:
				xmin = 1369.7608
				xmax = 1369.8608
				text = "the"
			intervals [3796]:
				xmin = 1369.8608
				xmax = 1370.0608
				text = "summer"
			intervals [3797]:
				xmin = 1370.0608
				xmax = 1371.139
				text = ""
			intervals [3798]:
				xmin = 1371.139
				xmax = 1371.459
				text = "so"
			intervals [3799]:
				xmin = 1371.459
				xmax = 1371.649
				text = "she"
			intervals [3800]:
				xmin = 1371.649
				xmax = 1371.899
				text = "wanted"
			intervals [3801]:
				xmin = 1371.899
				xmax = 1371.979
				text = "me"
			intervals [3802]:
				xmin = 1371.979
				xmax = 1372.059
				text = "to"
			intervals [3803]:
				xmin = 1372.059
				xmax = 1372.249
				text = "come"
			intervals [3804]:
				xmin = 1372.249
				xmax = 1372.359
				text = "up"
			intervals [3805]:
				xmin = 1372.359
				xmax = 1372.399
				text = ""
			intervals [3806]:
				xmin = 1372.399
				xmax = 1372.569
				text = "this"
			intervals [3807]:
				xmin = 1372.569
				xmax = 1372.899
				text = "summer"
			intervals [3808]:
				xmin = 1372.899
				xmax = 1372.939
				text = ""
			intervals [3809]:
				xmin = 1372.939
				xmax = 1373.179
				text = "because"
			intervals [3810]:
				xmin = 1373.179
				xmax = 1373.299
				text = "she"
			intervals [3811]:
				xmin = 1373.299
				xmax = 1373.549
				text = "couldn't"
			intervals [3812]:
				xmin = 1373.549
				xmax = 1373.749
				text = "come"
			intervals [3813]:
				xmin = 1373.749
				xmax = 1374.029
				text = "down"
			intervals [3814]:
				xmin = 1374.029
				xmax = 1374.539
				text = "here"
			intervals [3815]:
				xmin = 1374.539
				xmax = 1375.3651
				text = ""
			intervals [3816]:
				xmin = 1375.3651
				xmax = 1375.5051
				text = "this"
			intervals [3817]:
				xmin = 1375.5051
				xmax = 1375.9151
				text = "summer"
			intervals [3818]:
				xmin = 1375.9151
				xmax = 1376.283
				text = ""
			intervals [3819]:
				xmin = 1376.283
				xmax = 1376.343
				text = "i"
			intervals [3820]:
				xmin = 1376.343
				xmax = 1376.473
				text = "mean"
			intervals [3821]:
				xmin = 1376.473
				xmax = 1376.593
				text = "she"
			intervals [3822]:
				xmin = 1376.593
				xmax = 1376.823
				text = "wants"
			intervals [3823]:
				xmin = 1376.823
				xmax = 1376.923
				text = "me"
			intervals [3824]:
				xmin = 1376.923
				xmax = 1376.983
				text = "to"
			intervals [3825]:
				xmin = 1376.983
				xmax = 1377.253
				text = "go"
			intervals [3826]:
				xmin = 1377.253
				xmax = 1378.0703
				text = ""
			intervals [3827]:
				xmin = 1378.0703
				xmax = 1378.2603
				text = "up"
			intervals [3828]:
				xmin = 1378.2603
				xmax = 1378.4503
				text = "this"
			intervals [3829]:
				xmin = 1378.4503
				xmax = 1378.9103
				text = "christmas"
			intervals [3830]:
				xmin = 1378.9103
				xmax = 1379.0603
				text = "cause"
			intervals [3831]:
				xmin = 1379.0603
				xmax = 1379.1903
				text = "she"
			intervals [3832]:
				xmin = 1379.1903
				xmax = 1379.3703
				text = "didn't"
			intervals [3833]:
				xmin = 1379.3703
				xmax = 1379.5103
				text = "get"
			intervals [3834]:
				xmin = 1379.5103
				xmax = 1379.6003
				text = "to"
			intervals [3835]:
				xmin = 1379.6003
				xmax = 1379.7603
				text = "come"
			intervals [3836]:
				xmin = 1379.7603
				xmax = 1379.9903
				text = "down"
			intervals [3837]:
				xmin = 1379.9903
				xmax = 1380.4703
				text = "here"
			intervals [3838]:
				xmin = 1380.4703
				xmax = 1381.0293
				text = ""
			intervals [3839]:
				xmin = 1381.0293
				xmax = 1381.2493
				text = "this"
			intervals [3840]:
				xmin = 1381.2493
				xmax = 1381.7593
				text = "summer"
			intervals [3841]:
				xmin = 1381.7593
				xmax = 1383.4594
				text = ""
			intervals [3842]:
				xmin = 1383.4594
				xmax = 1383.9694
				text = "elizabeth"
			intervals [3843]:
				xmin = 1383.9694
				xmax = 1384.1594
				text = "new"
			intervals [3844]:
				xmin = 1384.1594
				xmax = 1384.6794
				text = "jersey"
			intervals [3845]:
				xmin = 1384.6794
				xmax = 1388.9644
				text = ""
			intervals [3846]:
				xmin = 1388.9644
				xmax = 1389.0944
				text = "i"
			intervals [3847]:
				xmin = 1389.0944
				xmax = 1389.3344
				text = "don't"
			intervals [3848]:
				xmin = 1389.3344
				xmax = 1389.7244
				text = "know"
			intervals [3849]:
				xmin = 1389.7244
				xmax = 1389.7544
				text = ""
			intervals [3850]:
				xmin = 1389.7544
				xmax = 1390.2144
				text = "um"
			intervals [3851]:
				xmin = 1390.2144
				xmax = 1390.2544
				text = ""
			intervals [3852]:
				xmin = 1390.2544
				xmax = 1390.5044
				text = "some"
			intervals [3853]:
				xmin = 1390.5044
				xmax = 1390.7644
				text = "other"
			intervals [3854]:
				xmin = 1390.7644
				xmax = 1391.3244
				text = "girls"
			intervals [3855]:
				xmin = 1391.3244
				xmax = 1391.428
				text = ""
			intervals [3856]:
				xmin = 1391.428
				xmax = 1391.548
				text = "we"
			intervals [3857]:
				xmin = 1391.548
				xmax = 1391.778
				text = "play"
			intervals [3858]:
				xmin = 1391.778
				xmax = 1392.248
				text = "tennis"
			intervals [3859]:
				xmin = 1392.248
				xmax = 1392.488
				text = "during"
			intervals [3860]:
				xmin = 1392.488
				xmax = 1392.588
				text = "the"
			intervals [3861]:
				xmin = 1392.588
				xmax = 1392.858
				text = "summer"
			intervals [3862]:
				xmin = 1392.858
				xmax = 1393.6729
				text = ""
			intervals [3863]:
				xmin = 1393.6729
				xmax = 1393.8029
				text = "and"
			intervals [3864]:
				xmin = 1393.8029
				xmax = 1394.1129
				text = "girls"
			intervals [3865]:
				xmin = 1394.1129
				xmax = 1394.2229
				text = "that"
			intervals [3866]:
				xmin = 1394.2229
				xmax = 1394.2829
				text = ""
			intervals [3867]:
				xmin = 1394.2829
				xmax = 1394.4729
				text = "play"
			intervals [3868]:
				xmin = 1394.4729
				xmax = 1394.5129
				text = ""
			intervals [3869]:
				xmin = 1394.5129
				xmax = 1395.1829
				text = "tennis"
			intervals [3870]:
				xmin = 1395.1829
				xmax = 1395.2129
				text = ""
			intervals [3871]:
				xmin = 1395.2129
				xmax = 1395.5129
				text = "um"
			intervals [3872]:
				xmin = 1395.5129
				xmax = 1397.0476
				text = ""
			intervals [3873]:
				xmin = 1397.0476
				xmax = 1397.2476
				text = "they're"
			intervals [3874]:
				xmin = 1397.2476
				xmax = 1397.6576
				text = "also"
			intervals [3875]:
				xmin = 1397.6576
				xmax = 1398.2276
				text = "coming"
			intervals [3876]:
				xmin = 1398.2276
				xmax = 1399.4184
				text = ""
			intervals [3877]:
				xmin = 1399.4184
				xmax = 1399.8184
				text = "so"
			intervals [3878]:
				xmin = 1399.8184
				xmax = 1399.8784
				text = ""
			intervals [3879]:
				xmin = 1399.8784
				xmax = 1399.9684
				text = "i"
			intervals [3880]:
				xmin = 1399.9684
				xmax = 1400.1284
				text = "don't"
			intervals [3881]:
				xmin = 1400.1284
				xmax = 1400.2584
				text = "know"
			intervals [3882]:
				xmin = 1400.2584
				xmax = 1400.3484
				text = "we"
			intervals [3883]:
				xmin = 1400.3484
				xmax = 1400.3884
				text = ""
			intervals [3884]:
				xmin = 1400.3884
				xmax = 1400.4184
				text = "<unk>"
			intervals [3885]:
				xmin = 1400.4184
				xmax = 1400.6884
				text = "find"
			intervals [3886]:
				xmin = 1400.6884
				xmax = 1401.1184
				text = "something"
			intervals [3887]:
				xmin = 1401.1184
				xmax = 1401.1784
				text = "to"
			intervals [3888]:
				xmin = 1401.1784
				xmax = 1401.4084
				text = "do"
			intervals [3889]:
				xmin = 1401.4084
				xmax = 1401.4584
				text = ""
			intervals [3890]:
				xmin = 1401.4584
				xmax = 1401.7484
				text = "<unk>"
			intervals [3891]:
				xmin = 1401.7484
				xmax = 1408.699
				text = ""
			intervals [3892]:
				xmin = 1408.699
				xmax = 1409.089
				text = "um"
			intervals [3893]:
				xmin = 1409.089
				xmax = 1410.7936
				text = ""
			intervals [3894]:
				xmin = 1410.7936
				xmax = 1410.8536
				text = "<unk>"
			intervals [3895]:
				xmin = 1410.8536
				xmax = 1411.8014
				text = ""
			intervals [3896]:
				xmin = 1411.8014
				xmax = 1411.8914
				text = "i"
			intervals [3897]:
				xmin = 1411.8914
				xmax = 1411.9214
				text = ""
			intervals [3898]:
				xmin = 1411.9214
				xmax = 1412.0414
				text = "don't"
			intervals [3899]:
				xmin = 1412.0414
				xmax = 1412.4914
				text = "know"
			intervals [3900]:
				xmin = 1412.4914
				xmax = 1414.1255
				text = ""
			intervals [3901]:
				xmin = 1414.1255
				xmax = 1414.2955
				text = "oh"
			intervals [3902]:
				xmin = 1414.2955
				xmax = 1414.3755
				text = ""
			intervals [3903]:
				xmin = 1414.3755
				xmax = 1414.8255
				text = "dear"
			intervals [3904]:
				xmin = 1414.8255
				xmax = 1417.6588
				text = ""
			intervals [3905]:
				xmin = 1417.6588
				xmax = 1417.7588
				text = "i"
			intervals [3906]:
				xmin = 1417.7588
				xmax = 1417.8688
				text = "don't"
			intervals [3907]:
				xmin = 1417.8688
				xmax = 1418.0088
				text = "have"
			intervals [3908]:
				xmin = 1418.0088
				xmax = 1421.4451
				text = ""
			intervals [3909]:
				xmin = 1421.4451
				xmax = 1421.8851
				text = "well"
			intervals [3910]:
				xmin = 1421.8851
				xmax = 1422.1853
				text = ""
			intervals [3911]:
				xmin = 1422.1853
				xmax = 1422.3953
				text = "i"
			intervals [3912]:
				xmin = 1422.3953
				xmax = 1422.8153
				text = "usually"
			intervals [3913]:
				xmin = 1422.8153
				xmax = 1423.1453
				text = "want"
			intervals [3914]:
				xmin = 1423.1453
				xmax = 1423.6253
				text = "things"
			intervals [3915]:
				xmin = 1423.6253
				xmax = 1423.8153
				text = "but"
			intervals [3916]:
				xmin = 1423.8153
				xmax = 1423.8653
				text = ""
			intervals [3917]:
				xmin = 1423.8653
				xmax = 1424.1853
				text = "not"
			intervals [3918]:
				xmin = 1424.1853
				xmax = 1425.2589
				text = ""
			intervals [3919]:
				xmin = 1425.2589
				xmax = 1425.2989
				text = "i"
			intervals [3920]:
				xmin = 1425.2989
				xmax = 1425.6089
				text = "don't"
			intervals [3921]:
				xmin = 1425.6089
				xmax = 1425.6789
				text = ""
			intervals [3922]:
				xmin = 1425.6789
				xmax = 1425.7889
				text = "know"
			intervals [3923]:
				xmin = 1425.7889
				xmax = 1426.1755
				text = ""
			intervals [3924]:
				xmin = 1426.1755
				xmax = 1426.5055
				text = "usually"
			intervals [3925]:
				xmin = 1426.5055
				xmax = 1426.7355
				text = "things"
			intervals [3926]:
				xmin = 1426.7355
				xmax = 1426.8755
				text = "that"
			intervals [3927]:
				xmin = 1426.8755
				xmax = 1427.0155
				text = "i"
			intervals [3928]:
				xmin = 1427.0155
				xmax = 1427.0955
				text = "wa-"
			intervals [3929]:
				xmin = 1427.0955
				xmax = 1427.3455
				text = ""
			intervals [3930]:
				xmin = 1427.3455
				xmax = 1427.7855
				text = "really"
			intervals [3931]:
				xmin = 1427.7855
				xmax = 1428.1855
				text = "want"
			intervals [3932]:
				xmin = 1428.1855
				xmax = 1428.663
				text = ""
			intervals [3933]:
				xmin = 1428.663
				xmax = 1428.733
				text = "i"
			intervals [3934]:
				xmin = 1428.733
				xmax = 1428.933
				text = "get"
			intervals [3935]:
				xmin = 1428.933
				xmax = 1429.093
				text = "them"
			intervals [3936]:
				xmin = 1429.093
				xmax = 1429.443
				text = "before"
			intervals [3937]:
				xmin = 1429.443
				xmax = 1429.963
				text = "christmas"
			intervals [3938]:
				xmin = 1429.963
				xmax = 1430.1437
				text = ""
			intervals [3939]:
				xmin = 1430.1437
				xmax = 1430.7237
				text = "probably"
			intervals [3940]:
				xmin = 1430.7237
				xmax = 1432.1721
				text = ""
			intervals [3941]:
				xmin = 1432.1721
				xmax = 1432.5221
				text = "um"
			intervals [3942]:
				xmin = 1432.5221
				xmax = 1433.1047
				text = ""
			intervals [3943]:
				xmin = 1433.1047
				xmax = 1433.2647
				text = "i"
			intervals [3944]:
				xmin = 1433.2647
				xmax = 1433.8347
				text = "remember"
			intervals [3945]:
				xmin = 1433.8347
				xmax = 1433.9547
				text = ""
			intervals [3946]:
				xmin = 1433.9547
				xmax = 1434.2147
				text = "one"
			intervals [3947]:
				xmin = 1434.2147
				xmax = 1434.7047
				text = "christmas"
			intervals [3948]:
				xmin = 1434.7047
				xmax = 1434.7847
				text = "i"
			intervals [3949]:
				xmin = 1434.7847
				xmax = 1435.1347
				text = "got"
			intervals [3950]:
				xmin = 1435.1347
				xmax = 1436.2204
				text = ""
			intervals [3951]:
				xmin = 1436.2204
				xmax = 1436.3204
				text = "a"
			intervals [3952]:
				xmin = 1436.3204
				xmax = 1436.9804
				text = "huge"
			intervals [3953]:
				xmin = 1436.9804
				xmax = 1437.0717
				text = ""
			intervals [3954]:
				xmin = 1437.0717
				xmax = 1437.5517
				text = "stereo"
			intervals [3955]:
				xmin = 1437.5517
				xmax = 1437.8417
				text = "record"
			intervals [3956]:
				xmin = 1437.8417
				xmax = 1437.9917
				text = "player"
			intervals [3957]:
				xmin = 1437.9917
				xmax = 1438.6117
				text = "<unk>"
			intervals [3958]:
				xmin = 1438.6117
				xmax = 1438.9901
				text = ""
			intervals [3959]:
				xmin = 1438.9901
				xmax = 1439.0801
				text = "and"
			intervals [3960]:
				xmin = 1439.0801
				xmax = 1439.2201
				text = "i"
			intervals [3961]:
				xmin = 1439.2201
				xmax = 1439.3801
				text = "like"
			intervals [3962]:
				xmin = 1439.3801
				xmax = 1439.4301
				text = ""
			intervals [3963]:
				xmin = 1439.4301
				xmax = 1439.6601
				text = "that"
			intervals [3964]:
				xmin = 1439.6601
				xmax = 1439.8101
				text = "one"
			intervals [3965]:
				xmin = 1439.8101
				xmax = 1440.7029
				text = ""
			intervals [3966]:
				xmin = 1440.7029
				xmax = 1440.8729
				text = "and"
			intervals [3967]:
				xmin = 1440.8729
				xmax = 1441.0629
				text = "then"
			intervals [3968]:
				xmin = 1441.0629
				xmax = 1441.1329
				text = "the"
			intervals [3969]:
				xmin = 1441.1329
				xmax = 1441.6029
				text = "next"
			intervals [3970]:
				xmin = 1441.6029
				xmax = 1442.3129
				text = "christmas"
			intervals [3971]:
				xmin = 1442.3129
				xmax = 1442.5401
				text = ""
			intervals [3972]:
				xmin = 1442.5401
				xmax = 1442.6501
				text = "i"
			intervals [3973]:
				xmin = 1442.6501
				xmax = 1442.9201
				text = "got"
			intervals [3974]:
				xmin = 1442.9201
				xmax = 1443.0001
				text = "a"
			intervals [3975]:
				xmin = 1443.0001
				xmax = 1443.0501
				text = ""
			intervals [3976]:
				xmin = 1443.0501
				xmax = 1443.5601
				text = "portable"
			intervals [3977]:
				xmin = 1443.5601
				xmax = 1443.8301
				text = "record"
			intervals [3978]:
				xmin = 1443.8301
				xmax = 1444.0301
				text = "player"
			intervals [3979]:
				xmin = 1444.0301
				xmax = 1444.2501
				text = "and"
			intervals [3980]:
				xmin = 1444.2501
				xmax = 1444.3301
				text = "a"
			intervals [3981]:
				xmin = 1444.3301
				xmax = 1444.6201
				text = "tape"
			intervals [3982]:
				xmin = 1444.6201
				xmax = 1444.6501
				text = ""
			intervals [3983]:
				xmin = 1444.6501
				xmax = 1445.1801
				text = "recorder"
			intervals [3984]:
				xmin = 1445.1801
				xmax = 1445.5039
				text = ""
			intervals [3985]:
				xmin = 1445.5039
				xmax = 1445.6539
				text = "which"
			intervals [3986]:
				xmin = 1445.6539
				xmax = 1446.2339
				text = "surprised"
			intervals [3987]:
				xmin = 1446.2339
				xmax = 1446.3239
				text = "me"
			intervals [3988]:
				xmin = 1446.3239
				xmax = 1446.7739
				text = "entirely"
			intervals [3989]:
				xmin = 1446.7739
				xmax = 1447.0239
				text = "cause"
			intervals [3990]:
				xmin = 1447.0239
				xmax = 1447.449
				text = ""
			intervals [3991]:
				xmin = 1447.449
				xmax = 1447.699
				text = "i"
			intervals [3992]:
				xmin = 1447.699
				xmax = 1448.179
				text = "just"
			intervals [3993]:
				xmin = 1448.179
				xmax = 1448.708
				text = ""
			intervals [3994]:
				xmin = 1448.708
				xmax = 1448.838
				text = "i"
			intervals [3995]:
				xmin = 1448.838
				xmax = 1449.058
				text = "hadn't"
			intervals [3996]:
				xmin = 1449.058
				xmax = 1449.228
				text = "even"
			intervals [3997]:
				xmin = 1449.228
				xmax = 1449.548
				text = "asked"
			intervals [3998]:
				xmin = 1449.548
				xmax = 1449.618
				text = "for"
			intervals [3999]:
				xmin = 1449.618
				xmax = 1449.888
				text = "either"
			intervals [4000]:
				xmin = 1449.888
				xmax = 1450.198
				text = "one"
			intervals [4001]:
				xmin = 1450.198
				xmax = 1451.8644
				text = ""
			intervals [4002]:
				xmin = 1451.8644
				xmax = 1452.0344
				text = "so"
			intervals [4003]:
				xmin = 1452.0344
				xmax = 1452.3299
				text = ""
			intervals [4004]:
				xmin = 1452.3299
				xmax = 1452.4699
				text = "that"
			intervals [4005]:
				xmin = 1452.4699
				xmax = 1452.6299
				text = "was"
			intervals [4006]:
				xmin = 1452.6299
				xmax = 1452.6599
				text = ""
			intervals [4007]:
				xmin = 1452.6599
				xmax = 1452.8799
				text = "nice"
			intervals [4008]:
				xmin = 1452.8799
				xmax = 1456.767
				text = ""
			intervals [4009]:
				xmin = 1456.767
				xmax = 1457.557
				text = "<unk>"
			intervals [4010]:
				xmin = 1457.557
				xmax = 1457.8823
				text = ""
			intervals [4011]:
				xmin = 1457.8823
				xmax = 1458.0623
				text = "well"
			intervals [4012]:
				xmin = 1458.0623
				xmax = 1458.1723
				text = "we"
			intervals [4013]:
				xmin = 1458.1723
				xmax = 1458.3223
				text = "have"
			intervals [4014]:
				xmin = 1458.3223
				xmax = 1458.4323
				text = "a"
			intervals [4015]:
				xmin = 1458.4323
				xmax = 1458.6823
				text = "beach"
			intervals [4016]:
				xmin = 1458.6823
				xmax = 1459.2723
				text = "house"
			intervals [4017]:
				xmin = 1459.2723
				xmax = 1459.880
				text = ""
			intervals [4018]:
				xmin = 1459.880
				xmax = 1460.230
				text = "and"
			intervals [4019]:
				xmin = 1460.230
				xmax = 1460.460
				text = "w"
			intervals [4020]:
				xmin = 1460.460
				xmax = 1460.7033
				text = ""
			intervals [4021]:
				xmin = 1460.7033
				xmax = 1461.2433
				text = "um"
			intervals [4022]:
				xmin = 1461.2433
				xmax = 1461.6627
				text = ""
			intervals [4023]:
				xmin = 1461.6627
				xmax = 1461.8027
				text = "there"
			intervals [4024]:
				xmin = 1461.8027
				xmax = 1461.8327
				text = "are"
			intervals [4025]:
				xmin = 1461.8327
				xmax = 1462.1827
				text = "no"
			intervals [4026]:
				xmin = 1462.1827
				xmax = 1462.6644
				text = ""
			intervals [4027]:
				xmin = 1462.6644
				xmax = 1462.7444
				text = "in"
			intervals [4028]:
				xmin = 1462.7444
				xmax = 1463.1044
				text = "arundel"
			intervals [4029]:
				xmin = 1463.1044
				xmax = 1463.2544
				text = "on"
			intervals [4030]:
				xmin = 1463.2544
				xmax = 1463.3244
				text = "the"
			intervals [4031]:
				xmin = 1463.3244
				xmax = 1463.3544
				text = ""
			intervals [4032]:
				xmin = 1463.3544
				xmax = 1463.6144
				text = "bay"
			intervals [4033]:
				xmin = 1463.6144
				xmax = 1464.1844
				text = "maryland"
			intervals [4034]:
				xmin = 1464.1844
				xmax = 1464.6936
				text = ""
			intervals [4035]:
				xmin = 1464.6936
				xmax = 1464.7536
				text = "it"
			intervals [4036]:
				xmin = 1464.7536
				xmax = 1464.8436
				text = "s"
			intervals [4037]:
				xmin = 1464.8436
				xmax = 1465.0036
				text = "right"
			intervals [4038]:
				xmin = 1465.0036
				xmax = 1465.3036
				text = "outside"
			intervals [4039]:
				xmin = 1465.3036
				xmax = 1465.3636
				text = "of"
			intervals [4040]:
				xmin = 1465.3636
				xmax = 1466.0736
				text = "annapolis"
			intervals [4041]:
				xmin = 1466.0736
				xmax = 1466.7732
				text = ""
			intervals [4042]:
				xmin = 1466.7732
				xmax = 1466.9432
				text = "and"
			intervals [4043]:
				xmin = 1466.9432
				xmax = 1467.0332
				text = "there"
			intervals [4044]:
				xmin = 1467.0332
				xmax = 1467.0632
				text = "are"
			intervals [4045]:
				xmin = 1467.0632
				xmax = 1467.3832
				text = "no"
			intervals [4046]:
				xmin = 1467.3832
				xmax = 1467.9632
				text = "electrical"
			intervals [4047]:
				xmin = 1467.9632
				xmax = 1468.5232
				text = "outlets"
			intervals [4048]:
				xmin = 1468.5232
				xmax = 1468.7632
				text = "down"
			intervals [4049]:
				xmin = 1468.7632
				xmax = 1468.8932
				text = "on"
			intervals [4050]:
				xmin = 1468.8932
				xmax = 1468.9532
				text = "the"
			intervals [4051]:
				xmin = 1468.9532
				xmax = 1469.5832
				text = "beach"
			intervals [4052]:
				xmin = 1469.5832
				xmax = 1470.565
				text = ""
			intervals [4053]:
				xmin = 1470.565
				xmax = 1470.975
				text = "so"
			intervals [4054]:
				xmin = 1470.975
				xmax = 1471.005
				text = ""
			intervals [4055]:
				xmin = 1471.005
				xmax = 1471.315
				text = "um"
			intervals [4056]:
				xmin = 1471.315
				xmax = 1471.345
				text = ""
			intervals [4057]:
				xmin = 1471.345
				xmax = 1471.525
				text = "we"
			intervals [4058]:
				xmin = 1471.525
				xmax = 1471.845
				text = "take"
			intervals [4059]:
				xmin = 1471.845
				xmax = 1472.4189
				text = ""
			intervals [4060]:
				xmin = 1472.4189
				xmax = 1472.5989
				text = "the"
			intervals [4061]:
				xmin = 1472.5989
				xmax = 1472.8789
				text = "record"
			intervals [4062]:
				xmin = 1472.8789
				xmax = 1473.3089
				text = "player"
			intervals [4063]:
				xmin = 1473.3089
				xmax = 1473.5939
				text = ""
			intervals [4064]:
				xmin = 1473.5939
				xmax = 1473.6739
				text = "and"
			intervals [4065]:
				xmin = 1473.6739
				xmax = 1473.7739
				text = "go"
			intervals [4066]:
				xmin = 1473.7739
				xmax = 1473.9939
				text = "down"
			intervals [4067]:
				xmin = 1473.9939
				xmax = 1474.1139
				text = "to"
			intervals [4068]:
				xmin = 1474.1139
				xmax = 1474.1739
				text = "the"
			intervals [4069]:
				xmin = 1474.1739
				xmax = 1474.2539
				text = ""
			intervals [4070]:
				xmin = 1474.2539
				xmax = 1474.6839
				text = "beach"
			intervals [4071]:
				xmin = 1474.6839
				xmax = 1477.7801
				text = ""
			intervals [4072]:
				xmin = 1477.7801
				xmax = 1478.2001
				text = "well"
			intervals [4073]:
				xmin = 1478.2001
				xmax = 1478.2901
				text = ""
			intervals [4074]:
				xmin = 1478.2901
				xmax = 1478.8101
				text = "no"
			intervals [4075]:
				xmin = 1478.8101
				xmax = 1478.8401
				text = ""
			intervals [4076]:
				xmin = 1478.8401
				xmax = 1479.3001
				text = "um"
			intervals [4077]:
				xmin = 1479.3001
				xmax = 1480.1215
				text = ""
			intervals [4078]:
				xmin = 1480.1215
				xmax = 1480.2315
				text = "<unk>"
			intervals [4079]:
				xmin = 1480.2315
				xmax = 1482.1028
				text = ""
			intervals [4080]:
				xmin = 1482.1028
				xmax = 1482.3028
				text = "well"
			intervals [4081]:
				xmin = 1482.3028
				xmax = 1482.4128
				text = "li-"
			intervals [4082]:
				xmin = 1482.4128
				xmax = 1482.4528
				text = ""
			intervals [4083]:
				xmin = 1482.4528
				xmax = 1482.7228
				text = "like"
			intervals [4084]:
				xmin = 1482.7228
				xmax = 1482.7828
				text = ""
			intervals [4085]:
				xmin = 1482.7828
				xmax = 1483.0728
				text = "last"
			intervals [4086]:
				xmin = 1483.0728
				xmax = 1483.4928
				text = "summer"
			intervals [4087]:
				xmin = 1483.4928
				xmax = 1483.8687
				text = ""
			intervals [4088]:
				xmin = 1483.8687
				xmax = 1484.2087
				text = "in"
			intervals [4089]:
				xmin = 1484.2087
				xmax = 1485.2256
				text = ""
			intervals [4090]:
				xmin = 1485.2256
				xmax = 1485.6656
				text = "july"
			intervals [4091]:
				xmin = 1485.6656
				xmax = 1485.7356
				text = ""
			intervals [4092]:
				xmin = 1485.7356
				xmax = 1486.1556
				text = "fourth"
			intervals [4093]:
				xmin = 1486.1556
				xmax = 1486.2656
				text = ""
			intervals [4094]:
				xmin = 1486.2656
				xmax = 1486.6556
				text = "and"
			intervals [4095]:
				xmin = 1486.6556
				xmax = 1487.1513
				text = ""
			intervals [4096]:
				xmin = 1487.1513
				xmax = 1487.4013
				text = "couple"
			intervals [4097]:
				xmin = 1487.4013
				xmax = 1487.4613
				text = "of"
			intervals [4098]:
				xmin = 1487.4613
				xmax = 1487.6313
				text = "days"
			intervals [4099]:
				xmin = 1487.6313
				xmax = 1487.9113
				text = "before"
			intervals [4100]:
				xmin = 1487.9113
				xmax = 1487.9913
				text = "and"
			intervals [4101]:
				xmin = 1487.9913
				xmax = 1488.0213
				text = "a"
			intervals [4102]:
				xmin = 1488.0213
				xmax = 1488.0513
				text = ""
			intervals [4103]:
				xmin = 1488.0513
				xmax = 1488.3113
				text = "couple"
			intervals [4104]:
				xmin = 1488.3113
				xmax = 1488.5413
				text = "days"
			intervals [4105]:
				xmin = 1488.5413
				xmax = 1489.0213
				text = "after"
			intervals [4106]:
				xmin = 1489.0213
				xmax = 1489.4303
				text = ""
			intervals [4107]:
				xmin = 1489.4303
				xmax = 1489.5703
				text = "i"
			intervals [4108]:
				xmin = 1489.5703
				xmax = 1489.7603
				text = "was"
			intervals [4109]:
				xmin = 1489.7603
				xmax = 1490.1003
				text = "playing"
			intervals [4110]:
				xmin = 1490.1003
				xmax = 1490.7303
				text = "tennis"
			intervals [4111]:
				xmin = 1490.7303
				xmax = 1491.6339
				text = ""
			intervals [4112]:
				xmin = 1491.6339
				xmax = 1491.7239
				text = "in"
			intervals [4113]:
				xmin = 1491.7239
				xmax = 1491.7639
				text = "a"
			intervals [4114]:
				xmin = 1491.7639
				xmax = 1491.8139
				text = ""
			intervals [4115]:
				xmin = 1491.8139
				xmax = 1492.2039
				text = "tennis"
			intervals [4116]:
				xmin = 1492.2039
				xmax = 1492.2339
				text = ""
			intervals [4117]:
				xmin = 1492.2339
				xmax = 1492.7139
				text = "tournament"
			intervals [4118]:
				xmin = 1492.7139
				xmax = 1493.0439
				text = ""
			intervals [4119]:
				xmin = 1493.0439
				xmax = 1493.2639
				text = "and"
			intervals [4120]:
				xmin = 1493.2639
				xmax = 1493.5639
				text = "then"
			intervals [4121]:
				xmin = 1493.5639
				xmax = 1494.3732
				text = ""
			intervals [4122]:
				xmin = 1494.3732
				xmax = 1494.5732
				text = "two"
			intervals [4123]:
				xmin = 1494.5732
				xmax = 1495.0232
				text = "weekends"
			intervals [4124]:
				xmin = 1495.0232
				xmax = 1495.2932
				text = "after"
			intervals [4125]:
				xmin = 1495.2932
				xmax = 1495.6732
				text = "that"
			intervals [4126]:
				xmin = 1495.6732
				xmax = 1496.0774
				text = ""
			intervals [4127]:
				xmin = 1496.0774
				xmax = 1496.1974
				text = "i"
			intervals [4128]:
				xmin = 1496.1974
				xmax = 1496.4774
				text = "played"
			intervals [4129]:
				xmin = 1496.4774
				xmax = 1496.5074
				text = ""
			intervals [4130]:
				xmin = 1496.5074
				xmax = 1496.8374
				text = "here"
			intervals [4131]:
				xmin = 1496.8374
				xmax = 1496.9274
				text = "in"
			intervals [4132]:
				xmin = 1496.9274
				xmax = 1496.9974
				text = "a"
			intervals [4133]:
				xmin = 1496.9974
				xmax = 1497.3674
				text = "tennis"
			intervals [4134]:
				xmin = 1497.3674
				xmax = 1497.3974
				text = ""
			intervals [4135]:
				xmin = 1497.3974
				xmax = 1497.7674
				text = "tournament"
			intervals [4136]:
				xmin = 1497.7674
				xmax = 1498.9722
				text = ""
			intervals [4137]:
				xmin = 1498.9722
				xmax = 1499.5022
				text = "then"
			intervals [4138]:
				xmin = 1499.5022
				xmax = 1499.8583
				text = ""
			intervals [4139]:
				xmin = 1499.8583
				xmax = 1499.9583
				text = "we"
			intervals [4140]:
				xmin = 1499.9583
				xmax = 1500.1383
				text = "went"
			intervals [4141]:
				xmin = 1500.1383
				xmax = 1500.3683
				text = "down"
			intervals [4142]:
				xmin = 1500.3683
				xmax = 1500.4983
				text = "to"
			intervals [4143]:
				xmin = 1500.4983
				xmax = 1500.5883
				text = "the"
			intervals [4144]:
				xmin = 1500.5883
				xmax = 1501.1983
				text = "beach"
			intervals [4145]:
				xmin = 1501.1983
				xmax = 1501.9253
				text = ""
			intervals [4146]:
				xmin = 1501.9253
				xmax = 1502.0353
				text = "and"
			intervals [4147]:
				xmin = 1502.0353
				xmax = 1502.1553
				text = "we"
			intervals [4148]:
				xmin = 1502.1553
				xmax = 1502.4853
				text = "stayed"
			intervals [4149]:
				xmin = 1502.4853
				xmax = 1502.7253
				text = "down"
			intervals [4150]:
				xmin = 1502.7253
				xmax = 1502.8853
				text = "there"
			intervals [4151]:
				xmin = 1502.8853
				xmax = 1502.9353
				text = ""
			intervals [4152]:
				xmin = 1502.9353
				xmax = 1503.0353
				text = "for"
			intervals [4153]:
				xmin = 1503.0353
				xmax = 1503.0953
				text = "a"
			intervals [4154]:
				xmin = 1503.0953
				xmax = 1503.1453
				text = ""
			intervals [4155]:
				xmin = 1503.1453
				xmax = 1503.5053
				text = "couple"
			intervals [4156]:
				xmin = 1503.5053
				xmax = 1503.7753
				text = "weeks"
			intervals [4157]:
				xmin = 1503.7753
				xmax = 1503.8453
				text = "and"
			intervals [4158]:
				xmin = 1503.8453
				xmax = 1503.9553
				text = "then"
			intervals [4159]:
				xmin = 1503.9553
				xmax = 1504.0553
				text = "we"
			intervals [4160]:
				xmin = 1504.0553
				xmax = 1504.2153
				text = "went"
			intervals [4161]:
				xmin = 1504.2153
				xmax = 1504.3353
				text = "to"
			intervals [4162]:
				xmin = 1504.3353
				xmax = 1505.0553
				text = "texas"
			intervals [4163]:
				xmin = 1505.0553
				xmax = 1506.3233
				text = ""
			intervals [4164]:
				xmin = 1506.3233
				xmax = 1506.3833
				text = "for"
			intervals [4165]:
				xmin = 1506.3833
				xmax = 1506.4633
				text = "a"
			intervals [4166]:
				xmin = 1506.4633
				xmax = 1506.7333
				text = "week"
			intervals [4167]:
				xmin = 1506.7333
				xmax = 1506.8233
				text = "and"
			intervals [4168]:
				xmin = 1506.8233
				xmax = 1506.9233
				text = "then"
			intervals [4169]:
				xmin = 1506.9233
				xmax = 1507.0233
				text = "we"
			intervals [4170]:
				xmin = 1507.0233
				xmax = 1507.2733
				text = "came"
			intervals [4171]:
				xmin = 1507.2733
				xmax = 1507.4733
				text = "back"
			intervals [4172]:
				xmin = 1507.4733
				xmax = 1507.6833
				text = "home"
			intervals [4173]:
				xmin = 1507.6833
				xmax = 1507.7933
				text = "we"
			intervals [4174]:
				xmin = 1507.7933
				xmax = 1507.9633
				text = "went"
			intervals [4175]:
				xmin = 1507.9633
				xmax = 1508.1133
				text = "back"
			intervals [4176]:
				xmin = 1508.1133
				xmax = 1508.1433
				text = ""
			intervals [4177]:
				xmin = 1508.1433
				xmax = 1508.4133
				text = "down"
			intervals [4178]:
				xmin = 1508.4133
				xmax = 1508.4733
				text = "to"
			intervals [4179]:
				xmin = 1508.4733
				xmax = 1508.5033
				text = ""
			intervals [4180]:
				xmin = 1508.5033
				xmax = 1508.6133
				text = "the"
			intervals [4181]:
				xmin = 1508.6133
				xmax = 1508.6533
				text = ""
			intervals [4182]:
				xmin = 1508.6533
				xmax = 1508.9733
				text = "beach"
			intervals [4183]:
				xmin = 1508.9733
				xmax = 1509.0333
				text = "and"
			intervals [4184]:
				xmin = 1509.0333
				xmax = 1509.0633
				text = ""
			intervals [4185]:
				xmin = 1509.0633
				xmax = 1509.1733
				text = "that"
			intervals [4186]:
				xmin = 1509.1733
				xmax = 1509.2833
				text = ""
			intervals [4187]:
				xmin = 1509.2833
				xmax = 1509.4133
				text = "was"
			intervals [4188]:
				xmin = 1509.4133
				xmax = 1509.6433
				text = "all"
			intervals [4189]:
				xmin = 1509.6433
				xmax = 1517.6431
				text = ""
			intervals [4190]:
				xmin = 1517.6431
				xmax = 1517.9331
				text = "well"
			intervals [4191]:
				xmin = 1517.9331
				xmax = 1519.3651
				text = ""
			intervals [4192]:
				xmin = 1519.3651
				xmax = 1520.0151
				text = "um"
			intervals [4193]:
				xmin = 1520.0151
				xmax = 1522.362
				text = ""
			intervals [4194]:
				xmin = 1522.362
				xmax = 1522.452
				text = "<unk>"
			intervals [4195]:
				xmin = 1522.452
				xmax = 1523.9043
				text = ""
			intervals [4196]:
				xmin = 1523.9043
				xmax = 1524.3443
				text = "no"
			intervals [4197]:
				xmin = 1524.3443
				xmax = 1525.098
				text = ""
			intervals [4198]:
				xmin = 1525.098
				xmax = 1525.538
				text = "well"
			intervals [4199]:
				xmin = 1525.538
				xmax = 1527.2675
				text = ""
			intervals [4200]:
				xmin = 1527.2675
				xmax = 1527.4475
				text = "i"
			intervals [4201]:
				xmin = 1527.4475
				xmax = 1527.6675
				text = "always"
			intervals [4202]:
				xmin = 1527.6675
				xmax = 1527.9075
				text = "think"
			intervals [4203]:
				xmin = 1527.9075
				xmax = 1528.1875
				text = "about"
			intervals [4204]:
				xmin = 1528.1875
				xmax = 1528.5575
				text = "dying"
			intervals [4205]:
				xmin = 1528.5575
				xmax = 1529.4346
				text = ""
			intervals [4206]:
				xmin = 1529.4346
				xmax = 1529.5346
				text = "and"
			intervals [4207]:
				xmin = 1529.5346
				xmax = 1529.7346
				text = "about"
			intervals [4208]:
				xmin = 1529.7346
				xmax = 1529.8646
				text = "my"
			intervals [4209]:
				xmin = 1529.8646
				xmax = 1530.4046
				text = "parents"
			intervals [4210]:
				xmin = 1530.4046
				xmax = 1530.7546
				text = "dying"
			intervals [4211]:
				xmin = 1530.7546
				xmax = 1530.7846
				text = ""
			intervals [4212]:
				xmin = 1530.7846
				xmax = 1530.8546
				text = "or"
			intervals [4213]:
				xmin = 1530.8546
				xmax = 1531.1946
				text = "something"
			intervals [4214]:
				xmin = 1531.1946
				xmax = 1531.6146
				text = "happening"
			intervals [4215]:
				xmin = 1531.6146
				xmax = 1531.7546
				text = "to"
			intervals [4216]:
				xmin = 1531.7546
				xmax = 1531.9346
				text = "'em"
			intervals [4217]:
				xmin = 1531.9346
				xmax = 1531.9846
				text = "or"
			intervals [4218]:
				xmin = 1531.9846
				xmax = 1532.1946
				text = "some"
			intervals [4219]:
				xmin = 1532.1946
				xmax = 1532.6613
				text = ""
			intervals [4220]:
				xmin = 1532.6613
				xmax = 1533.1013
				text = "since"
			intervals [4221]:
				xmin = 1533.1013
				xmax = 1533.1313
				text = ""
			intervals [4222]:
				xmin = 1533.1313
				xmax = 1533.4513
				text = "um"
			intervals [4223]:
				xmin = 1533.4513
				xmax = 1533.6013
				text = ""
			intervals [4224]:
				xmin = 1533.6013
				xmax = 1533.7613
				text = "this"
			intervals [4225]:
				xmin = 1533.7613
				xmax = 1534.2213
				text = "summer"
			intervals [4226]:
				xmin = 1534.2213
				xmax = 1534.9662
				text = ""
			intervals [4227]:
				xmin = 1534.9662
				xmax = 1535.0562
				text = "and"
			intervals [4228]:
				xmin = 1535.0562
				xmax = 1535.1462
				text = "the"
			intervals [4229]:
				xmin = 1535.1462
				xmax = 1535.6162
				text = "riots"
			intervals [4230]:
				xmin = 1535.6162
				xmax = 1535.6762
				text = "and"
			intervals [4231]:
				xmin = 1535.6762
				xmax = 1536.0162
				text = "everything"
			intervals [4232]:
				xmin = 1536.0162
				xmax = 1536.1162
				text = "and"
			intervals [4233]:
				xmin = 1536.1162
				xmax = 1536.4362
				text = "people"
			intervals [4234]:
				xmin = 1536.4362
				xmax = 1536.6662
				text = "getting"
			intervals [4235]:
				xmin = 1536.6662
				xmax = 1536.7062
				text = ""
			intervals [4236]:
				xmin = 1536.7062
				xmax = 1536.8762
				text = "i've"
			intervals [4237]:
				xmin = 1536.8762
				xmax = 1536.9262
				text = ""
			intervals [4238]:
				xmin = 1536.9262
				xmax = 1537.1062
				text = "been"
			intervals [4239]:
				xmin = 1537.1062
				xmax = 1537.5762
				text = "terribly"
			intervals [4240]:
				xmin = 1537.5762
				xmax = 1537.8962
				text = "afraid"
			intervals [4241]:
				xmin = 1537.8962
				xmax = 1537.9862
				text = "of"
			intervals [4242]:
				xmin = 1537.9862
				xmax = 1538.0162
				text = ""
			intervals [4243]:
				xmin = 1538.0162
				xmax = 1538.2862
				text = "that"
			intervals [4244]:
				xmin = 1538.2862
				xmax = 1539.883
				text = ""
			intervals [4245]:
				xmin = 1539.883
				xmax = 1540.183
				text = "and"
			intervals [4246]:
				xmin = 1540.183
				xmax = 1540.383
				text = "but"
			intervals [4247]:
				xmin = 1540.383
				xmax = 1540.443
				text = ""
			intervals [4248]:
				xmin = 1540.443
				xmax = 1540.703
				text = "i'm"
			intervals [4249]:
				xmin = 1540.703
				xmax = 1541.153
				text = "never"
			intervals [4250]:
				xmin = 1541.153
				xmax = 1541.223
				text = ""
			intervals [4251]:
				xmin = 1541.223
				xmax = 1541.653
				text = "um"
			intervals [4252]:
				xmin = 1541.653
				xmax = 1543.443
				text = ""
			intervals [4253]:
				xmin = 1543.443
				xmax = 1543.703
				text = "been"
			intervals [4254]:
				xmin = 1543.703
				xmax = 1543.943
				text = ""
			intervals [4255]:
				xmin = 1543.943
				xmax = 1544.413
				text = "afraid"
			intervals [4256]:
				xmin = 1544.413
				xmax = 1544.663
				text = "like"
			intervals [4257]:
				xmin = 1544.663
				xmax = 1544.793
				text = "if"
			intervals [4258]:
				xmin = 1544.793
				xmax = 1545.123
				text = "something"
			intervals [4259]:
				xmin = 1545.123
				xmax = 1545.593
				text = "happened"
			intervals [4260]:
				xmin = 1545.593
				xmax = 1547.0761
				text = ""
			intervals [4261]:
				xmin = 1547.0761
				xmax = 1547.2061
				text = "that"
			intervals [4262]:
				xmin = 1547.2061
				xmax = 1547.3161
				text = "i"
			intervals [4263]:
				xmin = 1547.3161
				xmax = 1547.3761
				text = "d"
			intervals [4264]:
				xmin = 1547.3761
				xmax = 1547.4061
				text = ""
			intervals [4265]:
				xmin = 1547.4061
				xmax = 1547.5061
				text = "be"
			intervals [4266]:
				xmin = 1547.5061
				xmax = 1547.9161
				text = "killed"
			intervals [4267]:
				xmin = 1547.9161
				xmax = 1548.7969
				text = ""
			intervals [4268]:
				xmin = 1548.7969
				xmax = 1549.1369
				text = "except"
			intervals [4269]:
				xmin = 1549.1369
				xmax = 1549.2069
				text = ""
			intervals [4270]:
				xmin = 1549.2069
				xmax = 1549.5469
				text = "oh"
			intervals [4271]:
				xmin = 1549.5469
				xmax = 1549.9169
				text = "yeah"
			intervals [4272]:
				xmin = 1549.9169
				xmax = 1549.9469
				text = ""
			intervals [4273]:
				xmin = 1549.9469
				xmax = 1550.1069
				text = "when"
			intervals [4274]:
				xmin = 1550.1069
				xmax = 1550.1969
				text = "i"
			intervals [4275]:
				xmin = 1550.1969
				xmax = 1550.3069
				text = "go"
			intervals [4276]:
				xmin = 1550.3069
				xmax = 1550.4069
				text = "on"
			intervals [4277]:
				xmin = 1550.4069
				xmax = 1550.4669
				text = "a"
			intervals [4278]:
				xmin = 1550.4669
				xmax = 1550.9969
				text = "airplane"
			intervals [4279]:
				xmin = 1550.9969
				xmax = 1551.9436
				text = ""
			intervals [4280]:
				xmin = 1551.9436
				xmax = 1552.1836
				text = "i'm"
			intervals [4281]:
				xmin = 1552.1836
				xmax = 1552.6736
				text = "terribly"
			intervals [4282]:
				xmin = 1552.6736
				xmax = 1552.9836
				text = "afraid"
			intervals [4283]:
				xmin = 1552.9836
				xmax = 1553.1336
				text = "that"
			intervals [4284]:
				xmin = 1553.1336
				xmax = 1553.2536
				text = "it"
			intervals [4285]:
				xmin = 1553.2536
				xmax = 1553.3836
				text = "s"
			intervals [4286]:
				xmin = 1553.3836
				xmax = 1553.6536
				text = "gonna"
			intervals [4287]:
				xmin = 1553.6536
				xmax = 1553.9522
				text = ""
			intervals [4288]:
				xmin = 1553.9522
				xmax = 1554.1922
				text = "blow"
			intervals [4289]:
				xmin = 1554.1922
				xmax = 1554.3822
				text = "up"
			intervals [4290]:
				xmin = 1554.3822
				xmax = 1554.5022
				text = ""
			intervals [4291]:
				xmin = 1554.5022
				xmax = 1554.6022
				text = "and"
			intervals [4292]:
				xmin = 1554.6022
				xmax = 1554.6522
				text = "i"
			intervals [4293]:
				xmin = 1554.6522
				xmax = 1554.8722
				text = "always"
			intervals [4294]:
				xmin = 1554.8722
				xmax = 1554.9022
				text = ""
			intervals [4295]:
				xmin = 1554.9022
				xmax = 1555.0722
				text = "think"
			intervals [4296]:
				xmin = 1555.0722
				xmax = 1555.5222
				text = "about"
			intervals [4297]:
				xmin = 1555.5222
				xmax = 1555.8054
				text = ""
			intervals [4298]:
				xmin = 1555.8054
				xmax = 1555.8854
				text = "in"
			intervals [4299]:
				xmin = 1555.8854
				xmax = 1556.4354
				text = "airplanes"
			intervals [4300]:
				xmin = 1556.4354
				xmax = 1556.6654
				text = "that"
			intervals [4301]:
				xmin = 1556.6654
				xmax = 1557.0564
				text = ""
			intervals [4302]:
				xmin = 1557.0564
				xmax = 1557.5864
				text = "um"
			intervals [4303]:
				xmin = 1557.5864
				xmax = 1558.8703
				text = ""
			intervals [4304]:
				xmin = 1558.8703
				xmax = 1559.1103
				text = "do"
			intervals [4305]:
				xmin = 1559.1103
				xmax = 1559.3603
				text = "blow"
			intervals [4306]:
				xmin = 1559.3603
				xmax = 1559.5103
				text = "up"
			intervals [4307]:
				xmin = 1559.5103
				xmax = 1559.6003
				text = "if"
			intervals [4308]:
				xmin = 1559.6003
				xmax = 1559.6603
				text = "the"
			intervals [4309]:
				xmin = 1559.6603
				xmax = 1559.6903
				text = ""
			intervals [4310]:
				xmin = 1559.6903
				xmax = 1560.0203
				text = "people"
			intervals [4311]:
				xmin = 1560.0203
				xmax = 1560.2403
				text = "ever"
			intervals [4312]:
				xmin = 1560.2403
				xmax = 1560.2703
				text = ""
			intervals [4313]:
				xmin = 1560.2703
				xmax = 1560.5303
				text = "thought"
			intervals [4314]:
				xmin = 1560.5303
				xmax = 1560.6503
				text = "of"
			intervals [4315]:
				xmin = 1560.6503
				xmax = 1560.6803
				text = ""
			intervals [4316]:
				xmin = 1560.6803
				xmax = 1560.7403
				text = "the"
			intervals [4317]:
				xmin = 1560.7403
				xmax = 1560.8003
				text = ""
			intervals [4318]:
				xmin = 1560.8003
				xmax = 1561.1003
				text = "fact"
			intervals [4319]:
				xmin = 1561.1003
				xmax = 1561.1903
				text = "that"
			intervals [4320]:
				xmin = 1561.1903
				xmax = 1561.2703
				text = "it"
			intervals [4321]:
				xmin = 1561.2703
				xmax = 1561.4603
				text = "might"
			intervals [4322]:
				xmin = 1561.4603
				xmax = 1561.5403
				text = ""
			intervals [4323]:
				xmin = 1561.5403
				xmax = 1561.7703
				text = "blow"
			intervals [4324]:
				xmin = 1561.7703
				xmax = 1562.0003
				text = "up"
			intervals [4325]:
				xmin = 1562.0003
				xmax = 1562.5968
				text = ""
			intervals [4326]:
				xmin = 1562.5968
				xmax = 1562.9168
				text = "before"
			intervals [4327]:
				xmin = 1562.9168
				xmax = 1562.9768
				text = "it"
			intervals [4328]:
				xmin = 1562.9768
				xmax = 1563.0368
				text = ""
			intervals [4329]:
				xmin = 1563.0368
				xmax = 1563.2768
				text = "blew"
			intervals [4330]:
				xmin = 1563.2768
				xmax = 1563.5068
				text = "up"
			intervals [4331]:
				xmin = 1563.5068
				xmax = 1572.3606
				text = ""
			intervals [4332]:
				xmin = 1572.3606
				xmax = 1572.8206
				text = "um"
			intervals [4333]:
				xmin = 1572.8206
				xmax = 1573.2506
				text = ""
			intervals [4334]:
				xmin = 1573.2506
				xmax = 1573.3806
				text = "bef-"
			intervals [4335]:
				xmin = 1573.3806
				xmax = 1574.1165
				text = ""
			intervals [4336]:
				xmin = 1574.1165
				xmax = 1574.1865
				text = "the"
			intervals [4337]:
				xmin = 1574.1865
				xmax = 1574.3165
				text = ""
			intervals [4338]:
				xmin = 1574.3165
				xmax = 1574.6465
				text = "first"
			intervals [4339]:
				xmin = 1574.6465
				xmax = 1575.0165
				text = "day"
			intervals [4340]:
				xmin = 1575.0165
				xmax = 1575.7944
				text = ""
			intervals [4341]:
				xmin = 1575.7944
				xmax = 1575.9244
				text = "that"
			intervals [4342]:
				xmin = 1575.9244
				xmax = 1576.0544
				text = "they"
			intervals [4343]:
				xmin = 1576.0544
				xmax = 1576.4544
				text = "started"
			intervals [4344]:
				xmin = 1576.4544
				xmax = 1576.5644
				text = "i"
			intervals [4345]:
				xmin = 1576.5644
				xmax = 1576.7444
				text = "was"
			intervals [4346]:
				xmin = 1576.7444
				xmax = 1576.8844
				text = "at"
			intervals [4347]:
				xmin = 1576.8844
				xmax = 1577.2844
				text = "school"
			intervals [4348]:
				xmin = 1577.2844
				xmax = 1577.3544
				text = "and"
			intervals [4349]:
				xmin = 1577.3544
				xmax = 1577.4744
				text = "we"
			intervals [4350]:
				xmin = 1577.4744
				xmax = 1577.6944
				text = "got"
			intervals [4351]:
				xmin = 1577.6944
				xmax = 1577.7544
				text = "out"
			intervals [4352]:
				xmin = 1577.7544
				xmax = 1577.8544
				text = "of"
			intervals [4353]:
				xmin = 1577.8544
				xmax = 1578.1944
				text = "school"
			intervals [4354]:
				xmin = 1578.1944
				xmax = 1578.2744
				text = "at"
			intervals [4355]:
				xmin = 1578.2744
				xmax = 1578.6244
				text = "twelve"
			intervals [4356]:
				xmin = 1578.6244
				xmax = 1578.7044
				text = ""
			intervals [4357]:
				xmin = 1578.7044
				xmax = 1579.0744
				text = "thirty"
			intervals [4358]:
				xmin = 1579.0744
				xmax = 1579.906
				text = ""
			intervals [4359]:
				xmin = 1579.906
				xmax = 1580.376
				text = "cause"
			intervals [4360]:
				xmin = 1580.376
				xmax = 1580.786
				text = "um"
			intervals [4361]:
				xmin = 1580.786
				xmax = 1581.3802
				text = ""
			intervals [4362]:
				xmin = 1581.3802
				xmax = 1581.4902
				text = "it"
			intervals [4363]:
				xmin = 1581.4902
				xmax = 1581.6402
				text = "was"
			intervals [4364]:
				xmin = 1581.6402
				xmax = 1581.9302
				text = "some"
			intervals [4365]:
				xmin = 1581.9302
				xmax = 1582.3602
				text = "report"
			intervals [4366]:
				xmin = 1582.3602
				xmax = 1582.7002
				text = "about"
			intervals [4367]:
				xmin = 1582.7002
				xmax = 1583.226
				text = ""
			intervals [4368]:
				xmin = 1583.226
				xmax = 1583.536
				text = "people"
			intervals [4369]:
				xmin = 1583.536
				xmax = 1583.856
				text = "coming"
			intervals [4370]:
				xmin = 1583.856
				xmax = 1584.036
				text = "up"
			intervals [4371]:
				xmin = 1584.036
				xmax = 1584.126
				text = "to"
			intervals [4372]:
				xmin = 1584.126
				xmax = 1584.216
				text = "the"
			intervals [4373]:
				xmin = 1584.216
				xmax = 1584.696
				text = "schools"
			intervals [4374]:
				xmin = 1584.696
				xmax = 1584.826
				text = "and"
			intervals [4375]:
				xmin = 1584.826
				xmax = 1585.196
				text = "tearing"
			intervals [4376]:
				xmin = 1585.196
				xmax = 1585.336
				text = "up"
			intervals [4377]:
				xmin = 1585.336
				xmax = 1585.396
				text = "the"
			intervals [4378]:
				xmin = 1585.396
				xmax = 1585.756
				text = "schools"
			intervals [4379]:
				xmin = 1585.756
				xmax = 1585.806
				text = "or"
			intervals [4380]:
				xmin = 1585.806
				xmax = 1586.206
				text = "something"
			intervals [4381]:
				xmin = 1586.206
				xmax = 1586.296
				text = "like"
			intervals [4382]:
				xmin = 1586.296
				xmax = 1586.436
				text = ""
			intervals [4383]:
				xmin = 1586.436
				xmax = 1586.696
				text = "that"
			intervals [4384]:
				xmin = 1586.696
				xmax = 1587.7498
				text = ""
			intervals [4385]:
				xmin = 1587.7498
				xmax = 1588.2198
				text = "so"
			intervals [4386]:
				xmin = 1588.2198
				xmax = 1588.5598
				text = "um"
			intervals [4387]:
				xmin = 1588.5598
				xmax = 1588.5898
				text = ""
			intervals [4388]:
				xmin = 1588.5898
				xmax = 1588.6798
				text = "we"
			intervals [4389]:
				xmin = 1588.6798
				xmax = 1588.7398
				text = ""
			intervals [4390]:
				xmin = 1588.7398
				xmax = 1588.9298
				text = "got"
			intervals [4391]:
				xmin = 1588.9298
				xmax = 1589.0798
				text = "out"
			intervals [4392]:
				xmin = 1589.0798
				xmax = 1589.4198
				text = "early"
			intervals [4393]:
				xmin = 1589.4198
				xmax = 1589.5098
				text = "and"
			intervals [4394]:
				xmin = 1589.5098
				xmax = 1589.6098
				text = "i"
			intervals [4395]:
				xmin = 1589.6098
				xmax = 1589.8198
				text = "got"
			intervals [4396]:
				xmin = 1589.8198
				xmax = 1589.8998
				text = "a"
			intervals [4397]:
				xmin = 1589.8998
				xmax = 1590.1598
				text = "ride"
			intervals [4398]:
				xmin = 1590.1598
				xmax = 1590.6098
				text = "home"
			intervals [4399]:
				xmin = 1590.6098
				xmax = 1591.3484
				text = ""
			intervals [4400]:
				xmin = 1591.3484
				xmax = 1591.7984
				text = "somewhere"
			intervals [4401]:
				xmin = 1591.7984
				xmax = 1593.1044
				text = ""
			intervals [4402]:
				xmin = 1593.1044
				xmax = 1593.2244
				text = "it"
			intervals [4403]:
				xmin = 1593.2244
				xmax = 1593.3044
				text = "s"
			intervals [4404]:
				xmin = 1593.3044
				xmax = 1593.4244
				text = "on"
			intervals [4405]:
				xmin = 1593.4244
				xmax = 1594.0544
				text = "wisconsin"
			intervals [4406]:
				xmin = 1594.0544
				xmax = 1594.4844
				text = "avenue"
			intervals [4407]:
				xmin = 1594.4844
				xmax = 1594.7969
				text = ""
			intervals [4408]:
				xmin = 1594.7969
				xmax = 1595.1969
				text = "um"
			intervals [4409]:
				xmin = 1595.1969
				xmax = 1595.5439
				text = ""
			intervals [4410]:
				xmin = 1595.5439
				xmax = 1595.8439
				text = "just"
			intervals [4411]:
				xmin = 1595.8439
				xmax = 1595.9439
				text = "up"
			intervals [4412]:
				xmin = 1595.9439
				xmax = 1596.1339
				text = "from"
			intervals [4413]:
				xmin = 1596.1339
				xmax = 1596.7239
				text = "georgetown"
			intervals [4414]:
				xmin = 1596.7239
				xmax = 1597.5283
				text = ""
			intervals [4415]:
				xmin = 1597.5283
				xmax = 1598.1183
				text = "<unk>"
			intervals [4416]:
				xmin = 1598.1183
				xmax = 1598.9178
				text = ""
			intervals [4417]:
				xmin = 1598.9178
				xmax = 1599.2978
				text = "and"
			intervals [4418]:
				xmin = 1599.2978
				xmax = 1599.5578
				text = "um"
			intervals [4419]:
				xmin = 1599.5578
				xmax = 1600.7837
				text = ""
			intervals [4420]:
				xmin = 1600.7837
				xmax = 1600.9137
				text = "i"
			intervals [4421]:
				xmin = 1600.9137
				xmax = 1601.5237
				text = "never"
			intervals [4422]:
				xmin = 1601.5237
				xmax = 1602.1707
				text = ""
			intervals [4423]:
				xmin = 1602.1707
				xmax = 1602.2707
				text = "i"
			intervals [4424]:
				xmin = 1602.2707
				xmax = 1602.4507
				text = "went"
			intervals [4425]:
				xmin = 1602.4507
				xmax = 1602.7207
				text = "down"
			intervals [4426]:
				xmin = 1602.7207
				xmax = 1603.4607
				text = "afterwards"
			intervals [4427]:
				xmin = 1603.4607
				xmax = 1603.6007
				text = "but"
			intervals [4428]:
				xmin = 1603.6007
				xmax = 1603.7007
				text = "i"
			intervals [4429]:
				xmin = 1603.7007
				xmax = 1604.0107
				text = "never"
			intervals [4430]:
				xmin = 1604.0107
				xmax = 1604.2007
				text = "went"
			intervals [4431]:
				xmin = 1604.2007
				xmax = 1604.5807
				text = "down"
			intervals [4432]:
				xmin = 1604.5807
				xmax = 1605.2982
				text = ""
			intervals [4433]:
				xmin = 1605.2982
				xmax = 1605.3582
				text = "in"
			intervals [4434]:
				xmin = 1605.3582
				xmax = 1605.5282
				text = "that"
			intervals [4435]:
				xmin = 1605.5282
				xmax = 1605.9482
				text = "area"
			intervals [4436]:
				xmin = 1605.9482
				xmax = 1606.0982
				text = ""
			intervals [4437]:
				xmin = 1606.0982
				xmax = 1606.4982
				text = "during"
			intervals [4438]:
				xmin = 1606.4982
				xmax = 1606.5782
				text = "it"
			intervals [4439]:
				xmin = 1606.5782
				xmax = 1606.667
				text = ""
			intervals [4440]:
				xmin = 1606.667
				xmax = 1606.827
				text = "my"
			intervals [4441]:
				xmin = 1606.827
				xmax = 1607.067
				text = "mother"
			intervals [4442]:
				xmin = 1607.067
				xmax = 1607.167
				text = "and"
			intervals [4443]:
				xmin = 1607.167
				xmax = 1607.497
				text = "father"
			intervals [4444]:
				xmin = 1607.497
				xmax = 1607.527
				text = ""
			intervals [4445]:
				xmin = 1607.527
				xmax = 1607.797
				text = "did"
			intervals [4446]:
				xmin = 1607.797
				xmax = 1608.6417
				text = ""
			intervals [4447]:
				xmin = 1608.6417
				xmax = 1608.8717
				text = "cause"
			intervals [4448]:
				xmin = 1608.8717
				xmax = 1610.2637
				text = ""
			intervals [4449]:
				xmin = 1610.2637
				xmax = 1610.4737
				text = "my"
			intervals [4450]:
				xmin = 1610.4737
				xmax = 1611.2137
				text = "grandmother"
			intervals [4451]:
				xmin = 1611.2137
				xmax = 1611.5233
				text = ""
			intervals [4452]:
				xmin = 1611.5233
				xmax = 1612.0233
				text = "works"
			intervals [4453]:
				xmin = 1612.0233
				xmax = 1612.3133
				text = "down"
			intervals [4454]:
				xmin = 1612.3133
				xmax = 1612.4333
				text = "in"
			intervals [4455]:
				xmin = 1612.4333
				xmax = 1612.5733
				text = "the"
			intervals [4456]:
				xmin = 1612.5733
				xmax = 1613.1733
				text = "government"
			intervals [4457]:
				xmin = 1613.1733
				xmax = 1613.9989
				text = ""
			intervals [4458]:
				xmin = 1613.9989
				xmax = 1614.1589
				text = "and"
			intervals [4459]:
				xmin = 1614.1589
				xmax = 1614.4289
				text = "she"
			intervals [4460]:
				xmin = 1614.4289
				xmax = 1614.8289
				text = "was"
			intervals [4461]:
				xmin = 1614.8289
				xmax = 1615.4377
				text = ""
			intervals [4462]:
				xmin = 1615.4377
				xmax = 1615.7877
				text = "right"
			intervals [4463]:
				xmin = 1615.7877
				xmax = 1615.8577
				text = "in"
			intervals [4464]:
				xmin = 1615.8577
				xmax = 1615.9377
				text = "the"
			intervals [4465]:
				xmin = 1615.9377
				xmax = 1616.3177
				text = "middle"
			intervals [4466]:
				xmin = 1616.3177
				xmax = 1616.4377
				text = "of"
			intervals [4467]:
				xmin = 1616.4377
				xmax = 1616.5177
				text = "the"
			intervals [4468]:
				xmin = 1616.5177
				xmax = 1616.8977
				text = "whole"
			intervals [4469]:
				xmin = 1616.8977
				xmax = 1617.2077
				text = "thing"
			intervals [4470]:
				xmin = 1617.2077
				xmax = 1617.3077
				text = ""
			intervals [4471]:
				xmin = 1617.3077
				xmax = 1617.5077
				text = "she"
			intervals [4472]:
				xmin = 1617.5077
				xmax = 1617.6677
				text = "was"
			intervals [4473]:
				xmin = 1617.6677
				xmax = 1617.6977
				text = ""
			intervals [4474]:
				xmin = 1617.6977
				xmax = 1618.0077
				text = "down"
			intervals [4475]:
				xmin = 1618.0077
				xmax = 1618.1277
				text = "on"
			intervals [4476]:
				xmin = 1618.1277
				xmax = 1618.5577
				text = "k"
			intervals [4477]:
				xmin = 1618.5577
				xmax = 1618.9877
				text = "street"
			intervals [4478]:
				xmin = 1618.9877
				xmax = 1619.6025
				text = ""
			intervals [4479]:
				xmin = 1619.6025
				xmax = 1619.8825
				text = "trying"
			intervals [4480]:
				xmin = 1619.8825
				xmax = 1619.9625
				text = "to"
			intervals [4481]:
				xmin = 1619.9625
				xmax = 1620.2125
				text = "catch"
			intervals [4482]:
				xmin = 1620.2125
				xmax = 1620.2525
				text = "a"
			intervals [4483]:
				xmin = 1620.2525
				xmax = 1620.7425
				text = "cab"
			intervals [4484]:
				xmin = 1620.7425
				xmax = 1621.9759
				text = ""
			intervals [4485]:
				xmin = 1621.9759
				xmax = 1622.2559
				text = "and"
			intervals [4486]:
				xmin = 1622.2559
				xmax = 1622.4359
				text = "she"
			intervals [4487]:
				xmin = 1622.4359
				xmax = 1622.8559
				text = "called"
			intervals [4488]:
				xmin = 1622.8559
				xmax = 1623.3259
				text = "home"
			intervals [4489]:
				xmin = 1623.3259
				xmax = 1623.3959
				text = "to"
			intervals [4490]:
				xmin = 1623.3959
				xmax = 1623.5659
				text = "get"
			intervals [4491]:
				xmin = 1623.5659
				xmax = 1623.7459
				text = "my"
			intervals [4492]:
				xmin = 1623.7459
				xmax = 1624.1259
				text = "father"
			intervals [4493]:
				xmin = 1624.1259
				xmax = 1624.1859
				text = "t"
			intervals [4494]:
				xmin = 1624.1859
				xmax = 1624.4799
				text = ""
			intervals [4495]:
				xmin = 1624.4799
				xmax = 1624.6099
				text = "to"
			intervals [4496]:
				xmin = 1624.6099
				xmax = 1624.6499
				text = ""
			intervals [4497]:
				xmin = 1624.6499
				xmax = 1624.9399
				text = "come"
			intervals [4498]:
				xmin = 1624.9399
				xmax = 1625.1399
				text = "get"
			intervals [4499]:
				xmin = 1625.1399
				xmax = 1625.3699
				text = "her"
			intervals [4500]:
				xmin = 1625.3699
				xmax = 1625.5099
				text = ""
			intervals [4501]:
				xmin = 1625.5099
				xmax = 1625.6699
				text = "so"
			intervals [4502]:
				xmin = 1625.6699
				xmax = 1625.8399
				text = "my"
			intervals [4503]:
				xmin = 1625.8399
				xmax = 1626.2399
				text = "father"
			intervals [4504]:
				xmin = 1626.2399
				xmax = 1626.5799
				text = "goes"
			intervals [4505]:
				xmin = 1626.5799
				xmax = 1626.8999
				text = "down"
			intervals [4506]:
				xmin = 1626.8999
				xmax = 1627.2399
				text = "there"
			intervals [4507]:
				xmin = 1627.2399
				xmax = 1627.7415
				text = ""
			intervals [4508]:
				xmin = 1627.7415
				xmax = 1627.8015
				text = "in"
			intervals [4509]:
				xmin = 1627.8015
				xmax = 1627.9015
				text = "all"
			intervals [4510]:
				xmin = 1627.9015
				xmax = 1628.0215
				text = "that"
			intervals [4511]:
				xmin = 1628.0215
				xmax = 1628.3515
				text = "mess"
			intervals [4512]:
				xmin = 1628.3515
				xmax = 1628.3915
				text = "m-"
			intervals [4513]:
				xmin = 1628.3915
				xmax = 1628.5588
				text = ""
			intervals [4514]:
				xmin = 1628.5588
				xmax = 1628.7888
				text = "she"
			intervals [4515]:
				xmin = 1628.7888
				xmax = 1628.8988
				text = "had"
			intervals [4516]:
				xmin = 1628.8988
				xmax = 1629.2388
				text = "called"
			intervals [4517]:
				xmin = 1629.2388
				xmax = 1629.3588
				text = "my"
			intervals [4518]:
				xmin = 1629.3588
				xmax = 1629.6188
				text = "mother"
			intervals [4519]:
				xmin = 1629.6188
				xmax = 1630.1988
				text = "evidently"
			intervals [4520]:
				xmin = 1630.1988
				xmax = 1630.6988
				text = "first"
			intervals [4521]:
				xmin = 1630.6988
				xmax = 1630.9388
				text = "and"
			intervals [4522]:
				xmin = 1630.9388
				xmax = 1630.9688
				text = ""
			intervals [4523]:
				xmin = 1630.9688
				xmax = 1631.1388
				text = "my"
			intervals [4524]:
				xmin = 1631.1388
				xmax = 1631.3888
				text = "mother"
			intervals [4525]:
				xmin = 1631.3888
				xmax = 1631.6788
				text = "hadn't"
			intervals [4526]:
				xmin = 1631.6788
				xmax = 1631.9188
				text = "called"
			intervals [4527]:
				xmin = 1631.9188
				xmax = 1632.0088
				text = "to"
			intervals [4528]:
				xmin = 1632.0088
				xmax = 1632.1488
				text = "see"
			intervals [4529]:
				xmin = 1632.1488
				xmax = 1632.2588
				text = "if"
			intervals [4530]:
				xmin = 1632.2588
				xmax = 1632.3988
				text = "my"
			intervals [4531]:
				xmin = 1632.3988
				xmax = 1632.7888
				text = "father"
			intervals [4532]:
				xmin = 1632.7888
				xmax = 1632.9088
				text = "is"
			intervals [4533]:
				xmin = 1632.9088
				xmax = 1633.0988
				text = "going"
			intervals [4534]:
				xmin = 1633.0988
				xmax = 1633.2088
				text = "so"
			intervals [4535]:
				xmin = 1633.2088
				xmax = 1633.5888
				text = "she"
			intervals [4536]:
				xmin = 1633.5888
				xmax = 1633.8488
				text = "goes"
			intervals [4537]:
				xmin = 1633.8488
				xmax = 1634.1188
				text = "down"
			intervals [4538]:
				xmin = 1634.1188
				xmax = 1634.2688
				text = "there"
			intervals [4539]:
				xmin = 1634.2688
				xmax = 1634.3088
				text = ""
			intervals [4540]:
				xmin = 1634.3088
				xmax = 1634.7188
				text = "too"
			intervals [4541]:
				xmin = 1634.7188
				xmax = 1635.538
				text = ""
			intervals [4542]:
				xmin = 1635.538
				xmax = 1635.598
				text = "and"
			intervals [4543]:
				xmin = 1635.598
				xmax = 1635.658
				text = "it"
			intervals [4544]:
				xmin = 1635.658
				xmax = 1635.768
				text = "was"
			intervals [4545]:
				xmin = 1635.768
				xmax = 1635.808
				text = "a"
			intervals [4546]:
				xmin = 1635.808
				xmax = 1636.018
				text = "whole"
			intervals [4547]:
				xmin = 1636.018
				xmax = 1636.408
				text = "mess"
			intervals [4548]:
				xmin = 1636.408
				xmax = 1636.548
				text = "and"
			intervals [4549]:
				xmin = 1636.548
				xmax = 1637.018
				text = "then"
			intervals [4550]:
				xmin = 1637.018
				xmax = 1637.9542
				text = ""
			intervals [4551]:
				xmin = 1637.9542
				xmax = 1638.0842
				text = "i"
			intervals [4552]:
				xmin = 1638.0842
				xmax = 1638.2342
				text = "don't"
			intervals [4553]:
				xmin = 1638.2342
				xmax = 1638.3342
				text = "know"
			intervals [4554]:
				xmin = 1638.3342
				xmax = 1638.4842
				text = "i"
			intervals [4555]:
				xmin = 1638.4842
				xmax = 1638.8182
				text = ""
			intervals [4556]:
				xmin = 1638.8182
				xmax = 1638.9282
				text = "i"
			intervals [4557]:
				xmin = 1638.9282
				xmax = 1639.1682
				text = "for"
			intervals [4558]:
				xmin = 1639.1682
				xmax = 1639.4282
				text = "awhile"
			intervals [4559]:
				xmin = 1639.4282
				xmax = 1639.5282
				text = "i"
			intervals [4560]:
				xmin = 1639.5282
				xmax = 1639.7082
				text = "didn't"
			intervals [4561]:
				xmin = 1639.7082
				xmax = 1639.9282
				text = "hear"
			intervals [4562]:
				xmin = 1639.9282
				xmax = 1640.3582
				text = "anything"
			intervals [4563]:
				xmin = 1640.3582
				xmax = 1640.4082
				text = ""
			intervals [4564]:
				xmin = 1640.4082
				xmax = 1640.5882
				text = "from"
			intervals [4565]:
				xmin = 1640.5882
				xmax = 1641.1282
				text = "anybody"
			intervals [4566]:
				xmin = 1641.1282
				xmax = 1641.1882
				text = "and"
			intervals [4567]:
				xmin = 1641.1882
				xmax = 1641.3582
				text = "that"
			intervals [4568]:
				xmin = 1641.3582
				xmax = 1641.3882
				text = ""
			intervals [4569]:
				xmin = 1641.3882
				xmax = 1641.7582
				text = "scared"
			intervals [4570]:
				xmin = 1641.7582
				xmax = 1641.9282
				text = "me"
			intervals [4571]:
				xmin = 1641.9282
				xmax = 1641.9782
				text = ""
			intervals [4572]:
				xmin = 1641.9782
				xmax = 1642.0782
				text = "but"
			intervals [4573]:
				xmin = 1642.0782
				xmax = 1643.2906
				text = ""
			intervals [4574]:
				xmin = 1643.2906
				xmax = 1643.3806
				text = "they"
			intervals [4575]:
				xmin = 1643.3806
				xmax = 1643.6206
				text = "got"
			intervals [4576]:
				xmin = 1643.6206
				xmax = 1643.8706
				text = "her"
			intervals [4577]:
				xmin = 1643.8706
				xmax = 1643.9406
				text = "and"
			intervals [4578]:
				xmin = 1643.9406
				xmax = 1644.0006
				text = "they"
			intervals [4579]:
				xmin = 1644.0006
				xmax = 1644.1706
				text = ""
			intervals [4580]:
				xmin = 1644.1706
				xmax = 1644.7006
				text = "came"
			intervals [4581]:
				xmin = 1644.7006
				xmax = 1644.8206
				text = "home"
			intervals [4582]:
				xmin = 1644.8206
				xmax = 1647.5986
				text = ""
			intervals [4583]:
				xmin = 1647.5986
				xmax = 1648.0086
				text = "cry"
			intervals [4584]:
				xmin = 1648.0086
				xmax = 1648.4714
				text = ""
			intervals [4585]:
				xmin = 1648.4714
				xmax = 1649.1214
				text = "<unk>"
			intervals [4586]:
				xmin = 1649.1214
				xmax = 1649.7924
				text = ""
			intervals [4587]:
				xmin = 1649.7924
				xmax = 1649.8324
				text = "i"
			intervals [4588]:
				xmin = 1649.8324
				xmax = 1650.0224
				text = "don't"
			intervals [4589]:
				xmin = 1650.0224
				xmax = 1650.2724
				text = "know"
			intervals [4590]:
				xmin = 1650.2724
				xmax = 1650.8795
				text = ""
			intervals [4591]:
				xmin = 1650.8795
				xmax = 1650.9295
				text = "i"
			intervals [4592]:
				xmin = 1650.9295
				xmax = 1651.0895
				text = "don't"
			intervals [4593]:
				xmin = 1651.0895
				xmax = 1651.7054
				text = ""
			intervals [4594]:
				xmin = 1651.7054
				xmax = 1651.8454
				text = "be"
			intervals [4595]:
				xmin = 1651.8454
				xmax = 1652.2654
				text = "terribly"
			intervals [4596]:
				xmin = 1652.2654
				xmax = 1652.7654
				text = "scared"
			intervals [4597]:
				xmin = 1652.7654
				xmax = 1666.2601
				text = ""
			intervals [4598]:
				xmin = 1666.2601
				xmax = 1666.6101
				text = "um"
			intervals [4599]:
				xmin = 1666.6101
				xmax = 1666.7901
				text = ""
			intervals [4600]:
				xmin = 1666.7901
				xmax = 1666.9901
				text = "well"
			intervals [4601]:
				xmin = 1666.9901
				xmax = 1667.5901
				text = "sometimes"
			intervals [4602]:
				xmin = 1667.5901
				xmax = 1667.6901
				text = "i"
			intervals [4603]:
				xmin = 1667.6901
				xmax = 1667.7501
				text = ""
			intervals [4604]:
				xmin = 1667.7501
				xmax = 1668.0801
				text = "believe"
			intervals [4605]:
				xmin = 1668.0801
				xmax = 1668.1901
				text = "in"
			intervals [4606]:
				xmin = 1668.1901
				xmax = 1668.3501
				text = "it"
			intervals [4607]:
				xmin = 1668.3501
				xmax = 1670.0773
				text = ""
			intervals [4608]:
				xmin = 1670.0773
				xmax = 1670.1973
				text = "like"
			intervals [4609]:
				xmin = 1670.1973
				xmax = 1670.2273
				text = ""
			intervals [4610]:
				xmin = 1670.2273
				xmax = 1670.3273
				text = "when"
			intervals [4611]:
				xmin = 1670.3273
				xmax = 1670.4573
				text = "i"
			intervals [4612]:
				xmin = 1670.4573
				xmax = 1670.4973
				text = ""
			intervals [4613]:
				xmin = 1670.4973
				xmax = 1670.7073
				text = "think"
			intervals [4614]:
				xmin = 1670.7073
				xmax = 1670.9373
				text = "about"
			intervals [4615]:
				xmin = 1670.9373
				xmax = 1670.9973
				text = ""
			intervals [4616]:
				xmin = 1670.9973
				xmax = 1671.3873
				text = "death"
			intervals [4617]:
				xmin = 1671.3873
				xmax = 1671.5273
				text = "if"
			intervals [4618]:
				xmin = 1671.5273
				xmax = 1671.6773
				text = "i'm"
			intervals [4619]:
				xmin = 1671.6773
				xmax = 1671.8773
				text = "gonna"
			intervals [4620]:
				xmin = 1671.8773
				xmax = 1671.9073
				text = ""
			intervals [4621]:
				xmin = 1671.9073
				xmax = 1672.2173
				text = "die"
			intervals [4622]:
				xmin = 1672.2173
				xmax = 1672.3173
				text = "i'm"
			intervals [4623]:
				xmin = 1672.3173
				xmax = 1672.5673
				text = "gonna"
			intervals [4624]:
				xmin = 1672.5673
				xmax = 1672.9573
				text = "die"
			intervals [4625]:
				xmin = 1672.9573
				xmax = 1673.2173
				text = ""
			intervals [4626]:
				xmin = 1673.2173
				xmax = 1673.3273
				text = "but"
			intervals [4627]:
				xmin = 1673.3273
				xmax = 1673.5073
				text = "i'm"
			intervals [4628]:
				xmin = 1673.5073
				xmax = 1674.0973
				text = "scared"
			intervals [4629]:
				xmin = 1674.0973
				xmax = 1675.5049
				text = ""
			intervals [4630]:
				xmin = 1675.5049
				xmax = 1676.0949
				text = "um"
			intervals [4631]:
				xmin = 1676.0949
				xmax = 1677.7991
				text = ""
			intervals [4632]:
				xmin = 1677.7991
				xmax = 1678.0391
				text = "i"
			intervals [4633]:
				xmin = 1678.0391
				xmax = 1678.1691
				text = "d"
			intervals [4634]:
				xmin = 1678.1691
				xmax = 1678.4313
				text = ""
			intervals [4635]:
				xmin = 1678.4313
				xmax = 1678.4913
				text = "i"
			intervals [4636]:
				xmin = 1678.4913
				xmax = 1678.7513
				text = "don't"
			intervals [4637]:
				xmin = 1678.7513
				xmax = 1679.0048
				text = ""
			intervals [4638]:
				xmin = 1679.0048
				xmax = 1679.1548
				text = "know"
			intervals [4639]:
				xmin = 1679.1548
				xmax = 1679.2948
				text = "if"
			intervals [4640]:
				xmin = 1679.2948
				xmax = 1679.3848
				text = "i"
			intervals [4641]:
				xmin = 1679.3848
				xmax = 1679.7048
				text = "believe"
			intervals [4642]:
				xmin = 1679.7048
				xmax = 1679.7948
				text = "in"
			intervals [4643]:
				xmin = 1679.7948
				xmax = 1680.7348
				text = "predestination"
			intervals [4644]:
				xmin = 1680.7348
				xmax = 1680.8048
				text = "or"
			intervals [4645]:
				xmin = 1680.8048
				xmax = 1680.8348
				text = ""
			intervals [4646]:
				xmin = 1680.8348
				xmax = 1681.0448
				text = "not"
			intervals [4647]:
				xmin = 1681.0448
				xmax = 1681.1148
				text = ""
			intervals [4648]:
				xmin = 1681.1148
				xmax = 1681.6048
				text = "sometimes"
			intervals [4649]:
				xmin = 1681.6048
				xmax = 1681.6648
				text = "i"
			intervals [4650]:
				xmin = 1681.6648
				xmax = 1681.8548
				text = "do"
			intervals [4651]:
				xmin = 1681.8548
				xmax = 1681.9848
				text = "and"
			intervals [4652]:
				xmin = 1681.9848
				xmax = 1682.4348
				text = "sometimes"
			intervals [4653]:
				xmin = 1682.4348
				xmax = 1682.5448
				text = "i"
			intervals [4654]:
				xmin = 1682.5448
				xmax = 1682.5748
				text = ""
			intervals [4655]:
				xmin = 1682.5748
				xmax = 1682.8348
				text = "don't"
			intervals [4656]:
				xmin = 1682.8348
				xmax = 1683.4027
				text = ""
			intervals [4657]:
				xmin = 1683.4027
				xmax = 1683.7027
				text = "depends"
			intervals [4658]:
				xmin = 1683.7027
				xmax = 1684.0927
				text = "upon"
			intervals [4659]:
				xmin = 1684.0927
				xmax = 1684.2727
				text = ""
			intervals [4660]:
				xmin = 1684.2727
				xmax = 1684.4827
				text = "whether"
			intervals [4661]:
				xmin = 1684.4827
				xmax = 1684.5627
				text = "it"
			intervals [4662]:
				xmin = 1684.5627
				xmax = 1684.6727
				text = "s"
			intervals [4663]:
				xmin = 1684.6727
				xmax = 1684.8627
				text = "good"
			intervals [4664]:
				xmin = 1684.8627
				xmax = 1684.9527
				text = "or"
			intervals [4665]:
				xmin = 1684.9527
				xmax = 1685.1827
				text = "whether"
			intervals [4666]:
				xmin = 1685.1827
				xmax = 1685.2527
				text = "it"
			intervals [4667]:
				xmin = 1685.2527
				xmax = 1685.3827
				text = "s"
			intervals [4668]:
				xmin = 1685.3827
				xmax = 1685.8027
				text = "bad"
			intervals [4669]:
				xmin = 1685.8027
				xmax = 1691.9389
				text = ""
			intervals [4670]:
				xmin = 1691.9389
				xmax = 1692.0289
				text = "what"
			intervals [4671]:
				xmin = 1692.0289
				xmax = 1692.0889
				text = ""
			intervals [4672]:
				xmin = 1692.0889
				xmax = 1692.1189
				text = "s"
			intervals [4673]:
				xmin = 1692.1189
				xmax = 1692.3989
				text = "happened"
			intervals [4674]:
				xmin = 1692.3989
				xmax = 1692.6889
				text = ""
			intervals [4675]:
				xmin = 1692.6889
				xmax = 1692.7189
				text = "wh-"
			intervals [4676]:
				xmin = 1692.7189
				xmax = 1693.3189
				text = ""
			intervals [4677]:
				xmin = 1693.3189
				xmax = 1693.7589
				text = "um"
			intervals [4678]:
				xmin = 1693.7589
				xmax = 1695.2809
				text = ""
			intervals [4679]:
				xmin = 1695.2809
				xmax = 1695.3509
				text = "<unk>"
			intervals [4680]:
				xmin = 1695.3509
				xmax = 1695.6312
				text = ""
			intervals [4681]:
				xmin = 1695.6312
				xmax = 1695.7612
				text = "i"
			intervals [4682]:
				xmin = 1695.7612
				xmax = 1695.8612
				text = "don't"
			intervals [4683]:
				xmin = 1695.8612
				xmax = 1695.9512
				text = "know"
			intervals [4684]:
				xmin = 1695.9512
				xmax = 1696.0712
				text = "i"
			intervals [4685]:
				xmin = 1696.0712
				xmax = 1696.3612
				text = "guess"
			intervals [4686]:
				xmin = 1696.3612
				xmax = 1696.4812
				text = "what"
			intervals [4687]:
				xmin = 1696.4812
				xmax = 1696.9412
				text = "happens"
			intervals [4688]:
				xmin = 1696.9412
				xmax = 1697.0412
				text = "is"
			intervals [4689]:
				xmin = 1697.0412
				xmax = 1697.0912
				text = ""
			intervals [4690]:
				xmin = 1697.0912
				xmax = 1697.2812
				text = "gonna"
			intervals [4691]:
				xmin = 1697.2812
				xmax = 1697.8612
				text = "happen"
			intervals [4692]:
				xmin = 1697.8612
				xmax = 1699.8067
				text = ""
			intervals [4693]:
				xmin = 1699.8067
				xmax = 1699.8867
				text = "i"
			intervals [4694]:
				xmin = 1699.8867
				xmax = 1700.0567
				text = "don't"
			intervals [4695]:
				xmin = 1700.0567
				xmax = 1700.4367
				text = "know"
			intervals [4696]:
				xmin = 1700.4367
				xmax = 1700.4667
				text = ""
			intervals [4697]:
				xmin = 1700.4667
				xmax = 1700.5867
				text = "i"
			intervals [4698]:
				xmin = 1700.5867
				xmax = 1700.6967
				text = "n-"
			intervals [4699]:
				xmin = 1700.6967
				xmax = 1700.9877
				text = ""
			intervals [4700]:
				xmin = 1700.9877
				xmax = 1701.1477
				text = "i"
			intervals [4701]:
				xmin = 1701.1477
				xmax = 1701.3877
				text = "never"
			intervals [4702]:
				xmin = 1701.3877
				xmax = 1701.6177
				text = "thought"
			intervals [4703]:
				xmin = 1701.6177
				xmax = 1701.8677
				text = "about"
			intervals [4704]:
				xmin = 1701.8677
				xmax = 1701.9577
				text = "it"
			intervals [4705]:
				xmin = 1701.9577
				xmax = 1701.9877
				text = ""
			intervals [4706]:
				xmin = 1701.9877
				xmax = 1702.2577
				text = "just"
			intervals [4707]:
				xmin = 1702.2577
				xmax = 1702.4577
				text = "like"
			intervals [4708]:
				xmin = 1702.4577
				xmax = 1702.5177
				text = ""
			intervals [4709]:
				xmin = 1702.5177
				xmax = 1702.7977
				text = "that"
			intervals [4710]:
				xmin = 1702.7977
				xmax = 1704.3905
				text = ""
			intervals [4711]:
				xmin = 1704.3905
				xmax = 1704.4205
				text = "i"
			intervals [4712]:
				xmin = 1704.4205
				xmax = 1704.4505
				text = ""
			intervals [4713]:
				xmin = 1704.4505
				xmax = 1704.5805
				text = "don't"
			intervals [4714]:
				xmin = 1704.5805
				xmax = 1704.6105
				text = ""
			intervals [4715]:
				xmin = 1704.6105
				xmax = 1704.7905
				text = "know"
			intervals [4716]:
				xmin = 1704.7905
				xmax = 1710.4332
				text = ""
			intervals [4717]:
				xmin = 1710.4332
				xmax = 1710.6432
				text = "well"
			intervals [4718]:
				xmin = 1710.6432
				xmax = 1710.7532
				text = "i"
			intervals [4719]:
				xmin = 1710.7532
				xmax = 1711.0232
				text = "think"
			intervals [4720]:
				xmin = 1711.0232
				xmax = 1711.1032
				text = "i"
			intervals [4721]:
				xmin = 1711.1032
				xmax = 1711.3532
				text = "have"
			intervals [4722]:
				xmin = 1711.3532
				xmax = 1711.6832
				text = "some"
			intervals [4723]:
				xmin = 1711.6832
				xmax = 1712.856
				text = ""
			intervals [4724]:
				xmin = 1712.856
				xmax = 1712.986
				text = "say"
			intervals [4725]:
				xmin = 1712.986
				xmax = 1713.236
				text = "about"
			intervals [4726]:
				xmin = 1713.236
				xmax = 1713.396
				text = "what"
			intervals [4727]:
				xmin = 1713.396
				xmax = 1713.496
				text = "i"
			intervals [4728]:
				xmin = 1713.496
				xmax = 1713.736
				text = "do"
			intervals [4729]:
				xmin = 1713.736
				xmax = 1713.836
				text = "and"
			intervals [4730]:
				xmin = 1713.836
				xmax = 1713.996
				text = "what"
			intervals [4731]:
				xmin = 1713.996
				xmax = 1714.106
				text = "i"
			intervals [4732]:
				xmin = 1714.106
				xmax = 1714.136
				text = ""
			intervals [4733]:
				xmin = 1714.136
				xmax = 1714.356
				text = "don't"
			intervals [4734]:
				xmin = 1714.356
				xmax = 1714.426
				text = ""
			intervals [4735]:
				xmin = 1714.426
				xmax = 1714.626
				text = "do"
			intervals [4736]:
				xmin = 1714.626
				xmax = 1715.3238
				text = ""
			intervals [4737]:
				xmin = 1715.3238
				xmax = 1715.4738
				text = "but"
			intervals [4738]:
				xmin = 1715.4738
				xmax = 1715.6538
				text = "then"
			intervals [4739]:
				xmin = 1715.6538
				xmax = 1715.7638
				text = "i"
			intervals [4740]:
				xmin = 1715.7638
				xmax = 1715.9738
				text = "don't"
			intervals [4741]:
				xmin = 1715.9738
				xmax = 1716.1938
				text = "know"
			intervals [4742]:
				xmin = 1716.1938
				xmax = 1716.3538
				text = "if"
			intervals [4743]:
				xmin = 1716.3538
				xmax = 1716.4238
				text = "it"
			intervals [4744]:
				xmin = 1716.4238
				xmax = 1716.4938
				text = "s"
			intervals [4745]:
				xmin = 1716.4938
				xmax = 1716.9338
				text = "already"
			intervals [4746]:
				xmin = 1716.9338
				xmax = 1717.2338
				text = "been"
			intervals [4747]:
				xmin = 1717.2338
				xmax = 1719.7291
				text = ""
			intervals [4748]:
				xmin = 1719.7291
				xmax = 1720.3591
				text = "destined"
			intervals [4749]:
				xmin = 1720.3591
				xmax = 1720.5686
				text = ""
			intervals [4750]:
				xmin = 1720.5686
				xmax = 1720.6786
				text = "for"
			intervals [4751]:
				xmin = 1720.6786
				xmax = 1720.8486
				text = "me"
			intervals [4752]:
				xmin = 1720.8486
				xmax = 1720.9486
				text = "to"
			intervals [4753]:
				xmin = 1720.9486
				xmax = 1721.3186
				text = "say"
			intervals [4754]:
				xmin = 1721.3186
				xmax = 1721.3486
				text = ""
			intervals [4755]:
				xmin = 1721.3486
				xmax = 1721.4786
				text = "that"
			intervals [4756]:
				xmin = 1721.4786
				xmax = 1721.6286
				text = "i'm"
			intervals [4757]:
				xmin = 1721.6286
				xmax = 1721.8686
				text = "gonna"
			intervals [4758]:
				xmin = 1721.8686
				xmax = 1722.0486
				text = "do"
			intervals [4759]:
				xmin = 1722.0486
				xmax = 1722.1786
				text = "what"
			intervals [4760]:
				xmin = 1722.1786
				xmax = 1722.2586
				text = "i"
			intervals [4761]:
				xmin = 1722.2586
				xmax = 1722.7086
				text = "finally"
			intervals [4762]:
				xmin = 1722.7086
				xmax = 1723.1086
				text = "decide"
			intervals [4763]:
				xmin = 1723.1086
				xmax = 1723.2086
				text = "to"
			intervals [4764]:
				xmin = 1723.2086
				xmax = 1723.4386
				text = "do"
			intervals [4765]:
				xmin = 1723.4386
				xmax = 1725.7
				text = ""
	item [2]:
		class = "IntervalTier"
		name = "DCA_se3_ag1_f_06 - phones"
		xmin = 0.0
		xmax = 1725.7
		intervals: size = 12362
			intervals [1]:
				xmin = 0.0
				xmax = 4.9916
				text = ""
			intervals [2]:
				xmin = 4.9916
				xmax = 5.0616
				text = "sil"
			intervals [3]:
				xmin = 5.0616
				xmax = 5.1416
				text = "D"
			intervals [4]:
				xmin = 5.1416
				xmax = 5.4216
				text = "AA1"
			intervals [5]:
				xmin = 5.4216
				xmax = 5.6116
				text = "L"
			intervals [6]:
				xmin = 5.6116
				xmax = 5.8516
				text = "Z"
			intervals [7]:
				xmin = 5.8516
				xmax = 6.591
				text = ""
			intervals [8]:
				xmin = 6.591
				xmax = 6.731
				text = "sil"
			intervals [9]:
				xmin = 6.731
				xmax = 6.921
				text = "AH1"
			intervals [10]:
				xmin = 6.921
				xmax = 7.081
				text = "M"
			intervals [11]:
				xmin = 7.081
				xmax = 7.191
				text = "sp"
			intervals [12]:
				xmin = 7.191
				xmax = 7.7474
				text = ""
			intervals [13]:
				xmin = 7.7474
				xmax = 7.8974
				text = "S"
			intervals [14]:
				xmin = 7.8974
				xmax = 7.9274
				text = "IH1"
			intervals [15]:
				xmin = 7.9274
				xmax = 7.9574
				text = "N"
			intervals [16]:
				xmin = 7.9574
				xmax = 8.0174
				text = "S"
			intervals [17]:
				xmin = 8.0174
				xmax = 8.0674
				text = "AY1"
			intervals [18]:
				xmin = 8.0674
				xmax = 8.0974
				text = "HH"
			intervals [19]:
				xmin = 8.0974
				xmax = 8.1674
				text = "AE1"
			intervals [20]:
				xmin = 8.1674
				xmax = 8.2174
				text = "D"
			intervals [21]:
				xmin = 8.2174
				xmax = 8.2474
				text = "sp"
			intervals [22]:
				xmin = 8.2474
				xmax = 8.2874
				text = "B"
			intervals [23]:
				xmin = 8.2874
				xmax = 8.3474
				text = "R"
			intervals [24]:
				xmin = 8.3474
				xmax = 8.4174
				text = "AH1"
			intervals [25]:
				xmin = 8.4174
				xmax = 8.4674
				text = "DH"
			intervals [26]:
				xmin = 8.4674
				xmax = 8.5574
				text = "ER0"
			intervals [27]:
				xmin = 8.5574
				xmax = 8.6374
				text = "Z"
			intervals [28]:
				xmin = 8.6374
				xmax = 8.7074
				text = "AY1"
			intervals [29]:
				xmin = 8.7074
				xmax = 8.7374
				text = "sp"
			intervals [30]:
				xmin = 8.7374
				xmax = 8.8374
				text = "P"
			intervals [31]:
				xmin = 8.8374
				xmax = 8.8674
				text = "L"
			intervals [32]:
				xmin = 8.8674
				xmax = 8.9274
				text = "EY1"
			intervals [33]:
				xmin = 8.9274
				xmax = 8.9674
				text = "D"
			intervals [34]:
				xmin = 8.9674
				xmax = 9.0074
				text = "W"
			intervals [35]:
				xmin = 9.0074
				xmax = 9.0674
				text = "IH0"
			intervals [36]:
				xmin = 9.0674
				xmax = 9.0974
				text = "TH"
			intervals [37]:
				xmin = 9.0974
				xmax = 9.1574
				text = "DH"
			intervals [38]:
				xmin = 9.1574
				xmax = 9.2074
				text = "EH1"
			intervals [39]:
				xmin = 9.2074
				xmax = 9.2574
				text = "R"
			intervals [40]:
				xmin = 9.2574
				xmax = 9.2974
				text = "sp"
			intervals [41]:
				xmin = 9.2974
				xmax = 9.4174
				text = "T"
			intervals [42]:
				xmin = 9.4174
				xmax = 9.6474
				text = "OY1"
			intervals [43]:
				xmin = 9.6474
				xmax = 9.6974
				text = "Z"
			intervals [44]:
				xmin = 9.6974
				xmax = 9.8374
				text = "sp"
			intervals [45]:
				xmin = 9.8374
				xmax = 9.8774
				text = "DH"
			intervals [46]:
				xmin = 9.8774
				xmax = 9.9274
				text = "IY0"
			intervals [47]:
				xmin = 9.9274
				xmax = 10.0474
				text = "T"
			intervals [48]:
				xmin = 10.0474
				xmax = 10.0874
				text = "R"
			intervals [49]:
				xmin = 10.0874
				xmax = 10.2074
				text = "AH1"
			intervals [50]:
				xmin = 10.2074
				xmax = 10.4074
				text = "K"
			intervals [51]:
				xmin = 10.4074
				xmax = 10.5774
				text = "S"
			intervals [52]:
				xmin = 10.5774
				xmax = 11.6397
				text = ""
			intervals [53]:
				xmin = 11.6397
				xmax = 11.6897
				text = "AH0"
			intervals [54]:
				xmin = 11.6897
				xmax = 11.7197
				text = "N"
			intervals [55]:
				xmin = 11.7197
				xmax = 11.7497
				text = "DH"
			intervals [56]:
				xmin = 11.7497
				xmax = 11.7997
				text = "AH0"
			intervals [57]:
				xmin = 11.7997
				xmax = 11.9297
				text = "K"
			intervals [58]:
				xmin = 11.9297
				xmax = 12.1397
				text = "AA1"
			intervals [59]:
				xmin = 12.1397
				xmax = 12.2797
				text = "R"
			intervals [60]:
				xmin = 12.2797
				xmax = 12.7297
				text = "Z"
			intervals [61]:
				xmin = 12.7297
				xmax = 14.2918
				text = ""
			intervals [62]:
				xmin = 14.2918
				xmax = 14.3318
				text = "sil"
			intervals [63]:
				xmin = 14.3318
				xmax = 14.4218
				text = "JH"
			intervals [64]:
				xmin = 14.4218
				xmax = 14.6018
				text = "AE1"
			intervals [65]:
				xmin = 14.6018
				xmax = 14.8218
				text = "K"
			intervals [66]:
				xmin = 14.8218
				xmax = 14.9418
				text = "S"
			intervals [67]:
				xmin = 14.9418
				xmax = 17.8769
				text = "sp"
			intervals [68]:
				xmin = 17.8769
				xmax = 17.9469
				text = "Y"
			intervals [69]:
				xmin = 17.9469
				xmax = 18.1069
				text = "EH1"
			intervals [70]:
				xmin = 18.1069
				xmax = 18.3069
				text = "S"
			intervals [71]:
				xmin = 18.3069
				xmax = 18.6656
				text = ""
			intervals [72]:
				xmin = 18.6656
				xmax = 18.7056
				text = "sil"
			intervals [73]:
				xmin = 18.7056
				xmax = 18.9056
				text = "AH1"
			intervals [74]:
				xmin = 18.9056
				xmax = 19.0656
				text = "M"
			intervals [75]:
				xmin = 19.0656
				xmax = 20.1459
				text = "sp"
			intervals [76]:
				xmin = 20.1459
				xmax = 20.1759
				text = "V"
			intervals [77]:
				xmin = 20.1759
				xmax = 20.2059
				text = "IH1"
			intervals [78]:
				xmin = 20.2059
				xmax = 20.2759
				text = "D"
			intervals [79]:
				xmin = 20.2759
				xmax = 20.4259
				text = "IY0"
			intervals [80]:
				xmin = 20.4259
				xmax = 20.4859
				text = "OW0"
			intervals [81]:
				xmin = 20.4859
				xmax = 20.5759
				text = "V"
			intervals [82]:
				xmin = 20.5759
				xmax = 20.6759
				text = "IH1"
			intervals [83]:
				xmin = 20.6759
				xmax = 20.7759
				text = "L"
			intervals [84]:
				xmin = 20.7759
				xmax = 20.8759
				text = "IH0"
			intervals [85]:
				xmin = 20.8759
				xmax = 21.2359
				text = "JH"
			intervals [86]:
				xmin = 21.2359
				xmax = 21.8512
				text = "sp"
			intervals [87]:
				xmin = 21.8512
				xmax = 21.8812
				text = "M"
			intervals [88]:
				xmin = 21.8812
				xmax = 21.9112
				text = "AH0"
			intervals [89]:
				xmin = 21.9112
				xmax = 22.0212
				text = "N"
			intervals [90]:
				xmin = 22.0212
				xmax = 22.1712
				text = "AA1"
			intervals [91]:
				xmin = 22.1712
				xmax = 22.3012
				text = "P"
			intervals [92]:
				xmin = 22.3012
				xmax = 22.3812
				text = "AH0"
			intervals [93]:
				xmin = 22.3812
				xmax = 22.4712
				text = "L"
			intervals [94]:
				xmin = 22.4712
				xmax = 22.7112
				text = "IY0"
			intervals [95]:
				xmin = 22.7112
				xmax = 24.2086
				text = ""
			intervals [96]:
				xmin = 24.2086
				xmax = 24.5386
				text = "AH1"
			intervals [97]:
				xmin = 24.5386
				xmax = 24.7786
				text = "M"
			intervals [98]:
				xmin = 24.7786
				xmax = 25.3018
				text = "sp"
			intervals [99]:
				xmin = 25.3018
				xmax = 25.4118
				text = "L"
			intervals [100]:
				xmin = 25.4118
				xmax = 25.6918
				text = "AY1"
			intervals [101]:
				xmin = 25.6918
				xmax = 25.8418
				text = "F"
			intervals [102]:
				xmin = 25.8418
				xmax = 27.8165
				text = ""
			intervals [103]:
				xmin = 27.8165
				xmax = 27.9065
				text = "B"
			intervals [104]:
				xmin = 27.9065
				xmax = 28.0765
				text = "AA1"
			intervals [105]:
				xmin = 28.0765
				xmax = 28.1665
				text = "R"
			intervals [106]:
				xmin = 28.1665
				xmax = 28.2365
				text = "B"
			intervals [107]:
				xmin = 28.2365
				xmax = 28.5365
				text = "IY0"
			intervals [108]:
				xmin = 28.5365
				xmax = 30.8614
				text = ""
			intervals [109]:
				xmin = 30.8614
				xmax = 30.8914
				text = "DH"
			intervals [110]:
				xmin = 30.8914
				xmax = 30.9214
				text = "AH0"
			intervals [111]:
				xmin = 30.9214
				xmax = 30.9514
				text = "T"
			intervals [112]:
				xmin = 30.9514
				xmax = 31.0114
				text = "sp"
			intervals [113]:
				xmin = 31.0114
				xmax = 31.1614
				text = "S"
			intervals [114]:
				xmin = 31.1614
				xmax = 31.2514
				text = "AO1"
			intervals [115]:
				xmin = 31.2514
				xmax = 31.3914
				text = "L"
			intervals [116]:
				xmin = 31.3914
				xmax = 32.3617
				text = ""
			intervals [117]:
				xmin = 32.3617
				xmax = 32.4317
				text = "sil"
			intervals [118]:
				xmin = 32.4317
				xmax = 32.4817
				text = "AY1"
			intervals [119]:
				xmin = 32.4817
				xmax = 32.5817
				text = "K"
			intervals [120]:
				xmin = 32.5817
				xmax = 32.6317
				text = "AH0"
			intervals [121]:
				xmin = 32.6317
				xmax = 32.6617
				text = "N"
			intervals [122]:
				xmin = 32.6617
				xmax = 32.6917
				text = "R"
			intervals [123]:
				xmin = 32.6917
				xmax = 32.7217
				text = "IH0"
			intervals [124]:
				xmin = 32.7217
				xmax = 32.8317
				text = "M"
			intervals [125]:
				xmin = 32.8317
				xmax = 32.8917
				text = "EH1"
			intervals [126]:
				xmin = 32.8917
				xmax = 32.9717
				text = "M"
			intervals [127]:
				xmin = 32.9717
				xmax = 33.0217
				text = "B"
			intervals [128]:
				xmin = 33.0217
				xmax = 33.0917
				text = "ER0"
			intervals [129]:
				xmin = 33.0917
				xmax = 38.9946
				text = "sp"
			intervals [130]:
				xmin = 38.9946
				xmax = 39.2646
				text = "AH1"
			intervals [131]:
				xmin = 39.2646
				xmax = 39.4546
				text = "M"
			intervals [132]:
				xmin = 39.4546
				xmax = 39.7886
				text = "sp"
			intervals [133]:
				xmin = 39.7886
				xmax = 39.9086
				text = "spn"
			intervals [134]:
				xmin = 39.9086
				xmax = 39.9686
				text = "HH"
			intervals [135]:
				xmin = 39.9686
				xmax = 40.0786
				text = "AA1"
			intervals [136]:
				xmin = 40.0786
				xmax = 40.1886
				text = "P"
			intervals [137]:
				xmin = 40.1886
				xmax = 40.2686
				text = "S"
			intervals [138]:
				xmin = 40.2686
				xmax = 40.3386
				text = "K"
			intervals [139]:
				xmin = 40.3386
				xmax = 40.5586
				text = "AA2"
			intervals [140]:
				xmin = 40.5586
				xmax = 40.9786
				text = "CH"
			intervals [141]:
				xmin = 40.9786
				xmax = 42.2879
				text = ""
			intervals [142]:
				xmin = 42.2879
				xmax = 42.3679
				text = "sil"
			intervals [143]:
				xmin = 42.3679
				xmax = 42.4779
				text = "AE1"
			intervals [144]:
				xmin = 42.4779
				xmax = 42.8179
				text = "N"
			intervals [145]:
				xmin = 42.8179
				xmax = 43.1379
				text = "sp"
			intervals [146]:
				xmin = 43.1379
				xmax = 43.2479
				text = "spn"
			intervals [147]:
				xmin = 43.2479
				xmax = 43.6448
				text = ""
			intervals [148]:
				xmin = 43.6448
				xmax = 43.8048
				text = "AH1"
			intervals [149]:
				xmin = 43.8048
				xmax = 43.8948
				text = "W"
			intervals [150]:
				xmin = 43.8948
				xmax = 43.9248
				text = "AH1"
			intervals [151]:
				xmin = 43.9248
				xmax = 44.0048
				text = "T"
			intervals [152]:
				xmin = 44.0048
				xmax = 44.0348
				text = "W"
			intervals [153]:
				xmin = 44.0348
				xmax = 44.0748
				text = "AO1"
			intervals [154]:
				xmin = 44.0748
				xmax = 44.1548
				text = "Z"
			intervals [155]:
				xmin = 44.1548
				xmax = 44.1848
				text = "sp"
			intervals [156]:
				xmin = 44.1848
				xmax = 44.2448
				text = "IH0"
			intervals [157]:
				xmin = 44.2448
				xmax = 44.2748
				text = "T"
			intervals [158]:
				xmin = 44.2748
				xmax = 45.3569
				text = "sp"
			intervals [159]:
				xmin = 45.3569
				xmax = 45.5069
				text = "CH"
			intervals [160]:
				xmin = 45.5069
				xmax = 45.6169
				text = "AY0"
			intervals [161]:
				xmin = 45.6169
				xmax = 45.6669
				text = "N"
			intervals [162]:
				xmin = 45.6669
				xmax = 45.7269
				text = "IY1"
			intervals [163]:
				xmin = 45.7269
				xmax = 45.8169
				text = "Z"
			intervals [164]:
				xmin = 45.8169
				xmax = 45.9069
				text = "JH"
			intervals [165]:
				xmin = 45.9069
				xmax = 45.9469
				text = "AH1"
			intervals [166]:
				xmin = 45.9469
				xmax = 46.0069
				text = "M"
			intervals [167]:
				xmin = 46.0069
				xmax = 46.1069
				text = "P"
			intervals [168]:
				xmin = 46.1069
				xmax = 46.1469
				text = "R"
			intervals [169]:
				xmin = 46.1469
				xmax = 46.1769
				text = "OW1"
			intervals [170]:
				xmin = 46.1769
				xmax = 46.5169
				text = "P"
			intervals [171]:
				xmin = 46.5169
				xmax = 46.7911
				text = ""
			intervals [172]:
				xmin = 46.7911
				xmax = 46.8311
				text = "sil"
			intervals [173]:
				xmin = 46.8311
				xmax = 46.8711
				text = "W"
			intervals [174]:
				xmin = 46.8711
				xmax = 46.9111
				text = "IH0"
			intervals [175]:
				xmin = 46.9111
				xmax = 46.9411
				text = "TH"
			intervals [176]:
				xmin = 46.9411
				xmax = 46.9811
				text = "DH"
			intervals [177]:
				xmin = 46.9811
				xmax = 47.0311
				text = "AH0"
			intervals [178]:
				xmin = 47.0311
				xmax = 47.0911
				text = "R"
			intervals [179]:
				xmin = 47.0911
				xmax = 47.1711
				text = "AH1"
			intervals [180]:
				xmin = 47.1711
				xmax = 47.2311
				text = "B"
			intervals [181]:
				xmin = 47.2311
				xmax = 47.2911
				text = "ER0"
			intervals [182]:
				xmin = 47.2911
				xmax = 47.3611
				text = "B"
			intervals [183]:
				xmin = 47.3611
				xmax = 47.5211
				text = "AE1"
			intervals [184]:
				xmin = 47.5211
				xmax = 47.5611
				text = "N"
			intervals [185]:
				xmin = 47.5611
				xmax = 47.5911
				text = "D"
			intervals [186]:
				xmin = 47.5911
				xmax = 47.6211
				text = "Z"
			intervals [187]:
				xmin = 47.6211
				xmax = 50.1693
				text = "sp"
			intervals [188]:
				xmin = 50.1693
				xmax = 50.4293
				text = "AH1"
			intervals [189]:
				xmin = 50.4293
				xmax = 50.5593
				text = "M"
			intervals [190]:
				xmin = 50.5593
				xmax = 51.5195
				text = "sp"
			intervals [191]:
				xmin = 51.5195
				xmax = 51.6295
				text = "Y"
			intervals [192]:
				xmin = 51.6295
				xmax = 51.8495
				text = "UW1"
			intervals [193]:
				xmin = 51.8495
				xmax = 51.9095
				text = "sp"
			intervals [194]:
				xmin = 51.9095
				xmax = 52.0595
				text = "HH"
			intervals [195]:
				xmin = 52.0595
				xmax = 52.2395
				text = "AE1"
			intervals [196]:
				xmin = 52.2395
				xmax = 52.2795
				text = "V"
			intervals [197]:
				xmin = 52.2795
				xmax = 52.3395
				text = "sp"
			intervals [198]:
				xmin = 52.3395
				xmax = 52.7585
				text = ""
			intervals [199]:
				xmin = 52.7585
				xmax = 52.8285
				text = "TH"
			intervals [200]:
				xmin = 52.8285
				xmax = 52.9085
				text = "R"
			intervals [201]:
				xmin = 52.9085
				xmax = 52.9885
				text = "IY1"
			intervals [202]:
				xmin = 52.9885
				xmax = 53.0685
				text = "P"
			intervals [203]:
				xmin = 53.0685
				xmax = 53.1685
				text = "IY1"
			intervals [204]:
				xmin = 53.1685
				xmax = 53.2585
				text = "P"
			intervals [205]:
				xmin = 53.2585
				xmax = 53.2985
				text = "AH0"
			intervals [206]:
				xmin = 53.2985
				xmax = 53.3985
				text = "L"
			intervals [207]:
				xmin = 53.3985
				xmax = 53.4485
				text = "AH0"
			intervals [208]:
				xmin = 53.4485
				xmax = 53.4785
				text = "N"
			intervals [209]:
				xmin = 53.4785
				xmax = 53.5285
				text = "D"
			intervals [210]:
				xmin = 53.5285
				xmax = 53.6385
				text = "T"
			intervals [211]:
				xmin = 53.6385
				xmax = 53.6885
				text = "UW1"
			intervals [212]:
				xmin = 53.6885
				xmax = 53.7785
				text = "P"
			intervals [213]:
				xmin = 53.7785
				xmax = 53.8585
				text = "IY1"
			intervals [214]:
				xmin = 53.8585
				xmax = 53.9285
				text = "P"
			intervals [215]:
				xmin = 53.9285
				xmax = 53.9685
				text = "AH0"
			intervals [216]:
				xmin = 53.9685
				xmax = 54.0185
				text = "L"
			intervals [217]:
				xmin = 54.0185
				xmax = 54.1185
				text = "S"
			intervals [218]:
				xmin = 54.1185
				xmax = 54.1885
				text = "T"
			intervals [219]:
				xmin = 54.1885
				xmax = 54.4085
				text = "AE1"
			intervals [220]:
				xmin = 54.4085
				xmax = 54.4885
				text = "N"
			intervals [221]:
				xmin = 54.4885
				xmax = 54.5485
				text = "D"
			intervals [222]:
				xmin = 54.5485
				xmax = 54.9394
				text = "sp"
			intervals [223]:
				xmin = 54.9394
				xmax = 54.9694
				text = "W"
			intervals [224]:
				xmin = 54.9694
				xmax = 55.0094
				text = "IH0"
			intervals [225]:
				xmin = 55.0094
				xmax = 55.0694
				text = "TH"
			intervals [226]:
				xmin = 55.0694
				xmax = 55.1994
				text = "R"
			intervals [227]:
				xmin = 55.1994
				xmax = 55.2594
				text = "AH1"
			intervals [228]:
				xmin = 55.2594
				xmax = 55.3194
				text = "B"
			intervals [229]:
				xmin = 55.3194
				xmax = 55.4394
				text = "ER0"
			intervals [230]:
				xmin = 55.4394
				xmax = 55.4894
				text = "B"
			intervals [231]:
				xmin = 55.4894
				xmax = 55.7494
				text = "AE1"
			intervals [232]:
				xmin = 55.7494
				xmax = 55.9094
				text = "N"
			intervals [233]:
				xmin = 55.9094
				xmax = 56.0094
				text = "D"
			intervals [234]:
				xmin = 56.0094
				xmax = 56.0694
				text = "Z"
			intervals [235]:
				xmin = 56.0694
				xmax = 56.1394
				text = "DH"
			intervals [236]:
				xmin = 56.1394
				xmax = 56.1794
				text = "AE1"
			intervals [237]:
				xmin = 56.1794
				xmax = 56.2094
				text = "T"
			intervals [238]:
				xmin = 56.2094
				xmax = 56.2394
				text = "HH"
			intervals [239]:
				xmin = 56.2394
				xmax = 56.2694
				text = "AE1"
			intervals [240]:
				xmin = 56.2694
				xmax = 56.3194
				text = "V"
			intervals [241]:
				xmin = 56.3194
				xmax = 56.3594
				text = "sp"
			intervals [242]:
				xmin = 56.3594
				xmax = 56.3994
				text = "B"
			intervals [243]:
				xmin = 56.3994
				xmax = 56.4394
				text = "IH0"
			intervals [244]:
				xmin = 56.4394
				xmax = 56.7094
				text = "N"
			intervals [245]:
				xmin = 56.7094
				xmax = 56.9026
				text = ""
			intervals [246]:
				xmin = 56.9026
				xmax = 56.9526
				text = "sil"
			intervals [247]:
				xmin = 56.9526
				xmax = 57.0226
				text = "W"
			intervals [248]:
				xmin = 57.0226
				xmax = 57.1326
				text = "OW1"
			intervals [249]:
				xmin = 57.1326
				xmax = 57.2026
				text = "V"
			intervals [250]:
				xmin = 57.2026
				xmax = 57.2426
				text = "AH0"
			intervals [251]:
				xmin = 57.2426
				xmax = 57.3026
				text = "N"
			intervals [252]:
				xmin = 57.3026
				xmax = 57.3626
				text = "IH0"
			intervals [253]:
				xmin = 57.3626
				xmax = 57.4226
				text = "N"
			intervals [254]:
				xmin = 57.4226
				xmax = 57.5126
				text = "T"
			intervals [255]:
				xmin = 57.5126
				xmax = 57.5926
				text = "UW1"
			intervals [256]:
				xmin = 57.5926
				xmax = 57.6326
				text = "AH0"
			intervals [257]:
				xmin = 57.6326
				xmax = 57.7126
				text = "L"
			intervals [258]:
				xmin = 57.7126
				xmax = 57.7826
				text = "AO1"
			intervals [259]:
				xmin = 57.7826
				xmax = 57.9426
				text = "NG"
			intervals [260]:
				xmin = 57.9426
				xmax = 57.9926
				text = "sp"
			intervals [261]:
				xmin = 57.9926
				xmax = 58.1226
				text = "S"
			intervals [262]:
				xmin = 58.1226
				xmax = 58.2126
				text = "T"
			intervals [263]:
				xmin = 58.2126
				xmax = 58.2626
				text = "R"
			intervals [264]:
				xmin = 58.2626
				xmax = 58.3326
				text = "IH1"
			intervals [265]:
				xmin = 58.3326
				xmax = 58.5226
				text = "NG"
			intervals [266]:
				xmin = 58.5226
				xmax = 58.5726
				text = "sp"
			intervals [267]:
				xmin = 58.5726
				xmax = 58.931
				text = ""
			intervals [268]:
				xmin = 58.931
				xmax = 58.991
				text = "B"
			intervals [269]:
				xmin = 58.991
				xmax = 59.051
				text = "IH0"
			intervals [270]:
				xmin = 59.051
				xmax = 59.161
				text = "T"
			intervals [271]:
				xmin = 59.161
				xmax = 59.201
				text = "W"
			intervals [272]:
				xmin = 59.201
				xmax = 59.231
				text = "IY1"
			intervals [273]:
				xmin = 59.231
				xmax = 59.321
				text = "N"
			intervals [274]:
				xmin = 59.321
				xmax = 59.351
				text = "DH"
			intervals [275]:
				xmin = 59.351
				xmax = 59.401
				text = "EH1"
			intervals [276]:
				xmin = 59.401
				xmax = 59.491
				text = "R"
			intervals [277]:
				xmin = 59.491
				xmax = 59.571
				text = "L"
			intervals [278]:
				xmin = 59.571
				xmax = 59.801
				text = "EH1"
			intervals [279]:
				xmin = 59.801
				xmax = 59.881
				text = "G"
			intervals [280]:
				xmin = 59.881
				xmax = 59.911
				text = "Z"
			intervals [281]:
				xmin = 59.911
				xmax = 59.941
				text = "sp"
			intervals [282]:
				xmin = 59.941
				xmax = 60.011
				text = "AH0"
			intervals [283]:
				xmin = 60.011
				xmax = 60.101
				text = "N"
			intervals [284]:
				xmin = 60.101
				xmax = 60.151
				text = "Y"
			intervals [285]:
				xmin = 60.151
				xmax = 60.191
				text = "UW1"
			intervals [286]:
				xmin = 60.191
				xmax = 60.241
				text = "sp"
			intervals [287]:
				xmin = 60.241
				xmax = 60.321
				text = "JH"
			intervals [288]:
				xmin = 60.321
				xmax = 60.371
				text = "AH1"
			intervals [289]:
				xmin = 60.371
				xmax = 60.451
				text = "M"
			intervals [290]:
				xmin = 60.451
				xmax = 60.541
				text = "P"
			intervals [291]:
				xmin = 60.541
				xmax = 60.601
				text = "IH1"
			intervals [292]:
				xmin = 60.601
				xmax = 60.721
				text = "N"
			intervals [293]:
				xmin = 60.721
				xmax = 60.881
				text = "sp"
			intervals [294]:
				xmin = 60.881
				xmax = 61.5236
				text = ""
			intervals [295]:
				xmin = 61.5236
				xmax = 61.5836
				text = "B"
			intervals [296]:
				xmin = 61.5836
				xmax = 61.6836
				text = "AE1"
			intervals [297]:
				xmin = 61.6836
				xmax = 61.7536
				text = "K"
			intervals [298]:
				xmin = 61.7536
				xmax = 61.7836
				text = "AH0"
			intervals [299]:
				xmin = 61.7836
				xmax = 61.8136
				text = "N"
			intervals [300]:
				xmin = 61.8136
				xmax = 61.8736
				text = "sp"
			intervals [301]:
				xmin = 61.8736
				xmax = 61.9636
				text = "F"
			intervals [302]:
				xmin = 61.9636
				xmax = 62.0136
				text = "AO1"
			intervals [303]:
				xmin = 62.0136
				xmax = 62.0936
				text = "R"
			intervals [304]:
				xmin = 62.0936
				xmax = 62.1636
				text = "TH"
			intervals [305]:
				xmin = 62.1636
				xmax = 62.2236
				text = "AH0"
			intervals [306]:
				xmin = 62.2236
				xmax = 62.3636
				text = "K"
			intervals [307]:
				xmin = 62.3636
				xmax = 62.4036
				text = "R"
			intervals [308]:
				xmin = 62.4036
				xmax = 62.5936
				text = "AO1"
			intervals [309]:
				xmin = 62.5936
				xmax = 62.6936
				text = "S"
			intervals [310]:
				xmin = 62.6936
				xmax = 62.7736
				text = "sp"
			intervals [311]:
				xmin = 62.7736
				xmax = 62.8336
				text = "DH"
			intervals [312]:
				xmin = 62.8336
				xmax = 63.0936
				text = "AH0"
			intervals [313]:
				xmin = 63.0936
				xmax = 63.7186
				text = ""
			intervals [314]:
				xmin = 63.7186
				xmax = 63.8086
				text = "W"
			intervals [315]:
				xmin = 63.8086
				xmax = 63.8586
				text = "IH0"
			intervals [316]:
				xmin = 63.8586
				xmax = 63.9086
				text = "TH"
			intervals [317]:
				xmin = 63.9086
				xmax = 63.9386
				text = "sp"
			intervals [318]:
				xmin = 63.9386
				xmax = 64.0086
				text = "DH"
			intervals [319]:
				xmin = 64.0086
				xmax = 64.1486
				text = "AH0"
			intervals [320]:
				xmin = 64.1486
				xmax = 65.2195
				text = "sp"
			intervals [321]:
				xmin = 65.2195
				xmax = 65.2795
				text = "R"
			intervals [322]:
				xmin = 65.2795
				xmax = 65.3495
				text = "AH1"
			intervals [323]:
				xmin = 65.3495
				xmax = 65.3995
				text = "B"
			intervals [324]:
				xmin = 65.3995
				xmax = 65.4795
				text = "ER0"
			intervals [325]:
				xmin = 65.4795
				xmax = 65.5295
				text = "B"
			intervals [326]:
				xmin = 65.5295
				xmax = 65.6395
				text = "AE1"
			intervals [327]:
				xmin = 65.6395
				xmax = 65.7195
				text = "N"
			intervals [328]:
				xmin = 65.7195
				xmax = 65.7595
				text = "D"
			intervals [329]:
				xmin = 65.7595
				xmax = 65.8095
				text = "Z"
			intervals [330]:
				xmin = 65.8095
				xmax = 65.9195
				text = "ER0"
			intervals [331]:
				xmin = 65.9195
				xmax = 66.0095
				text = "AW1"
			intervals [332]:
				xmin = 66.0095
				xmax = 66.0495
				text = "N"
			intervals [333]:
				xmin = 66.0495
				xmax = 66.0895
				text = "D"
			intervals [334]:
				xmin = 66.0895
				xmax = 66.1195
				text = "Y"
			intervals [335]:
				xmin = 66.1195
				xmax = 66.1695
				text = "UH1"
			intervals [336]:
				xmin = 66.1695
				xmax = 66.2295
				text = "R"
			intervals [337]:
				xmin = 66.2295
				xmax = 66.2995
				text = "L"
			intervals [338]:
				xmin = 66.2995
				xmax = 66.4595
				text = "EH1"
			intervals [339]:
				xmin = 66.4595
				xmax = 66.6295
				text = "G"
			intervals [340]:
				xmin = 66.6295
				xmax = 66.6895
				text = "Z"
			intervals [341]:
				xmin = 66.6895
				xmax = 66.9195
				text = "sp"
			intervals [342]:
				xmin = 66.9195
				xmax = 70.959
				text = ""
			intervals [343]:
				xmin = 70.959
				xmax = 71.019
				text = "W"
			intervals [344]:
				xmin = 71.019
				xmax = 71.159
				text = "EH1"
			intervals [345]:
				xmin = 71.159
				xmax = 71.219
				text = "L"
			intervals [346]:
				xmin = 71.219
				xmax = 71.259
				text = "DH"
			intervals [347]:
				xmin = 71.259
				xmax = 71.299
				text = "AH0"
			intervals [348]:
				xmin = 71.299
				xmax = 71.429
				text = "P"
			intervals [349]:
				xmin = 71.429
				xmax = 71.519
				text = "ER1"
			intervals [350]:
				xmin = 71.519
				xmax = 71.619
				text = "S"
			intervals [351]:
				xmin = 71.619
				xmax = 71.649
				text = "AH0"
			intervals [352]:
				xmin = 71.649
				xmax = 71.679
				text = "N"
			intervals [353]:
				xmin = 71.679
				xmax = 71.719
				text = "DH"
			intervals [354]:
				xmin = 71.719
				xmax = 71.769
				text = "AE1"
			intervals [355]:
				xmin = 71.769
				xmax = 71.799
				text = "T"
			intervals [356]:
				xmin = 71.799
				xmax = 71.899
				text = "sp"
			intervals [357]:
				xmin = 71.899
				xmax = 71.929
				text = "M"
			intervals [358]:
				xmin = 71.929
				xmax = 71.999
				text = "EY1"
			intervals [359]:
				xmin = 71.999
				xmax = 72.059
				text = "D"
			intervals [360]:
				xmin = 72.059
				xmax = 72.089
				text = "DH"
			intervals [361]:
				xmin = 72.089
				xmax = 72.209
				text = "AH0"
			intervals [362]:
				xmin = 72.209
				xmax = 72.269
				text = "L"
			intervals [363]:
				xmin = 72.269
				xmax = 72.349
				text = "IY1"
			intervals [364]:
				xmin = 72.349
				xmax = 72.379
				text = "S"
			intervals [365]:
				xmin = 72.379
				xmax = 72.459
				text = "T"
			intervals [366]:
				xmin = 72.459
				xmax = 72.489
				text = "M"
			intervals [367]:
				xmin = 72.489
				xmax = 72.519
				text = "IH0"
[truncated: 1,439,145 more chars]
