# Supplementary material for: Considering Performance in the Automated and Manual Coding of Sociolinguistic Variables: Lessons From Variable (ING)
Source: Front Artif Intell. 2021 Apr 29;4:648543. doi: 10.3389/frai.2021.648543 (PMC8117961; doi:10.3389/frai.2021.648543)
Supplement: Supplementary file 5 [file Data_Sheet_5.ZIP › CORAAL_VARAligned_as_TextGrids_p1/DCA_se3_ag1_m_02_1.TextGrid]

File type = "ooTextFile"
Object class = "TextGrid"

xmin = 0.0
xmax = 2815.900045351474
tiers? <exists>
size = 4
item []:
	item [1]:
		class = "IntervalTier"
		name = "DCA_int_01 - words"
		xmin = 0.0
		xmax = 2815.900045351474
		intervals: size = 1314
			intervals [1]:
				xmin = 0.0
				xmax = 0.3597
				text = ""
			intervals [2]:
				xmin = 0.3597
				xmax = 0.4997
				text = "okay"
			intervals [3]:
				xmin = 0.4997
				xmax = 0.8597
				text = "rdx"
			intervals [4]:
				xmin = 0.8597
				xmax = 1.1697
				text = "first"
			intervals [5]:
				xmin = 1.1697
				xmax = 1.2297
				text = "of"
			intervals [6]:
				xmin = 1.2297
				xmax = 1.3697
				text = "all"
			intervals [7]:
				xmin = 1.3697
				xmax = 1.4797
				text = "what"
			intervals [8]:
				xmin = 1.4797
				xmax = 1.5297
				text = ""
			intervals [9]:
				xmin = 1.5297
				xmax = 1.7797
				text = "kind"
			intervals [10]:
				xmin = 1.7797
				xmax = 1.8597
				text = "of"
			intervals [11]:
				xmin = 1.8597
				xmax = 1.9097
				text = ""
			intervals [12]:
				xmin = 1.9097
				xmax = 2.3097
				text = "games"
			intervals [13]:
				xmin = 2.3097
				xmax = 2.4497
				text = "did"
			intervals [14]:
				xmin = 2.4497
				xmax = 2.5697
				text = "you"
			intervals [15]:
				xmin = 2.5697
				xmax = 2.8997
				text = "play"
			intervals [16]:
				xmin = 2.8997
				xmax = 2.9297
				text = ""
			intervals [17]:
				xmin = 2.9297
				xmax = 3.0297
				text = "when"
			intervals [18]:
				xmin = 3.0297
				xmax = 3.0897
				text = ""
			intervals [19]:
				xmin = 3.0897
				xmax = 3.1997
				text = "you"
			intervals [20]:
				xmin = 3.1997
				xmax = 3.2397
				text = ""
			intervals [21]:
				xmin = 3.2397
				xmax = 3.3897
				text = "were"
			intervals [22]:
				xmin = 3.3897
				xmax = 3.5897
				text = "about"
			intervals [23]:
				xmin = 3.5897
				xmax = 3.7797
				text = ""
			intervals [24]:
				xmin = 3.7797
				xmax = 4.0897
				text = "ten"
			intervals [25]:
				xmin = 4.0897
				xmax = 4.2397
				text = ""
			intervals [26]:
				xmin = 4.2397
				xmax = 4.2997
				text = "or"
			intervals [27]:
				xmin = 4.2997
				xmax = 4.5497
				text = "so"
			intervals [28]:
				xmin = 4.5497
				xmax = 4.7584
				text = ""
			intervals [29]:
				xmin = 4.7584
				xmax = 4.9584
				text = "do"
			intervals [30]:
				xmin = 4.9584
				xmax = 5.0684
				text = ""
			intervals [31]:
				xmin = 5.0684
				xmax = 5.1284
				text = "you"
			intervals [32]:
				xmin = 5.1284
				xmax = 5.5984
				text = "remember"
			intervals [33]:
				xmin = 5.5984
				xmax = 11.0143
				text = ""
			intervals [34]:
				xmin = 11.0143
				xmax = 11.0843
				text = "oh"
			intervals [35]:
				xmin = 11.0843
				xmax = 11.4843
				text = "yeah"
			intervals [36]:
				xmin = 11.4843
				xmax = 19.4153
				text = ""
			intervals [37]:
				xmin = 19.4153
				xmax = 19.8653
				text = "mm-hm"
			intervals [38]:
				xmin = 19.8653
				xmax = 28.9587
				text = ""
			intervals [39]:
				xmin = 28.9587
				xmax = 29.3287
				text = "mm-hm"
			intervals [40]:
				xmin = 29.3287
				xmax = 43.9481
				text = ""
			intervals [41]:
				xmin = 43.9481
				xmax = 44.1481
				text = "what"
			intervals [42]:
				xmin = 44.1481
				xmax = 44.3681
				text = "kind"
			intervals [43]:
				xmin = 44.3681
				xmax = 44.4581
				text = "of"
			intervals [44]:
				xmin = 44.4581
				xmax = 44.6881
				text = "stuff"
			intervals [45]:
				xmin = 44.6881
				xmax = 44.7781
				text = "did"
			intervals [46]:
				xmin = 44.7781
				xmax = 45.0081
				text = ""
			intervals [47]:
				xmin = 45.0081
				xmax = 45.0681
				text = "you"
			intervals [48]:
				xmin = 45.0681
				xmax = 45.2681
				text = "make"
			intervals [49]:
				xmin = 45.2681
				xmax = 45.3281
				text = "up"
			intervals [50]:
				xmin = 45.3281
				xmax = 45.5181
				text = ""
			intervals [51]:
				xmin = 45.5181
				xmax = 45.5881
				text = "do"
			intervals [52]:
				xmin = 45.5881
				xmax = 45.6481
				text = "you"
			intervals [53]:
				xmin = 45.6481
				xmax = 45.9981
				text = "remember"
			intervals [54]:
				xmin = 45.9981
				xmax = 46.1681
				text = "any"
			intervals [55]:
				xmin = 46.1681
				xmax = 46.1981
				text = ""
			intervals [56]:
				xmin = 46.1981
				xmax = 46.2581
				text = "of"
			intervals [57]:
				xmin = 46.2581
				xmax = 46.2881
				text = ""
			intervals [58]:
				xmin = 46.2881
				xmax = 46.3981
				text = "them"
			intervals [59]:
				xmin = 46.3981
				xmax = 57.8113
				text = ""
			intervals [60]:
				xmin = 57.8113
				xmax = 58.4213
				text = "mm-hm"
			intervals [61]:
				xmin = 58.4213
				xmax = 61.9676
				text = ""
			intervals [62]:
				xmin = 61.9676
				xmax = 62.6076
				text = "<unk>"
			intervals [63]:
				xmin = 62.6076
				xmax = 78.4427
				text = ""
			intervals [64]:
				xmin = 78.4427
				xmax = 78.7927
				text = "mm-hm"
			intervals [65]:
				xmin = 78.7927
				xmax = 81.644
				text = ""
			intervals [66]:
				xmin = 81.644
				xmax = 82.224
				text = "mm-hm"
			intervals [67]:
				xmin = 82.224
				xmax = 94.5629
				text = ""
			intervals [68]:
				xmin = 94.5629
				xmax = 94.6729
				text = "how"
			intervals [69]:
				xmin = 94.6729
				xmax = 94.9829
				text = "about"
			intervals [70]:
				xmin = 94.9829
				xmax = 95.0729
				text = ""
			intervals [71]:
				xmin = 95.0729
				xmax = 95.3129
				text = "um"
			intervals [72]:
				xmin = 95.3129
				xmax = 95.7749
				text = ""
			intervals [73]:
				xmin = 95.7749
				xmax = 96.0649
				text = "these"
			intervals [74]:
				xmin = 96.0649
				xmax = 96.2949
				text = "go"
			intervals [75]:
				xmin = 96.2949
				xmax = 96.6249
				text = "carts"
			intervals [76]:
				xmin = 96.6249
				xmax = 96.7549
				text = "they"
			intervals [77]:
				xmin = 96.7549
				xmax = 96.9849
				text = "weren't"
			intervals [78]:
				xmin = 96.9849
				xmax = 97.2449
				text = "these"
			intervals [79]:
				xmin = 97.2449
				xmax = 97.9149
				text = "motorized"
			intervals [80]:
				xmin = 97.9149
				xmax = 98.0649
				text = "things"
			intervals [81]:
				xmin = 98.0649
				xmax = 98.1649
				text = "you"
			intervals [82]:
				xmin = 98.1649
				xmax = 98.6349
				text = "have"
			intervals [83]:
				xmin = 98.6349
				xmax = 98.9849
				text = "nowadays"
			intervals [84]:
				xmin = 98.9849
				xmax = 135.1944
				text = ""
			intervals [85]:
				xmin = 135.1944
				xmax = 135.6944
				text = "mm-hm"
			intervals [86]:
				xmin = 135.6944
				xmax = 136.729
				text = ""
			intervals [87]:
				xmin = 136.729
				xmax = 136.859
				text = "how"
			intervals [88]:
				xmin = 136.859
				xmax = 136.969
				text = "did"
			intervals [89]:
				xmin = 136.969
				xmax = 137.069
				text = "you"
			intervals [90]:
				xmin = 137.069
				xmax = 137.239
				text = "work"
			intervals [91]:
				xmin = 137.239
				xmax = 137.279
				text = ""
			intervals [92]:
				xmin = 137.279
				xmax = 137.399
				text = "the"
			intervals [93]:
				xmin = 137.399
				xmax = 137.909
				text = "bicycle"
			intervals [94]:
				xmin = 137.909
				xmax = 138.369
				text = "races"
			intervals [95]:
				xmin = 138.369
				xmax = 138.459
				text = "did"
			intervals [96]:
				xmin = 138.459
				xmax = 138.549
				text = "you"
			intervals [97]:
				xmin = 138.549
				xmax = 138.739
				text = "have"
			intervals [98]:
				xmin = 138.739
				xmax = 138.819
				text = "a"
			intervals [99]:
				xmin = 138.819
				xmax = 139.369
				text = "starter"
			intervals [100]:
				xmin = 139.369
				xmax = 139.439
				text = "and"
			intervals [101]:
				xmin = 139.439
				xmax = 140.9841
				text = ""
			intervals [102]:
				xmin = 140.9841
				xmax = 141.4141
				text = "<unk>"
			intervals [103]:
				xmin = 141.4141
				xmax = 142.4785
				text = ""
			intervals [104]:
				xmin = 142.4785
				xmax = 142.5385
				text = "oh"
			intervals [105]:
				xmin = 142.5385
				xmax = 162.2863
				text = ""
			intervals [106]:
				xmin = 162.2863
				xmax = 162.7763
				text = "mm"
			intervals [107]:
				xmin = 162.7763
				xmax = 163.0957
				text = ""
			intervals [108]:
				xmin = 163.0957
				xmax = 163.4457
				text = "mm-hm"
			intervals [109]:
				xmin = 163.4457
				xmax = 163.6597
				text = ""
			intervals [110]:
				xmin = 163.6597
				xmax = 163.7897
				text = "well"
			intervals [111]:
				xmin = 163.7897
				xmax = 163.8497
				text = ""
			intervals [112]:
				xmin = 163.8497
				xmax = 163.9797
				text = "that"
			intervals [113]:
				xmin = 163.9797
				xmax = 164.2197
				text = "sounds"
			intervals [114]:
				xmin = 164.2197
				xmax = 164.2497
				text = ""
			intervals [115]:
				xmin = 164.2497
				xmax = 164.3997
				text = "like"
			intervals [116]:
				xmin = 164.3997
				xmax = 164.4697
				text = ""
			intervals [117]:
				xmin = 164.4697
				xmax = 164.7197
				text = "fun"
			intervals [118]:
				xmin = 164.7197
				xmax = 165.9617
				text = ""
			intervals [119]:
				xmin = 165.9617
				xmax = 167.0617
				text = "<unk>"
			intervals [120]:
				xmin = 167.0617
				xmax = 167.1933
				text = ""
			intervals [121]:
				xmin = 167.1933
				xmax = 167.3133
				text = "how"
			intervals [122]:
				xmin = 167.3133
				xmax = 167.4133
				text = "d"
			intervals [123]:
				xmin = 167.4133
				xmax = 167.4933
				text = "you"
			intervals [124]:
				xmin = 167.4933
				xmax = 167.7133
				text = "play"
			intervals [125]:
				xmin = 167.7133
				xmax = 167.9933
				text = "hide"
			intervals [126]:
				xmin = 167.9933
				xmax = 168.0833
				text = "and"
			intervals [127]:
				xmin = 168.0833
				xmax = 168.3633
				text = "seek"
			intervals [128]:
				xmin = 168.3633
				xmax = 198.604
				text = ""
			intervals [129]:
				xmin = 198.604
				xmax = 198.984
				text = "mm-hm"
			intervals [130]:
				xmin = 198.984
				xmax = 200.8632
				text = ""
			intervals [131]:
				xmin = 200.8632
				xmax = 201.0832
				text = "yeah"
			intervals [132]:
				xmin = 201.0832
				xmax = 202.294
				text = ""
			intervals [133]:
				xmin = 202.294
				xmax = 202.544
				text = "when"
			intervals [134]:
				xmin = 202.544
				xmax = 202.704
				text = "some"
			intervals [135]:
				xmin = 202.704
				xmax = 202.774
				text = "of"
			intervals [136]:
				xmin = 202.774
				xmax = 202.904
				text = "the"
			intervals [137]:
				xmin = 202.904
				xmax = 203.274
				text = "adults"
			intervals [138]:
				xmin = 203.274
				xmax = 203.374
				text = "that"
			intervals [139]:
				xmin = 203.374
				xmax = 203.424
				text = "are"
			intervals [140]:
				xmin = 203.424
				xmax = 203.544
				text = "going"
			intervals [141]:
				xmin = 203.544
				xmax = 203.644
				text = "to"
			intervals [142]:
				xmin = 203.644
				xmax = 203.914
				text = "listen"
			intervals [143]:
				xmin = 203.914
				xmax = 203.974
				text = "to"
			intervals [144]:
				xmin = 203.974
				xmax = 204.274
				text = "this"
			intervals [145]:
				xmin = 204.274
				xmax = 204.364
				text = "you"
			intervals [146]:
				xmin = 204.364
				xmax = 204.604
				text = "know"
			intervals [147]:
				xmin = 204.604
				xmax = 204.744
				text = ""
			intervals [148]:
				xmin = 204.744
				xmax = 204.954
				text = "will"
			intervals [149]:
				xmin = 204.954
				xmax = 205.024
				text = ""
			intervals [150]:
				xmin = 205.024
				xmax = 205.414
				text = "forget"
			intervals [151]:
				xmin = 205.414
				xmax = 205.754
				text = ""
			intervals [152]:
				xmin = 205.754
				xmax = 205.914
				text = "how"
			intervals [153]:
				xmin = 205.914
				xmax = 206.054
				text = "you"
			intervals [154]:
				xmin = 206.054
				xmax = 206.434
				text = "play"
			intervals [155]:
				xmin = 206.434
				xmax = 206.634
				text = "so"
			intervals [156]:
				xmin = 206.634
				xmax = 207.5181
				text = ""
			intervals [157]:
				xmin = 207.5181
				xmax = 207.6181
				text = "that"
			intervals [158]:
				xmin = 207.6181
				xmax = 207.6781
				text = "s"
			intervals [159]:
				xmin = 207.6781
				xmax = 207.7781
				text = "why"
			intervals [160]:
				xmin = 207.7781
				xmax = 207.8681
				text = "i'm"
			intervals [161]:
				xmin = 207.8681
				xmax = 208.1081
				text = "trying"
			intervals [162]:
				xmin = 208.1081
				xmax = 208.1681
				text = "to"
			intervals [163]:
				xmin = 208.1681
				xmax = 208.4381
				text = "even"
			intervals [164]:
				xmin = 208.4381
				xmax = 208.6981
				text = "though"
			intervals [165]:
				xmin = 208.6981
				xmax = 208.7881
				text = "you"
			intervals [166]:
				xmin = 208.7881
				xmax = 208.9981
				text = "say"
			intervals [167]:
				xmin = 208.9981
				xmax = 209.0981
				text = "it"
			intervals [168]:
				xmin = 209.0981
				xmax = 209.1481
				text = "s"
			intervals [169]:
				xmin = 209.1481
				xmax = 209.2281
				text = "the"
			intervals [170]:
				xmin = 209.2281
				xmax = 209.6781
				text = "usual"
			intervals [171]:
				xmin = 209.6781
				xmax = 209.8381
				text = "some"
			intervals [172]:
				xmin = 209.8381
				xmax = 209.8981
				text = ""
			intervals [173]:
				xmin = 209.8981
				xmax = 210.1881
				text = "people"
			intervals [174]:
				xmin = 210.1881
				xmax = 210.2181
				text = ""
			intervals [175]:
				xmin = 210.2181
				xmax = 210.3681
				text = "might"
			intervals [176]:
				xmin = 210.3681
				xmax = 210.5181
				text = "not"
			intervals [177]:
				xmin = 210.5181
				xmax = 210.5581
				text = ""
			intervals [178]:
				xmin = 210.5581
				xmax = 210.6881
				text = "know"
			intervals [179]:
				xmin = 210.6881
				xmax = 210.8481
				text = "what"
			intervals [180]:
				xmin = 210.8481
				xmax = 210.9681
				text = "the"
			intervals [181]:
				xmin = 210.9681
				xmax = 211.2581
				text = ""
			intervals [182]:
				xmin = 211.2581
				xmax = 211.5681
				text = "usual"
			intervals [183]:
				xmin = 211.5681
				xmax = 211.8181
				text = "is"
			intervals [184]:
				xmin = 211.8181
				xmax = 212.3159
				text = ""
			intervals [185]:
				xmin = 212.3159
				xmax = 212.5359
				text = "so"
			intervals [186]:
				xmin = 212.5359
				xmax = 212.7659
				text = "how"
			intervals [187]:
				xmin = 212.7659
				xmax = 212.9859
				text = "how"
			intervals [188]:
				xmin = 212.9859
				xmax = 213.1559
				text = "would"
			intervals [189]:
				xmin = 213.1559
				xmax = 213.2559
				text = "you"
			intervals [190]:
				xmin = 213.2559
				xmax = 213.6959
				text = "start"
			intervals [191]:
				xmin = 213.6959
				xmax = 213.9359
				text = "out"
			intervals [192]:
				xmin = 213.9359
				xmax = 214.6673
				text = ""
			intervals [193]:
				xmin = 214.6673
				xmax = 214.8673
				text = "say"
			intervals [194]:
				xmin = 214.8673
				xmax = 214.9873
				text = "you're"
			intervals [195]:
				xmin = 214.9873
				xmax = 215.1173
				text = "going"
			intervals [196]:
				xmin = 215.1173
				xmax = 215.1773
				text = "to"
			intervals [197]:
				xmin = 215.1773
				xmax = 215.3573
				text = "just"
			intervals [198]:
				xmin = 215.3573
				xmax = 215.6173
				text = "start"
			intervals [199]:
				xmin = 215.6173
				xmax = 215.6673
				text = "a"
			intervals [200]:
				xmin = 215.6673
				xmax = 215.8373
				text = "game"
			intervals [201]:
				xmin = 215.8373
				xmax = 215.8973
				text = "of"
			intervals [202]:
				xmin = 215.8973
				xmax = 215.9273
				text = ""
			intervals [203]:
				xmin = 215.9273
				xmax = 216.0973
				text = "hide"
			intervals [204]:
				xmin = 216.0973
				xmax = 216.2173
				text = "and"
			intervals [205]:
				xmin = 216.2173
				xmax = 216.4673
				text = "seek"
			intervals [206]:
				xmin = 216.4673
				xmax = 216.6473
				text = "what"
			intervals [207]:
				xmin = 216.6473
				xmax = 216.8473
				text = "all"
			intervals [208]:
				xmin = 216.8473
				xmax = 216.9673
				text = "would"
			intervals [209]:
				xmin = 216.9673
				xmax = 217.0773
				text = "you"
			intervals [210]:
				xmin = 217.0773
				xmax = 217.1973
				text = "do"
			intervals [211]:
				xmin = 217.1973
				xmax = 245.3902
				text = ""
			intervals [212]:
				xmin = 245.3902
				xmax = 245.8502
				text = "mm-hm"
			intervals [213]:
				xmin = 245.8502
				xmax = 270.249
				text = ""
			intervals [214]:
				xmin = 270.249
				xmax = 270.789
				text = "mm-hm"
			intervals [215]:
				xmin = 270.789
				xmax = 297.1504
				text = ""
			intervals [216]:
				xmin = 297.1504
				xmax = 297.3404
				text = "hm"
			intervals [217]:
				xmin = 297.3404
				xmax = 297.6204
				text = ""
			intervals [218]:
				xmin = 297.6204
				xmax = 297.8104
				text = "good"
			intervals [219]:
				xmin = 297.8104
				xmax = 298.4798
				text = ""
			intervals [220]:
				xmin = 298.4798
				xmax = 298.5698
				text = "is"
			intervals [221]:
				xmin = 298.5698
				xmax = 298.6798
				text = "there"
			intervals [222]:
				xmin = 298.6798
				xmax = 298.8498
				text = "any"
			intervals [223]:
				xmin = 298.8498
				xmax = 299.0098
				text = "other"
			intervals [224]:
				xmin = 299.0098
				xmax = 299.2398
				text = "way"
			intervals [225]:
				xmin = 299.2398
				xmax = 299.3498
				text = "of"
			intervals [226]:
				xmin = 299.3498
				xmax = 299.6098
				text = "picking"
			intervals [227]:
				xmin = 299.6098
				xmax = 299.6798
				text = "the"
			intervals [228]:
				xmin = 299.6798
				xmax = 300.0398
				text = "first"
			intervals [229]:
				xmin = 300.0398
				xmax = 300.2398
				text = "guy"
			intervals [230]:
				xmin = 300.2398
				xmax = 300.3998
				text = "to"
			intervals [231]:
				xmin = 300.3998
				xmax = 300.5598
				text = "be"
			intervals [232]:
				xmin = 300.5598
				xmax = 300.6998
				text = "it"
			intervals [233]:
				xmin = 300.6998
				xmax = 300.7898
				text = ""
			intervals [234]:
				xmin = 300.7898
				xmax = 301.4998
				text = "besides"
			intervals [235]:
				xmin = 301.4998
				xmax = 301.6598
				text = "uh"
			intervals [236]:
				xmin = 301.6598
				xmax = 301.7798
				text = ""
			intervals [237]:
				xmin = 301.7798
				xmax = 302.0998
				text = "having"
			intervals [238]:
				xmin = 302.0998
				xmax = 302.4798
				text = "something"
			intervals [239]:
				xmin = 302.4798
				xmax = 302.5898
				text = "on"
			intervals [240]:
				xmin = 302.5898
				xmax = 302.6498
				text = "him"
			intervals [241]:
				xmin = 302.6498
				xmax = 336.2469
				text = ""
			intervals [242]:
				xmin = 336.2469
				xmax = 336.3969
				text = "great"
			intervals [243]:
				xmin = 336.3969
				xmax = 337.1221
				text = ""
			intervals [244]:
				xmin = 337.1221
				xmax = 337.2321
				text = "do"
			intervals [245]:
				xmin = 337.2321
				xmax = 337.2921
				text = "you"
			intervals [246]:
				xmin = 337.2921
				xmax = 337.5221
				text = "remember"
			intervals [247]:
				xmin = 337.5221
				xmax = 337.6621
				text = "any"
			intervals [248]:
				xmin = 337.6621
				xmax = 337.7221
				text = "of"
			intervals [249]:
				xmin = 337.7221
				xmax = 337.8521
				text = "the"
			intervals [250]:
				xmin = 337.8521
				xmax = 338.1221
				text = "others"
			intervals [251]:
				xmin = 338.1221
				xmax = 338.2421
				text = "was"
			intervals [252]:
				xmin = 338.2421
				xmax = 338.3721
				text = "there"
			intervals [253]:
				xmin = 338.3721
				xmax = 338.5321
				text = "any"
			intervals [254]:
				xmin = 338.5321
				xmax = 338.8421
				text = "about"
			intervals [255]:
				xmin = 338.8421
				xmax = 338.8721
				text = ""
			intervals [256]:
				xmin = 338.8721
				xmax = 339.0821
				text = "one"
			intervals [257]:
				xmin = 339.0821
				xmax = 339.4221
				text = "about"
			intervals [258]:
				xmin = 339.4221
				xmax = 339.4521
				text = ""
			intervals [259]:
				xmin = 339.4521
				xmax = 339.9721
				text = "potatoes"
			intervals [260]:
				xmin = 339.9721
				xmax = 340.0021
				text = ""
			intervals [261]:
				xmin = 340.0021
				xmax = 340.1321
				text = "or"
			intervals [262]:
				xmin = 340.1321
				xmax = 340.8327
				text = ""
			intervals [263]:
				xmin = 340.8327
				xmax = 340.9227
				text = "that"
			intervals [264]:
				xmin = 340.9227
				xmax = 340.9627
				text = ""
			intervals [265]:
				xmin = 340.9627
				xmax = 341.0327
				text = "you"
			intervals [266]:
				xmin = 341.0327
				xmax = 341.1827
				text = "do"
			intervals [267]:
				xmin = 341.1827
				xmax = 349.3585
				text = ""
			intervals [268]:
				xmin = 349.3585
				xmax = 349.4485
				text = "you"
			intervals [269]:
				xmin = 349.4485
				xmax = 349.5485
				text = "can't"
			intervals [270]:
				xmin = 349.5485
				xmax = 349.9385
				text = "remember"
			intervals [271]:
				xmin = 349.9385
				xmax = 349.9985
				text = ""
			intervals [272]:
				xmin = 349.9985
				xmax = 350.1285
				text = "more"
			intervals [273]:
				xmin = 350.1285
				xmax = 350.4613
				text = ""
			intervals [274]:
				xmin = 350.4613
				xmax = 351.5313
				text = "<unk>"
			intervals [275]:
				xmin = 351.5313
				xmax = 352.2305
				text = ""
			intervals [276]:
				xmin = 352.2305
				xmax = 352.3605
				text = "well"
			intervals [277]:
				xmin = 352.3605
				xmax = 352.5305
				text = "you're"
			intervals [278]:
				xmin = 352.5305
				xmax = 352.9405
				text = "doing"
			intervals [279]:
				xmin = 352.9405
				xmax = 353.0705
				text = "well"
			intervals [280]:
				xmin = 353.0705
				xmax = 355.2247
				text = ""
			intervals [281]:
				xmin = 355.2247
				xmax = 355.3447
				text = "did"
			intervals [282]:
				xmin = 355.3447
				xmax = 355.4347
				text = "you"
			intervals [283]:
				xmin = 355.4347
				xmax = 355.5747
				text = "ever"
			intervals [284]:
				xmin = 355.5747
				xmax = 355.7447
				text = "play"
			intervals [285]:
				xmin = 355.7447
				xmax = 355.9247
				text = "any"
			intervals [286]:
				xmin = 355.9247
				xmax = 356.2047
				text = "games"
			intervals [287]:
				xmin = 356.2047
				xmax = 356.3447
				text = "with"
			intervals [288]:
				xmin = 356.3447
				xmax = 356.6647
				text = "bottle"
			intervals [289]:
				xmin = 356.6647
				xmax = 356.7047
				text = ""
			intervals [290]:
				xmin = 356.7047
				xmax = 357.2447
				text = "caps"
			intervals [291]:
				xmin = 357.2447
				xmax = 371.4426
				text = ""
			intervals [292]:
				xmin = 371.4426
				xmax = 372.1726
				text = "<unk>"
			intervals [293]:
				xmin = 372.1726
				xmax = 388.2458
				text = ""
			intervals [294]:
				xmin = 388.2458
				xmax = 388.6658
				text = "mm"
			intervals [295]:
				xmin = 388.6658
				xmax = 401.252
				text = ""
			intervals [296]:
				xmin = 401.252
				xmax = 401.382
				text = "do"
			intervals [297]:
				xmin = 401.382
				xmax = 401.442
				text = "you"
			intervals [298]:
				xmin = 401.442
				xmax = 401.602
				text = "ever"
			intervals [299]:
				xmin = 401.602
				xmax = 401.782
				text = "go"
			intervals [300]:
				xmin = 401.782
				xmax = 402.072
				text = "watch"
			intervals [301]:
				xmin = 402.072
				xmax = 402.192
				text = "the"
			intervals [302]:
				xmin = 402.192
				xmax = 402.702
				text = "senators"
			intervals [303]:
				xmin = 402.702
				xmax = 402.862
				text = ""
			intervals [304]:
				xmin = 402.862
				xmax = 403.122
				text = "anymore"
			intervals [305]:
				xmin = 403.122
				xmax = 404.0165
				text = ""
			intervals [306]:
				xmin = 404.0165
				xmax = 404.1665
				text = "or"
			intervals [307]:
				xmin = 404.1665
				xmax = 404.1965
				text = ""
			intervals [308]:
				xmin = 404.1965
				xmax = 404.3165
				text = "did"
			intervals [309]:
				xmin = 404.3165
				xmax = 404.5665
				text = ""
			intervals [310]:
				xmin = 404.5665
				xmax = 404.6465
				text = "you"
			intervals [311]:
				xmin = 404.6465
				xmax = 411.8995
				text = ""
			intervals [312]:
				xmin = 411.8995
				xmax = 412.1295
				text = "good"
			intervals [313]:
				xmin = 412.1295
				xmax = 413.3937
				text = ""
			intervals [314]:
				xmin = 413.3937
				xmax = 413.5237
				text = "my"
			intervals [315]:
				xmin = 413.5237
				xmax = 413.7737
				text = "wife"
			intervals [316]:
				xmin = 413.7737
				xmax = 413.8637
				text = "s"
			intervals [317]:
				xmin = 413.8637
				xmax = 413.9437
				text = "a"
			intervals [318]:
				xmin = 413.9437
				xmax = 414.3537
				text = "senator"
			intervals [319]:
				xmin = 414.3537
				xmax = 414.4237
				text = "s"
			intervals [320]:
				xmin = 414.4237
				xmax = 414.4637
				text = ""
			intervals [321]:
				xmin = 414.4637
				xmax = 414.6937
				text = "fan"
			intervals [322]:
				xmin = 414.6937
				xmax = 414.7737
				text = "and"
			intervals [323]:
				xmin = 414.7737
				xmax = 414.8637
				text = "i'm"
			intervals [324]:
				xmin = 414.8637
				xmax = 415.0137
				text = "a"
			intervals [325]:
				xmin = 415.0137
				xmax = 415.2937
				text = "white"
			intervals [326]:
				xmin = 415.2937
				xmax = 415.6637
				text = "sox"
			intervals [327]:
				xmin = 415.6637
				xmax = 415.7037
				text = ""
			intervals [328]:
				xmin = 415.7037
				xmax = 415.9137
				text = "fan"
			intervals [329]:
				xmin = 415.9137
				xmax = 416.2267
				text = ""
			intervals [330]:
				xmin = 416.2267
				xmax = 416.3667
				text = "we're"
			intervals [331]:
				xmin = 416.3667
				xmax = 416.6567
				text = "rooting"
			intervals [332]:
				xmin = 416.6567
				xmax = 416.7667
				text = "for"
			intervals [333]:
				xmin = 416.7667
				xmax = 416.8667
				text = "the"
			intervals [334]:
				xmin = 416.8667
				xmax = 417.1767
				text = "last"
			intervals [335]:
				xmin = 417.1767
				xmax = 417.3367
				text = "two"
			intervals [336]:
				xmin = 417.3367
				xmax = 418.1267
				text = ""
			intervals [337]:
				xmin = 418.1267
				xmax = 418.3367
				text = "teams"
			intervals [338]:
				xmin = 418.3367
				xmax = 425.4465
				text = ""
			intervals [339]:
				xmin = 425.4465
				xmax = 425.5065
				text = "yeah"
			intervals [340]:
				xmin = 425.5065
				xmax = 428.8477
				text = ""
			intervals [341]:
				xmin = 428.8477
				xmax = 428.9377
				text = "yeah"
			intervals [342]:
				xmin = 428.9377
				xmax = 434.6079
				text = ""
			intervals [343]:
				xmin = 434.6079
				xmax = 434.7979
				text = "yeah"
			intervals [344]:
				xmin = 434.7979
				xmax = 435.9706
				text = ""
			intervals [345]:
				xmin = 435.9706
				xmax = 436.3606
				text = "mm-hm"
			intervals [346]:
				xmin = 436.3606
				xmax = 448.7926
				text = ""
			intervals [347]:
				xmin = 448.7926
				xmax = 449.3226
				text = "<unk>"
			intervals [348]:
				xmin = 449.3226
				xmax = 455.4426
				text = ""
			intervals [349]:
				xmin = 455.4426
				xmax = 455.5126
				text = "do"
			intervals [350]:
				xmin = 455.5126
				xmax = 455.5926
				text = "you"
			intervals [351]:
				xmin = 455.5926
				xmax = 455.7826
				text = "like"
			intervals [352]:
				xmin = 455.7826
				xmax = 455.8926
				text = "to"
			intervals [353]:
				xmin = 455.8926
				xmax = 456.1326
				text = "watch"
			intervals [354]:
				xmin = 456.1326
				xmax = 456.4926
				text = "football"
			intervals [355]:
				xmin = 456.4926
				xmax = 472.5677
				text = ""
			intervals [356]:
				xmin = 472.5677
				xmax = 472.9777
				text = "mm-hm"
			intervals [357]:
				xmin = 472.9777
				xmax = 491.8006
				text = ""
			intervals [358]:
				xmin = 491.8006
				xmax = 492.4606
				text = "<unk>"
			intervals [359]:
				xmin = 492.4606
				xmax = 494.0268
				text = ""
			intervals [360]:
				xmin = 494.0268
				xmax = 494.5068
				text = "mm-hm"
			intervals [361]:
				xmin = 494.5068
				xmax = 497.7894
				text = ""
			intervals [362]:
				xmin = 497.7894
				xmax = 497.8594
				text = "yeah"
			intervals [363]:
				xmin = 497.8594
				xmax = 498.3394
				text = ""
			intervals [364]:
				xmin = 498.3394
				xmax = 498.4094
				text = "do"
			intervals [365]:
				xmin = 498.4094
				xmax = 498.4994
				text = "you"
			intervals [366]:
				xmin = 498.4994
				xmax = 498.7594
				text = "play"
			intervals [367]:
				xmin = 498.7594
				xmax = 499.3794
				text = "football"
			intervals [368]:
				xmin = 499.3794
				xmax = 499.5097
				text = ""
			intervals [369]:
				xmin = 499.5097
				xmax = 499.8997
				text = "in"
			intervals [370]:
				xmin = 499.8997
				xmax = 500.3097
				text = "school"
			intervals [371]:
				xmin = 500.3097
				xmax = 500.3397
				text = ""
			intervals [372]:
				xmin = 500.3397
				xmax = 500.4197
				text = "or"
			intervals [373]:
				xmin = 500.4197
				xmax = 501.1011
				text = ""
			intervals [374]:
				xmin = 501.1011
				xmax = 501.3411
				text = "just"
			intervals [375]:
				xmin = 501.3411
				xmax = 502.0711
				text = "informally"
			intervals [376]:
				xmin = 502.0711
				xmax = 515.363
				text = ""
			intervals [377]:
				xmin = 515.363
				xmax = 515.823
				text = "<unk>"
			intervals [378]:
				xmin = 515.823
				xmax = 552.7283
				text = ""
			intervals [379]:
				xmin = 552.7283
				xmax = 553.0983
				text = "mm-hm"
			intervals [380]:
				xmin = 553.0983
				xmax = 554.9385
				text = ""
			intervals [381]:
				xmin = 554.9385
				xmax = 555.0285
				text = "does"
			intervals [382]:
				xmin = 555.0285
				xmax = 555.1685
				text = "your"
			intervals [383]:
				xmin = 555.1685
				xmax = 555.4785
				text = "school"
			intervals [384]:
				xmin = 555.4785
				xmax = 555.7885
				text = "field"
			intervals [385]:
				xmin = 555.7885
				xmax = 555.9885
				text = "pretty"
			intervals [386]:
				xmin = 555.9885
				xmax = 556.1585
				text = "good"
			intervals [387]:
				xmin = 556.1585
				xmax = 556.6085
				text = "athletic"
			intervals [388]:
				xmin = 556.6085
				xmax = 556.6585
				text = ""
			intervals [389]:
				xmin = 556.6585
				xmax = 557.1085
				text = "teams"
			intervals [390]:
				xmin = 557.1085
				xmax = 558.3835
				text = ""
			intervals [391]:
				xmin = 558.3835
				xmax = 558.5535
				text = "does"
			intervals [392]:
				xmin = 558.5535
				xmax = 558.6535
				text = "it"
			intervals [393]:
				xmin = 558.6535
				xmax = 559.6135
				text = ""
			intervals [394]:
				xmin = 559.6135
				xmax = 559.7935
				text = "<unk>"
			intervals [395]:
				xmin = 559.7935
				xmax = 571.5253
				text = ""
			intervals [396]:
				xmin = 571.5253
				xmax = 571.5553
				text = "oh"
			intervals [397]:
				xmin = 571.5553
				xmax = 579.7086
				text = ""
			intervals [398]:
				xmin = 579.7086
				xmax = 579.7986
				text = "oh"
			intervals [399]:
				xmin = 579.7986
				xmax = 579.8286
				text = ""
			intervals [400]:
				xmin = 579.8286
				xmax = 580.0586
				text = "yeah"
			intervals [401]:
				xmin = 580.0586
				xmax = 581.3957
				text = ""
			intervals [402]:
				xmin = 581.3957
				xmax = 581.5457
				text = "do"
			intervals [403]:
				xmin = 581.5457
				xmax = 581.6357
				text = "you"
			intervals [404]:
				xmin = 581.6357
				xmax = 581.8357
				text = "ever"
			intervals [405]:
				xmin = 581.8357
				xmax = 582.1357
				text = "play"
			intervals [406]:
				xmin = 582.1357
				xmax = 582.3657
				text = "is"
			intervals [407]:
				xmin = 582.3657
				xmax = 582.6357
				text = "there"
			intervals [408]:
				xmin = 582.6357
				xmax = 582.6757
				text = "a"
			intervals [409]:
				xmin = 582.6757
				xmax = 583.5553
				text = ""
			intervals [410]:
				xmin = 583.5553
				xmax = 583.7853
				text = "like"
			intervals [411]:
				xmin = 583.7853
				xmax = 583.8653
				text = "the"
			intervals [412]:
				xmin = 583.8653
				xmax = 584.1153
				text = "top"
			intervals [413]:
				xmin = 584.1153
				xmax = 584.1453
				text = ""
			intervals [414]:
				xmin = 584.1453
				xmax = 584.4653
				text = "team"
			intervals [415]:
				xmin = 584.4653
				xmax = 584.6053
				text = "of"
			intervals [416]:
				xmin = 584.6053
				xmax = 584.8553
				text = "your"
			intervals [417]:
				xmin = 584.8553
				xmax = 584.9153
				text = ""
			intervals [418]:
				xmin = 584.9153
				xmax = 585.1853
				text = "league"
			intervals [419]:
				xmin = 585.1853
				xmax = 585.3653
				text = ""
			intervals [420]:
				xmin = 585.3653
				xmax = 585.6953
				text = "playing"
			intervals [421]:
				xmin = 585.6953
				xmax = 586.0853
				text = "another"
			intervals [422]:
				xmin = 586.0853
				xmax = 586.3853
				text = "league"
			intervals [423]:
				xmin = 586.3853
				xmax = 586.4453
				text = "or"
			intervals [424]:
				xmin = 586.4453
				xmax = 586.8153
				text = "anything"
			intervals [425]:
				xmin = 586.8153
				xmax = 586.8753
				text = ""
			intervals [426]:
				xmin = 586.8753
				xmax = 587.1153
				text = "right"
			intervals [427]:
				xmin = 587.1153
				xmax = 587.1553
				text = ""
			intervals [428]:
				xmin = 587.1553
				xmax = 587.5553
				text = "now"
			intervals [429]:
				xmin = 587.5553
				xmax = 596.026
				text = ""
			intervals [430]:
				xmin = 596.026
				xmax = 596.166
				text = "oh"
			intervals [431]:
				xmin = 596.166
				xmax = 604.5635
				text = ""
			intervals [432]:
				xmin = 604.5635
				xmax = 604.7035
				text = "that"
			intervals [433]:
				xmin = 604.7035
				xmax = 604.9135
				text = "s"
			intervals [434]:
				xmin = 604.9135
				xmax = 604.9435
				text = "a"
			intervals [435]:
				xmin = 604.9435
				xmax = 605.1035
				text = "good"
			intervals [436]:
				xmin = 605.1035
				xmax = 605.6435
				text = "<unk>"
			intervals [437]:
				xmin = 605.6435
				xmax = 608.2288
				text = ""
			intervals [438]:
				xmin = 608.2288
				xmax = 608.4488
				text = "what"
			intervals [439]:
				xmin = 608.4488
				xmax = 608.4788
				text = "are"
			intervals [440]:
				xmin = 608.4788
				xmax = 608.6688
				text = "your"
			intervals [441]:
				xmin = 608.6688
				xmax = 609.0188
				text = "favorite"
			intervals [442]:
				xmin = 609.0188
				xmax = 609.3688
				text = "tv"
			intervals [443]:
				xmin = 609.3688
				xmax = 610.1288
				text = "programs"
			intervals [444]:
				xmin = 610.1288
				xmax = 627.4357
				text = ""
			intervals [445]:
				xmin = 627.4357
				xmax = 627.9457
				text = "mm-hm"
			intervals [446]:
				xmin = 627.9457
				xmax = 634.6386
				text = ""
			intervals [447]:
				xmin = 634.6386
				xmax = 634.8086
				text = "are"
			intervals [448]:
				xmin = 634.8086
				xmax = 634.9186
				text = "there"
			intervals [449]:
				xmin = 634.9186
				xmax = 635.1286
				text = "any"
			intervals [450]:
				xmin = 635.1286
				xmax = 635.6686
				text = "adventure"
			intervals [451]:
				xmin = 635.6686
				xmax = 636.1786
				text = "stories"
			intervals [452]:
				xmin = 636.1786
				xmax = 636.2686
				text = "or"
			intervals [453]:
				xmin = 636.2686
				xmax = 636.3586
				text = ""
			intervals [454]:
				xmin = 636.3586
				xmax = 636.8786
				text = "comedies"
			intervals [455]:
				xmin = 636.8786
				xmax = 636.9286
				text = "or"
			intervals [456]:
				xmin = 636.9286
				xmax = 637.2486
				text = "anything"
			intervals [457]:
				xmin = 637.2486
				xmax = 637.3486
				text = "like"
			intervals [458]:
				xmin = 637.3486
				xmax = 637.4386
				text = ""
			intervals [459]:
				xmin = 637.4386
				xmax = 637.6186
				text = "that"
			intervals [460]:
				xmin = 637.6186
				xmax = 637.6486
				text = ""
			intervals [461]:
				xmin = 637.6486
				xmax = 637.8286
				text = "that"
			intervals [462]:
				xmin = 637.8286
				xmax = 637.9486
				text = "you"
			intervals [463]:
				xmin = 637.9486
				xmax = 638.1786
				text = "ever"
			intervals [464]:
				xmin = 638.1786
				xmax = 638.5286
				text = "watch"
			intervals [465]:
				xmin = 638.5286
				xmax = 651.7877
				text = ""
			intervals [466]:
				xmin = 651.7877
				xmax = 652.5377
				text = "<unk>"
			intervals [467]:
				xmin = 652.5377
				xmax = 652.971
				text = ""
			intervals [468]:
				xmin = 652.971
				xmax = 653.121
				text = "that"
			intervals [469]:
				xmin = 653.121
				xmax = 653.181
				text = "s"
			intervals [470]:
				xmin = 653.181
				xmax = 653.291
				text = "the"
			intervals [471]:
				xmin = 653.291
				xmax = 653.481
				text = "right"
			intervals [472]:
				xmin = 653.481
				xmax = 653.631
				text = "way"
			intervals [473]:
				xmin = 653.631
				xmax = 653.751
				text = ""
			intervals [474]:
				xmin = 653.751
				xmax = 654.061
				text = "around"
			intervals [475]:
				xmin = 654.061
				xmax = 654.091
				text = "i"
			intervals [476]:
				xmin = 654.091
				xmax = 654.181
				text = ""
			intervals [477]:
				xmin = 654.181
				xmax = 654.301
				text = "guess"
			intervals [478]:
				xmin = 654.301
				xmax = 654.831
				text = "<unk>"
			intervals [479]:
				xmin = 654.831
				xmax = 656.8038
				text = ""
			intervals [480]:
				xmin = 656.8038
				xmax = 657.4338
				text = "<unk>"
			intervals [481]:
				xmin = 657.4338
				xmax = 658.0815
				text = ""
			intervals [482]:
				xmin = 658.0815
				xmax = 658.4115
				text = "mm"
			intervals [483]:
				xmin = 658.4115
				xmax = 659.9029
				text = ""
			intervals [484]:
				xmin = 659.9029
				xmax = 660.0329
				text = "are"
			intervals [485]:
				xmin = 660.0329
				xmax = 660.1829
				text = "there"
			intervals [486]:
				xmin = 660.1829
				xmax = 660.5229
				text = "any"
			intervals [487]:
				xmin = 660.5229
				xmax = 660.6529
				text = "um"
			intervals [488]:
				xmin = 660.6529
				xmax = 661.6008
				text = ""
			intervals [489]:
				xmin = 661.6008
				xmax = 662.1508
				text = "story"
			intervals [490]:
				xmin = 662.1508
				xmax = 662.4608
				text = ""
			intervals [491]:
				xmin = 662.4608
				xmax = 663.2408
				text = "programs"
			intervals [492]:
				xmin = 663.2408
				xmax = 663.3808
				text = ""
			intervals [493]:
				xmin = 663.3808
				xmax = 663.4908
				text = "that"
			intervals [494]:
				xmin = 663.4908
				xmax = 663.6508
				text = "you've"
			intervals [495]:
				xmin = 663.6508
				xmax = 663.6808
				text = ""
			intervals [496]:
				xmin = 663.6808
				xmax = 664.0408
				text = "watched"
			intervals [497]:
				xmin = 664.0408
				xmax = 664.5208
				text = "recently"
			intervals [498]:
				xmin = 664.5208
				xmax = 664.6508
				text = "that"
			intervals [499]:
				xmin = 664.6508
				xmax = 664.7408
				text = "you"
			intervals [500]:
				xmin = 664.7408
				xmax = 664.8708
				text = "can"
			intervals [501]:
				xmin = 664.8708
				xmax = 665.0608
				text = "tell"
			intervals [502]:
				xmin = 665.0608
				xmax = 665.2508
				text = "me"
			intervals [503]:
				xmin = 665.2508
				xmax = 665.5708
				text = "about"
			intervals [504]:
				xmin = 665.5708
				xmax = 666.3527
				text = ""
			intervals [505]:
				xmin = 666.3527
				xmax = 666.4827
				text = "we're"
			intervals [506]:
				xmin = 666.4827
				xmax = 666.9127
				text = "interested"
			intervals [507]:
				xmin = 666.9127
				xmax = 666.9727
				text = "in"
			intervals [508]:
				xmin = 666.9727
				xmax = 667.2827
				text = "finding"
			intervals [509]:
				xmin = 667.2827
				xmax = 667.3727
				text = "out"
			intervals [510]:
				xmin = 667.3727
				xmax = 667.5527
				text = "what"
			intervals [511]:
				xmin = 667.5527
				xmax = 667.7627
				text = "kind"
			intervals [512]:
				xmin = 667.7627
				xmax = 667.8627
				text = "of"
			intervals [513]:
				xmin = 667.8627
				xmax = 668.3427
				text = "stories"
			intervals [514]:
				xmin = 668.3427
				xmax = 668.7227
				text = "people"
			intervals [515]:
				xmin = 668.7227
				xmax = 668.7827
				text = ""
			intervals [516]:
				xmin = 668.7827
				xmax = 669.2927
				text = "remember"
			intervals [517]:
				xmin = 669.2927
				xmax = 758.9584
				text = ""
			intervals [518]:
				xmin = 758.9584
				xmax = 759.3484
				text = "hm"
			intervals [519]:
				xmin = 759.3484
				xmax = 824.2864
				text = ""
			intervals [520]:
				xmin = 824.2864
				xmax = 824.6964
				text = "mm-hm"
			intervals [521]:
				xmin = 824.6964
				xmax = 824.8028
				text = ""
			intervals [522]:
				xmin = 824.8028
				xmax = 825.0828
				text = "mm-hm"
			intervals [523]:
				xmin = 825.0828
				xmax = 825.6028
				text = ""
			intervals [524]:
				xmin = 825.6028
				xmax = 825.9328
				text = "sounds"
			intervals [525]:
				xmin = 825.9328
				xmax = 825.9628
				text = ""
			intervals [526]:
				xmin = 825.9628
				xmax = 826.4728
				text = "intense"
			intervals [527]:
				xmin = 826.4728
				xmax = 827.9514
				text = ""
			intervals [528]:
				xmin = 827.9514
				xmax = 828.0614
				text = "how"
			intervals [529]:
				xmin = 828.0614
				xmax = 828.2214
				text = "about"
			intervals [530]:
				xmin = 828.2214
				xmax = 828.2514
				text = ""
			intervals [531]:
				xmin = 828.2514
				xmax = 828.7514
				text = "movies"
			intervals [532]:
				xmin = 828.7514
				xmax = 829.0714
				text = "<unk>"
			intervals [533]:
				xmin = 829.0714
				xmax = 829.4814
				text = "movies"
			intervals [534]:
				xmin = 829.4814
				xmax = 829.6114
				text = "is"
			intervals [535]:
				xmin = 829.6114
				xmax = 829.8114
				text = "there"
			intervals [536]:
				xmin = 829.8114
				xmax = 829.8414
				text = "a"
			intervals [537]:
				xmin = 829.8414
				xmax = 830.2114
				text = "movie"
			intervals [538]:
				xmin = 830.2114
				xmax = 830.4314
				text = "that"
			intervals [539]:
				xmin = 830.4314
				xmax = 830.5714
				text = "you"
			intervals [540]:
				xmin = 830.5714
				xmax = 831.1114
				text = "recall"
			intervals [541]:
				xmin = 831.1114
				xmax = 848.3788
				text = ""
			intervals [542]:
				xmin = 848.3788
				xmax = 849.0688
				text = "<unk>"
			intervals [543]:
				xmin = 849.0688
				xmax = 853.9616
				text = ""
			intervals [544]:
				xmin = 853.9616
				xmax = 854.7616
				text = "<unk>"
			intervals [545]:
				xmin = 854.7616
				xmax = 855.9409
				text = ""
			intervals [546]:
				xmin = 855.9409
				xmax = 856.5209
				text = "<unk>"
			intervals [547]:
				xmin = 856.5209
				xmax = 866.672
				text = ""
			intervals [548]:
				xmin = 866.672
				xmax = 867.112
				text = "mm-hm"
			intervals [549]:
				xmin = 867.112
				xmax = 878.4218
				text = ""
			intervals [550]:
				xmin = 878.4218
				xmax = 879.0018
				text = "<unk>"
			intervals [551]:
				xmin = 879.0018
				xmax = 880.3604
				text = ""
			intervals [552]:
				xmin = 880.3604
				xmax = 880.7204
				text = "yeah"
			intervals [553]:
				xmin = 880.7204
				xmax = 883.4168
				text = ""
			intervals [554]:
				xmin = 883.4168
				xmax = 883.7268
				text = "yeah"
			intervals [555]:
				xmin = 883.7268
				xmax = 885.4192
				text = ""
			intervals [556]:
				xmin = 885.4192
				xmax = 885.4892
				text = "how"
			intervals [557]:
				xmin = 885.4892
				xmax = 885.6892
				text = "about"
			intervals [558]:
				xmin = 885.6892
				xmax = 885.7792
				text = "a"
			intervals [559]:
				xmin = 885.7792
				xmax = 885.8892
				text = ""
			intervals [560]:
				xmin = 885.8892
				xmax = 886.0992
				text = "pet"
			intervals [561]:
				xmin = 886.0992
				xmax = 886.1792
				text = ""
			intervals [562]:
				xmin = 886.1792
				xmax = 886.2492
				text = "do"
			intervals [563]:
				xmin = 886.2492
				xmax = 886.3192
				text = "you"
			intervals [564]:
				xmin = 886.3192
				xmax = 886.3492
				text = ""
			intervals [565]:
				xmin = 886.3492
				xmax = 886.4392
				text = "have"
			intervals [566]:
				xmin = 886.4392
				xmax = 886.4692
				text = ""
			intervals [567]:
				xmin = 886.4692
				xmax = 886.5392
				text = "a"
			intervals [568]:
				xmin = 886.5392
				xmax = 886.6892
				text = ""
			intervals [569]:
				xmin = 886.6892
				xmax = 886.7892
				text = "pet"
			intervals [570]:
				xmin = 886.7892
				xmax = 896.6765
				text = ""
			intervals [571]:
				xmin = 896.6765
				xmax = 897.0165
				text = "hm"
			intervals [572]:
				xmin = 897.0165
				xmax = 906.476
				text = ""
			intervals [573]:
				xmin = 906.476
				xmax = 906.806
				text = "mm"
			intervals [574]:
				xmin = 906.806
				xmax = 912.1804
				text = ""
			intervals [575]:
				xmin = 912.1804
				xmax = 912.4804
				text = "what"
			intervals [576]:
				xmin = 912.4804
				xmax = 912.5804
				text = "was"
			intervals [577]:
				xmin = 912.5804
				xmax = 912.6704
				text = "the"
			intervals [578]:
				xmin = 912.6704
				xmax = 913.0204
				text = "dog"
			intervals [579]:
				xmin = 913.0204
				xmax = 913.2404
				text = "like"
			intervals [580]:
				xmin = 913.2404
				xmax = 913.3804
				text = ""
			intervals [581]:
				xmin = 913.3804
				xmax = 913.5804
				text = "what"
			intervals [582]:
				xmin = 913.5804
				xmax = 913.6304
				text = ""
			intervals [583]:
				xmin = 913.6304
				xmax = 913.8104
				text = "what"
			intervals [584]:
				xmin = 913.8104
				xmax = 914.1304
				text = "kind"
			intervals [585]:
				xmin = 914.1304
				xmax = 914.4104
				text = "was"
			intervals [586]:
				xmin = 914.4104
				xmax = 914.6604
				text = ""
			intervals [587]:
				xmin = 914.6604
				xmax = 914.7304
				text = "it"
			intervals [588]:
				xmin = 914.7304
				xmax = 922.4902
				text = ""
			intervals [589]:
				xmin = 922.4902
				xmax = 922.9202
				text = "mm-hm"
			intervals [590]:
				xmin = 922.9202
				xmax = 935.2117
				text = ""
			intervals [591]:
				xmin = 935.2117
				xmax = 935.4017
				text = "hm"
			intervals [592]:
				xmin = 935.4017
				xmax = 942.6076
				text = ""
			intervals [593]:
				xmin = 942.6076
				xmax = 943.3576
				text = "<unk>"
			intervals [594]:
				xmin = 943.3576
				xmax = 960.2806
				text = ""
			intervals [595]:
				xmin = 960.2806
				xmax = 960.5506
				text = "<unk>"
			intervals [596]:
				xmin = 960.5506
				xmax = 981.8616
				text = ""
			intervals [597]:
				xmin = 981.8616
				xmax = 982.5116
				text = "mm-hm"
			intervals [598]:
				xmin = 982.5116
				xmax = 982.6316
				text = "yeah"
			intervals [599]:
				xmin = 982.6316
				xmax = 984.3691
				text = ""
			intervals [600]:
				xmin = 984.3691
				xmax = 984.5891
				text = "very"
			intervals [601]:
				xmin = 984.5891
				xmax = 985.0991
				text = "interesting"
			intervals [602]:
				xmin = 985.0991
				xmax = 986.5014
				text = ""
			intervals [603]:
				xmin = 986.5014
				xmax = 986.7114
				text = "tell"
			intervals [604]:
				xmin = 986.7114
				xmax = 986.8514
				text = "me"
			intervals [605]:
				xmin = 986.8514
				xmax = 987.0914
				text = "about"
			intervals [606]:
				xmin = 987.0914
				xmax = 987.2914
				text = "your"
			intervals [607]:
				xmin = 987.2914
				xmax = 987.8314
				text = "school"
			intervals [608]:
				xmin = 987.8314
				xmax = 988.226
				text = ""
			intervals [609]:
				xmin = 988.226
				xmax = 988.396
				text = "what"
			intervals [610]:
				xmin = 988.396
				xmax = 988.446
				text = ""
			intervals [611]:
				xmin = 988.446
				xmax = 988.576
				text = "do"
			intervals [612]:
				xmin = 988.576
				xmax = 988.696
				text = "you"
			intervals [613]:
				xmin = 988.696
				xmax = 989.126
				text = "study"
			intervals [614]:
				xmin = 989.126
				xmax = 989.7919
				text = ""
			intervals [615]:
				xmin = 989.7919
				xmax = 990.1019
				text = "stuff"
			intervals [616]:
				xmin = 990.1019
				xmax = 990.2219
				text = ""
			intervals [617]:
				xmin = 990.2219
				xmax = 990.3419
				text = "like"
			intervals [618]:
				xmin = 990.3419
				xmax = 990.4819
				text = ""
			intervals [619]:
				xmin = 990.4819
				xmax = 990.6219
				text = "that"
			intervals [620]:
				xmin = 990.6219
				xmax = 991.713
				text = ""
			intervals [621]:
				xmin = 991.713
				xmax = 992.813
				text = "<unk>"
			intervals [622]:
				xmin = 992.813
				xmax = 1021.5158
				text = ""
			intervals [623]:
				xmin = 1021.5158
				xmax = 1022.2958
				text = "<unk>"
			intervals [624]:
				xmin = 1022.2958
				xmax = 1052.3251
				text = ""
			intervals [625]:
				xmin = 1052.3251
				xmax = 1052.5551
				text = "mm"
			intervals [626]:
				xmin = 1052.5551
				xmax = 1100.8252
				text = ""
			intervals [627]:
				xmin = 1100.8252
				xmax = 1101.3252
				text = "<unk>"
			intervals [628]:
				xmin = 1101.3252
				xmax = 1108.9296
				text = ""
			intervals [629]:
				xmin = 1108.9296
				xmax = 1109.4996
				text = "<unk>"
			intervals [630]:
				xmin = 1109.4996
				xmax = 1128.7289
				text = ""
			intervals [631]:
				xmin = 1128.7289
				xmax = 1129.0189
				text = "hm"
			intervals [632]:
				xmin = 1129.0189
				xmax = 1158.1833
				text = ""
			intervals [633]:
				xmin = 1158.1833
				xmax = 1158.4733
				text = "<unk>"
			intervals [634]:
				xmin = 1158.4733
				xmax = 1158.8303
				text = ""
			intervals [635]:
				xmin = 1158.8303
				xmax = 1159.1603
				text = "sounds"
			intervals [636]:
				xmin = 1159.1603
				xmax = 1159.1903
				text = ""
			intervals [637]:
				xmin = 1159.1903
				xmax = 1159.5403
				text = "good"
			intervals [638]:
				xmin = 1159.5403
				xmax = 1160.2109
				text = ""
			intervals [639]:
				xmin = 1160.2109
				xmax = 1160.3109
				text = "in"
			intervals [640]:
				xmin = 1160.3109
				xmax = 1160.9509
				text = "elementary"
			intervals [641]:
				xmin = 1160.9509
				xmax = 1161.1909
				text = "school"
			intervals [642]:
				xmin = 1161.1909
				xmax = 1161.3409
				text = "what"
			intervals [643]:
				xmin = 1161.3409
				xmax = 1161.4909
				text = "did"
			intervals [644]:
				xmin = 1161.4909
				xmax = 1161.8309
				text = "kids"
			intervals [645]:
				xmin = 1161.8309
				xmax = 1162.0509
				text = "do"
			intervals [646]:
				xmin = 1162.0509
				xmax = 1162.3209
				text = "after"
			intervals [647]:
				xmin = 1162.3209
				xmax = 1162.6509
				text = "school"
			intervals [648]:
				xmin = 1162.6509
				xmax = 1162.8809
				text = "was"
			intervals [649]:
				xmin = 1162.8809
				xmax = 1162.9109
				text = ""
			intervals [650]:
				xmin = 1162.9109
				xmax = 1162.9809
				text = "out"
			intervals [651]:
				xmin = 1162.9809
				xmax = 1163.3802
				text = ""
			intervals [652]:
				xmin = 1163.3802
				xmax = 1163.6102
				text = "usually"
			intervals [653]:
				xmin = 1163.6102
				xmax = 1176.9376
				text = ""
			intervals [654]:
				xmin = 1176.9376
				xmax = 1177.1676
				text = "what"
			intervals [655]:
				xmin = 1177.1676
				xmax = 1177.2976
				text = "would"
			intervals [656]:
				xmin = 1177.2976
				xmax = 1177.3776
				text = "you"
			intervals [657]:
				xmin = 1177.3776
				xmax = 1177.4876
				text = ""
			intervals [658]:
				xmin = 1177.4876
				xmax = 1177.6676
				text = "play"
			intervals [659]:
				xmin = 1177.6676
				xmax = 1203.9556
				text = ""
			intervals [660]:
				xmin = 1203.9556
				xmax = 1204.4356
				text = "mm-hm"
			intervals [661]:
				xmin = 1204.4356
				xmax = 1224.3944
				text = ""
			intervals [662]:
				xmin = 1224.3944
				xmax = 1224.5444
				text = "hm"
			intervals [663]:
				xmin = 1224.5444
				xmax = 1226.0896
				text = ""
			intervals [664]:
				xmin = 1226.0896
				xmax = 1226.1496
				text = "you"
			intervals [665]:
				xmin = 1226.1496
				xmax = 1226.3296
				text = "think"
			intervals [666]:
				xmin = 1226.3296
				xmax = 1226.3696
				text = ""
			intervals [667]:
				xmin = 1226.3696
				xmax = 1226.6596
				text = "kids"
			intervals [668]:
				xmin = 1226.6596
				xmax = 1226.8196
				text = "do"
			intervals [669]:
				xmin = 1226.8196
				xmax = 1227.0296
				text = "about"
			intervals [670]:
				xmin = 1227.0296
				xmax = 1227.1596
				text = "the"
			intervals [671]:
				xmin = 1227.1596
				xmax = 1227.4096
				text = "same"
			intervals [672]:
				xmin = 1227.4096
				xmax = 1227.6496
				text = "thing"
			intervals [673]:
				xmin = 1227.6496
				xmax = 1227.6796
				text = ""
			intervals [674]:
				xmin = 1227.6796
				xmax = 1228.4396
				text = "nowadays"
			intervals [675]:
				xmin = 1228.4396
				xmax = 1228.6589
				text = ""
			intervals [676]:
				xmin = 1228.6589
				xmax = 1229.0989
				text = "roughly"
			intervals [677]:
				xmin = 1229.0989
				xmax = 1229.2689
				text = ""
			intervals [678]:
				xmin = 1229.2689
				xmax = 1229.8689
				text = "<unk>"
			intervals [679]:
				xmin = 1229.8689
				xmax = 1240.5646
				text = ""
			intervals [680]:
				xmin = 1240.5646
				xmax = 1240.7846
				text = "what"
			intervals [681]:
				xmin = 1240.7846
				xmax = 1240.9646
				text = "does"
			intervals [682]:
				xmin = 1240.9646
				xmax = 1241.0246
				text = "a"
			intervals [683]:
				xmin = 1241.0246
				xmax = 1241.1746
				text = "guy"
			intervals [684]:
				xmin = 1241.1746
				xmax = 1241.4746
				text = "your"
			intervals [685]:
				xmin = 1241.4746
				xmax = 1241.8246
				text = "age"
			intervals [686]:
				xmin = 1241.8246
				xmax = 1241.8546
				text = ""
			intervals [687]:
				xmin = 1241.8546
				xmax = 1241.9746
				text = "do"
			intervals [688]:
				xmin = 1241.9746
				xmax = 1242.8541
				text = ""
			intervals [689]:
				xmin = 1242.8541
				xmax = 1242.9641
				text = "in"
			intervals [690]:
				xmin = 1242.9641
				xmax = 1243.0041
				text = ""
			intervals [691]:
				xmin = 1243.0041
				xmax = 1243.1541
				text = "his"
			intervals [692]:
				xmin = 1243.1541
				xmax = 1243.4041
				text = "free"
			intervals [693]:
				xmin = 1243.4041
				xmax = 1243.4341
				text = ""
			intervals [694]:
				xmin = 1243.4341
				xmax = 1243.7241
				text = "time"
			intervals [695]:
				xmin = 1243.7241
				xmax = 1255.6985
				text = ""
			intervals [696]:
				xmin = 1255.6985
				xmax = 1255.9085
				text = "mm"
			intervals [697]:
				xmin = 1255.9085
				xmax = 1292.6358
				text = ""
			intervals [698]:
				xmin = 1292.6358
				xmax = 1293.0358
				text = "mm-hm"
			intervals [699]:
				xmin = 1293.0358
				xmax = 1299.2448
				text = ""
			intervals [700]:
				xmin = 1299.2448
				xmax = 1299.6448
				text = "mm-hm"
			intervals [701]:
				xmin = 1299.6448
				xmax = 1306.3828
				text = ""
			intervals [702]:
				xmin = 1306.3828
				xmax = 1306.7828
				text = "mm"
			intervals [703]:
				xmin = 1306.7828
				xmax = 1307.0128
				text = ""
			intervals [704]:
				xmin = 1307.0128
				xmax = 1307.0728
				text = "yeah"
			intervals [705]:
				xmin = 1307.0728
				xmax = 1316.4309
				text = ""
			intervals [706]:
				xmin = 1316.4309
				xmax = 1316.8109
				text = "mm-hm"
			intervals [707]:
				xmin = 1316.8109
				xmax = 1326.0839
				text = ""
			intervals [708]:
				xmin = 1326.0839
				xmax = 1326.2239
				text = "mm"
			intervals [709]:
				xmin = 1326.2239
				xmax = 1328.6856
				text = ""
			intervals [710]:
				xmin = 1328.6856
				xmax = 1328.8456
				text = "did"
			intervals [711]:
				xmin = 1328.8456
				xmax = 1328.9656
				text = "you"
			intervals [712]:
				xmin = 1328.9656
				xmax = 1329.1056
				text = "ever"
			intervals [713]:
				xmin = 1329.1056
				xmax = 1329.2556
				text = "have"
			intervals [714]:
				xmin = 1329.2556
				xmax = 1329.3556
				text = "a"
			intervals [715]:
				xmin = 1329.3556
				xmax = 1329.7356
				text = "teacher"
			intervals [716]:
				xmin = 1329.7356
				xmax = 1329.8456
				text = "that"
			intervals [717]:
				xmin = 1329.8456
				xmax = 1330.2356
				text = "hollered"
			intervals [718]:
				xmin = 1330.2356
				xmax = 1330.2956
				text = "a"
			intervals [719]:
				xmin = 1330.2956
				xmax = 1330.3256
				text = ""
			intervals [720]:
				xmin = 1330.3256
				xmax = 1330.4956
				text = "lot"
			intervals [721]:
				xmin = 1330.4956
				xmax = 1352.8523
				text = ""
			intervals [722]:
				xmin = 1352.8523
				xmax = 1353.1223
				text = "hm"
			intervals [723]:
				xmin = 1353.1223
				xmax = 1355.5786
				text = ""
			intervals [724]:
				xmin = 1355.5786
				xmax = 1356.0386
				text = "<unk>"
			intervals [725]:
				xmin = 1356.0386
				xmax = 1363.4217
				text = ""
			intervals [726]:
				xmin = 1363.4217
				xmax = 1363.7617
				text = "mm"
			intervals [727]:
				xmin = 1363.7617
				xmax = 1367.9739
				text = ""
			intervals [728]:
				xmin = 1367.9739
				xmax = 1368.3539
				text = "<unk>"
			intervals [729]:
				xmin = 1368.3539
				xmax = 1392.9211
				text = ""
			intervals [730]:
				xmin = 1392.9211
				xmax = 1393.3111
				text = "<unk>"
			intervals [731]:
				xmin = 1393.3111
				xmax = 1394.3848
				text = ""
			intervals [732]:
				xmin = 1394.3848
				xmax = 1394.8248
				text = "hm"
			intervals [733]:
				xmin = 1394.8248
				xmax = 1401.6553
				text = ""
			intervals [734]:
				xmin = 1401.6553
				xmax = 1402.0053
				text = "hm"
			intervals [735]:
				xmin = 1402.0053
				xmax = 1408.4602
				text = ""
			intervals [736]:
				xmin = 1408.4602
				xmax = 1408.6002
				text = "what"
			intervals [737]:
				xmin = 1408.6002
				xmax = 1408.7002
				text = "did"
			intervals [738]:
				xmin = 1408.7002
				xmax = 1408.8702
				text = "she"
			intervals [739]:
				xmin = 1408.8702
				xmax = 1409.2202
				text = "holler"
			intervals [740]:
				xmin = 1409.2202
				xmax = 1409.5202
				text = "about"
			intervals [741]:
				xmin = 1409.5202
				xmax = 1461.3298
				text = ""
			intervals [742]:
				xmin = 1461.3298
				xmax = 1461.6598
				text = "<unk>"
			intervals [743]:
				xmin = 1461.6598
				xmax = 1494.6745
				text = ""
			intervals [744]:
				xmin = 1494.6745
				xmax = 1494.9445
				text = "was"
			intervals [745]:
				xmin = 1494.9445
				xmax = 1495.0445
				text = "it"
			intervals [746]:
				xmin = 1495.0445
				xmax = 1495.3945
				text = "fair"
			intervals [747]:
				xmin = 1495.3945
				xmax = 1495.4245
				text = ""
			intervals [748]:
				xmin = 1495.4245
				xmax = 1495.7445
				text = "most"
			intervals [749]:
				xmin = 1495.7445
				xmax = 1495.8045
				text = "of"
			intervals [750]:
				xmin = 1495.8045
				xmax = 1495.8345
				text = ""
			intervals [751]:
				xmin = 1495.8345
				xmax = 1495.8945
				text = "the"
			intervals [752]:
				xmin = 1495.8945
				xmax = 1496.1945
				text = "time"
			intervals [753]:
				xmin = 1496.1945
				xmax = 1496.2745
				text = "or"
			intervals [754]:
				xmin = 1496.2745
				xmax = 1496.3645
				text = "do"
			intervals [755]:
				xmin = 1496.3645
				xmax = 1496.4345
				text = "you"
			intervals [756]:
				xmin = 1496.4345
				xmax = 1496.6545
				text = "think"
			intervals [757]:
				xmin = 1496.6545
				xmax = 1496.8545
				text = "she"
			intervals [758]:
				xmin = 1496.8545
				xmax = 1496.9745
				text = "was"
			intervals [759]:
				xmin = 1496.9745
				xmax = 1497.0645
				text = ""
			intervals [760]:
				xmin = 1497.0645
				xmax = 1497.2445
				text = "being"
			intervals [761]:
				xmin = 1497.2445
				xmax = 1497.3645
				text = "<unk>"
			intervals [762]:
				xmin = 1497.3645
				xmax = 1511.8724
				text = ""
			intervals [763]:
				xmin = 1511.8724
				xmax = 1512.1624
				text = "<unk>"
			intervals [764]:
				xmin = 1512.1624
				xmax = 1513.6876
				text = ""
			intervals [765]:
				xmin = 1513.6876
				xmax = 1513.8376
				text = "what"
			intervals [766]:
				xmin = 1513.8376
				xmax = 1514.0676
				text = "about"
			intervals [767]:
				xmin = 1514.0676
				xmax = 1514.1876
				text = "the"
			intervals [768]:
				xmin = 1514.1876
				xmax = 1514.4776
				text = "best"
			intervals [769]:
				xmin = 1514.4776
				xmax = 1514.8376
				text = "teacher"
			intervals [770]:
				xmin = 1514.8376
				xmax = 1514.8676
				text = ""
			intervals [771]:
				xmin = 1514.8676
				xmax = 1515.0176
				text = "you"
			intervals [772]:
				xmin = 1515.0176
				xmax = 1515.2876
				text = "ever"
			intervals [773]:
				xmin = 1515.2876
				xmax = 1515.3176
				text = ""
			intervals [774]:
				xmin = 1515.3176
				xmax = 1515.4076
				text = "had"
			intervals [775]:
				xmin = 1515.4076
				xmax = 1515.4376
				text = ""
			intervals [776]:
				xmin = 1515.4376
				xmax = 1515.5676
				text = "can"
			intervals [777]:
				xmin = 1515.5676
				xmax = 1515.7876
				text = ""
			intervals [778]:
				xmin = 1515.7876
				xmax = 1515.8476
				text = "you"
			intervals [779]:
				xmin = 1515.8476
				xmax = 1515.9676
				text = ""
			intervals [780]:
				xmin = 1515.9676
				xmax = 1516.1176
				text = "think"
			intervals [781]:
				xmin = 1516.1176
				xmax = 1516.2076
				text = ""
			intervals [782]:
				xmin = 1516.2076
				xmax = 1516.2776
				text = "of"
			intervals [783]:
				xmin = 1516.2776
				xmax = 1517.4098
				text = ""
			intervals [784]:
				xmin = 1517.4098
				xmax = 1517.6598
				text = "who"
			intervals [785]:
				xmin = 1517.6598
				xmax = 1517.8998
				text = "that"
			intervals [786]:
				xmin = 1517.8998
				xmax = 1517.9898
				text = "would"
			intervals [787]:
				xmin = 1517.9898
				xmax = 1518.0798
				text = ""
			intervals [788]:
				xmin = 1518.0798
				xmax = 1518.2098
				text = "be"
			intervals [789]:
				xmin = 1518.2098
				xmax = 1577.4224
				text = ""
			intervals [790]:
				xmin = 1577.4224
				xmax = 1577.8924
				text = "<unk>"
			intervals [791]:
				xmin = 1577.8924
				xmax = 1612.724
				text = ""
			intervals [792]:
				xmin = 1612.724
				xmax = 1613.174
				text = "mm-hm"
			intervals [793]:
				xmin = 1613.174
				xmax = 1622.3588
				text = ""
			intervals [794]:
				xmin = 1622.3588
				xmax = 1622.5388
				text = "hm"
			intervals [795]:
				xmin = 1622.5388
				xmax = 1623.3932
				text = ""
			intervals [796]:
				xmin = 1623.3932
				xmax = 1623.5432
				text = "did"
			intervals [797]:
				xmin = 1623.5432
				xmax = 1623.6532
				text = "you"
			intervals [798]:
				xmin = 1623.6532
				xmax = 1623.7432
				text = "ever"
			intervals [799]:
				xmin = 1623.7432
				xmax = 1623.8832
				text = "have"
			intervals [800]:
				xmin = 1623.8832
				xmax = 1623.9632
				text = "a"
			intervals [801]:
				xmin = 1623.9632
				xmax = 1624.3632
				text = "teacher"
			intervals [802]:
				xmin = 1624.3632
				xmax = 1624.4332
				text = "you"
			intervals [803]:
				xmin = 1624.4332
				xmax = 1624.6232
				text = "just"
			intervals [804]:
				xmin = 1624.6232
				xmax = 1624.9332
				text = "couldn't"
			intervals [805]:
				xmin = 1624.9332
				xmax = 1625.3332
				text = "stand"
			intervals [806]:
				xmin = 1625.3332
				xmax = 1651.5957
				text = ""
			intervals [807]:
				xmin = 1651.5957
				xmax = 1651.6957
				text = "were"
			intervals [808]:
				xmin = 1651.6957
				xmax = 1651.7557
				text = "you"
			intervals [809]:
				xmin = 1651.7557
				xmax = 1651.9457
				text = "ever"
			intervals [810]:
				xmin = 1651.9457
				xmax = 1652.0257
				text = "in"
			intervals [811]:
				xmin = 1652.0257
				xmax = 1652.1357
				text = "a"
			intervals [812]:
				xmin = 1652.1357
				xmax = 1652.4957
				text = "class"
			intervals [813]:
				xmin = 1652.4957
				xmax = 1652.6057
				text = "where"
			intervals [814]:
				xmin = 1652.6057
				xmax = 1652.6857
				text = "the"
			intervals [815]:
				xmin = 1652.6857
				xmax = 1652.9957
				text = "kids"
			intervals [816]:
				xmin = 1652.9957
				xmax = 1653.2557
				text = "played"
			intervals [817]:
				xmin = 1653.2557
				xmax = 1653.3257
				text = "a"
			intervals [818]:
				xmin = 1653.3257
				xmax = 1653.4057
				text = ""
			intervals [819]:
				xmin = 1653.4057
				xmax = 1653.7657
				text = "trick"
			intervals [820]:
				xmin = 1653.7657
				xmax = 1653.9457
				text = "on"
			intervals [821]:
				xmin = 1653.9457
				xmax = 1654.0057
				text = "the"
			intervals [822]:
				xmin = 1654.0057
				xmax = 1654.3757
				text = "teacher"
			intervals [823]:
				xmin = 1654.3757
				xmax = 1656.6679
				text = ""
			intervals [824]:
				xmin = 1656.6679
				xmax = 1656.7879
				text = "can"
			intervals [825]:
				xmin = 1656.7879
				xmax = 1656.8279
				text = ""
			intervals [826]:
				xmin = 1656.8279
				xmax = 1656.8879
				text = "you"
			intervals [827]:
				xmin = 1656.8879
				xmax = 1657.0679
				text = "tell"
			intervals [828]:
				xmin = 1657.0679
				xmax = 1657.1879
				text = "me"
			intervals [829]:
				xmin = 1657.1879
				xmax = 1657.4879
				text = "about"
			intervals [830]:
				xmin = 1657.4879
				xmax = 1657.7679
				text = "some"
			intervals [831]:
				xmin = 1657.7679
				xmax = 1686.9898
				text = ""
			intervals [832]:
				xmin = 1686.9898
				xmax = 1687.4198
				text = "<unk>"
			intervals [833]:
				xmin = 1687.4198
				xmax = 1689.3189
				text = ""
			intervals [834]:
				xmin = 1689.3189
				xmax = 1689.7389
				text = "<unk>"
			intervals [835]:
				xmin = 1689.7389
				xmax = 1698.6491
				text = ""
			intervals [836]:
				xmin = 1698.6491
				xmax = 1699.1091
				text = "<unk>"
			intervals [837]:
				xmin = 1699.1091
				xmax = 1700.8577
				text = ""
			intervals [838]:
				xmin = 1700.8577
				xmax = 1700.9577
				text = "oh"
			intervals [839]:
				xmin = 1700.9577
				xmax = 1701.4277
				text = "yeah"
			intervals [840]:
				xmin = 1701.4277
				xmax = 1704.4041
				text = ""
			intervals [841]:
				xmin = 1704.4041
				xmax = 1705.7641
				text = "<unk>"
			intervals [842]:
				xmin = 1705.7641
				xmax = 1712.9883
				text = ""
			intervals [843]:
				xmin = 1712.9883
				xmax = 1713.3983
				text = "yeah"
			intervals [844]:
				xmin = 1713.3983
				xmax = 1720.3222
				text = ""
			intervals [845]:
				xmin = 1720.3222
				xmax = 1720.4522
				text = "yeah"
			intervals [846]:
				xmin = 1720.4522
				xmax = 1738.6391
				text = ""
			intervals [847]:
				xmin = 1738.6391
				xmax = 1738.8791
				text = "<unk>"
			intervals [848]:
				xmin = 1738.8791
				xmax = 1741.5872
				text = ""
			intervals [849]:
				xmin = 1741.5872
				xmax = 1741.9472
				text = "how"
			intervals [850]:
				xmin = 1741.9472
				xmax = 1742.0972
				text = "do"
			intervals [851]:
				xmin = 1742.0972
				xmax = 1742.1872
				text = "the"
			intervals [852]:
				xmin = 1742.1872
				xmax = 1742.6072
				text = "teachers"
			intervals [853]:
				xmin = 1742.6072
				xmax = 1742.9772
				text = "usually"
			intervals [854]:
				xmin = 1742.9772
				xmax = 1743.2872
				text = "react"
			intervals [855]:
				xmin = 1743.2872
				xmax = 1743.3772
				text = ""
			intervals [856]:
				xmin = 1743.3772
				xmax = 1743.4872
				text = "to"
			intervals [857]:
				xmin = 1743.4872
				xmax = 1743.7372
				text = "these"
			intervals [858]:
				xmin = 1743.7372
				xmax = 1744.2272
				text = "things"
			intervals [859]:
				xmin = 1744.2272
				xmax = 1744.3072
				text = ""
			intervals [860]:
				xmin = 1744.3072
				xmax = 1744.4072
				text = "are"
			intervals [861]:
				xmin = 1744.4072
				xmax = 1744.4372
				text = ""
			intervals [862]:
				xmin = 1744.4372
				xmax = 1744.5872
				text = "they"
			intervals [863]:
				xmin = 1744.5872
				xmax = 1744.7772
				text = "good"
			intervals [864]:
				xmin = 1744.7772
				xmax = 1745.3072
				text = "sports"
			intervals [865]:
				xmin = 1745.3072
				xmax = 1745.4072
				text = "or"
			intervals [866]:
				xmin = 1745.4072
				xmax = 1745.6072
				text = ""
			intervals [867]:
				xmin = 1745.6072
				xmax = 1745.7172
				text = "they"
			intervals [868]:
				xmin = 1745.7172
				xmax = 1745.8772
				text = "get"
			intervals [869]:
				xmin = 1745.8772
				xmax = 1745.9072
				text = ""
			intervals [870]:
				xmin = 1745.9072
				xmax = 1746.2972
				text = "mad"
			intervals [871]:
				xmin = 1746.2972
				xmax = 1746.3272
				text = ""
			intervals [872]:
				xmin = 1746.3272
				xmax = 1746.4772
				text = "or"
			intervals [873]:
				xmin = 1746.4772
				xmax = 1746.5172
				text = ""
			intervals [874]:
				xmin = 1746.5172
				xmax = 1746.6072
				text = "what"
			intervals [875]:
				xmin = 1746.6072
				xmax = 1803.9075
				text = ""
			intervals [876]:
				xmin = 1803.9075
				xmax = 1804.2375
				text = "<unk>"
			intervals [877]:
				xmin = 1804.2375
				xmax = 1806.8901
				text = ""
			intervals [878]:
				xmin = 1806.8901
				xmax = 1807.0701
				text = "oh"
			intervals [879]:
				xmin = 1807.0701
				xmax = 1807.4101
				text = "yeah"
			intervals [880]:
				xmin = 1807.4101
				xmax = 1809.7108
				text = ""
			intervals [881]:
				xmin = 1809.7108
				xmax = 1810.1508
				text = "mm-hm"
			intervals [882]:
				xmin = 1810.1508
				xmax = 1810.3708
				text = "what"
			intervals [883]:
				xmin = 1810.3708
				xmax = 1810.4908
				text = "did"
			intervals [884]:
				xmin = 1810.4908
				xmax = 1810.5908
				text = "the"
			intervals [885]:
				xmin = 1810.5908
				xmax = 1810.8208
				text = "guy"
			intervals [886]:
				xmin = 1810.8208
				xmax = 1811.0608
				text = ""
			intervals [887]:
				xmin = 1811.0608
				xmax = 1811.2708
				text = "what"
			intervals [888]:
				xmin = 1811.2708
				xmax = 1811.3808
				text = "did"
			intervals [889]:
				xmin = 1811.3808
				xmax = 1811.5008
				text = "the"
			intervals [890]:
				xmin = 1811.5008
				xmax = 1811.6108
				text = "guy"
			intervals [891]:
				xmin = 1811.6108
				xmax = 1811.9608
				text = "say"
			intervals [892]:
				xmin = 1811.9608
				xmax = 1812.0508
				text = "do"
			intervals [893]:
				xmin = 1812.0508
				xmax = 1812.1508
				text = "you"
			intervals [894]:
				xmin = 1812.1508
				xmax = 1812.2308
				text = "know"
			intervals [895]:
				xmin = 1812.2308
				xmax = 1818.3348
				text = ""
			intervals [896]:
				xmin = 1818.3348
				xmax = 1818.5448
				text = "uh-huh"
			intervals [897]:
				xmin = 1818.5448
				xmax = 1820.7306
				text = ""
			intervals [898]:
				xmin = 1820.7306
				xmax = 1820.9506
				text = "oh"
			intervals [899]:
				xmin = 1820.9506
				xmax = 1829.1462
				text = ""
			intervals [900]:
				xmin = 1829.1462
				xmax = 1829.3462
				text = "when"
			intervals [901]:
				xmin = 1829.3462
				xmax = 1829.4562
				text = "you"
			intervals [902]:
				xmin = 1829.4562
				xmax = 1829.6062
				text = "were"
			intervals [903]:
				xmin = 1829.6062
				xmax = 1829.6362
				text = "a"
			intervals [904]:
				xmin = 1829.6362
				xmax = 1829.8862
				text = "kid"
			intervals [905]:
				xmin = 1829.8862
				xmax = 1830.0262
				text = "was"
			intervals [906]:
				xmin = 1830.0262
				xmax = 1830.1762
				text = "there"
			intervals [907]:
				xmin = 1830.1762
				xmax = 1830.2462
				text = "a"
			intervals [908]:
				xmin = 1830.2462
				xmax = 1830.5262
				text = "bunch"
			intervals [909]:
				xmin = 1830.5262
				xmax = 1830.5962
				text = "of"
			intervals [910]:
				xmin = 1830.5962
				xmax = 1830.8562
				text = "kids"
			intervals [911]:
				xmin = 1830.8562
				xmax = 1830.9762
				text = "you"
			intervals [912]:
				xmin = 1830.9762
				xmax = 1831.2462
				text = "always"
			intervals [913]:
				xmin = 1831.2462
				xmax = 1831.3962
				text = ""
			intervals [914]:
				xmin = 1831.3962
				xmax = 1831.5362
				text = "hung"
			intervals [915]:
				xmin = 1831.5362
				xmax = 1831.5662
				text = ""
			intervals [916]:
				xmin = 1831.5662
				xmax = 1831.8562
				text = "hang"
			intervals [917]:
				xmin = 1831.8562
				xmax = 1831.9362
				text = "arou-"
			intervals [918]:
				xmin = 1831.9362
				xmax = 1832.2788
				text = ""
			intervals [919]:
				xmin = 1832.2788
				xmax = 1832.5088
				text = "hung"
			intervals [920]:
				xmin = 1832.5088
				xmax = 1832.6288
				text = "around"
			intervals [921]:
				xmin = 1832.6288
				xmax = 1832.9688
				text = "with"
			intervals [922]:
				xmin = 1832.9688
				xmax = 1833.3788
				text = ""
			intervals [923]:
				xmin = 1833.3788
				xmax = 1833.5588
				text = "say"
			intervals [924]:
				xmin = 1833.5588
				xmax = 1836.5784
				text = ""
			intervals [925]:
				xmin = 1836.5784
				xmax = 1836.8784
				text = "sort"
			intervals [926]:
				xmin = 1836.8784
				xmax = 1836.9884
				text = "of"
			intervals [927]:
				xmin = 1836.9884
				xmax = 1837.2184
				text = "your"
			intervals [928]:
				xmin = 1837.2184
				xmax = 1837.2584
				text = ""
			intervals [929]:
				xmin = 1837.2584
				xmax = 1837.6884
				text = "group"
			intervals [930]:
				xmin = 1837.6884
				xmax = 1888.5183
				text = ""
			intervals [931]:
				xmin = 1888.5183
				xmax = 1888.8183
				text = "mm-hm"
			intervals [932]:
				xmin = 1888.8183
				xmax = 1907.4571
				text = ""
			intervals [933]:
				xmin = 1907.4571
				xmax = 1907.6171
				text = "did"
			intervals [934]:
				xmin = 1907.6171
				xmax = 1907.8271
				text = "any"
			intervals [935]:
				xmin = 1907.8271
				xmax = 1907.9371
				text = "of"
			intervals [936]:
				xmin = 1907.9371
				xmax = 1908.0571
				text = "them"
			intervals [937]:
				xmin = 1908.0571
				xmax = 1908.3671
				text = "speak"
			intervals [938]:
				xmin = 1908.3671
				xmax = 1908.5471
				text = "any"
			intervals [939]:
				xmin = 1908.5471
				xmax = 1908.5971
				text = ""
			intervals [940]:
				xmin = 1908.5971
				xmax = 1908.9671
				text = "foreign"
			intervals [941]:
				xmin = 1908.9671
				xmax = 1909.3271
				text = ""
			intervals [942]:
				xmin = 1909.3271
				xmax = 1909.6671
				text = "languages"
			intervals [943]:
				xmin = 1909.6671
				xmax = 1913.8768
				text = ""
			intervals [944]:
				xmin = 1913.8768
				xmax = 1914.2768
				text = "inaudible"
			intervals [945]:
				xmin = 1914.2768
				xmax = 1914.4768
				text = "this"
			intervals [946]:
				xmin = 1914.4768
				xmax = 1914.7168
				text = "group"
			intervals [947]:
				xmin = 1914.7168
				xmax = 1942.9404
				text = ""
			intervals [948]:
				xmin = 1942.9404
				xmax = 1943.2804
				text = "mm-hm"
			intervals [949]:
				xmin = 1943.2804
				xmax = 1943.7577
				text = ""
			intervals [950]:
				xmin = 1943.7577
				xmax = 1944.0077
				text = "were"
			intervals [951]:
				xmin = 1944.0077
				xmax = 1944.1377
				text = "there"
			intervals [952]:
				xmin = 1944.1377
				xmax = 1944.3077
				text = "any"
			intervals [953]:
				xmin = 1944.3077
				xmax = 1944.5077
				text = "white"
			intervals [954]:
				xmin = 1944.5077
				xmax = 1944.5477
				text = ""
			intervals [955]:
				xmin = 1944.5477
				xmax = 1944.8577
				text = "kids"
			intervals [956]:
				xmin = 1944.8577
				xmax = 1944.9177
				text = "in"
			intervals [957]:
				xmin = 1944.9177
				xmax = 1944.9777
				text = "the"
			intervals [958]:
				xmin = 1944.9777
				xmax = 1945.0877
				text = ""
			intervals [959]:
				xmin = 1945.0877
				xmax = 1945.3877
				text = "bunch"
			intervals [960]:
				xmin = 1945.3877
				xmax = 1990.6507
				text = ""
			intervals [961]:
				xmin = 1990.6507
				xmax = 1991.0607
				text = "mm-hm"
			intervals [962]:
				xmin = 1991.0607
				xmax = 1995.9763
				text = ""
			intervals [963]:
				xmin = 1995.9763
				xmax = 1996.1263
				text = "was"
			intervals [964]:
				xmin = 1996.1263
				xmax = 1996.2863
				text = "there"
			intervals [965]:
				xmin = 1996.2863
				xmax = 1996.5063
				text = "one"
			intervals [966]:
				xmin = 1996.5063
				xmax = 1996.7363
				text = "kid"
			intervals [967]:
				xmin = 1996.7363
				xmax = 1996.8263
				text = "that"
			intervals [968]:
				xmin = 1996.8263
				xmax = 1996.9863
				text = "was"
			intervals [969]:
				xmin = 1996.9863
				xmax = 1997.2363
				text = "looked"
			intervals [970]:
				xmin = 1997.2363
				xmax = 1997.3663
				text = "up"
			intervals [971]:
				xmin = 1997.3663
				xmax = 1997.5863
				text = "to"
			intervals [972]:
				xmin = 1997.5863
				xmax = 1997.6963
				text = "as"
			intervals [973]:
				xmin = 1997.6963
				xmax = 1997.8163
				text = "the"
			intervals [974]:
				xmin = 1997.8163
				xmax = 1998.2563
				text = "leader"
			intervals [975]:
				xmin = 1998.2563
				xmax = 2043.2468
				text = ""
			intervals [976]:
				xmin = 2043.2468
				xmax = 2043.4268
				text = "was"
			intervals [977]:
				xmin = 2043.4268
				xmax = 2043.6368
				text = "that"
			intervals [978]:
				xmin = 2043.6368
				xmax = 2043.7668
				text = ""
			intervals [979]:
				xmin = 2043.7668
				xmax = 2044.1568
				text = "mostly"
			intervals [980]:
				xmin = 2044.1568
				xmax = 2044.3068
				text = "what"
			intervals [981]:
				xmin = 2044.3068
				xmax = 2044.4268
				text = "you"
			intervals [982]:
				xmin = 2044.4268
				xmax = 2044.6268
				text = "looked"
			intervals [983]:
				xmin = 2044.6268
				xmax = 2044.9768
				text = "for"
			intervals [984]:
				xmin = 2044.9768
				xmax = 2045.0068
				text = ""
			intervals [985]:
				xmin = 2045.0068
				xmax = 2045.0468
				text = "uh"
			intervals [986]:
				xmin = 2045.0468
				xmax = 2045.6164
				text = ""
			intervals [987]:
				xmin = 2045.6164
				xmax = 2045.8264
				text = "good"
			intervals [988]:
				xmin = 2045.8264
				xmax = 2046.4864
				text = "ideas"
			intervals [989]:
				xmin = 2046.4864
				xmax = 2046.5164
				text = ""
			intervals [990]:
				xmin = 2046.5164
				xmax = 2046.6264
				text = "in"
			intervals [991]:
				xmin = 2046.6264
				xmax = 2046.7464
				text = "a"
			intervals [992]:
				xmin = 2046.7464
				xmax = 2047.2064
				text = "leader"
			intervals [993]:
				xmin = 2047.2064
				xmax = 2047.9849
				text = ""
			intervals [994]:
				xmin = 2047.9849
				xmax = 2048.1749
				text = "you"
			intervals [995]:
				xmin = 2048.1749
				xmax = 2048.2849
				text = "have"
			intervals [996]:
				xmin = 2048.2849
				xmax = 2048.3749
				text = "to"
			intervals [997]:
				xmin = 2048.3749
				xmax = 2048.5349
				text = "be"
			intervals [998]:
				xmin = 2048.5349
				xmax = 2048.5949
				text = ""
			intervals [999]:
				xmin = 2048.5949
				xmax = 2048.8049
				text = "big"
			intervals [1000]:
				xmin = 2048.8049
				xmax = 2048.8749
				text = ""
			intervals [1001]:
				xmin = 2048.8749
				xmax = 2048.9749
				text = "and"
			intervals [1002]:
				xmin = 2048.9749
				xmax = 2049.2749
				text = "strong"
			intervals [1003]:
				xmin = 2049.2749
				xmax = 2049.6049
				text = "or"
			intervals [1004]:
				xmin = 2049.6049
				xmax = 2049.7049
				text = ""
			intervals [1005]:
				xmin = 2049.7049
				xmax = 2049.8749
				text = "what"
			intervals [1006]:
				xmin = 2049.8749
				xmax = 2050.1249
				text = "was"
			intervals [1007]:
				xmin = 2050.1249
				xmax = 2050.2149
				text = "it"
			intervals [1008]:
				xmin = 2050.2149
				xmax = 2083.6467
				text = ""
			intervals [1009]:
				xmin = 2083.6467
				xmax = 2083.9567
				text = "<unk>"
			intervals [1010]:
				xmin = 2083.9567
				xmax = 2086.2852
				text = ""
			intervals [1011]:
				xmin = 2086.2852
				xmax = 2087.4052
				text = "<unk>"
			intervals [1012]:
				xmin = 2087.4052
				xmax = 2095.8349
				text = ""
			intervals [1013]:
				xmin = 2095.8349
				xmax = 2095.9449
				text = "what"
			intervals [1014]:
				xmin = 2095.9449
				xmax = 2096.0749
				text = "if"
			intervals [1015]:
				xmin = 2096.0749
				xmax = 2096.1149
				text = "a"
			intervals [1016]:
				xmin = 2096.1149
				xmax = 2096.3849
				text = "new"
			intervals [1017]:
				xmin = 2096.3849
				xmax = 2096.6349
				text = "kid"
			intervals [1018]:
				xmin = 2096.6349
				xmax = 2096.9549
				text = "wanted"
			intervals [1019]:
				xmin = 2096.9549
				xmax = 2097.0849
				text = "to"
			intervals [1020]:
				xmin = 2097.0849
				xmax = 2097.2449
				text = "get"
			intervals [1021]:
				xmin = 2097.2449
				xmax = 2097.3949
				text = "in"
			intervals [1022]:
				xmin = 2097.3949
				xmax = 2097.8054
				text = ""
			intervals [1023]:
				xmin = 2097.8054
				xmax = 2098.3054
				text = "start"
			intervals [1024]:
				xmin = 2098.3054
				xmax = 2098.3554
				text = ""
			intervals [1025]:
				xmin = 2098.3554
				xmax = 2098.6954
				text = "hanging"
			intervals [1026]:
				xmin = 2098.6954
				xmax = 2098.9454
				text = "with"
			intervals [1027]:
				xmin = 2098.9454
				xmax = 2099.0154
				text = "you"
			intervals [1028]:
				xmin = 2099.0154
				xmax = 2099.1754
				text = "what"
			intervals [1029]:
				xmin = 2099.1754
				xmax = 2099.2754
				text = "would"
			intervals [1030]:
				xmin = 2099.2754
				xmax = 2099.3354
				text = "he"
			intervals [1031]:
				xmin = 2099.3354
				xmax = 2099.4354
				text = "have"
			intervals [1032]:
				xmin = 2099.4354
				xmax = 2099.5054
				text = "to"
			intervals [1033]:
				xmin = 2099.5054
				xmax = 2100.0354
				text = ""
			intervals [1034]:
				xmin = 2100.0354
				xmax = 2100.0954
				text = "do"
			intervals [1035]:
				xmin = 2100.0954
				xmax = 2162.8652
				text = ""
			intervals [1036]:
				xmin = 2162.8652
				xmax = 2163.0952
				text = "hm"
			intervals [1037]:
				xmin = 2163.0952
				xmax = 2165.3083
				text = ""
			intervals [1038]:
				xmin = 2165.3083
				xmax = 2165.5283
				text = "oh"
			intervals [1039]:
				xmin = 2165.5283
				xmax = 2165.5683
				text = ""
			intervals [1040]:
				xmin = 2165.5683
				xmax = 2165.7583
				text = "s"
			intervals [1041]:
				xmin = 2165.7583
				xmax = 2166.6324
				text = ""
			intervals [1042]:
				xmin = 2166.6324
				xmax = 2167.0824
				text = "change"
			intervals [1043]:
				xmin = 2167.0824
				xmax = 2167.4524
				text = "things"
			intervals [1044]:
				xmin = 2167.4524
				xmax = 2167.5024
				text = "a"
			intervals [1045]:
				xmin = 2167.5024
				xmax = 2167.8124
				text = "little"
			intervals [1046]:
				xmin = 2167.8124
				xmax = 2167.9828
				text = ""
			intervals [1047]:
				xmin = 2167.9828
				xmax = 2168.3228
				text = "change"
			intervals [1048]:
				xmin = 2168.3228
				xmax = 2168.4528
				text = "the"
			intervals [1049]:
				xmin = 2168.4528
				xmax = 2168.8628
				text = "topic"
			intervals [1050]:
				xmin = 2168.8628
				xmax = 2169.6946
				text = ""
			intervals [1051]:
				xmin = 2169.6946
				xmax = 2169.7846
				text = "do"
			intervals [1052]:
				xmin = 2169.7846
				xmax = 2169.9246
				text = "you"
			intervals [1053]:
				xmin = 2169.9246
				xmax = 2170.0446
				text = "have"
			intervals [1054]:
				xmin = 2170.0446
				xmax = 2170.1646
				text = "any"
			intervals [1055]:
				xmin = 2170.1646
				xmax = 2170.5646
				text = "idea"
			intervals [1056]:
				xmin = 2170.5646
				xmax = 2170.7646
				text = "what"
			intervals [1057]:
				xmin = 2170.7646
				xmax = 2170.8746
				text = "you"
			intervals [1058]:
				xmin = 2170.8746
				xmax = 2171.0646
				text = "want"
			intervals [1059]:
				xmin = 2171.0646
				xmax = 2171.1646
				text = "to"
			intervals [1060]:
				xmin = 2171.1646
				xmax = 2171.3446
				text = "be"
			intervals [1061]:
				xmin = 2171.3446
				xmax = 2171.4846
				text = "when"
			intervals [1062]:
				xmin = 2171.4846
				xmax = 2171.5646
				text = "you"
			intervals [1063]:
				xmin = 2171.5646
				xmax = 2171.6246
				text = ""
			intervals [1064]:
				xmin = 2171.6246
				xmax = 2171.9546
				text = "finish"
			intervals [1065]:
				xmin = 2171.9546
				xmax = 2172.0946
				text = "your"
			intervals [1066]:
				xmin = 2172.0946
				xmax = 2172.4346
				text = "school"
			intervals [1067]:
				xmin = 2172.4346
				xmax = 2172.9368
				text = ""
			intervals [1068]:
				xmin = 2172.9368
				xmax = 2173.1168
				text = "all"
			intervals [1069]:
				xmin = 2173.1168
				xmax = 2173.2268
				text = "your"
			intervals [1070]:
				xmin = 2173.2268
				xmax = 2173.2568
				text = ""
			intervals [1071]:
				xmin = 2173.2568
				xmax = 2173.7168
				text = "schooling"
			intervals [1072]:
				xmin = 2173.7168
				xmax = 2196.5278
				text = ""
			intervals [1073]:
				xmin = 2196.5278
				xmax = 2196.8678
				text = "mm-hm"
			intervals [1074]:
				xmin = 2196.8678
				xmax = 2198.5709
				text = ""
			intervals [1075]:
				xmin = 2198.5709
				xmax = 2198.8109
				text = "what"
			intervals [1076]:
				xmin = 2198.8109
				xmax = 2198.9109
				text = "would"
			intervals [1077]:
				xmin = 2198.9109
				xmax = 2199.0209
				text = "it"
			intervals [1078]:
				xmin = 2199.0209
				xmax = 2199.2409
				text = "take"
			intervals [1079]:
				xmin = 2199.2409
				xmax = 2199.3509
				text = "to"
			intervals [1080]:
				xmin = 2199.3509
				xmax = 2199.4809
				text = "be"
			intervals [1081]:
				xmin = 2199.4809
				xmax = 2199.6409
				text = "an"
			intervals [1082]:
				xmin = 2199.6409
				xmax = 2199.6709
				text = ""
			intervals [1083]:
				xmin = 2199.6709
				xmax = 2200.1409
				text = "architect"
			intervals [1084]:
				xmin = 2200.1409
				xmax = 2222.1842
				text = ""
			intervals [1085]:
				xmin = 2222.1842
				xmax = 2222.3042
				text = "hm"
			intervals [1086]:
				xmin = 2222.3042
				xmax = 2232.4188
				text = ""
			intervals [1087]:
				xmin = 2232.4188
				xmax = 2232.6088
				text = "mm-hm"
			intervals [1088]:
				xmin = 2232.6088
				xmax = 2235.6972
				text = ""
			intervals [1089]:
				xmin = 2235.6972
				xmax = 2235.8172
				text = "what"
			intervals [1090]:
				xmin = 2235.8172
				xmax = 2235.8472
				text = ""
			intervals [1091]:
				xmin = 2235.8472
				xmax = 2236.0872
				text = "kind"
			intervals [1092]:
				xmin = 2236.0872
				xmax = 2236.1772
				text = "of"
			intervals [1093]:
				xmin = 2236.1772
				xmax = 2236.3672
				text = ""
			intervals [1094]:
				xmin = 2236.3672
				xmax = 2236.7472
				text = "training"
			intervals [1095]:
				xmin = 2236.7472
				xmax = 2236.7772
				text = ""
			intervals [1096]:
				xmin = 2236.7772
				xmax = 2236.9672
				text = "would"
			intervals [1097]:
				xmin = 2236.9672
				xmax = 2237.0672
				text = "you"
			intervals [1098]:
				xmin = 2237.0672
				xmax = 2237.3272
				text = "need"
			intervals [1099]:
				xmin = 2237.3272
				xmax = 2239.6521
				text = ""
			intervals [1100]:
				xmin = 2239.6521
				xmax = 2239.7121
				text = "do"
			intervals [1101]:
				xmin = 2239.7121
				xmax = 2239.7721
				text = "you"
			intervals [1102]:
				xmin = 2239.7721
				xmax = 2239.8921
				text = "have"
			intervals [1103]:
				xmin = 2239.8921
				xmax = 2239.9921
				text = "to"
			intervals [1104]:
				xmin = 2239.9921
				xmax = 2240.0521
				text = "go"
			intervals [1105]:
				xmin = 2240.0521
				xmax = 2240.1121
				text = "to"
			intervals [1106]:
				xmin = 2240.1121
				xmax = 2240.4721
				text = ""
			intervals [1107]:
				xmin = 2240.4721
				xmax = 2240.6721
				text = "school"
			intervals [1108]:
				xmin = 2240.6721
				xmax = 2240.7021
				text = "<unk>"
			intervals [1109]:
				xmin = 2240.7021
				xmax = 2300.3661
				text = ""
			intervals [1110]:
				xmin = 2300.3661
				xmax = 2300.6061
				text = "think"
			intervals [1111]:
				xmin = 2300.6061
				xmax = 2300.7061
				text = "you"
			intervals [1112]:
				xmin = 2300.7061
				xmax = 2300.9061
				text = "will"
			intervals [1113]:
				xmin = 2300.9061
				xmax = 2301.1261
				text = "shoot"
			intervals [1114]:
				xmin = 2301.1261
				xmax = 2301.3061
				text = "for"
			intervals [1115]:
				xmin = 2301.3061
				xmax = 2301.8061
				text = "college"
			intervals [1116]:
				xmin = 2301.8061
				xmax = 2301.8561
				text = ""
			intervals [1117]:
				xmin = 2301.8561
				xmax = 2301.9961
				text = "though"
			intervals [1118]:
				xmin = 2301.9961
				xmax = 2303.6016
				text = ""
			intervals [1119]:
				xmin = 2303.6016
				xmax = 2304.4016
				text = "<unk>"
			intervals [1120]:
				xmin = 2304.4016
				xmax = 2312.6007
				text = ""
			intervals [1121]:
				xmin = 2312.6007
				xmax = 2313.1907
				text = "<unk>"
			intervals [1122]:
				xmin = 2313.1907
				xmax = 2338.8278
				text = ""
			intervals [1123]:
				xmin = 2338.8278
				xmax = 2339.3178
				text = "mm-hm"
			intervals [1124]:
				xmin = 2339.3178
				xmax = 2339.6715
				text = ""
			intervals [1125]:
				xmin = 2339.6715
				xmax = 2339.8115
				text = "you're"
			intervals [1126]:
				xmin = 2339.8115
				xmax = 2339.9715
				text = ""
			intervals [1127]:
				xmin = 2339.9715
				xmax = 2340.3415
				text = "probably"
			intervals [1128]:
				xmin = 2340.3415
				xmax = 2340.3715
				text = ""
			intervals [1129]:
				xmin = 2340.3715
				xmax = 2340.5715
				text = "right"
			intervals [1130]:
				xmin = 2340.5715
				xmax = 2342.4847
				text = ""
			intervals [1131]:
				xmin = 2342.4847
				xmax = 2342.9047
				text = "uh"
			intervals [1132]:
				xmin = 2342.9047
				xmax = 2343.4804
				text = ""
			intervals [1133]:
				xmin = 2343.4804
				xmax = 2343.6704
				text = "here"
			intervals [1134]:
				xmin = 2343.6704
				xmax = 2343.7204
				text = "s"
			intervals [1135]:
				xmin = 2343.7204
				xmax = 2343.7504
				text = "a"
			intervals [1136]:
				xmin = 2343.7504
				xmax = 2343.9004
				text = ""
			intervals [1137]:
				xmin = 2343.9004
				xmax = 2344.2904
				text = "question"
			intervals [1138]:
				xmin = 2344.2904
				xmax = 2344.4404
				text = "for"
			intervals [1139]:
				xmin = 2344.4404
				xmax = 2344.5204
				text = "you"
			intervals [1140]:
				xmin = 2344.5204
				xmax = 2344.5904
				text = "to"
			intervals [1141]:
				xmin = 2344.5904
				xmax = 2344.8104
				text = "use"
			intervals [1142]:
				xmin = 2344.8104
				xmax = 2344.9504
				text = "your"
			intervals [1143]:
				xmin = 2344.9504
				xmax = 2345.7304
				text = "imagination"
			intervals [1144]:
				xmin = 2345.7304
				xmax = 2345.8304
				text = "if"
			intervals [1145]:
				xmin = 2345.8304
				xmax = 2345.9604
				text = "you"
			intervals [1146]:
				xmin = 2345.9604
				xmax = 2346.4104
				text = "had"
			intervals [1147]:
				xmin = 2346.4104
				xmax = 2346.4904
				text = ""
			intervals [1148]:
				xmin = 2346.4904
				xmax = 2346.7504
				text = "all"
			intervals [1149]:
				xmin = 2346.7504
				xmax = 2346.8104
				text = "the"
			intervals [1150]:
				xmin = 2346.8104
				xmax = 2347.1504
				text = "money"
			intervals [1151]:
				xmin = 2347.1504
				xmax = 2347.2604
				text = "in"
			intervals [1152]:
				xmin = 2347.2604
				xmax = 2347.3204
				text = ""
			intervals [1153]:
				xmin = 2347.3204
				xmax = 2347.4004
				text = "the"
			intervals [1154]:
				xmin = 2347.4004
				xmax = 2347.7604
				text = "world"
			intervals [1155]:
				xmin = 2347.7604
				xmax = 2348.0533
				text = ""
			intervals [1156]:
				xmin = 2348.0533
				xmax = 2348.1433
				text = "that"
			intervals [1157]:
				xmin = 2348.1433
				xmax = 2348.2633
				text = "you"
			intervals [1158]:
				xmin = 2348.2633
				xmax = 2348.6033
				text = "wanted"
			intervals [1159]:
				xmin = 2348.6033
				xmax = 2349.3633
				text = ""
			intervals [1160]:
				xmin = 2349.3633
				xmax = 2349.5233
				text = "what"
			intervals [1161]:
				xmin = 2349.5233
				xmax = 2349.5933
				text = ""
			intervals [1162]:
				xmin = 2349.5933
				xmax = 2349.6833
				text = "would"
			intervals [1163]:
				xmin = 2349.6833
				xmax = 2349.8033
				text = "you"
			intervals [1164]:
				xmin = 2349.8033
				xmax = 2349.8333
				text = ""
			intervals [1165]:
				xmin = 2349.8333
				xmax = 2350.0433
				text = "do"
			intervals [1166]:
				xmin = 2350.0433
				xmax = 2350.2133
				text = ""
			intervals [1167]:
				xmin = 2350.2133
				xmax = 2350.3533
				text = "with"
			intervals [1168]:
				xmin = 2350.3533
				xmax = 2350.4333
				text = "it"
			intervals [1169]:
				xmin = 2350.4333
				xmax = 2385.1969
				text = ""
			intervals [1170]:
				xmin = 2385.1969
				xmax = 2385.5069
				text = "mm"
			intervals [1171]:
				xmin = 2385.5069
				xmax = 2413.3397
				text = ""
			intervals [1172]:
				xmin = 2413.3397
				xmax = 2413.8897
				text = "mm-hm"
			intervals [1173]:
				xmin = 2413.8897
				xmax = 2456.0973
				text = ""
			intervals [1174]:
				xmin = 2456.0973
				xmax = 2456.5073
				text = "yeah"
			intervals [1175]:
				xmin = 2456.5073
				xmax = 2509.9213
				text = ""
			intervals [1176]:
				xmin = 2509.9213
				xmax = 2510.6513
				text = "mm"
			intervals [1177]:
				xmin = 2510.6513
				xmax = 2510.6813
				text = ""
			intervals [1178]:
				xmin = 2510.6813
				xmax = 2510.7613
				text = "yeah"
			intervals [1179]:
				xmin = 2510.7613
				xmax = 2523.9694
				text = ""
			intervals [1180]:
				xmin = 2523.9694
				xmax = 2524.4594
				text = "mm-hm"
			intervals [1181]:
				xmin = 2524.4594
				xmax = 2526.4502
				text = ""
			intervals [1182]:
				xmin = 2526.4502
				xmax = 2526.5502
				text = "if"
			intervals [1183]:
				xmin = 2526.5502
				xmax = 2526.7002
				text = "you"
			intervals [1184]:
				xmin = 2526.7002
				xmax = 2526.9502
				text = "had"
			intervals [1185]:
				xmin = 2526.9502
				xmax = 2527.4502
				text = "political"
			intervals [1186]:
				xmin = 2527.4502
				xmax = 2527.5402
				text = ""
			intervals [1187]:
				xmin = 2527.5402
				xmax = 2527.8402
				text = "power"
			intervals [1188]:
				xmin = 2527.8402
				xmax = 2527.8702
				text = ""
			intervals [1189]:
				xmin = 2527.8702
				xmax = 2527.9302
				text = "do"
			intervals [1190]:
				xmin = 2527.9302
				xmax = 2527.9602
				text = ""
			intervals [1191]:
				xmin = 2527.9602
				xmax = 2528.0202
				text = "you"
			intervals [1192]:
				xmin = 2528.0202
				xmax = 2528.0502
				text = ""
			intervals [1193]:
				xmin = 2528.0502
				xmax = 2528.2002
				text = "know"
			intervals [1194]:
				xmin = 2528.2002
				xmax = 2528.2302
				text = ""
			intervals [1195]:
				xmin = 2528.2302
				xmax = 2528.2902
				text = "do"
			intervals [1196]:
				xmin = 2528.2902
				xmax = 2528.3202
				text = ""
			intervals [1197]:
				xmin = 2528.3202
				xmax = 2528.3902
				text = "you"
			intervals [1198]:
				xmin = 2528.3902
				xmax = 2528.5302
				text = "have"
			intervals [1199]:
				xmin = 2528.5302
				xmax = 2528.7002
				text = "any"
			intervals [1200]:
				xmin = 2528.7002
				xmax = 2529.0202
				text = "idea"
			intervals [1201]:
				xmin = 2529.0202
				xmax = 2529.2102
				text = "what"
			intervals [1202]:
				xmin = 2529.2102
				xmax = 2529.3402
				text = "you"
			intervals [1203]:
				xmin = 2529.3402
				xmax = 2529.5202
				text = "would"
			intervals [1204]:
				xmin = 2529.5202
				xmax = 2529.9202
				text = "say"
			intervals [1205]:
				xmin = 2529.9202
				xmax = 2530.0002
				text = "and"
			intervals [1206]:
				xmin = 2530.0002
				xmax = 2530.0302
				text = ""
			intervals [1207]:
				xmin = 2530.0302
				xmax = 2530.2402
				text = "what"
			intervals [1208]:
				xmin = 2530.2402
				xmax = 2530.3702
				text = "you"
			intervals [1209]:
				xmin = 2530.3702
				xmax = 2530.4702
				text = "would"
			intervals [1210]:
				xmin = 2530.4702
				xmax = 2530.5402
				text = ""
			intervals [1211]:
				xmin = 2530.5402
				xmax = 2530.7702
				text = "do"
			intervals [1212]:
				xmin = 2530.7702
				xmax = 2531.7806
				text = ""
			intervals [1213]:
				xmin = 2531.7806
				xmax = 2532.0106
				text = "what"
			intervals [1214]:
				xmin = 2532.0106
				xmax = 2532.2306
				text = "sort"
			intervals [1215]:
				xmin = 2532.2306
				xmax = 2532.3006
				text = "of"
			intervals [1216]:
				xmin = 2532.3006
				xmax = 2532.3306
				text = ""
			intervals [1217]:
				xmin = 2532.3306
				xmax = 2532.9406
				text = "programs"
			intervals [1218]:
				xmin = 2532.9406
				xmax = 2533.0306
				text = ""
			intervals [1219]:
				xmin = 2533.0306
				xmax = 2533.0906
				text = "you"
			intervals [1220]:
				xmin = 2533.0906
				xmax = 2533.1806
				text = "would"
			intervals [1221]:
				xmin = 2533.1806
				xmax = 2534.3709
				text = ""
			intervals [1222]:
				xmin = 2534.3709
				xmax = 2534.5109
				text = "like"
			intervals [1223]:
				xmin = 2534.5109
				xmax = 2535.0609
				text = ""
			intervals [1224]:
				xmin = 2535.0609
				xmax = 2535.1209
				text = "to"
			intervals [1225]:
				xmin = 2535.1209
				xmax = 2535.1909
				text = ""
			intervals [1226]:
				xmin = 2535.1909
				xmax = 2535.2709
				text = "see"
			intervals [1227]:
				xmin = 2535.2709
				xmax = 2565.8113
				text = ""
			intervals [1228]:
				xmin = 2565.8113
				xmax = 2566.1413
				text = "mm"
			intervals [1229]:
				xmin = 2566.1413
				xmax = 2593.1295
				text = ""
			intervals [1230]:
				xmin = 2593.1295
				xmax = 2593.4895
				text = "mm-hm"
			intervals [1231]:
				xmin = 2593.4895
				xmax = 2629.9325
				text = ""
			intervals [1232]:
				xmin = 2629.9325
				xmax = 2630.4325
				text = "mm-hm"
			intervals [1233]:
				xmin = 2630.4325
				xmax = 2638.876
				text = ""
			intervals [1234]:
				xmin = 2638.876
				xmax = 2638.926
				text = "i"
			intervals [1235]:
				xmin = 2638.926
				xmax = 2638.966
				text = ""
			intervals [1236]:
				xmin = 2638.966
				xmax = 2639.156
				text = "think"
			intervals [1237]:
				xmin = 2639.156
				xmax = 2639.246
				text = "your"
			intervals [1238]:
				xmin = 2639.246
				xmax = 2639.676
				text = "thoughts"
			intervals [1239]:
				xmin = 2639.676
				xmax = 2639.766
				text = "on"
			intervals [1240]:
				xmin = 2639.766
				xmax = 2639.816
				text = ""
			intervals [1241]:
				xmin = 2639.816
				xmax = 2640.076
				text = "this"
			intervals [1242]:
				xmin = 2640.076
				xmax = 2640.106
				text = "are"
			intervals [1243]:
				xmin = 2640.106
				xmax = 2640.146
				text = "a"
			intervals [1244]:
				xmin = 2640.146
				xmax = 2640.176
				text = ""
			intervals [1245]:
				xmin = 2640.176
				xmax = 2640.386
				text = "lot"
			intervals [1246]:
				xmin = 2640.386
				xmax = 2640.606
				text = "more"
			intervals [1247]:
				xmin = 2640.606
				xmax = 2641.116
				text = "mature"
			intervals [1248]:
				xmin = 2641.116
				xmax = 2641.146
				text = ""
			intervals [1249]:
				xmin = 2641.146
				xmax = 2641.276
				text = "than"
			intervals [1250]:
				xmin = 2641.276
				xmax = 2641.486
				text = "some"
			intervals [1251]:
				xmin = 2641.486
				xmax = 2641.556
				text = "of"
			intervals [1252]:
				xmin = 2641.556
				xmax = 2641.666
				text = "the"
			intervals [1253]:
				xmin = 2641.666
				xmax = 2641.916
				text = "older"
			intervals [1254]:
				xmin = 2641.916
				xmax = 2642.466
				text = "fellas"
			intervals [1255]:
				xmin = 2642.466
				xmax = 2642.496
				text = ""
			intervals [1256]:
				xmin = 2642.496
				xmax = 2642.556
				text = "i"
			intervals [1257]:
				xmin = 2642.556
				xmax = 2643.7259
				text = ""
			intervals [1258]:
				xmin = 2643.7259
				xmax = 2643.7859
				text = "though"
			intervals [1259]:
				xmin = 2643.7859
				xmax = 2643.9459
				text = ""
			intervals [1260]:
				xmin = 2643.9459
				xmax = 2644.0459
				text = "not"
			intervals [1261]:
				xmin = 2644.0459
				xmax = 2644.0759
				text = ""
			intervals [1262]:
				xmin = 2644.0759
				xmax = 2644.7459
				text = "necessarily"
			intervals [1263]:
				xmin = 2644.7459
				xmax = 2644.9559
				text = "from"
			intervals [1264]:
				xmin = 2644.9559
				xmax = 2645.0559
				text = "your"
			intervals [1265]:
				xmin = 2645.0559
				xmax = 2645.0859
				text = ""
			intervals [1266]:
				xmin = 2645.0859
				xmax = 2645.5059
				text = "school"
			intervals [1267]:
				xmin = 2645.5059
				xmax = 2645.6459
				text = "but"
			intervals [1268]:
				xmin = 2645.6459
				xmax = 2645.7259
				text = ""
			intervals [1269]:
				xmin = 2645.7259
				xmax = 2645.7859
				text = "you"
			intervals [1270]:
				xmin = 2645.7859
				xmax = 2645.8159
				text = ""
			intervals [1271]:
				xmin = 2645.8159
				xmax = 2645.8859
				text = "know"
			intervals [1272]:
				xmin = 2645.8859
				xmax = 2646.7746
				text = ""
			intervals [1273]:
				xmin = 2646.7746
				xmax = 2646.8246
				text = "<unk>"
			intervals [1274]:
				xmin = 2646.8246
				xmax = 2648.1364
				text = ""
			intervals [1275]:
				xmin = 2648.1364
				xmax = 2648.2164
				text = "do"
			intervals [1276]:
				xmin = 2648.2164
				xmax = 2648.2864
				text = "you"
			intervals [1277]:
				xmin = 2648.2864
				xmax = 2648.5464
				text = "think"
			intervals [1278]:
				xmin = 2648.5464
				xmax = 2648.7264
				text = "there"
			intervals [1279]:
				xmin = 2648.7264
				xmax = 2648.8064
				text = "s"
			intervals [1280]:
				xmin = 2648.8064
				xmax = 2648.9164
				text = "a"
			intervals [1281]:
				xmin = 2648.9164
				xmax = 2649.3664
				text = "tension"
			intervals [1282]:
				xmin = 2649.3664
				xmax = 2649.6764
				text = "among"
			intervals [1283]:
				xmin = 2649.6764
				xmax = 2650.3131
				text = ""
			intervals [1284]:
				xmin = 2650.3131
				xmax = 2650.4631
				text = "your"
			intervals [1285]:
				xmin = 2650.4631
				xmax = 2650.8131
				text = "people"
			intervals [1286]:
				xmin = 2650.8131
				xmax = 2651.0731
				text = "these"
			intervals [1287]:
				xmin = 2651.0731
				xmax = 2651.5031
				text = "days"
			intervals [1288]:
				xmin = 2651.5031
				xmax = 2651.9431
				text = "between"
			intervals [1289]:
				xmin = 2651.9431
				xmax = 2651.9731
				text = ""
			intervals [1290]:
				xmin = 2651.9731
				xmax = 2652.0331
				text = "the"
			intervals [1291]:
				xmin = 2652.0331
				xmax = 2652.5031
				text = "haves"
			intervals [1292]:
				xmin = 2652.5031
				xmax = 2652.6231
				text = "and"
			intervals [1293]:
				xmin = 2652.6231
				xmax = 2652.6931
				text = "the"
			intervals [1294]:
				xmin = 2652.6931
				xmax = 2653.0131
				text = "have"
			intervals [1295]:
				xmin = 2653.0131
				xmax = 2653.0431
				text = ""
			intervals [1296]:
				xmin = 2653.0431
				xmax = 2653.3931
				text = "nots"
			intervals [1297]:
				xmin = 2653.3931
				xmax = 2653.5631
				text = "so"
			intervals [1298]:
				xmin = 2653.5631
				xmax = 2653.6731
				text = "to"
			intervals [1299]:
				xmin = 2653.6731
				xmax = 2653.9731
				text = "speak"
			intervals [1300]:
				xmin = 2653.9731
				xmax = 2655.0552
				text = ""
			intervals [1301]:
				xmin = 2655.0552
				xmax = 2655.8352
				text = "<unk>"
			intervals [1302]:
				xmin = 2655.8352
				xmax = 2728.8245
				text = ""
			intervals [1303]:
				xmin = 2728.8245
				xmax = 2729.3245
				text = "mm"
			intervals [1304]:
				xmin = 2729.3245
				xmax = 2732.235
				text = ""
			intervals [1305]:
				xmin = 2732.235
				xmax = 2732.475
				text = "right"
			intervals [1306]:
				xmin = 2732.475
				xmax = 2751.109
				text = ""
			intervals [1307]:
				xmin = 2751.109
				xmax = 2751.999
				text = "<unk>"
			intervals [1308]:
				xmin = 2751.999
				xmax = 2765.3687
				text = ""
			intervals [1309]:
				xmin = 2765.3687
				xmax = 2765.5087
				text = "mm"
			intervals [1310]:
				xmin = 2765.5087
				xmax = 2814.5206
				text = ""
			intervals [1311]:
				xmin = 2814.5206
				xmax = 2814.7106
				text = "yeah"
			intervals [1312]:
				xmin = 2814.7106
				xmax = 2815.1633
				text = ""
			intervals [1313]:
				xmin = 2815.1633
				xmax = 2815.3733
				text = "hm"
			intervals [1314]:
				xmin = 2815.3733
				xmax = 2815.900045351474
				text = ""
	item [2]:
		class = "IntervalTier"
		name = "DCA_int_01 - phones"
		xmin = 0.0
		xmax = 2815.900045351474
		intervals: size = 3147
			intervals [1]:
				xmin = 0.0
				xmax = 0.3597
				text = ""
			intervals [2]:
				xmin = 0.3597
				xmax = 0.3897
				text = "OW2"
			intervals [3]:
				xmin = 0.3897
				xmax = 0.4297
				text = "K"
			intervals [4]:
				xmin = 0.4297
				xmax = 0.4997
				text = "EY1"
			intervals [5]:
				xmin = 0.4997
				xmax = 0.8597
				text = "TN"
			intervals [6]:
				xmin = 0.8597
				xmax = 0.9397
				text = "F"
			intervals [7]:
				xmin = 0.9397
				xmax = 1.0197
				text = "ER1"
			intervals [8]:
				xmin = 1.0197
				xmax = 1.1197
				text = "S"
			intervals [9]:
				xmin = 1.1197
				xmax = 1.1697
				text = "T"
			intervals [10]:
				xmin = 1.1697
				xmax = 1.1997
				text = "AH0"
			intervals [11]:
				xmin = 1.1997
				xmax = 1.2297
				text = "V"
			intervals [12]:
				xmin = 1.2297
				xmax = 1.3097
				text = "AO1"
			intervals [13]:
				xmin = 1.3097
				xmax = 1.3697
				text = "L"
			intervals [14]:
				xmin = 1.3697
				xmax = 1.4197
				text = "W"
			intervals [15]:
				xmin = 1.4197
				xmax = 1.4497
				text = "AH1"
			intervals [16]:
				xmin = 1.4497
				xmax = 1.4797
				text = "T"
			intervals [17]:
				xmin = 1.4797
				xmax = 1.5297
				text = "sp"
			intervals [18]:
				xmin = 1.5297
				xmax = 1.6297
				text = "K"
			intervals [19]:
				xmin = 1.6297
				xmax = 1.6997
				text = "AY1"
			intervals [20]:
				xmin = 1.6997
				xmax = 1.7497
				text = "N"
			intervals [21]:
				xmin = 1.7497
				xmax = 1.7797
				text = "D"
			intervals [22]:
				xmin = 1.7797
				xmax = 1.8097
				text = "AH0"
			intervals [23]:
				xmin = 1.8097
				xmax = 1.8597
				text = "V"
			intervals [24]:
				xmin = 1.8597
				xmax = 1.9097
				text = "sp"
			intervals [25]:
				xmin = 1.9097
				xmax = 1.9797
				text = "G"
			intervals [26]:
				xmin = 1.9797
				xmax = 2.0697
				text = "EY1"
			intervals [27]:
				xmin = 2.0697
				xmax = 2.2397
				text = "M"
			intervals [28]:
				xmin = 2.2397
				xmax = 2.3097
				text = "Z"
			intervals [29]:
				xmin = 2.3097
				xmax = 2.3497
				text = "D"
			intervals [30]:
				xmin = 2.3497
				xmax = 2.3897
				text = "IH0"
			intervals [31]:
				xmin = 2.3897
				xmax = 2.4497
				text = "D"
			intervals [32]:
				xmin = 2.4497
				xmax = 2.5097
				text = "Y"
			intervals [33]:
				xmin = 2.5097
				xmax = 2.5697
				text = "UW1"
			intervals [34]:
				xmin = 2.5697
				xmax = 2.6997
				text = "P"
			intervals [35]:
				xmin = 2.6997
				xmax = 2.7597
				text = "L"
			intervals [36]:
				xmin = 2.7597
				xmax = 2.8997
				text = "EY1"
			intervals [37]:
				xmin = 2.8997
				xmax = 2.9297
				text = "sp"
			intervals [38]:
				xmin = 2.9297
				xmax = 2.9697
				text = "W"
			intervals [39]:
				xmin = 2.9697
				xmax = 2.9997
				text = "EH1"
			intervals [40]:
				xmin = 2.9997
				xmax = 3.0297
				text = "N"
			intervals [41]:
				xmin = 3.0297
				xmax = 3.0897
				text = "sp"
			intervals [42]:
				xmin = 3.0897
				xmax = 3.1397
				text = "Y"
			intervals [43]:
				xmin = 3.1397
				xmax = 3.1997
				text = "UW1"
			intervals [44]:
				xmin = 3.1997
				xmax = 3.2397
				text = "sp"
			intervals [45]:
				xmin = 3.2397
				xmax = 3.3297
				text = "W"
			intervals [46]:
				xmin = 3.3297
				xmax = 3.3897
				text = "ER0"
			intervals [47]:
				xmin = 3.3897
				xmax = 3.4497
				text = "AH0"
			intervals [48]:
				xmin = 3.4497
				xmax = 3.4897
				text = "B"
			intervals [49]:
				xmin = 3.4897
				xmax = 3.5297
				text = "AW1"
			intervals [50]:
				xmin = 3.5297
				xmax = 3.5897
				text = "T"
			intervals [51]:
				xmin = 3.5897
				xmax = 3.7797
				text = "sp"
			intervals [52]:
				xmin = 3.7797
				xmax = 3.9297
				text = "T"
			intervals [53]:
				xmin = 3.9297
				xmax = 4.0197
				text = "EH1"
			intervals [54]:
				xmin = 4.0197
				xmax = 4.0897
				text = "N"
			intervals [55]:
				xmin = 4.0897
				xmax = 4.2397
				text = "sp"
			intervals [56]:
				xmin = 4.2397
				xmax = 4.2997
				text = "ER0"
			intervals [57]:
				xmin = 4.2997
				xmax = 4.3997
				text = "S"
			intervals [58]:
				xmin = 4.3997
				xmax = 4.5497
				text = "OW1"
			intervals [59]:
				xmin = 4.5497
				xmax = 4.7584
				text = ""
			intervals [60]:
				xmin = 4.7584
				xmax = 4.8784
				text = "D"
			intervals [61]:
				xmin = 4.8784
				xmax = 4.9584
				text = "UW1"
			intervals [62]:
				xmin = 4.9584
				xmax = 5.0684
				text = "sp"
			intervals [63]:
				xmin = 5.0684
				xmax = 5.0984
				text = "Y"
			intervals [64]:
				xmin = 5.0984
				xmax = 5.1284
				text = "UW1"
			intervals [65]:
				xmin = 5.1284
				xmax = 5.1584
				text = "R"
			intervals [66]:
				xmin = 5.1584
				xmax = 5.1884
				text = "IH0"
			intervals [67]:
				xmin = 5.1884
				xmax = 5.2284
				text = "M"
			intervals [68]:
				xmin = 5.2284
				xmax = 5.2684
				text = "EH1"
			intervals [69]:
				xmin = 5.2684
				xmax = 5.2984
				text = "M"
			intervals [70]:
				xmin = 5.2984
				xmax = 5.3284
				text = "B"
			intervals [71]:
				xmin = 5.3284
				xmax = 5.5984
				text = "ER0"
			intervals [72]:
				xmin = 5.5984
				xmax = 10.9343
				text = ""
			intervals [73]:
				xmin = 10.9343
				xmax = 11.0143
				text = "sil"
			intervals [74]:
				xmin = 11.0143
				xmax = 11.0843
				text = "OW1"
			intervals [75]:
				xmin = 11.0843
				xmax = 11.1243
				text = "Y"
			intervals [76]:
				xmin = 11.1243
				xmax = 11.4843
				text = "AE1"
			intervals [77]:
				xmin = 11.4843
				xmax = 19.4153
				text = ""
			intervals [78]:
				xmin = 19.4153
				xmax = 19.4853
				text = "M"
			intervals [79]:
				xmin = 19.4853
				xmax = 19.5753
				text = "HH"
			intervals [80]:
				xmin = 19.5753
				xmax = 19.8653
				text = "M"
			intervals [81]:
				xmin = 19.8653
				xmax = 28.9587
				text = ""
			intervals [82]:
				xmin = 28.9587
				xmax = 29.1987
				text = "M"
			intervals [83]:
				xmin = 29.1987
				xmax = 29.2587
				text = "HH"
			intervals [84]:
				xmin = 29.2587
				xmax = 29.3287
				text = "M"
			intervals [85]:
				xmin = 29.3287
				xmax = 29.3887
				text = "sp"
			intervals [86]:
				xmin = 29.3887
				xmax = 43.9481
				text = ""
			intervals [87]:
				xmin = 43.9481
				xmax = 44.0581
				text = "HH"
			intervals [88]:
				xmin = 44.0581
				xmax = 44.0881
				text = "W"
			intervals [89]:
				xmin = 44.0881
				xmax = 44.1181
				text = "AH1"
			intervals [90]:
				xmin = 44.1181
				xmax = 44.1481
				text = "T"
			intervals [91]:
				xmin = 44.1481
				xmax = 44.2581
				text = "K"
			intervals [92]:
				xmin = 44.2581
				xmax = 44.3381
				text = "AY1"
			intervals [93]:
				xmin = 44.3381
				xmax = 44.3681
				text = "N"
			intervals [94]:
				xmin = 44.3681
				xmax = 44.4081
				text = "AH0"
			intervals [95]:
				xmin = 44.4081
				xmax = 44.4581
				text = "V"
			intervals [96]:
				xmin = 44.4581
				xmax = 44.5181
				text = "S"
			intervals [97]:
				xmin = 44.5181
				xmax = 44.5881
				text = "T"
			intervals [98]:
				xmin = 44.5881
				xmax = 44.6481
				text = "AH1"
			intervals [99]:
				xmin = 44.6481
				xmax = 44.6881
				text = "F"
			intervals [100]:
				xmin = 44.6881
				xmax = 44.7181
				text = "D"
			intervals [101]:
				xmin = 44.7181
				xmax = 44.7481
				text = "IH0"
			intervals [102]:
				xmin = 44.7481
				xmax = 44.7781
				text = "D"
			intervals [103]:
				xmin = 44.7781
				xmax = 45.0081
				text = "sp"
			intervals [104]:
				xmin = 45.0081
				xmax = 45.0381
				text = "Y"
			intervals [105]:
				xmin = 45.0381
				xmax = 45.0681
				text = "UW1"
			intervals [106]:
				xmin = 45.0681
				xmax = 45.0981
				text = "M"
			intervals [107]:
				xmin = 45.0981
				xmax = 45.1681
				text = "EY1"
			intervals [108]:
				xmin = 45.1681
				xmax = 45.2681
				text = "K"
			intervals [109]:
				xmin = 45.2681
				xmax = 45.2981
				text = "AH1"
			intervals [110]:
				xmin = 45.2981
				xmax = 45.3281
				text = "P"
			intervals [111]:
				xmin = 45.3281
				xmax = 45.5181
				text = "sp"
			intervals [112]:
				xmin = 45.5181
				xmax = 45.5581
				text = "D"
			intervals [113]:
				xmin = 45.5581
				xmax = 45.5881
				text = "UW1"
			intervals [114]:
				xmin = 45.5881
				xmax = 45.6181
				text = "Y"
			intervals [115]:
				xmin = 45.6181
				xmax = 45.6481
				text = "UW1"
			intervals [116]:
				xmin = 45.6481
				xmax = 45.6781
				text = "R"
			intervals [117]:
				xmin = 45.6781
				xmax = 45.7081
				text = "IH0"
			intervals [118]:
				xmin = 45.7081
				xmax = 45.7381
				text = "M"
			intervals [119]:
				xmin = 45.7381
				xmax = 45.8281
				text = "EH1"
			intervals [120]:
				xmin = 45.8281
				xmax = 45.8581
				text = "M"
			intervals [121]:
				xmin = 45.8581
				xmax = 45.8981
				text = "B"
			intervals [122]:
				xmin = 45.8981
				xmax = 45.9981
				text = "ER0"
			intervals [123]:
				xmin = 45.9981
				xmax = 46.0481
				text = "EH1"
			intervals [124]:
				xmin = 46.0481
				xmax = 46.0981
				text = "N"
			intervals [125]:
				xmin = 46.0981
				xmax = 46.1681
				text = "IY0"
			intervals [126]:
				xmin = 46.1681
				xmax = 46.1981
				text = "sp"
			intervals [127]:
				xmin = 46.1981
				xmax = 46.2281
				text = "AH0"
			intervals [128]:
				xmin = 46.2281
				xmax = 46.2581
				text = "V"
			intervals [129]:
				xmin = 46.2581
				xmax = 46.2881
				text = "sp"
			intervals [130]:
				xmin = 46.2881
				xmax = 46.3181
				text = "DH"
			intervals [131]:
				xmin = 46.3181
				xmax = 46.3481
				text = "AH0"
			intervals [132]:
				xmin = 46.3481
				xmax = 46.3981
				text = "M"
			intervals [133]:
				xmin = 46.3981
				xmax = 57.7613
				text = ""
			intervals [134]:
				xmin = 57.7613
				xmax = 57.8113
				text = "sil"
			intervals [135]:
				xmin = 57.8113
				xmax = 57.8413
				text = "M"
			intervals [136]:
				xmin = 57.8413
				xmax = 57.8713
				text = "HH"
			intervals [137]:
				xmin = 57.8713
				xmax = 58.4213
				text = "M"
			intervals [138]:
				xmin = 58.4213
				xmax = 61.9676
				text = ""
			intervals [139]:
				xmin = 61.9676
				xmax = 62.6076
				text = "spn"
			intervals [140]:
				xmin = 62.6076
				xmax = 78.4427
				text = ""
			intervals [141]:
				xmin = 78.4427
				xmax = 78.5027
				text = "M"
			intervals [142]:
				xmin = 78.5027
				xmax = 78.5327
				text = "HH"
			intervals [143]:
				xmin = 78.5327
				xmax = 78.7927
				text = "M"
			intervals [144]:
				xmin = 78.7927
				xmax = 81.644
				text = ""
			intervals [145]:
				xmin = 81.644
				xmax = 81.714
				text = "M"
			intervals [146]:
				xmin = 81.714
				xmax = 81.744
				text = "HH"
			intervals [147]:
				xmin = 81.744
				xmax = 82.224
				text = "M"
			intervals [148]:
				xmin = 82.224
				xmax = 94.5629
				text = ""
			intervals [149]:
				xmin = 94.5629
				xmax = 94.6129
				text = "HH"
			intervals [150]:
				xmin = 94.6129
				xmax = 94.6729
				text = "AW1"
			intervals [151]:
				xmin = 94.6729
				xmax = 94.7129
				text = "AH0"
			intervals [152]:
				xmin = 94.7129
				xmax = 94.7629
				text = "B"
			intervals [153]:
				xmin = 94.7629
				xmax = 94.9229
				text = "AW1"
			intervals [154]:
				xmin = 94.9229
				xmax = 94.9829
				text = "T"
			intervals [155]:
				xmin = 94.9829
				xmax = 95.0729
				text = "sp"
			intervals [156]:
				xmin = 95.0729
				xmax = 95.2129
				text = "AH1"
			intervals [157]:
				xmin = 95.2129
				xmax = 95.3129
				text = "M"
			intervals [158]:
				xmin = 95.3129
				xmax = 95.4329
				text = "sp"
			intervals [159]:
				xmin = 95.4329
				xmax = 95.7749
				text = ""
			intervals [160]:
				xmin = 95.7749
				xmax = 95.8449
				text = "DH"
			intervals [161]:
				xmin = 95.8449
				xmax = 95.9749
				text = "IY1"
			intervals [162]:
				xmin = 95.9749
				xmax = 96.0649
				text = "Z"
			intervals [163]:
				xmin = 96.0649
				xmax = 96.1449
				text = "G"
			intervals [164]:
				xmin = 96.1449
				xmax = 96.2949
				text = "OW1"
			intervals [165]:
				xmin = 96.2949
				xmax = 96.4049
				text = "K"
			intervals [166]:
				xmin = 96.4049
				xmax = 96.4749
				text = "AA1"
			intervals [167]:
				xmin = 96.4749
				xmax = 96.5549
				text = "R"
			intervals [168]:
				xmin = 96.5549
				xmax = 96.5949
				text = "T"
			intervals [169]:
				xmin = 96.5949
				xmax = 96.6249
				text = "S"
			intervals [170]:
				xmin = 96.6249
				xmax = 96.6849
				text = "DH"
			intervals [171]:
				xmin = 96.6849
				xmax = 96.7549
				text = "EY1"
			intervals [172]:
				xmin = 96.7549
				xmax = 96.8349
				text = "W"
			intervals [173]:
				xmin = 96.8349
				xmax = 96.8849
				text = "ER1"
			intervals [174]:
				xmin = 96.8849
				xmax = 96.9549
				text = "N"
			intervals [175]:
				xmin = 96.9549
				xmax = 96.9849
				text = "T"
			intervals [176]:
				xmin = 96.9849
				xmax = 97.0349
				text = "DH"
			intervals [177]:
				xmin = 97.0349
				xmax = 97.1349
				text = "IY1"
			intervals [178]:
				xmin = 97.1349
				xmax = 97.2449
				text = "Z"
			intervals [179]:
				xmin = 97.2449
				xmax = 97.3849
				text = "M"
			intervals [180]:
				xmin = 97.3849
				xmax = 97.4449
				text = "OW1"
			intervals [181]:
				xmin = 97.4449
				xmax = 97.4949
				text = "T"
			intervals [182]:
				xmin = 97.4949
				xmax = 97.6749
				text = "ER0"
			intervals [183]:
				xmin = 97.6749
				xmax = 97.7949
				text = "AY2"
			intervals [184]:
				xmin = 97.7949
				xmax = 97.8849
				text = "Z"
			intervals [185]:
				xmin = 97.8849
				xmax = 97.9149
				text = "D"
			intervals [186]:
				xmin = 97.9149
				xmax = 97.9449
				text = "TH"
			intervals [187]:
				xmin = 97.9449
				xmax = 97.9949
				text = "IH1"
			intervals [188]:
				xmin = 97.9949
				xmax = 98.0249
				text = "NG"
			intervals [189]:
				xmin = 98.0249
				xmax = 98.0649
				text = "Z"
			intervals [190]:
				xmin = 98.0649
				xmax = 98.1149
				text = "Y"
			intervals [191]:
				xmin = 98.1149
				xmax = 98.1649
				text = "UW1"
			intervals [192]:
				xmin = 98.1649
				xmax = 98.2949
				text = "HH"
			intervals [193]:
				xmin = 98.2949
				xmax = 98.6049
				text = "AE1"
			intervals [194]:
				xmin = 98.6049
				xmax = 98.6349
				text = "V"
			intervals [195]:
				xmin = 98.6349
				xmax = 98.6649
				text = "N"
			intervals [196]:
				xmin = 98.6649
				xmax = 98.6949
				text = "AW1"
			intervals [197]:
				xmin = 98.6949
				xmax = 98.7349
				text = "AH0"
			intervals [198]:
				xmin = 98.7349
				xmax = 98.8049
				text = "D"
			intervals [199]:
				xmin = 98.8049
				xmax = 98.8349
				text = "EY2"
			intervals [200]:
				xmin = 98.8349
				xmax = 98.9849
				text = "Z"
			intervals [201]:
				xmin = 98.9849
				xmax = 99.0449
				text = "sp"
			intervals [202]:
				xmin = 99.0449
				xmax = 135.1944
				text = ""
			intervals [203]:
				xmin = 135.1944
				xmax = 135.2444
				text = "M"
			intervals [204]:
				xmin = 135.2444
				xmax = 135.3044
				text = "HH"
			intervals [205]:
				xmin = 135.3044
				xmax = 135.6944
				text = "M"
			intervals [206]:
				xmin = 135.6944
				xmax = 136.729
				text = ""
			intervals [207]:
				xmin = 136.729
				xmax = 136.819
				text = "HH"
			intervals [208]:
				xmin = 136.819
				xmax = 136.859
				text = "AW1"
			intervals [209]:
				xmin = 136.859
				xmax = 136.909
				text = "D"
			intervals [210]:
				xmin = 136.909
				xmax = 136.939
				text = "IH0"
			intervals [211]:
				xmin = 136.939
				xmax = 136.969
				text = "D"
			intervals [212]:
				xmin = 136.969
				xmax = 137.009
				text = "Y"
			intervals [213]:
				xmin = 137.009
				xmax = 137.069
				text = "UW1"
			intervals [214]:
				xmin = 137.069
				xmax = 137.149
				text = "W"
			intervals [215]:
				xmin = 137.149
				xmax = 137.199
				text = "ER1"
			intervals [216]:
				xmin = 137.199
				xmax = 137.239
				text = "K"
			intervals [217]:
				xmin = 137.239
				xmax = 137.279
				text = "sp"
			intervals [218]:
				xmin = 137.279
				xmax = 137.329
				text = "DH"
			intervals [219]:
				xmin = 137.329
				xmax = 137.399
				text = "AH0"
			intervals [220]:
				xmin = 137.399
				xmax = 137.469
				text = "B"
			intervals [221]:
				xmin = 137.469
				xmax = 137.579
				text = "AY1"
			intervals [222]:
				xmin = 137.579
				xmax = 137.699
				text = "S"
			intervals [223]:
				xmin = 137.699
				xmax = 137.769
				text = "IH0"
			intervals [224]:
				xmin = 137.769
				xmax = 137.829
				text = "K"
			intervals [225]:
				xmin = 137.829
				xmax = 137.879
				text = "AH0"
			intervals [226]:
				xmin = 137.879
				xmax = 137.909
				text = "L"
			intervals [227]:
				xmin = 137.909
				xmax = 138.029
				text = "R"
			intervals [228]:
				xmin = 138.029
				xmax = 138.169
				text = "EY1"
			intervals [229]:
				xmin = 138.169
				xmax = 138.249
				text = "S"
			intervals [230]:
				xmin = 138.249
				xmax = 138.329
				text = "AH0"
			intervals [231]:
				xmin = 138.329
				xmax = 138.369
				text = "Z"
			intervals [232]:
				xmin = 138.369
				xmax = 138.399
				text = "D"
			intervals [233]:
				xmin = 138.399
				xmax = 138.429
				text = "IH0"
			intervals [234]:
				xmin = 138.429
				xmax = 138.459
				text = "D"
			intervals [235]:
				xmin = 138.459
				xmax = 138.509
				text = "Y"
			intervals [236]:
				xmin = 138.509
				xmax = 138.549
				text = "UW1"
			intervals [237]:
				xmin = 138.549
				xmax = 138.579
				text = "HH"
			intervals [238]:
				xmin = 138.579
				xmax = 138.699
				text = "AE1"
			intervals [239]:
				xmin = 138.699
				xmax = 138.739
				text = "V"
			intervals [240]:
				xmin = 138.739
				xmax = 138.819
				text = "AH0"
			intervals [241]:
				xmin = 138.819
				xmax = 138.909
				text = "S"
			intervals [242]:
				xmin = 138.909
				xmax = 138.959
				text = "T"
			intervals [243]:
				xmin = 138.959
				xmax = 139.089
				text = "AA1"
			intervals [244]:
				xmin = 139.089
				xmax = 139.169
				text = "R"
			intervals [245]:
				xmin = 139.169
				xmax = 139.209
				text = "T"
			intervals [246]:
				xmin = 139.209
				xmax = 139.369
				text = "ER0"
			intervals [247]:
				xmin = 139.369
				xmax = 139.399
				text = "AE1"
			intervals [248]:
				xmin = 139.399
				xmax = 139.439
				text = "N"
			intervals [249]:
				xmin = 139.439
				xmax = 140.9841
				text = "sp"
			intervals [250]:
				xmin = 140.9841
				xmax = 141.4141
				text = "spn"
			intervals [251]:
				xmin = 141.4141
				xmax = 142.3185
				text = ""
			intervals [252]:
				xmin = 142.3185
				xmax = 142.4785
				text = "sil"
			intervals [253]:
				xmin = 142.4785
				xmax = 142.5385
				text = "OW1"
			intervals [254]:
				xmin = 142.5385
				xmax = 142.8785
				text = "sp"
			intervals [255]:
				xmin = 142.8785
				xmax = 162.2863
				text = ""
			intervals [256]:
				xmin = 162.2863
				xmax = 162.7763
				text = "M"
			intervals [257]:
				xmin = 162.7763
				xmax = 163.0957
				text = ""
			intervals [258]:
				xmin = 163.0957
				xmax = 163.3557
				text = "M"
			intervals [259]:
				xmin = 163.3557
				xmax = 163.3857
				text = "HH"
			intervals [260]:
				xmin = 163.3857
				xmax = 163.4457
				text = "M"
			intervals [261]:
				xmin = 163.4457
				xmax = 163.5857
				text = "sp"
			intervals [262]:
				xmin = 163.5857
				xmax = 163.6597
				text = ""
			intervals [263]:
				xmin = 163.6597
				xmax = 163.7297
				text = "W"
			intervals [264]:
				xmin = 163.7297
				xmax = 163.7597
				text = "EH1"
			intervals [265]:
				xmin = 163.7597
				xmax = 163.7897
				text = "L"
			intervals [266]:
				xmin = 163.7897
				xmax = 163.8497
				text = "sp"
			intervals [267]:
				xmin = 163.8497
				xmax = 163.8797
				text = "DH"
			intervals [268]:
				xmin = 163.8797
				xmax = 163.9097
				text = "AH0"
			intervals [269]:
				xmin = 163.9097
				xmax = 163.9797
				text = "T"
			intervals [270]:
				xmin = 163.9797
				xmax = 164.0797
				text = "S"
			intervals [271]:
				xmin = 164.0797
				xmax = 164.1297
				text = "AW1"
			intervals [272]:
				xmin = 164.1297
				xmax = 164.1897
				text = "N"
			intervals [273]:
				xmin = 164.1897
				xmax = 164.2197
				text = "Z"
			intervals [274]:
				xmin = 164.2197
				xmax = 164.2497
				text = "sp"
			intervals [275]:
				xmin = 164.2497
				xmax = 164.3097
				text = "L"
			intervals [276]:
				xmin = 164.3097
				xmax = 164.3397
				text = "AY1"
			intervals [277]:
				xmin = 164.3397
				xmax = 164.3997
				text = "K"
			intervals [278]:
				xmin = 164.3997
				xmax = 164.4697
				text = "sp"
			intervals [279]:
				xmin = 164.4697
				xmax = 164.5797
				text = "F"
			intervals [280]:
				xmin = 164.5797
				xmax = 164.6397
				text = "AH1"
			intervals [281]:
				xmin = 164.6397
				xmax = 164.7197
				text = "N"
			intervals [282]:
				xmin = 164.7197
				xmax = 164.7497
				text = "sp"
			intervals [283]:
				xmin = 164.7497
				xmax = 165.9617
				text = ""
			intervals [284]:
				xmin = 165.9617
				xmax = 167.0617
				text = "spn"
			intervals [285]:
				xmin = 167.0617
				xmax = 167.1933
				text = ""
			intervals [286]:
				xmin = 167.1933
				xmax = 167.2833
				text = "HH"
			intervals [287]:
				xmin = 167.2833
				xmax = 167.3133
				text = "AW1"
			intervals [288]:
				xmin = 167.3133
				xmax = 167.3733
				text = "AH0"
			intervals [289]:
				xmin = 167.3733
				xmax = 167.4133
				text = "D"
			intervals [290]:
				xmin = 167.4133
				xmax = 167.4633
				text = "Y"
			intervals [291]:
				xmin = 167.4633
				xmax = 167.4933
				text = "UW1"
			intervals [292]:
				xmin = 167.4933
				xmax = 167.6133
				text = "P"
			intervals [293]:
				xmin = 167.6133
				xmax = 167.6733
				text = "L"
			intervals [294]:
				xmin = 167.6733
				xmax = 167.7133
				text = "EY1"
			intervals [295]:
				xmin = 167.7133
				xmax = 167.8233
				text = "HH"
			intervals [296]:
				xmin = 167.8233
				xmax = 167.8933
				text = "AY1"
			intervals [297]:
				xmin = 167.8933
				xmax = 167.9933
				text = "D"
			intervals [298]:
				xmin = 167.9933
				xmax = 168.0333
				text = "AH0"
			intervals [299]:
				xmin = 168.0333
				xmax = 168.0833
				text = "N"
			intervals [300]:
				xmin = 168.0833
				xmax = 168.1933
				text = "S"
			intervals [301]:
				xmin = 168.1933
				xmax = 168.3233
				text = "IY1"
			intervals [302]:
				xmin = 168.3233
				xmax = 168.3633
				text = "K"
			intervals [303]:
				xmin = 168.3633
				xmax = 168.5633
				text = "sp"
			intervals [304]:
				xmin = 168.5633
				xmax = 198.604
				text = ""
			intervals [305]:
				xmin = 198.604
				xmax = 198.824
				text = "M"
			intervals [306]:
				xmin = 198.824
				xmax = 198.914
				text = "HH"
			intervals [307]:
				xmin = 198.914
				xmax = 198.984
				text = "M"
			intervals [308]:
				xmin = 198.984
				xmax = 200.8632
				text = "sp"
			intervals [309]:
				xmin = 200.8632
				xmax = 200.9432
				text = "Y"
			intervals [310]:
				xmin = 200.9432
				xmax = 201.0832
				text = "AE1"
			intervals [311]:
				xmin = 201.0832
				xmax = 201.2632
				text = "sp"
			intervals [312]:
				xmin = 201.2632
				xmax = 202.294
				text = ""
			intervals [313]:
				xmin = 202.294
				xmax = 202.404
				text = "HH"
			intervals [314]:
				xmin = 202.404
				xmax = 202.434
				text = "W"
			intervals [315]:
				xmin = 202.434
				xmax = 202.464
				text = "EH1"
			intervals [316]:
				xmin = 202.464
				xmax = 202.544
				text = "N"
			intervals [317]:
				xmin = 202.544
				xmax = 202.604
				text = "S"
			intervals [318]:
				xmin = 202.604
				xmax = 202.644
				text = "AH1"
			intervals [319]:
				xmin = 202.644
				xmax = 202.704
				text = "M"
			intervals [320]:
				xmin = 202.704
				xmax = 202.744
				text = "AH0"
			intervals [321]:
				xmin = 202.744
				xmax = 202.774
				text = "V"
			intervals [322]:
				xmin = 202.774
				xmax = 202.814
				text = "DH"
			intervals [323]:
				xmin = 202.814
				xmax = 202.904
				text = "IY0"
			intervals [324]:
				xmin = 202.904
				xmax = 202.964
				text = "AH0"
			intervals [325]:
				xmin = 202.964
				xmax = 203.034
				text = "D"
			intervals [326]:
				xmin = 203.034
				xmax = 203.104
				text = "AH1"
			intervals [327]:
				xmin = 203.104
				xmax = 203.194
				text = "L"
			intervals [328]:
				xmin = 203.194
				xmax = 203.234
				text = "T"
			intervals [329]:
				xmin = 203.234
				xmax = 203.274
				text = "S"
			intervals [330]:
				xmin = 203.274
				xmax = 203.314
				text = "DH"
			intervals [331]:
				xmin = 203.314
				xmax = 203.344
				text = "AH0"
			intervals [332]:
				xmin = 203.344
				xmax = 203.374
				text = "T"
			intervals [333]:
				xmin = 203.374
				xmax = 203.424
				text = "ER0"
			intervals [334]:
				xmin = 203.424
				xmax = 203.454
				text = "G"
			intervals [335]:
				xmin = 203.454
				xmax = 203.484
				text = "OW1"
			intervals [336]:
				xmin = 203.484
				xmax = 203.514
				text = "IH0"
			intervals [337]:
				xmin = 203.514
				xmax = 203.544
				text = "N"
			intervals [338]:
				xmin = 203.544
				xmax = 203.574
				text = "T"
			intervals [339]:
				xmin = 203.574
				xmax = 203.644
				text = "AH0"
			intervals [340]:
				xmin = 203.644
				xmax = 203.684
				text = "L"
			intervals [341]:
				xmin = 203.684
				xmax = 203.734
				text = "IH1"
			intervals [342]:
				xmin = 203.734
				xmax = 203.844
				text = "S"
			intervals [343]:
				xmin = 203.844
				xmax = 203.884
				text = "AH0"
			intervals [344]:
				xmin = 203.884
				xmax = 203.914
				text = "N"
			intervals [345]:
				xmin = 203.914
				xmax = 203.944
				text = "T"
			intervals [346]:
				xmin = 203.944
				xmax = 203.974
				text = "IH0"
			intervals [347]:
				xmin = 203.974
				xmax = 204.004
				text = "DH"
			intervals [348]:
				xmin = 204.004
				xmax = 204.154
				text = "IH0"
			intervals [349]:
				xmin = 204.154
				xmax = 204.274
				text = "S"
			intervals [350]:
				xmin = 204.274
				xmax = 204.324
				text = "Y"
			intervals [351]:
				xmin = 204.324
				xmax = 204.364
				text = "UW1"
			intervals [352]:
				xmin = 204.364
				xmax = 204.394
				text = "N"
			intervals [353]:
				xmin = 204.394
				xmax = 204.604
				text = "OW1"
			intervals [354]:
				xmin = 204.604
				xmax = 204.744
				text = "sp"
			intervals [355]:
				xmin = 204.744
				xmax = 204.804
				text = "W"
			intervals [356]:
				xmin = 204.804
				xmax = 204.874
				text = "AH0"
			intervals [357]:
				xmin = 204.874
				xmax = 204.954
				text = "L"
			intervals [358]:
				xmin = 204.954
				xmax = 205.024
				text = "sp"
			intervals [359]:
				xmin = 205.024
				xmax = 205.054
				text = "F"
			intervals [360]:
				xmin = 205.054
				xmax = 205.224
				text = "ER0"
			intervals [361]:
				xmin = 205.224
				xmax = 205.274
				text = "G"
			intervals [362]:
				xmin = 205.274
				xmax = 205.324
				text = "EH1"
			intervals [363]:
				xmin = 205.324
				xmax = 205.414
				text = "T"
			intervals [364]:
				xmin = 205.414
				xmax = 205.754
				text = "sp"
			intervals [365]:
				xmin = 205.754
				xmax = 205.794
				text = "HH"
			intervals [366]:
				xmin = 205.794
				xmax = 205.914
				text = "AW1"
			intervals [367]:
				xmin = 205.914
				xmax = 205.994
				text = "Y"
			intervals [368]:
				xmin = 205.994
				xmax = 206.054
				text = "UW1"
			intervals [369]:
				xmin = 206.054
				xmax = 206.204
				text = "P"
			intervals [370]:
				xmin = 206.204
				xmax = 206.274
				text = "L"
			intervals [371]:
				xmin = 206.274
				xmax = 206.434
				text = "EY1"
			intervals [372]:
				xmin = 206.434
				xmax = 206.554
				text = "S"
			intervals [373]:
				xmin = 206.554
				xmax = 206.634
				text = "OW1"
			intervals [374]:
				xmin = 206.634
				xmax = 207.5181
				text = "sp"
			intervals [375]:
				xmin = 207.5181
				xmax = 207.5481
				text = "DH"
			intervals [376]:
				xmin = 207.5481
				xmax = 207.5781
				text = "AE1"
			intervals [377]:
				xmin = 207.5781
				xmax = 207.6181
				text = "T"
			intervals [378]:
				xmin = 207.6181
				xmax = 207.6781
				text = "S"
			intervals [379]:
				xmin = 207.6781
				xmax = 207.7381
				text = "W"
			intervals [380]:
				xmin = 207.7381
				xmax = 207.7781
				text = "AY1"
			intervals [381]:
				xmin = 207.7781
				xmax = 207.8081
				text = "AY1"
			intervals [382]:
				xmin = 207.8081
				xmax = 207.8681
				text = "M"
			intervals [383]:
				xmin = 207.8681
				xmax = 207.9381
				text = "T"
			intervals [384]:
				xmin = 207.9381
				xmax = 207.9881
				text = "R"
			intervals [385]:
				xmin = 207.9881
				xmax = 208.0281
				text = "AY1"
			intervals [386]:
				xmin = 208.0281
				xmax = 208.0781
				text = "IH0"
			intervals [387]:
				xmin = 208.0781
				xmax = 208.1081
				text = "NG"
			intervals [388]:
				xmin = 208.1081
				xmax = 208.1381
				text = "T"
			intervals [389]:
				xmin = 208.1381
				xmax = 208.1681
				text = "IH0"
			intervals [390]:
				xmin = 208.1681
				xmax = 208.2781
				text = "IY1"
			intervals [391]:
				xmin = 208.2781
				xmax = 208.3281
				text = "V"
			intervals [392]:
				xmin = 208.3281
				xmax = 208.4081
				text = "IH0"
			intervals [393]:
				xmin = 208.4081
				xmax = 208.4381
				text = "N"
			intervals [394]:
				xmin = 208.4381
				xmax = 208.4781
				text = "DH"
			intervals [395]:
				xmin = 208.4781
				xmax = 208.6981
				text = "OW1"
			intervals [396]:
				xmin = 208.6981
				xmax = 208.7481
				text = "Y"
			intervals [397]:
				xmin = 208.7481
				xmax = 208.7881
				text = "UW1"
			intervals [398]:
				xmin = 208.7881
				xmax = 208.9281
				text = "S"
			intervals [399]:
				xmin = 208.9281
				xmax = 208.9981
				text = "EY1"
			intervals [400]:
				xmin = 208.9981
				xmax = 209.0281
				text = "IH1"
			intervals [401]:
				xmin = 209.0281
				xmax = 209.0981
				text = "T"
			intervals [402]:
				xmin = 209.0981
				xmax = 209.1481
				text = "Z"
			intervals [403]:
				xmin = 209.1481
				xmax = 209.1981
				text = "DH"
			intervals [404]:
				xmin = 209.1981
				xmax = 209.2281
				text = "IY0"
			intervals [405]:
				xmin = 209.2281
				xmax = 209.2981
				text = "Y"
			intervals [406]:
				xmin = 209.2981
				xmax = 209.3281
				text = "UW1"
			intervals [407]:
				xmin = 209.3281
				xmax = 209.3581
				text = "ZH"
			intervals [408]:
				xmin = 209.3581
				xmax = 209.4981
				text = "UW0"
			intervals [409]:
				xmin = 209.4981
				xmax = 209.5881
				text = "AH0"
			intervals [410]:
				xmin = 209.5881
				xmax = 209.6781
				text = "L"
			intervals [411]:
				xmin = 209.6781
				xmax = 209.7381
				text = "S"
			intervals [412]:
				xmin = 209.7381
				xmax = 209.7881
				text = "AH1"
			intervals [413]:
				xmin = 209.7881
				xmax = 209.8381
				text = "M"
			intervals [414]:
				xmin = 209.8381
				xmax = 209.8981
				text = "sp"
			intervals [415]:
				xmin = 209.8981
				xmax = 209.9381
				text = "P"
			intervals [416]:
				xmin = 209.9381
				xmax = 210.0181
				text = "IY1"
			intervals [417]:
				xmin = 210.0181
				xmax = 210.0881
				text = "P"
			intervals [418]:
				xmin = 210.0881
				xmax = 210.1181
				text = "AH0"
			intervals [419]:
				xmin = 210.1181
				xmax = 210.1881
				text = "L"
			intervals [420]:
				xmin = 210.1881
				xmax = 210.2181
				text = "sp"
			intervals [421]:
				xmin = 210.2181
				xmax = 210.2481
				text = "M"
			intervals [422]:
				xmin = 210.2481
				xmax = 210.3281
				text = "AY1"
			intervals [423]:
				xmin = 210.3281
				xmax = 210.3681
				text = "T"
			intervals [424]:
				xmin = 210.3681
				xmax = 210.4281
				text = "N"
			intervals [425]:
				xmin = 210.4281
				xmax = 210.4881
				text = "AA1"
			intervals [426]:
				xmin = 210.4881
				xmax = 210.5181
				text = "T"
			intervals [427]:
				xmin = 210.5181
				xmax = 210.5581
				text = "sp"
			intervals [428]:
				xmin = 210.5581
				xmax = 210.6081
				text = "N"
			intervals [429]:
				xmin = 210.6081
				xmax = 210.6881
				text = "OW1"
			intervals [430]:
				xmin = 210.6881
				xmax = 210.7281
				text = "W"
			intervals [431]:
				xmin = 210.7281
				xmax = 210.7781
				text = "AH1"
			intervals [432]:
				xmin = 210.7781
				xmax = 210.8481
				text = "T"
			intervals [433]:
				xmin = 210.8481
				xmax = 210.9081
				text = "DH"
			intervals [434]:
				xmin = 210.9081
				xmax = 210.9681
				text = "IY0"
			intervals [435]:
				xmin = 210.9681
				xmax = 211.2581
				text = "sp"
			intervals [436]:
				xmin = 211.2581
				xmax = 211.3181
				text = "Y"
			intervals [437]:
				xmin = 211.3181
				xmax = 211.3481
				text = "UW1"
			intervals [438]:
				xmin = 211.3481
				xmax = 211.3881
				text = "ZH"
			intervals [439]:
				xmin = 211.3881
				xmax = 211.4181
				text = "UW0"
			intervals [440]:
				xmin = 211.4181
				xmax = 211.4681
				text = "AH0"
			intervals [441]:
				xmin = 211.4681
				xmax = 211.5681
				text = "L"
			intervals [442]:
				xmin = 211.5681
				xmax = 211.7081
				text = "IH1"
			intervals [443]:
				xmin = 211.7081
				xmax = 211.8181
				text = "Z"
			intervals [444]:
				xmin = 211.8181
				xmax = 212.3159
				text = ""
			intervals [445]:
				xmin = 212.3159
				xmax = 212.4459
				text = "S"
			intervals [446]:
				xmin = 212.4459
				xmax = 212.5359
				text = "OW1"
			intervals [447]:
				xmin = 212.5359
				xmax = 212.5859
				text = "HH"
			intervals [448]:
				xmin = 212.5859
				xmax = 212.7659
				text = "AW1"
			intervals [449]:
				xmin = 212.7659
				xmax = 212.8959
				text = "HH"
			intervals [450]:
				xmin = 212.8959
				xmax = 212.9859
				text = "AW1"
			intervals [451]:
				xmin = 212.9859
				xmax = 213.0259
				text = "W"
			intervals [452]:
				xmin = 213.0259
				xmax = 213.0859
				text = "UH1"
			intervals [453]:
				xmin = 213.0859
				xmax = 213.1559
				text = "D"
			intervals [454]:
				xmin = 213.1559
				xmax = 213.2059
				text = "Y"
			intervals [455]:
				xmin = 213.2059
				xmax = 213.2559
				text = "UW1"
			intervals [456]:
				xmin = 213.2559
				xmax = 213.4059
				text = "S"
			intervals [457]:
				xmin = 213.4059
				xmax = 213.4659
				text = "T"
			intervals [458]:
				xmin = 213.4659
				xmax = 213.5659
				text = "AA1"
			intervals [459]:
				xmin = 213.5659
				xmax = 213.6459
				text = "R"
			intervals [460]:
				xmin = 213.6459
				xmax = 213.6959
				text = "T"
			intervals [461]:
				xmin = 213.6959
				xmax = 213.8559
				text = "AW1"
			intervals [462]:
				xmin = 213.8559
				xmax = 213.9359
				text = "T"
			intervals [463]:
				xmin = 213.9359
				xmax = 214.6673
				text = "sp"
			intervals [464]:
				xmin = 214.6673
				xmax = 214.8173
				text = "S"
			intervals [465]:
				xmin = 214.8173
				xmax = 214.8673
				text = "EY1"
			intervals [466]:
				xmin = 214.8673
				xmax = 214.9273
				text = "Y"
			intervals [467]:
				xmin = 214.9273
				xmax = 214.9573
				text = "UW1"
			intervals [468]:
				xmin = 214.9573
				xmax = 214.9873
				text = "R"
			intervals [469]:
				xmin = 214.9873
				xmax = 215.0273
				text = "G"
			intervals [470]:
				xmin = 215.0273
				xmax = 215.0573
				text = "OW1"
			intervals [471]:
				xmin = 215.0573
				xmax = 215.0873
				text = "IH0"
			intervals [472]:
				xmin = 215.0873
				xmax = 215.1173
				text = "NG"
			intervals [473]:
				xmin = 215.1173
				xmax = 215.1473
				text = "T"
			intervals [474]:
				xmin = 215.1473
				xmax = 215.1773
				text = "IH0"
			intervals [475]:
				xmin = 215.1773
				xmax = 215.2273
				text = "JH"
			intervals [476]:
				xmin = 215.2273
				xmax = 215.3173
				text = "IH0"
			intervals [477]:
				xmin = 215.3173
				xmax = 215.3573
				text = "S"
			intervals [478]:
				xmin = 215.3573
				xmax = 215.3973
				text = "S"
			intervals [479]:
				xmin = 215.3973
				xmax = 215.4673
				text = "T"
			intervals [480]:
				xmin = 215.4673
				xmax = 215.5273
				text = "AA1"
			intervals [481]:
				xmin = 215.5273
				xmax = 215.5873
				text = "R"
			intervals [482]:
				xmin = 215.5873
				xmax = 215.6173
				text = "T"
			intervals [483]:
				xmin = 215.6173
				xmax = 215.6673
				text = "EY1"
			intervals [484]:
				xmin = 215.6673
				xmax = 215.7173
				text = "G"
			intervals [485]:
				xmin = 215.7173
				xmax = 215.7973
				text = "EY1"
			intervals [486]:
				xmin = 215.7973
				xmax = 215.8373
				text = "M"
			intervals [487]:
				xmin = 215.8373
				xmax = 215.8673
				text = "AH0"
			intervals [488]:
				xmin = 215.8673
				xmax = 215.8973
				text = "V"
			intervals [489]:
				xmin = 215.8973
				xmax = 215.9273
				text = "sp"
			intervals [490]:
				xmin = 215.9273
				xmax = 215.9773
				text = "HH"
			intervals [491]:
				xmin = 215.9773
				xmax = 216.0173
				text = "AY1"
			intervals [492]:
				xmin = 216.0173
				xmax = 216.0973
				text = "D"
			intervals [493]:
				xmin = 216.0973
				xmax = 216.1273
				text = "AH0"
			intervals [494]:
				xmin = 216.1273
				xmax = 216.2173
				text = "N"
			intervals [495]:
				xmin = 216.2173
				xmax = 216.3173
				text = "S"
			intervals [496]:
				xmin = 216.3173
				xmax = 216.4073
				text = "IY1"
			intervals [497]:
				xmin = 216.4073
				xmax = 216.4673
				text = "K"
			intervals [498]:
				xmin = 216.4673
				xmax = 216.5173
				text = "HH"
			intervals [499]:
				xmin = 216.5173
				xmax = 216.5573
				text = "W"
			intervals [500]:
				xmin = 216.5573
				xmax = 216.5973
				text = "AH1"
			intervals [501]:
				xmin = 216.5973
				xmax = 216.6473
				text = "T"
			intervals [502]:
				xmin = 216.6473
				xmax = 216.7673
				text = "AO1"
			intervals [503]:
				xmin = 216.7673
				xmax = 216.8473
				text = "L"
			intervals [504]:
				xmin = 216.8473
				xmax = 216.8773
				text = "W"
			intervals [505]:
				xmin = 216.8773
				xmax = 216.9073
				text = "UH1"
			intervals [506]:
				xmin = 216.9073
				xmax = 216.9673
				text = "D"
			intervals [507]:
				xmin = 216.9673
				xmax = 217.0473
				text = "Y"
			intervals [508]:
				xmin = 217.0473
				xmax = 217.0773
				text = "UW1"
			intervals [509]:
				xmin = 217.0773
				xmax = 217.1073
				text = "D"
			intervals [510]:
				xmin = 217.1073
				xmax = 217.1973
				text = "UW1"
			intervals [511]:
				xmin = 217.1973
				xmax = 217.3673
				text = "sp"
			intervals [512]:
				xmin = 217.3673
				xmax = 245.3902
				text = ""
			intervals [513]:
				xmin = 245.3902
				xmax = 245.7602
				text = "M"
			intervals [514]:
				xmin = 245.7602
				xmax = 245.8102
				text = "HH"
			intervals [515]:
				xmin = 245.8102
				xmax = 245.8502
				text = "M"
			intervals [516]:
				xmin = 245.8502
				xmax = 270.249
				text = ""
			intervals [517]:
				xmin = 270.249
				xmax = 270.449
				text = "M"
			intervals [518]:
				xmin = 270.449
				xmax = 270.479
				text = "HH"
			intervals [519]:
				xmin = 270.479
				xmax = 270.789
				text = "M"
			intervals [520]:
				xmin = 270.789
				xmax = 297.1504
				text = ""
			intervals [521]:
				xmin = 297.1504
				xmax = 297.2204
				text = "HH"
			intervals [522]:
				xmin = 297.2204
				xmax = 297.3404
				text = "M"
			intervals [523]:
				xmin = 297.3404
				xmax = 297.6204
				text = "sp"
			intervals [524]:
				xmin = 297.6204
				xmax = 297.7004
				text = "G"
			intervals [525]:
				xmin = 297.7004
				xmax = 297.7804
				text = "IH0"
			intervals [526]:
				xmin = 297.7804
				xmax = 297.8104
				text = "D"
			intervals [527]:
				xmin = 297.8104
				xmax = 297.9004
				text = "sp"
			intervals [528]:
				xmin = 297.9004
				xmax = 298.4798
				text = ""
			intervals [529]:
				xmin = 298.4798
				xmax = 298.5298
				text = "IH0"
			intervals [530]:
				xmin = 298.5298
				xmax = 298.5698
				text = "Z"
			intervals [531]:
				xmin = 298.5698
				xmax = 298.6198
				text = "DH"
			intervals [532]:
				xmin = 298.6198
				xmax = 298.6498
				text = "EH1"
			intervals [533]:
				xmin = 298.6498
				xmax = 298.6798
				text = "R"
			intervals [534]:
				xmin = 298.6798
				xmax = 298.7298
				text = "EH1"
			intervals [535]:
				xmin = 298.7298
				xmax = 298.7698
				text = "N"
			intervals [536]:
				xmin = 298.7698
				xmax = 298.8498
				text = "IY0"
			intervals [537]:
				xmin = 298.8498
				xmax = 298.8998
				text = "AH1"
			intervals [538]:
				xmin = 298.8998
				xmax = 298.9398
				text = "DH"
			intervals [539]:
				xmin = 298.9398
				xmax = 299.0098
				text = "ER0"
			intervals [540]:
				xmin = 299.0098
				xmax = 299.1298
				text = "W"
			intervals [541]:
				xmin = 299.1298
				xmax = 299.2398
				text = "EY1"
			intervals [542]:
				xmin = 299.2398
				xmax = 299.3098
				text = "AH0"
			intervals [543]:
				xmin = 299.3098
				xmax = 299.3498
				text = "V"
			intervals [544]:
				xmin = 299.3498
				xmax = 299.3898
				text = "P"
			intervals [545]:
				xmin = 299.3898
				xmax = 299.4498
				text = "IH1"
			intervals [546]:
				xmin = 299.4498
				xmax = 299.5298
				text = "K"
			intervals [547]:
				xmin = 299.5298
				xmax = 299.5798
				text = "IH0"
			intervals [548]:
				xmin = 299.5798
				xmax = 299.6098
				text = "N"
			intervals [549]:
				xmin = 299.6098
				xmax = 299.6398
				text = "DH"
			intervals [550]:
				xmin = 299.6398
				xmax = 299.6798
				text = "AH1"
			intervals [551]:
				xmin = 299.6798
				xmax = 299.8198
				text = "F"
			intervals [552]:
				xmin = 299.8198
				xmax = 299.9398
				text = "ER1"
			intervals [553]:
				xmin = 299.9398
				xmax = 300.0098
				text = "S"
			intervals [554]:
				xmin = 300.0098
				xmax = 300.0398
				text = "T"
			intervals [555]:
				xmin = 300.0398
				xmax = 300.1598
				text = "G"
			intervals [556]:
				xmin = 300.1598
				xmax = 300.2398
				text = "AY1"
			intervals [557]:
				xmin = 300.2398
				xmax = 300.3598
				text = "T"
			intervals [558]:
				xmin = 300.3598
				xmax = 300.3998
				text = "AH0"
			intervals [559]:
				xmin = 300.3998
				xmax = 300.4498
				text = "B"
			intervals [560]:
				xmin = 300.4498
				xmax = 300.5598
				text = "IY1"
			intervals [561]:
				xmin = 300.5598
				xmax = 300.6398
				text = "IH1"
			intervals [562]:
				xmin = 300.6398
				xmax = 300.6998
				text = "T"
			intervals [563]:
				xmin = 300.6998
				xmax = 300.7898
				text = "sp"
			intervals [564]:
				xmin = 300.7898
				xmax = 300.8598
				text = "B"
			intervals [565]:
				xmin = 300.8598
				xmax = 300.9398
				text = "IH0"
			intervals [566]:
				xmin = 300.9398
				xmax = 301.0898
				text = "S"
			intervals [567]:
				xmin = 301.0898
				xmax = 301.2198
				text = "AY1"
			intervals [568]:
				xmin = 301.2198
				xmax = 301.4098
				text = "D"
			intervals [569]:
				xmin = 301.4098
				xmax = 301.4998
				text = "Z"
			intervals [570]:
				xmin = 301.4998
				xmax = 301.6598
				text = "AH1"
			intervals [571]:
				xmin = 301.6598
				xmax = 301.7798
				text = "sp"
			intervals [572]:
				xmin = 301.7798
				xmax = 301.8698
				text = "HH"
			intervals [573]:
				xmin = 301.8698
				xmax = 301.9198
				text = "AE1"
			intervals [574]:
				xmin = 301.9198
				xmax = 301.9798
				text = "V"
			intervals [575]:
				xmin = 301.9798
				xmax = 302.0098
				text = "IH0"
			intervals [576]:
				xmin = 302.0098
				xmax = 302.0998
				text = "N"
			intervals [577]:
				xmin = 302.0998
				xmax = 302.1798
				text = "S"
			intervals [578]:
				xmin = 302.1798
				xmax = 302.2198
				text = "AH1"
			intervals [579]:
				xmin = 302.2198
				xmax = 302.2898
				text = "M"
			intervals [580]:
				xmin = 302.2898
				xmax = 302.3898
				text = "TH"
			intervals [581]:
				xmin = 302.3898
				xmax = 302.4498
				text = "IH0"
			intervals [582]:
				xmin = 302.4498
				xmax = 302.4798
				text = "N"
			intervals [583]:
				xmin = 302.4798
				xmax = 302.5598
				text = "AA1"
			intervals [584]:
				xmin = 302.5598
				xmax = 302.5898
				text = "N"
			intervals [585]:
				xmin = 302.5898
				xmax = 302.6198
				text = "IH0"
			intervals [586]:
				xmin = 302.6198
				xmax = 302.6498
				text = "M"
			intervals [587]:
				xmin = 302.6498
				xmax = 336.2469
				text = "sp"
			intervals [588]:
				xmin = 336.2469
				xmax = 336.2769
				text = "G"
			intervals [589]:
				xmin = 336.2769
				xmax = 336.3069
				text = "R"
			intervals [590]:
				xmin = 336.3069
				xmax = 336.3369
				text = "EY1"
			intervals [591]:
				xmin = 336.3369
				xmax = 336.3969
				text = "T"
			intervals [592]:
				xmin = 336.3969
				xmax = 336.5469
				text = "sp"
			intervals [593]:
				xmin = 336.5469
				xmax = 337.1221
				text = ""
			intervals [594]:
				xmin = 337.1221
				xmax = 337.2021
				text = "D"
			intervals [595]:
				xmin = 337.2021
				xmax = 337.2321
				text = "UW1"
			intervals [596]:
				xmin = 337.2321
				xmax = 337.2621
				text = "Y"
			intervals [597]:
				xmin = 337.2621
				xmax = 337.2921
				text = "UW1"
			intervals [598]:
				xmin = 337.2921
				xmax = 337.3221
				text = "R"
			intervals [599]:
				xmin = 337.3221
				xmax = 337.3521
				text = "IH0"
			intervals [600]:
				xmin = 337.3521
				xmax = 337.3821
				text = "M"
			intervals [601]:
				xmin = 337.3821
				xmax = 337.4121
				text = "EH1"
			intervals [602]:
				xmin = 337.4121
				xmax = 337.4421
				text = "M"
			intervals [603]:
				xmin = 337.4421
				xmax = 337.4821
				text = "B"
			intervals [604]:
				xmin = 337.4821
				xmax = 337.5221
				text = "ER0"
			intervals [605]:
				xmin = 337.5221
				xmax = 337.5521
				text = "EH1"
			intervals [606]:
				xmin = 337.5521
				xmax = 337.6221
				text = "N"
			intervals [607]:
				xmin = 337.6221
				xmax = 337.6621
				text = "IY0"
			intervals [608]:
				xmin = 337.6621
				xmax = 337.6921
				text = "AH0"
			intervals [609]:
				xmin = 337.6921
				xmax = 337.7221
				text = "V"
			intervals [610]:
				xmin = 337.7221
				xmax = 337.7521
				text = "DH"
			intervals [611]:
				xmin = 337.7521
				xmax = 337.8521
				text = "IY0"
			intervals [612]:
				xmin = 337.8521
				xmax = 337.9121
				text = "AH1"
			intervals [613]:
				xmin = 337.9121
				xmax = 337.9421
				text = "DH"
			intervals [614]:
				xmin = 337.9421
				xmax = 338.0621
				text = "ER0"
			intervals [615]:
				xmin = 338.0621
				xmax = 338.1221
				text = "Z"
			intervals [616]:
				xmin = 338.1221
				xmax = 338.1821
				text = "W"
			intervals [617]:
				xmin = 338.1821
				xmax = 338.2121
				text = "AH0"
			intervals [618]:
				xmin = 338.2121
				xmax = 338.2421
				text = "Z"
			intervals [619]:
				xmin = 338.2421
				xmax = 338.2721
				text = "DH"
			intervals [620]:
				xmin = 338.2721
				xmax = 338.3021
				text = "EH1"
			intervals [621]:
				xmin = 338.3021
				xmax = 338.3721
				text = "R"
			intervals [622]:
				xmin = 338.3721
				xmax = 338.4121
				text = "EH1"
			intervals [623]:
				xmin = 338.4121
				xmax = 338.4621
				text = "N"
			intervals [624]:
				xmin = 338.4621
				xmax = 338.5321
				text = "IY0"
			intervals [625]:
				xmin = 338.5321
				xmax = 338.6121
				text = "AH0"
			intervals [626]:
				xmin = 338.6121
				xmax = 338.6621
				text = "B"
			intervals [627]:
				xmin = 338.6621
				xmax = 338.7521
				text = "AW1"
			intervals [628]:
				xmin = 338.7521
				xmax = 338.8421
				text = "T"
			intervals [629]:
				xmin = 338.8421
				xmax = 338.8721
				text = "sp"
			intervals [630]:
				xmin = 338.8721
				xmax = 338.9421
				text = "HH"
			intervals [631]:
				xmin = 338.9421
				xmax = 338.9821
				text = "W"
			intervals [632]:
				xmin = 338.9821
				xmax = 339.0321
				text = "AH1"
			intervals [633]:
				xmin = 339.0321
				xmax = 339.0821
				text = "N"
			intervals [634]:
				xmin = 339.0821
				xmax = 339.1521
				text = "AH0"
			intervals [635]:
				xmin = 339.1521
				xmax = 339.1921
				text = "B"
			intervals [636]:
				xmin = 339.1921
				xmax = 339.2921
				text = "AW1"
			intervals [637]:
				xmin = 339.2921
				xmax = 339.4221
				text = "T"
			intervals [638]:
				xmin = 339.4221
				xmax = 339.4521
				text = "sp"
			intervals [639]:
				xmin = 339.4521
				xmax = 339.4821
				text = "P"
			intervals [640]:
				xmin = 339.4821
				xmax = 339.5121
				text = "AH0"
			intervals [641]:
				xmin = 339.5121
				xmax = 339.6221
				text = "T"
			intervals [642]:
				xmin = 339.6221
				xmax = 339.7421
				text = "EY1"
			intervals [643]:
				xmin = 339.7421
				xmax = 339.8421
				text = "T"
			intervals [644]:
				xmin = 339.8421
				xmax = 339.8721
				text = "OW0"
			intervals [645]:
				xmin = 339.8721
				xmax = 339.9721
				text = "Z"
			intervals [646]:
				xmin = 339.9721
				xmax = 340.0021
				text = "sp"
			intervals [647]:
				xmin = 340.0021
				xmax = 340.1321
				text = "ER0"
			intervals [648]:
				xmin = 340.1321
				xmax = 340.8327
				text = ""
			intervals [649]:
				xmin = 340.8327
				xmax = 340.8627
				text = "DH"
			intervals [650]:
				xmin = 340.8627
				xmax = 340.8927
				text = "AH0"
			intervals [651]:
				xmin = 340.8927
				xmax = 340.9227
				text = "T"
			intervals [652]:
				xmin = 340.9227
				xmax = 340.9627
				text = "sp"
			intervals [653]:
				xmin = 340.9627
				xmax = 340.9927
				text = "Y"
			intervals [654]:
				xmin = 340.9927
				xmax = 341.0327
				text = "UW1"
			intervals [655]:
				xmin = 341.0327
				xmax = 341.1027
				text = "D"
			intervals [656]:
				xmin = 341.1027
				xmax = 341.1827
				text = "UW1"
			intervals [657]:
				xmin = 341.1827
				xmax = 349.3585
				text = "sp"
			intervals [658]:
				xmin = 349.3585
				xmax = 349.4085
				text = "Y"
			intervals [659]:
				xmin = 349.4085
				xmax = 349.4485
				text = "UW1"
			intervals [660]:
				xmin = 349.4485
				xmax = 349.4785
				text = "K"
			intervals [661]:
				xmin = 349.4785
				xmax = 349.5085
				text = "AE1"
			intervals [662]:
				xmin = 349.5085
				xmax = 349.5485
				text = "N"
			intervals [663]:
				xmin = 349.5485
				xmax = 349.5785
				text = "R"
			intervals [664]:
				xmin = 349.5785
				xmax = 349.6685
				text = "IH0"
			intervals [665]:
				xmin = 349.6685
				xmax = 349.6985
				text = "M"
			intervals [666]:
				xmin = 349.6985
				xmax = 349.7585
				text = "EH1"
			intervals [667]:
				xmin = 349.7585
				xmax = 349.8185
				text = "M"
			intervals [668]:
				xmin = 349.8185
				xmax = 349.8585
				text = "B"
			intervals [669]:
				xmin = 349.8585
				xmax = 349.9385
				text = "ER0"
			intervals [670]:
				xmin = 349.9385
				xmax = 349.9985
				text = "sp"
			intervals [671]:
				xmin = 349.9985
				xmax = 350.0485
				text = "M"
			intervals [672]:
				xmin = 350.0485
				xmax = 350.0985
				text = "AO1"
			intervals [673]:
				xmin = 350.0985
				xmax = 350.1285
				text = "R"
			intervals [674]:
				xmin = 350.1285
				xmax = 350.3885
				text = "sp"
			intervals [675]:
				xmin = 350.3885
				xmax = 350.4613
				text = ""
			intervals [676]:
				xmin = 350.4613
				xmax = 351.5313
				text = "spn"
			intervals [677]:
				xmin = 351.5313
				xmax = 352.2305
				text = ""
			intervals [678]:
				xmin = 352.2305
				xmax = 352.3005
				text = "W"
			intervals [679]:
				xmin = 352.3005
				xmax = 352.3305
				text = "EH1"
			intervals [680]:
				xmin = 352.3305
				xmax = 352.3605
				text = "L"
			intervals [681]:
				xmin = 352.3605
				xmax = 352.4205
				text = "Y"
			intervals [682]:
				xmin = 352.4205
				xmax = 352.4805
				text = "UW1"
			intervals [683]:
				xmin = 352.4805
				xmax = 352.5305
				text = "R"
			intervals [684]:
				xmin = 352.5305
				xmax = 352.6105
				text = "D"
			intervals [685]:
				xmin = 352.6105
				xmax = 352.7205
				text = "UW1"
			intervals [686]:
				xmin = 352.7205
				xmax = 352.7605
				text = "IH0"
			intervals [687]:
				xmin = 352.7605
				xmax = 352.9405
				text = "NG"
			intervals [688]:
				xmin = 352.9405
				xmax = 352.9905
				text = "W"
			intervals [689]:
				xmin = 352.9905
				xmax = 353.0205
				text = "EH1"
			intervals [690]:
				xmin = 353.0205
				xmax = 353.0705
				text = "L"
			intervals [691]:
				xmin = 353.0705
				xmax = 353.2005
				text = "sp"
			intervals [692]:
				xmin = 353.2005
				xmax = 355.2247
				text = ""
			intervals [693]:
				xmin = 355.2247
				xmax = 355.2647
				text = "D"
			intervals [694]:
				xmin = 355.2647
				xmax = 355.2947
				text = "IH0"
			intervals [695]:
				xmin = 355.2947
				xmax = 355.3447
				text = "D"
			intervals [696]:
				xmin = 355.3447
				xmax = 355.3947
				text = "Y"
			intervals [697]:
				xmin = 355.3947
				xmax = 355.4347
				text = "UW1"
			intervals [698]:
				xmin = 355.4347
				xmax = 355.4747
				text = "EH1"
			intervals [699]:
				xmin = 355.4747
				xmax = 355.5147
				text = "V"
			intervals [700]:
				xmin = 355.5147
				xmax = 355.5747
				text = "ER0"
			intervals [701]:
				xmin = 355.5747
				xmax = 355.6447
				text = "P"
			intervals [702]:
				xmin = 355.6447
				xmax = 355.7147
				text = "L"
			intervals [703]:
				xmin = 355.7147
				xmax = 355.7447
				text = "EY1"
			intervals [704]:
				xmin = 355.7447
				xmax = 355.7947
				text = "EH1"
			intervals [705]:
				xmin = 355.7947
				xmax = 355.8647
				text = "N"
			intervals [706]:
				xmin = 355.8647
				xmax = 355.9247
				text = "IY0"
			intervals [707]:
				xmin = 355.9247
				xmax = 356.0047
				text = "G"
			intervals [708]:
				xmin = 356.0047
				xmax = 356.1047
				text = "EY1"
			intervals [709]:
				xmin = 356.1047
				xmax = 356.1747
				text = "M"
			intervals [710]:
				xmin = 356.1747
				xmax = 356.2047
				text = "Z"
			intervals [711]:
				xmin = 356.2047
				xmax = 356.2447
				text = "W"
			intervals [712]:
				xmin = 356.2447
				xmax = 356.2947
				text = "IH0"
			intervals [713]:
				xmin = 356.2947
				xmax = 356.3447
				text = "TH"
			intervals [714]:
				xmin = 356.3447
				xmax = 356.4247
				text = "B"
			intervals [715]:
				xmin = 356.4247
				xmax = 356.5447
				text = "AA1"
			intervals [716]:
				xmin = 356.5447
				xmax = 356.5747
				text = "T"
			intervals [717]:
				xmin = 356.5747
				xmax = 356.6047
				text = "AH0"
			intervals [718]:
				xmin = 356.6047
				xmax = 356.6647
				text = "L"
			intervals [719]:
				xmin = 356.6647
				xmax = 356.7047
				text = "sp"
			intervals [720]:
				xmin = 356.7047
				xmax = 356.8147
				text = "K"
			intervals [721]:
				xmin = 356.8147
				xmax = 356.8647
				text = "AE1"
			intervals [722]:
				xmin = 356.8647
				xmax = 357.1047
				text = "P"
			intervals [723]:
				xmin = 357.1047
				xmax = 357.2447
				text = "S"
			intervals [724]:
				xmin = 357.2447
				xmax = 357.2947
				text = "sp"
			intervals [725]:
				xmin = 357.2947
				xmax = 371.4426
				text = ""
			intervals [726]:
				xmin = 371.4426
				xmax = 372.1726
				text = "spn"
			intervals [727]:
				xmin = 372.1726
				xmax = 388.2158
				text = ""
			intervals [728]:
				xmin = 388.2158
				xmax = 388.2458
				text = "sil"
			intervals [729]:
				xmin = 388.2458
				xmax = 388.6658
				text = "M"
			intervals [730]:
				xmin = 388.6658
				xmax = 401.252
				text = ""
			intervals [731]:
				xmin = 401.252
				xmax = 401.352
				text = "D"
			intervals [732]:
				xmin = 401.352
				xmax = 401.382
				text = "UW1"
			intervals [733]:
				xmin = 401.382
				xmax = 401.412
				text = "Y"
			intervals [734]:
				xmin = 401.412
				xmax = 401.442
				text = "UW1"
			intervals [735]:
				xmin = 401.442
				xmax = 401.472
				text = "EH1"
			intervals [736]:
				xmin = 401.472
				xmax = 401.502
				text = "V"
			intervals [737]:
				xmin = 401.502
				xmax = 401.602
				text = "ER0"
			intervals [738]:
				xmin = 401.602
				xmax = 401.652
				text = "G"
			intervals [739]:
				xmin = 401.652
				xmax = 401.782
				text = "OW1"
			intervals [740]:
				xmin = 401.782
				xmax = 401.852
				text = "W"
			intervals [741]:
				xmin = 401.852
				xmax = 401.942
				text = "AA1"
			intervals [742]:
				xmin = 401.942
				xmax = 402.072
				text = "CH"
			intervals [743]:
				xmin = 402.072
				xmax = 402.102
				text = "DH"
			intervals [744]:
				xmin = 402.102
				xmax = 402.192
				text = "AH0"
			intervals [745]:
				xmin = 402.192
				xmax = 402.272
				text = "S"
			intervals [746]:
				xmin = 402.272
				xmax = 402.422
				text = "EH1"
			intervals [747]:
				xmin = 402.422
				xmax = 402.522
				text = "N"
			intervals [748]:
				xmin = 402.522
				xmax = 402.552
				text = "AH0"
			intervals [749]:
				xmin = 402.552
				xmax = 402.582
				text = "T"
			intervals [750]:
				xmin = 402.582
				xmax = 402.622
				text = "ER0"
			intervals [751]:
				xmin = 402.622
				xmax = 402.702
				text = "Z"
			intervals [752]:
				xmin = 402.702
				xmax = 402.862
				text = "sp"
			intervals [753]:
				xmin = 402.862
				xmax = 402.892
				text = "EH2"
			intervals [754]:
				xmin = 402.892
				xmax = 402.922
				text = "N"
			intervals [755]:
				xmin = 402.922
				xmax = 402.952
				text = "IY0"
			intervals [756]:
				xmin = 402.952
				xmax = 402.992
				text = "M"
			intervals [757]:
				xmin = 402.992
				xmax = 403.032
				text = "AO1"
			intervals [758]:
				xmin = 403.032
				xmax = 403.122
				text = "R"
			intervals [759]:
				xmin = 403.122
				xmax = 403.222
				text = "sp"
			intervals [760]:
				xmin = 403.222
				xmax = 404.0165
				text = ""
			intervals [761]:
				xmin = 404.0165
				xmax = 404.1665
				text = "ER0"
			intervals [762]:
				xmin = 404.1665
				xmax = 404.1965
				text = "sp"
			intervals [763]:
				xmin = 404.1965
				xmax = 404.2365
				text = "D"
			intervals [764]:
				xmin = 404.2365
				xmax = 404.2865
				text = "IH1"
			intervals [765]:
				xmin = 404.2865
				xmax = 404.3165
				text = "D"
			intervals [766]:
				xmin = 404.3165
				xmax = 404.5665
				text = "sp"
			intervals [767]:
				xmin = 404.5665
				xmax = 404.5965
				text = "Y"
			intervals [768]:
				xmin = 404.5965
				xmax = 404.6465
				text = "UW1"
			intervals [769]:
				xmin = 404.6465
				xmax = 411.8395
				text = ""
			intervals [770]:
				xmin = 411.8395
				xmax = 411.8995
				text = "sil"
			intervals [771]:
				xmin = 411.8995
				xmax = 411.9695
				text = "G"
			intervals [772]:
				xmin = 411.9695
				xmax = 411.9995
				text = "IH0"
			intervals [773]:
				xmin = 411.9995
				xmax = 412.1295
				text = "D"
			intervals [774]:
				xmin = 412.1295
				xmax = 412.2295
				text = "sp"
			intervals [775]:
				xmin = 412.2295
				xmax = 413.3937
				text = ""
			intervals [776]:
				xmin = 413.3937
				xmax = 413.4437
				text = "M"
			intervals [777]:
				xmin = 413.4437
				xmax = 413.5237
				text = "AY1"
			intervals [778]:
				xmin = 413.5237
				xmax = 413.6137
				text = "W"
			intervals [779]:
				xmin = 413.6137
				xmax = 413.7337
				text = "AY1"
			intervals [780]:
				xmin = 413.7337
				xmax = 413.7737
				text = "F"
			intervals [781]:
				xmin = 413.7737
				xmax = 413.8637
				text = "S"
			intervals [782]:
				xmin = 413.8637
				xmax = 413.9437
				text = "AH0"
			intervals [783]:
				xmin = 413.9437
				xmax = 414.0337
				text = "S"
			intervals [784]:
				xmin = 414.0337
				xmax = 414.0737
				text = "EH1"
			intervals [785]:
				xmin = 414.0737
				xmax = 414.1537
				text = "N"
			intervals [786]:
				xmin = 414.1537
				xmax = 414.2137
				text = "AH0"
			intervals [787]:
				xmin = 414.2137
				xmax = 414.2737
				text = "T"
			intervals [788]:
				xmin = 414.2737
				xmax = 414.3537
				text = "ER0"
			intervals [789]:
				xmin = 414.3537
				xmax = 414.4237
				text = "Z"
			intervals [790]:
				xmin = 414.4237
				xmax = 414.4637
				text = "sp"
			intervals [791]:
				xmin = 414.4637
				xmax = 414.5237
				text = "F"
			intervals [792]:
				xmin = 414.5237
				xmax = 414.6637
				text = "AE1"
			intervals [793]:
				xmin = 414.6637
				xmax = 414.6937
				text = "N"
			intervals [794]:
				xmin = 414.6937
				xmax = 414.7237
				text = "AH0"
			intervals [795]:
				xmin = 414.7237
				xmax = 414.7737
				text = "N"
			intervals [796]:
				xmin = 414.7737
				xmax = 414.8337
				text = "AY1"
			intervals [797]:
				xmin = 414.8337
				xmax = 414.8637
				text = "M"
			intervals [798]:
				xmin = 414.8637
				xmax = 415.0137
				text = "AH0"
			intervals [799]:
				xmin = 415.0137
				xmax = 415.1237
				text = "W"
			intervals [800]:
				xmin = 415.1237
				xmax = 415.2037
				text = "AY1"
			intervals [801]:
				xmin = 415.2037
				xmax = 415.2937
				text = "T"
			intervals [802]:
				xmin = 415.2937
				xmax = 415.3937
				text = "S"
			intervals [803]:
				xmin = 415.3937
				xmax = 415.5237
				text = "AA1"
			intervals [804]:
				xmin = 415.5237
				xmax = 415.6037
				text = "K"
			intervals [805]:
				xmin = 415.6037
				xmax = 415.6637
				text = "S"
			intervals [806]:
				xmin = 415.6637
				xmax = 415.7037
				text = "sp"
			intervals [807]:
				xmin = 415.7037
				xmax = 415.7637
				text = "F"
			intervals [808]:
				xmin = 415.7637
				xmax = 415.7937
				text = "AE1"
			intervals [809]:
				xmin = 415.7937
				xmax = 415.9137
				text = "N"
			intervals [810]:
				xmin = 415.9137
				xmax = 415.9437
				text = "sp"
			intervals [811]:
				xmin = 415.9437
				xmax = 416.2267
				text = ""
			intervals [812]:
				xmin = 416.2267
				xmax = 416.2567
				text = "W"
			intervals [813]:
				xmin = 416.2567
				xmax = 416.3067
				text = "IY1"
			intervals [814]:
				xmin = 416.3067
				xmax = 416.3667
				text = "R"
			intervals [815]:
				xmin = 416.3667
				xmax = 416.4767
				text = "R"
			intervals [816]:
				xmin = 416.4767
				xmax = 416.5467
				text = "UW1"
			intervals [817]:
				xmin = 416.5467
				xmax = 416.5767
				text = "T"
			intervals [818]:
				xmin = 416.5767
				xmax = 416.6167
				text = "IH0"
			intervals [819]:
				xmin = 416.6167
				xmax = 416.6567
				text = "N"
			intervals [820]:
				xmin = 416.6567
				xmax = 416.7367
				text = "F"
			intervals [821]:
				xmin = 416.7367
				xmax = 416.7667
				text = "ER0"
			intervals [822]:
				xmin = 416.7667
				xmax = 416.7967
				text = "DH"
			intervals [823]:
				xmin = 416.7967
				xmax = 416.8667
				text = "AH0"
			intervals [824]:
				xmin = 416.8667
				xmax = 416.9867
				text = "L"
			intervals [825]:
				xmin = 416.9867
				xmax = 417.0667
				text = "AE1"
			intervals [826]:
				xmin = 417.0667
				xmax = 417.1467
				text = "S"
			intervals [827]:
				xmin = 417.1467
				xmax = 417.1767
				text = "T"
			intervals [828]:
				xmin = 417.1767
				xmax = 417.2367
				text = "T"
			intervals [829]:
				xmin = 417.2367
				xmax = 417.3367
				text = "UW1"
			intervals [830]:
				xmin = 417.3367
				xmax = 418.1267
				text = "sp"
			intervals [831]:
				xmin = 418.1267
				xmax = 418.1767
				text = "T"
			intervals [832]:
				xmin = 418.1767
				xmax = 418.2167
				text = "IY1"
			intervals [833]:
				xmin = 418.2167
				xmax = 418.2867
				text = "M"
			intervals [834]:
				xmin = 418.2867
				xmax = 418.3367
				text = "Z"
			intervals [835]:
				xmin = 418.3367
				xmax = 425.4465
				text = "sp"
			intervals [836]:
				xmin = 425.4465
				xmax = 425.4765
				text = "Y"
			intervals [837]:
				xmin = 425.4765
				xmax = 425.5065
				text = "AE1"
			intervals [838]:
				xmin = 425.5065
				xmax = 428.3977
				text = ""
			intervals [839]:
				xmin = 428.3977
				xmax = 428.8477
				text = "sil"
			intervals [840]:
				xmin = 428.8477
				xmax = 428.8777
				text = "Y"
			intervals [841]:
				xmin = 428.8777
				xmax = 428.9377
				text = "AE1"
			intervals [842]:
				xmin = 428.9377
				xmax = 434.6079
				text = ""
			intervals [843]:
				xmin = 434.6079
				xmax = 434.6479
				text = "Y"
			intervals [844]:
				xmin = 434.6479
				xmax = 434.7979
				text = "AE1"
			intervals [845]:
				xmin = 434.7979
				xmax = 435.9706
				text = "sp"
			intervals [846]:
				xmin = 435.9706
				xmax = 436.1206
				text = "M"
			intervals [847]:
				xmin = 436.1206
				xmax = 436.2206
				text = "HH"
			intervals [848]:
				xmin = 436.2206
				xmax = 436.3606
				text = "M"
			intervals [849]:
				xmin = 436.3606
				xmax = 448.7926
				text = ""
			intervals [850]:
				xmin = 448.7926
				xmax = 449.3226
				text = "spn"
			intervals [851]:
				xmin = 449.3226
				xmax = 455.4426
				text = ""
			intervals [852]:
				xmin = 455.4426
				xmax = 455.4826
				text = "D"
			intervals [853]:
				xmin = 455.4826
				xmax = 455.5126
				text = "UW1"
			intervals [854]:
				xmin = 455.5126
				xmax = 455.5426
				text = "Y"
			intervals [855]:
				xmin = 455.5426
				xmax = 455.5926
				text = "UW1"
			intervals [856]:
				xmin = 455.5926
				xmax = 455.6526
				text = "L"
			intervals [857]:
				xmin = 455.6526
				xmax = 455.7126
				text = "AY1"
			intervals [858]:
				xmin = 455.7126
				xmax = 455.7826
				text = "K"
			intervals [859]:
				xmin = 455.7826
				xmax = 455.8326
				text = "T"
			intervals [860]:
				xmin = 455.8326
				xmax = 455.8926
				text = "AH0"
			intervals [861]:
				xmin = 455.8926
				xmax = 455.9426
				text = "W"
			intervals [862]:
				xmin = 455.9426
				xmax = 456.0326
				text = "AA1"
			intervals [863]:
				xmin = 456.0326
				xmax = 456.1326
				text = "CH"
			intervals [864]:
				xmin = 456.1326
				xmax = 456.2126
				text = "F"
			intervals [865]:
				xmin = 456.2126
				xmax = 456.2426
				text = "UH1"
			intervals [866]:
				xmin = 456.2426
				xmax = 456.3926
				text = "T"
			intervals [867]:
				xmin = 456.3926
				xmax = 456.4226
				text = "B"
			intervals [868]:
				xmin = 456.4226
				xmax = 456.4526
				text = "AO2"
			intervals [869]:
				xmin = 456.4526
				xmax = 456.4926
				text = "L"
			intervals [870]:
				xmin = 456.4926
				xmax = 456.5826
				text = "sp"
			intervals [871]:
				xmin = 456.5826
				xmax = 472.5677
				text = ""
			intervals [872]:
				xmin = 472.5677
				xmax = 472.7377
				text = "M"
			intervals [873]:
				xmin = 472.7377
				xmax = 472.7677
				text = "HH"
			intervals [874]:
				xmin = 472.7677
				xmax = 472.9777
				text = "M"
			intervals [875]:
				xmin = 472.9777
				xmax = 491.8006
				text = ""
			intervals [876]:
				xmin = 491.8006
				xmax = 492.4606
				text = "spn"
			intervals [877]:
				xmin = 492.4606
				xmax = 493.9968
				text = ""
			intervals [878]:
				xmin = 493.9968
				xmax = 494.0268
				text = "sil"
			intervals [879]:
				xmin = 494.0268
				xmax = 494.1968
				text = "M"
			intervals [880]:
				xmin = 494.1968
				xmax = 494.2968
				text = "HH"
			intervals [881]:
				xmin = 494.2968
				xmax = 494.5068
				text = "M"
			intervals [882]:
				xmin = 494.5068
				xmax = 497.7894
				text = ""
			intervals [883]:
				xmin = 497.7894
				xmax = 497.8294
				text = "Y"
			intervals [884]:
				xmin = 497.8294
				xmax = 497.8594
				text = "AE1"
			intervals [885]:
				xmin = 497.8594
				xmax = 498.3394
				text = "sp"
			intervals [886]:
				xmin = 498.3394
				xmax = 498.3794
				text = "D"
			intervals [887]:
				xmin = 498.3794
				xmax = 498.4094
				text = "UW1"
			intervals [888]:
				xmin = 498.4094
				xmax = 498.4394
				text = "Y"
			intervals [889]:
				xmin = 498.4394
				xmax = 498.4994
				text = "UW1"
			intervals [890]:
				xmin = 498.4994
				xmax = 498.5894
				text = "P"
			intervals [891]:
				xmin = 498.5894
				xmax = 498.6694
				text = "L"
			intervals [892]:
				xmin = 498.6694
				xmax = 498.7594
				text = "EY1"
			intervals [893]:
				xmin = 498.7594
				xmax = 498.8694
				text = "F"
			intervals [894]:
				xmin = 498.8694
				xmax = 498.9094
				text = "UH1"
			intervals [895]:
				xmin = 498.9094
				xmax = 499.0294
				text = "T"
			intervals [896]:
				xmin = 499.0294
				xmax = 499.0894
				text = "B"
			intervals [897]:
				xmin = 499.0894
				xmax = 499.2394
				text = "AO2"
			intervals [898]:
				xmin = 499.2394
				xmax = 499.3794
				text = "L"
			intervals [899]:
				xmin = 499.3794
				xmax = 499.4294
				text = "sp"
			intervals [900]:
				xmin = 499.4294
				xmax = 499.5097
				text = ""
			intervals [901]:
				xmin = 499.5097
				xmax = 499.7197
				text = "IH1"
			intervals [902]:
				xmin = 499.7197
				xmax = 499.8997
				text = "N"
			intervals [903]:
				xmin = 499.8997
				xmax = 499.9997
				text = "S"
			intervals [904]:
				xmin = 499.9997
				xmax = 500.0797
				text = "K"
			intervals [905]:
				xmin = 500.0797
				xmax = 500.1997
				text = "UW1"
			intervals [906]:
				xmin = 500.1997
				xmax = 500.3097
				text = "L"
			intervals [907]:
				xmin = 500.3097
				xmax = 500.3397
				text = "sp"
			intervals [908]:
				xmin = 500.3397
				xmax = 500.4197
				text = "ER0"
			intervals [909]:
				xmin = 500.4197
				xmax = 501.1011
				text = "sp"
			intervals [910]:
				xmin = 501.1011
				xmax = 501.1711
				text = "JH"
			intervals [911]:
				xmin = 501.1711
				xmax = 501.2511
				text = "IH0"
			intervals [912]:
				xmin = 501.2511
				xmax = 501.3411
				text = "S"
			intervals [913]:
				xmin = 501.3411
				xmax = 501.4211
				text = "IH0"
			intervals [914]:
				xmin = 501.4211
				xmax = 501.5411
				text = "N"
			intervals [915]:
				xmin = 501.5411
				xmax = 501.6311
				text = "F"
			intervals [916]:
				xmin = 501.6311
				xmax = 501.7411
				text = "AO1"
			intervals [917]:
				xmin = 501.7411
				xmax = 501.9011
				text = "R"
			intervals [918]:
				xmin = 501.9011
				xmax = 501.9311
				text = "M"
			intervals [919]:
				xmin = 501.9311
				xmax = 501.9611
				text = "AH0"
			intervals [920]:
				xmin = 501.9611
				xmax = 501.9911
				text = "L"
			intervals [921]:
				xmin = 501.9911
				xmax = 502.0711
				text = "IY0"
			intervals [922]:
				xmin = 502.0711
				xmax = 502.2111
				text = "sp"
			intervals [923]:
				xmin = 502.2111
				xmax = 515.363
				text = ""
			intervals [924]:
				xmin = 515.363
				xmax = 515.823
				text = "spn"
			intervals [925]:
				xmin = 515.823
				xmax = 515.863
				text = "sp"
			intervals [926]:
				xmin = 515.863
				xmax = 552.7283
				text = ""
			intervals [927]:
				xmin = 552.7283
				xmax = 552.9983
				text = "M"
			intervals [928]:
				xmin = 552.9983
				xmax = 553.0583
				text = "HH"
			intervals [929]:
				xmin = 553.0583
				xmax = 553.0983
				text = "M"
			intervals [930]:
				xmin = 553.0983
				xmax = 553.1483
				text = "sp"
			intervals [931]:
				xmin = 553.1483
				xmax = 554.9385
				text = ""
			intervals [932]:
				xmin = 554.9385
				xmax = 554.9685
				text = "D"
			intervals [933]:
				xmin = 554.9685
				xmax = 554.9985
				text = "IH0"
			intervals [934]:
				xmin = 554.9985
				xmax = 555.0285
				text = "Z"
			intervals [935]:
				xmin = 555.0285
				xmax = 555.0585
				text = "Y"
			intervals [936]:
				xmin = 555.0585
				xmax = 555.1085
				text = "UH1"
			intervals [937]:
				xmin = 555.1085
				xmax = 555.1685
				text = "R"
			intervals [938]:
				xmin = 555.1685
				xmax = 555.2585
				text = "S"
			intervals [939]:
				xmin = 555.2585
				xmax = 555.3085
				text = "K"
			intervals [940]:
				xmin = 555.3085
				xmax = 555.4185
				text = "UW1"
			intervals [941]:
				xmin = 555.4185
				xmax = 555.4785
				text = "L"
			intervals [942]:
				xmin = 555.4785
				xmax = 555.5585
				text = "F"
			intervals [943]:
				xmin = 555.5585
				xmax = 555.6685
				text = "IY1"
			intervals [944]:
				xmin = 555.6685
				xmax = 555.7285
				text = "L"
			intervals [945]:
				xmin = 555.7285
				xmax = 555.7885
				text = "D"
			intervals [946]:
				xmin = 555.7885
				xmax = 555.8285
				text = "P"
			intervals [947]:
				xmin = 555.8285
				xmax = 555.8585
				text = "R"
			intervals [948]:
				xmin = 555.8585
				xmax = 555.8885
				text = "IH1"
			intervals [949]:
				xmin = 555.8885
				xmax = 555.9485
				text = "T"
			intervals [950]:
				xmin = 555.9485
				xmax = 555.9885
				text = "IY0"
			intervals [951]:
				xmin = 555.9885
				xmax = 556.0385
				text = "G"
			intervals [952]:
				xmin = 556.0385
				xmax = 556.1085
				text = "IH0"
			intervals [953]:
				xmin = 556.1085
				xmax = 556.1585
				text = "D"
			intervals [954]:
				xmin = 556.1585
				xmax = 556.2485
				text = "AE0"
			intervals [955]:
				xmin = 556.2485
				xmax = 556.3985
				text = "TH"
			intervals [956]:
				xmin = 556.3985
				xmax = 556.4585
				text = "L"
			intervals [957]:
				xmin = 556.4585
				xmax = 556.4985
				text = "EH1"
			intervals [958]:
				xmin = 556.4985
				xmax = 556.5385
				text = "T"
			intervals [959]:
				xmin = 556.5385
				xmax = 556.5785
				text = "IH0"
			intervals [960]:
				xmin = 556.5785
				xmax = 556.6085
				text = "K"
			intervals [961]:
				xmin = 556.6085
				xmax = 556.6585
				text = "sp"
			intervals [962]:
				xmin = 556.6585
				xmax = 556.7385
				text = "T"
			intervals [963]:
				xmin = 556.7385
				xmax = 556.8385
				text = "IY1"
			intervals [964]:
				xmin = 556.8385
				xmax = 556.8785
				text = "M"
			intervals [965]:
				xmin = 556.8785
				xmax = 557.1085
				text = "Z"
			intervals [966]:
				xmin = 557.1085
				xmax = 557.2185
				text = "sp"
			intervals [967]:
				xmin = 557.2185
				xmax = 558.3835
				text = ""
			intervals [968]:
				xmin = 558.3835
				xmax = 558.4435
				text = "D"
			intervals [969]:
				xmin = 558.4435
				xmax = 558.5235
				text = "IH0"
			intervals [970]:
				xmin = 558.5235
				xmax = 558.5535
				text = "Z"
			intervals [971]:
				xmin = 558.5535
				xmax = 558.6235
				text = "IH0"
			intervals [972]:
				xmin = 558.6235
				xmax = 558.6535
				text = "T"
			intervals [973]:
				xmin = 558.6535
				xmax = 559.6135
				text = "sp"
			intervals [974]:
				xmin = 559.6135
				xmax = 559.7935
				text = "spn"
			intervals [975]:
				xmin = 559.7935
				xmax = 571.4753
				text = ""
			intervals [976]:
				xmin = 571.4753
				xmax = 571.5253
				text = "sil"
			intervals [977]:
				xmin = 571.5253
				xmax = 571.5553
				text = "OW1"
			intervals [978]:
				xmin = 571.5553
				xmax = 579.7086
				text = "sp"
			intervals [979]:
				xmin = 579.7086
				xmax = 579.7986
				text = "OW1"
			intervals [980]:
				xmin = 579.7986
				xmax = 579.8286
				text = "sp"
			intervals [981]:
				xmin = 579.8286
				xmax = 579.8586
				text = "Y"
			intervals [982]:
				xmin = 579.8586
				xmax = 580.0586
				text = "AE1"
			intervals [983]:
				xmin = 580.0586
				xmax = 580.1686
				text = "sp"
			intervals [984]:
				xmin = 580.1686
				xmax = 581.3957
				text = ""
			intervals [985]:
				xmin = 581.3957
				xmax = 581.5157
				text = "D"
			intervals [986]:
				xmin = 581.5157
				xmax = 581.5457
				text = "UW1"
			intervals [987]:
				xmin = 581.5457
				xmax = 581.5757
				text = "Y"
			intervals [988]:
				xmin = 581.5757
				xmax = 581.6357
				text = "UW1"
			intervals [989]:
				xmin = 581.6357
				xmax = 581.6657
				text = "EH1"
			intervals [990]:
				xmin = 581.6657
				xmax = 581.7057
				text = "V"
			intervals [991]:
				xmin = 581.7057
				xmax = 581.8357
				text = "ER0"
			intervals [992]:
				xmin = 581.8357
				xmax = 581.9057
				text = "P"
			intervals [993]:
				xmin = 581.9057
				xmax = 581.9957
				text = "L"
			intervals [994]:
				xmin = 581.9957
				xmax = 582.1357
				text = "EY1"
			intervals [995]:
				xmin = 582.1357
				xmax = 582.2557
				text = "IH1"
			intervals [996]:
				xmin = 582.2557
				xmax = 582.3657
				text = "Z"
			intervals [997]:
				xmin = 582.3657
				xmax = 582.4157
				text = "DH"
			intervals [998]:
				xmin = 582.4157
				xmax = 582.4557
				text = "EH1"
			intervals [999]:
				xmin = 582.4557
				xmax = 582.6357
				text = "R"
			intervals [1000]:
				xmin = 582.6357
				xmax = 582.6757
				text = "AH0"
			intervals [1001]:
				xmin = 582.6757
				xmax = 582.7557
				text = "sp"
			intervals [1002]:
				xmin = 582.7557
				xmax = 583.5553
				text = ""
			intervals [1003]:
				xmin = 583.5553
				xmax = 583.6353
				text = "L"
			intervals [1004]:
				xmin = 583.6353
				xmax = 583.6953
				text = "AY1"
			intervals [1005]:
				xmin = 583.6953
				xmax = 583.7853
				text = "K"
			intervals [1006]:
				xmin = 583.7853
				xmax = 583.8153
				text = "DH"
			intervals [1007]:
				xmin = 583.8153
				xmax = 583.8653
				text = "AH0"
			intervals [1008]:
				xmin = 583.8653
				xmax = 583.9753
				text = "T"
			intervals [1009]:
				xmin = 583.9753
				xmax = 584.0653
				text = "AA1"
			intervals [1010]:
				xmin = 584.0653
				xmax = 584.1153
				text = "P"
			intervals [1011]:
				xmin = 584.1153
				xmax = 584.1453
				text = "sp"
			intervals [1012]:
				xmin = 584.1453
				xmax = 584.2553
				text = "T"
			intervals [1013]:
				xmin = 584.2553
				xmax = 584.3553
				text = "IY1"
			intervals [1014]:
				xmin = 584.3553
				xmax = 584.4653
				text = "M"
			intervals [1015]:
				xmin = 584.4653
				xmax = 584.4953
				text = "AH0"
			intervals [1016]:
				xmin = 584.4953
				xmax = 584.6053
				text = "V"
			intervals [1017]:
				xmin = 584.6053
				xmax = 584.6953
				text = "Y"
			intervals [1018]:
				xmin = 584.6953
				xmax = 584.7353
				text = "UH1"
			intervals [1019]:
				xmin = 584.7353
				xmax = 584.8553
				text = "R"
			intervals [1020]:
				xmin = 584.8553
				xmax = 584.9153
				text = "sp"
			intervals [1021]:
				xmin = 584.9153
				xmax = 585.0453
				text = "L"
			intervals [1022]:
				xmin = 585.0453
				xmax = 585.1553
				text = "IY1"
			intervals [1023]:
				xmin = 585.1553
				xmax = 585.1853
				text = "G"
			intervals [1024]:
				xmin = 585.1853
				xmax = 585.3653
				text = "sp"
			intervals [1025]:
				xmin = 585.3653
				xmax = 585.4353
				text = "P"
			intervals [1026]:
				xmin = 585.4353
				xmax = 585.5153
				text = "L"
			intervals [1027]:
				xmin = 585.5153
				xmax = 585.6153
				text = "EY1"
			intervals [1028]:
				xmin = 585.6153
				xmax = 585.6453
				text = "IH0"
			intervals [1029]:
				xmin = 585.6453
				xmax = 585.6953
				text = "N"
			intervals [1030]:
				xmin = 585.6953
				xmax = 585.7353
				text = "AH0"
			intervals [1031]:
				xmin = 585.7353
				xmax = 585.7853
				text = "N"
			intervals [1032]:
				xmin = 585.7853
				xmax = 585.8753
				text = "AH1"
			intervals [1033]:
				xmin = 585.8753
				xmax = 585.9353
				text = "DH"
			intervals [1034]:
				xmin = 585.9353
				xmax = 586.0853
				text = "ER0"
			intervals [1035]:
				xmin = 586.0853
				xmax = 586.1553
				text = "L"
			intervals [1036]:
				xmin = 586.1553
				xmax = 586.3153
				text = "IY1"
			intervals [1037]:
				xmin = 586.3153
				xmax = 586.3853
				text = "G"
			intervals [1038]:
				xmin = 586.3853
				xmax = 586.4453
				text = "ER0"
			intervals [1039]:
				xmin = 586.4453
				xmax = 586.5053
				text = "EH1"
			intervals [1040]:
				xmin = 586.5053
				xmax = 586.5753
				text = "N"
			intervals [1041]:
				xmin = 586.5753
				xmax = 586.6353
				text = "IY0"
			intervals [1042]:
				xmin = 586.6353
				xmax = 586.7253
				text = "TH"
			intervals [1043]:
				xmin = 586.7253
				xmax = 586.7553
				text = "IH2"
			intervals [1044]:
				xmin = 586.7553
				xmax = 586.8153
				text = "N"
			intervals [1045]:
				xmin = 586.8153
				xmax = 586.8753
				text = "sp"
			intervals [1046]:
				xmin = 586.8753
				xmax = 586.9253
				text = "R"
			intervals [1047]:
				xmin = 586.9253
				xmax = 587.0053
				text = "AY1"
			intervals [1048]:
				xmin = 587.0053
				xmax = 587.1153
				text = "T"
			intervals [1049]:
				xmin = 587.1153
				xmax = 587.1553
				text = "sp"
			intervals [1050]:
				xmin = 587.1553
				xmax = 587.1953
				text = "N"
			intervals [1051]:
				xmin = 587.1953
				xmax = 587.5553
				text = "AW1"
			intervals [1052]:
				xmin = 587.5553
				xmax = 595.926
				text = ""
			intervals [1053]:
				xmin = 595.926
				xmax = 596.026
				text = "sil"
			intervals [1054]:
				xmin = 596.026
				xmax = 596.166
				text = "OW1"
			intervals [1055]:
				xmin = 596.166
				xmax = 596.426
				text = "sp"
			intervals [1056]:
				xmin = 596.426
				xmax = 604.5635
				text = ""
			intervals [1057]:
				xmin = 604.5635
				xmax = 604.5935
				text = "DH"
			intervals [1058]:
				xmin = 604.5935
				xmax = 604.6235
				text = "AH0"
			intervals [1059]:
				xmin = 604.6235
				xmax = 604.7035
				text = "T"
			intervals [1060]:
				xmin = 604.7035
				xmax = 604.8535
				text = "EH1"
			intervals [1061]:
				xmin = 604.8535
				xmax = 604.9135
				text = "S"
			intervals [1062]:
				xmin = 604.9135
				xmax = 604.9435
				text = "AH0"
			intervals [1063]:
				xmin = 604.9435
				xmax = 605.0335
				text = "G"
			intervals [1064]:
				xmin = 605.0335
				xmax = 605.0635
				text = "IH0"
			intervals [1065]:
				xmin = 605.0635
				xmax = 605.1035
				text = "D"
			intervals [1066]:
				xmin = 605.1035
				xmax = 605.6435
				text = "spn"
			intervals [1067]:
				xmin = 605.6435
				xmax = 608.1088
				text = ""
			intervals [1068]:
				xmin = 608.1088
				xmax = 608.2288
				text = "sil"
			intervals [1069]:
				xmin = 608.2288
				xmax = 608.3888
				text = "W"
			intervals [1070]:
				xmin = 608.3888
				xmax = 608.4188
				text = "AH1"
			intervals [1071]:
				xmin = 608.4188
				xmax = 608.4488
				text = "T"
			intervals [1072]:
				xmin = 608.4488
				xmax = 608.4788
				text = "ER0"
			intervals [1073]:
				xmin = 608.4788
				xmax = 608.5388
				text = "Y"
			intervals [1074]:
				xmin = 608.5388
				xmax = 608.6088
				text = "UH1"
			intervals [1075]:
				xmin = 608.6088
				xmax = 608.6688
				text = "R"
			intervals [1076]:
				xmin = 608.6688
				xmax = 608.7388
				text = "F"
			intervals [1077]:
				xmin = 608.7388
				xmax = 608.8188
				text = "EY1"
			intervals [1078]:
				xmin = 608.8188
				xmax = 608.8788
				text = "V"
			intervals [1079]:
				xmin = 608.8788
				xmax = 608.9088
				text = "R"
			intervals [1080]:
				xmin = 608.9088
				xmax = 608.9788
				text = "AH0"
			intervals [1081]:
				xmin = 608.9788
				xmax = 609.0188
				text = "T"
			intervals [1082]:
				xmin = 609.0188
				xmax = 609.1188
				text = "T"
			intervals [1083]:
				xmin = 609.1188
				xmax = 609.1688
				text = "IY1"
			intervals [1084]:
				xmin = 609.1688
				xmax = 609.2788
				text = "V"
			intervals [1085]:
				xmin = 609.2788
				xmax = 609.3688
				text = "IY1"
			intervals [1086]:
				xmin = 609.3688
				xmax = 609.5088
				text = "P"
			intervals [1087]:
				xmin = 609.5088
				xmax = 609.5488
				text = "R"
			intervals [1088]:
				xmin = 609.5488
				xmax = 609.6788
				text = "OW1"
			intervals [1089]:
				xmin = 609.6788
				xmax = 609.7088
				text = "G"
			intervals [1090]:
				xmin = 609.7088
				xmax = 609.7488
				text = "R"
			intervals [1091]:
				xmin = 609.7488
				xmax = 609.8488
				text = "AE2"
			intervals [1092]:
				xmin = 609.8488
				xmax = 609.8788
				text = "M"
			intervals [1093]:
				xmin = 609.8788
				xmax = 610.1288
				text = "Z"
			intervals [1094]:
				xmin = 610.1288
				xmax = 610.1888
				text = "sp"
			intervals [1095]:
				xmin = 610.1888
				xmax = 627.4357
				text = ""
			intervals [1096]:
				xmin = 627.4357
				xmax = 627.4657
				text = "M"
			intervals [1097]:
				xmin = 627.4657
				xmax = 627.4957
				text = "HH"
			intervals [1098]:
				xmin = 627.4957
				xmax = 627.9457
				text = "M"
			intervals [1099]:
				xmin = 627.9457
				xmax = 634.6386
				text = ""
			intervals [1100]:
				xmin = 634.6386
				xmax = 634.7786
				text = "AA1"
			intervals [1101]:
				xmin = 634.7786
				xmax = 634.8086
				text = "R"
			intervals [1102]:
				xmin = 634.8086
				xmax = 634.8386
				text = "DH"
			intervals [1103]:
				xmin = 634.8386
				xmax = 634.8686
				text = "EH1"
			intervals [1104]:
				xmin = 634.8686
				xmax = 634.9186
				text = "R"
			intervals [1105]:
				xmin = 634.9186
				xmax = 634.9786
				text = "EH1"
			intervals [1106]:
				xmin = 634.9786
				xmax = 635.0086
				text = "N"
			intervals [1107]:
				xmin = 635.0086
				xmax = 635.1286
				text = "IY0"
			intervals [1108]:
				xmin = 635.1286
				xmax = 635.1786
				text = "AH0"
			intervals [1109]:
				xmin = 635.1786
				xmax = 635.2186
				text = "D"
			intervals [1110]:
				xmin = 635.2186
				xmax = 635.2786
				text = "V"
			intervals [1111]:
				xmin = 635.2786
				xmax = 635.3686
				text = "EH1"
			intervals [1112]:
				xmin = 635.3686
				xmax = 635.4486
				text = "N"
			intervals [1113]:
				xmin = 635.4486
				xmax = 635.5486
				text = "CH"
			intervals [1114]:
				xmin = 635.5486
				xmax = 635.6686
				text = "ER0"
			intervals [1115]:
				xmin = 635.6686
				xmax = 635.7386
				text = "S"
			intervals [1116]:
				xmin = 635.7386
				xmax = 635.8186
				text = "T"
			intervals [1117]:
				xmin = 635.8186
				xmax = 635.8886
				text = "AO1"
			intervals [1118]:
				xmin = 635.8886
				xmax = 636.0286
				text = "R"
			intervals [1119]:
				xmin = 636.0286
				xmax = 636.0986
				text = "IY0"
			intervals [1120]:
				xmin = 636.0986
				xmax = 636.1786
				text = "Z"
			intervals [1121]:
				xmin = 636.1786
				xmax = 636.2686
				text = "ER0"
			intervals [1122]:
				xmin = 636.2686
				xmax = 636.3586
				text = "sp"
			intervals [1123]:
				xmin = 636.3586
				xmax = 636.3886
				text = "K"
			intervals [1124]:
				xmin = 636.3886
				xmax = 636.4986
				text = "AA1"
			intervals [1125]:
				xmin = 636.4986
				xmax = 636.5986
				text = "M"
			intervals [1126]:
				xmin = 636.5986
				xmax = 636.6386
				text = "AH0"
			intervals [1127]:
				xmin = 636.6386
				xmax = 636.6786
				text = "D"
			intervals [1128]:
				xmin = 636.6786
				xmax = 636.8086
				text = "IY0"
			intervals [1129]:
				xmin = 636.8086
				xmax = 636.8786
				text = "Z"
			intervals [1130]:
				xmin = 636.8786
				xmax = 636.9286
				text = "ER0"
			intervals [1131]:
				xmin = 636.9286
				xmax = 636.9686
				text = "EH1"
			intervals [1132]:
				xmin = 636.9686
				xmax = 636.9986
				text = "N"
			intervals [1133]:
				xmin = 636.9986
				xmax = 637.0486
				text = "IY0"
			intervals [1134]:
				xmin = 637.0486
				xmax = 637.1486
				text = "TH"
			intervals [1135]:
				xmin = 637.1486
				xmax = 637.1886
				text = "IH2"
			intervals [1136]:
				xmin = 637.1886
				xmax = 637.2486
				text = "N"
			intervals [1137]:
				xmin = 637.2486
				xmax = 637.2786
				text = "L"
			intervals [1138]:
				xmin = 637.2786
				xmax = 637.3186
				text = "AY1"
			intervals [1139]:
				xmin = 637.3186
				xmax = 637.3486
				text = "K"
			intervals [1140]:
				xmin = 637.3486
				xmax = 637.4386
				text = "sp"
			intervals [1141]:
				xmin = 637.4386
				xmax = 637.4986
				text = "DH"
			intervals [1142]:
				xmin = 637.4986
				xmax = 637.5586
				text = "AE1"
			intervals [1143]:
				xmin = 637.5586
				xmax = 637.6186
				text = "T"
			intervals [1144]:
				xmin = 637.6186
				xmax = 637.6486
				text = "sp"
			intervals [1145]:
				xmin = 637.6486
				xmax = 637.6886
				text = "DH"
			intervals [1146]:
				xmin = 637.6886
				xmax = 637.7586
				text = "AH0"
			intervals [1147]:
				xmin = 637.7586
				xmax = 637.8286
				text = "T"
			intervals [1148]:
				xmin = 637.8286
				xmax = 637.9186
				text = "Y"
			intervals [1149]:
				xmin = 637.9186
				xmax = 637.9486
				text = "UW1"
			intervals [1150]:
				xmin = 637.9486
				xmax = 637.9886
				text = "EH1"
			intervals [1151]:
				xmin = 637.9886
				xmax = 638.0786
				text = "V"
			intervals [1152]:
				xmin = 638.0786
				xmax = 638.1786
				text = "ER0"
			intervals [1153]:
				xmin = 638.1786
				xmax = 638.2086
				text = "W"
			intervals [1154]:
				xmin = 638.2086
				xmax = 638.3386
				text = "AO1"
			intervals [1155]:
				xmin = 638.3386
				xmax = 638.5286
				text = "CH"
			intervals [1156]:
				xmin = 638.5286
				xmax = 651.7877
				text = "sp"
			intervals [1157]:
				xmin = 651.7877
				xmax = 652.5377
				text = "spn"
			intervals [1158]:
				xmin = 652.5377
				xmax = 652.931
				text = ""
			intervals [1159]:
				xmin = 652.931
				xmax = 652.971
				text = "sil"
			intervals [1160]:
				xmin = 652.971
				xmax = 653.011
				text = "DH"
			intervals [1161]:
				xmin = 653.011
				xmax = 653.071
				text = "AH0"
			intervals [1162]:
				xmin = 653.071
				xmax = 653.121
				text = "T"
			intervals [1163]:
				xmin = 653.121
				xmax = 653.181
				text = "S"
			intervals [1164]:
				xmin = 653.181
				xmax = 653.221
				text = "DH"
			intervals [1165]:
				xmin = 653.221
				xmax = 653.291
				text = "AH1"
			intervals [1166]:
				xmin = 653.291
				xmax = 653.321
				text = "R"
			intervals [1167]:
				xmin = 653.321
				xmax = 653.421
				text = "AY1"
			intervals [1168]:
				xmin = 653.421
				xmax = 653.481
				text = "T"
			intervals [1169]:
				xmin = 653.481
				xmax = 653.571
				text = "W"
			intervals [1170]:
				xmin = 653.571
				xmax = 653.631
				text = "EY1"
			intervals [1171]:
				xmin = 653.631
				xmax = 653.751
				text = "sp"
			intervals [1172]:
				xmin = 653.751
				xmax = 653.801
				text = "ER0"
			intervals [1173]:
				xmin = 653.801
				xmax = 653.931
				text = "AW1"
			intervals [1174]:
				xmin = 653.931
				xmax = 654.011
				text = "N"
			intervals [1175]:
				xmin = 654.011
				xmax = 654.061
				text = "D"
			intervals [1176]:
				xmin = 654.061
				xmax = 654.091
				text = "AY1"
			intervals [1177]:
				xmin = 654.091
				xmax = 654.181
				text = "sp"
			intervals [1178]:
				xmin = 654.181
				xmax = 654.241
				text = "G"
			intervals [1179]:
				xmin = 654.241
				xmax = 654.271
				text = "EH1"
			intervals [1180]:
				xmin = 654.271
				xmax = 654.301
				text = "S"
			intervals [1181]:
				xmin = 654.301
				xmax = 654.831
				text = "spn"
			intervals [1182]:
				xmin = 654.831
				xmax = 656.8038
				text = ""
			intervals [1183]:
				xmin = 656.8038
				xmax = 657.4338
				text = "spn"
			intervals [1184]:
				xmin = 657.4338
				xmax = 658.0815
				text = ""
			intervals [1185]:
				xmin = 658.0815
				xmax = 658.4115
				text = "M"
			intervals [1186]:
				xmin = 658.4115
				xmax = 659.9029
				text = "sp"
			intervals [1187]:
				xmin = 659.9029
				xmax = 659.9629
				text = "AA1"
			intervals [1188]:
				xmin = 659.9629
				xmax = 660.0329
				text = "R"
			intervals [1189]:
				xmin = 660.0329
				xmax = 660.0729
				text = "DH"
			intervals [1190]:
				xmin = 660.0729
				xmax = 660.1229
				text = "EH1"
			intervals [1191]:
				xmin = 660.1229
				xmax = 660.1829
				text = "R"
			intervals [1192]:
				xmin = 660.1829
				xmax = 660.2429
				text = "EH1"
			intervals [1193]:
				xmin = 660.2429
				xmax = 660.3029
				text = "N"
			intervals [1194]:
				xmin = 660.3029
				xmax = 660.5229
				text = "IY0"
			intervals [1195]:
				xmin = 660.5229
				xmax = 660.5729
				text = "AH1"
			intervals [1196]:
				xmin = 660.5729
				xmax = 660.6529
				text = "M"
			intervals [1197]:
				xmin = 660.6529
				xmax = 661.6008
				text = "sp"
			intervals [1198]:
				xmin = 661.6008
				xmax = 661.7508
				text = "S"
			intervals [1199]:
				xmin = 661.7508
				xmax = 661.8208
				text = "T"
			intervals [1200]:
				xmin = 661.8208
				xmax = 661.8908
				text = "AO1"
			intervals [1201]:
				xmin = 661.8908
				xmax = 662.0208
				text = "R"
			intervals [1202]:
				xmin = 662.0208
				xmax = 662.1508
				text = "IY0"
			intervals [1203]:
				xmin = 662.1508
				xmax = 662.4608
				text = "sp"
			intervals [1204]:
				xmin = 662.4608
				xmax = 662.5308
				text = "P"
			intervals [1205]:
				xmin = 662.5308
				xmax = 662.5708
				text = "R"
			intervals [1206]:
				xmin = 662.5708
				xmax = 662.6208
				text = "OW1"
			intervals [1207]:
				xmin = 662.6208
				xmax = 662.7808
				text = "G"
			intervals [1208]:
				xmin = 662.7808
				xmax = 662.8208
				text = "R"
			intervals [1209]:
				xmin = 662.8208
				xmax = 662.9408
				text = "AE2"
			intervals [1210]:
				xmin = 662.9408
				xmax = 663.0208
				text = "M"
			intervals [1211]:
				xmin = 663.0208
				xmax = 663.2408
				text = "Z"
			intervals [1212]:
				xmin = 663.2408
				xmax = 663.3808
				text = "sp"
			intervals [1213]:
				xmin = 663.3808
				xmax = 663.4108
				text = "DH"
			intervals [1214]:
				xmin = 663.4108
				xmax = 663.4408
				text = "AH0"
			intervals [1215]:
				xmin = 663.4408
				xmax = 663.4908
				text = "T"
			intervals [1216]:
				xmin = 663.4908
				xmax = 663.5708
				text = "Y"
			intervals [1217]:
				xmin = 663.5708
				xmax = 663.6008
				text = "UW1"
			intervals [1218]:
				xmin = 663.6008
				xmax = 663.6508
				text = "V"
			intervals [1219]:
				xmin = 663.6508
				xmax = 663.6808
				text = "sp"
			intervals [1220]:
				xmin = 663.6808
				xmax = 663.7608
				text = "W"
			intervals [1221]:
				xmin = 663.7608
				xmax = 663.8608
				text = "AA1"
			intervals [1222]:
				xmin = 663.8608
				xmax = 664.0108
				text = "CH"
			intervals [1223]:
				xmin = 664.0108
				xmax = 664.0408
				text = "T"
			intervals [1224]:
				xmin = 664.0408
				xmax = 664.1008
				text = "R"
			intervals [1225]:
				xmin = 664.1008
				xmax = 664.1908
				text = "IY1"
			intervals [1226]:
				xmin = 664.1908
				xmax = 664.2808
				text = "S"
			intervals [1227]:
				xmin = 664.2808
				xmax = 664.3308
				text = "AH0"
			intervals [1228]:
				xmin = 664.3308
				xmax = 664.3608
				text = "N"
			intervals [1229]:
				xmin = 664.3608
				xmax = 664.4508
				text = "L"
			intervals [1230]:
				xmin = 664.4508
				xmax = 664.5208
				text = "IY0"
			intervals [1231]:
				xmin = 664.5208
				xmax = 664.5608
				text = "DH"
			intervals [1232]:
				xmin = 664.5608
				xmax = 664.5908
				text = "AH0"
			intervals [1233]:
				xmin = 664.5908
				xmax = 664.6508
				text = "T"
			intervals [1234]:
				xmin = 664.6508
				xmax = 664.7108
				text = "Y"
			intervals [1235]:
				xmin = 664.7108
				xmax = 664.7408
				text = "UW1"
			intervals [1236]:
				xmin = 664.7408
				xmax = 664.7708
				text = "K"
			intervals [1237]:
				xmin = 664.7708
				xmax = 664.8208
				text = "AH0"
			intervals [1238]:
				xmin = 664.8208
				xmax = 664.8708
				text = "N"
			intervals [1239]:
				xmin = 664.8708
				xmax = 664.9608
				text = "T"
			intervals [1240]:
				xmin = 664.9608
				xmax = 665.0108
				text = "EH1"
			intervals [1241]:
				xmin = 665.0108
				xmax = 665.0608
				text = "L"
			intervals [1242]:
				xmin = 665.0608
				xmax = 665.1608
				text = "M"
			intervals [1243]:
				xmin = 665.1608
				xmax = 665.2508
				text = "IY1"
			intervals [1244]:
				xmin = 665.2508
				xmax = 665.3608
				text = "AH0"
			intervals [1245]:
				xmin = 665.3608
				xmax = 665.4008
				text = "B"
			intervals [1246]:
				xmin = 665.4008
				xmax = 665.4308
				text = "AW1"
			intervals [1247]:
				xmin = 665.4308
				xmax = 665.5708
				text = "T"
			intervals [1248]:
				xmin = 665.5708
				xmax = 666.3527
				text = "sp"
			intervals [1249]:
				xmin = 666.3527
				xmax = 666.4127
				text = "W"
			intervals [1250]:
				xmin = 666.4127
				xmax = 666.4827
				text = "ER1"
			intervals [1251]:
				xmin = 666.4827
				xmax = 666.5127
				text = "IH1"
			intervals [1252]:
				xmin = 666.5127
				xmax = 666.5627
				text = "N"
			intervals [1253]:
				xmin = 666.5627
				xmax = 666.6127
				text = "T"
			intervals [1254]:
				xmin = 666.6127
				xmax = 666.6427
				text = "R"
			intervals [1255]:
				xmin = 666.6427
				xmax = 666.6727
				text = "AH0"
			intervals [1256]:
				xmin = 666.6727
				xmax = 666.7127
				text = "S"
			intervals [1257]:
				xmin = 666.7127
				xmax = 666.7827
				text = "T"
			intervals [1258]:
				xmin = 666.7827
				xmax = 666.8627
				text = "AH0"
			intervals [1259]:
				xmin = 666.8627
				xmax = 666.9127
				text = "D"
			intervals [1260]:
				xmin = 666.9127
				xmax = 666.9427
				text = "IH0"
			intervals [1261]:
				xmin = 666.9427
				xmax = 666.9727
				text = "N"
			intervals [1262]:
				xmin = 666.9727
				xmax = 667.0627
				text = "F"
			intervals [1263]:
				xmin = 667.0627
				xmax = 667.1227
				text = "AY1"
			intervals [1264]:
				xmin = 667.1227
				xmax = 667.1527
				text = "N"
			intervals [1265]:
				xmin = 667.1527
				xmax = 667.1827
				text = "D"
			intervals [1266]:
				xmin = 667.1827
				xmax = 667.2127
				text = "IH0"
			intervals [1267]:
				xmin = 667.2127
				xmax = 667.2827
				text = "NG"
			intervals [1268]:
				xmin = 667.2827
				xmax = 667.3427
				text = "AW1"
			intervals [1269]:
				xmin = 667.3427
				xmax = 667.3727
				text = "T"
			intervals [1270]:
				xmin = 667.3727
				xmax = 667.4427
				text = "W"
			intervals [1271]:
				xmin = 667.4427
				xmax = 667.4927
				text = "AH1"
			intervals [1272]:
				xmin = 667.4927
				xmax = 667.5527
				text = "T"
			intervals [1273]:
				xmin = 667.5527
				xmax = 667.6227
				text = "K"
			intervals [1274]:
				xmin = 667.6227
				xmax = 667.6927
				text = "AY1"
			intervals [1275]:
				xmin = 667.6927
				xmax = 667.7327
				text = "N"
			intervals [1276]:
				xmin = 667.7327
				xmax = 667.7627
				text = "D"
			intervals [1277]:
				xmin = 667.7627
				xmax = 667.7927
				text = "AH0"
			intervals [1278]:
				xmin = 667.7927
				xmax = 667.8627
				text = "V"
			intervals [1279]:
				xmin = 667.8627
				xmax = 667.9327
				text = "S"
			intervals [1280]:
				xmin = 667.9327
				xmax = 668.0127
				text = "T"
			intervals [1281]:
				xmin = 668.0127
				xmax = 668.0827
				text = "AO1"
			intervals [1282]:
				xmin = 668.0827
				xmax = 668.2027
				text = "R"
			intervals [1283]:
				xmin = 668.2027
				xmax = 668.2627
				text = "IY0"
			intervals [1284]:
				xmin = 668.2627
				xmax = 668.3427
				text = "Z"
			intervals [1285]:
				xmin = 668.3427
				xmax = 668.4327
				text = "P"
			intervals [1286]:
				xmin = 668.4327
				xmax = 668.5527
				text = "IY1"
			intervals [1287]:
				xmin = 668.5527
				xmax = 668.6127
				text = "P"
			intervals [1288]:
				xmin = 668.6127
				xmax = 668.6727
				text = "AH0"
			intervals [1289]:
				xmin = 668.6727
				xmax = 668.7227
				text = "L"
			intervals [1290]:
				xmin = 668.7227
				xmax = 668.7827
				text = "sp"
			intervals [1291]:
				xmin = 668.7827
				xmax = 668.9127
				text = "R"
			intervals [1292]:
				xmin = 668.9127
				xmax = 668.9427
				text = "IH0"
			intervals [1293]:
				xmin = 668.9427
				xmax = 669.0027
				text = "M"
			intervals [1294]:
				xmin = 669.0027
				xmax = 669.0627
				text = "EH1"
			intervals [1295]:
				xmin = 669.0627
				xmax = 669.1527
				text = "M"
			intervals [1296]:
				xmin = 669.1527
				xmax = 669.2227
				text = "B"
			intervals [1297]:
				xmin = 669.2227
				xmax = 669.2927
				text = "ER0"
			intervals [1298]:
				xmin = 669.2927
				xmax = 669.4727
				text = "sp"
			intervals [1299]:
				xmin = 669.4727
				xmax = 758.9584
				text = ""
			intervals [1300]:
				xmin = 758.9584
				xmax = 759.0184
				text = "HH"
			intervals [1301]:
				xmin = 759.0184
				xmax = 759.3484
				text = "M"
			intervals [1302]:
				xmin = 759.3484
				xmax = 824.2564
				text = ""
			intervals [1303]:
				xmin = 824.2564
				xmax = 824.2864
				text = "sil"
			intervals [1304]:
				xmin = 824.2864
				xmax = 824.3764
				text = "M"
			intervals [1305]:
				xmin = 824.3764
				xmax = 824.4064
				text = "HH"
			intervals [1306]:
				xmin = 824.4064
				xmax = 824.6964
				text = "M"
			intervals [1307]:
				xmin = 824.6964
				xmax = 824.8028
				text = ""
			intervals [1308]:
				xmin = 824.8028
				xmax = 825.0228
				text = "M"
			intervals [1309]:
				xmin = 825.0228
				xmax = 825.0528
				text = "HH"
			intervals [1310]:
				xmin = 825.0528
				xmax = 825.0828
				text = "M"
			intervals [1311]:
				xmin = 825.0828
				xmax = 825.6028
				text = "sp"
			intervals [1312]:
				xmin = 825.6028
				xmax = 825.6328
				text = "S"
			intervals [1313]:
				xmin = 825.6328
				xmax = 825.6628
				text = "AW1"
			intervals [1314]:
				xmin = 825.6628
				xmax = 825.7028
				text = "N"
			intervals [1315]:
				xmin = 825.7028
				xmax = 825.7928
				text = "D"
			intervals [1316]:
				xmin = 825.7928
				xmax = 825.9328
				text = "Z"
			intervals [1317]:
				xmin = 825.9328
				xmax = 825.9628
				text = "sp"
			intervals [1318]:
				xmin = 825.9628
				xmax = 825.9928
				text = "IH0"
			intervals [1319]:
				xmin = 825.9928
				xmax = 826.0328
				text = "N"
			intervals [1320]:
				xmin = 826.0328
				xmax = 826.1128
				text = "T"
			intervals [1321]:
				xmin = 826.1128
				xmax = 826.1528
				text = "EH1"
			intervals [1322]:
				xmin = 826.1528
				xmax = 826.3328
				text = "N"
			intervals [1323]:
				xmin = 826.3328
				xmax = 826.4728
				text = "S"
			intervals [1324]:
				xmin = 826.4728
				xmax = 826.5028
				text = "sp"
			intervals [1325]:
				xmin = 826.5028
				xmax = 827.9514
				text = ""
			intervals [1326]:
				xmin = 827.9514
				xmax = 828.0314
				text = "HH"
			intervals [1327]:
				xmin = 828.0314
				xmax = 828.0614
				text = "AW1"
			intervals [1328]:
				xmin = 828.0614
				xmax = 828.1214
				text = "AH0"
			intervals [1329]:
				xmin = 828.1214
				xmax = 828.1514
				text = "B"
			intervals [1330]:
				xmin = 828.1514
				xmax = 828.1814
				text = "AW1"
			intervals [1331]:
				xmin = 828.1814
				xmax = 828.2214
				text = "T"
			intervals [1332]:
				xmin = 828.2214
				xmax = 828.2514
				text = "sp"
			intervals [1333]:
				xmin = 828.2514
				xmax = 828.3414
				text = "M"
			intervals [1334]:
				xmin = 828.3414
				xmax = 828.4114
				text = "UW1"
			intervals [1335]:
				xmin = 828.4114
				xmax = 828.5614
				text = "V"
			intervals [1336]:
				xmin = 828.5614
				xmax = 828.6614
				text = "IY0"
			intervals [1337]:
				xmin = 828.6614
				xmax = 828.7514
				text = "Z"
			intervals [1338]:
				xmin = 828.7514
				xmax = 829.0714
				text = "spn"
			intervals [1339]:
				xmin = 829.0714
				xmax = 829.1514
				text = "M"
			intervals [1340]:
				xmin = 829.1514
				xmax = 829.2014
				text = "UW1"
			intervals [1341]:
				xmin = 829.2014
				xmax = 829.3914
				text = "V"
			intervals [1342]:
				xmin = 829.3914
				xmax = 829.4414
				text = "IY0"
			intervals [1343]:
				xmin = 829.4414
				xmax = 829.4814
				text = "Z"
			intervals [1344]:
				xmin = 829.4814
				xmax = 829.5414
				text = "IH0"
			intervals [1345]:
				xmin = 829.5414
				xmax = 829.6114
				text = "Z"
			intervals [1346]:
				xmin = 829.6114
				xmax = 829.6714
				text = "DH"
			intervals [1347]:
				xmin = 829.6714
				xmax = 829.7214
				text = "EH1"
			intervals [1348]:
				xmin = 829.7214
				xmax = 829.8114
				text = "R"
			intervals [1349]:
				xmin = 829.8114
				xmax = 829.8414
				text = "AH0"
			intervals [1350]:
				xmin = 829.8414
				xmax = 829.9214
				text = "M"
			intervals [1351]:
				xmin = 829.9214
				xmax = 830.0714
				text = "UW1"
			intervals [1352]:
				xmin = 830.0714
				xmax = 830.1714
				text = "V"
			intervals [1353]:
				xmin = 830.1714
				xmax = 830.2114
				text = "IY0"
			intervals [1354]:
				xmin = 830.2114
				xmax = 830.3414
				text = "DH"
			intervals [1355]:
				xmin = 830.3414
				xmax = 830.3714
				text = "AH0"
			intervals [1356]:
				xmin = 830.3714
				xmax = 830.4314
				text = "T"
			intervals [1357]:
				xmin = 830.4314
				xmax = 830.5414
				text = "Y"
			intervals [1358]:
				xmin = 830.5414
				xmax = 830.5714
				text = "UW1"
			intervals [1359]:
				xmin = 830.5714
				xmax = 830.6414
				text = "R"
			intervals [1360]:
				xmin = 830.6414
				xmax = 830.7214
				text = "IY1"
			intervals [1361]:
				xmin = 830.7214
				xmax = 830.8614
				text = "K"
			intervals [1362]:
				xmin = 830.8614
				xmax = 830.9214
				text = "AO2"
			intervals [1363]:
				xmin = 830.9214
				xmax = 831.1114
				text = "L"
			intervals [1364]:
				xmin = 831.1114
				xmax = 848.3788
				text = ""
			intervals [1365]:
				xmin = 848.3788
				xmax = 849.0688
				text = "spn"
			intervals [1366]:
				xmin = 849.0688
				xmax = 853.9616
				text = ""
			intervals [1367]:
				xmin = 853.9616
				xmax = 854.7616
				text = "spn"
			intervals [1368]:
				xmin = 854.7616
				xmax = 855.9409
				text = "sp"
			intervals [1369]:
				xmin = 855.9409
				xmax = 856.5209
				text = "spn"
			intervals [1370]:
				xmin = 856.5209
				xmax = 866.672
				text = ""
			intervals [1371]:
				xmin = 866.672
				xmax = 866.752
				text = "M"
			intervals [1372]:
				xmin = 866.752
				xmax = 866.782
				text = "HH"
			intervals [1373]:
				xmin = 866.782
				xmax = 867.112
				text = "M"
			intervals [1374]:
				xmin = 867.112
				xmax = 878.4218
				text = ""
			intervals [1375]:
				xmin = 878.4218
				xmax = 879.0018
				text = "spn"
			intervals [1376]:
				xmin = 879.0018
				xmax = 880.3604
				text = ""
			intervals [1377]:
				xmin = 880.3604
				xmax = 880.4404
				text = "Y"
			intervals [1378]:
				xmin = 880.4404
				xmax = 880.7204
				text = "AE1"
			intervals [1379]:
				xmin = 880.7204
				xmax = 883.4168
				text = ""
			intervals [1380]:
				xmin = 883.4168
				xmax = 883.4468
				text = "Y"
			intervals [1381]:
				xmin = 883.4468
				xmax = 883.7268
				text = "AE1"
			intervals [1382]:
				xmin = 883.7268
				xmax = 885.4192
				text = ""
			intervals [1383]:
				xmin = 885.4192
				xmax = 885.4592
				text = "HH"
			intervals [1384]:
				xmin = 885.4592
				xmax = 885.4892
				text = "AW1"
			intervals [1385]:
				xmin = 885.4892
				xmax = 885.5192
				text = "AH0"
			intervals [1386]:
				xmin = 885.5192
				xmax = 885.5592
				text = "B"
			intervals [1387]:
				xmin = 885.5592
				xmax = 885.6492
				text = "AW1"
			intervals [1388]:
				xmin = 885.6492
				xmax = 885.6892
				text = "T"
			intervals [1389]:
				xmin = 885.6892
				xmax = 885.7792
				text = "AH0"
			intervals [1390]:
				xmin = 885.7792
				xmax = 885.8892
				text = "sp"
			intervals [1391]:
				xmin = 885.8892
				xmax = 885.9392
				text = "P"
			intervals [1392]:
				xmin = 885.9392
				xmax = 886.0092
				text = "EH1"
			intervals [1393]:
				xmin = 886.0092
				xmax = 886.0992
				text = "T"
			intervals [1394]:
				xmin = 886.0992
				xmax = 886.1792
				text = "sp"
			intervals [1395]:
				xmin = 886.1792
				xmax = 886.2192
				text = "D"
			intervals [1396]:
				xmin = 886.2192
				xmax = 886.2492
				text = "UW1"
			intervals [1397]:
				xmin = 886.2492
				xmax = 886.2792
				text = "Y"
			intervals [1398]:
				xmin = 886.2792
				xmax = 886.3192
				text = "UW1"
			intervals [1399]:
				xmin = 886.3192
				xmax = 886.3492
				text = "sp"
			intervals [1400]:
				xmin = 886.3492
				xmax = 886.3792
				text = "HH"
			intervals [1401]:
				xmin = 886.3792
				xmax = 886.4092
				text = "AE1"
			intervals [1402]:
				xmin = 886.4092
				xmax = 886.4392
				text = "V"
			intervals [1403]:
				xmin = 886.4392
				xmax = 886.4692
				text = "sp"
			intervals [1404]:
				xmin = 886.4692
				xmax = 886.5392
				text = "AH0"
			intervals [1405]:
				xmin = 886.5392
				xmax = 886.6892
				text = "sp"
			intervals [1406]:
				xmin = 886.6892
				xmax = 886.7292
				text = "P"
			intervals [1407]:
				xmin = 886.7292
				xmax = 886.7592
				text = "EH1"
			intervals [1408]:
				xmin = 886.7592
				xmax = 886.7892
				text = "T"
			intervals [1409]:
				xmin = 886.7892
				xmax = 887.1292
				text = "sp"
			intervals [1410]:
				xmin = 887.1292
				xmax = 896.6765
				text = ""
			intervals [1411]:
				xmin = 896.6765
				xmax = 896.7965
				text = "HH"
			intervals [1412]:
				xmin = 896.7965
				xmax = 897.0165
				text = "M"
			intervals [1413]:
				xmin = 897.0165
				xmax = 906.446
				text = ""
			intervals [1414]:
				xmin = 906.446
				xmax = 906.476
				text = "sil"
			intervals [1415]:
				xmin = 906.476
				xmax = 906.806
				text = "M"
			intervals [1416]:
				xmin = 906.806
				xmax = 912.1804
				text = ""
			intervals [1417]:
				xmin = 912.1804
				xmax = 912.3104
				text = "HH"
			intervals [1418]:
				xmin = 912.3104
				xmax = 912.3404
				text = "W"
			intervals [1419]:
				xmin = 912.3404
				xmax = 912.3704
				text = "AH1"
			intervals [1420]:
				xmin = 912.3704
				xmax = 912.4804
				text = "T"
			intervals [1421]:
				xmin = 912.4804
				xmax = 912.5104
				text = "W"
			intervals [1422]:
				xmin = 912.5104
				xmax = 912.5404
				text = "AH0"
			intervals [1423]:
				xmin = 912.5404
				xmax = 912.5804
				text = "Z"
			intervals [1424]:
				xmin = 912.5804
				xmax = 912.6204
				text = "DH"
			intervals [1425]:
				xmin = 912.6204
				xmax = 912.6704
				text = "AH0"
			intervals [1426]:
				xmin = 912.6704
				xmax = 912.7604
				text = "D"
			intervals [1427]:
				xmin = 912.7604
				xmax = 912.9304
				text = "AO1"
			intervals [1428]:
				xmin = 912.9304
				xmax = 913.0204
				text = "G"
			intervals [1429]:
				xmin = 913.0204
				xmax = 913.1004
				text = "L"
			intervals [1430]:
				xmin = 913.1004
				xmax = 913.1804
				text = "AY1"
			intervals [1431]:
				xmin = 913.1804
				xmax = 913.2404
				text = "K"
			intervals [1432]:
				xmin = 913.2404
				xmax = 913.3804
				text = "sp"
			intervals [1433]:
				xmin = 913.3804
				xmax = 913.4604
				text = "HH"
			intervals [1434]:
				xmin = 913.4604
				xmax = 913.4904
				text = "W"
			intervals [1435]:
				xmin = 913.4904
				xmax = 913.5504
				text = "AH1"
			intervals [1436]:
				xmin = 913.5504
				xmax = 913.5804
				text = "T"
			intervals [1437]:
				xmin = 913.5804
				xmax = 913.6304
				text = "sp"
			intervals [1438]:
				xmin = 913.6304
				xmax = 913.6804
				text = "HH"
			intervals [1439]:
				xmin = 913.6804
				xmax = 913.7304
				text = "W"
			intervals [1440]:
				xmin = 913.7304
				xmax = 913.7804
				text = "AH1"
			intervals [1441]:
				xmin = 913.7804
				xmax = 913.8104
				text = "T"
			intervals [1442]:
				xmin = 913.8104
				xmax = 913.9304
				text = "K"
			intervals [1443]:
				xmin = 913.9304
				xmax = 914.0604
				text = "AY1"
			intervals [1444]:
				xmin = 914.0604
				xmax = 914.1304
				text = "N"
			intervals [1445]:
				xmin = 914.1304
				xmax = 914.1604
				text = "W"
			intervals [1446]:
				xmin = 914.1604
				xmax = 914.1904
				text = "AO1"
			intervals [1447]:
				xmin = 914.1904
				xmax = 914.4104
				text = "Z"
			intervals [1448]:
				xmin = 914.4104
				xmax = 914.6604
				text = "sp"
			intervals [1449]:
				xmin = 914.6604
				xmax = 914.6904
				text = "IH0"
			intervals [1450]:
				xmin = 914.6904
				xmax = 914.7304
				text = "T"
			intervals [1451]:
				xmin = 914.7304
				xmax = 914.7904
				text = "sp"
			intervals [1452]:
				xmin = 914.7904
				xmax = 922.4902
				text = ""
			intervals [1453]:
				xmin = 922.4902
				xmax = 922.5302
				text = "M"
			intervals [1454]:
				xmin = 922.5302
				xmax = 922.8302
				text = "HH"
			intervals [1455]:
				xmin = 922.8302
				xmax = 922.9202
				text = "M"
			intervals [1456]:
				xmin = 922.9202
				xmax = 935.2117
				text = "sp"
			intervals [1457]:
				xmin = 935.2117
				xmax = 935.2517
				text = "HH"
			intervals [1458]:
				xmin = 935.2517
				xmax = 935.4017
				text = "M"
			intervals [1459]:
				xmin = 935.4017
				xmax = 942.6076
				text = ""
			intervals [1460]:
				xmin = 942.6076
				xmax = 943.3576
				text = "spn"
			intervals [1461]:
				xmin = 943.3576
				xmax = 960.1506
				text = ""
			intervals [1462]:
				xmin = 960.1506
				xmax = 960.2806
				text = "sil"
			intervals [1463]:
				xmin = 960.2806
				xmax = 960.5506
				text = "spn"
			intervals [1464]:
				xmin = 960.5506
				xmax = 981.8616
				text = ""
			intervals [1465]:
				xmin = 981.8616
				xmax = 981.9916
				text = "M"
			intervals [1466]:
				xmin = 981.9916
				xmax = 982.4816
				text = "HH"
			intervals [1467]:
				xmin = 982.4816
				xmax = 982.5116
				text = "M"
			intervals [1468]:
				xmin = 982.5116
				xmax = 982.5416
				text = "Y"
			intervals [1469]:
				xmin = 982.5416
				xmax = 982.6316
				text = "AE1"
			intervals [1470]:
				xmin = 982.6316
				xmax = 984.3691
				text = "sp"
			intervals [1471]:
				xmin = 984.3691
				xmax = 984.4091
				text = "V"
			intervals [1472]:
				xmin = 984.4091
				xmax = 984.5291
				text = "EH1"
			intervals [1473]:
				xmin = 984.5291
				xmax = 984.5591
				text = "R"
			intervals [1474]:
				xmin = 984.5591
				xmax = 984.5891
				text = "IY0"
			intervals [1475]:
				xmin = 984.5891
				xmax = 984.6191
				text = "IH1"
			intervals [1476]:
				xmin = 984.6191
				xmax = 984.6891
				text = "N"
			intervals [1477]:
				xmin = 984.6891
				xmax = 984.7691
				text = "T"
			intervals [1478]:
				xmin = 984.7691
				xmax = 984.7991
				text = "R"
			intervals [1479]:
				xmin = 984.7991
				xmax = 984.8791
				text = "AH0"
			intervals [1480]:
				xmin = 984.8791
				xmax = 984.9291
				text = "S"
			intervals [1481]:
				xmin = 984.9291
				xmax = 984.9791
				text = "T"
			intervals [1482]:
				xmin = 984.9791
				xmax = 985.0091
				text = "IH0"
			intervals [1483]:
				xmin = 985.0091
				xmax = 985.0991
				text = "N"
			intervals [1484]:
				xmin = 985.0991
				xmax = 986.5014
				text = ""
			intervals [1485]:
				xmin = 986.5014
				xmax = 986.6314
				text = "T"
			intervals [1486]:
				xmin = 986.6314
				xmax = 986.6814
				text = "EH1"
			intervals [1487]:
				xmin = 986.6814
				xmax = 986.7114
				text = "L"
			intervals [1488]:
				xmin = 986.7114
				xmax = 986.7914
				text = "M"
			intervals [1489]:
				xmin = 986.7914
				xmax = 986.8514
				text = "IY1"
			intervals [1490]:
				xmin = 986.8514
				xmax = 986.8914
				text = "AH0"
			intervals [1491]:
				xmin = 986.8914
				xmax = 986.9314
				text = "B"
			intervals [1492]:
				xmin = 986.9314
				xmax = 987.0114
				text = "AW1"
			intervals [1493]:
				xmin = 987.0114
				xmax = 987.0914
				text = "T"
			intervals [1494]:
				xmin = 987.0914
				xmax = 987.1814
				text = "Y"
			intervals [1495]:
				xmin = 987.1814
				xmax = 987.2114
				text = "UH1"
			intervals [1496]:
				xmin = 987.2114
				xmax = 987.2914
				text = "R"
			intervals [1497]:
				xmin = 987.2914
				xmax = 987.4214
				text = "S"
			intervals [1498]:
				xmin = 987.4214
				xmax = 987.4914
				text = "K"
			intervals [1499]:
				xmin = 987.4914
				xmax = 987.6314
				text = "UW1"
			intervals [1500]:
				xmin = 987.6314
				xmax = 987.8314
				text = "L"
			intervals [1501]:
				xmin = 987.8314
				xmax = 988.226
				text = ""
			intervals [1502]:
				xmin = 988.226
				xmax = 988.336
				text = "W"
			intervals [1503]:
				xmin = 988.336
				xmax = 988.366
				text = "AH1"
			intervals [1504]:
				xmin = 988.366
				xmax = 988.396
				text = "T"
			intervals [1505]:
				xmin = 988.396
				xmax = 988.446
				text = "sp"
			intervals [1506]:
				xmin = 988.446
				xmax = 988.536
				text = "D"
			intervals [1507]:
				xmin = 988.536
				xmax = 988.576
				text = "UW1"
			intervals [1508]:
				xmin = 988.576
				xmax = 988.636
				text = "Y"
			intervals [1509]:
				xmin = 988.636
				xmax = 988.696
				text = "UW1"
			intervals [1510]:
				xmin = 988.696
				xmax = 988.816
				text = "S"
			intervals [1511]:
				xmin = 988.816
				xmax = 988.876
				text = "T"
			intervals [1512]:
				xmin = 988.876
				xmax = 988.956
				text = "AH1"
			intervals [1513]:
				xmin = 988.956
				xmax = 989.046
				text = "D"
			intervals [1514]:
				xmin = 989.046
				xmax = 989.126
				text = "IY0"
			intervals [1515]:
				xmin = 989.126
				xmax = 989.226
				text = "sp"
			intervals [1516]:
				xmin = 989.226
				xmax = 989.7919
				text = ""
			intervals [1517]:
				xmin = 989.7919
				xmax = 990.0119
				text = "S"
			intervals [1518]:
				xmin = 990.0119
				xmax = 990.0419
				text = "T"
			intervals [1519]:
				xmin = 990.0419
				xmax = 990.0719
				text = "AH1"
			intervals [1520]:
				xmin = 990.0719
				xmax = 990.1019
				text = "F"
			intervals [1521]:
				xmin = 990.1019
				xmax = 990.2219
				text = "sp"
			intervals [1522]:
				xmin = 990.2219
				xmax = 990.2819
				text = "L"
			intervals [1523]:
				xmin = 990.2819
				xmax = 990.3119
				text = "AY1"
			intervals [1524]:
				xmin = 990.3119
				xmax = 990.3419
				text = "K"
			intervals [1525]:
				xmin = 990.3419
				xmax = 990.4819
				text = "sp"
			intervals [1526]:
				xmin = 990.4819
				xmax = 990.5419
				text = "DH"
			intervals [1527]:
				xmin = 990.5419
				xmax = 990.5819
				text = "AH0"
			intervals [1528]:
				xmin = 990.5819
				xmax = 990.6219
				text = "T"
			intervals [1529]:
				xmin = 990.6219
				xmax = 990.7019
				text = "sp"
			intervals [1530]:
				xmin = 990.7019
				xmax = 991.713
				text = ""
			intervals [1531]:
				xmin = 991.713
				xmax = 992.813
				text = "spn"
			intervals [1532]:
				xmin = 992.813
				xmax = 1021.5158
				text = ""
			intervals [1533]:
				xmin = 1021.5158
				xmax = 1022.2958
				text = "spn"
			intervals [1534]:
				xmin = 1022.2958
				xmax = 1052.3251
				text = ""
			intervals [1535]:
				xmin = 1052.3251
				xmax = 1052.5551
				text = "M"
			intervals [1536]:
				xmin = 1052.5551
				xmax = 1100.8252
				text = "sp"
			intervals [1537]:
				xmin = 1100.8252
				xmax = 1101.3252
				text = "spn"
			intervals [1538]:
				xmin = 1101.3252
				xmax = 1108.9296
				text = ""
			intervals [1539]:
				xmin = 1108.9296
				xmax = 1109.4996
				text = "spn"
			intervals [1540]:
				xmin = 1109.4996
				xmax = 1128.7289
				text = ""
			intervals [1541]:
				xmin = 1128.7289
				xmax = 1128.8989
				text = "HH"
			intervals [1542]:
				xmin = 1128.8989
				xmax = 1129.0189
				text = "M"
			intervals [1543]:
				xmin = 1129.0189
				xmax = 1129.0489
				text = "sp"
			intervals [1544]:
				xmin = 1129.0489
				xmax = 1158.1833
				text = ""
			intervals [1545]:
				xmin = 1158.1833
				xmax = 1158.4733
				text = "spn"
			intervals [1546]:
				xmin = 1158.4733
				xmax = 1158.8303
				text = ""
			intervals [1547]:
				xmin = 1158.8303
				xmax = 1158.8603
				text = "S"
			intervals [1548]:
				xmin = 1158.8603
				xmax = 1158.9903
				text = "AW1"
			intervals [1549]:
				xmin = 1158.9903
				xmax = 1159.0403
				text = "N"
			intervals [1550]:
				xmin = 1159.0403
				xmax = 1159.0803
				text = "D"
			intervals [1551]:
				xmin = 1159.0803
				xmax = 1159.1603
				text = "Z"
			intervals [1552]:
				xmin = 1159.1603
				xmax = 1159.1903
				text = "sp"
			intervals [1553]:
				xmin = 1159.1903
				xmax = 1159.2903
				text = "G"
			intervals [1554]:
				xmin = 1159.2903
				xmax = 1159.3203
				text = "IH0"
			intervals [1555]:
				xmin = 1159.3203
				xmax = 1159.5403
				text = "D"
			intervals [1556]:
				xmin = 1159.5403
				xmax = 1160.2109
				text = "sp"
			intervals [1557]:
				xmin = 1160.2109
				xmax = 1160.2409
				text = "IH0"
			intervals [1558]:
				xmin = 1160.2409
				xmax = 1160.3109
				text = "N"
			intervals [1559]:
				xmin = 1160.3109
				xmax = 1160.3609
				text = "EH2"
			intervals [1560]:
				xmin = 1160.3609
				xmax = 1160.4509
				text = "L"
			intervals [1561]:
				xmin = 1160.4509
				xmax = 1160.5109
				text = "AH0"
			intervals [1562]:
				xmin = 1160.5109
				xmax = 1160.5909
				text = "M"
			intervals [1563]:
				xmin = 1160.5909
				xmax = 1160.6509
				text = "EH1"
			intervals [1564]:
				xmin = 1160.6509
				xmax = 1160.7109
				text = "N"
			intervals [1565]:
				xmin = 1160.7109
				xmax = 1160.8009
				text = "T"
			intervals [1566]:
				xmin = 1160.8009
				xmax = 1160.8509
				text = "R"
			intervals [1567]:
				xmin = 1160.8509
				xmax = 1160.9509
				text = "IY0"
			intervals [1568]:
				xmin = 1160.9509
				xmax = 1161.0309
				text = "S"
			intervals [1569]:
				xmin = 1161.0309
				xmax = 1161.0809
				text = "K"
			intervals [1570]:
				xmin = 1161.0809
				xmax = 1161.1409
				text = "UW1"
			intervals [1571]:
				xmin = 1161.1409
				xmax = 1161.1909
				text = "L"
			intervals [1572]:
				xmin = 1161.1909
				xmax = 1161.2509
				text = "W"
			intervals [1573]:
				xmin = 1161.2509
				xmax = 1161.3009
				text = "AH1"
			intervals [1574]:
				xmin = 1161.3009
				xmax = 1161.3409
				text = "T"
			intervals [1575]:
				xmin = 1161.3409
				xmax = 1161.4009
				text = "D"
			intervals [1576]:
				xmin = 1161.4009
				xmax = 1161.4409
				text = "IH0"
			intervals [1577]:
				xmin = 1161.4409
				xmax = 1161.4909
				text = "D"
			intervals [1578]:
				xmin = 1161.4909
				xmax = 1161.6109
				text = "K"
			intervals [1579]:
				xmin = 1161.6109
				xmax = 1161.6709
				text = "IH1"
			intervals [1580]:
				xmin = 1161.6709
				xmax = 1161.7509
				text = "D"
			intervals [1581]:
				xmin = 1161.7509
				xmax = 1161.8309
				text = "Z"
			intervals [1582]:
				xmin = 1161.8309
				xmax = 1161.8909
				text = "D"
			intervals [1583]:
				xmin = 1161.8909
				xmax = 1162.0509
				text = "UW1"
			intervals [1584]:
				xmin = 1162.0509
				xmax = 1162.1009
				text = "AE1"
			intervals [1585]:
				xmin = 1162.1009
				xmax = 1162.1909
				text = "F"
			intervals [1586]:
				xmin = 1162.1909
				xmax = 1162.2509
				text = "T"
			intervals [1587]:
				xmin = 1162.2509
				xmax = 1162.3209
				text = "ER0"
			intervals [1588]:
				xmin = 1162.3209
				xmax = 1162.4209
				text = "S"
			intervals [1589]:
				xmin = 1162.4209
				xmax = 1162.4609
				text = "K"
			intervals [1590]:
				xmin = 1162.4609
				xmax = 1162.5409
				text = "UW1"
			intervals [1591]:
				xmin = 1162.5409
				xmax = 1162.6509
				text = "L"
			intervals [1592]:
				xmin = 1162.6509
				xmax = 1162.6909
				text = "W"
			intervals [1593]:
				xmin = 1162.6909
				xmax = 1162.7709
				text = "AO1"
			intervals [1594]:
				xmin = 1162.7709
				xmax = 1162.8809
				text = "Z"
			intervals [1595]:
				xmin = 1162.8809
				xmax = 1162.9109
				text = "sp"
			intervals [1596]:
				xmin = 1162.9109
				xmax = 1162.9409
				text = "AW1"
			intervals [1597]:
				xmin = 1162.9409
				xmax = 1162.9809
				text = "T"
			intervals [1598]:
				xmin = 1162.9809
				xmax = 1163.3802
				text = "sp"
			intervals [1599]:
				xmin = 1163.3802
				xmax = 1163.4302
				text = "Y"
			intervals [1600]:
				xmin = 1163.4302
				xmax = 1163.4602
				text = "UW1"
			intervals [1601]:
				xmin = 1163.4602
				xmax = 1163.4902
				text = "ZH"
			intervals [1602]:
				xmin = 1163.4902
				xmax = 1163.5302
				text = "AH0"
			intervals [1603]:
				xmin = 1163.5302
				xmax = 1163.5602
				text = "L"
			intervals [1604]:
				xmin = 1163.5602
				xmax = 1163.6102
				text = "IY0"
			intervals [1605]:
				xmin = 1163.6102
				xmax = 1163.9602
				text = "sp"
			intervals [1606]:
				xmin = 1163.9602
				xmax = 1176.9376
				text = ""
			intervals [1607]:
				xmin = 1176.9376
				xmax = 1177.0376
				text = "HH"
			intervals [1608]:
				xmin = 1177.0376
				xmax = 1177.0676
				text = "W"
			intervals [1609]:
				xmin = 1177.0676
				xmax = 1177.1076
				text = "AH1"
			intervals [1610]:
				xmin = 1177.1076
				xmax = 1177.1676
				text = "T"
			intervals [1611]:
				xmin = 1177.1676
				xmax = 1177.1976
				text = "W"
			intervals [1612]:
				xmin = 1177.1976
				xmax = 1177.2476
				text = "UH1"
			intervals [1613]:
				xmin = 1177.2476
				xmax = 1177.2976
				text = "D"
			intervals [1614]:
				xmin = 1177.2976
				xmax = 1177.3476
				text = "Y"
			intervals [1615]:
				xmin = 1177.3476
				xmax = 1177.3776
				text = "UW1"
			intervals [1616]:
				xmin = 1177.3776
				xmax = 1177.4876
				text = "sp"
			intervals [1617]:
				xmin = 1177.4876
				xmax = 1177.5276
				text = "P"
			intervals [1618]:
				xmin = 1177.5276
				xmax = 1177.5976
				text = "L"
			intervals [1619]:
				xmin = 1177.5976
				xmax = 1177.6676
				text = "EY1"
			intervals [1620]:
				xmin = 1177.6676
				xmax = 1177.7876
				text = "sp"
			intervals [1621]:
				xmin = 1177.7876
				xmax = 1203.9556
				text = ""
			intervals [1622]:
				xmin = 1203.9556
				xmax = 1204.3556
				text = "M"
			intervals [1623]:
				xmin = 1204.3556
				xmax = 1204.3856
				text = "HH"
			intervals [1624]:
				xmin = 1204.3856
				xmax = 1204.4356
				text = "M"
			intervals [1625]:
				xmin = 1204.4356
				xmax = 1224.3944
				text = ""
			intervals [1626]:
				xmin = 1224.3944
				xmax = 1224.4744
				text = "HH"
			intervals [1627]:
				xmin = 1224.4744
				xmax = 1224.5444
				text = "M"
			intervals [1628]:
				xmin = 1224.5444
				xmax = 1226.0896
				text = "sp"
			intervals [1629]:
				xmin = 1226.0896
				xmax = 1226.1196
				text = "Y"
			intervals [1630]:
				xmin = 1226.1196
				xmax = 1226.1496
				text = "UW1"
			intervals [1631]:
				xmin = 1226.1496
				xmax = 1226.2296
				text = "TH"
			intervals [1632]:
				xmin = 1226.2296
				xmax = 1226.2596
				text = "IH1"
			intervals [1633]:
				xmin = 1226.2596
				xmax = 1226.2996
				text = "NG"
			intervals [1634]:
				xmin = 1226.2996
				xmax = 1226.3296
				text = "K"
			intervals [1635]:
				xmin = 1226.3296
				xmax = 1226.3696
				text = "sp"
			intervals [1636]:
				xmin = 1226.3696
				xmax = 1226.4596
				text = "K"
			intervals [1637]:
				xmin = 1226.4596
				xmax = 1226.5196
				text = "IH1"
			intervals [1638]:
				xmin = 1226.5196
				xmax = 1226.6196
				text = "D"
			intervals [1639]:
				xmin = 1226.6196
				xmax = 1226.6596
				text = "Z"
			intervals [1640]:
				xmin = 1226.6596
				xmax = 1226.7296
				text = "D"
			intervals [1641]:
				xmin = 1226.7296
				xmax = 1226.8196
				text = "UW1"
			intervals [1642]:
				xmin = 1226.8196
				xmax = 1226.8596
				text = "AH0"
			intervals [1643]:
				xmin = 1226.8596
				xmax = 1226.9096
				text = "B"
			intervals [1644]:
				xmin = 1226.9096
				xmax = 1226.9696
				text = "AW1"
			intervals [1645]:
				xmin = 1226.9696
				xmax = 1227.0296
				text = "T"
			intervals [1646]:
				xmin = 1227.0296
				xmax = 1227.0696
				text = "DH"
			intervals [1647]:
				xmin = 1227.0696
				xmax = 1227.1596
				text = "AH0"
			intervals [1648]:
				xmin = 1227.1596
				xmax = 1227.2596
				text = "S"
			intervals [1649]:
				xmin = 1227.2596
				xmax = 1227.3496
				text = "EY1"
			intervals [1650]:
				xmin = 1227.3496
				xmax = 1227.4096
				text = "M"
			intervals [1651]:
				xmin = 1227.4096
				xmax = 1227.5396
				text = "TH"
			intervals [1652]:
				xmin = 1227.5396
				xmax = 1227.6096
				text = "IH1"
			intervals [1653]:
				xmin = 1227.6096
				xmax = 1227.6496
				text = "NG"
			intervals [1654]:
				xmin = 1227.6496
				xmax = 1227.6796
				text = "sp"
			intervals [1655]:
				xmin = 1227.6796
				xmax = 1227.7496
				text = "N"
			intervals [1656]:
				xmin = 1227.7496
				xmax = 1227.9396
				text = "AW1"
			intervals [1657]:
				xmin = 1227.9396
				xmax = 1227.9796
				text = "AH0"
			intervals [1658]:
				xmin = 1227.9796
				xmax = 1228.0596
				text = "D"
			intervals [1659]:
				xmin = 1228.0596
				xmax = 1228.1696
				text = "EY2"
			intervals [1660]:
				xmin = 1228.1696
				xmax = 1228.4396
				text = "Z"
			intervals [1661]:
				xmin = 1228.4396
				xmax = 1228.6589
				text = "sp"
			intervals [1662]:
				xmin = 1228.6589
				xmax = 1228.7189
				text = "R"
			intervals [1663]:
				xmin = 1228.7189
				xmax = 1228.7989
				text = "AH1"
			intervals [1664]:
				xmin = 1228.7989
				xmax = 1228.9489
				text = "F"
			intervals [1665]:
				xmin = 1228.9489
				xmax = 1229.0189
				text = "L"
			intervals [1666]:
				xmin = 1229.0189
				xmax = 1229.0989
				text = "IY0"
			intervals [1667]:
				xmin = 1229.0989
				xmax = 1229.2689
				text = "sp"
			intervals [1668]:
				xmin = 1229.2689
				xmax = 1229.8689
				text = "spn"
			intervals [1669]:
				xmin = 1229.8689
				xmax = 1240.5646
				text = ""
			intervals [1670]:
				xmin = 1240.5646
				xmax = 1240.6246
				text = "HH"
			intervals [1671]:
				xmin = 1240.6246
				xmax = 1240.6746
				text = "W"
			intervals [1672]:
				xmin = 1240.6746
				xmax = 1240.7046
				text = "AH1"
			intervals [1673]:
				xmin = 1240.7046
				xmax = 1240.7846
				text = "T"
			intervals [1674]:
				xmin = 1240.7846
				xmax = 1240.8346
				text = "D"
			intervals [1675]:
				xmin = 1240.8346
				xmax = 1240.8746
				text = "IH0"
			intervals [1676]:
				xmin = 1240.8746
				xmax = 1240.9646
				text = "Z"
			intervals [1677]:
				xmin = 1240.9646
				xmax = 1241.0246
				text = "EY1"
			intervals [1678]:
				xmin = 1241.0246
				xmax = 1241.0946
				text = "G"
			intervals [1679]:
				xmin = 1241.0946
				xmax = 1241.1746
				text = "AY1"
			intervals [1680]:
				xmin = 1241.1746
				xmax = 1241.3346
				text = "Y"
			intervals [1681]:
				xmin = 1241.3346
				xmax = 1241.3646
				text = "UH1"
			intervals [1682]:
				xmin = 1241.3646
				xmax = 1241.4746
				text = "R"
			intervals [1683]:
				xmin = 1241.4746
				xmax = 1241.7146
				text = "EY1"
			intervals [1684]:
				xmin = 1241.7146
				xmax = 1241.8246
				text = "JH"
			intervals [1685]:
				xmin = 1241.8246
				xmax = 1241.8546
				text = "sp"
			intervals [1686]:
				xmin = 1241.8546
				xmax = 1241.9046
				text = "D"
			intervals [1687]:
				xmin = 1241.9046
				xmax = 1241.9746
				text = "UW1"
			intervals [1688]:
				xmin = 1241.9746
				xmax = 1242.1546
				text = "sp"
			intervals [1689]:
				xmin = 1242.1546
				xmax = 1242.8541
				text = ""
			intervals [1690]:
				xmin = 1242.8541
				xmax = 1242.9241
				text = "IH0"
			intervals [1691]:
				xmin = 1242.9241
				xmax = 1242.9641
				text = "N"
			intervals [1692]:
				xmin = 1242.9641
				xmax = 1243.0041
				text = "sp"
			intervals [1693]:
				xmin = 1243.0041
				xmax = 1243.0341
				text = "HH"
			intervals [1694]:
				xmin = 1243.0341
				xmax = 1243.0841
				text = "IH0"
			intervals [1695]:
				xmin = 1243.0841
				xmax = 1243.1541
				text = "Z"
			intervals [1696]:
				xmin = 1243.1541
				xmax = 1243.2441
				text = "F"
			intervals [1697]:
				xmin = 1243.2441
				xmax = 1243.3041
				text = "R"
			intervals [1698]:
				xmin = 1243.3041
				xmax = 1243.4041
				text = "IY1"
			intervals [1699]:
				xmin = 1243.4041
				xmax = 1243.4341
				text = "sp"
			intervals [1700]:
				xmin = 1243.4341
				xmax = 1243.5541
				text = "T"
			intervals [1701]:
				xmin = 1243.5541
				xmax = 1243.6541
				text = "AY1"
			intervals [1702]:
				xmin = 1243.6541
				xmax = 1243.7241
				text = "M"
			intervals [1703]:
				xmin = 1243.7241
				xmax = 1243.8641
				text = "sp"
			intervals [1704]:
				xmin = 1243.8641
				xmax = 1255.6985
				text = ""
			intervals [1705]:
				xmin = 1255.6985
				xmax = 1255.9085
				text = "M"
			intervals [1706]:
				xmin = 1255.9085
				xmax = 1256.0985
				text = "sp"
			intervals [1707]:
				xmin = 1256.0985
				xmax = 1292.6358
				text = ""
			intervals [1708]:
				xmin = 1292.6358
				xmax = 1292.9258
				text = "M"
			intervals [1709]:
				xmin = 1292.9258
				xmax = 1292.9658
				text = "HH"
			intervals [1710]:
				xmin = 1292.9658
				xmax = 1293.0358
				text = "M"
			intervals [1711]:
				xmin = 1293.0358
				xmax = 1299.2448
				text = ""
			intervals [1712]:
				xmin = 1299.2448
				xmax = 1299.3548
				text = "M"
			intervals [1713]:
				xmin = 1299.3548
				xmax = 1299.5148
				text = "HH"
			intervals [1714]:
				xmin = 1299.5148
				xmax = 1299.6448
				text = "M"
			intervals [1715]:
				xmin = 1299.6448
				xmax = 1306.3828
				text = ""
			intervals [1716]:
				xmin = 1306.3828
				xmax = 1306.7828
				text = "M"
			intervals [1717]:
				xmin = 1306.7828
				xmax = 1307.0128
				text = "sp"
			intervals [1718]:
				xmin = 1307.0128
				xmax = 1307.0428
				text = "Y"
			intervals [1719]:
				xmin = 1307.0428
				xmax = 1307.0728
				text = "AE1"
			intervals [1720]:
				xmin = 1307.0728
				xmax = 1316.4309
				text = "sp"
			intervals [1721]:
				xmin = 1316.4309
				xmax = 1316.4609
				text = "M"
			intervals [1722]:
				xmin = 1316.4609
				xmax = 1316.4909
				text = "HH"
			intervals [1723]:
				xmin = 1316.4909
				xmax = 1316.8109
				text = "M"
			intervals [1724]:
				xmin = 1316.8109
				xmax = 1326.0839
				text = ""
			intervals [1725]:
				xmin = 1326.0839
				xmax = 1326.2239
				text = "M"
			intervals [1726]:
				xmin = 1326.2239
				xmax = 1326.4839
				text = "sp"
			intervals [1727]:
				xmin = 1326.4839
				xmax = 1328.6856
				text = ""
			intervals [1728]:
				xmin = 1328.6856
				xmax = 1328.7556
				text = "D"
			intervals [1729]:
				xmin = 1328.7556
				xmax = 1328.7856
				text = "IH0"
			intervals [1730]:
				xmin = 1328.7856
				xmax = 1328.8456
				text = "D"
			intervals [1731]:
				xmin = 1328.8456
				xmax = 1328.8956
				text = "Y"
			intervals [1732]:
				xmin = 1328.8956
				xmax = 1328.9656
				text = "UW1"
			intervals [1733]:
				xmin = 1328.9656
				xmax = 1328.9956
				text = "EH1"
			intervals [1734]:
				xmin = 1328.9956
				xmax = 1329.0556
				text = "V"
			intervals [1735]:
				xmin = 1329.0556
				xmax = 1329.1056
				text = "ER0"
			intervals [1736]:
				xmin = 1329.1056
				xmax = 1329.1856
				text = "HH"
			intervals [1737]:
				xmin = 1329.1856
				xmax = 1329.2156
				text = "AE1"
			intervals [1738]:
				xmin = 1329.2156
				xmax = 1329.2556
				text = "V"
			intervals [1739]:
				xmin = 1329.2556
				xmax = 1329.3556
				text = "AH0"
			intervals [1740]:
				xmin = 1329.3556
				xmax = 1329.4656
				text = "T"
			intervals [1741]:
				xmin = 1329.4656
				xmax = 1329.5356
				text = "IY1"
			intervals [1742]:
				xmin = 1329.5356
				xmax = 1329.6456
				text = "CH"
			intervals [1743]:
				xmin = 1329.6456
				xmax = 1329.7356
				text = "ER0"
			intervals [1744]:
				xmin = 1329.7356
				xmax = 1329.7756
				text = "DH"
			intervals [1745]:
				xmin = 1329.7756
				xmax = 1329.8056
				text = "AH0"
			intervals [1746]:
				xmin = 1329.8056
				xmax = 1329.8456
				text = "T"
			intervals [1747]:
				xmin = 1329.8456
				xmax = 1329.8756
				text = "HH"
			intervals [1748]:
				xmin = 1329.8756
				xmax = 1330.0056
				text = "AA1"
			intervals [1749]:
				xmin = 1330.0056
				xmax = 1330.1056
				text = "L"
			intervals [1750]:
				xmin = 1330.1056
				xmax = 1330.1556
				text = "ER0"
			intervals [1751]:
				xmin = 1330.1556
				xmax = 1330.2356
				text = "D"
			intervals [1752]:
				xmin = 1330.2356
				xmax = 1330.2956
				text = "AH0"
			intervals [1753]:
				xmin = 1330.2956
				xmax = 1330.3256
				text = "sp"
			intervals [1754]:
				xmin = 1330.3256
				xmax = 1330.3556
				text = "L"
			intervals [1755]:
				xmin = 1330.3556
				xmax = 1330.3956
				text = "AA1"
			intervals [1756]:
				xmin = 1330.3956
				xmax = 1330.4956
				text = "T"
			intervals [1757]:
				xmin = 1330.4956
				xmax = 1352.8523
				text = "sp"
			intervals [1758]:
				xmin = 1352.8523
				xmax = 1352.9123
				text = "HH"
			intervals [1759]:
				xmin = 1352.9123
				xmax = 1353.1223
				text = "M"
			intervals [1760]:
				xmin = 1353.1223
				xmax = 1355.5286
				text = ""
			intervals [1761]:
				xmin = 1355.5286
				xmax = 1355.5786
				text = "sil"
			intervals [1762]:
				xmin = 1355.5786
				xmax = 1356.0386
				text = "spn"
			intervals [1763]:
				xmin = 1356.0386
				xmax = 1363.4217
				text = ""
			intervals [1764]:
				xmin = 1363.4217
				xmax = 1363.7617
				text = "M"
			intervals [1765]:
				xmin = 1363.7617
				xmax = 1367.9739
				text = ""
			intervals [1766]:
				xmin = 1367.9739
				xmax = 1368.3539
				text = "spn"
			intervals [1767]:
				xmin = 1368.3539
				xmax = 1392.9211
				text = ""
			intervals [1768]:
				xmin = 1392.9211
				xmax = 1393.3111
				text = "spn"
			intervals [1769]:
				xmin = 1393.3111
				xmax = 1394.3848
				text = ""
			intervals [1770]:
				xmin = 1394.3848
				xmax = 1394.4848
				text = "HH"
			intervals [1771]:
				xmin = 1394.4848
				xmax = 1394.8248
				text = "M"
			intervals [1772]:
				xmin = 1394.8248
				xmax = 1401.6553
				text = ""
			intervals [1773]:
				xmin = 1401.6553
				xmax = 1401.7653
				text = "HH"
			intervals [1774]:
				xmin = 1401.7653
				xmax = 1402.0053
				text = "M"
			intervals [1775]:
				xmin = 1402.0053
				xmax = 1408.4602
				text = ""
			intervals [1776]:
				xmin = 1408.4602
				xmax = 1408.5102
				text = "HH"
			intervals [1777]:
				xmin = 1408.5102
				xmax = 1408.5402
				text = "W"
			intervals [1778]:
				xmin = 1408.5402
				xmax = 1408.5702
				text = "AH1"
			intervals [1779]:
				xmin = 1408.5702
				xmax = 1408.6002
				text = "T"
			intervals [1780]:
				xmin = 1408.6002
				xmax = 1408.6302
				text = "D"
			intervals [1781]:
				xmin = 1408.6302
				xmax = 1408.6602
				text = "IH0"
			intervals [1782]:
				xmin = 1408.6602
				xmax = 1408.7002
				text = "D"
			intervals [1783]:
				xmin = 1408.7002
				xmax = 1408.7802
				text = "SH"
			intervals [1784]:
				xmin = 1408.7802
				xmax = 1408.8702
				text = "IY1"
			intervals [1785]:
				xmin = 1408.8702
				xmax = 1408.9702
				text = "HH"
			intervals [1786]:
				xmin = 1408.9702
				xmax = 1409.0502
				text = "AA1"
			intervals [1787]:
				xmin = 1409.0502
				xmax = 1409.1402
				text = "L"
			intervals [1788]:
				xmin = 1409.1402
				xmax = 1409.2202
				text = "ER0"
			intervals [1789]:
				xmin = 1409.2202
				xmax = 1409.3202
				text = "AH0"
			intervals [1790]:
				xmin = 1409.3202
				xmax = 1409.3602
				text = "B"
			intervals [1791]:
				xmin = 1409.3602
				xmax = 1409.4502
				text = "AW1"
			intervals [1792]:
				xmin = 1409.4502
				xmax = 1409.5202
				text = "T"
			intervals [1793]:
				xmin = 1409.5202
				xmax = 1461.3298
				text = "sp"
			intervals [1794]:
				xmin = 1461.3298
				xmax = 1461.6598
				text = "spn"
			intervals [1795]:
				xmin = 1461.6598
				xmax = 1494.6745
				text = ""
			intervals [1796]:
				xmin = 1494.6745
				xmax = 1494.8745
				text = "W"
			intervals [1797]:
				xmin = 1494.8745
				xmax = 1494.9045
				text = "AH0"
			intervals [1798]:
				xmin = 1494.9045
				xmax = 1494.9445
				text = "Z"
			intervals [1799]:
				xmin = 1494.9445
				xmax = 1495.0045
				text = "IH0"
			intervals [1800]:
				xmin = 1495.0045
				xmax = 1495.0445
				text = "T"
			intervals [1801]:
				xmin = 1495.0445
				xmax = 1495.1745
				text = "F"
			intervals [1802]:
				xmin = 1495.1745
				xmax = 1495.2945
				text = "EH1"
			intervals [1803]:
				xmin = 1495.2945
				xmax = 1495.3945
				text = "R"
			intervals [1804]:
				xmin = 1495.3945
				xmax = 1495.4245
				text = "sp"
			intervals [1805]:
				xmin = 1495.4245
				xmax = 1495.4945
				text = "M"
			intervals [1806]:
				xmin = 1495.4945
				xmax = 1495.6145
				text = "OW1"
			intervals [1807]:
				xmin = 1495.6145
				xmax = 1495.7145
				text = "S"
			intervals [1808]:
				xmin = 1495.7145
				xmax = 1495.7445
				text = "T"
			intervals [1809]:
				xmin = 1495.7445
				xmax = 1495.7745
				text = "AH0"
			intervals [1810]:
				xmin = 1495.7745
				xmax = 1495.8045
				text = "V"
			intervals [1811]:
				xmin = 1495.8045
				xmax = 1495.8345
				text = "sp"
			intervals [1812]:
				xmin = 1495.8345
				xmax = 1495.8645
				text = "DH"
			intervals [1813]:
				xmin = 1495.8645
				xmax = 1495.8945
				text = "AH0"
			intervals [1814]:
				xmin = 1495.8945
				xmax = 1495.9745
				text = "T"
			intervals [1815]:
				xmin = 1495.9745
				xmax = 1496.0145
				text = "AY1"
			intervals [1816]:
				xmin = 1496.0145
				xmax = 1496.1945
				text = "M"
			intervals [1817]:
				xmin = 1496.1945
				xmax = 1496.2745
				text = "ER0"
			intervals [1818]:
				xmin = 1496.2745
				xmax = 1496.3245
				text = "D"
			intervals [1819]:
				xmin = 1496.3245
				xmax = 1496.3645
				text = "UW1"
			intervals [1820]:
				xmin = 1496.3645
				xmax = 1496.3945
				text = "Y"
			intervals [1821]:
				xmin = 1496.3945
				xmax = 1496.4345
				text = "UW1"
			intervals [1822]:
				xmin = 1496.4345
				xmax = 1496.5145
				text = "TH"
			intervals [1823]:
				xmin = 1496.5145
				xmax = 1496.5445
				text = "IH1"
			intervals [1824]:
				xmin = 1496.5445
				xmax = 1496.6145
				text = "NG"
			intervals [1825]:
				xmin = 1496.6145
				xmax = 1496.6545
				text = "K"
			intervals [1826]:
				xmin = 1496.6545
				xmax = 1496.7545
				text = "SH"
			intervals [1827]:
				xmin = 1496.7545
				xmax = 1496.8545
				text = "IY1"
			intervals [1828]:
				xmin = 1496.8545
				xmax = 1496.8945
				text = "W"
			intervals [1829]:
				xmin = 1496.8945
				xmax = 1496.9245
				text = "AH0"
			intervals [1830]:
				xmin = 1496.9245
				xmax = 1496.9745
				text = "Z"
			intervals [1831]:
				xmin = 1496.9745
				xmax = 1497.0645
				text = "sp"
			intervals [1832]:
				xmin = 1497.0645
				xmax = 1497.1145
				text = "B"
			intervals [1833]:
				xmin = 1497.1145
				xmax = 1497.1745
				text = "IY1"
			intervals [1834]:
				xmin = 1497.1745
				xmax = 1497.2045
				text = "IH0"
			intervals [1835]:
				xmin = 1497.2045
				xmax = 1497.2445
				text = "NG"
			intervals [1836]:
				xmin = 1497.2445
				xmax = 1497.3645
				text = "spn"
			intervals [1837]:
				xmin = 1497.3645
				xmax = 1511.7324
				text = ""
			intervals [1838]:
				xmin = 1511.7324
				xmax = 1511.8724
				text = "sil"
			intervals [1839]:
				xmin = 1511.8724
				xmax = 1512.1624
				text = "spn"
			intervals [1840]:
				xmin = 1512.1624
				xmax = 1513.6876
				text = ""
			intervals [1841]:
				xmin = 1513.6876
				xmax = 1513.7176
				text = "HH"
			intervals [1842]:
				xmin = 1513.7176
				xmax = 1513.7476
				text = "W"
			intervals [1843]:
				xmin = 1513.7476
				xmax = 1513.8076
				text = "AH1"
			intervals [1844]:
				xmin = 1513.8076
				xmax = 1513.8376
				text = "T"
			intervals [1845]:
				xmin = 1513.8376
				xmax = 1513.8676
				text = "AH0"
			intervals [1846]:
				xmin = 1513.8676
				xmax = 1513.9176
				text = "B"
			intervals [1847]:
				xmin = 1513.9176
				xmax = 1513.9876
				text = "AW1"
			intervals [1848]:
				xmin = 1513.9876
				xmax = 1514.0676
				text = "T"
			intervals [1849]:
				xmin = 1514.0676
				xmax = 1514.1076
				text = "DH"
			intervals [1850]:
				xmin = 1514.1076
				xmax = 1514.1876
				text = "AH0"
			intervals [1851]:
				xmin = 1514.1876
				xmax = 1514.2476
				text = "B"
			intervals [1852]:
				xmin = 1514.2476
				xmax = 1514.3376
				text = "EH1"
			intervals [1853]:
				xmin = 1514.3376
				xmax = 1514.4376
				text = "S"
			intervals [1854]:
				xmin = 1514.4376
				xmax = 1514.4776
				text = "T"
			intervals [1855]:
				xmin = 1514.4776
				xmax = 1514.5376
				text = "T"
			intervals [1856]:
				xmin = 1514.5376
				xmax = 1514.6476
				text = "IY1"
			intervals [1857]:
				xmin = 1514.6476
				xmax = 1514.7776
				text = "CH"
			intervals [1858]:
				xmin = 1514.7776
				xmax = 1514.8376
				text = "ER0"
			intervals [1859]:
				xmin = 1514.8376
				xmax = 1514.8676
				text = "sp"
			intervals [1860]:
				xmin = 1514.8676
				xmax = 1514.9576
				text = "Y"
			intervals [1861]:
				xmin = 1514.9576
				xmax = 1515.0176
				text = "UW1"
			intervals [1862]:
				xmin = 1515.0176
				xmax = 1515.0676
				text = "EH1"
			intervals [1863]:
				xmin = 1515.0676
				xmax = 1515.1176
				text = "V"
			intervals [1864]:
				xmin = 1515.1176
				xmax = 1515.2876
				text = "ER0"
			intervals [1865]:
				xmin = 1515.2876
				xmax = 1515.3176
				text = "sp"
			intervals [1866]:
				xmin = 1515.3176
				xmax = 1515.3476
				text = "HH"
			intervals [1867]:
				xmin = 1515.3476
				xmax = 1515.3776
				text = "AE1"
			intervals [1868]:
				xmin = 1515.3776
				xmax = 1515.4076
				text = "D"
			intervals [1869]:
				xmin = 1515.4076
				xmax = 1515.4376
				text = "sp"
			intervals [1870]:
				xmin = 1515.4376
				xmax = 1515.4676
				text = "K"
			intervals [1871]:
				xmin = 1515.4676
				xmax = 1515.4976
				text = "AH0"
			intervals [1872]:
				xmin = 1515.4976
				xmax = 1515.5676
				text = "N"
			intervals [1873]:
				xmin = 1515.5676
				xmax = 1515.7876
				text = "sp"
			intervals [1874]:
				xmin = 1515.7876
				xmax = 1515.8176
				text = "Y"
			intervals [1875]:
				xmin = 1515.8176
				xmax = 1515.8476
				text = "UW1"
			intervals [1876]:
				xmin = 1515.8476
				xmax = 1515.9676
				text = "sp"
			intervals [1877]:
				xmin = 1515.9676
				xmax = 1516.0076
				text = "TH"
			intervals [1878]:
				xmin = 1516.0076
				xmax = 1516.0476
				text = "IH1"
			intervals [1879]:
				xmin = 1516.0476
				xmax = 1516.0876
				text = "NG"
			intervals [1880]:
				xmin = 1516.0876
				xmax = 1516.1176
				text = "K"
			intervals [1881]:
				xmin = 1516.1176
				xmax = 1516.2076
				text = "sp"
			intervals [1882]:
				xmin = 1516.2076
				xmax = 1516.2476
				text = "AH0"
			intervals [1883]:
				xmin = 1516.2476
				xmax = 1516.2776
				text = "V"
			intervals [1884]:
				xmin = 1516.2776
				xmax = 1516.3376
				text = "sp"
			intervals [1885]:
				xmin = 1516.3376
				xmax = 1517.4098
				text = ""
			intervals [1886]:
				xmin = 1517.4098
				xmax = 1517.5998
				text = "HH"
			intervals [1887]:
				xmin = 1517.5998
				xmax = 1517.6598
				text = "UW1"
			intervals [1888]:
				xmin = 1517.6598
				xmax = 1517.7298
				text = "DH"
			intervals [1889]:
				xmin = 1517.7298
				xmax = 1517.7998
				text = "AH0"
			intervals [1890]:
				xmin = 1517.7998
				xmax = 1517.8998
				text = "T"
			intervals [1891]:
				xmin = 1517.8998
				xmax = 1517.9298
				text = "W"
			intervals [1892]:
				xmin = 1517.9298
				xmax = 1517.9598
				text = "UH1"
			intervals [1893]:
				xmin = 1517.9598
				xmax = 1517.9898
				text = "D"
			intervals [1894]:
				xmin = 1517.9898
				xmax = 1518.0798
				text = "sp"
			intervals [1895]:
				xmin = 1518.0798
				xmax = 1518.1298
				text = "B"
			intervals [1896]:
				xmin = 1518.1298
				xmax = 1518.2098
				text = "IY0"
			intervals [1897]:
				xmin = 1518.2098
				xmax = 1577.4224
				text = "sp"
			intervals [1898]:
				xmin = 1577.4224
				xmax = 1577.8924
				text = "spn"
			intervals [1899]:
				xmin = 1577.8924
				xmax = 1612.724
				text = ""
			intervals [1900]:
				xmin = 1612.724
				xmax = 1612.814
				text = "M"
			intervals [1901]:
				xmin = 1612.814
				xmax = 1612.844
				text = "HH"
			intervals [1902]:
				xmin = 1612.844
				xmax = 1613.174
				text = "M"
			intervals [1903]:
				xmin = 1613.174
				xmax = 1613.204
				text = "sp"
			intervals [1904]:
				xmin = 1613.204
				xmax = 1622.3588
				text = ""
			intervals [1905]:
				xmin = 1622.3588
				xmax = 1622.4788
				text = "HH"
			intervals [1906]:
				xmin = 1622.4788
				xmax = 1622.5388
				text = "M"
			intervals [1907]:
				xmin = 1622.5388
				xmax = 1622.6388
				text = "sp"
			intervals [1908]:
				xmin = 1622.6388
				xmax = 1623.3932
				text = ""
			intervals [1909]:
				xmin = 1623.3932
				xmax = 1623.4832
				text = "D"
			intervals [1910]:
				xmin = 1623.4832
				xmax = 1623.5132
				text = "IH0"
			intervals [1911]:
				xmin = 1623.5132
				xmax = 1623.5432
				text = "D"
			intervals [1912]:
				xmin = 1623.5432
				xmax = 1623.6032
				text = "Y"
			intervals [1913]:
				xmin = 1623.6032
				xmax = 1623.6532
				text = "UW1"
			intervals [1914]:
				xmin = 1623.6532
				xmax = 1623.6832
				text = "EH1"
			intervals [1915]:
				xmin = 1623.6832
				xmax = 1623.7132
				text = "V"
			intervals [1916]:
				xmin = 1623.7132
				xmax = 1623.7432
				text = "ER0"
			intervals [1917]:
				xmin = 1623.7432
				xmax = 1623.7732
				text = "HH"
			intervals [1918]:
				xmin = 1623.7732
				xmax = 1623.8132
				text = "AE1"
			intervals [1919]:
				xmin = 1623.8132
				xmax = 1623.8832
				text = "V"
			intervals [1920]:
				xmin = 1623.8832
				xmax = 1623.9632
				text = "AH0"
			intervals [1921]:
				xmin = 1623.9632
				xmax = 1624.0532
				text = "T"
			intervals [1922]:
				xmin = 1624.0532
				xmax = 1624.1632
				text = "IY1"
			intervals [1923]:
				xmin = 1624.1632
				xmax = 1624.2932
				text = "CH"
			intervals [1924]:
				xmin = 1624.2932
				xmax = 1624.3632
				text = "ER0"
			intervals [1925]:
				xmin = 1624.3632
				xmax = 1624.4032
				text = "Y"
			intervals [1926]:
				xmin = 1624.4032
				xmax = 1624.4332
				text = "UW1"
			intervals [1927]:
				xmin = 1624.4332
				xmax = 1624.4732
				text = "JH"
			intervals [1928]:
				xmin = 1624.4732
				xmax = 1624.5432
				text = "IH0"
			intervals [1929]:
				xmin = 1624.5432
				xmax = 1624.6232
				text = "S"
			intervals [1930]:
				xmin = 1624.6232
				xmax = 1624.7032
				text = "K"
			intervals [1931]:
				xmin = 1624.7032
				xmax = 1624.7432
				text = "UH1"
			intervals [1932]:
				xmin = 1624.7432
				xmax = 1624.7932
				text = "D"
			intervals [1933]:
				xmin = 1624.7932
				xmax = 1624.8232
				text = "AH0"
			intervals [1934]:
				xmin = 1624.8232
				xmax = 1624.8532
				text = "N"
			intervals [1935]:
				xmin = 1624.8532
				xmax = 1624.9332
				text = "T"
			intervals [1936]:
				xmin = 1624.9332
				xmax = 1625.0032
				text = "S"
			intervals [1937]:
				xmin = 1625.0032
				xmax = 1625.0532
				text = "T"
			intervals [1938]:
				xmin = 1625.0532
				xmax = 1625.1032
				text = "AE1"
			intervals [1939]:
				xmin = 1625.1032
				xmax = 1625.2732
				text = "N"
			intervals [1940]:
				xmin = 1625.2732
				xmax = 1625.3332
				text = "D"
			intervals [1941]:
				xmin = 1625.3332
				xmax = 1651.5957
				text = ""
			intervals [1942]:
				xmin = 1651.5957
				xmax = 1651.6457
				text = "W"
			intervals [1943]:
				xmin = 1651.6457
				xmax = 1651.6957
				text = "ER0"
			intervals [1944]:
				xmin = 1651.6957
				xmax = 1651.7257
				text = "Y"
			intervals [1945]:
				xmin = 1651.7257
				xmax = 1651.7557
				text = "UW1"
			intervals [1946]:
				xmin = 1651.7557
				xmax = 1651.7957
				text = "EH1"
			intervals [1947]:
				xmin = 1651.7957
				xmax = 1651.8457
				text = "V"
			intervals [1948]:
				xmin = 1651.8457
				xmax = 1651.9457
				text = "ER0"
			intervals [1949]:
				xmin = 1651.9457
				xmax = 1651.9857
				text = "IH1"
			intervals [1950]:
				xmin = 1651.9857
				xmax = 1652.0257
				text = "N"
			intervals [1951]:
				xmin = 1652.0257
				xmax = 1652.1357
				text = "AH0"
			intervals [1952]:
				xmin = 1652.1357
				xmax = 1652.2057
				text = "K"
			intervals [1953]:
				xmin = 1652.2057
				xmax = 1652.2557
				text = "L"
			intervals [1954]:
				xmin = 1652.2557
				xmax = 1652.3657
				text = "AE1"
			intervals [1955]:
				xmin = 1652.3657
				xmax = 1652.4957
				text = "S"
			intervals [1956]:
				xmin = 1652.4957
				xmax = 1652.5357
				text = "W"
			intervals [1957]:
				xmin = 1652.5357
				xmax = 1652.5657
				text = "EH1"
			intervals [1958]:
				xmin = 1652.5657
				xmax = 1652.6057
				text = "R"
			intervals [1959]:
				xmin = 1652.6057
				xmax = 1652.6357
				text = "DH"
			intervals [1960]:
				xmin = 1652.6357
				xmax = 1652.6857
				text = "AH0"
			intervals [1961]:
				xmin = 1652.6857
				xmax = 1652.7957
				text = "K"
			intervals [1962]:
				xmin = 1652.7957
				xmax = 1652.8357
				text = "IH1"
			intervals [1963]:
				xmin = 1652.8357
				xmax = 1652.9057
				text = "D"
			intervals [1964]:
				xmin = 1652.9057
				xmax = 1652.9957
				text = "Z"
			intervals [1965]:
				xmin = 1652.9957
				xmax = 1653.0757
				text = "P"
			intervals [1966]:
				xmin = 1653.0757
				xmax = 1653.1457
				text = "L"
			intervals [1967]:
				xmin = 1653.1457
				xmax = 1653.2257
				text = "EY1"
			intervals [1968]:
				xmin = 1653.2257
				xmax = 1653.2557
				text = "D"
			intervals [1969]:
				xmin = 1653.2557
				xmax = 1653.3257
				text = "EY1"
			intervals [1970]:
				xmin = 1653.3257
				xmax = 1653.4057
				text = "sp"
			intervals [1971]:
				xmin = 1653.4057
				xmax = 1653.5257
				text = "T"
			intervals [1972]:
				xmin = 1653.5257
				xmax = 1653.5557
				text = "R"
			intervals [1973]:
				xmin = 1653.5557
				xmax = 1653.6257
				text = "IH1"
			intervals [1974]:
				xmin = 1653.6257
				xmax = 1653.7657
				text = "K"
			intervals [1975]:
				xmin = 1653.7657
				xmax = 1653.8157
				text = "AO1"
			intervals [1976]:
				xmin = 1653.8157
				xmax = 1653.9457
				text = "N"
			intervals [1977]:
				xmin = 1653.9457
				xmax = 1653.9757
				text = "DH"
			intervals [1978]:
				xmin = 1653.9757
				xmax = 1654.0057
				text = "AH0"
			intervals [1979]:
				xmin = 1654.0057
				xmax = 1654.0957
				text = "T"
			intervals [1980]:
				xmin = 1654.0957
				xmax = 1654.2157
				text = "IY1"
			intervals [1981]:
				xmin = 1654.2157
				xmax = 1654.3057
				text = "CH"
			intervals [1982]:
				xmin = 1654.3057
				xmax = 1654.3757
				text = "ER0"
			intervals [1983]:
				xmin = 1654.3757
				xmax = 1656.6679
				text = ""
			intervals [1984]:
				xmin = 1656.6679
				xmax = 1656.7179
				text = "K"
			intervals [1985]:
				xmin = 1656.7179
				xmax = 1656.7479
				text = "AH0"
			intervals [1986]:
				xmin = 1656.7479
				xmax = 1656.7879
				text = "N"
			intervals [1987]:
				xmin = 1656.7879
				xmax = 1656.8279
				text = "sp"
			intervals [1988]:
				xmin = 1656.8279
				xmax = 1656.8579
				text = "Y"
			intervals [1989]:
				xmin = 1656.8579
				xmax = 1656.8879
				text = "UW1"
			intervals [1990]:
				xmin = 1656.8879
				xmax = 1656.9679
				text = "T"
			intervals [1991]:
				xmin = 1656.9679
				xmax = 1657.0379
				text = "EH1"
			intervals [1992]:
				xmin = 1657.0379
				xmax = 1657.0679
				text = "L"
			intervals [1993]:
				xmin = 1657.0679
				xmax = 1657.1579
				text = "M"
			intervals [1994]:
				xmin = 1657.1579
				xmax = 1657.1879
				text = "IY1"
			intervals [1995]:
				xmin = 1657.1879
				xmax = 1657.2579
				text = "AH0"
			intervals [1996]:
				xmin = 1657.2579
				xmax = 1657.2979
				text = "B"
			intervals [1997]:
				xmin = 1657.2979
				xmax = 1657.3679
				text = "AW1"
			intervals [1998]:
				xmin = 1657.3679
				xmax = 1657.4879
				text = "T"
			intervals [1999]:
				xmin = 1657.4879
				xmax = 1657.5679
				text = "S"
			intervals [2000]:
				xmin = 1657.5679
				xmax = 1657.5979
				text = "AH1"
			intervals [2001]:
				xmin = 1657.5979
				xmax = 1657.7679
				text = "M"
			intervals [2002]:
				xmin = 1657.7679
				xmax = 1658.2079
				text = "sp"
			intervals [2003]:
				xmin = 1658.2079
				xmax = 1686.9898
				text = ""
			intervals [2004]:
				xmin = 1686.9898
				xmax = 1687.4198
				text = "spn"
			intervals [2005]:
				xmin = 1687.4198
				xmax = 1689.3189
				text = ""
			intervals [2006]:
				xmin = 1689.3189
				xmax = 1689.7389
				text = "spn"
			intervals [2007]:
				xmin = 1689.7389
				xmax = 1698.6491
				text = ""
			intervals [2008]:
				xmin = 1698.6491
				xmax = 1699.1091
				text = "spn"
			intervals [2009]:
				xmin = 1699.1091
				xmax = 1700.8577
				text = ""
			intervals [2010]:
				xmin = 1700.8577
				xmax = 1700.9577
				text = "OW1"
			intervals [2011]:
				xmin = 1700.9577
				xmax = 1701.1177
				text = "Y"
			intervals [2012]:
				xmin = 1701.1177
				xmax = 1701.4277
				text = "AE1"
			intervals [2013]:
				xmin = 1701.4277
				xmax = 1704.4041
				text = ""
			intervals [2014]:
				xmin = 1704.4041
				xmax = 1705.7641
				text = "spn"
			intervals [2015]:
				xmin = 1705.7641
				xmax = 1712.9883
				text = ""
			intervals [2016]:
				xmin = 1712.9883
				xmax = 1713.1283
				text = "Y"
			intervals [2017]:
				xmin = 1713.1283
				xmax = 1713.3983
				text = "AE1"
			intervals [2018]:
				xmin = 1713.3983
				xmax = 1720.2122
				text = ""
			intervals [2019]:
				xmin = 1720.2122
				xmax = 1720.3222
				text = "sil"
			intervals [2020]:
				xmin = 1720.3222
				xmax = 1720.3522
				text = "Y"
			intervals [2021]:
				xmin = 1720.3522
				xmax = 1720.4522
				text = "AE1"
			intervals [2022]:
				xmin = 1720.4522
				xmax = 1738.6391
				text = "sp"
			intervals [2023]:
				xmin = 1738.6391
				xmax = 1738.8791
				text = "spn"
			intervals [2024]:
				xmin = 1738.8791
				xmax = 1741.5872
				text = ""
			intervals [2025]:
				xmin = 1741.5872
				xmax = 1741.9172
				text = "HH"
			intervals [2026]:
				xmin = 1741.9172
				xmax = 1741.9472
				text = "AW1"
			intervals [2027]:
				xmin = 1741.9472
				xmax = 1741.9872
				text = "D"
			intervals [2028]:
				xmin = 1741.9872
				xmax = 1742.0972
				text = "UW1"
			intervals [2029]:
				xmin = 1742.0972
				xmax = 1742.1272
				text = "DH"
			intervals [2030]:
				xmin = 1742.1272
				xmax = 1742.1872
				text = "IY0"
			intervals [2031]:
				xmin = 1742.1872
				xmax = 1742.2672
				text = "T"
			intervals [2032]:
				xmin = 1742.2672
				xmax = 1742.3672
				text = "IY1"
			intervals [2033]:
				xmin = 1742.3672
				xmax = 1742.4872
				text = "CH"
			intervals [2034]:
				xmin = 1742.4872
				xmax = 1742.5372
				text = "ER0"
			intervals [2035]:
				xmin = 1742.5372
				xmax = 1742.6072
				text = "Z"
			intervals [2036]:
				xmin = 1742.6072
				xmax = 1742.6772
				text = "Y"
			intervals [2037]:
				xmin = 1742.6772
				xmax = 1742.7672
				text = "UW1"
			intervals [2038]:
				xmin = 1742.7672
				xmax = 1742.8072
				text = "ZH"
			intervals [2039]:
				xmin = 1742.8072
				xmax = 1742.8672
				text = "AH0"
			intervals [2040]:
				xmin = 1742.8672
				xmax = 1742.9072
				text = "L"
			intervals [2041]:
				xmin = 1742.9072
				xmax = 1742.9772
				text = "IY0"
			intervals [2042]:
				xmin = 1742.9772
				xmax = 1743.0572
				text = "R"
			intervals [2043]:
				xmin = 1743.0572
				xmax = 1743.1672
				text = "IY0"
			intervals [2044]:
				xmin = 1743.1672
				xmax = 1743.2272
				text = "AE1"
			intervals [2045]:
				xmin = 1743.2272
				xmax = 1743.2572
				text = "K"
			intervals [2046]:
				xmin = 1743.2572
				xmax = 1743.2872
				text = "T"
			intervals [2047]:
				xmin = 1743.2872
				xmax = 1743.3772
				text = "sp"
			intervals [2048]:
				xmin = 1743.3772
				xmax = 1743.4472
				text = "T"
			intervals [2049]:
				xmin = 1743.4472
				xmax = 1743.4872
				text = "IH0"
			intervals [2050]:
				xmin = 1743.4872
				xmax = 1743.5272
				text = "DH"
			intervals [2051]:
				xmin = 1743.5272
				xmax = 1743.6272
				text = "IY1"
			intervals [2052]:
				xmin = 1743.6272
				xmax = 1743.7372
				text = "Z"
			intervals [2053]:
				xmin = 1743.7372
				xmax = 1743.8372
				text = "TH"
			intervals [2054]:
				xmin = 1743.8372
				xmax = 1743.8672
				text = "IH1"
			intervals [2055]:
				xmin = 1743.8672
				xmax = 1743.8972
				text = "NG"
			intervals [2056]:
				xmin = 1743.8972
				xmax = 1744.2272
				text = "Z"
			intervals [2057]:
				xmin = 1744.2272
				xmax = 1744.3072
				text = "sp"
			intervals [2058]:
				xmin = 1744.3072
				xmax = 1744.4072
				text = "ER0"
			intervals [2059]:
				xmin = 1744.4072
				xmax = 1744.4372
				text = "sp"
			intervals [2060]:
				xmin = 1744.4372
				xmax = 1744.4772
				text = "DH"
			intervals [2061]:
				xmin = 1744.4772
				xmax = 1744.5872
				text = "EY1"
			intervals [2062]:
				xmin = 1744.5872
				xmax = 1744.6372
				text = "G"
			intervals [2063]:
				xmin = 1744.6372
				xmax = 1744.7072
				text = "UH1"
			intervals [2064]:
				xmin = 1744.7072
				xmax = 1744.7772
				text = "D"
			intervals [2065]:
				xmin = 1744.7772
				xmax = 1744.8572
				text = "S"
			intervals [2066]:
				xmin = 1744.8572
				xmax = 1744.9372
				text = "P"
			intervals [2067]:
				xmin = 1744.9372
				xmax = 1745.0272
				text = "AO1"
			intervals [2068]:
				xmin = 1745.0272
				xmax = 1745.1572
				text = "R"
			intervals [2069]:
				xmin = 1745.1572
				xmax = 1745.2272
				text = "T"
			intervals [2070]:
				xmin = 1745.2272
				xmax = 1745.3072
				text = "S"
			intervals [2071]:
				xmin = 1745.3072
				xmax = 1745.4072
				text = "ER0"
			intervals [2072]:
				xmin = 1745.4072
				xmax = 1745.6072
				text = "sp"
			intervals [2073]:
				xmin = 1745.6072
				xmax = 1745.6572
				text = "DH"
			intervals [2074]:
				xmin = 1745.6572
				xmax = 1745.7172
				text = "EY1"
			intervals [2075]:
				xmin = 1745.7172
				xmax = 1745.7972
				text = "G"
			intervals [2076]:
				xmin = 1745.7972
				xmax = 1745.8372
				text = "EH1"
			intervals [2077]:
				xmin = 1745.8372
				xmax = 1745.8772
				text = "T"
			intervals [2078]:
				xmin = 1745.8772
				xmax = 1745.9072
				text = "sp"
			intervals [2079]:
				xmin = 1745.9072
				xmax = 1746.0372
				text = "M"
			intervals [2080]:
				xmin = 1746.0372
				xmax = 1746.2572
				text = "AE1"
			intervals [2081]:
				xmin = 1746.2572
				xmax = 1746.2972
				text = "D"
			intervals [2082]:
				xmin = 1746.2972
				xmax = 1746.3272
				text = "sp"
			intervals [2083]:
				xmin = 1746.3272
				xmax = 1746.4772
				text = "ER0"
			intervals [2084]:
				xmin = 1746.4772
				xmax = 1746.5172
				text = "sp"
			intervals [2085]:
				xmin = 1746.5172
				xmax = 1746.5472
				text = "W"
			intervals [2086]:
				xmin = 1746.5472
				xmax = 1746.5772
				text = "AH1"
			intervals [2087]:
				xmin = 1746.5772
				xmax = 1746.6072
				text = "T"
			intervals [2088]:
				xmin = 1746.6072
				xmax = 1746.8172
				text = "sp"
			intervals [2089]:
				xmin = 1746.8172
				xmax = 1803.9075
				text = ""
			intervals [2090]:
				xmin = 1803.9075
				xmax = 1804.2375
				text = "spn"
			intervals [2091]:
				xmin = 1804.2375
				xmax = 1804.3175
				text = "sp"
			intervals [2092]:
				xmin = 1804.3175
				xmax = 1806.8901
				text = ""
			intervals [2093]:
				xmin = 1806.8901
				xmax = 1807.0701
				text = "OW1"
			intervals [2094]:
				xmin = 1807.0701
				xmax = 1807.2201
				text = "Y"
			intervals [2095]:
				xmin = 1807.2201
				xmax = 1807.4101
				text = "AE1"
			intervals [2096]:
				xmin = 1807.4101
				xmax = 1809.7108
				text = ""
			intervals [2097]:
				xmin = 1809.7108
				xmax = 1809.9908
				text = "M"
			intervals [2098]:
				xmin = 1809.9908
				xmax = 1810.1208
				text = "HH"
			intervals [2099]:
				xmin = 1810.1208
				xmax = 1810.1508
				text = "M"
			intervals [2100]:
				xmin = 1810.1508
				xmax = 1810.2708
				text = "HH"
			intervals [2101]:
				xmin = 1810.2708
				xmax = 1810.3108
				text = "W"
			intervals [2102]:
				xmin = 1810.3108
				xmax = 1810.3408
				text = "AH1"
			intervals [2103]:
				xmin = 1810.3408
				xmax = 1810.3708
				text = "T"
			intervals [2104]:
				xmin = 1810.3708
				xmax = 1810.4008
				text = "D"
			intervals [2105]:
				xmin = 1810.4008
				xmax = 1810.4608
				text = "IH0"
			intervals [2106]:
				xmin = 1810.4608
				xmax = 1810.4908
				text = "D"
			intervals [2107]:
				xmin = 1810.4908
				xmax = 1810.5408
				text = "DH"
			intervals [2108]:
				xmin = 1810.5408
				xmax = 1810.5908
				text = "IY0"
			intervals [2109]:
				xmin = 1810.5908
				xmax = 1810.6908
				text = "G"
			intervals [2110]:
				xmin = 1810.6908
				xmax = 1810.8208
				text = "AY1"
			intervals [2111]:
				xmin = 1810.8208
				xmax = 1811.0608
				text = "sp"
			intervals [2112]:
				xmin = 1811.0608
				xmax = 1811.1008
				text = "HH"
			intervals [2113]:
				xmin = 1811.1008
				xmax = 1811.1508
				text = "W"
			intervals [2114]:
				xmin = 1811.1508
				xmax = 1811.2108
				text = "AH1"
			intervals [2115]:
				xmin = 1811.2108
				xmax = 1811.2708
				text = "T"
			intervals [2116]:
				xmin = 1811.2708
				xmax = 1811.3008
				text = "D"
			intervals [2117]:
				xmin = 1811.3008
				xmax = 1811.3308
				text = "IH1"
			intervals [2118]:
				xmin = 1811.3308
				xmax = 1811.3808
				text = "D"
			intervals [2119]:
				xmin = 1811.3808
				xmax = 1811.4108
				text = "DH"
			intervals [2120]:
				xmin = 1811.4108
				xmax = 1811.5008
				text = "AH1"
			intervals [2121]:
				xmin = 1811.5008
				xmax = 1811.5308
				text = "G"
			intervals [2122]:
				xmin = 1811.5308
				xmax = 1811.6108
				text = "AY1"
			intervals [2123]:
				xmin = 1811.6108
				xmax = 1811.8108
				text = "S"
			intervals [2124]:
				xmin = 1811.8108
				xmax = 1811.9608
				text = "EY1"
			intervals [2125]:
				xmin = 1811.9608
				xmax = 1812.0208
				text = "D"
			intervals [2126]:
				xmin = 1812.0208
				xmax = 1812.0508
				text = "UW1"
			intervals [2127]:
				xmin = 1812.0508
				xmax = 1812.0808
				text = "Y"
			intervals [2128]:
				xmin = 1812.0808
				xmax = 1812.1508
				text = "UW1"
			intervals [2129]:
				xmin = 1812.1508
				xmax = 1812.1908
				text = "N"
			intervals [2130]:
				xmin = 1812.1908
				xmax = 1812.2308
				text = "OW1"
			intervals [2131]:
				xmin = 1812.2308
				xmax = 1818.3348
				text = "sp"
			intervals [2132]:
				xmin = 1818.3348
				xmax = 1818.3948
				text = "AH1"
			intervals [2133]:
				xmin = 1818.3948
				xmax = 1818.4948
				text = "HH"
			intervals [2134]:
				xmin = 1818.4948
				xmax = 1818.5448
				text = "AH1"
			intervals [2135]:
				xmin = 1818.5448
				xmax = 1820.6706
				text = ""
			intervals [2136]:
				xmin = 1820.6706
				xmax = 1820.7306
				text = "sil"
			intervals [2137]:
				xmin = 1820.7306
				xmax = 1820.9506
				text = "OW1"
			intervals [2138]:
				xmin = 1820.9506
				xmax = 1821.0106
				text = "sp"
			intervals [2139]:
				xmin = 1821.0106
				xmax = 1829.1462
				text = ""
			intervals [2140]:
				xmin = 1829.1462
				xmax = 1829.2562
				text = "HH"
			intervals [2141]:
				xmin = 1829.2562
				xmax = 1829.2862
				text = "W"
			intervals [2142]:
				xmin = 1829.2862
				xmax = 1829.3162
				text = "IH1"
			intervals [2143]:
				xmin = 1829.3162
				xmax = 1829.3462
				text = "N"
			intervals [2144]:
				xmin = 1829.3462
				xmax = 1829.4062
				text = "Y"
			intervals [2145]:
				xmin = 1829.4062
				xmax = 1829.4562
				text = "UW1"
			intervals [2146]:
				xmin = 1829.4562
				xmax = 1829.4862
				text = "W"
			intervals [2147]:
				xmin = 1829.4862
				xmax = 1829.6062
				text = "ER1"
			intervals [2148]:
				xmin = 1829.6062
				xmax = 1829.6362
				text = "AH0"
			intervals [2149]:
				xmin = 1829.6362
				xmax = 1829.7262
				text = "K"
			intervals [2150]:
				xmin = 1829.7262
				xmax = 1829.8062
				text = "IH1"
			intervals [2151]:
				xmin = 1829.8062
				xmax = 1829.8862
				text = "D"
			intervals [2152]:
				xmin = 1829.8862
				xmax = 1829.9362
				text = "W"
			intervals [2153]:
				xmin = 1829.9362
				xmax = 1829.9862
				text = "AH0"
			intervals [2154]:
				xmin = 1829.9862
				xmax = 1830.0262
				text = "Z"
			intervals [2155]:
				xmin = 1830.0262
				xmax = 1830.0662
				text = "DH"
			intervals [2156]:
				xmin = 1830.0662
				xmax = 1830.1062
				text = "EH1"
			intervals [2157]:
				xmin = 1830.1062
				xmax = 1830.1762
				text = "R"
			intervals [2158]:
				xmin = 1830.1762
				xmax = 1830.2462
				text = "AH0"
			intervals [2159]:
				xmin = 1830.2462
				xmax = 1830.3062
				text = "B"
			intervals [2160]:
				xmin = 1830.3062
				xmax = 1830.3762
				text = "AH1"
			intervals [2161]:
				xmin = 1830.3762
				xmax = 1830.4462
				text = "N"
			intervals [2162]:
				xmin = 1830.4462
				xmax = 1830.5262
				text = "CH"
			intervals [2163]:
				xmin = 1830.5262
				xmax = 1830.5662
				text = "AH0"
			intervals [2164]:
				xmin = 1830.5662
				xmax = 1830.5962
				text = "V"
			intervals [2165]:
				xmin = 1830.5962
				xmax = 1830.6862
				text = "K"
			intervals [2166]:
				xmin = 1830.6862
				xmax = 1830.7362
				text = "IH1"
			intervals [2167]:
				xmin = 1830.7362
				xmax = 1830.8162
				text = "D"
			intervals [2168]:
				xmin = 1830.8162
				xmax = 1830.8562
				text = "Z"
			intervals [2169]:
				xmin = 1830.8562
				xmax = 1830.9062
				text = "Y"
			intervals [2170]:
				xmin = 1830.9062
				xmax = 1830.9762
				text = "UW1"
			intervals [2171]:
				xmin = 1830.9762
				xmax = 1831.0062
				text = "AO1"
			intervals [2172]:
				xmin = 1831.0062
				xmax = 1831.0362
				text = "L"
			intervals [2173]:
				xmin = 1831.0362
				xmax = 1831.0762
				text = "W"
			intervals [2174]:
				xmin = 1831.0762
				xmax = 1831.1462
				text = "IY0"
			intervals [2175]:
				xmin = 1831.1462
				xmax = 1831.2462
				text = "Z"
			intervals [2176]:
				xmin = 1831.2462
				xmax = 1831.3962
				text = "sp"
			intervals [2177]:
				xmin = 1831.3962
				xmax = 1831.4562
				text = "HH"
			intervals [2178]:
				xmin = 1831.4562
				xmax = 1831.4962
				text = "AH1"
			intervals [2179]:
				xmin = 1831.4962
				xmax = 1831.5362
				text = "NG"
			intervals [2180]:
				xmin = 1831.5362
				xmax = 1831.5662
				text = "sp"
			intervals [2181]:
				xmin = 1831.5662
				xmax = 1831.6762
				text = "HH"
			intervals [2182]:
				xmin = 1831.6762
				xmax = 1831.7762
				text = "AE1"
			intervals [2183]:
				xmin = 1831.7762
				xmax = 1831.8562
				text = "NG"
			intervals [2184]:
				xmin = 1831.8562
				xmax = 1831.8862
				text = "ER0"
			intervals [2185]:
				xmin = 1831.8862
				xmax = 1831.9362
				text = "AW1"
			intervals [2186]:
				xmin = 1831.9362
				xmax = 1832.2788
				text = ""
			intervals [2187]:
				xmin = 1832.2788
				xmax = 1832.4188
				text = "HH"
			intervals [2188]:
				xmin = 1832.4188
				xmax = 1832.4488
				text = "AH1"
			intervals [2189]:
				xmin = 1832.4488
				xmax = 1832.5088
				text = "NG"
			intervals [2190]:
				xmin = 1832.5088
				xmax = 1832.5388
				text = "ER0"
			intervals [2191]:
				xmin = 1832.5388
				xmax = 1832.5688
				text = "AW1"
			intervals [2192]:
				xmin = 1832.5688
				xmax = 1832.5988
				text = "N"
			intervals [2193]:
				xmin = 1832.5988
				xmax = 1832.6288
				text = "D"
			intervals [2194]:
				xmin = 1832.6288
				xmax = 1832.6588
				text = "W"
			intervals [2195]:
				xmin = 1832.6588
				xmax = 1832.6988
				text = "IH0"
			intervals [2196]:
				xmin = 1832.6988
				xmax = 1832.9688
				text = "DH"
			intervals [2197]:
				xmin = 1832.9688
				xmax = 1833.3788
				text = "sp"
			intervals [2198]:
				xmin = 1833.3788
				xmax = 1833.5288
				text = "S"
			intervals [2199]:
				xmin = 1833.5288
				xmax = 1833.5588
				text = "EY1"
			intervals [2200]:
				xmin = 1833.5588
				xmax = 1833.8788
				text = "sp"
			intervals [2201]:
				xmin = 1833.8788
				xmax = 1836.5784
				text = ""
			intervals [2202]:
				xmin = 1836.5784
				xmax = 1836.7484
				text = "S"
			intervals [2203]:
				xmin = 1836.7484
				xmax = 1836.7784
				text = "AO1"
			intervals [2204]:
				xmin = 1836.7784
				xmax = 1836.8484
				text = "R"
			intervals [2205]:
				xmin = 1836.8484
				xmax = 1836.8784
				text = "T"
			intervals [2206]:
				xmin = 1836.8784
				xmax = 1836.9084
				text = "AH0"
			intervals [2207]:
				xmin = 1836.9084
				xmax = 1836.9884
				text = "V"
			intervals [2208]:
				xmin = 1836.9884
				xmax = 1837.0584
				text = "Y"
			intervals [2209]:
				xmin = 1837.0584
				xmax = 1837.1184
				text = "UH1"
			intervals [2210]:
				xmin = 1837.1184
				xmax = 1837.2184
				text = "R"
			intervals [2211]:
				xmin = 1837.2184
				xmax = 1837.2584
				text = "sp"
			intervals [2212]:
				xmin = 1837.2584
				xmax = 1837.3084
				text = "G"
			intervals [2213]:
				xmin = 1837.3084
				xmax = 1837.3684
				text = "R"
			intervals [2214]:
				xmin = 1837.3684
				xmax = 1837.4884
				text = "UW1"
			intervals [2215]:
				xmin = 1837.4884
				xmax = 1837.6884
				text = "P"
			intervals [2216]:
				xmin = 1837.6884
				xmax = 1837.8284
				text = "sp"
			intervals [2217]:
				xmin = 1837.8284
				xmax = 1888.5183
				text = ""
			intervals [2218]:
				xmin = 1888.5183
				xmax = 1888.5883
				text = "M"
			intervals [2219]:
				xmin = 1888.5883
				xmax = 1888.6183
				text = "HH"
			intervals [2220]:
				xmin = 1888.6183
				xmax = 1888.8183
				text = "M"
			intervals [2221]:
				xmin = 1888.8183
				xmax = 1889.0983
				text = "sp"
			intervals [2222]:
				xmin = 1889.0983
				xmax = 1907.4571
				text = ""
			intervals [2223]:
				xmin = 1907.4571
				xmax = 1907.5471
				text = "D"
			intervals [2224]:
				xmin = 1907.5471
				xmax = 1907.5871
				text = "IH0"
			intervals [2225]:
				xmin = 1907.5871
				xmax = 1907.6171
				text = "D"
			intervals [2226]:
				xmin = 1907.6171
				xmax = 1907.6871
				text = "EH1"
			intervals [2227]:
				xmin = 1907.6871
				xmax = 1907.7571
				text = "N"
			intervals [2228]:
				xmin = 1907.7571
				xmax = 1907.8271
				text = "IY0"
			intervals [2229]:
				xmin = 1907.8271
				xmax = 1907.9071
				text = "AH0"
			intervals [2230]:
				xmin = 1907.9071
				xmax = 1907.9371
				text = "V"
			intervals [2231]:
				xmin = 1907.9371
				xmax = 1907.9671
				text = "DH"
			intervals [2232]:
				xmin = 1907.9671
				xmax = 1907.9971
				text = "AH0"
			intervals [2233]:
				xmin = 1907.9971
				xmax = 1908.0571
				text = "M"
			intervals [2234]:
				xmin = 1908.0571
				xmax = 1908.1271
				text = "S"
			intervals [2235]:
				xmin = 1908.1271
				xmax = 1908.1971
				text = "P"
			intervals [2236]:
				xmin = 1908.1971
				xmax = 1908.2871
				text = "IY1"
			intervals [2237]:
				xmin = 1908.2871
				xmax = 1908.3671
				text = "K"
			intervals [2238]:
				xmin = 1908.3671
				xmax = 1908.3971
				text = "EH1"
			intervals [2239]:
				xmin = 1908.3971
				xmax = 1908.4371
				text = "N"
			intervals [2240]:
				xmin = 1908.4371
				xmax = 1908.5471
				text = "IY0"
			intervals [2241]:
				xmin = 1908.5471
				xmax = 1908.5971
				text = "sp"
			intervals [2242]:
				xmin = 1908.5971
				xmax = 1908.6571
				text = "F"
			intervals [2243]:
				xmin = 1908.6571
				xmax = 1908.7471
				text = "AO1"
			intervals [2244]:
				xmin = 1908.7471
				xmax = 1908.8271
				text = "R"
			intervals [2245]:
				xmin = 1908.8271
				xmax = 1908.8571
				text = "AH0"
			intervals [2246]:
				xmin = 1908.8571
				xmax = 1908.9671
				text = "N"
			intervals [2247]:
				xmin = 1908.9671
				xmax = 1909.3271
				text = "sp"
			intervals [2248]:
				xmin = 1909.3271
				xmax = 1909.3571
				text = "L"
			intervals [2249]:
				xmin = 1909.3571
				xmax = 1909.3871
				text = "AE1"
			intervals [2250]:
				xmin = 1909.3871
				xmax = 1909.4171
				text = "NG"
			intervals [2251]:
				xmin = 1909.4171
				xmax = 1909.4471
				text = "G"
			intervals [2252]:
				xmin = 1909.4471
				xmax = 1909.4771
				text = "W"
			intervals [2253]:
				xmin = 1909.4771
				xmax = 1909.5071
				text = "AH0"
			intervals [2254]:
				xmin = 1909.5071
				xmax = 1909.5371
				text = "JH"
			intervals [2255]:
				xmin = 1909.5371
				xmax = 1909.5671
				text = "AH0"
			intervals [2256]:
				xmin = 1909.5671
				xmax = 1909.6671
				text = "Z"
			intervals [2257]:
				xmin = 1909.6671
				xmax = 1913.8768
				text = "sp"
			intervals [2258]:
				xmin = 1913.8768
				xmax = 1913.9068
				text = "IH0"
			intervals [2259]:
				xmin = 1913.9068
				xmax = 1914.0368
				text = "N"
			intervals [2260]:
				xmin = 1914.0368
				xmax = 1914.1268
				text = "AO1"
			intervals [2261]:
				xmin = 1914.1268
				xmax = 1914.1568
				text = "D"
			intervals [2262]:
				xmin = 1914.1568
				xmax = 1914.1868
				text = "AH0"
			intervals [2263]:
				xmin = 1914.1868
				xmax = 1914.2168
				text = "B"
			intervals [2264]:
				xmin = 1914.2168
				xmax = 1914.2468
				text = "AH0"
			intervals [2265]:
				xmin = 1914.2468
				xmax = 1914.2768
				text = "L"
			intervals [2266]:
				xmin = 1914.2768
				xmax = 1914.3068
				text = "DH"
			intervals [2267]:
				xmin = 1914.3068
				xmax = 1914.3568
				text = "IH0"
			intervals [2268]:
				xmin = 1914.3568
				xmax = 1914.4768
				text = "S"
			intervals [2269]:
				xmin = 1914.4768
				xmax = 1914.5368
				text = "G"
			intervals [2270]:
				xmin = 1914.5368
				xmax = 1914.5768
				text = "R"
			intervals [2271]:
				xmin = 1914.5768
				xmax = 1914.6768
				text = "UW1"
			intervals [2272]:
				xmin = 1914.6768
				xmax = 1914.7168
				text = "P"
			intervals [2273]:
				xmin = 1914.7168
				xmax = 1915.0868
				text = "sp"
			intervals [2274]:
				xmin = 1915.0868
				xmax = 1942.9404
				text = ""
			intervals [2275]:
				xmin = 1942.9404
				xmax = 1943.0004
				text = "M"
			intervals [2276]:
				xmin = 1943.0004
				xmax = 1943.0704
				text = "HH"
			intervals [2277]:
				xmin = 1943.0704
				xmax = 1943.2804
				text = "M"
			intervals [2278]:
				xmin = 1943.2804
				xmax = 1943.5104
				text = "sp"
			intervals [2279]:
				xmin = 1943.5104
				xmax = 1943.7577
				text = ""
			intervals [2280]:
				xmin = 1943.7577
				xmax = 1943.9177
				text = "W"
			intervals [2281]:
				xmin = 1943.9177
				xmax = 1944.0077
				text = "ER0"
			intervals [2282]:
				xmin = 1944.0077
				xmax = 1944.0477
				text = "DH"
			intervals [2283]:
				xmin = 1944.0477
				xmax = 1944.0777
				text = "EH1"
			intervals [2284]:
				xmin = 1944.0777
				xmax = 1944.1377
				text = "R"
			intervals [2285]:
				xmin = 1944.1377
				xmax = 1944.1777
				text = "EH1"
			intervals [2286]:
				xmin = 1944.1777
				xmax = 1944.2077
				text = "N"
			intervals [2287]:
				xmin = 1944.2077
				xmax = 1944.3077
				text = "IY0"
			intervals [2288]:
				xmin = 1944.3077
				xmax = 1944.3877
				text = "W"
			intervals [2289]:
				xmin = 1944.3877
				xmax = 1944.4677
				text = "AY1"
			intervals [2290]:
				xmin = 1944.4677
				xmax = 1944.5077
				text = "T"
			intervals [2291]:
				xmin = 1944.5077
				xmax = 1944.5477
				text = "sp"
			intervals [2292]:
				xmin = 1944.5477
				xmax = 1944.6777
				text = "K"
			intervals [2293]:
				xmin = 1944.6777
				xmax = 1944.7077
				text = "IH1"
			intervals [2294]:
				xmin = 1944.7077
				xmax = 1944.7877
				text = "D"
			intervals [2295]:
				xmin = 1944.7877
				xmax = 1944.8577
				text = "Z"
			intervals [2296]:
				xmin = 1944.8577
				xmax = 1944.8877
				text = "IH0"
			intervals [2297]:
				xmin = 1944.8877
				xmax = 1944.9177
				text = "N"
			intervals [2298]:
				xmin = 1944.9177
				xmax = 1944.9477
				text = "DH"
			intervals [2299]:
				xmin = 1944.9477
				xmax = 1944.9777
				text = "AH0"
			intervals [2300]:
				xmin = 1944.9777
				xmax = 1945.0877
				text = "sp"
			intervals [2301]:
				xmin = 1945.0877
				xmax = 1945.1277
				text = "B"
			intervals [2302]:
				xmin = 1945.1277
				xmax = 1945.1677
				text = "AH1"
			intervals [2303]:
				xmin = 1945.1677
				xmax = 1945.2377
				text = "N"
			intervals [2304]:
				xmin = 1945.2377
				xmax = 1945.3877
				text = "CH"
			intervals [2305]:
				xmin = 1945.3877
				xmax = 1945.7177
				text = "sp"
			intervals [2306]:
				xmin = 1945.7177
				xmax = 1990.6507
				text = ""
			intervals [2307]:
				xmin = 1990.6507
				xmax = 1990.8107
				text = "M"
			intervals [2308]:
				xmin = 1990.8107
				xmax = 1990.8807
				text = "HH"
			intervals [2309]:
				xmin = 1990.8807
				xmax = 1991.0607
				text = "M"
			intervals [2310]:
				xmin = 1991.0607
				xmax = 1995.9763
				text = ""
			intervals [2311]:
				xmin = 1995.9763
				xmax = 1996.0463
				text = "W"
			intervals [2312]:
				xmin = 1996.0463
				xmax = 1996.0863
				text = "AH0"
			intervals [2313]:
				xmin = 1996.0863
				xmax = 1996.1263
				text = "Z"
			intervals [2314]:
				xmin = 1996.1263
				xmax = 1996.1563
				text = "DH"
			intervals [2315]:
				xmin = 1996.1563
				xmax = 1996.2063
				text = "EH1"
			intervals [2316]:
				xmin = 1996.2063
				xmax = 1996.2863
				text = "R"
			intervals [2317]:
				xmin = 1996.2863
				xmax = 1996.3363
				text = "W"
			intervals [2318]:
				xmin = 1996.3363
				xmax = 1996.3963
				text = "AH1"
			intervals [2319]:
				xmin = 1996.3963
				xmax = 1996.5063
				text = "N"
			intervals [2320]:
				xmin = 1996.5063
				xmax = 1996.5963
				text = "K"
			intervals [2321]:
				xmin = 1996.5963
				xmax = 1996.6563
				text = "IH1"
			intervals [2322]:
				xmin = 1996.6563
				xmax = 1996.7363
				text = "D"
			intervals [2323]:
				xmin = 1996.7363
				xmax = 1996.7663
				text = "DH"
			intervals [2324]:
				xmin = 1996.7663
				xmax = 1996.7963
				text = "AH0"
			intervals [2325]:
				xmin = 1996.7963
				xmax = 1996.8263
				text = "T"
			intervals [2326]:
				xmin = 1996.8263
				xmax = 1996.8563
				text = "W"
			intervals [2327]:
				xmin = 1996.8563
				xmax = 1996.9263
				text = "AH1"
			intervals [2328]:
				xmin = 1996.9263
				xmax = 1996.9863
				text = "Z"
			intervals [2329]:
				xmin = 1996.9863
				xmax = 1997.0363
				text = "L"
			intervals [2330]:
				xmin = 1997.0363
				xmax = 1997.1063
				text = "UH1"
			intervals [2331]:
				xmin = 1997.1063
				xmax = 1997.1863
				text = "K"
			intervals [2332]:
				xmin = 1997.1863
				xmax = 1997.2363
				text = "T"
			intervals [2333]:
				xmin = 1997.2363
				xmax = 1997.2963
				text = "AH1"
			intervals [2334]:
				xmin = 1997.2963
				xmax = 1997.3663
				text = "P"
			intervals [2335]:
				xmin = 1997.3663
				xmax = 1997.4563
				text = "T"
			intervals [2336]:
				xmin = 1997.4563
				xmax = 1997.5863
				text = "UW1"
			intervals [2337]:
				xmin = 1997.5863
				xmax = 1997.6563
				text = "EH1"
			intervals [2338]:
				xmin = 1997.6563
				xmax = 1997.6963
				text = "Z"
			intervals [2339]:
				xmin = 1997.6963
				xmax = 1997.7263
				text = "DH"
			intervals [2340]:
				xmin = 1997.7263
				xmax = 1997.8163
				text = "AH0"
			intervals [2341]:
				xmin = 1997.8163
				xmax = 1997.9063
				text = "L"
			intervals [2342]:
				xmin = 1997.9063
				xmax = 1997.9863
				text = "IY1"
			intervals [2343]:
				xmin = 1997.9863
				xmax = 1998.0263
				text = "D"
			intervals [2344]:
				xmin = 1998.0263
				xmax = 1998.2563
				text = "ER0"
			intervals [2345]:
				xmin = 1998.2563
				xmax = 2043.1868
				text = ""
			intervals [2346]:
				xmin = 2043.1868
				xmax = 2043.2468
				text = "sil"
			intervals [2347]:
				xmin = 2043.2468
				xmax = 2043.3368
				text = "W"
			intervals [2348]:
				xmin = 2043.3368
				xmax = 2043.3968
				text = "AA1"
			intervals [2349]:
				xmin = 2043.3968
				xmax = 2043.4268
				text = "Z"
			intervals [2350]:
				xmin = 2043.4268
				xmax = 2043.4768
				text = "DH"
			intervals [2351]:
				xmin = 2043.4768
				xmax = 2043.6068
				text = "AE1"
			intervals [2352]:
				xmin = 2043.6068
				xmax = 2043.6368
				text = "T"
			intervals [2353]:
				xmin = 2043.6368
				xmax = 2043.7668
				text = "sp"
			intervals [2354]:
				xmin = 2043.7668
				xmax = 2043.8268
				text = "M"
			intervals [2355]:
				xmin = 2043.8268
				xmax = 2043.9468
				text = "OW1"
			intervals [2356]:
				xmin = 2043.9468
				xmax = 2044.0568
				text = "S"
			intervals [2357]:
				xmin = 2044.0568
				xmax = 2044.1068
				text = "L"
			intervals [2358]:
				xmin = 2044.1068
				xmax = 2044.1568
				text = "IY0"
			intervals [2359]:
				xmin = 2044.1568
				xmax = 2044.2068
				text = "W"
			intervals [2360]:
				xmin = 2044.2068
				xmax = 2044.2768
				text = "AH1"
			intervals [2361]:
				xmin = 2044.2768
				xmax = 2044.3068
				text = "T"
			intervals [2362]:
				xmin = 2044.3068
				xmax = 2044.3568
				text = "Y"
			intervals [2363]:
				xmin = 2044.3568
				xmax = 2044.4268
				text = "UW1"
			intervals [2364]:
				xmin = 2044.4268
				xmax = 2044.4868
				text = "L"
			intervals [2365]:
				xmin = 2044.4868
				xmax = 2044.5568
				text = "UH1"
			intervals [2366]:
				xmin = 2044.5568
				xmax = 2044.5968
				text = "K"
			intervals [2367]:
				xmin = 2044.5968
				xmax = 2044.6268
				text = "T"
			intervals [2368]:
				xmin = 2044.6268
				xmax = 2044.7468
				text = "F"
			intervals [2369]:
				xmin = 2044.7468
				xmax = 2044.8368
				text = "AO1"
			intervals [2370]:
				xmin = 2044.8368
				xmax = 2044.9768
				text = "R"
			intervals [2371]:
				xmin = 2044.9768
				xmax = 2045.0068
				text = "sp"
			intervals [2372]:
				xmin = 2045.0068
				xmax = 2045.0468
				text = "AH1"
			intervals [2373]:
				xmin = 2045.0468
				xmax = 2045.6164
				text = "sp"
			intervals [2374]:
				xmin = 2045.6164
				xmax = 2045.6764
				text = "G"
			intervals [2375]:
				xmin = 2045.6764
				xmax = 2045.7264
				text = "UH1"
			intervals [2376]:
				xmin = 2045.7264
				xmax = 2045.8264
				text = "D"
			intervals [2377]:
				xmin = 2045.8264
				xmax = 2045.9464
				text = "AY0"
			intervals [2378]:
				xmin = 2045.9464
				xmax = 2046.0264
				text = "D"
			intervals [2379]:
				xmin = 2046.0264
				xmax = 2046.1864
				text = "IY1"
			intervals [2380]:
				xmin = 2046.1864
				xmax = 2046.3164
				text = "AH0"
			intervals [2381]:
				xmin = 2046.3164
				xmax = 2046.4864
				text = "Z"
			intervals [2382]:
				xmin = 2046.4864
				xmax = 2046.5164
				text = "sp"
			intervals [2383]:
				xmin = 2046.5164
				xmax = 2046.5864
				text = "IH0"
			intervals [2384]:
				xmin = 2046.5864
				xmax = 2046.6264
				text = "N"
			intervals [2385]:
				xmin = 2046.6264
				xmax = 2046.7464
				text = "AH0"
			intervals [2386]:
				xmin = 2046.7464
				xmax = 2046.8064
				text = "L"
			intervals [2387]:
				xmin = 2046.8064
				xmax = 2046.8864
				text = "IY1"
			intervals [2388]:
				xmin = 2046.8864
				xmax = 2046.9364
				text = "D"
			intervals [2389]:
				xmin = 2046.9364
				xmax = 2047.2064
				text = "ER0"
			intervals [2390]:
				xmin = 2047.2064
				xmax = 2047.9849
				text = ""
			intervals [2391]:
				xmin = 2047.9849
				xmax = 2048.1449
				text = "Y"
			intervals [2392]:
				xmin = 2048.1449
				xmax = 2048.1749
				text = "UW1"
			intervals [2393]:
				xmin = 2048.1749
				xmax = 2048.2049
				text = "HH"
			intervals [2394]:
				xmin = 2048.2049
				xmax = 2048.2349
				text = "AE1"
			intervals [2395]:
				xmin = 2048.2349
				xmax = 2048.2849
				text = "V"
			intervals [2396]:
				xmin = 2048.2849
				xmax = 2048.3449
				text = "T"
			intervals [2397]:
				xmin = 2048.3449
				xmax = 2048.3749
				text = "IH0"
			intervals [2398]:
				xmin = 2048.3749
				xmax = 2048.4649
				text = "B"
			intervals [2399]:
				xmin = 2048.4649
				xmax = 2048.5349
				text = "IY0"
			intervals [2400]:
				xmin = 2048.5349
				xmax = 2048.5949
				text = "sp"
			intervals [2401]:
				xmin = 2048.5949
				xmax = 2048.6449
				text = "B"
			intervals [2402]:
				xmin = 2048.6449
				xmax = 2048.7249
				text = "IH1"
			intervals [2403]:
				xmin = 2048.7249
				xmax = 2048.8049
				text = "G"
			intervals [2404]:
				xmin = 2048.8049
				xmax = 2048.8749
				text = "sp"
			intervals [2405]:
				xmin = 2048.8749
				xmax = 2048.9049
				text = "AH0"
			intervals [2406]:
				xmin = 2048.9049
				xmax = 2048.9749
				text = "N"
			intervals [2407]:
				xmin = 2048.9749
				xmax = 2049.0749
				text = "S"
			intervals [2408]:
				xmin = 2049.0749
				xmax = 2049.1649
				text = "T"
			intervals [2409]:
				xmin = 2049.1649
				xmax = 2049.2049
				text = "R"
			intervals [2410]:
				xmin = 2049.2049
				xmax = 2049.2349
				text = "AO1"
			intervals [2411]:
				xmin = 2049.2349
				xmax = 2049.2749
				text = "NG"
			intervals [2412]:
				xmin = 2049.2749
				xmax = 2049.6049
				text = "ER0"
			intervals [2413]:
				xmin = 2049.6049
				xmax = 2049.7049
				text = "sp"
			intervals [2414]:
				xmin = 2049.7049
				xmax = 2049.7449
				text = "W"
			intervals [2415]:
				xmin = 2049.7449
				xmax = 2049.7749
				text = "AH1"
			intervals [2416]:
				xmin = 2049.7749
				xmax = 2049.8749
				text = "T"
			intervals [2417]:
				xmin = 2049.8749
				xmax = 2049.9449
				text = "W"
			intervals [2418]:
				xmin = 2049.9449
				xmax = 2050.0349
				text = "AH1"
			intervals [2419]:
				xmin = 2050.0349
				xmax = 2050.1249
				text = "Z"
			intervals [2420]:
				xmin = 2050.1249
				xmax = 2050.1849
				text = "IH0"
			intervals [2421]:
				xmin = 2050.1849
				xmax = 2050.2149
				text = "T"
			intervals [2422]:
				xmin = 2050.2149
				xmax = 2050.2549
				text = "sp"
			intervals [2423]:
				xmin = 2050.2549
				xmax = 2083.6467
				text = ""
			intervals [2424]:
				xmin = 2083.6467
				xmax = 2083.9567
				text = "spn"
			intervals [2425]:
				xmin = 2083.9567
				xmax = 2086.2852
				text = ""
			intervals [2426]:
				xmin = 2086.2852
				xmax = 2087.4052
				text = "spn"
			intervals [2427]:
				xmin = 2087.4052
				xmax = 2095.7849
				text = ""
			intervals [2428]:
				xmin = 2095.7849
				xmax = 2095.8349
				text = "sil"
			intervals [2429]:
				xmin = 2095.8349
				xmax = 2095.8649
				text = "W"
			intervals [2430]:
				xmin = 2095.8649
				xmax = 2095.9149
				text = "AH1"
			intervals [2431]:
				xmin = 2095.9149
				xmax = 2095.9449
				text = "T"
			intervals [2432]:
				xmin = 2095.9449
				xmax = 2095.9749
				text = "IH0"
			intervals [2433]:
				xmin = 2095.9749
				xmax = 2096.0749
				text = "F"
			intervals [2434]:
				xmin = 2096.0749
				xmax = 2096.1149
				text = "AH0"
			intervals [2435]:
				xmin = 2096.1149
				xmax = 2096.2249
				text = "N"
			intervals [2436]:
				xmin = 2096.2249
				xmax = 2096.3849
				text = "UW1"
			intervals [2437]:
				xmin = 2096.3849
				xmax = 2096.4849
				text = "K"
			intervals [2438]:
				xmin = 2096.4849
				xmax = 2096.5549
				text = "IH1"
			intervals [2439]:
				xmin = 2096.5549
				xmax = 2096.6349
				text = "D"
			intervals [2440]:
				xmin = 2096.6349
				xmax = 2096.7249
				text = "W"
			intervals [2441]:
				xmin = 2096.7249
				xmax = 2096.7649
				text = "AA1"
			intervals [2442]:
				xmin = 2096.7649
				xmax = 2096.7949
				text = "N"
			intervals [2443]:
				xmin = 2096.7949
				xmax = 2096.8249
				text = "T"
			intervals [2444]:
				xmin = 2096.8249
				xmax = 2096.9249
				text = "AH0"
			intervals [2445]:
				xmin = 2096.9249
				xmax = 2096.9549
				text = "D"
			intervals [2446]:
				xmin = 2096.9549
				xmax = 2097.0049
				text = "T"
			intervals [2447]:
				xmin = 2097.0049
				xmax = 2097.0849
				text = "IH0"
			intervals [2448]:
				xmin = 2097.0849
				xmax = 2097.1549
				text = "G"
			intervals [2449]:
				xmin = 2097.1549
				xmax = 2097.2149
				text = "IH1"
			intervals [2450]:
				xmin = 2097.2149
				xmax = 2097.2449
				text = "T"
			intervals [2451]:
				xmin = 2097.2449
				xmax = 2097.3049
				text = "IH1"
			intervals [2452]:
				xmin = 2097.3049
				xmax = 2097.3949
				text = "N"
			intervals [2453]:
				xmin = 2097.3949
				xmax = 2097.8054
				text = ""
			intervals [2454]:
				xmin = 2097.8054
				xmax = 2098.0454
				text = "S"
			intervals [2455]:
				xmin = 2098.0454
				xmax = 2098.1354
				text = "T"
			intervals [2456]:
				xmin = 2098.1354
				xmax = 2098.1654
				text = "AA1"
			intervals [2457]:
				xmin = 2098.1654
				xmax = 2098.2454
				text = "R"
			intervals [2458]:
				xmin = 2098.2454
				xmax = 2098.3054
				text = "T"
			intervals [2459]:
				xmin = 2098.3054
				xmax = 2098.3554
				text = "sp"
			intervals [2460]:
				xmin = 2098.3554
				xmax = 2098.4854
				text = "HH"
			intervals [2461]:
				xmin = 2098.4854
				xmax = 2098.5654
				text = "AE1"
			intervals [2462]:
				xmin = 2098.5654
				xmax = 2098.6254
				text = "NG"
			intervals [2463]:
				xmin = 2098.6254
				xmax = 2098.6654
				text = "IH0"
			intervals [2464]:
				xmin = 2098.6654
				xmax = 2098.6954
				text = "N"
			intervals [2465]:
				xmin = 2098.6954
				xmax = 2098.7554
				text = "W"
			intervals [2466]:
				xmin = 2098.7554
				xmax = 2098.8554
				text = "IH0"
			intervals [2467]:
				xmin = 2098.8554
				xmax = 2098.9454
				text = "TH"
			intervals [2468]:
				xmin = 2098.9454
				xmax = 2098.9754
				text = "Y"
			intervals [2469]:
				xmin = 2098.9754
				xmax = 2099.0154
				text = "UW1"
			intervals [2470]:
				xmin = 2099.0154
				xmax = 2099.0854
				text = "W"
			intervals [2471]:
				xmin = 2099.0854
				xmax = 2099.1154
				text = "AH1"
			intervals [2472]:
				xmin = 2099.1154
				xmax = 2099.1754
				text = "T"
			intervals [2473]:
				xmin = 2099.1754
				xmax = 2099.2154
				text = "W"
			intervals [2474]:
				xmin = 2099.2154
				xmax = 2099.2454
				text = "UH1"
			intervals [2475]:
				xmin = 2099.2454
				xmax = 2099.2754
				text = "D"
			intervals [2476]:
				xmin = 2099.2754
				xmax = 2099.3054
				text = "HH"
			intervals [2477]:
				xmin = 2099.3054
				xmax = 2099.3354
				text = "IY1"
			intervals [2478]:
				xmin = 2099.3354
				xmax = 2099.3654
				text = "HH"
			intervals [2479]:
				xmin = 2099.3654
				xmax = 2099.4054
				text = "AE1"
			intervals [2480]:
				xmin = 2099.4054
				xmax = 2099.4354
				text = "V"
			intervals [2481]:
				xmin = 2099.4354
				xmax = 2099.4754
				text = "T"
			intervals [2482]:
				xmin = 2099.4754
				xmax = 2099.5054
				text = "IH0"
			intervals [2483]:
				xmin = 2099.5054
				xmax = 2100.0354
				text = "sp"
			intervals [2484]:
				xmin = 2100.0354
				xmax = 2100.0654
				text = "D"
			intervals [2485]:
				xmin = 2100.0654
				xmax = 2100.0954
				text = "UW1"
			intervals [2486]:
				xmin = 2100.0954
				xmax = 2162.8652
				text = ""
			intervals [2487]:
				xmin = 2162.8652
				xmax = 2162.9952
				text = "HH"
			intervals [2488]:
				xmin = 2162.9952
				xmax = 2163.0952
				text = "M"
			intervals [2489]:
				xmin = 2163.0952
				xmax = 2165.3083
				text = "sp"
			intervals [2490]:
				xmin = 2165.3083
				xmax = 2165.5283
				text = "OW1"
			intervals [2491]:
				xmin = 2165.5283
				xmax = 2165.5683
				text = "sp"
			intervals [2492]:
				xmin = 2165.5683
				xmax = 2165.7583
				text = "S"
			intervals [2493]:
				xmin = 2165.7583
				xmax = 2166.6324
				text = "sp"
			intervals [2494]:
				xmin = 2166.6324
				xmax = 2166.7624
				text = "CH"
			intervals [2495]:
				xmin = 2166.7624
				xmax = 2166.7924
				text = "EY1"
			intervals [2496]:
				xmin = 2166.7924
				xmax = 2166.9824
				text = "N"
			intervals [2497]:
				xmin = 2166.9824
				xmax = 2167.0824
				text = "JH"
			intervals [2498]:
				xmin = 2167.0824
				xmax = 2167.1824
				text = "TH"
			intervals [2499]:
				xmin = 2167.1824
				xmax = 2167.2124
				text = "IH1"
			intervals [2500]:
				xmin = 2167.2124
				xmax = 2167.3624
				text = "NG"
			intervals [2501]:
				xmin = 2167.3624
				xmax = 2167.4524
				text = "Z"
			intervals [2502]:
				xmin = 2167.4524
				xmax = 2167.5024
				text = "AH0"
			intervals [2503]:
				xmin = 2167.5024
				xmax = 2167.5324
				text = "L"
			intervals [2504]:
				xmin = 2167.5324
				xmax = 2167.5724
				text = "IH1"
			intervals [2505]:
				xmin = 2167.5724
				xmax = 2167.6324
				text = "T"
			intervals [2506]:
				xmin = 2167.6324
				xmax = 2167.6624
				text = "AH0"
			intervals [2507]:
				xmin = 2167.6624
				xmax = 2167.8124
				text = "L"
			intervals [2508]:
				xmin = 2167.8124
				xmax = 2167.9828
				text = ""
			intervals [2509]:
				xmin = 2167.9828
				xmax = 2168.1128
				text = "CH"
			intervals [2510]:
				xmin = 2168.1128
				xmax = 2168.1628
				text = "EY1"
			intervals [2511]:
				xmin = 2168.1628
				xmax = 2168.2828
				text = "N"
			intervals [2512]:
				xmin = 2168.2828
				xmax = 2168.3228
				text = "JH"
			intervals [2513]:
				xmin = 2168.3228
				xmax = 2168.3928
				text = "DH"
			intervals [2514]:
				xmin = 2168.3928
				xmax = 2168.4528
				text = "AH0"
			intervals [2515]:
				xmin = 2168.4528
				xmax = 2168.5628
				text = "T"
			intervals [2516]:
				xmin = 2168.5628
				xmax = 2168.6728
				text = "AA1"
			intervals [2517]:
				xmin = 2168.6728
				xmax = 2168.7928
				text = "P"
			intervals [2518]:
				xmin = 2168.7928
				xmax = 2168.8328
				text = "IH0"
			intervals [2519]:
				xmin = 2168.8328
				xmax = 2168.8628
				text = "K"
			intervals [2520]:
				xmin = 2168.8628
				xmax = 2169.6946
				text = "sp"
			intervals [2521]:
				xmin = 2169.6946
				xmax = 2169.7546
				text = "D"
			intervals [2522]:
				xmin = 2169.7546
				xmax = 2169.7846
				text = "UW1"
			intervals [2523]:
				xmin = 2169.7846
				xmax = 2169.8246
				text = "Y"
			intervals [2524]:
				xmin = 2169.8246
				xmax = 2169.9246
				text = "UW1"
			intervals [2525]:
				xmin = 2169.9246
				xmax = 2169.9546
				text = "HH"
			intervals [2526]:
				xmin = 2169.9546
				xmax = 2169.9846
				text = "AE1"
			intervals [2527]:
				xmin = 2169.9846
				xmax = 2170.0446
				text = "V"
			intervals [2528]:
				xmin = 2170.0446
				xmax = 2170.0946
				text = "EH1"
			intervals [2529]:
				xmin = 2170.0946
				xmax = 2170.1346
				text = "N"
			intervals [2530]:
				xmin = 2170.1346
				xmax = 2170.1646
				text = "IY0"
			intervals [2531]:
				xmin = 2170.1646
				xmax = 2170.2546
				text = "AY0"
			intervals [2532]:
				xmin = 2170.2546
				xmax = 2170.3646
				text = "D"
			intervals [2533]:
				xmin = 2170.3646
				xmax = 2170.4946
				text = "IY1"
			intervals [2534]:
				xmin = 2170.4946
				xmax = 2170.5646
				text = "AH0"
			intervals [2535]:
				xmin = 2170.5646
				xmax = 2170.6146
				text = "W"
			intervals [2536]:
				xmin = 2170.6146
				xmax = 2170.6846
				text = "AH1"
			intervals [2537]:
				xmin = 2170.6846
				xmax = 2170.7646
				text = "T"
			intervals [2538]:
				xmin = 2170.7646
				xmax = 2170.8446
				text = "Y"
			intervals [2539]:
				xmin = 2170.8446
				xmax = 2170.8746
				text = "UW1"
			intervals [2540]:
				xmin = 2170.8746
				xmax = 2170.9146
				text = "W"
			intervals [2541]:
				xmin = 2170.9146
				xmax = 2170.9846
				text = "AO1"
			intervals [2542]:
				xmin = 2170.9846
				xmax = 2171.0346
				text = "N"
			intervals [2543]:
				xmin = 2171.0346
				xmax = 2171.0646
				text = "T"
			intervals [2544]:
				xmin = 2171.0646
				xmax = 2171.0946
				text = "T"
			intervals [2545]:
				xmin = 2171.0946
				xmax = 2171.1646
				text = "IH0"
			intervals [2546]:
				xmin = 2171.1646
				xmax = 2171.2046
				text = "B"
			intervals [2547]:
				xmin = 2171.2046
				xmax = 2171.3446
				text = "IY1"
			intervals [2548]:
				xmin = 2171.3446
				xmax = 2171.3946
				text = "W"
			intervals [2549]:
				xmin = 2171.3946
				xmax = 2171.4546
				text = "EH1"
			intervals [2550]:
				xmin = 2171.4546
				xmax = 2171.4846
				text = "N"
			intervals [2551]:
				xmin = 2171.4846
				xmax = 2171.5146
				text = "Y"
			intervals [2552]:
				xmin = 2171.5146
				xmax = 2171.5646
				text = "UW1"
			intervals [2553]:
				xmin = 2171.5646
				xmax = 2171.6246
				text = "sp"
			intervals [2554]:
				xmin = 2171.6246
				xmax = 2171.6946
				text = "F"
			intervals [2555]:
				xmin = 2171.6946
				xmax = 2171.7346
				text = "IH1"
			intervals [2556]:
				xmin = 2171.7346
				xmax = 2171.7846
				text = "N"
			intervals [2557]:
				xmin = 2171.7846
				xmax = 2171.8546
				text = "IH0"
			intervals [2558]:
				xmin = 2171.8546
				xmax = 2171.9546
				text = "SH"
			intervals [2559]:
				xmin = 2171.9546
				xmax = 2171.9946
				text = "Y"
			intervals [2560]:
				xmin = 2171.9946
				xmax = 2172.0346
				text = "UH1"
			intervals [2561]:
				xmin = 2172.0346
				xmax = 2172.0946
				text = "R"
			intervals [2562]:
				xmin = 2172.0946
				xmax = 2172.2246
				text = "S"
			intervals [2563]:
				xmin = 2172.2246
				xmax = 2172.2946
				text = "K"
			intervals [2564]:
				xmin = 2172.2946
				xmax = 2172.3746
				text = "UW1"
			intervals [2565]:
				xmin = 2172.3746
				xmax = 2172.4346
				text = "L"
			intervals [2566]:
				xmin = 2172.4346
				xmax = 2172.9368
				text = "sp"
			intervals [2567]:
				xmin = 2172.9368
				xmax = 2173.0168
				text = "AO1"
			intervals [2568]:
				xmin = 2173.0168
				xmax = 2173.1168
				text = "L"
			intervals [2569]:
				xmin = 2173.1168
				xmax = 2173.1568
				text = "Y"
			intervals [2570]:
				xmin = 2173.1568
				xmax = 2173.1868
				text = "UH1"
			intervals [2571]:
				xmin = 2173.1868
				xmax = 2173.2268
				text = "R"
			intervals [2572]:
				xmin = 2173.2268
				xmax = 2173.2568
				text = "sp"
			intervals [2573]:
				xmin = 2173.2568
				xmax = 2173.3868
				text = "S"
			intervals [2574]:
				xmin = 2173.3868
				xmax = 2173.4468
				text = "K"
			intervals [2575]:
				xmin = 2173.4468
				xmax = 2173.5968
				text = "UW1"
			intervals [2576]:
				xmin = 2173.5968
				xmax = 2173.6368
				text = "L"
			intervals [2577]:
				xmin = 2173.6368
				xmax = 2173.6668
				text = "IH0"
			intervals [2578]:
				xmin = 2173.6668
				xmax = 2173.7168
				text = "N"
			intervals [2579]:
				xmin = 2173.7168
				xmax = 2173.9168
				text = "sp"
			intervals [2580]:
				xmin = 2173.9168
				xmax = 2196.5278
				text = ""
			intervals [2581]:
				xmin = 2196.5278
				xmax = 2196.7878
				text = "M"
			intervals [2582]:
				xmin = 2196.7878
				xmax = 2196.8278
				text = "HH"
			intervals [2583]:
				xmin = 2196.8278
				xmax = 2196.8678
				text = "M"
			intervals [2584]:
				xmin = 2196.8678
				xmax = 2197.1378
				text = "sp"
			intervals [2585]:
				xmin = 2197.1378
				xmax = 2198.5709
				text = ""
			intervals [2586]:
				xmin = 2198.5709
				xmax = 2198.6609
				text = "HH"
			intervals [2587]:
				xmin = 2198.6609
				xmax = 2198.7109
				text = "W"
			intervals [2588]:
				xmin = 2198.7109
				xmax = 2198.7409
				text = "AH1"
			intervals [2589]:
				xmin = 2198.7409
				xmax = 2198.8109
				text = "T"
			intervals [2590]:
				xmin = 2198.8109
				xmax = 2198.8409
				text = "W"
			intervals [2591]:
				xmin = 2198.8409
				xmax = 2198.8709
				text = "UH1"
			intervals [2592]:
				xmin = 2198.8709
				xmax = 2198.9109
				text = "D"
			intervals [2593]:
				xmin = 2198.9109
				xmax = 2198.9809
				text = "IH0"
			intervals [2594]:
				xmin = 2198.9809
				xmax = 2199.0209
				text = "T"
			intervals [2595]:
				xmin = 2199.0209
				xmax = 2199.1009
				text = "T"
			intervals [2596]:
				xmin = 2199.1009
				xmax = 2199.1809
				text = "EY1"
			intervals [2597]:
				xmin = 2199.1809
				xmax = 2199.2409
				text = "K"
			intervals [2598]:
				xmin = 2199.2409
				xmax = 2199.2909
				text = "T"
			intervals [2599]:
				xmin = 2199.2909
				xmax = 2199.3509
				text = "IH0"
			intervals [2600]:
				xmin = 2199.3509
				xmax = 2199.4109
				text = "B"
			intervals [2601]:
				xmin = 2199.4109
				xmax = 2199.4809
				text = "IY0"
			intervals [2602]:
				xmin = 2199.4809
				xmax = 2199.5309
				text = "AH0"
			intervals [2603]:
				xmin = 2199.5309
				xmax = 2199.6409
				text = "N"
			intervals [2604]:
				xmin = 2199.6409
				xmax = 2199.6709
				text = "sp"
			intervals [2605]:
				xmin = 2199.6709
				xmax = 2199.7009
				text = "AA1"
			intervals [2606]:
				xmin = 2199.7009
				xmax = 2199.7309
				text = "R"
			intervals [2607]:
				xmin = 2199.7309
				xmax = 2199.8009
				text = "K"
			intervals [2608]:
				xmin = 2199.8009
				xmax = 2199.8709
				text = "AH0"
			intervals [2609]:
				xmin = 2199.8709
				xmax = 2199.9509
				text = "T"
			intervals [2610]:
				xmin = 2199.9509
				xmax = 2200.0309
				text = "EH2"
			intervals [2611]:
				xmin = 2200.0309
				xmax = 2200.0909
				text = "K"
			intervals [2612]:
				xmin = 2200.0909
				xmax = 2200.1409
				text = "T"
			intervals [2613]:
				xmin = 2200.1409
				xmax = 2222.1842
				text = "sp"
			intervals [2614]:
				xmin = 2222.1842
				xmax = 2222.2442
				text = "HH"
			intervals [2615]:
				xmin = 2222.2442
				xmax = 2222.3042
				text = "M"
			intervals [2616]:
				xmin = 2222.3042
				xmax = 2222.5142
				text = "sp"
			intervals [2617]:
				xmin = 2222.5142
				xmax = 2232.4188
				text = ""
			intervals [2618]:
				xmin = 2232.4188
				xmax = 2232.5288
				text = "M"
			intervals [2619]:
				xmin = 2232.5288
				xmax = 2232.5788
				text = "HH"
			intervals [2620]:
				xmin = 2232.5788
				xmax = 2232.6088
				text = "M"
			intervals [2621]:
				xmin = 2232.6088
				xmax = 2232.7988
				text = "sp"
			intervals [2622]:
				xmin = 2232.7988
				xmax = 2235.6972
				text = ""
			intervals [2623]:
				xmin = 2235.6972
				xmax = 2235.7472
				text = "W"
			intervals [2624]:
				xmin = 2235.7472
				xmax = 2235.7872
				text = "AH1"
			intervals [2625]:
				xmin = 2235.7872
				xmax = 2235.8172
				text = "T"
			intervals [2626]:
				xmin = 2235.8172
				xmax = 2235.8472
				text = "sp"
			intervals [2627]:
				xmin = 2235.8472
				xmax = 2235.9272
				text = "K"
			intervals [2628]:
				xmin = 2235.9272
				xmax = 2236.0172
				text = "AY1"
			intervals [2629]:
				xmin = 2236.0172
				xmax = 2236.0472
				text = "N"
			intervals [2630]:
				xmin = 2236.0472
				xmax = 2236.0872
				text = "D"
			intervals [2631]:
				xmin = 2236.0872
				xmax = 2236.1272
				text = "AH1"
			intervals [2632]:
				xmin = 2236.1272
				xmax = 2236.1772
				text = "V"
			intervals [2633]:
				xmin = 2236.1772
				xmax = 2236.3672
				text = "sp"
			intervals [2634]:
				xmin = 2236.3672
				xmax = 2236.4772
				text = "T"
			intervals [2635]:
				xmin = 2236.4772
				xmax = 2236.5772
				text = "R"
			intervals [2636]:
				xmin = 2236.5772
				xmax = 2236.6172
				text = "EY1"
			intervals [2637]:
				xmin = 2236.6172
				xmax = 2236.6572
				text = "N"
			intervals [2638]:
				xmin = 2236.6572
				xmax = 2236.7072
				text = "IH0"
			intervals [2639]:
				xmin = 2236.7072
				xmax = 2236.7472
				text = "NG"
			intervals [2640]:
				xmin = 2236.7472
				xmax = 2236.7772
				text = "sp"
			intervals [2641]:
				xmin = 2236.7772
				xmax = 2236.8472
				text = "W"
			intervals [2642]:
				xmin = 2236.8472
				xmax = 2236.8772
				text = "UH1"
			intervals [2643]:
				xmin = 2236.8772
				xmax = 2236.9672
				text = "D"
			intervals [2644]:
				xmin = 2236.9672
				xmax = 2237.0272
				text = "Y"
			intervals [2645]:
				xmin = 2237.0272
				xmax = 2237.0672
				text = "UW1"
			intervals [2646]:
				xmin = 2237.0672
				xmax = 2237.1272
				text = "N"
			intervals [2647]:
				xmin = 2237.1272
				xmax = 2237.1872
				text = "IY1"
			intervals [2648]:
				xmin = 2237.1872
				xmax = 2237.3272
				text = "D"
			intervals [2649]:
				xmin = 2237.3272
				xmax = 2237.5172
				text = "sp"
			intervals [2650]:
				xmin = 2237.5172
				xmax = 2239.6521
				text = ""
			intervals [2651]:
				xmin = 2239.6521
				xmax = 2239.6821
				text = "D"
			intervals [2652]:
				xmin = 2239.6821
				xmax = 2239.7121
				text = "UW1"
			intervals [2653]:
				xmin = 2239.7121
				xmax = 2239.7421
				text = "Y"
			intervals [2654]:
				xmin = 2239.7421
				xmax = 2239.7721
				text = "UW1"
			intervals [2655]:
				xmin = 2239.7721
				xmax = 2239.8021
				text = "HH"
			intervals [2656]:
				xmin = 2239.8021
				xmax = 2239.8321
				text = "AE1"
			intervals [2657]:
				xmin = 2239.8321
				xmax = 2239.8921
				text = "V"
			intervals [2658]:
				xmin = 2239.8921
				xmax = 2239.9621
				text = "T"
			intervals [2659]:
				xmin = 2239.9621
				xmax = 2239.9921
				text = "AH0"
			intervals [2660]:
				xmin = 2239.9921
				xmax = 2240.0221
				text = "G"
			intervals [2661]:
				xmin = 2240.0221
				xmax = 2240.0521
				text = "OW1"
			intervals [2662]:
				xmin = 2240.0521
				xmax = 2240.0821
				text = "T"
			intervals [2663]:
				xmin = 2240.0821
				xmax = 2240.1121
				text = "IH0"
			intervals [2664]:
				xmin = 2240.1121
				xmax = 2240.4721
				text = "sp"
			intervals [2665]:
				xmin = 2240.4721
				xmax = 2240.5021
				text = "S"
			intervals [2666]:
				xmin = 2240.5021
				xmax = 2240.5321
				text = "K"
			intervals [2667]:
				xmin = 2240.5321
				xmax = 2240.5621
				text = "UW1"
			intervals [2668]:
				xmin = 2240.5621
				xmax = 2240.6721
				text = "L"
			intervals [2669]:
				xmin = 2240.6721
				xmax = 2240.7021
				text = "spn"
			intervals [2670]:
				xmin = 2240.7021
				xmax = 2240.8221
				text = "sp"
			intervals [2671]:
				xmin = 2240.8221
				xmax = 2300.3661
				text = ""
			intervals [2672]:
				xmin = 2300.3661
				xmax = 2300.4561
				text = "TH"
			intervals [2673]:
				xmin = 2300.4561
				xmax = 2300.4861
				text = "IH1"
			intervals [2674]:
				xmin = 2300.4861
				xmax = 2300.5161
				text = "NG"
			intervals [2675]:
				xmin = 2300.5161
				xmax = 2300.6061
				text = "K"
			intervals [2676]:
				xmin = 2300.6061
				xmax = 2300.6461
				text = "Y"
			intervals [2677]:
				xmin = 2300.6461
				xmax = 2300.7061
				text = "UW1"
			intervals [2678]:
				xmin = 2300.7061
				xmax = 2300.7861
				text = "W"
			intervals [2679]:
				xmin = 2300.7861
				xmax = 2300.8461
				text = "AH0"
			intervals [2680]:
				xmin = 2300.8461
				xmax = 2300.9061
				text = "L"
			intervals [2681]:
				xmin = 2300.9061
				xmax = 2301.0061
				text = "SH"
			intervals [2682]:
				xmin = 2301.0061
				xmax = 2301.0961
				text = "UW1"
			intervals [2683]:
				xmin = 2301.0961
				xmax = 2301.1261
				text = "T"
			intervals [2684]:
				xmin = 2301.1261
				xmax = 2301.2061
				text = "F"
			intervals [2685]:
				xmin = 2301.2061
				xmax = 2301.2461
				text = "R"
			intervals [2686]:
				xmin = 2301.2461
				xmax = 2301.3061
				text = "ER0"
			intervals [2687]:
				xmin = 2301.3061
				xmax = 2301.3961
				text = "K"
			intervals [2688]:
				xmin = 2301.3961
				xmax = 2301.5261
				text = "AA1"
			intervals [2689]:
				xmin = 2301.5261
				xmax = 2301.6261
				text = "L"
			intervals [2690]:
				xmin = 2301.6261
				xmax = 2301.6561
				text = "IH0"
			intervals [2691]:
				xmin = 2301.6561
				xmax = 2301.8061
				text = "JH"
			intervals [2692]:
				xmin = 2301.8061
				xmax = 2301.8561
				text = "sp"
			intervals [2693]:
				xmin = 2301.8561
				xmax = 2301.8861
				text = "DH"
			intervals [2694]:
				xmin = 2301.8861
				xmax = 2301.9961
				text = "OW1"
			intervals [2695]:
				xmin = 2301.9961
				xmax = 2302.1361
				text = "sp"
			intervals [2696]:
				xmin = 2302.1361
				xmax = 2303.6016
				text = ""
			intervals [2697]:
				xmin = 2303.6016
				xmax = 2304.4016
				text = "spn"
			intervals [2698]:
				xmin = 2304.4016
				xmax = 2312.6007
				text = ""
			intervals [2699]:
				xmin = 2312.6007
				xmax = 2313.1907
				text = "spn"
			intervals [2700]:
				xmin = 2313.1907
				xmax = 2338.8278
				text = ""
			intervals [2701]:
				xmin = 2338.8278
				xmax = 2338.9678
				text = "M"
			intervals [2702]:
				xmin = 2338.9678
				xmax = 2339.0078
				text = "HH"
			intervals [2703]:
				xmin = 2339.0078
				xmax = 2339.3178
				text = "M"
			intervals [2704]:
				xmin = 2339.3178
				xmax = 2339.6715
				text = ""
			intervals [2705]:
				xmin = 2339.6715
				xmax = 2339.7515
				text = "Y"
			intervals [2706]:
				xmin = 2339.7515
				xmax = 2339.7815
				text = "UH1"
			intervals [2707]:
				xmin = 2339.7815
				xmax = 2339.8115
				text = "R"
			intervals [2708]:
				xmin = 2339.8115
				xmax = 2339.9715
				text = "sp"
			intervals [2709]:
				xmin = 2339.9715
				xmax = 2340.0615
				text = "P"
			intervals [2710]:
				xmin = 2340.0615
				xmax = 2340.1015
				text = "R"
			intervals [2711]:
				xmin = 2340.1015
				xmax = 2340.1715
				text = "AA1"
			intervals [2712]:
				xmin = 2340.1715
				xmax = 2340.2215
				text = "B"
			intervals [2713]:
				xmin = 2340.2215
				xmax = 2340.2815
				text = "L"
			intervals [2714]:
				xmin = 2340.2815
				xmax = 2340.3415
				text = "IY0"
			intervals [2715]:
				xmin = 2340.3415
				xmax = 2340.3715
				text = "sp"
			intervals [2716]:
				xmin = 2340.3715
				xmax = 2340.4215
				text = "R"
			intervals [2717]:
				xmin = 2340.4215
				xmax = 2340.4915
				text = "AY1"
			intervals [2718]:
				xmin = 2340.4915
				xmax = 2340.5715
				text = "T"
			intervals [2719]:
				xmin = 2340.5715
				xmax = 2342.4847
				text = "sp"
			intervals [2720]:
				xmin = 2342.4847
				xmax = 2342.9047
				text = "AH1"
			intervals [2721]:
				xmin = 2342.9047
				xmax = 2342.9647
				text = "sp"
			intervals [2722]:
				xmin = 2342.9647
				xmax = 2343.4804
				text = ""
			intervals [2723]:
				xmin = 2343.4804
				xmax = 2343.5504
				text = "HH"
			intervals [2724]:
				xmin = 2343.5504
				xmax = 2343.6104
				text = "IY1"
			intervals [2725]:
				xmin = 2343.6104
				xmax = 2343.6704
				text = "R"
			intervals [2726]:
				xmin = 2343.6704
				xmax = 2343.7204
				text = "Z"
			intervals [2727]:
				xmin = 2343.7204
				xmax = 2343.7504
				text = "AH0"
			intervals [2728]:
				xmin = 2343.7504
				xmax = 2343.9004
				text = "sp"
			intervals [2729]:
				xmin = 2343.9004
				xmax = 2343.9304
				text = "K"
			intervals [2730]:
				xmin = 2343.9304
				xmax = 2343.9704
				text = "W"
			intervals [2731]:
				xmin = 2343.9704
				xmax = 2344.0404
				text = "EH1"
			intervals [2732]:
				xmin = 2344.0404
				xmax = 2344.1704
				text = "SH"
			intervals [2733]:
				xmin = 2344.1704
				xmax = 2344.2104
				text = "AH0"
			intervals [2734]:
				xmin = 2344.2104
				xmax = 2344.2904
				text = "N"
			intervals [2735]:
				xmin = 2344.2904
				xmax = 2344.3404
				text = "F"
			intervals [2736]:
				xmin = 2344.3404
				xmax = 2344.3804
				text = "R"
			intervals [2737]:
				xmin = 2344.3804
				xmax = 2344.4404
				text = "ER0"
			intervals [2738]:
				xmin = 2344.4404
				xmax = 2344.4804
				text = "Y"
			intervals [2739]:
				xmin = 2344.4804
				xmax = 2344.5204
				text = "UW1"
			intervals [2740]:
				xmin = 2344.5204
				xmax = 2344.5604
				text = "T"
			intervals [2741]:
				xmin = 2344.5604
				xmax = 2344.5904
				text = "IH0"
			intervals [2742]:
				xmin = 2344.5904
				xmax = 2344.7004
				text = "Y"
			intervals [2743]:
				xmin = 2344.7004
				xmax = 2344.7604
				text = "UW1"
			intervals [2744]:
				xmin = 2344.7604
				xmax = 2344.8104
				text = "Z"
			intervals [2745]:
				xmin = 2344.8104
				xmax = 2344.8504
				text = "Y"
			intervals [2746]:
				xmin = 2344.8504
				xmax = 2344.8904
				text = "UH1"
			intervals [2747]:
				xmin = 2344.8904
				xmax = 2344.9504
				text = "R"
			intervals [2748]:
				xmin = 2344.9504
				xmax = 2344.9804
				text = "IH0"
			intervals [2749]:
				xmin = 2344.9804
				xmax = 2345.0204
				text = "M"
			intervals [2750]:
				xmin = 2345.0204
				xmax = 2345.1604
				text = "AE2"
			intervals [2751]:
				xmin = 2345.1604
				xmax = 2345.2404
				text = "JH"
			intervals [2752]:
				xmin = 2345.2404
				xmax = 2345.3004
				text = "AH0"
			intervals [2753]:
				xmin = 2345.3004
				xmax = 2345.4004
				text = "N"
			intervals [2754]:
				xmin = 2345.4004
				xmax = 2345.5004
				text = "EY1"
			intervals [2755]:
				xmin = 2345.5004
				xmax = 2345.6004
				text = "SH"
			intervals [2756]:
				xmin = 2345.6004
				xmax = 2345.6904
				text = "AH0"
			intervals [2757]:
				xmin = 2345.6904
				xmax = 2345.7304
				text = "N"
			intervals [2758]:
				xmin = 2345.7304
				xmax = 2345.7604
				text = "IH0"
			intervals [2759]:
				xmin = 2345.7604
				xmax = 2345.8304
				text = "F"
			intervals [2760]:
				xmin = 2345.8304
				xmax = 2345.8704
				text = "Y"
			intervals [2761]:
				xmin = 2345.8704
				xmax = 2345.9604
				text = "UW1"
			intervals [2762]:
				xmin = 2345.9604
				xmax = 2346.0604
				text = "HH"
			intervals [2763]:
				xmin = 2346.0604
				xmax = 2346.2104
				text = "AE1"
			intervals [2764]:
				xmin = 2346.2104
				xmax = 2346.4104
				text = "D"
			intervals [2765]:
				xmin = 2346.4104
				xmax = 2346.4904
				text = "sp"
			intervals [2766]:
				xmin = 2346.4904
				xmax = 2346.7204
				text = "AO1"
			intervals [2767]:
				xmin = 2346.7204
				xmax = 2346.7504
				text = "L"
			intervals [2768]:
				xmin = 2346.7504
				xmax = 2346.7804
				text = "DH"
			intervals [2769]:
				xmin = 2346.7804
				xmax = 2346.8104
				text = "AH1"
			intervals [2770]:
				xmin = 2346.8104
				xmax = 2346.9104
				text = "M"
			intervals [2771]:
				xmin = 2346.9104
				xmax = 2346.9904
				text = "AH1"
			intervals [2772]:
				xmin = 2346.9904
				xmax = 2347.0504
				text = "N"
			intervals [2773]:
				xmin = 2347.0504
				xmax = 2347.1504
				text = "IY0"
			intervals [2774]:
				xmin = 2347.1504
				xmax = 2347.2204
				text = "IH0"
			intervals [2775]:
				xmin = 2347.2204
				xmax = 2347.2604
				text = "N"
			intervals [2776]:
				xmin = 2347.2604
				xmax = 2347.3204
				text = "sp"
			intervals [2777]:
				xmin = 2347.3204
				xmax = 2347.3704
				text = "DH"
			intervals [2778]:
				xmin = 2347.3704
				xmax = 2347.4004
				text = "AH0"
			intervals [2779]:
				xmin = 2347.4004
				xmax = 2347.5504
				text = "W"
			intervals [2780]:
				xmin = 2347.5504
				xmax = 2347.6004
				text = "ER1"
			intervals [2781]:
				xmin = 2347.6004
				xmax = 2347.7304
				text = "L"
			intervals [2782]:
				xmin = 2347.7304
				xmax = 2347.7604
				text = "D"
			intervals [2783]:
				xmin = 2347.7604
				xmax = 2347.8104
				text = "sp"
			intervals [2784]:
				xmin = 2347.8104
				xmax = 2348.0533
				text = ""
			intervals [2785]:
				xmin = 2348.0533
				xmax = 2348.0833
				text = "DH"
			intervals [2786]:
				xmin = 2348.0833
				xmax = 2348.1133
				text = "AH0"
			intervals [2787]:
				xmin = 2348.1133
				xmax = 2348.1433
				text = "T"
			intervals [2788]:
				xmin = 2348.1433
				xmax = 2348.1833
				text = "Y"
			intervals [2789]:
				xmin = 2348.1833
				xmax = 2348.2633
				text = "UW1"
			intervals [2790]:
				xmin = 2348.2633
				xmax = 2348.2933
				text = "W"
			intervals [2791]:
				xmin = 2348.2933
				xmax = 2348.4333
				text = "AO1"
			intervals [2792]:
				xmin = 2348.4333
				xmax = 2348.4933
				text = "N"
			intervals [2793]:
				xmin = 2348.4933
				xmax = 2348.5733
				text = "IH0"
			intervals [2794]:
				xmin = 2348.5733
				xmax = 2348.6033
				text = "D"
			intervals [2795]:
				xmin = 2348.6033
				xmax = 2349.3633
				text = "sp"
			intervals [2796]:
				xmin = 2349.3633
				xmax = 2349.3933
				text = "HH"
			intervals [2797]:
				xmin = 2349.3933
				xmax = 2349.4333
				text = "W"
			intervals [2798]:
				xmin = 2349.4333
				xmax = 2349.4933
				text = "AH1"
			intervals [2799]:
				xmin = 2349.4933
				xmax = 2349.5233
				text = "T"
			intervals [2800]:
				xmin = 2349.5233
				xmax = 2349.5933
				text = "sp"
			intervals [2801]:
				xmin = 2349.5933
				xmax = 2349.6233
				text = "W"
			intervals [2802]:
				xmin = 2349.6233
				xmax = 2349.6533
				text = "UH1"
			intervals [2803]:
				xmin = 2349.6533
				xmax = 2349.6833
				text = "D"
			intervals [2804]:
				xmin = 2349.6833
				xmax = 2349.7333
				text = "Y"
			intervals [2805]:
				xmin = 2349.7333
				xmax = 2349.8033
				text = "UW1"
			intervals [2806]:
				xmin = 2349.8033
				xmax = 2349.8333
				text = "sp"
			intervals [2807]:
				xmin = 2349.8333
				xmax = 2349.8933
				text = "D"
			intervals [2808]:
				xmin = 2349.8933
				xmax = 2350.0433
				text = "UW1"
			intervals [2809]:
				xmin = 2350.0433
				xmax = 2350.2133
				text = "sp"
			intervals [2810]:
				xmin = 2350.2133
				xmax = 2350.2933
				text = "W"
			intervals [2811]:
				xmin = 2350.2933
				xmax = 2350.3233
				text = "IH0"
			intervals [2812]:
				xmin = 2350.3233
				xmax = 2350.3533
				text = "DH"
			intervals [2813]:
				xmin = 2350.3533
				xmax = 2350.3833
				text = "IH0"
			intervals [2814]:
				xmin = 2350.3833
				xmax = 2350.4333
				text = "T"
			intervals [2815]:
				xmin = 2350.4333
				xmax = 2350.4633
				text = "sp"
			intervals [2816]:
				xmin = 2350.4633
				xmax = 2385.1969
				text = ""
			intervals [2817]:
				xmin = 2385.1969
				xmax = 2385.5069
				text = "M"
			intervals [2818]:
				xmin = 2385.5069
				xmax = 2413.3397
				text = ""
			intervals [2819]:
				xmin = 2413.3397
				xmax = 2413.6097
				text = "M"
			intervals [2820]:
				xmin = 2413.6097
				xmax = 2413.8097
				text = "HH"
			intervals [2821]:
				xmin = 2413.8097
				xmax = 2413.8897
				text = "M"
			intervals [2822]:
				xmin = 2413.8897
				xmax = 2456.0973
				text = ""
			intervals [2823]:
				xmin = 2456.0973
				xmax = 2456.2373
				text = "Y"
			intervals [2824]:
				xmin = 2456.2373
				xmax = 2456.5073
				text = "AE1"
			intervals [2825]:
				xmin = 2456.5073
				xmax = 2509.9213
				text = ""
			intervals [2826]:
				xmin = 2509.9213
				xmax = 2510.6513
				text = "M"
			intervals [2827]:
				xmin = 2510.6513
				xmax = 2510.6813
				text = "sp"
			intervals [2828]:
				xmin = 2510.6813
				xmax = 2510.7113
				text = "Y"
			intervals [2829]:
				xmin = 2510.7113
				xmax = 2510.7613
				text = "AE1"
			intervals [2830]:
				xmin = 2510.7613
				xmax = 2510.8113
				text = "sp"
			intervals [2831]:
				xmin = 2510.8113
				xmax = 2523.9694
				text = ""
			intervals [2832]:
				xmin = 2523.9694
				xmax = 2524.1394
				text = "M"
			intervals [2833]:
				xmin = 2524.1394
				xmax = 2524.2094
				text = "HH"
			intervals [2834]:
				xmin = 2524.2094
				xmax = 2524.4594
				text = "M"
			intervals [2835]:
				xmin = 2524.4594
				xmax = 2526.4502
				text = ""
			intervals [2836]:
				xmin = 2526.4502
				xmax = 2526.5002
				text = "IH0"
			intervals [2837]:
				xmin = 2526.5002
				xmax = 2526.5502
				text = "F"
			intervals [2838]:
				xmin = 2526.5502
				xmax = 2526.5902
				text = "Y"
			intervals [2839]:
				xmin = 2526.5902
				xmax = 2526.7002
				text = "UW1"
			intervals [2840]:
				xmin = 2526.7002
				xmax = 2526.8102
				text = "HH"
			intervals [2841]:
				xmin = 2526.8102
				xmax = 2526.8702
				text = "AE1"
			intervals [2842]:
				xmin = 2526.8702
				xmax = 2526.9502
				text = "D"
			intervals [2843]:
				xmin = 2526.9502
				xmax = 2527.0002
				text = "P"
			intervals [2844]:
				xmin = 2527.0002
				xmax = 2527.0602
				text = "AH0"
			intervals [2845]:
				xmin = 2527.0602
				xmax = 2527.1202
				text = "L"
			intervals [2846]:
				xmin = 2527.1202
				xmax = 2527.1802
				text = "IH1"
			intervals [2847]:
				xmin = 2527.1802
				xmax = 2527.2302
				text = "T"
			intervals [2848]:
				xmin = 2527.2302
				xmax = 2527.3102
				text = "AH0"
			intervals [2849]:
				xmin = 2527.3102
				xmax = 2527.3602
				text = "K"
			intervals [2850]:
				xmin = 2527.3602
				xmax = 2527.4002
				text = "AH0"
			intervals [2851]:
				xmin = 2527.4002
				xmax = 2527.4502
				text = "L"
			intervals [2852]:
				xmin = 2527.4502
				xmax = 2527.5402
				text = "sp"
			intervals [2853]:
				xmin = 2527.5402
				xmax = 2527.6002
				text = "P"
			intervals [2854]:
				xmin = 2527.6002
				xmax = 2527.7002
				text = "AW1"
			intervals [2855]:
				xmin = 2527.7002
				xmax = 2527.8402
				text = "ER0"
			intervals [2856]:
				xmin = 2527.8402
				xmax = 2527.8702
				text = "sp"
			intervals [2857]:
				xmin = 2527.8702
				xmax = 2527.9002
				text = "D"
			intervals [2858]:
				xmin = 2527.9002
				xmax = 2527.9302
				text = "UW1"
			intervals [2859]:
				xmin = 2527.9302
				xmax = 2527.9602
				text = "sp"
			intervals [2860]:
				xmin = 2527.9602
				xmax = 2527.9902
				text = "Y"
			intervals [2861]:
				xmin = 2527.9902
				xmax = 2528.0202
				text = "UW1"
			intervals [2862]:
				xmin = 2528.0202
				xmax = 2528.0502
				text = "sp"
			intervals [2863]:
				xmin = 2528.0502
				xmax = 2528.1002
				text = "N"
			intervals [2864]:
				xmin = 2528.1002
				xmax = 2528.2002
				text = "OW1"
			intervals [2865]:
				xmin = 2528.2002
				xmax = 2528.2302
				text = "sp"
			intervals [2866]:
				xmin = 2528.2302
				xmax = 2528.2602
				text = "D"
			intervals [2867]:
				xmin = 2528.2602
				xmax = 2528.2902
				text = "UW1"
			intervals [2868]:
				xmin = 2528.2902
				xmax = 2528.3202
				text = "sp"
			intervals [2869]:
				xmin = 2528.3202
				xmax = 2528.3602
				text = "Y"
			intervals [2870]:
				xmin = 2528.3602
				xmax = 2528.3902
				text = "UW1"
			intervals [2871]:
				xmin = 2528.3902
				xmax = 2528.4202
				text = "HH"
			intervals [2872]:
				xmin = 2528.4202
				xmax = 2528.4602
				text = "AE1"
			intervals [2873]:
				xmin = 2528.4602
				xmax = 2528.5302
				text = "V"
			intervals [2874]:
				xmin = 2528.5302
				xmax = 2528.5602
				text = "EH1"
			intervals [2875]:
				xmin = 2528.5602
				xmax = 2528.5902
				text = "N"
			intervals [2876]:
				xmin = 2528.5902
				xmax = 2528.7002
				text = "IY0"
			intervals [2877]:
				xmin = 2528.7002
				xmax = 2528.7402
				text = "AY0"
			intervals [2878]:
				xmin = 2528.7402
				xmax = 2528.8502
				text = "D"
			intervals [2879]:
				xmin = 2528.8502
				xmax = 2528.9302
				text = "IY1"
			intervals [2880]:
				xmin = 2528.9302
				xmax = 2529.0202
				text = "AH0"
			intervals [2881]:
				xmin = 2529.0202
				xmax = 2529.0802
				text = "W"
			intervals [2882]:
				xmin = 2529.0802
				xmax = 2529.1302
				text = "AH1"
			intervals [2883]:
				xmin = 2529.1302
				xmax = 2529.2102
				text = "T"
			intervals [2884]:
				xmin = 2529.2102
				xmax = 2529.2902
				text = "Y"
			intervals [2885]:
				xmin = 2529.2902
				xmax = 2529.3402
				text = "UW1"
			intervals [2886]:
				xmin = 2529.3402
				xmax = 2529.3802
				text = "W"
			intervals [2887]:
				xmin = 2529.3802
				xmax = 2529.4202
				text = "UH1"
			intervals [2888]:
				xmin = 2529.4202
				xmax = 2529.5202
				text = "D"
			intervals [2889]:
				xmin = 2529.5202
				xmax = 2529.6602
				text = "S"
			intervals [2890]:
				xmin = 2529.6602
				xmax = 2529.9202
				text = "EY1"
			intervals [2891]:
				xmin = 2529.9202
				xmax = 2529.9502
				text = "AE1"
			intervals [2892]:
				xmin = 2529.9502
				xmax = 2530.0002
				text = "N"
			intervals [2893]:
				xmin = 2530.0002
				xmax = 2530.0302
				text = "sp"
			intervals [2894]:
				xmin = 2530.0302
				xmax = 2530.0602
				text = "HH"
			intervals [2895]:
				xmin = 2530.0602
				xmax = 2530.0902
				text = "W"
			intervals [2896]:
				xmin = 2530.0902
				xmax = 2530.1602
				text = "AH1"
			intervals [2897]:
				xmin = 2530.1602
				xmax = 2530.2402
				text = "T"
			intervals [2898]:
				xmin = 2530.2402
				xmax = 2530.3202
				text = "Y"
			intervals [2899]:
				xmin = 2530.3202
				xmax = 2530.3702
				text = "UW1"
			intervals [2900]:
				xmin = 2530.3702
				xmax = 2530.4002
				text = "W"
			intervals [2901]:
				xmin = 2530.4002
				xmax = 2530.4302
				text = "UH1"
			intervals [2902]:
				xmin = 2530.4302
				xmax = 2530.4702
				text = "D"
			intervals [2903]:
				xmin = 2530.4702
				xmax = 2530.5402
				text = "sp"
			intervals [2904]:
				xmin = 2530.5402
				xmax = 2530.6002
				text = "D"
			intervals [2905]:
				xmin = 2530.6002
				xmax = 2530.7702
				text = "UW1"
			intervals [2906]:
				xmin = 2530.7702
				xmax = 2530.9002
				text = "sp"
			intervals [2907]:
				xmin = 2530.9002
				xmax = 2531.7806
				text = ""
			intervals [2908]:
				xmin = 2531.7806
				xmax = 2531.9006
				text = "W"
			intervals [2909]:
				xmin = 2531.9006
				xmax = 2531.9306
				text = "AH1"
			intervals [2910]:
				xmin = 2531.9306
				xmax = 2532.0106
				text = "T"
			intervals [2911]:
				xmin = 2532.0106
				xmax = 2532.1106
				text = "S"
			intervals [2912]:
				xmin = 2532.1106
				xmax = 2532.1606
				text = "AO1"
			intervals [2913]:
				xmin = 2532.1606
				xmax = 2532.2006
				text = "R"
			intervals [2914]:
				xmin = 2532.2006
				xmax = 2532.2306
				text = "T"
			intervals [2915]:
				xmin = 2532.2306
				xmax = 2532.2606
				text = "AH0"
			intervals [2916]:
				xmin = 2532.2606
				xmax = 2532.3006
				text = "V"
			intervals [2917]:
				xmin = 2532.3006
				xmax = 2532.3306
				text = "sp"
			intervals [2918]:
				xmin = 2532.3306
				xmax = 2532.4306
				text = "P"
			intervals [2919]:
				xmin = 2532.4306
				xmax = 2532.4606
				text = "R"
			intervals [2920]:
				xmin = 2532.4606
				xmax = 2532.5406
				text = "OW1"
			intervals [2921]:
				xmin = 2532.5406
				xmax = 2532.6106
				text = "G"
			intervals [2922]:
				xmin = 2532.6106
				xmax = 2532.6706
				text = "R"
			intervals [2923]:
				xmin = 2532.6706
				xmax = 2532.8306
				text = "AE2"
			intervals [2924]:
				xmin = 2532.8306
				xmax = 2532.8806
				text = "M"
			intervals [2925]:
				xmin = 2532.8806
				xmax = 2532.9406
				text = "Z"
			intervals [2926]:
				xmin = 2532.9406
				xmax = 2533.0306
				text = "sp"
			intervals [2927]:
				xmin = 2533.0306
				xmax = 2533.0606
				text = "Y"
			intervals [2928]:
				xmin = 2533.0606
				xmax = 2533.0906
				text = "UW1"
			intervals [2929]:
				xmin = 2533.0906
				xmax = 2533.1206
				text = "W"
			intervals [2930]:
				xmin = 2533.1206
				xmax = 2533.1506
				text = "UH1"
			intervals [2931]:
				xmin = 2533.1506
				xmax = 2533.1806
				text = "D"
			intervals [2932]:
				xmin = 2533.1806
				xmax = 2533.2406
				text = "sp"
			intervals [2933]:
				xmin = 2533.2406
				xmax = 2534.3709
				text = ""
			intervals [2934]:
				xmin = 2534.3709
				xmax = 2534.4309
				text = "L"
			intervals [2935]:
				xmin = 2534.4309
				xmax = 2534.4809
				text = "AY1"
			intervals [2936]:
				xmin = 2534.4809
				xmax = 2534.5109
				text = "K"
			intervals [2937]:
				xmin = 2534.5109
				xmax = 2535.0609
				text = "sp"
			intervals [2938]:
				xmin = 2535.0609
				xmax = 2535.0909
				text = "T"
			intervals [2939]:
				xmin = 2535.0909
				xmax = 2535.1209
				text = "IH0"
			intervals [2940]:
				xmin = 2535.1209
				xmax = 2535.1909
				text = "sp"
			intervals [2941]:
				xmin = 2535.1909
				xmax = 2535.2309
				text = "S"
			intervals [2942]:
				xmin = 2535.2309
				xmax = 2535.2709
				text = "IY1"
			intervals [2943]:
				xmin = 2535.2709
				xmax = 2565.8113
				text = ""
			intervals [2944]:
				xmin = 2565.8113
				xmax = 2566.1413
				text = "M"
			intervals [2945]:
				xmin = 2566.1413
				xmax = 2593.1295
				text = ""
			intervals [2946]:
				xmin = 2593.1295
				xmax = 2593.1695
				text = "M"
			intervals [2947]:
				xmin = 2593.1695
				xmax = 2593.2195
				text = "HH"
			intervals [2948]:
				xmin = 2593.2195
				xmax = 2593.4895
				text = "M"
			intervals [2949]:
				xmin = 2593.4895
				xmax = 2629.9325
				text = ""
			intervals [2950]:
				xmin = 2629.9325
				xmax = 2630.3625
				text = "M"
			intervals [2951]:
				xmin = 2630.3625
				xmax = 2630.4025
				text = "HH"
			intervals [2952]:
				xmin = 2630.4025
				xmax = 2630.4325
				text = "M"
			intervals [2953]:
				xmin = 2630.4325
				xmax = 2638.756
				text = ""
			intervals [2954]:
				xmin = 2638.756
				xmax = 2638.876
				text = "sil"
			intervals [2955]:
				xmin = 2638.876
				xmax = 2638.926
				text = "AY1"
			intervals [2956]:
				xmin = 2638.926
				xmax = 2638.966
				text = "sp"
			intervals [2957]:
				xmin = 2638.966
				xmax = 2638.996
				text = "TH"
			intervals [2958]:
				xmin = 2638.996
				xmax = 2639.026
				text = "IH1"
			intervals [2959]:
				xmin = 2639.026
				xmax = 2639.056
				text = "NG"
			intervals [2960]:
				xmin = 2639.056
				xmax = 2639.156
				text = "K"
			intervals [2961]:
				xmin = 2639.156
				xmax = 2639.186
				text = "Y"
			intervals [2962]:
				xmin = 2639.186
				xmax = 2639.216
				text = "UH1"
			intervals [2963]:
				xmin = 2639.216
				xmax = 2639.246
				text = "R"
			intervals [2964]:
				xmin = 2639.246
				xmax = 2639.396
				text = "TH"
			intervals [2965]:
				xmin = 2639.396
				xmax = 2639.526
				text = "AO1"
			intervals [2966]:
				xmin = 2639.526
				xmax = 2639.596
				text = "T"
			intervals [2967]:
				xmin = 2639.596
				xmax = 2639.676
				text = "S"
			intervals [2968]:
				xmin = 2639.676
				xmax = 2639.736
				text = "AA1"
			intervals [2969]:
				xmin = 2639.736
				xmax = 2639.766
				text = "N"
			intervals [2970]:
				xmin = 2639.766
				xmax = 2639.816
				text = "sp"
			intervals [2971]:
				xmin = 2639.816
				xmax = 2639.856
				text = "DH"
			intervals [2972]:
				xmin = 2639.856
				xmax = 2639.936
				text = "IH0"
			intervals [2973]:
				xmin = 2639.936
				xmax = 2640.076
				text = "S"
			intervals [2974]:
				xmin = 2640.076
				xmax = 2640.106
				text = "ER0"
			intervals [2975]:
				xmin = 2640.106
				xmax = 2640.146
				text = "AH0"
			intervals [2976]:
				xmin = 2640.146
				xmax = 2640.176
				text = "sp"
			intervals [2977]:
				xmin = 2640.176
				xmax = 2640.276
				text = "L"
			intervals [2978]:
				xmin = 2640.276
				xmax = 2640.316
				text = "AA1"
			intervals [2979]:
				xmin = 2640.316
				xmax = 2640.386
				text = "T"
			intervals [2980]:
				xmin = 2640.386
				xmax = 2640.476
				text = "M"
			intervals [2981]:
				xmin = 2640.476
				xmax = 2640.526
				text = "AO1"
			intervals [2982]:
				xmin = 2640.526
				xmax = 2640.606
				text = "R"
			intervals [2983]:
				xmin = 2640.606
				xmax = 2640.696
				text = "M"
			intervals [2984]:
				xmin = 2640.696
				xmax = 2640.766
				text = "AH0"
			intervals [2985]:
				xmin = 2640.766
				xmax = 2640.876
				text = "CH"
			intervals [2986]:
				xmin = 2640.876
				xmax = 2640.956
				text = "UH1"
			intervals [2987]:
				xmin = 2640.956
				xmax = 2641.116
				text = "R"
			intervals [2988]:
				xmin = 2641.116
				xmax = 2641.146
				text = "sp"
			intervals [2989]:
				xmin = 2641.146
				xmax = 2641.176
				text = "DH"
			intervals [2990]:
				xmin = 2641.176
				xmax = 2641.206
				text = "AH0"
			intervals [2991]:
				xmin = 2641.206
				xmax = 2641.276
				text = "N"
			intervals [2992]:
				xmin = 2641.276
				xmax = 2641.366
				text = "S"
			intervals [2993]:
				xmin = 2641.366
				xmax = 2641.406
				text = "AH1"
			intervals [2994]:
				xmin = 2641.406
				xmax = 2641.486
				text = "M"
			intervals [2995]:
				xmin = 2641.486
				xmax = 2641.516
				text = "AH0"
			intervals [2996]:
				xmin = 2641.516
				xmax = 2641.556
				text = "V"
			intervals [2997]:
				xmin = 2641.556
				xmax = 2641.606
				text = "DH"
			intervals [2998]:
				xmin = 2641.606
				xmax = 2641.666
				text = "IY0"
			intervals [2999]:
				xmin = 2641.666
				xmax = 2641.756
				text = "OW1"
			intervals [3000]:
				xmin = 2641.756
				xmax = 2641.816
				text = "L"
			intervals [3001]:
				xmin = 2641.816
				xmax = 2641.866
				text = "D"
			intervals [3002]:
				xmin = 2641.866
				xmax = 2641.916
				text = "ER0"
			intervals [3003]:
				xmin = 2641.916
				xmax = 2642.046
				text = "F"
			intervals [3004]:
				xmin = 2642.046
				xmax = 2642.086
				text = "EH1"
			intervals [3005]:
				xmin = 2642.086
				xmax = 2642.196
				text = "L"
			intervals [3006]:
				xmin = 2642.196
				xmax = 2642.226
				text = "AH0"
			intervals [3007]:
				xmin = 2642.226
				xmax = 2642.466
				text = "S"
			intervals [3008]:
				xmin = 2642.466
				xmax = 2642.496
				text = "sp"
			intervals [3009]:
				xmin = 2642.496
				xmax = 2642.556
				text = "AY1"
			intervals [3010]:
				xmin = 2642.556
				xmax = 2643.7259
				text = "sp"
			intervals [3011]:
				xmin = 2643.7259
				xmax = 2643.7559
				text = "DH"
			intervals [3012]:
				xmin = 2643.7559
				xmax = 2643.7859
				text = "OW1"
			intervals [3013]:
				xmin = 2643.7859
				xmax = 2643.9459
				text = "sp"
			intervals [3014]:
				xmin = 2643.9459
				xmax = 2643.9759
				text = "N"
			intervals [3015]:
				xmin = 2643.9759
				xmax = 2644.0159
				text = "AA1"
			intervals [3016]:
				xmin = 2644.0159
				xmax = 2644.0459
				text = "T"
			intervals [3017]:
				xmin = 2644.0459
				xmax = 2644.0759
				text = "sp"
			intervals [3018]:
				xmin = 2644.0759
				xmax = 2644.1159
				text = "N"
			intervals [3019]:
				xmin = 2644.1159
				xmax = 2644.1659
				text = "EH2"
			intervals [3020]:
				xmin = 2644.1659
				xmax = 2644.2759
				text = "S"
			intervals [3021]:
				xmin = 2644.2759
				xmax = 2644.3259
				text = "AH0"
			intervals [3022]:
				xmin = 2644.3259
				xmax = 2644.4559
				text = "S"
			intervals [3023]:
				xmin = 2644.4559
				xmax = 2644.5059
				text = "EH1"
			intervals [3024]:
				xmin = 2644.5059
				xmax = 2644.5459
				text = "R"
			intervals [3025]:
				xmin = 2644.5459
				xmax = 2644.6259
				text = "AH0"
			intervals [3026]:
				xmin = 2644.6259
				xmax = 2644.6759
				text = "L"
			intervals [3027]:
				xmin = 2644.6759
				xmax = 2644.7459
				text = "IY0"
			intervals [3028]:
				xmin = 2644.7459
				xmax = 2644.8359
				text = "F"
			intervals [3029]:
				xmin = 2644.8359
				xmax = 2644.8659
				text = "ER0"
			intervals [3030]:
				xmin = 2644.8659
				xmax = 2644.9559
				text = "M"
			intervals [3031]:
				xmin = 2644.9559
				xmax = 2644.9959
				text = "Y"
			intervals [3032]:
				xmin = 2644.9959
				xmax = 2645.0259
				text = "UH1"
			intervals [3033]:
				xmin = 2645.0259
				xmax = 2645.0559
				text = "R"
			intervals [3034]:
				xmin = 2645.0559
				xmax = 2645.0859
				text = "sp"
			intervals [3035]:
				xmin = 2645.0859
				xmax = 2645.2159
				text = "S"
			intervals [3036]:
				xmin = 2645.2159
				xmax = 2645.2759
				text = "K"
			intervals [3037]:
				xmin = 2645.2759
				xmax = 2645.3859
				text = "UW1"
			intervals [3038]:
				xmin = 2645.3859
				xmax = 2645.5059
				text = "L"
			intervals [3039]:
				xmin = 2645.5059
				xmax = 2645.5359
				text = "B"
			intervals [3040]:
				xmin = 2645.5359
				xmax = 2645.5659
				text = "AH1"
			intervals [3041]:
				xmin = 2645.5659
				xmax = 2645.6459
				text = "T"
			intervals [3042]:
				xmin = 2645.6459
				xmax = 2645.7259
				text = "sp"
			intervals [3043]:
				xmin = 2645.7259
				xmax = 2645.7559
				text = "Y"
			intervals [3044]:
				xmin = 2645.7559
				xmax = 2645.7859
				text = "UW1"
			intervals [3045]:
				xmin = 2645.7859
				xmax = 2645.8159
				text = "sp"
			intervals [3046]:
				xmin = 2645.8159
				xmax = 2645.8559
				text = "N"
			intervals [3047]:
				xmin = 2645.8559
				xmax = 2645.8859
				text = "OW1"
			intervals [3048]:
				xmin = 2645.8859
				xmax = 2646.7746
				text = "sp"
			intervals [3049]:
				xmin = 2646.7746
				xmax = 2646.8246
				text = "spn"
			intervals [3050]:
				xmin = 2646.8246
				xmax = 2647.6246
				text = "sp"
			intervals [3051]:
				xmin = 2647.6246
				xmax = 2648.1364
				text = ""
			intervals [3052]:
				xmin = 2648.1364
				xmax = 2648.1864
				text = "D"
			intervals [3053]:
				xmin = 2648.1864
				xmax = 2648.2164
				text = "UW1"
			intervals [3054]:
				xmin = 2648.2164
				xmax = 2648.2464
				text = "Y"
			intervals [3055]:
				xmin = 2648.2464
				xmax = 2648.2864
				text = "UW1"
			intervals [3056]:
				xmin = 2648.2864
				xmax = 2648.3564
				text = "TH"
			intervals [3057]:
				xmin = 2648.3564
				xmax = 2648.3964
				text = "IH1"
			intervals [3058]:
				xmin = 2648.3964
				xmax = 2648.5164
				text = "NG"
			intervals [3059]:
				xmin = 2648.5164
				xmax = 2648.5464
				text = "K"
			intervals [3060]:
				xmin = 2648.5464
				xmax = 2648.5864
				text = "DH"
			intervals [3061]:
				xmin = 2648.5864
				xmax = 2648.6364
				text = "EH1"
			intervals [3062]:
				xmin = 2648.6364
				xmax = 2648.7264
				text = "R"
			intervals [3063]:
				xmin = 2648.7264
				xmax = 2648.8064
				text = "Z"
			intervals [3064]:
				xmin = 2648.8064
				xmax = 2648.9164
				text = "AH0"
			intervals [3065]:
				xmin = 2648.9164
				xmax = 2649.0064
				text = "T"
			intervals [3066]:
				xmin = 2649.0064
				xmax = 2649.0664
				text = "EH1"
			intervals [3067]:
				xmin = 2649.0664
				xmax = 2649.1464
				text = "N"
			intervals [3068]:
				xmin = 2649.1464
				xmax = 2649.2464
				text = "SH"
			intervals [3069]:
				xmin = 2649.2464
				xmax = 2649.2964
				text = "AH0"
			intervals [3070]:
				xmin = 2649.2964
				xmax = 2649.3664
				text = "N"
			intervals [3071]:
				xmin = 2649.3664
				xmax = 2649.4164
				text = "AH0"
			intervals [3072]:
				xmin = 2649.4164
				xmax = 2649.5164
				text = "M"
			intervals [3073]:
				xmin = 2649.5164
				xmax = 2649.5464
				text = "AH1"
			intervals [3074]:
				xmin = 2649.5464
				xmax = 2649.6764
				text = "NG"
			intervals [3075]:
				xmin = 2649.6764
				xmax = 2650.3131
				text = "sp"
			intervals [3076]:
				xmin = 2650.3131
				xmax = 2650.3431
				text = "Y"
			intervals [3077]:
				xmin = 2650.3431
				xmax = 2650.3931
				text = "UH1"
			intervals [3078]:
				xmin = 2650.3931
				xmax = 2650.4631
				text = "R"
			intervals [3079]:
				xmin = 2650.4631
				xmax = 2650.5531
				text = "P"
			intervals [3080]:
				xmin = 2650.5531
				xmax = 2650.6731
				text = "IY1"
			intervals [3081]:
				xmin = 2650.6731
				xmax = 2650.7331
				text = "P"
			intervals [3082]:
				xmin = 2650.7331
				xmax = 2650.7831
				text = "AH0"
			intervals [3083]:
				xmin = 2650.7831
				xmax = 2650.8131
				text = "L"
			intervals [3084]:
				xmin = 2650.8131
				xmax = 2650.9031
				text = "DH"
			intervals [3085]:
				xmin = 2650.9031
				xmax = 2650.9831
				text = "IY1"
			intervals [3086]:
				xmin = 2650.9831
				xmax = 2651.0731
				text = "Z"
			intervals [3087]:
				xmin = 2651.0731
				xmax = 2651.1831
				text = "D"
			intervals [3088]:
				xmin = 2651.1831
				xmax = 2651.3731
				text = "EY1"
			intervals [3089]:
				xmin = 2651.3731
				xmax = 2651.5031
				text = "Z"
			intervals [3090]:
				xmin = 2651.5031
				xmax = 2651.5531
				text = "B"
			intervals [3091]:
				xmin = 2651.5531
				xmax = 2651.6131
				text = "IY0"
			intervals [3092]:
				xmin = 2651.6131
				xmax = 2651.7231
				text = "T"
			intervals [3093]:
				xmin = 2651.7231
				xmax = 2651.7731
				text = "W"
			intervals [3094]:
				xmin = 2651.7731
				xmax = 2651.8531
				text = "IY1"
			intervals [3095]:
				xmin = 2651.8531
				xmax = 2651.9431
				text = "N"
			intervals [3096]:
				xmin = 2651.9431
				xmax = 2651.9731
				text = "sp"
			intervals [3097]:
				xmin = 2651.9731
				xmax = 2652.0031
				text = "DH"
			intervals [3098]:
				xmin = 2652.0031
				xmax = 2652.0331
				text = "AH0"
			intervals [3099]:
				xmin = 2652.0331
				xmax = 2652.1931
				text = "HH"
			intervals [3100]:
				xmin = 2652.1931
				xmax = 2652.2731
				text = "AE1"
			intervals [3101]:
				xmin = 2652.2731
				xmax = 2652.3931
				text = "V"
			intervals [3102]:
				xmin = 2652.3931
				xmax = 2652.5031
				text = "Z"
			intervals [3103]:
				xmin = 2652.5031
				xmax = 2652.5631
				text = "AH0"
			intervals [3104]:
				xmin = 2652.5631
				xmax = 2652.5931
				text = "N"
			intervals [3105]:
				xmin = 2652.5931
				xmax = 2652.6231
				text = "D"
			intervals [3106]:
				xmin = 2652.6231
				xmax = 2652.6531
				text = "DH"
			intervals [3107]:
				xmin = 2652.6531
				xmax = 2652.6931
				text = "AH0"
			intervals [3108]:
				xmin = 2652.6931
				xmax = 2652.8731
				text = "HH"
			intervals [3109]:
				xmin = 2652.8731
				xmax = 2652.9331
				text = "AE1"
			intervals [3110]:
				xmin = 2652.9331
				xmax = 2653.0131
				text = "V"
			intervals [3111]:
				xmin = 2653.0131
				xmax = 2653.0431
				text = "sp"
			intervals [3112]:
				xmin = 2653.0431
				xmax = 2653.1131
				text = "N"
			intervals [3113]:
				xmin = 2653.1131
				xmax = 2653.2331
				text = "AA1"
			intervals [3114]:
				xmin = 2653.2331
				xmax = 2653.3631
				text = "T"
			intervals [3115]:
				xmin = 2653.3631
				xmax = 2653.3931
				text = "S"
			intervals [3116]:
				xmin = 2653.3931
				xmax = 2653.4731
				text = "S"
			intervals [3117]:
				xmin = 2653.4731
				xmax = 2653.5631
				text = "OW1"
			intervals [3118]:
				xmin = 2653.5631
				xmax = 2653.6031
				text = "T"
			intervals [3119]:
				xmin = 2653.6031
				xmax = 2653.6731
				text = "IH0"
			intervals [3120]:
				xmin = 2653.6731
				xmax = 2653.7531
				text = "S"
			intervals [3121]:
				xmin = 2653.7531
				xmax = 2653.8531
				text = "P"
			intervals [3122]:
				xmin = 2653.8531
				xmax = 2653.8831
				text = "IY1"
			intervals [3123]:
				xmin = 2653.8831
				xmax = 2653.9731
				text = "K"
			intervals [3124]:
				xmin = 2653.9731
				xmax = 2654.0431
				text = "sp"
			intervals [3125]:
				xmin = 2654.0431
				xmax = 2655.0552
				text = ""
			intervals [3126]:
				xmin = 2655.0552
				xmax = 2655.8352
				text = "spn"
			intervals [3127]:
				xmin = 2655.8352
				xmax = 2728.8245
				text = ""
			intervals [3128]:
				xmin = 2728.8245
				xmax = 2729.3245
				text = "M"
			intervals [3129]:
				xmin = 2729.3245
				xmax = 2732.195
				text = ""
			intervals [3130]:
				xmin = 2732.195
				xmax = 2732.235
				text = "sil"
			intervals [3131]:
				xmin = 2732.235
				xmax = 2732.305
				text = "R"
			intervals [3132]:
				xmin = 2732.305
				xmax = 2732.365
				text = "AY1"
			intervals [3133]:
				xmin = 2732.365
				xmax = 2732.475
				text = "T"
			intervals [3134]:
				xmin = 2732.475
				xmax = 2732.525
				text = "sp"
			intervals [3135]:
				xmin = 2732.525
				xmax = 2751.109
				text = ""
			intervals [3136]:
				xmin = 2751.109
				xmax = 2751.999
				text = "spn"
			intervals [3137]:
				xmin = 2751.999
				xmax = 2765.3687
				text = ""
			intervals [3138]:
				xmin = 2765.3687
				xmax = 2765.5087
				text = "M"
			intervals [3139]:
				xmin = 2765.5087
				xmax = 2814.5206
				text = "sp"
			intervals [3140]:
				xmin = 2814.5206
				xmax = 2814.6106
				text = "Y"
			intervals [3141]:
				xmin = 2814.6106
				xmax = 2814.7106
				text = "AE1"
			intervals [3142]:
				xmin = 2814.7106
				xmax = 2814.7706
				text = "sp"
			intervals [3143]:
				xmin = 2814.7706
				xmax = 2815.1633
				text = ""
			intervals [3144]:
				xmin = 2815.1633
				xmax = 2815.2433
				text = "HH"
			intervals [3145]:
				xmin = 2815.2433
				xmax = 2815.3733
				text = "M"
			intervals [3146]:
				xmin = 2815.3733
				xmax = 2815.4333
				text = "sp"
			intervals [3147]:
				xmin = 2815.4333
				xmax = 2815.900045351474
				text = ""
	item [3]:
		class = "IntervalTier"
		name = "DCA_se3_ag1_m_02 - words"
		xmin = 0.0
		xmax = 2815.900045351474
		intervals: size = 9922
			intervals [1]:
				xmin = 0.0
				xmax = 6.4368
				text = ""
			intervals [2]:
				xmin = 6.4368
				xmax = 6.5968
				text = "oh"
			intervals [3]:
				xmin = 6.5968
				xmax = 6.8468
				text = "boy"
			intervals [4]:
				xmin = 6.8468
				xmax = 7.7234
				text = ""
			intervals [5]:
				xmin = 7.7234
				xmax = 7.8434
				text = "let"
			intervals [6]:
				xmin = 7.8434
				xmax = 7.8734
				text = "s"
			intervals [7]:
				xmin = 7.8734
				xmax = 8.1734
				text = "see"
			intervals [8]:
				xmin = 8.1734
				xmax = 8.3234
				text = ""
			intervals [9]:
				xmin = 8.3234
				xmax = 8.4234
				text = "the"
			intervals [10]:
				xmin = 8.4234
				xmax = 8.6834
				text = "main"
			intervals [11]:
				xmin = 8.6834
				xmax = 8.8034
				text = "thing"
			intervals [12]:
				xmin = 8.8034
				xmax = 9.1734
				text = "was"
			intervals [13]:
				xmin = 9.1734
				xmax = 9.6312
				text = ""
			intervals [14]:
				xmin = 9.6312
				xmax = 9.7412
				text = "lot"
			intervals [15]:
				xmin = 9.7412
				xmax = 9.8212
				text = "of"
			intervals [16]:
				xmin = 9.8212
				xmax = 9.8612
				text = ""
			intervals [17]:
				xmin = 9.8612
				xmax = 10.1512
				text = "bike"
			intervals [18]:
				xmin = 10.1512
				xmax = 10.5912
				text = "racing"
			intervals [19]:
				xmin = 10.5912
				xmax = 11.0008
				text = ""
			intervals [20]:
				xmin = 11.0008
				xmax = 11.0808
				text = "we"
			intervals [21]:
				xmin = 11.0808
				xmax = 11.1108
				text = ""
			intervals [22]:
				xmin = 11.1108
				xmax = 11.3208
				text = "used"
			intervals [23]:
				xmin = 11.3208
				xmax = 11.3908
				text = "to"
			intervals [24]:
				xmin = 11.3908
				xmax = 11.6786
				text = ""
			intervals [25]:
				xmin = 11.6786
				xmax = 11.7986
				text = "s"
			intervals [26]:
				xmin = 11.7986
				xmax = 12.0786
				text = "race"
			intervals [27]:
				xmin = 12.0786
				xmax = 12.2186
				text = "around"
			intervals [28]:
				xmin = 12.2186
				xmax = 12.2986
				text = "the"
			intervals [29]:
				xmin = 12.2986
				xmax = 12.6486
				text = "block"
			intervals [30]:
				xmin = 12.6486
				xmax = 12.7086
				text = "a"
			intervals [31]:
				xmin = 12.7086
				xmax = 12.9786
				text = "lot"
			intervals [32]:
				xmin = 12.9786
				xmax = 13.6315
				text = ""
			intervals [33]:
				xmin = 13.6315
				xmax = 13.9515
				text = "and"
			intervals [34]:
				xmin = 13.9515
				xmax = 14.4115
				text = "sometimes"
			intervals [35]:
				xmin = 14.4115
				xmax = 14.4815
				text = "we"
			intervals [36]:
				xmin = 14.4815
				xmax = 14.6515
				text = "play"
			intervals [37]:
				xmin = 14.6515
				xmax = 14.6915
				text = ""
			intervals [38]:
				xmin = 14.6915
				xmax = 14.8915
				text = "go"
			intervals [39]:
				xmin = 14.8915
				xmax = 15.2815
				text = "carts"
			intervals [40]:
				xmin = 15.2815
				xmax = 15.3715
				text = "that"
			intervals [41]:
				xmin = 15.3715
				xmax = 15.4715
				text = "was"
			intervals [42]:
				xmin = 15.4715
				xmax = 15.5015
				text = "a"
			intervals [43]:
				xmin = 15.5015
				xmax = 15.6115
				text = "lot"
			intervals [44]:
				xmin = 15.6115
				xmax = 15.7315
				text = "of"
			intervals [45]:
				xmin = 15.7315
				xmax = 15.7615
				text = ""
			intervals [46]:
				xmin = 15.7615
				xmax = 15.8915
				text = "fun"
			intervals [47]:
				xmin = 15.8915
				xmax = 15.9415
				text = ""
			intervals [48]:
				xmin = 15.9415
				xmax = 16.1715
				text = "too"
			intervals [49]:
				xmin = 16.1715
				xmax = 16.2715
				text = "we"
			intervals [50]:
				xmin = 16.2715
				xmax = 16.4115
				text = "didn't"
			intervals [51]:
				xmin = 16.4115
				xmax = 16.5215
				text = "do"
			intervals [52]:
				xmin = 16.5215
				xmax = 16.6715
				text = "that"
			intervals [53]:
				xmin = 16.6715
				xmax = 16.9792
				text = ""
			intervals [54]:
				xmin = 16.9792
				xmax = 17.1192
				text = "as"
			intervals [55]:
				xmin = 17.1192
				xmax = 17.5392
				text = "often"
			intervals [56]:
				xmin = 17.5392
				xmax = 17.6392
				text = ""
			intervals [57]:
				xmin = 17.6392
				xmax = 18.0192
				text = "because"
			intervals [58]:
				xmin = 18.0192
				xmax = 18.1692
				text = "they"
			intervals [59]:
				xmin = 18.1692
				xmax = 18.2492
				text = "were"
			intervals [60]:
				xmin = 18.2492
				xmax = 18.2992
				text = "a"
			intervals [61]:
				xmin = 18.2992
				xmax = 18.4692
				text = "lot"
			intervals [62]:
				xmin = 18.4692
				xmax = 18.8092
				text = "harder"
			intervals [63]:
				xmin = 18.8092
				xmax = 18.8692
				text = "to"
			intervals [64]:
				xmin = 18.8692
				xmax = 19.1492
				text = "make"
			intervals [65]:
				xmin = 19.1492
				xmax = 19.598
				text = ""
			intervals [66]:
				xmin = 19.598
				xmax = 19.788
				text = "took"
			intervals [67]:
				xmin = 19.788
				xmax = 19.818
				text = "a"
			intervals [68]:
				xmin = 19.818
				xmax = 19.968
				text = "lot"
			intervals [69]:
				xmin = 19.968
				xmax = 20.068
				text = "more"
			intervals [70]:
				xmin = 20.068
				xmax = 20.298
				text = "time"
			intervals [71]:
				xmin = 20.298
				xmax = 20.388
				text = "to"
			intervals [72]:
				xmin = 20.388
				xmax = 20.578
				text = "do"
			intervals [73]:
				xmin = 20.578
				xmax = 20.708
				text = "it"
			intervals [74]:
				xmin = 20.708
				xmax = 20.788
				text = "and"
			intervals [75]:
				xmin = 20.788
				xmax = 20.858
				text = "i"
			intervals [76]:
				xmin = 20.858
				xmax = 21.248
				text = "wasn't"
			intervals [77]:
				xmin = 21.248
				xmax = 22.374
				text = ""
			intervals [78]:
				xmin = 22.374
				xmax = 22.534
				text = "as"
			intervals [79]:
				xmin = 22.534
				xmax = 22.924
				text = "stable"
			intervals [80]:
				xmin = 22.924
				xmax = 23.004
				text = "i"
			intervals [81]:
				xmin = 23.004
				xmax = 23.144
				text = "didn't"
			intervals [82]:
				xmin = 23.144
				xmax = 23.284
				text = "have"
			intervals [83]:
				xmin = 23.284
				xmax = 23.404
				text = "that"
			intervals [84]:
				xmin = 23.404
				xmax = 23.714
				text = "much"
			intervals [85]:
				xmin = 23.714
				xmax = 23.744
				text = ""
			intervals [86]:
				xmin = 23.744
				xmax = 24.064
				text = "uh"
			intervals [87]:
				xmin = 24.064
				xmax = 24.8207
				text = ""
			intervals [88]:
				xmin = 24.8207
				xmax = 25.2407
				text = "stick"
			intervals [89]:
				xmin = 25.2407
				xmax = 25.3407
				text = "<unk>"
			intervals [90]:
				xmin = 25.3407
				xmax = 25.5607
				text = ""
			intervals [91]:
				xmin = 25.5607
				xmax = 25.7207
				text = "in"
			intervals [92]:
				xmin = 25.7207
				xmax = 25.9307
				text = ""
			intervals [93]:
				xmin = 25.9307
				xmax = 26.0007
				text = "the"
			intervals [94]:
				xmin = 26.0007
				xmax = 26.0407
				text = ""
			intervals [95]:
				xmin = 26.0407
				xmax = 26.4307
				text = "beginning"
			intervals [96]:
				xmin = 26.4307
				xmax = 26.8327
				text = ""
			intervals [97]:
				xmin = 26.8327
				xmax = 26.9727
				text = "so"
			intervals [98]:
				xmin = 26.9727
				xmax = 27.0027
				text = "i"
			intervals [99]:
				xmin = 27.0027
				xmax = 27.2027
				text = "just"
			intervals [100]:
				xmin = 27.2027
				xmax = 27.3527
				text = "rode"
			intervals [101]:
				xmin = 27.3527
				xmax = 27.3827
				text = ""
			intervals [102]:
				xmin = 27.3827
				xmax = 27.7527
				text = "bikes"
			intervals [103]:
				xmin = 27.7527
				xmax = 27.8427
				text = "you"
			intervals [104]:
				xmin = 27.8427
				xmax = 27.9127
				text = "know"
			intervals [105]:
				xmin = 27.9127
				xmax = 27.9727
				text = "it"
			intervals [106]:
				xmin = 27.9727
				xmax = 28.0827
				text = "was"
			intervals [107]:
				xmin = 28.0827
				xmax = 28.1127
				text = "a"
			intervals [108]:
				xmin = 28.1127
				xmax = 28.2527
				text = "lot"
			intervals [109]:
				xmin = 28.2527
				xmax = 28.3227
				text = "of"
			intervals [110]:
				xmin = 28.3227
				xmax = 28.3527
				text = ""
			intervals [111]:
				xmin = 28.3527
				xmax = 28.6327
				text = "fun"
			intervals [112]:
				xmin = 28.6327
				xmax = 29.5766
				text = ""
			intervals [113]:
				xmin = 29.5766
				xmax = 29.9266
				text = "and"
			intervals [114]:
				xmin = 29.9266
				xmax = 30.3192
				text = ""
			intervals [115]:
				xmin = 30.3192
				xmax = 30.4292
				text = "other"
			intervals [116]:
				xmin = 30.4292
				xmax = 30.5892
				text = "than"
			intervals [117]:
				xmin = 30.5892
				xmax = 30.7392
				text = "that"
			intervals [118]:
				xmin = 30.7392
				xmax = 30.8792
				text = "we"
			intervals [119]:
				xmin = 30.8792
				xmax = 30.9792
				text = ""
			intervals [120]:
				xmin = 30.9792
				xmax = 31.0092
				text = "d"
			intervals [121]:
				xmin = 31.0092
				xmax = 32.0823
				text = ""
			intervals [122]:
				xmin = 32.0823
				xmax = 32.1523
				text = "i"
			intervals [123]:
				xmin = 32.1523
				xmax = 32.2523
				text = "don't"
			intervals [124]:
				xmin = 32.2523
				xmax = 32.3923
				text = "know"
			intervals [125]:
				xmin = 32.3923
				xmax = 32.4223
				text = ""
			intervals [126]:
				xmin = 32.4223
				xmax = 32.7523
				text = "follow"
			intervals [127]:
				xmin = 32.7523
				xmax = 32.8123
				text = "the"
			intervals [128]:
				xmin = 32.8123
				xmax = 33.1523
				text = "leader"
			intervals [129]:
				xmin = 33.1523
				xmax = 33.2023
				text = "a"
			intervals [130]:
				xmin = 33.2023
				xmax = 33.5323
				text = "lot"
			intervals [131]:
				xmin = 33.5323
				xmax = 34.123
				text = ""
			intervals [132]:
				xmin = 34.123
				xmax = 34.363
				text = "hide"
			intervals [133]:
				xmin = 34.363
				xmax = 34.423
				text = "and"
			intervals [134]:
				xmin = 34.423
				xmax = 34.573
				text = "go"
			intervals [135]:
				xmin = 34.573
				xmax = 34.923
				text = "seek"
			intervals [136]:
				xmin = 34.923
				xmax = 34.953
				text = ""
			intervals [137]:
				xmin = 34.953
				xmax = 35.103
				text = "with"
			intervals [138]:
				xmin = 35.103
				xmax = 35.9429
				text = ""
			intervals [139]:
				xmin = 35.9429
				xmax = 36.1529
				text = "we"
			intervals [140]:
				xmin = 36.1529
				xmax = 36.6547
				text = ""
			intervals [141]:
				xmin = 36.6547
				xmax = 36.9647
				text = "made"
			intervals [142]:
				xmin = 36.9647
				xmax = 37.1447
				text = "up"
			intervals [143]:
				xmin = 37.1447
				xmax = 37.1947
				text = "a"
			intervals [144]:
				xmin = 37.1947
				xmax = 37.4347
				text = "lot"
			intervals [145]:
				xmin = 37.4347
				xmax = 37.5147
				text = "of"
			intervals [146]:
				xmin = 37.5147
				xmax = 37.8147
				text = "games"
			intervals [147]:
				xmin = 37.8147
				xmax = 37.9047
				text = "you"
			intervals [148]:
				xmin = 37.9047
				xmax = 37.9947
				text = "know"
			intervals [149]:
				xmin = 37.9947
				xmax = 38.4047
				text = "just"
			intervals [150]:
				xmin = 38.4047
				xmax = 38.4347
				text = ""
			intervals [151]:
				xmin = 38.4347
				xmax = 38.8647
				text = "something"
			intervals [152]:
				xmin = 38.8647
				xmax = 38.9747
				text = "that"
			intervals [153]:
				xmin = 38.9747
				xmax = 39.2547
				text = "seemed"
			intervals [154]:
				xmin = 39.2547
				xmax = 39.4347
				text = "like"
			intervals [155]:
				xmin = 39.4347
				xmax = 39.4947
				text = "it"
			intervals [156]:
				xmin = 39.4947
				xmax = 39.7047
				text = "might"
			intervals [157]:
				xmin = 39.7047
				xmax = 39.8247
				text = "be"
			intervals [158]:
				xmin = 39.8247
				xmax = 40.0547
				text = "fun"
			intervals [159]:
				xmin = 40.0547
				xmax = 40.1347
				text = "at"
			intervals [160]:
				xmin = 40.1347
				xmax = 40.2447
				text = "the"
			intervals [161]:
				xmin = 40.2447
				xmax = 40.5947
				text = "time"
			intervals [162]:
				xmin = 40.5947
				xmax = 41.2193
				text = ""
			intervals [163]:
				xmin = 41.2193
				xmax = 41.2993
				text = "we"
			intervals [164]:
				xmin = 41.2993
				xmax = 41.3293
				text = "d"
			intervals [165]:
				xmin = 41.3293
				xmax = 41.4793
				text = "do"
			intervals [166]:
				xmin = 41.4793
				xmax = 41.7293
				text = "that"
			intervals [167]:
				xmin = 41.7293
				xmax = 41.7693
				text = ""
			intervals [168]:
				xmin = 41.7693
				xmax = 42.0293
				text = "and"
			intervals [169]:
				xmin = 42.0293
				xmax = 42.1193
				text = ""
			intervals [170]:
				xmin = 42.1193
				xmax = 42.2493
				text = "you"
			intervals [171]:
				xmin = 42.2493
				xmax = 42.3593
				text = "know"
			intervals [172]:
				xmin = 42.3593
				xmax = 43.3612
				text = ""
			intervals [173]:
				xmin = 43.3612
				xmax = 43.5712
				text = "get"
			intervals [174]:
				xmin = 43.5712
				xmax = 43.7312
				text = "over"
			intervals [175]:
				xmin = 43.7312
				xmax = 43.9012
				text = "with"
			intervals [176]:
				xmin = 43.9012
				xmax = 46.8328
				text = ""
			intervals [177]:
				xmin = 46.8328
				xmax = 47.1128
				text = "oh"
			intervals [178]:
				xmin = 47.1128
				xmax = 47.4728
				text = "boy"
			intervals [179]:
				xmin = 47.4728
				xmax = 47.8396
				text = ""
			intervals [180]:
				xmin = 47.8396
				xmax = 47.9296
				text = "let"
			intervals [181]:
				xmin = 47.9296
				xmax = 47.9596
				text = "s"
			intervals [182]:
				xmin = 47.9596
				xmax = 48.2296
				text = "see"
			intervals [183]:
				xmin = 48.2296
				xmax = 52.4518
				text = ""
			intervals [184]:
				xmin = 52.4518
				xmax = 52.6418
				text = "mm"
			intervals [185]:
				xmin = 52.6418
				xmax = 53.6883
				text = ""
			intervals [186]:
				xmin = 53.6883
				xmax = 53.7683
				text = "a"
			intervals [187]:
				xmin = 53.7683
				xmax = 53.9583
				text = "lot"
			intervals [188]:
				xmin = 53.9583
				xmax = 54.1083
				text = "of"
			intervals [189]:
				xmin = 54.1083
				xmax = 54.2183
				text = "it"
			intervals [190]:
				xmin = 54.2183
				xmax = 54.5883
				text = "wasn't"
			intervals [191]:
				xmin = 54.5883
				xmax = 54.9083
				text = "really"
			intervals [192]:
				xmin = 54.9083
				xmax = 55.490
				text = ""
			intervals [193]:
				xmin = 55.490
				xmax = 55.560
				text = "it"
			intervals [194]:
				xmin = 55.560
				xmax = 55.780
				text = "was"
			intervals [195]:
				xmin = 55.780
				xmax = 55.870
				text = ""
			intervals [196]:
				xmin = 55.870
				xmax = 56.560
				text = "variations"
			intervals [197]:
				xmin = 56.560
				xmax = 56.650
				text = "of"
			intervals [198]:
				xmin = 56.650
				xmax = 56.990
				text = "follow"
			intervals [199]:
				xmin = 56.990
				xmax = 57.090
				text = "the"
			intervals [200]:
				xmin = 57.090
				xmax = 57.350
				text = "leader"
			intervals [201]:
				xmin = 57.350
				xmax = 57.440
				text = "in"
			intervals [202]:
				xmin = 57.440
				xmax = 57.750
				text = "most"
			intervals [203]:
				xmin = 57.750
				xmax = 58.270
				text = "cases"
			intervals [204]:
				xmin = 58.270
				xmax = 58.470
				text = "we"
			intervals [205]:
				xmin = 58.470
				xmax = 59.8396
				text = ""
			intervals [206]:
				xmin = 59.8396
				xmax = 59.8796
				text = "i"
			intervals [207]:
				xmin = 59.8796
				xmax = 59.9896
				text = "don't"
			intervals [208]:
				xmin = 59.9896
				xmax = 60.1096
				text = "know"
			intervals [209]:
				xmin = 60.1096
				xmax = 60.3996
				text = "somebody"
			intervals [210]:
				xmin = 60.3996
				xmax = 60.5096
				text = "go"
			intervals [211]:
				xmin = 60.5096
				xmax = 60.5696
				text = ""
			intervals [212]:
				xmin = 60.5696
				xmax = 60.7696
				text = "beat"
			intervals [213]:
				xmin = 60.7696
				xmax = 60.8796
				text = "their"
			intervals [214]:
				xmin = 60.8796
				xmax = 61.0096
				text = "head"
			intervals [215]:
				xmin = 61.0096
				xmax = 61.1696
				text = "up"
			intervals [216]:
				xmin = 61.1696
				xmax = 61.4096
				text = "against"
			intervals [217]:
				xmin = 61.4096
				xmax = 61.4496
				text = "a"
			intervals [218]:
				xmin = 61.4496
				xmax = 61.7396
				text = "tree"
			intervals [219]:
				xmin = 61.7396
				xmax = 61.7996
				text = "or"
			intervals [220]:
				xmin = 61.7996
				xmax = 62.3296
				text = "something"
			intervals [221]:
				xmin = 62.3296
				xmax = 62.4196
				text = "you"
			intervals [222]:
				xmin = 62.4196
				xmax = 62.5496
				text = "know"
			intervals [223]:
				xmin = 62.5496
				xmax = 63.0144
				text = ""
			intervals [224]:
				xmin = 63.0144
				xmax = 63.3944
				text = "and"
			intervals [225]:
				xmin = 63.3944
				xmax = 63.9251
				text = ""
			intervals [226]:
				xmin = 63.9251
				xmax = 64.1351
				text = "roll"
			intervals [227]:
				xmin = 64.1351
				xmax = 64.3551
				text = "down"
			intervals [228]:
				xmin = 64.3551
				xmax = 64.7951
				text = "hills"
			intervals [229]:
				xmin = 64.7951
				xmax = 64.9051
				text = "and"
			intervals [230]:
				xmin = 64.9051
				xmax = 65.0651
				text = ""
			intervals [231]:
				xmin = 65.0651
				xmax = 65.3951
				text = "uh"
			intervals [232]:
				xmin = 65.3951
				xmax = 65.9278
				text = ""
			intervals [233]:
				xmin = 65.9278
				xmax = 66.0178
				text = "we"
			intervals [234]:
				xmin = 66.0178
				xmax = 66.0678
				text = "d"
			intervals [235]:
				xmin = 66.0678
				xmax = 66.3878
				text = "race"
			intervals [236]:
				xmin = 66.3878
				xmax = 66.4578
				text = "a"
			intervals [237]:
				xmin = 66.4578
				xmax = 66.7678
				text = "lot"
			intervals [238]:
				xmin = 66.7678
				xmax = 67.2459
				text = ""
			intervals [239]:
				xmin = 67.2459
				xmax = 67.3759
				text = "we"
			intervals [240]:
				xmin = 67.3759
				xmax = 67.6759
				text = "didn't"
			intervals [241]:
				xmin = 67.6759
				xmax = 68.3891
				text = ""
			intervals [242]:
				xmin = 68.3891
				xmax = 68.7991
				text = "skate"
			intervals [243]:
				xmin = 68.7991
				xmax = 68.9291
				text = "as"
			intervals [244]:
				xmin = 68.9291
				xmax = 69.2191
				text = "much"
			intervals [245]:
				xmin = 69.2191
				xmax = 69.4491
				text = "w"
			intervals [246]:
				xmin = 69.4491
				xmax = 69.6591
				text = "when"
			intervals [247]:
				xmin = 69.6591
				xmax = 69.7191
				text = "i"
			intervals [248]:
				xmin = 69.7191
				xmax = 69.9591
				text = "got"
			intervals [249]:
				xmin = 69.9591
				xmax = 70.1791
				text = "older"
			intervals [250]:
				xmin = 70.1791
				xmax = 70.2591
				text = "i"
			intervals [251]:
				xmin = 70.2591
				xmax = 70.4291
				text = "don't"
			intervals [252]:
				xmin = 70.4291
				xmax = 70.5691
				text = "know"
			intervals [253]:
				xmin = 70.5691
				xmax = 70.6291
				text = "i"
			intervals [254]:
				xmin = 70.6291
				xmax = 71.0491
				text = "stopped"
			intervals [255]:
				xmin = 71.0491
				xmax = 71.6283
				text = ""
			intervals [256]:
				xmin = 71.6283
				xmax = 72.1283
				text = "skating"
			intervals [257]:
				xmin = 72.1283
				xmax = 72.2683
				text = ""
			intervals [258]:
				xmin = 72.2683
				xmax = 72.4383
				text = "when"
			intervals [259]:
				xmin = 72.4383
				xmax = 72.5783
				text = "i"
			intervals [260]:
				xmin = 72.5783
				xmax = 73.2614
				text = ""
			intervals [261]:
				xmin = 73.2614
				xmax = 73.3914
				text = "got"
			intervals [262]:
				xmin = 73.3914
				xmax = 73.6214
				text = "around"
			intervals [263]:
				xmin = 73.6214
				xmax = 73.6514
				text = ""
			intervals [264]:
				xmin = 73.6514
				xmax = 74.0514
				text = "ten"
			intervals [265]:
				xmin = 74.0514
				xmax = 74.262
				text = ""
			intervals [266]:
				xmin = 74.262
				xmax = 74.372
				text = "i"
			intervals [267]:
				xmin = 74.372
				xmax = 74.482
				text = "don't"
			intervals [268]:
				xmin = 74.482
				xmax = 74.552
				text = "know"
			intervals [269]:
				xmin = 74.552
				xmax = 74.612
				text = "i"
			intervals [270]:
				xmin = 74.612
				xmax = 74.982
				text = "just"
			intervals [271]:
				xmin = 74.982
				xmax = 75.3606
				text = ""
			intervals [272]:
				xmin = 75.3606
				xmax = 75.7106
				text = "forgot"
			intervals [273]:
				xmin = 75.7106
				xmax = 75.9906
				text = "about"
			intervals [274]:
				xmin = 75.9906
				xmax = 76.0506
				text = "it"
			intervals [275]:
				xmin = 76.0506
				xmax = 76.2606
				text = "because"
			intervals [276]:
				xmin = 76.2606
				xmax = 76.3706
				text = "there"
			intervals [277]:
				xmin = 76.3706
				xmax = 76.4206
				text = "s"
			intervals [278]:
				xmin = 76.4206
				xmax = 76.7302
				text = ""
			intervals [279]:
				xmin = 76.7302
				xmax = 76.8602
				text = "got"
			intervals [280]:
				xmin = 76.8602
				xmax = 77.2802
				text = "intrigued"
			intervals [281]:
				xmin = 77.2802
				xmax = 77.3402
				text = "by"
			intervals [282]:
				xmin = 77.3402
				xmax = 77.4002
				text = "my"
			intervals [283]:
				xmin = 77.4002
				xmax = 77.4402
				text = ""
			intervals [284]:
				xmin = 77.4402
				xmax = 77.9702
				text = "bicycle"
			intervals [285]:
				xmin = 77.9702
				xmax = 78.0102
				text = "a"
			intervals [286]:
				xmin = 78.0102
				xmax = 78.3302
				text = "lot"
			intervals [287]:
				xmin = 78.3302
				xmax = 78.7409
				text = ""
			intervals [288]:
				xmin = 78.7409
				xmax = 78.8709
				text = "it"
			intervals [289]:
				xmin = 78.8709
				xmax = 78.9709
				text = "was"
			intervals [290]:
				xmin = 78.9709
				xmax = 79.1509
				text = "more"
			intervals [291]:
				xmin = 79.1509
				xmax = 79.3309
				text = "fun"
			intervals [292]:
				xmin = 79.3309
				xmax = 79.4309
				text = "to"
			intervals [293]:
				xmin = 79.4309
				xmax = 79.7109
				text = "work"
			intervals [294]:
				xmin = 79.7109
				xmax = 79.9409
				text = "with"
			intervals [295]:
				xmin = 79.9409
				xmax = 80.1209
				text = "gave"
			intervals [296]:
				xmin = 80.1209
				xmax = 80.1909
				text = "me"
			intervals [297]:
				xmin = 80.1909
				xmax = 80.2409
				text = "a"
			intervals [298]:
				xmin = 80.2409
				xmax = 80.3909
				text = "little"
			intervals [299]:
				xmin = 80.3909
				xmax = 80.4809
				text = "bit"
			intervals [300]:
				xmin = 80.4809
				xmax = 80.6209
				text = "more"
			intervals [301]:
				xmin = 80.6209
				xmax = 80.7209
				text = "of"
			intervals [302]:
				xmin = 80.7209
				xmax = 80.7709
				text = "a"
			intervals [303]:
				xmin = 80.7709
				xmax = 81.3009
				text = "challenge"
			intervals [304]:
				xmin = 81.3009
				xmax = 81.3409
				text = ""
			intervals [305]:
				xmin = 81.3409
				xmax = 81.5309
				text = "but"
			intervals [306]:
				xmin = 81.5309
				xmax = 82.7453
				text = ""
			intervals [307]:
				xmin = 82.7453
				xmax = 82.8553
				text = "i"
			intervals [308]:
				xmin = 82.8553
				xmax = 83.0253
				text = "don't"
			intervals [309]:
				xmin = 83.0253
				xmax = 83.1953
				text = "know"
			intervals [310]:
				xmin = 83.1953
				xmax = 83.2253
				text = ""
			intervals [311]:
				xmin = 83.2253
				xmax = 83.3653
				text = "we"
			intervals [312]:
				xmin = 83.3653
				xmax = 84.245
				text = ""
			intervals [313]:
				xmin = 84.245
				xmax = 84.315
				text = "it"
			intervals [314]:
				xmin = 84.315
				xmax = 84.605
				text = "wasn't"
			intervals [315]:
				xmin = 84.605
				xmax = 84.785
				text = "really"
			intervals [316]:
				xmin = 84.785
				xmax = 84.965
				text = "that"
			intervals [317]:
				xmin = 84.965
				xmax = 85.305
				text = "much"
			intervals [318]:
				xmin = 85.305
				xmax = 85.435
				text = "we"
			intervals [319]:
				xmin = 85.435
				xmax = 85.495
				text = ""
			intervals [320]:
				xmin = 85.495
				xmax = 85.655
				text = "go"
			intervals [321]:
				xmin = 85.655
				xmax = 85.845
				text = "with"
			intervals [322]:
				xmin = 85.845
				xmax = 86.045
				text = ""
			intervals [323]:
				xmin = 86.045
				xmax = 86.165
				text = "you"
			intervals [324]:
				xmin = 86.165
				xmax = 86.225
				text = "know"
			intervals [325]:
				xmin = 86.225
				xmax = 86.355
				text = "i"
			intervals [326]:
				xmin = 86.355
				xmax = 86.385
				text = ""
			intervals [327]:
				xmin = 86.385
				xmax = 86.455
				text = "go"
			intervals [328]:
				xmin = 86.455
				xmax = 86.545
				text = "over"
			intervals [329]:
				xmin = 86.545
				xmax = 86.655
				text = "my"
			intervals [330]:
				xmin = 86.655
				xmax = 86.925
				text = "friend"
			intervals [331]:
				xmin = 86.925
				xmax = 86.995
				text = "s"
			intervals [332]:
				xmin = 86.995
				xmax = 87.315
				text = "house"
			intervals [333]:
				xmin = 87.315
				xmax = 87.455
				text = "and"
			intervals [334]:
				xmin = 87.455
				xmax = 89.4231
				text = ""
			intervals [335]:
				xmin = 89.4231
				xmax = 89.7031
				text = "play"
			intervals [336]:
				xmin = 89.7031
				xmax = 90.0431
				text = "different"
			intervals [337]:
				xmin = 90.0431
				xmax = 90.2731
				text = "things"
			intervals [338]:
				xmin = 90.2731
				xmax = 90.3531
				text = "you"
			intervals [339]:
				xmin = 90.3531
				xmax = 90.6331
				text = "couldn't"
			intervals [340]:
				xmin = 90.6331
				xmax = 90.9531
				text = "really"
			intervals [341]:
				xmin = 90.9531
				xmax = 91.1621
				text = ""
			intervals [342]:
				xmin = 91.1621
				xmax = 91.5521
				text = "remember"
			intervals [343]:
				xmin = 91.5521
				xmax = 91.9221
				text = "exactly"
			intervals [344]:
				xmin = 91.9221
				xmax = 92.0321
				text = "what"
			intervals [345]:
				xmin = 92.0321
				xmax = 92.0621
				text = ""
			intervals [346]:
				xmin = 92.0621
				xmax = 92.1621
				text = "they"
			intervals [347]:
				xmin = 92.1621
				xmax = 92.3921
				text = "were"
			intervals [348]:
				xmin = 92.3921
				xmax = 92.5121
				text = "we"
			intervals [349]:
				xmin = 92.5121
				xmax = 92.8321
				text = "just"
			intervals [350]:
				xmin = 92.8321
				xmax = 93.1211
				text = ""
			intervals [351]:
				xmin = 93.1211
				xmax = 93.2811
				text = "played"
			intervals [352]:
				xmin = 93.2811
				xmax = 93.4911
				text = "around"
			intervals [353]:
				xmin = 93.4911
				xmax = 99.0249
				text = ""
			intervals [354]:
				xmin = 99.0249
				xmax = 99.3749
				text = "no"
			intervals [355]:
				xmin = 99.3749
				xmax = 99.6949
				text = "we"
			intervals [356]:
				xmin = 99.6949
				xmax = 100.419
				text = ""
			intervals [357]:
				xmin = 100.419
				xmax = 101.179
				text = "improvised"
			intervals [358]:
				xmin = 101.179
				xmax = 101.7483
				text = ""
			intervals [359]:
				xmin = 101.7483
				xmax = 101.8183
				text = "a"
			intervals [360]:
				xmin = 101.8183
				xmax = 102.0883
				text = "lot"
			intervals [361]:
				xmin = 102.0883
				xmax = 102.1183
				text = ""
			intervals [362]:
				xmin = 102.1183
				xmax = 102.1883
				text = "in"
			intervals [363]:
				xmin = 102.1883
				xmax = 102.4383
				text = "these"
			intervals [364]:
				xmin = 102.4383
				xmax = 102.6983
				text = "things"
			intervals [365]:
				xmin = 102.6983
				xmax = 102.9183
				text = "like"
			intervals [366]:
				xmin = 102.9183
				xmax = 103.2683
				text = "one"
			intervals [367]:
				xmin = 103.2683
				xmax = 103.6483
				text = "board"
			intervals [368]:
				xmin = 103.6483
				xmax = 103.7983
				text = ""
			intervals [369]:
				xmin = 103.7983
				xmax = 104.1783
				text = "uh"
			intervals [370]:
				xmin = 104.1783
				xmax = 104.6819
				text = ""
			intervals [371]:
				xmin = 104.6819
				xmax = 104.9419
				text = "with"
			intervals [372]:
				xmin = 104.9419
				xmax = 105.0619
				text = "uh"
			intervals [373]:
				xmin = 105.0619
				xmax = 106.4553
				text = ""
			intervals [374]:
				xmin = 106.4553
				xmax = 106.6153
				text = "in"
			intervals [375]:
				xmin = 106.6153
				xmax = 106.9153
				text = "most"
			intervals [376]:
				xmin = 106.9153
				xmax = 107.1553
				text = "cases"
			intervals [377]:
				xmin = 107.1553
				xmax = 107.3053
				text = "we"
			intervals [378]:
				xmin = 107.3053
				xmax = 107.6253
				text = "won"
			intervals [379]:
				xmin = 107.6253
				xmax = 107.8053
				text = ""
			intervals [380]:
				xmin = 107.8053
				xmax = 107.9953
				text = "we"
			intervals [381]:
				xmin = 107.9953
				xmax = 108.0253
				text = "d"
			intervals [382]:
				xmin = 108.0253
				xmax = 108.1653
				text = ""
			intervals [383]:
				xmin = 108.1653
				xmax = 108.4053
				text = "take"
			intervals [384]:
				xmin = 108.4053
				xmax = 108.5853
				text = "about"
			intervals [385]:
				xmin = 108.5853
				xmax = 108.8053
				text = "four"
			intervals [386]:
				xmin = 108.8053
				xmax = 109.0553
				text = "pieces"
			intervals [387]:
				xmin = 109.0553
				xmax = 109.1353
				text = "of"
			intervals [388]:
				xmin = 109.1353
				xmax = 109.3353
				text = "wood"
			intervals [389]:
				xmin = 109.3353
				xmax = 109.4153
				text = "and"
			intervals [390]:
				xmin = 109.4153
				xmax = 109.5553
				text = "that"
			intervals [391]:
				xmin = 109.5553
				xmax = 109.8853
				text = "was"
			intervals [392]:
				xmin = 109.8853
				xmax = 110.1545
				text = ""
			intervals [393]:
				xmin = 110.1545
				xmax = 110.4545
				text = "most"
			intervals [394]:
				xmin = 110.4545
				xmax = 110.5445
				text = "you"
			intervals [395]:
				xmin = 110.5445
				xmax = 110.9845
				text = "needed"
			intervals [396]:
				xmin = 110.9845
				xmax = 111.3996
				text = ""
			intervals [397]:
				xmin = 111.3996
				xmax = 111.5896
				text = "we"
			intervals [398]:
				xmin = 111.5896
				xmax = 111.6296
				text = "d"
			intervals [399]:
				xmin = 111.6296
				xmax = 111.8296
				text = "tear"
			intervals [400]:
				xmin = 111.8296
				xmax = 111.9696
				text = "up"
			intervals [401]:
				xmin = 111.9696
				xmax = 112.0496
				text = "an"
			intervals [402]:
				xmin = 112.0496
				xmax = 112.2096
				text = "old"
			intervals [403]:
				xmin = 112.2096
				xmax = 112.5996
				text = "wagon"
			intervals [404]:
				xmin = 112.5996
				xmax = 112.6596
				text = "or"
			intervals [405]:
				xmin = 112.6596
				xmax = 113.0896
				text = "something"
			intervals [406]:
				xmin = 113.0896
				xmax = 113.3993
				text = ""
			intervals [407]:
				xmin = 113.3993
				xmax = 113.7093
				text = "and"
			intervals [408]:
				xmin = 113.7093
				xmax = 114.1528
				text = ""
			intervals [409]:
				xmin = 114.1528
				xmax = 114.2428
				text = "the"
			intervals [410]:
				xmin = 114.2428
				xmax = 114.5928
				text = "axles"
			intervals [411]:
				xmin = 114.5928
				xmax = 114.7528
				text = "from"
			intervals [412]:
				xmin = 114.7528
				xmax = 115.0128
				text = "that"
			intervals [413]:
				xmin = 115.0128
				xmax = 115.0828
				text = ""
			intervals [414]:
				xmin = 115.0828
				xmax = 115.3328
				text = "and"
			intervals [415]:
				xmin = 115.3328
				xmax = 115.5128
				text = "we"
			intervals [416]:
				xmin = 115.5128
				xmax = 115.9734
				text = ""
			intervals [417]:
				xmin = 115.9734
				xmax = 116.1234
				text = "get"
			intervals [418]:
				xmin = 116.1234
				xmax = 116.4734
				text = "wheels"
			intervals [419]:
				xmin = 116.4734
				xmax = 116.5634
				text = "from"
			intervals [420]:
				xmin = 116.5634
				xmax = 116.7634
				text = "just"
			intervals [421]:
				xmin = 116.7634
				xmax = 116.9634
				text = "about"
			intervals [422]:
				xmin = 116.9634
				xmax = 117.1634
				text = "any"
			intervals [423]:
				xmin = 117.1634
				xmax = 117.4234
				text = "where"
			intervals [424]:
				xmin = 117.4234
				xmax = 117.7182
				text = ""
			intervals [425]:
				xmin = 117.7182
				xmax = 117.8082
				text = "let"
			intervals [426]:
				xmin = 117.8082
				xmax = 117.8382
				text = "s"
			intervals [427]:
				xmin = 117.8382
				xmax = 118.1082
				text = "see"
			intervals [428]:
				xmin = 118.1082
				xmax = 118.3182
				text = ""
			intervals [429]:
				xmin = 118.3182
				xmax = 118.7082
				text = "uh"
			intervals [430]:
				xmin = 118.7082
				xmax = 119.2569
				text = ""
			intervals [431]:
				xmin = 119.2569
				xmax = 119.3469
				text = "a"
			intervals [432]:
				xmin = 119.3469
				xmax = 119.7769
				text = "favorite"
			intervals [433]:
				xmin = 119.7769
				xmax = 119.8069
				text = ""
			intervals [434]:
				xmin = 119.8069
				xmax = 119.9169
				text = "the"
			intervals [435]:
				xmin = 119.9169
				xmax = 120.3469
				text = "favorite"
			intervals [436]:
				xmin = 120.3469
				xmax = 120.9269
				text = "place"
			intervals [437]:
				xmin = 120.9269
				xmax = 121.5238
				text = ""
			intervals [438]:
				xmin = 121.5238
				xmax = 121.6338
				text = "let"
			intervals [439]:
				xmin = 121.6338
				xmax = 121.6638
				text = "s"
			intervals [440]:
				xmin = 121.6638
				xmax = 121.8838
				text = "see"
			intervals [441]:
				xmin = 121.8838
				xmax = 122.1938
				text = "baby"
			intervals [442]:
				xmin = 122.1938
				xmax = 122.8338
				text = "carriages"
			intervals [443]:
				xmin = 122.8338
				xmax = 123.0926
				text = ""
			intervals [444]:
				xmin = 123.0926
				xmax = 123.1526
				text = "were"
			intervals [445]:
				xmin = 123.1526
				xmax = 123.2726
				text = ""
			intervals [446]:
				xmin = 123.2726
				xmax = 123.3426
				text = "the"
			intervals [447]:
				xmin = 123.3426
				xmax = 123.6126
				text = "best"
			intervals [448]:
				xmin = 123.6126
				xmax = 123.8126
				text = "place"
			intervals [449]:
				xmin = 123.8126
				xmax = 123.8926
				text = "they"
			intervals [450]:
				xmin = 123.8926
				xmax = 124.0726
				text = "didn't"
			intervals [451]:
				xmin = 124.0726
				xmax = 124.4026
				text = "last"
			intervals [452]:
				xmin = 124.4026
				xmax = 124.5326
				text = "too"
			intervals [453]:
				xmin = 124.5326
				xmax = 124.7326
				text = "long"
			intervals [454]:
				xmin = 124.7326
				xmax = 124.9026
				text = ""
			intervals [455]:
				xmin = 124.9026
				xmax = 125.1826
				text = "because"
			intervals [456]:
				xmin = 125.1826
				xmax = 125.2726
				text = "they"
			intervals [457]:
				xmin = 125.2726
				xmax = 125.3626
				text = "were"
			intervals [458]:
				xmin = 125.3626
				xmax = 125.5726
				text = "kind"
			intervals [459]:
				xmin = 125.5726
				xmax = 125.6626
				text = "of"
			intervals [460]:
				xmin = 125.6626
				xmax = 125.7426
				text = ""
			intervals [461]:
				xmin = 125.7426
				xmax = 126.1326
				text = "frail"
			intervals [462]:
				xmin = 126.1326
				xmax = 126.1926
				text = "in"
			intervals [463]:
				xmin = 126.1926
				xmax = 126.4326
				text = "most"
			intervals [464]:
				xmin = 126.4326
				xmax = 126.8026
				text = "cases"
			intervals [465]:
				xmin = 126.8026
				xmax = 126.9626
				text = "but"
			intervals [466]:
				xmin = 126.9626
				xmax = 127.6995
				text = ""
			intervals [467]:
				xmin = 127.6995
				xmax = 127.7895
				text = "they"
			intervals [468]:
				xmin = 127.7895
				xmax = 127.8595
				text = "were"
			intervals [469]:
				xmin = 127.8595
				xmax = 127.9195
				text = "in"
			intervals [470]:
				xmin = 127.9195
				xmax = 128.3244
				text = ""
			intervals [471]:
				xmin = 128.3244
				xmax = 128.6944
				text = "easy"
			intervals [472]:
				xmin = 128.6944
				xmax = 129.7985
				text = ""
			intervals [473]:
				xmin = 129.7985
				xmax = 129.9185
				text = "in"
			intervals [474]:
				xmin = 129.9185
				xmax = 130.1385
				text = "easy"
			intervals [475]:
				xmin = 130.1385
				xmax = 130.7585
				text = "access"
			intervals [476]:
				xmin = 130.7585
				xmax = 130.7885
				text = ""
			intervals [477]:
				xmin = 130.7885
				xmax = 130.8985
				text = "and"
			intervals [478]:
				xmin = 130.8985
				xmax = 131.0085
				text = "we"
			intervals [479]:
				xmin = 131.0085
				xmax = 131.2685
				text = "got"
			intervals [480]:
				xmin = 131.2685
				xmax = 131.3985
				text = "'em"
			intervals [481]:
				xmin = 131.3985
				xmax = 131.7985
				text = "easily"
			intervals [482]:
				xmin = 131.7985
				xmax = 131.9585
				text = ""
			intervals [483]:
				xmin = 131.9585
				xmax = 132.1885
				text = "so"
			intervals [484]:
				xmin = 132.1885
				xmax = 132.3085
				text = "we"
			intervals [485]:
				xmin = 132.3085
				xmax = 132.5785
				text = "just"
			intervals [486]:
				xmin = 132.5785
				xmax = 133.1856
				text = ""
			intervals [487]:
				xmin = 133.1856
				xmax = 133.2756
				text = "you"
			intervals [488]:
				xmin = 133.2756
				xmax = 133.4156
				text = "know"
			intervals [489]:
				xmin = 133.4156
				xmax = 133.7356
				text = "anything"
			intervals [490]:
				xmin = 133.7356
				xmax = 133.8056
				text = "we"
			intervals [491]:
				xmin = 133.8056
				xmax = 133.9456
				text = "could"
			intervals [492]:
				xmin = 133.9456
				xmax = 134.2256
				text = "pick"
			intervals [493]:
				xmin = 134.2256
				xmax = 134.3556
				text = "up"
			intervals [494]:
				xmin = 134.3556
				xmax = 134.4156
				text = "and"
			intervals [495]:
				xmin = 134.4156
				xmax = 134.6356
				text = "put"
			intervals [496]:
				xmin = 134.6356
				xmax = 134.8556
				text = "on"
			intervals [497]:
				xmin = 134.8556
				xmax = 139.7584
				text = ""
			intervals [498]:
				xmin = 139.7584
				xmax = 140.1084
				text = "well"
			intervals [499]:
				xmin = 140.1084
				xmax = 140.2284
				text = "they"
			intervals [500]:
				xmin = 140.2284
				xmax = 140.3184
				text = "were"
			intervals [501]:
				xmin = 140.3184
				xmax = 140.7384
				text = "usually"
			intervals [502]:
				xmin = 140.7384
				xmax = 141.3284
				text = "relays"
			intervals [503]:
				xmin = 141.3284
				xmax = 141.3584
				text = ""
			intervals [504]:
				xmin = 141.3584
				xmax = 141.4684
				text = "they"
			intervals [505]:
				xmin = 141.4684
				xmax = 141.5484
				text = "were"
			intervals [506]:
				xmin = 141.5484
				xmax = 141.9284
				text = "usually"
			intervals [507]:
				xmin = 141.9284
				xmax = 142.4584
				text = "relays"
			intervals [508]:
				xmin = 142.4584
				xmax = 142.5384
				text = ""
			intervals [509]:
				xmin = 142.5384
				xmax = 142.7384
				text = "and"
			intervals [510]:
				xmin = 142.7384
				xmax = 142.8284
				text = "the"
			intervals [511]:
				xmin = 142.8284
				xmax = 143.2384
				text = "person"
			intervals [512]:
				xmin = 143.2384
				xmax = 143.3384
				text = "who"
			intervals [513]:
				xmin = 143.3384
				xmax = 143.5684
				text = "didn't"
			intervals [514]:
				xmin = 143.5684
				xmax = 143.7184
				text = "have"
			intervals [515]:
				xmin = 143.7184
				xmax = 143.7984
				text = "a"
			intervals [516]:
				xmin = 143.7984
				xmax = 144.1884
				text = "bike"
			intervals [517]:
				xmin = 144.1884
				xmax = 144.2184
				text = "or"
			intervals [518]:
				xmin = 144.2184
				xmax = 144.3084
				text = "the"
			intervals [519]:
				xmin = 144.3084
				xmax = 144.6784
				text = "person"
			intervals [520]:
				xmin = 144.6784
				xmax = 144.8584
				text = "too"
			intervals [521]:
				xmin = 144.8584
				xmax = 145.1084
				text = "little"
			intervals [522]:
				xmin = 145.1084
				xmax = 145.7819
				text = ""
			intervals [523]:
				xmin = 145.7819
				xmax = 145.9419
				text = "would"
			intervals [524]:
				xmin = 145.9419
				xmax = 145.9919
				text = ""
			intervals [525]:
				xmin = 145.9919
				xmax = 146.1219
				text = "be"
			intervals [526]:
				xmin = 146.1219
				xmax = 146.2419
				text = "the"
			intervals [527]:
				xmin = 146.2419
				xmax = 146.6619
				text = "starter"
			intervals [528]:
				xmin = 146.6619
				xmax = 146.8219
				text = "for"
			intervals [529]:
				xmin = 146.8219
				xmax = 146.9219
				text = "the"
			intervals [530]:
				xmin = 146.9219
				xmax = 146.9519
				text = ""
			intervals [531]:
				xmin = 146.9519
				xmax = 147.1819
				text = "thing"
			intervals [532]:
				xmin = 147.1819
				xmax = 147.7082
				text = ""
			intervals [533]:
				xmin = 147.7082
				xmax = 147.8782
				text = "but"
			intervals [534]:
				xmin = 147.8782
				xmax = 147.9282
				text = ""
			intervals [535]:
				xmin = 147.9282
				xmax = 148.0882
				text = "let"
			intervals [536]:
				xmin = 148.0882
				xmax = 148.1182
				text = "s"
			intervals [537]:
				xmin = 148.1182
				xmax = 148.2482
				text = "see"
			intervals [538]:
				xmin = 148.2482
				xmax = 148.4782
				text = ""
			intervals [539]:
				xmin = 148.4782
				xmax = 148.5382
				text = "they"
			intervals [540]:
				xmin = 148.5382
				xmax = 148.6682
				text = ""
			intervals [541]:
				xmin = 148.6682
				xmax = 148.7282
				text = "were"
			intervals [542]:
				xmin = 148.7282
				xmax = 148.9582
				text = "normally"
			intervals [543]:
				xmin = 148.9582
				xmax = 149.1982
				text = "two"
			intervals [544]:
				xmin = 149.1982
				xmax = 149.6082
				text = "groups"
			intervals [545]:
				xmin = 149.6082
				xmax = 149.6982
				text = "in"
			intervals [546]:
				xmin = 149.6982
				xmax = 149.7782
				text = "a"
			intervals [547]:
				xmin = 149.7782
				xmax = 150.0882
				text = "round"
			intervals [548]:
				xmin = 150.0882
				xmax = 150.6109
				text = ""
			intervals [549]:
				xmin = 150.6109
				xmax = 150.8009
				text = "and"
			intervals [550]:
				xmin = 150.8009
				xmax = 150.9909
				text = ""
			intervals [551]:
				xmin = 150.9909
				xmax = 151.2109
				text = "three"
			intervals [552]:
				xmin = 151.2109
				xmax = 151.6209
				text = "people"
			intervals [553]:
				xmin = 151.6209
				xmax = 151.7209
				text = "in"
			intervals [554]:
				xmin = 151.7209
				xmax = 151.9109
				text = "each"
			intervals [555]:
				xmin = 151.9109
				xmax = 152.2309
				text = "group"
			intervals [556]:
				xmin = 152.2309
				xmax = 153.0838
				text = ""
			intervals [557]:
				xmin = 153.0838
				xmax = 153.4538
				text = "and"
			intervals [558]:
				xmin = 153.4538
				xmax = 153.776
				text = ""
			intervals [559]:
				xmin = 153.776
				xmax = 153.996
				text = "one"
			intervals [560]:
				xmin = 153.996
				xmax = 154.316
				text = "person"
			intervals [561]:
				xmin = 154.316
				xmax = 154.526
				text = "ride"
			intervals [562]:
				xmin = 154.526
				xmax = 154.726
				text = "around"
			intervals [563]:
				xmin = 154.726
				xmax = 154.796
				text = "a"
			intervals [564]:
				xmin = 154.796
				xmax = 155.256
				text = "block"
			intervals [565]:
				xmin = 155.256
				xmax = 155.9216
				text = ""
			intervals [566]:
				xmin = 155.9216
				xmax = 156.1116
				text = "then"
			intervals [567]:
				xmin = 156.1116
				xmax = 156.2416
				text = "he"
			intervals [568]:
				xmin = 156.2416
				xmax = 156.2716
				text = "d"
			intervals [569]:
				xmin = 156.2716
				xmax = 156.3316
				text = ""
			intervals [570]:
				xmin = 156.3316
				xmax = 156.5416
				text = "hit"
			intervals [571]:
				xmin = 156.5416
				xmax = 156.5716
				text = ""
			intervals [572]:
				xmin = 156.5716
				xmax = 156.7016
				text = "the"
			intervals [573]:
				xmin = 156.7016
				xmax = 156.8916
				text = "other"
			intervals [574]:
				xmin = 156.8916
				xmax = 157.1916
				text = "person"
			intervals [575]:
				xmin = 157.1916
				xmax = 157.2316
				text = "s"
			intervals [576]:
				xmin = 157.2316
				xmax = 157.4216
				text = "hand"
			intervals [577]:
				xmin = 157.4216
				xmax = 157.5216
				text = "he"
			intervals [578]:
				xmin = 157.5216
				xmax = 157.5816
				text = "d"
			intervals [579]:
				xmin = 157.5816
				xmax = 157.8116
				text = "ride"
			intervals [580]:
				xmin = 157.8116
				xmax = 158.1516
				text = "around"
			intervals [581]:
				xmin = 158.1516
				xmax = 158.1816
				text = ""
			intervals [582]:
				xmin = 158.1816
				xmax = 158.2716
				text = "you"
			intervals [583]:
				xmin = 158.2716
				xmax = 158.4316
				text = "know"
			intervals [584]:
				xmin = 158.4316
				xmax = 158.5216
				text = "and"
			intervals [585]:
				xmin = 158.5216
				xmax = 158.6116
				text = "we"
			intervals [586]:
				xmin = 158.6116
				xmax = 158.7916
				text = "go"
			intervals [587]:
				xmin = 158.7916
				xmax = 159.1016
				text = "along"
			intervals [588]:
				xmin = 159.1016
				xmax = 159.4925
				text = ""
			intervals [589]:
				xmin = 159.4925
				xmax = 159.6525
				text = "then"
			intervals [590]:
				xmin = 159.6525
				xmax = 159.7425
				text = "the"
			intervals [591]:
				xmin = 159.7425
				xmax = 160.0325
				text = "last"
			intervals [592]:
				xmin = 160.0325
				xmax = 160.4125
				text = "person"
			intervals [593]:
				xmin = 160.4125
				xmax = 160.4825
				text = "on"
			intervals [594]:
				xmin = 160.4825
				xmax = 160.8425
				text = "last"
			intervals [595]:
				xmin = 160.8425
				xmax = 161.0425
				text = "leg"
			intervals [596]:
				xmin = 161.0425
				xmax = 161.0925
				text = ""
			intervals [597]:
				xmin = 161.0925
				xmax = 161.1825
				text = "you"
			intervals [598]:
				xmin = 161.1825
				xmax = 161.3225
				text = "know"
			intervals [599]:
				xmin = 161.3225
				xmax = 161.3925
				text = "the"
			intervals [600]:
				xmin = 161.3925
				xmax = 161.4325
				text = ""
			intervals [601]:
				xmin = 161.4325
				xmax = 161.6025
				text = "big"
			intervals [602]:
				xmin = 161.6025
				xmax = 161.6525
				text = ""
			intervals [603]:
				xmin = 161.6525
				xmax = 161.9025
				text = "thing"
			intervals [604]:
				xmin = 161.9025
				xmax = 162.2315
				text = ""
			intervals [605]:
				xmin = 162.2315
				xmax = 162.3215
				text = "would"
			intervals [606]:
				xmin = 162.3215
				xmax = 162.7315
				text = "finish"
			intervals [607]:
				xmin = 162.7315
				xmax = 162.8415
				text = "it"
			intervals [608]:
				xmin = 162.8415
				xmax = 165.7436
				text = ""
			intervals [609]:
				xmin = 165.7436
				xmax = 165.7836
				text = "oh"
			intervals [610]:
				xmin = 165.7836
				xmax = 165.8136
				text = ""
			intervals [611]:
				xmin = 165.8136
				xmax = 165.9036
				text = "i"
			intervals [612]:
				xmin = 165.9036
				xmax = 165.9336
				text = ""
			intervals [613]:
				xmin = 165.9336
				xmax = 166.0436
				text = "know"
			intervals [614]:
				xmin = 166.0436
				xmax = 166.1036
				text = ""
			intervals [615]:
				xmin = 166.1036
				xmax = 166.5536
				text = "<unk>"
			intervals [616]:
				xmin = 166.5536
				xmax = 169.9101
				text = ""
			intervals [617]:
				xmin = 169.9101
				xmax = 170.2201
				text = "well"
			intervals [618]:
				xmin = 170.2201
				xmax = 170.5259
				text = ""
			intervals [619]:
				xmin = 170.5259
				xmax = 171.0159
				text = "usual"
			intervals [620]:
				xmin = 171.0159
				xmax = 171.0559
				text = ""
			intervals [621]:
				xmin = 171.0559
				xmax = 171.2559
				text = "there"
			intervals [622]:
				xmin = 171.2559
				xmax = 171.3959
				text = "s"
			intervals [623]:
				xmin = 171.3959
				xmax = 171.4259
				text = ""
			intervals [624]:
				xmin = 171.4259
				xmax = 171.6959
				text = "uh"
			intervals [625]:
				xmin = 171.6959
				xmax = 174.2246
				text = ""
			intervals [626]:
				xmin = 174.2246
				xmax = 174.4946
				text = "one"
			intervals [627]:
				xmin = 174.4946
				xmax = 174.8646
				text = "person"
			intervals [628]:
				xmin = 174.8646
				xmax = 174.9646
				text = "would"
			intervals [629]:
				xmin = 174.9646
				xmax = 175.0846
				text = "be"
			intervals [630]:
				xmin = 175.0846
				xmax = 175.5846
				text = "chosen"
			intervals [631]:
				xmin = 175.5846
				xmax = 175.6446
				text = "or"
			intervals [632]:
				xmin = 175.6446
				xmax = 176.0746
				text = "something"
			intervals [633]:
				xmin = 176.0746
				xmax = 176.1346
				text = "in"
			intervals [634]:
				xmin = 176.1346
				xmax = 176.4146
				text = "most"
			intervals [635]:
				xmin = 176.4146
				xmax = 176.8946
				text = "cases"
			intervals [636]:
				xmin = 176.8946
				xmax = 176.9546
				text = ""
			intervals [637]:
				xmin = 176.9546
				xmax = 177.1546
				text = "or"
			intervals [638]:
				xmin = 177.1546
				xmax = 177.6946
				text = "somebody"
			intervals [639]:
				xmin = 177.6946
				xmax = 178.0146
				text = "want"
			intervals [640]:
				xmin = 178.0146
				xmax = 178.4127
				text = ""
			intervals [641]:
				xmin = 178.4127
				xmax = 178.5027
				text = "to"
			intervals [642]:
				xmin = 178.5027
				xmax = 178.6627
				text = "go"
			intervals [643]:
				xmin = 178.6627
				xmax = 178.9627
				text = "looking"
			intervals [644]:
				xmin = 178.9627
				xmax = 179.1427
				text = "for"
			intervals [645]:
				xmin = 179.1427
				xmax = 179.6327
				text = "everybody"
			intervals [646]:
				xmin = 179.6327
				xmax = 179.9627
				text = "else"
			intervals [647]:
				xmin = 179.9627
				xmax = 180.7751
				text = ""
			intervals [648]:
				xmin = 180.7751
				xmax = 180.9751
				text = "uh"
			intervals [649]:
				xmin = 180.9751
				xmax = 181.656
				text = ""
			intervals [650]:
				xmin = 181.656
				xmax = 181.776
				text = "we"
			intervals [651]:
				xmin = 181.776
				xmax = 181.836
				text = "d"
			intervals [652]:
				xmin = 181.836
				xmax = 182.056
				text = "hide"
			intervals [653]:
				xmin = 182.056
				xmax = 182.116
				text = "in"
			intervals [654]:
				xmin = 182.116
				xmax = 182.456
				text = "different"
			intervals [655]:
				xmin = 182.456
				xmax = 182.976
				text = "places"
			intervals [656]:
				xmin = 182.976
				xmax = 183.106
				text = "you"
			intervals [657]:
				xmin = 183.106
				xmax = 183.266
				text = "know"
			intervals [658]:
				xmin = 183.266
				xmax = 183.466
				text = "all"
			intervals [659]:
				xmin = 183.466
				xmax = 183.806
				text = "around"
			intervals [660]:
				xmin = 183.806
				xmax = 184.0212
				text = ""
			intervals [661]:
				xmin = 184.0212
				xmax = 184.1712
				text = "like"
			intervals [662]:
				xmin = 184.1712
				xmax = 184.2512
				text = ""
			intervals [663]:
				xmin = 184.2512
				xmax = 184.3712
				text = "it"
			intervals [664]:
				xmin = 184.3712
				xmax = 184.4912
				text = "was"
			intervals [665]:
				xmin = 184.4912
				xmax = 184.6312
				text = "a"
			intervals [666]:
				xmin = 184.6312
				xmax = 185.0038
				text = ""
			intervals [667]:
				xmin = 185.0038
				xmax = 185.3838
				text = "church"
			intervals [668]:
				xmin = 185.3838
				xmax = 185.6438
				text = "being"
			intervals [669]:
				xmin = 185.6438
				xmax = 185.6738
				text = ""
			intervals [670]:
				xmin = 185.6738
				xmax = 185.9938
				text = "built"
			intervals [671]:
				xmin = 185.9938
				xmax = 186.6802
				text = ""
			intervals [672]:
				xmin = 186.6802
				xmax = 186.9002
				text = "uh"
			intervals [673]:
				xmin = 186.9002
				xmax = 187.0902
				text = ""
			intervals [674]:
				xmin = 187.0902
				xmax = 187.2902
				text = "not"
			intervals [675]:
				xmin = 187.2902
				xmax = 187.4302
				text = "too"
			intervals [676]:
				xmin = 187.4302
				xmax = 187.7402
				text = "far"
			intervals [677]:
				xmin = 187.7402
				xmax = 187.9602
				text = "from"
			intervals [678]:
				xmin = 187.9602
				xmax = 188.1602
				text = "me"
			intervals [679]:
				xmin = 188.1602
				xmax = 188.7852
				text = ""
			intervals [680]:
				xmin = 188.7852
				xmax = 188.8552
				text = "and"
			intervals [681]:
				xmin = 188.8552
				xmax = 189.2852
				text = "everybody"
			intervals [682]:
				xmin = 189.2852
				xmax = 189.6452
				text = "hide"
			intervals [683]:
				xmin = 189.6452
				xmax = 189.9046
				text = ""
			intervals [684]:
				xmin = 189.9046
				xmax = 189.9946
				text = "in"
			intervals [685]:
				xmin = 189.9946
				xmax = 190.0746
				text = "the"
			intervals [686]:
				xmin = 190.0746
				xmax = 190.7246
				text = "foundation"
			intervals [687]:
				xmin = 190.7246
				xmax = 190.8446
				text = "of"
			intervals [688]:
				xmin = 190.8446
				xmax = 190.8746
				text = ""
			intervals [689]:
				xmin = 190.8746
				xmax = 191.0346
				text = "it"
			intervals [690]:
				xmin = 191.0346
				xmax = 191.0646
				text = ""
			intervals [691]:
				xmin = 191.0646
				xmax = 191.2746
				text = "and"
			intervals [692]:
				xmin = 191.2746
				xmax = 191.3746
				text = "it"
			intervals [693]:
				xmin = 191.3746
				xmax = 191.649
				text = ""
			intervals [694]:
				xmin = 191.649
				xmax = 191.889
				text = "got"
			intervals [695]:
				xmin = 191.889
				xmax = 192.069
				text = "kind"
			intervals [696]:
				xmin = 192.069
				xmax = 192.149
				text = "of"
			intervals [697]:
				xmin = 192.149
				xmax = 192.439
				text = "obvious"
			intervals [698]:
				xmin = 192.439
				xmax = 192.659
				text = "after"
			intervals [699]:
				xmin = 192.659
				xmax = 192.709
				text = "a"
			intervals [700]:
				xmin = 192.709
				xmax = 192.929
				text = "little"
			intervals [701]:
				xmin = 192.929
				xmax = 193.109
				text = "while"
			intervals [702]:
				xmin = 193.109
				xmax = 193.229
				text = "you"
			intervals [703]:
				xmin = 193.229
				xmax = 193.389
				text = "know"
			intervals [704]:
				xmin = 193.389
				xmax = 193.549
				text = "where"
			intervals [705]:
				xmin = 193.549
				xmax = 194.009
				text = "everybody"
			intervals [706]:
				xmin = 194.009
				xmax = 194.439
				text = "was"
			intervals [707]:
				xmin = 194.439
				xmax = 194.9207
				text = ""
			intervals [708]:
				xmin = 194.9207
				xmax = 195.1607
				text = "but"
			intervals [709]:
				xmin = 195.1607
				xmax = 196.3294
				text = ""
			intervals [710]:
				xmin = 196.3294
				xmax = 196.4994
				text = "i"
			intervals [711]:
				xmin = 196.4994
				xmax = 196.6994
				text = ""
			intervals [712]:
				xmin = 196.6994
				xmax = 196.8094
				text = "it"
			intervals [713]:
				xmin = 196.8094
				xmax = 197.1194
				text = "wasn't"
			intervals [714]:
				xmin = 197.1194
				xmax = 197.2594
				text = "really"
			intervals [715]:
				xmin = 197.2594
				xmax = 197.5794
				text = "anything"
			intervals [716]:
				xmin = 197.5794
				xmax = 197.7194
				text = "other"
			intervals [717]:
				xmin = 197.7194
				xmax = 197.8894
				text = "than"
			intervals [718]:
				xmin = 197.8894
				xmax = 198.1794
				text = "usual"
			intervals [719]:
				xmin = 198.1794
				xmax = 198.2094
				text = ""
			intervals [720]:
				xmin = 198.2094
				xmax = 198.2694
				text = "we"
			intervals [721]:
				xmin = 198.2694
				xmax = 198.6694
				text = "just"
			intervals [722]:
				xmin = 198.6694
				xmax = 199.5147
				text = ""
			intervals [723]:
				xmin = 199.5147
				xmax = 199.7847
				text = "hid"
			intervals [724]:
				xmin = 199.7847
				xmax = 199.9047
				text = ""
			intervals [725]:
				xmin = 199.9047
				xmax = 200.0447
				text = "you"
			intervals [726]:
				xmin = 200.0447
[truncated: 2,785,579 more chars]
