# Supplementary material for: Considering Performance in the Automated and Manual Coding of Sociolinguistic Variables: Lessons From Variable (ING)
Source: Front Artif Intell. 2021 Apr 29;4:648543. doi: 10.3389/frai.2021.648543 (PMC8117961; doi:10.3389/frai.2021.648543)
Supplement: Supplementary file 5 [file Data_Sheet_5.ZIP › CORAAL_VARAligned_as_TextGrids_p1/DCA_se2_ag2_m_03_1.TextGrid]

File type = "ooTextFile"
Object class = "TextGrid"

xmin = 0.0
xmax = 2837.8
tiers? <exists>
size = 4
item []:
	item [1]:
		class = "IntervalTier"
		name = "DCA_se2_ag2_m_03 - words"
		xmin = 0.0
		xmax = 2837.8
		intervals: size = 8415
			intervals [1]:
				xmin = 0.0
				xmax = 7.543
				text = ""
			intervals [2]:
				xmin = 7.543
				xmax = 7.753
				text = "when"
			intervals [3]:
				xmin = 7.753
				xmax = 7.843
				text = "i"
			intervals [4]:
				xmin = 7.843
				xmax = 8.013
				text = "was"
			intervals [5]:
				xmin = 8.013
				xmax = 8.383
				text = "ten"
			intervals [6]:
				xmin = 8.383
				xmax = 8.413
				text = ""
			intervals [7]:
				xmin = 8.413
				xmax = 8.563
				text = "let"
			intervals [8]:
				xmin = 8.563
				xmax = 8.593
				text = ""
			intervals [9]:
				xmin = 8.593
				xmax = 8.683
				text = "s"
			intervals [10]:
				xmin = 8.683
				xmax = 8.933
				text = "see"
			intervals [11]:
				xmin = 8.933
				xmax = 9.013
				text = ""
			intervals [12]:
				xmin = 9.013
				xmax = 10.373
				text = "laugh"
			intervals [13]:
				xmin = 10.373
				xmax = 12.6075
				text = ""
			intervals [14]:
				xmin = 12.6075
				xmax = 12.9375
				text = "uh"
			intervals [15]:
				xmin = 12.9375
				xmax = 13.0275
				text = "there"
			intervals [16]:
				xmin = 13.0275
				xmax = 13.0575
				text = ""
			intervals [17]:
				xmin = 13.0575
				xmax = 13.1675
				text = "was"
			intervals [18]:
				xmin = 13.1675
				xmax = 13.1975
				text = "a"
			intervals [19]:
				xmin = 13.1975
				xmax = 13.4675
				text = "number"
			intervals [20]:
				xmin = 13.4675
				xmax = 13.5475
				text = "of"
			intervals [21]:
				xmin = 13.5475
				xmax = 13.5875
				text = ""
			intervals [22]:
				xmin = 13.5875
				xmax = 13.9575
				text = "games"
			intervals [23]:
				xmin = 13.9575
				xmax = 14.1575
				text = ""
			intervals [24]:
				xmin = 14.1575
				xmax = 14.3175
				text = "laugh"
			intervals [25]:
				xmin = 14.3175
				xmax = 14.3575
				text = ""
			intervals [26]:
				xmin = 14.3575
				xmax = 14.3875
				text = "i"
			intervals [27]:
				xmin = 14.3875
				xmax = 14.6075
				text = "used"
			intervals [28]:
				xmin = 14.6075
				xmax = 14.6675
				text = "to"
			intervals [29]:
				xmin = 14.6675
				xmax = 14.7475
				text = ""
			intervals [30]:
				xmin = 14.7475
				xmax = 15.0475
				text = "play"
			intervals [31]:
				xmin = 15.0475
				xmax = 15.1475
				text = "well"
			intervals [32]:
				xmin = 15.1475
				xmax = 15.3675
				text = "i"
			intervals [33]:
				xmin = 15.3675
				xmax = 16.0591
				text = ""
			intervals [34]:
				xmin = 16.0591
				xmax = 16.3691
				text = "played"
			intervals [35]:
				xmin = 16.3691
				xmax = 16.7886
				text = ""
			intervals [36]:
				xmin = 16.7886
				xmax = 16.8986
				text = "you"
			intervals [37]:
				xmin = 16.8986
				xmax = 17.0886
				text = "know"
			intervals [38]:
				xmin = 17.0886
				xmax = 17.5286
				text = "sports"
			intervals [39]:
				xmin = 17.5286
				xmax = 17.5886
				text = "and"
			intervals [40]:
				xmin = 17.5886
				xmax = 17.6486
				text = "i"
			intervals [41]:
				xmin = 17.6486
				xmax = 17.8386
				text = "was"
			intervals [42]:
				xmin = 17.8386
				xmax = 17.9086
				text = ""
			intervals [43]:
				xmin = 17.9086
				xmax = 18.1486
				text = "in"
			intervals [44]:
				xmin = 18.1486
				xmax = 18.2786
				text = ""
			intervals [45]:
				xmin = 18.2786
				xmax = 18.8386
				text = "athletic"
			intervals [46]:
				xmin = 18.8386
				xmax = 18.9586
				text = "in"
			intervals [47]:
				xmin = 18.9586
				xmax = 19.0286
				text = ""
			intervals [48]:
				xmin = 19.0286
				xmax = 19.4386
				text = "class"
			intervals [49]:
				xmin = 19.4386
				xmax = 20.1743
				text = ""
			intervals [50]:
				xmin = 20.1743
				xmax = 20.4243
				text = "played"
			intervals [51]:
				xmin = 20.4243
				xmax = 20.4543
				text = ""
			intervals [52]:
				xmin = 20.4543
				xmax = 21.4243
				text = "baseball"
			intervals [53]:
				xmin = 21.4243
				xmax = 23.340
				text = ""
			intervals [54]:
				xmin = 23.340
				xmax = 23.480
				text = "and"
			intervals [55]:
				xmin = 23.480
				xmax = 23.710
				text = "uh"
			intervals [56]:
				xmin = 23.710
				xmax = 25.0085
				text = ""
			intervals [57]:
				xmin = 25.0085
				xmax = 25.2885
				text = "made"
			intervals [58]:
				xmin = 25.2885
				xmax = 25.4785
				text = "these"
			intervals [59]:
				xmin = 25.4785
				xmax = 25.7285
				text = "little"
			intervals [60]:
				xmin = 25.7285
				xmax = 26.5434
				text = ""
			intervals [61]:
				xmin = 26.5434
				xmax = 26.8734
				text = "skate"
			intervals [62]:
				xmin = 26.8734
				xmax = 27.2334
				text = "trucks"
			intervals [63]:
				xmin = 27.2334
				xmax = 27.5234
				text = "<unk>"
			intervals [64]:
				xmin = 27.5234
				xmax = 27.9536
				text = ""
			intervals [65]:
				xmin = 27.9536
				xmax = 28.3436
				text = "nail"
			intervals [66]:
				xmin = 28.3436
				xmax = 28.4336
				text = "it"
			intervals [67]:
				xmin = 28.4336
				xmax = 28.5036
				text = "you"
			intervals [68]:
				xmin = 28.5036
				xmax = 28.6336
				text = "know"
			intervals [69]:
				xmin = 28.6336
				xmax = 28.8736
				text = "take"
			intervals [70]:
				xmin = 28.8736
				xmax = 28.9336
				text = "a"
			intervals [71]:
				xmin = 28.9336
				xmax = 29.2336
				text = "skate"
			intervals [72]:
				xmin = 29.2336
				xmax = 29.2636
				text = ""
			intervals [73]:
				xmin = 29.2636
				xmax = 29.3636
				text = "and"
			intervals [74]:
				xmin = 29.3636
				xmax = 29.5836
				text = "nail"
			intervals [75]:
				xmin = 29.5836
				xmax = 29.6636
				text = "it"
			intervals [76]:
				xmin = 29.6636
				xmax = 29.8236
				text = "on"
			intervals [77]:
				xmin = 29.8236
				xmax = 29.9236
				text = "a"
			intervals [78]:
				xmin = 29.9236
				xmax = 30.0836
				text = "two"
			intervals [79]:
				xmin = 30.0836
				xmax = 30.3036
				text = "by"
			intervals [80]:
				xmin = 30.3036
				xmax = 30.6336
				text = "four"
			intervals [81]:
				xmin = 30.6336
				xmax = 30.7536
				text = "and"
			intervals [82]:
				xmin = 30.7536
				xmax = 30.9654
				text = ""
			intervals [83]:
				xmin = 30.9654
				xmax = 31.2054
				text = "the"
			intervals [84]:
				xmin = 31.2054
				xmax = 31.5455
				text = ""
			intervals [85]:
				xmin = 31.5455
				xmax = 31.9755
				text = "box"
			intervals [86]:
				xmin = 31.9755
				xmax = 32.0055
				text = ""
			intervals [87]:
				xmin = 32.0055
				xmax = 32.0955
				text = "and"
			intervals [88]:
				xmin = 32.0955
				xmax = 32.6472
				text = ""
			intervals [89]:
				xmin = 32.6472
				xmax = 32.8772
				text = "ride"
			intervals [90]:
				xmin = 32.8772
				xmax = 33.1772
				text = "around"
			intervals [91]:
				xmin = 33.1772
				xmax = 33.2372
				text = "the"
			intervals [92]:
				xmin = 33.2372
				xmax = 33.6172
				text = "neighborhood"
			intervals [93]:
				xmin = 33.6172
				xmax = 34.5333
				text = ""
			intervals [94]:
				xmin = 34.5333
				xmax = 34.9233
				text = "playing"
			intervals [95]:
				xmin = 34.9233
				xmax = 35.1033
				text = ""
			intervals [96]:
				xmin = 35.1033
				xmax = 35.8933
				text = "cowboys"
			intervals [97]:
				xmin = 35.8933
				xmax = 36.4491
				text = ""
			intervals [98]:
				xmin = 36.4491
				xmax = 36.5091
				text = "i"
			intervals [99]:
				xmin = 36.5091
				xmax = 36.6091
				text = "was"
			intervals [100]:
				xmin = 36.6091
				xmax = 36.8591
				text = "still"
			intervals [101]:
				xmin = 36.8591
				xmax = 37.1291
				text = "playing"
			intervals [102]:
				xmin = 37.1291
				xmax = 37.3091
				text = "that"
			intervals [103]:
				xmin = 37.3091
				xmax = 37.3691
				text = "at"
			intervals [104]:
				xmin = 37.3691
				xmax = 37.5891
				text = "that"
			intervals [105]:
				xmin = 37.5891
				xmax = 37.9791
				text = "age"
			intervals [106]:
				xmin = 37.9791
				xmax = 38.6044
				text = ""
			intervals [107]:
				xmin = 38.6044
				xmax = 39.2444
				text = "<unk>"
			intervals [108]:
				xmin = 39.2444
				xmax = 40.4359
				text = ""
			intervals [109]:
				xmin = 40.4359
				xmax = 40.6359
				text = "what"
			intervals [110]:
				xmin = 40.6359
				xmax = 47.3185
				text = ""
			intervals [111]:
				xmin = 47.3185
				xmax = 47.4185
				text = "no"
			intervals [112]:
				xmin = 47.4185
				xmax = 47.5385
				text = "it"
			intervals [113]:
				xmin = 47.5385
				xmax = 47.8085
				text = "just"
			intervals [114]:
				xmin = 47.8085
				xmax = 48.8051
				text = ""
			intervals [115]:
				xmin = 48.8051
				xmax = 48.9351
				text = "just"
			intervals [116]:
				xmin = 48.9351
				xmax = 48.9851
				text = "a"
			intervals [117]:
				xmin = 48.9851
				xmax = 49.2651
				text = "bunch"
			intervals [118]:
				xmin = 49.2651
				xmax = 49.3251
				text = "of"
			intervals [119]:
				xmin = 49.3251
				xmax = 49.7051
				text = "guys"
			intervals [120]:
				xmin = 49.7051
				xmax = 49.8651
				text = "get"
			intervals [121]:
				xmin = 49.8651
				xmax = 50.2151
				text = "together"
			intervals [122]:
				xmin = 50.2151
				xmax = 50.4051
				text = "and"
			intervals [123]:
				xmin = 50.4051
				xmax = 50.5251
				text = ""
			intervals [124]:
				xmin = 50.5251
				xmax = 50.6651
				text = "and"
			intervals [125]:
				xmin = 50.6651
				xmax = 51.1351
				text = "choose"
			intervals [126]:
				xmin = 51.1351
				xmax = 51.6851
				text = "sides"
			intervals [127]:
				xmin = 51.6851
				xmax = 51.7151
				text = ""
			intervals [128]:
				xmin = 51.7151
				xmax = 51.9751
				text = "and"
			intervals [129]:
				xmin = 51.9751
				xmax = 52.9419
				text = ""
			intervals [130]:
				xmin = 52.9419
				xmax = 53.1519
				text = "then"
			intervals [131]:
				xmin = 53.1519
				xmax = 53.3919
				text = ""
			intervals [132]:
				xmin = 53.3919
				xmax = 53.5119
				text = "h"
			intervals [133]:
				xmin = 53.5119
				xmax = 53.9982
				text = ""
			intervals [134]:
				xmin = 53.9982
				xmax = 54.3182
				text = "the"
			intervals [135]:
				xmin = 54.3182
				xmax = 55.1039
				text = ""
			intervals [136]:
				xmin = 55.1039
				xmax = 55.4539
				text = "some"
			intervals [137]:
				xmin = 55.4539
				xmax = 55.5539
				text = "be"
			intervals [138]:
				xmin = 55.5539
				xmax = 55.6739
				text = "the"
			intervals [139]:
				xmin = 55.6739
				xmax = 55.8739
				text = "good"
			intervals [140]:
				xmin = 55.8739
				xmax = 56.2139
				text = "guys"
			intervals [141]:
				xmin = 56.2139
				xmax = 56.2739
				text = "and"
			intervals [142]:
				xmin = 56.2739
				xmax = 56.3539
				text = "the"
			intervals [143]:
				xmin = 56.3539
				xmax = 56.6239
				text = "bad"
			intervals [144]:
				xmin = 56.6239
				xmax = 56.9839
				text = "guys"
			intervals [145]:
				xmin = 56.9839
				xmax = 57.1039
				text = "you"
			intervals [146]:
				xmin = 57.1039
				xmax = 57.1439
				text = "kn-"
			intervals [147]:
				xmin = 57.1439
				xmax = 57.5328
				text = ""
			intervals [148]:
				xmin = 57.5328
				xmax = 57.6728
				text = "they"
			intervals [149]:
				xmin = 57.6728
				xmax = 57.8128
				text = "get"
			intervals [150]:
				xmin = 57.8128
				xmax = 58.1228
				text = "away"
			intervals [151]:
				xmin = 58.1228
				xmax = 58.1828
				text = "and"
			intervals [152]:
				xmin = 58.1828
				xmax = 58.3128
				text = "we"
			intervals [153]:
				xmin = 58.3128
				xmax = 58.4828
				text = "go"
			intervals [154]:
				xmin = 58.4828
				xmax = 58.7928
				text = "after"
			intervals [155]:
				xmin = 58.7928
				xmax = 59.0928
				text = "'em"
			intervals [156]:
				xmin = 59.0928
				xmax = 60.4317
				text = ""
			intervals [157]:
				xmin = 60.4317
				xmax = 60.6017
				text = "uh"
			intervals [158]:
				xmin = 60.6017
				xmax = 61.4024
				text = ""
			intervals [159]:
				xmin = 61.4024
				xmax = 61.7224
				text = "never"
			intervals [160]:
				xmin = 61.7224
				xmax = 61.9524
				text = "came"
			intervals [161]:
				xmin = 61.9524
				xmax = 62.1124
				text = "to"
			intervals [162]:
				xmin = 62.1124
				xmax = 62.1924
				text = "a"
			intervals [163]:
				xmin = 62.1924
				xmax = 62.8024
				text = "conclusion"
			intervals [164]:
				xmin = 62.8024
				xmax = 62.8924
				text = "though"
			intervals [165]:
				xmin = 62.8924
				xmax = 64.3924
				text = "<unk>"
			intervals [166]:
				xmin = 64.3924
				xmax = 71.8458
				text = ""
			intervals [167]:
				xmin = 71.8458
				xmax = 71.9658
				text = "oh"
			intervals [168]:
				xmin = 71.9658
				xmax = 72.1058
				text = "we"
			intervals [169]:
				xmin = 72.1058
				xmax = 72.1958
				text = "would"
			intervals [170]:
				xmin = 72.1958
				xmax = 72.5958
				text = "play"
			intervals [171]:
				xmin = 72.5958
				xmax = 73.9506
				text = ""
			intervals [172]:
				xmin = 73.9506
				xmax = 74.1006
				text = "uh"
			intervals [173]:
				xmin = 74.1006
				xmax = 74.1706
				text = ""
			intervals [174]:
				xmin = 74.1706
				xmax = 74.4706
				text = "like"
			intervals [175]:
				xmin = 74.4706
				xmax = 75.5198
				text = ""
			intervals [176]:
				xmin = 75.5198
				xmax = 75.8798
				text = "tag"
			intervals [177]:
				xmin = 75.8798
				xmax = 75.9298
				text = "or"
			intervals [178]:
				xmin = 75.9298
				xmax = 76.2798
				text = "something"
			intervals [179]:
				xmin = 76.2798
				xmax = 76.7388
				text = ""
			intervals [180]:
				xmin = 76.7388
				xmax = 77.0688
				text = "except"
			intervals [181]:
				xmin = 77.0688
				xmax = 77.3988
				text = "somewhat"
			intervals [182]:
				xmin = 77.3988
				xmax = 77.5288
				text = "on"
			intervals [183]:
				xmin = 77.5288
				xmax = 77.5988
				text = "the"
			intervals [184]:
				xmin = 77.5988
				xmax = 77.9688
				text = "vicious"
			intervals [185]:
				xmin = 77.9688
				xmax = 78.3588
				text = "side"
			intervals [186]:
				xmin = 78.3588
				xmax = 78.3988
				text = ""
			intervals [187]:
				xmin = 78.3988
				xmax = 78.6188
				text = "cause"
			intervals [188]:
				xmin = 78.6188
				xmax = 78.6788
				text = "it"
			intervals [189]:
				xmin = 78.6788
				xmax = 78.9288
				text = "wasn't"
			intervals [190]:
				xmin = 78.9288
				xmax = 79.3388
				text = "tagging"
			intervals [191]:
				xmin = 79.3388
				xmax = 79.4188
				text = "it"
			intervals [192]:
				xmin = 79.4188
				xmax = 79.5188
				text = "was"
			intervals [193]:
				xmin = 79.5188
				xmax = 79.5488
				text = ""
			intervals [194]:
				xmin = 79.5488
				xmax = 79.8288
				text = "hitting"
			intervals [195]:
				xmin = 79.8288
				xmax = 81.2588
				text = "<unk>"
			intervals [196]:
				xmin = 81.2588
				xmax = 83.2789
				text = ""
			intervals [197]:
				xmin = 83.2789
				xmax = 83.6389
				text = "and"
			intervals [198]:
				xmin = 83.6389
				xmax = 84.7138
				text = ""
			intervals [199]:
				xmin = 84.7138
				xmax = 85.0238
				text = "well"
			intervals [200]:
				xmin = 85.0238
				xmax = 87.7009
				text = ""
			intervals [201]:
				xmin = 87.7009
				xmax = 87.7709
				text = "mm"
			intervals [202]:
				xmin = 87.7709
				xmax = 87.9409
				text = ""
			intervals [203]:
				xmin = 87.9409
				xmax = 88.1309
				text = "we"
			intervals [204]:
				xmin = 88.1309
				xmax = 88.1609
				text = "d"
			intervals [205]:
				xmin = 88.1609
				xmax = 88.3709
				text = "get"
			intervals [206]:
				xmin = 88.3709
				xmax = 88.4309
				text = "a"
			intervals [207]:
				xmin = 88.4309
				xmax = 88.5909
				text = ""
			intervals [208]:
				xmin = 88.5909
				xmax = 88.7709
				text = "a"
			intervals [209]:
				xmin = 88.7709
				xmax = 89.0409
				text = "bunch"
			intervals [210]:
				xmin = 89.0409
				xmax = 89.1409
				text = "of"
			intervals [211]:
				xmin = 89.1409
				xmax = 89.2509
				text = "us"
			intervals [212]:
				xmin = 89.2509
				xmax = 89.3409
				text = "would"
			intervals [213]:
				xmin = 89.3409
				xmax = 89.4509
				text = "get"
			intervals [214]:
				xmin = 89.4509
				xmax = 89.7909
				text = "together"
			intervals [215]:
				xmin = 89.7909
				xmax = 89.8609
				text = "and"
			intervals [216]:
				xmin = 89.8609
				xmax = 90.0309
				text = "then"
			intervals [217]:
				xmin = 90.0309
				xmax = 90.3121
				text = ""
			intervals [218]:
				xmin = 90.3121
				xmax = 90.8621
				text = "somebody"
			intervals [219]:
				xmin = 90.8621
				xmax = 91.2621
				text = "be"
			intervals [220]:
				xmin = 91.2621
				xmax = 91.639
				text = ""
			intervals [221]:
				xmin = 91.639
				xmax = 91.879
				text = "would"
			intervals [222]:
				xmin = 91.879
				xmax = 92.059
				text = "be"
			intervals [223]:
				xmin = 92.059
				xmax = 92.289
				text = "it"
			intervals [224]:
				xmin = 92.289
				xmax = 93.5492
				text = ""
			intervals [225]:
				xmin = 93.5492
				xmax = 93.9992
				text = "everybody"
			intervals [226]:
				xmin = 93.9992
				xmax = 94.0292
				text = "d"
			intervals [227]:
				xmin = 94.0292
				xmax = 94.3992
				text = "run"
			intervals [228]:
				xmin = 94.3992
				xmax = 94.5192
				text = ""
			intervals [229]:
				xmin = 94.5192
				xmax = 94.8192
				text = "if"
			intervals [230]:
				xmin = 94.8192
				xmax = 94.9294
				text = ""
			intervals [231]:
				xmin = 94.9294
				xmax = 95.0194
				text = "the"
			intervals [232]:
				xmin = 95.0194
				xmax = 95.2094
				text = "one"
			intervals [233]:
				xmin = 95.2094
				xmax = 95.3594
				text = "who"
			intervals [234]:
				xmin = 95.3594
				xmax = 95.5294
				text = "got"
			intervals [235]:
				xmin = 95.5294
				xmax = 95.8394
				text = "caught"
			intervals [236]:
				xmin = 95.8394
				xmax = 96.0034
				text = ""
			intervals [237]:
				xmin = 96.0034
				xmax = 96.1934
				text = "would"
			intervals [238]:
				xmin = 96.1934
				xmax = 96.4034
				text = "get"
			intervals [239]:
				xmin = 96.4034
				xmax = 96.5934
				text = "hit"
			intervals [240]:
				xmin = 96.5934
				xmax = 97.1528
				text = ""
			intervals [241]:
				xmin = 97.1528
				xmax = 97.3728
				text = "maybe"
			intervals [242]:
				xmin = 97.3728
				xmax = 97.8032
				text = ""
			intervals [243]:
				xmin = 97.8032
				xmax = 98.0432
				text = "three"
			intervals [244]:
				xmin = 98.0432
				xmax = 98.1032
				text = "or"
			intervals [245]:
				xmin = 98.1032
				xmax = 98.3132
				text = "four"
			intervals [246]:
				xmin = 98.3132
				xmax = 98.7532
				text = "times"
			intervals [247]:
				xmin = 98.7532
				xmax = 98.8732
				text = "on"
			intervals [248]:
				xmin = 98.8732
				xmax = 98.9432
				text = "the"
			intervals [249]:
				xmin = 98.9432
				xmax = 99.3632
				text = "shoulder"
			intervals [250]:
				xmin = 99.3632
				xmax = 99.3932
				text = ""
			intervals [251]:
				xmin = 99.3932
				xmax = 99.8432
				text = "somewhere"
			intervals [252]:
				xmin = 99.8432
				xmax = 101.5055
				text = ""
			intervals [253]:
				xmin = 101.5055
				xmax = 101.9455
				text = "and"
			intervals [254]:
				xmin = 101.9455
				xmax = 102.4302
				text = ""
			intervals [255]:
				xmin = 102.4302
				xmax = 102.5302
				text = "if"
			intervals [256]:
				xmin = 102.5302
				xmax = 102.6702
				text = "you"
			intervals [257]:
				xmin = 102.6702
				xmax = 102.8002
				text = "could"
			intervals [258]:
				xmin = 102.8002
				xmax = 102.9602
				text = "hit"
			intervals [259]:
				xmin = 102.9602
				xmax = 103.2002
				text = "pretty"
			intervals [260]:
				xmin = 103.2002
				xmax = 103.5702
				text = "hard"
			intervals [261]:
				xmin = 103.5702
				xmax = 104.8502
				text = "<unk>"
			intervals [262]:
				xmin = 104.8502
				xmax = 105.0202
				text = "you"
			intervals [263]:
				xmin = 105.0202
				xmax = 105.1202
				text = "would"
			intervals [264]:
				xmin = 105.1202
				xmax = 105.3802
				text = "never"
			intervals [265]:
				xmin = 105.3802
				xmax = 105.5102
				text = "be"
			intervals [266]:
				xmin = 105.5102
				xmax = 105.7302
				text = "it"
			intervals [267]:
				xmin = 105.7302
				xmax = 107.1902
				text = "<unk>"
			intervals [268]:
				xmin = 107.1902
				xmax = 109.7534
				text = ""
			intervals [269]:
				xmin = 109.7534
				xmax = 110.0734
				text = "and"
			intervals [270]:
				xmin = 110.0734
				xmax = 116.4001
				text = ""
			intervals [271]:
				xmin = 116.4001
				xmax = 116.6501
				text = "oh"
			intervals [272]:
				xmin = 116.6501
				xmax = 117.3191
				text = ""
			intervals [273]:
				xmin = 117.3191
				xmax = 117.7491
				text = "sometime"
			intervals [274]:
				xmin = 117.7491
				xmax = 117.8791
				text = "we"
			intervals [275]:
				xmin = 117.8791
				xmax = 117.9091
				text = "d"
			intervals [276]:
				xmin = 117.9091
				xmax = 118.5838
				text = ""
			intervals [277]:
				xmin = 118.5838
				xmax = 118.9238
				text = "flip"
			intervals [278]:
				xmin = 118.9238
				xmax = 118.9738
				text = "a"
			intervals [279]:
				xmin = 118.9738
				xmax = 119.3238
				text = "coin"
			intervals [280]:
				xmin = 119.3238
				xmax = 119.3738
				text = "or"
			intervals [281]:
				xmin = 119.3738
				xmax = 119.4038
				text = ""
			intervals [282]:
				xmin = 119.4038
				xmax = 119.7938
				text = "something"
			intervals [283]:
				xmin = 119.7938
				xmax = 119.8238
				text = ""
			intervals [284]:
				xmin = 119.8238
				xmax = 120.0338
				text = "or"
			intervals [285]:
				xmin = 120.0338
				xmax = 121.6435
				text = ""
			intervals [286]:
				xmin = 121.6435
				xmax = 121.7835
				text = "or"
			intervals [287]:
				xmin = 121.7835
				xmax = 122.0635
				text = "just"
			intervals [288]:
				xmin = 122.0635
				xmax = 122.2435
				text = "e"
			intervals [289]:
				xmin = 122.2435
				xmax = 122.6135
				text = "everybody"
			intervals [290]:
				xmin = 122.6135
				xmax = 122.7035
				text = "would"
			intervals [291]:
				xmin = 122.7035
				xmax = 122.9035
				text = "come"
			intervals [292]:
				xmin = 122.9035
				xmax = 123.0335
				text = "out"
			intervals [293]:
				xmin = 123.0335
				xmax = 123.1335
				text = "and"
			intervals [294]:
				xmin = 123.1335
				xmax = 123.4335
				text = "say"
			intervals [295]:
				xmin = 123.4335
				xmax = 123.4635
				text = ""
			intervals [296]:
				xmin = 123.4635
				xmax = 123.7735
				text = "well"
			intervals [297]:
				xmin = 123.7735
				xmax = 124.0071
				text = ""
			intervals [298]:
				xmin = 124.0071
				xmax = 124.2771
				text = "not"
			intervals [299]:
				xmin = 124.2771
				xmax = 124.4271
				text = "it"
			intervals [300]:
				xmin = 124.4271
				xmax = 124.4571
				text = ""
			intervals [301]:
				xmin = 124.4571
				xmax = 124.6971
				text = "not"
			intervals [302]:
				xmin = 124.6971
				xmax = 124.8171
				text = "it"
			intervals [303]:
				xmin = 124.8171
				xmax = 124.8971
				text = "you"
			intervals [304]:
				xmin = 124.8971
				xmax = 125.0571
				text = "know"
			intervals [305]:
				xmin = 125.0571
				xmax = 125.0971
				text = ""
			intervals [306]:
				xmin = 125.0971
				xmax = 125.1271
				text = "or"
			intervals [307]:
				xmin = 125.1271
				xmax = 125.1571
				text = ""
			intervals [308]:
				xmin = 125.1571
				xmax = 125.5171
				text = "something"
			intervals [309]:
				xmin = 125.5171
				xmax = 125.6671
				text = "like"
			intervals [310]:
				xmin = 125.6671
				xmax = 125.8071
				text = "that"
			intervals [311]:
				xmin = 125.8071
				xmax = 127.4408
				text = ""
			intervals [312]:
				xmin = 127.4408
				xmax = 127.5508
				text = "or"
			intervals [313]:
				xmin = 127.5508
				xmax = 127.7508
				text = "then"
			intervals [314]:
				xmin = 127.7508
				xmax = 128.0208
				text = "yeah"
			intervals [315]:
				xmin = 128.0208
				xmax = 128.1508
				text = "the"
			intervals [316]:
				xmin = 128.1508
				xmax = 128.4508
				text = "few"
			intervals [317]:
				xmin = 128.4508
				xmax = 128.7277
				text = ""
			intervals [318]:
				xmin = 128.7277
				xmax = 128.7977
				text = "who"
			intervals [319]:
				xmin = 128.7977
				xmax = 129.0777
				text = "wanted"
			intervals [320]:
				xmin = 129.0777
				xmax = 129.1377
				text = "to"
			intervals [321]:
				xmin = 129.1377
				xmax = 129.1677
				text = ""
			intervals [322]:
				xmin = 129.1677
				xmax = 129.3877
				text = "be"
			intervals [323]:
				xmin = 129.3877
				xmax = 129.5277
				text = "it"
			intervals [324]:
				xmin = 129.5277
				xmax = 130.9677
				text = "<unk>"
			intervals [325]:
				xmin = 130.9677
				xmax = 132.6339
				text = ""
			intervals [326]:
				xmin = 132.6339
				xmax = 133.1039
				text = "yes"
			intervals [327]:
				xmin = 133.1039
				xmax = 140.2007
				text = ""
			intervals [328]:
				xmin = 140.2007
				xmax = 140.5907
				text = "uh"
			intervals [329]:
				xmin = 140.5907
				xmax = 141.3597
				text = ""
			intervals [330]:
				xmin = 141.3597
				xmax = 141.5497
				text = "any"
			intervals [331]:
				xmin = 141.5497
				xmax = 142.0097
				text = "rhymes"
			intervals [332]:
				xmin = 142.0097
				xmax = 142.3997
				text = "no"
			intervals [333]:
				xmin = 142.3997
				xmax = 142.4497
				text = ""
			intervals [334]:
				xmin = 142.4497
				xmax = 142.8097
				text = "never"
			intervals [335]:
				xmin = 142.8097
				xmax = 142.9897
				text = "use"
			intervals [336]:
				xmin = 142.9897
				xmax = 143.1797
				text = "any"
			intervals [337]:
				xmin = 143.1797
				xmax = 143.8297
				text = "rhymes"
			intervals [338]:
				xmin = 143.8297
				xmax = 148.7658
				text = ""
			intervals [339]:
				xmin = 148.7658
				xmax = 148.8958
				text = "well"
			intervals [340]:
				xmin = 148.8958
				xmax = 149.0858
				text = "not"
			intervals [341]:
				xmin = 149.0858
				xmax = 149.2358
				text = "when"
			intervals [342]:
				xmin = 149.2358
				xmax = 149.3358
				text = "i"
			intervals [343]:
				xmin = 149.3358
				xmax = 149.4758
				text = "was"
			intervals [344]:
				xmin = 149.4758
				xmax = 149.7058
				text = "ten"
			intervals [345]:
				xmin = 149.7058
				xmax = 149.9258
				text = "years"
			intervals [346]:
				xmin = 149.9258
				xmax = 150.1758
				text = "old"
			intervals [347]:
				xmin = 150.1758
				xmax = 150.8758
				text = "<unk>"
			intervals [348]:
				xmin = 150.8758
				xmax = 151.1761
				text = ""
			intervals [349]:
				xmin = 151.1761
				xmax = 151.2761
				text = "y-"
			intervals [350]:
				xmin = 151.2761
				xmax = 152.0072
				text = ""
			intervals [351]:
				xmin = 152.0072
				xmax = 152.4872
				text = "yes"
			intervals [352]:
				xmin = 152.4872
				xmax = 152.6772
				text = "when"
			intervals [353]:
				xmin = 152.6772
				xmax = 152.7272
				text = "i"
			intervals [354]:
				xmin = 152.7272
				xmax = 152.8572
				text = "was"
			intervals [355]:
				xmin = 152.8572
				xmax = 153.0312
				text = ""
			intervals [356]:
				xmin = 153.0312
				xmax = 153.1412
				text = "you"
			intervals [357]:
				xmin = 153.1412
				xmax = 153.3412
				text = "know"
			intervals [358]:
				xmin = 153.3412
				xmax = 154.0426
				text = ""
			intervals [359]:
				xmin = 154.0426
				xmax = 154.1826
				text = "real"
			intervals [360]:
				xmin = 154.1826
				xmax = 154.5826
				text = "young"
			intervals [361]:
				xmin = 154.5826
				xmax = 158.6765
				text = ""
			intervals [362]:
				xmin = 158.6765
				xmax = 158.7865
				text = "let"
			intervals [363]:
				xmin = 158.7865
				xmax = 158.8565
				text = "s"
			intervals [364]:
				xmin = 158.8565
				xmax = 158.8865
				text = ""
			intervals [365]:
				xmin = 158.8865
				xmax = 158.9865
				text = "see"
			intervals [366]:
				xmin = 158.9865
				xmax = 159.1665
				text = "if"
			intervals [367]:
				xmin = 159.1665
				xmax = 159.2465
				text = "i"
			intervals [368]:
				xmin = 159.2465
				xmax = 159.3665
				text = "can"
			intervals [369]:
				xmin = 159.3665
				xmax = 159.7565
				text = "remember"
			intervals [370]:
				xmin = 159.7565
				xmax = 159.9965
				text = "any"
			intervals [371]:
				xmin = 159.9965
				xmax = 160.1165
				text = "of"
			intervals [372]:
				xmin = 160.1165
				xmax = 160.1465
				text = ""
			intervals [373]:
				xmin = 160.1465
				xmax = 160.4565
				text = "'em"
			intervals [374]:
				xmin = 160.4565
				xmax = 167.4399
				text = ""
			intervals [375]:
				xmin = 167.4399
				xmax = 167.6799
				text = "well"
			intervals [376]:
				xmin = 167.6799
				xmax = 167.8899
				text = "i"
			intervals [377]:
				xmin = 167.8899
				xmax = 168.4803
				text = ""
			intervals [378]:
				xmin = 168.4803
				xmax = 168.9203
				text = "actually"
			intervals [379]:
				xmin = 168.9203
				xmax = 170.0342
				text = ""
			intervals [380]:
				xmin = 170.0342
				xmax = 170.2842
				text = "those"
			intervals [381]:
				xmin = 170.2842
				xmax = 170.4142
				text = "were"
			intervals [382]:
				xmin = 170.4142
				xmax = 170.7642
				text = "girl"
			intervals [383]:
				xmin = 170.7642
				xmax = 170.8242
				text = "s"
			intervals [384]:
				xmin = 170.8242
				xmax = 171.1942
				text = "games"
			intervals [385]:
				xmin = 171.1942
				xmax = 171.4542
				text = "using"
			intervals [386]:
				xmin = 171.4542
				xmax = 171.5342
				text = "the"
			intervals [387]:
				xmin = 171.5342
				xmax = 171.7542
				text = "<unk>"
			intervals [388]:
				xmin = 171.7542
				xmax = 172.1319
				text = ""
			intervals [389]:
				xmin = 172.1319
				xmax = 172.4519
				text = "using"
			intervals [390]:
				xmin = 172.4519
				xmax = 172.6684
				text = ""
			intervals [391]:
				xmin = 172.6684
				xmax = 173.0784
				text = "using"
			intervals [392]:
				xmin = 173.0784
				xmax = 173.2884
				text = "the"
			intervals [393]:
				xmin = 173.2884
				xmax = 173.3984
				text = ""
			intervals [394]:
				xmin = 173.3984
				xmax = 173.9284
				text = "rhymes"
			intervals [395]:
				xmin = 173.9284
				xmax = 174.0384
				text = "and"
			intervals [396]:
				xmin = 174.0384
				xmax = 174.3784
				text = "stuff"
			intervals [397]:
				xmin = 174.3784
				xmax = 179.1931
				text = ""
			intervals [398]:
				xmin = 179.1931
				xmax = 179.3631
				text = "oh"
			intervals [399]:
				xmin = 179.3631
				xmax = 179.5731
				text = "they"
			intervals [400]:
				xmin = 179.5731
				xmax = 179.6231
				text = "d"
			intervals [401]:
				xmin = 179.6231
				xmax = 179.9031
				text = "use"
			intervals [402]:
				xmin = 179.9031
				xmax = 180.0731
				text = "'em"
			intervals [403]:
				xmin = 180.0731
				xmax = 181.1289
				text = ""
			intervals [404]:
				xmin = 181.1289
				xmax = 181.5489
				text = "jumping"
			intervals [405]:
				xmin = 181.5489
				xmax = 181.7789
				text = "rope"
			intervals [406]:
				xmin = 181.7789
				xmax = 182.1506
				text = ""
			intervals [407]:
				xmin = 182.1506
				xmax = 182.5506
				text = "mostly"
			intervals [408]:
				xmin = 182.5506
				xmax = 188.3164
				text = ""
			intervals [409]:
				xmin = 188.3164
				xmax = 188.5864
				text = "well"
			intervals [410]:
				xmin = 188.5864
				xmax = 188.8564
				text = "uh"
			intervals [411]:
				xmin = 188.8564
				xmax = 188.9364
				text = "i"
			intervals [412]:
				xmin = 188.9364
				xmax = 189.3364
				text = "mean"
			intervals [413]:
				xmin = 189.3364
				xmax = 189.5907
				text = ""
			intervals [414]:
				xmin = 189.5907
				xmax = 189.7707
				text = "you"
			intervals [415]:
				xmin = 189.7707
				xmax = 189.9107
				text = "be"
			intervals [416]:
				xmin = 189.9107
				xmax = 190.2707
				text = "playing"
			intervals [417]:
				xmin = 190.2707
				xmax = 190.5607
				text = "around"
			intervals [418]:
				xmin = 190.5607
				xmax = 190.6507
				text = "the"
			intervals [419]:
				xmin = 190.6507
				xmax = 191.0207
				text = "girls"
			intervals [420]:
				xmin = 191.0207
				xmax = 191.1307
				text = "i"
			intervals [421]:
				xmin = 191.1307
				xmax = 191.5368
				text = ""
			intervals [422]:
				xmin = 191.5368
				xmax = 191.6168
				text = "i"
			intervals [423]:
				xmin = 191.6168
				xmax = 191.8068
				text = "mean"
			intervals [424]:
				xmin = 191.8068
				xmax = 191.9368
				text = "i"
			intervals [425]:
				xmin = 191.9368
				xmax = 192.0768
				text = "could"
			intervals [426]:
				xmin = 192.0768
				xmax = 192.3768
				text = "learn"
			intervals [427]:
				xmin = 192.3768
				xmax = 192.4768
				text = "'em"
			intervals [428]:
				xmin = 192.4768
				xmax = 193.4709
				text = ""
			intervals [429]:
				xmin = 193.4709
				xmax = 193.6609
				text = "but"
			intervals [430]:
				xmin = 193.6609
				xmax = 193.8909
				text = "uh"
			intervals [431]:
				xmin = 193.8909
				xmax = 194.1587
				text = ""
			intervals [432]:
				xmin = 194.1587
				xmax = 194.2287
				text = "you"
			intervals [433]:
				xmin = 194.2287
				xmax = 194.2587
				text = ""
			intervals [434]:
				xmin = 194.2587
				xmax = 194.3387
				text = "know"
			intervals [435]:
				xmin = 194.3387
				xmax = 194.5487
				text = "every"
			intervals [436]:
				xmin = 194.5487
				xmax = 194.6287
				text = ""
			intervals [437]:
				xmin = 194.6287
				xmax = 195.0587
				text = "everyone"
			intervals [438]:
				xmin = 195.0587
				xmax = 195.3087
				text = "didn't"
			intervals [439]:
				xmin = 195.3087
				xmax = 195.8845
				text = ""
			intervals [440]:
				xmin = 195.8845
				xmax = 196.0945
				text = "try"
			intervals [441]:
				xmin = 196.0945
				xmax = 196.2045
				text = "to"
			intervals [442]:
				xmin = 196.2045
				xmax = 196.4745
				text = "learn"
			intervals [443]:
				xmin = 196.4745
				xmax = 196.6845
				text = "'em"
			intervals [444]:
				xmin = 196.6845
				xmax = 197.8816
				text = ""
			intervals [445]:
				xmin = 197.8816
				xmax = 198.0316
				text = "but"
			intervals [446]:
				xmin = 198.0316
				xmax = 198.1416
				text = "i"
			intervals [447]:
				xmin = 198.1416
				xmax = 198.1816
				text = "d"
			intervals [448]:
				xmin = 198.1816
				xmax = 198.4116
				text = "hear"
			intervals [449]:
				xmin = 198.4116
				xmax = 198.4916
				text = "'em"
			intervals [450]:
				xmin = 198.4916
				xmax = 198.5216
				text = ""
			intervals [451]:
				xmin = 198.5216
				xmax = 198.8816
				text = "playing"
			intervals [452]:
				xmin = 198.8816
				xmax = 198.9816
				text = "and"
			intervals [453]:
				xmin = 198.9816
				xmax = 199.0516
				text = "you"
			intervals [454]:
				xmin = 199.0516
				xmax = 199.1816
				text = "know"
			intervals [455]:
				xmin = 199.1816
				xmax = 199.2116
				text = ""
			intervals [456]:
				xmin = 199.2116
				xmax = 199.3916
				text = "i"
			intervals [457]:
				xmin = 199.3916
				xmax = 199.4216
				text = ""
			intervals [458]:
				xmin = 199.4216
				xmax = 199.5216
				text = "could"
			intervals [459]:
				xmin = 199.5216
				xmax = 200.9037
				text = ""
			intervals [460]:
				xmin = 200.9037
				xmax = 201.2237
				text = "knew"
			intervals [461]:
				xmin = 201.2237
				xmax = 201.2537
				text = ""
			intervals [462]:
				xmin = 201.2537
				xmax = 201.3837
				text = "what"
			intervals [463]:
				xmin = 201.3837
				xmax = 201.4537
				text = "it"
			intervals [464]:
				xmin = 201.4537
				xmax = 201.6237
				text = "was"
			intervals [465]:
				xmin = 201.6237
				xmax = 201.7937
				text = "all"
			intervals [466]:
				xmin = 201.7937
				xmax = 202.0637
				text = "about"
			intervals [467]:
				xmin = 202.0637
				xmax = 202.1937
				text = ""
			intervals [468]:
				xmin = 202.1937
				xmax = 202.3037
				text = "but"
			intervals [469]:
				xmin = 202.3037
				xmax = 202.9074
				text = ""
			intervals [470]:
				xmin = 202.9074
				xmax = 203.0274
				text = "i"
			intervals [471]:
				xmin = 203.0274
				xmax = 203.2474
				text = "never"
			intervals [472]:
				xmin = 203.2474
				xmax = 203.3074
				text = ""
			intervals [473]:
				xmin = 203.3074
				xmax = 203.6274
				text = "played"
			intervals [474]:
				xmin = 203.6274
				xmax = 203.7074
				text = "it"
			intervals [475]:
				xmin = 203.7074
				xmax = 214.8592
				text = ""
			intervals [476]:
				xmin = 214.8592
				xmax = 215.2892
				text = "well"
			intervals [477]:
				xmin = 215.2892
				xmax = 216.576
				text = ""
			intervals [478]:
				xmin = 216.576
				xmax = 216.776
				text = "it"
			intervals [479]:
				xmin = 216.776
				xmax = 216.806
				text = ""
			intervals [480]:
				xmin = 216.806
				xmax = 216.966
				text = "it"
			intervals [481]:
				xmin = 216.966
				xmax = 217.156
				text = "we"
			intervals [482]:
				xmin = 217.156
				xmax = 217.3528
				text = ""
			intervals [483]:
				xmin = 217.3528
				xmax = 217.5928
				text = "played"
			intervals [484]:
				xmin = 217.5928
				xmax = 217.7828
				text = "other"
			intervals [485]:
				xmin = 217.7828
				xmax = 218.0528
				text = "games"
			intervals [486]:
				xmin = 218.0528
				xmax = 218.1728
				text = "with"
			intervals [487]:
				xmin = 218.1728
				xmax = 218.6128
				text = "chasing"
			intervals [488]:
				xmin = 218.6128
				xmax = 218.8828
				text = "yeah"
			intervals [489]:
				xmin = 218.8828
				xmax = 218.9128
				text = ""
			intervals [490]:
				xmin = 218.9128
				xmax = 218.9928
				text = "we"
			intervals [491]:
				xmin = 218.9928
				xmax = 219.0328
				text = "d"
			intervals [492]:
				xmin = 219.0328
				xmax = 219.4628
				text = "chasing"
			intervals [493]:
				xmin = 219.4628
				xmax = 219.7528
				text = "girls"
			intervals [494]:
				xmin = 219.7528
				xmax = 221.7228
				text = "<unk>"
			intervals [495]:
				xmin = 221.7228
				xmax = 227.6148
				text = ""
			intervals [496]:
				xmin = 227.6148
				xmax = 227.7248
				text = "you"
			intervals [497]:
				xmin = 227.7248
				xmax = 228.0348
				text = "know"
			intervals [498]:
				xmin = 228.0348
				xmax = 230.2373
				text = ""
			intervals [499]:
				xmin = 230.2373
				xmax = 230.4473
				text = "well"
			intervals [500]:
				xmin = 230.4473
				xmax = 230.5273
				text = "it"
			intervals [501]:
				xmin = 230.5273
				xmax = 230.6773
				text = "was"
			intervals [502]:
				xmin = 230.6773
				xmax = 230.7073
				text = ""
			intervals [503]:
				xmin = 230.7073
				xmax = 231.0173
				text = "just"
			intervals [504]:
				xmin = 231.0173
				xmax = 231.0573
				text = ""
			intervals [505]:
				xmin = 231.0573
				xmax = 231.5073
				text = "well"
			intervals [506]:
				xmin = 231.5073
				xmax = 231.8473
				text = "just"
			intervals [507]:
				xmin = 231.8473
				xmax = 232.0701
				text = ""
			intervals [508]:
				xmin = 232.0701
				xmax = 232.5401
				text = "playing"
			intervals [509]:
				xmin = 232.5401
				xmax = 233.1844
				text = ""
			intervals [510]:
				xmin = 233.1844
				xmax = 233.4244
				text = "for"
			intervals [511]:
				xmin = 233.4244
				xmax = 233.7644
				text = "fun"
			intervals [512]:
				xmin = 233.7644
				xmax = 233.9044
				text = "and"
			intervals [513]:
				xmin = 233.9044
				xmax = 234.0062
				text = ""
			intervals [514]:
				xmin = 234.0062
				xmax = 234.4362
				text = "anything"
			intervals [515]:
				xmin = 234.4362
				xmax = 234.5862
				text = "you"
			intervals [516]:
				xmin = 234.5862
				xmax = 234.7762
				text = "want"
			intervals [517]:
				xmin = 234.7762
				xmax = 234.8462
				text = "to"
			intervals [518]:
				xmin = 234.8462
				xmax = 235.1162
				text = "add"
			intervals [519]:
				xmin = 235.1162
				xmax = 235.2362
				text = "to"
			intervals [520]:
				xmin = 235.2362
				xmax = 235.2962
				text = "it"
			intervals [521]:
				xmin = 235.2962
				xmax = 236.5462
				text = "<unk>"
			intervals [522]:
				xmin = 236.5462
				xmax = 245.4138
				text = ""
			intervals [523]:
				xmin = 245.4138
				xmax = 245.7438
				text = "well"
			intervals [524]:
				xmin = 245.7438
				xmax = 245.8838
				text = ""
			intervals [525]:
				xmin = 245.8838
				xmax = 246.2338
				text = "no"
			intervals [526]:
				xmin = 246.2338
				xmax = 246.5138
				text = "not"
			intervals [527]:
				xmin = 246.5138
				xmax = 246.8414
				text = ""
			intervals [528]:
				xmin = 246.8414
				xmax = 247.0714
				text = "not"
			intervals [529]:
				xmin = 247.0714
				xmax = 247.2314
				text = "when"
			intervals [530]:
				xmin = 247.2314
				xmax = 247.3414
				text = "i"
			intervals [531]:
				xmin = 247.3414
				xmax = 247.5514
				text = "was"
			intervals [532]:
				xmin = 247.5514
				xmax = 247.8614
				text = "ten"
			intervals [533]:
				xmin = 247.8614
				xmax = 248.0214
				text = "uh"
			intervals [534]:
				xmin = 248.0214
				xmax = 248.5302
				text = ""
			intervals [535]:
				xmin = 248.5302
				xmax = 248.6302
				text = "i"
			intervals [536]:
				xmin = 248.6302
				xmax = 248.8502
				text = "never"
			intervals [537]:
				xmin = 248.8502
				xmax = 249.0802
				text = "was"
			intervals [538]:
				xmin = 249.0802
				xmax = 249.3202
				text = "very"
			intervals [539]:
				xmin = 249.3202
				xmax = 249.5002
				text = "good"
			intervals [540]:
				xmin = 249.5002
				xmax = 249.6002
				text = "at"
			intervals [541]:
				xmin = 249.6002
				xmax = 249.6702
				text = ""
			intervals [542]:
				xmin = 249.6702
				xmax = 250.3102
				text = "baseball"
			intervals [543]:
				xmin = 250.3102
				xmax = 251.733
				text = ""
			intervals [544]:
				xmin = 251.733
				xmax = 251.933
				text = "but"
			intervals [545]:
				xmin = 251.933
				xmax = 252.073
				text = ""
			intervals [546]:
				xmin = 252.073
				xmax = 252.503
				text = "<unk>"
			intervals [547]:
				xmin = 252.503
				xmax = 252.9183
				text = ""
			intervals [548]:
				xmin = 252.9183
				xmax = 253.0883
				text = "i"
			intervals [549]:
				xmin = 253.0883
				xmax = 253.3583
				text = "didn't"
			intervals [550]:
				xmin = 253.3583
				xmax = 253.7804
				text = ""
			intervals [551]:
				xmin = 253.7804
				xmax = 254.0804
				text = "i"
			intervals [552]:
				xmin = 254.0804
				xmax = 254.2439
				text = ""
			intervals [553]:
				xmin = 254.2439
				xmax = 254.5039
				text = "matter"
			intervals [554]:
				xmin = 254.5039
				xmax = 254.7639
				text = "fact"
			intervals [555]:
				xmin = 254.7639
				xmax = 254.8539
				text = "i"
			intervals [556]:
				xmin = 254.8539
				xmax = 254.9739
				text = "didn't"
			intervals [557]:
				xmin = 254.9739
				xmax = 255.1039
				text = "even"
			intervals [558]:
				xmin = 255.1039
				xmax = 255.1639
				text = ""
			intervals [559]:
				xmin = 255.1639
				xmax = 255.3339
				text = "p-"
			intervals [560]:
				xmin = 255.3339
				xmax = 255.3639
				text = "s"
			intervals [561]:
				xmin = 255.3639
				xmax = 255.5839
				text = "p-"
			intervals [562]:
				xmin = 255.5839
				xmax = 255.8639
				text = "start"
			intervals [563]:
				xmin = 255.8639
				xmax = 256.0039
				text = ""
			intervals [564]:
				xmin = 256.0039
				xmax = 256.1239
				text = "you"
			intervals [565]:
				xmin = 256.1239
				xmax = 256.2739
				text = "know"
			intervals [566]:
				xmin = 256.2739
				xmax = 256.4439
				text = "and"
			intervals [567]:
				xmin = 256.4439
				xmax = 256.7639
				text = ""
			intervals [568]:
				xmin = 256.7639
				xmax = 257.0839
				text = "playing"
			intervals [569]:
				xmin = 257.0839
				xmax = 257.4539
				text = "sports"
			intervals [570]:
				xmin = 257.4539
				xmax = 257.7139
				text = "real"
			intervals [571]:
				xmin = 257.7139
				xmax = 258.1539
				text = "regular"
			intervals [572]:
				xmin = 258.1539
				xmax = 258.3639
				text = "til"
			intervals [573]:
				xmin = 258.3639
				xmax = 258.4439
				text = "i"
			intervals [574]:
				xmin = 258.4439
				xmax = 258.5539
				text = "was"
			intervals [575]:
				xmin = 258.5539
				xmax = 258.7639
				text = "about"
			intervals [576]:
				xmin = 258.7639
				xmax = 259.5906
				text = ""
			intervals [577]:
				xmin = 259.5906
				xmax = 260.1206
				text = "fourteen"
			intervals [578]:
				xmin = 260.1206
				xmax = 260.5906
				text = "fifteen"
			intervals [579]:
				xmin = 260.5906
				xmax = 260.8406
				text = "years"
			intervals [580]:
				xmin = 260.8406
				xmax = 261.1106
				text = "old"
			intervals [581]:
				xmin = 261.1106
				xmax = 262.1429
				text = ""
			intervals [582]:
				xmin = 262.1429
				xmax = 262.4729
				text = "and"
			intervals [583]:
				xmin = 262.4729
				xmax = 262.5029
				text = ""
			intervals [584]:
				xmin = 262.5029
				xmax = 262.6629
				text = "i"
			intervals [585]:
				xmin = 262.6629
				xmax = 263.0129
				text = "started"
			intervals [586]:
				xmin = 263.0129
				xmax = 263.3129
				text = "playing"
			intervals [587]:
				xmin = 263.3129
				xmax = 263.9029
				text = "football"
			intervals [588]:
				xmin = 263.9029
				xmax = 263.9729
				text = ""
			intervals [589]:
				xmin = 263.9729
				xmax = 264.0929
				text = "i"
			intervals [590]:
				xmin = 264.0929
				xmax = 264.3229
				text = "was"
			intervals [591]:
				xmin = 264.3229
				xmax = 264.4952
				text = ""
			intervals [592]:
				xmin = 264.4952
				xmax = 264.6952
				text = "real"
			intervals [593]:
				xmin = 264.6952
				xmax = 264.8952
				text = "good"
			intervals [594]:
				xmin = 264.8952
				xmax = 264.9952
				text = "at"
			intervals [595]:
				xmin = 264.9952
				xmax = 265.2452
				text = "that"
			intervals [596]:
				xmin = 265.2452
				xmax = 265.3989
				text = ""
			intervals [597]:
				xmin = 265.3989
				xmax = 265.4789
				text = "and"
			intervals [598]:
				xmin = 265.4789
				xmax = 265.5189
				text = ""
			intervals [599]:
				xmin = 265.5189
				xmax = 266.3189
				text = "basketball"
			intervals [600]:
				xmin = 266.3189
				xmax = 267.0144
				text = ""
			intervals [601]:
				xmin = 267.0144
				xmax = 267.6944
				text = "baseball"
			intervals [602]:
				xmin = 267.6944
				xmax = 267.9144
				text = "is"
			intervals [603]:
				xmin = 267.9144
				xmax = 268.1594
				text = ""
			intervals [604]:
				xmin = 268.1594
				xmax = 268.4994
				text = "just"
			intervals [605]:
				xmin = 268.4994
				xmax = 268.6394
				text = ""
			intervals [606]:
				xmin = 268.6394
				xmax = 268.9194
				text = "wasn't"
			intervals [607]:
				xmin = 268.9194
				xmax = 269.4794
				text = "becoming"
			intervals [608]:
				xmin = 269.4794
				xmax = 270.5657
				text = ""
			intervals [609]:
				xmin = 270.5657
				xmax = 270.6757
				text = "no"
			intervals [610]:
				xmin = 270.6757
				xmax = 275.9778
				text = ""
			intervals [611]:
				xmin = 275.9778
				xmax = 276.2278
				text = "well"
			intervals [612]:
				xmin = 276.2278
				xmax = 276.3678
				text = "we"
			intervals [613]:
				xmin = 276.3678
				xmax = 276.5678
				text = "had"
			intervals [614]:
				xmin = 276.5678
				xmax = 276.6678
				text = "a"
			intervals [615]:
				xmin = 276.6678
				xmax = 276.9107
				text = ""
			intervals [616]:
				xmin = 276.9107
				xmax = 277.1707
				text = "always"
			intervals [617]:
				xmin = 277.1707
				xmax = 277.3407
				text = "had"
			intervals [618]:
				xmin = 277.3407
				xmax = 277.4107
				text = "a"
			intervals [619]:
				xmin = 277.4107
				xmax = 277.8907
				text = "sandlot"
			intervals [620]:
				xmin = 277.8907
				xmax = 277.9207
				text = ""
			intervals [621]:
				xmin = 277.9207
				xmax = 278.2707
				text = "team"
			intervals [622]:
				xmin = 278.2707
				xmax = 278.580
				text = ""
			intervals [623]:
				xmin = 278.580
				xmax = 278.990
				text = "around"
			intervals [624]:
				xmin = 278.990
				xmax = 279.160
				text = "where"
			intervals [625]:
				xmin = 279.160
				xmax = 279.230
				text = "i"
			intervals [626]:
				xmin = 279.230
				xmax = 279.570
				text = "lived"
			intervals [627]:
				xmin = 279.570
				xmax = 280.3112
				text = ""
			intervals [628]:
				xmin = 280.3112
				xmax = 280.4512
				text = "i"
			intervals [629]:
				xmin = 280.4512
				xmax = 280.7812
				text = "played"
			intervals [630]:
				xmin = 280.7812
				xmax = 280.9212
				text = "in"
			intervals [631]:
				xmin = 280.9212
				xmax = 281.3612
				text = "school"
			intervals [632]:
				xmin = 281.3612
				xmax = 281.5112
				text = "t"
			intervals [633]:
				xmin = 281.5112
				xmax = 281.5712
				text = ""
			intervals [634]:
				xmin = 281.5712
				xmax = 281.8412
				text = "too"
			intervals [635]:
				xmin = 281.8412
				xmax = 281.8712
				text = ""
			intervals [636]:
				xmin = 281.8712
				xmax = 281.9212
				text = "i"
			intervals [637]:
				xmin = 281.9212
				xmax = 281.9812
				text = ""
			intervals [638]:
				xmin = 281.9812
				xmax = 282.2312
				text = "played"
			intervals [639]:
				xmin = 282.2312
				xmax = 282.3612
				text = ""
			intervals [640]:
				xmin = 282.3612
				xmax = 282.5012
				text = "in"
			intervals [641]:
				xmin = 282.5012
				xmax = 282.7112
				text = "high"
			intervals [642]:
				xmin = 282.7112
				xmax = 283.0612
				text = "school"
			intervals [643]:
				xmin = 283.0612
				xmax = 288.763
				text = ""
			intervals [644]:
				xmin = 288.763
				xmax = 288.923
				text = "well"
			intervals [645]:
				xmin = 288.923
				xmax = 289.103
				text = "yes"
			intervals [646]:
				xmin = 289.103
				xmax = 289.233
				text = "we"
			intervals [647]:
				xmin = 289.233
				xmax = 289.363
				text = "had"
			intervals [648]:
				xmin = 289.363
				xmax = 289.393
				text = "a"
			intervals [649]:
				xmin = 289.393
				xmax = 290.073
				text = "organized"
			intervals [650]:
				xmin = 290.073
				xmax = 290.2569
				text = ""
			intervals [651]:
				xmin = 290.2569
				xmax = 290.4669
				text = "uh"
			intervals [652]:
				xmin = 290.4669
				xmax = 290.4969
				text = ""
			intervals [653]:
				xmin = 290.4969
				xmax = 290.8469
				text = "league"
			intervals [654]:
				xmin = 290.8469
				xmax = 291.1639
				text = ""
			intervals [655]:
				xmin = 291.1639
				xmax = 291.5439
				text = "uh"
			intervals [656]:
				xmin = 291.5439
				xmax = 291.7451
				text = ""
			intervals [657]:
				xmin = 291.7451
				xmax = 292.0151
				text = "yes"
			intervals [658]:
				xmin = 292.0151
				xmax = 292.1751
				text = ""
			intervals [659]:
				xmin = 292.1751
				xmax = 292.2651
				text = "it"
			intervals [660]:
				xmin = 292.2651
				xmax = 294.7266
				text = ""
			intervals [661]:
				xmin = 294.7266
				xmax = 294.9766
				text = "yes"
			intervals [662]:
				xmin = 294.9766
				xmax = 295.0766
				text = "we"
			intervals [663]:
				xmin = 295.0766
				xmax = 295.2266
				text = "had"
			intervals [664]:
				xmin = 295.2266
				xmax = 295.4666
				text = "ref"
			intervals [665]:
				xmin = 295.4666
				xmax = 295.6786
				text = ""
			intervals [666]:
				xmin = 295.6786
				xmax = 295.7586
				text = "we"
			intervals [667]:
				xmin = 295.7586
				xmax = 295.8786
				text = "had"
			intervals [668]:
				xmin = 295.8786
				xmax = 295.9286
				text = ""
			intervals [669]:
				xmin = 295.9286
				xmax = 296.6486
				text = "officials"
			intervals [670]:
				xmin = 296.6486
				xmax = 297.1155
				text = ""
			intervals [671]:
				xmin = 297.1155
				xmax = 297.7255
				text = "coaches"
			intervals [672]:
				xmin = 297.7255
				xmax = 298.5731
				text = ""
			intervals [673]:
				xmin = 298.5731
				xmax = 298.8231
				text = "from"
			intervals [674]:
				xmin = 298.8231
				xmax = 298.9331
				text = "the"
			intervals [675]:
				xmin = 298.9331
				xmax = 299.4968
				text = ""
			intervals [676]:
				xmin = 299.4968
				xmax = 299.7568
				text = "boy"
			intervals [677]:
				xmin = 299.7568
				xmax = 299.8568
				text = "s"
			intervals [678]:
				xmin = 299.8568
				xmax = 300.1168
				text = "club"
			intervals [679]:
				xmin = 300.1168
				xmax = 300.1568
				text = ""
			intervals [680]:
				xmin = 300.1568
				xmax = 300.4368
				text = "see"
			intervals [681]:
				xmin = 300.4368
				xmax = 300.6301
				text = ""
			intervals [682]:
				xmin = 300.6301
				xmax = 300.8301
				text = "where"
			intervals [683]:
				xmin = 300.8301
				xmax = 300.9801
				text = "i"
			intervals [684]:
				xmin = 300.9801
				xmax = 301.3901
				text = "lived"
			intervals [685]:
				xmin = 301.3901
				xmax = 301.6118
				text = ""
			intervals [686]:
				xmin = 301.6118
				xmax = 301.7118
				text = "in"
			intervals [687]:
				xmin = 301.7118
				xmax = 301.8718
				text = "that"
			intervals [688]:
				xmin = 301.8718
				xmax = 302.2118
				text = "particular"
			intervals [689]:
				xmin = 302.2118
				xmax = 302.5618
				text = "section"
			intervals [690]:
				xmin = 302.5618
				xmax = 302.6418
				text = "we"
			intervals [691]:
				xmin = 302.6418
				xmax = 302.7718
				text = "didn't"
			intervals [692]:
				xmin = 302.7718
				xmax = 302.9418
				text = "have"
			intervals [693]:
				xmin = 302.9418
				xmax = 303.0118
				text = "a"
			intervals [694]:
				xmin = 303.0118
				xmax = 303.2318
				text = "boy"
			intervals [695]:
				xmin = 303.2318
				xmax = 303.3318
				text = "s"
			intervals [696]:
				xmin = 303.3318
				xmax = 303.6818
				text = "club"
			intervals [697]:
				xmin = 303.6818
				xmax = 303.8618
				text = "out"
			intervals [698]:
				xmin = 303.8618
				xmax = 304.0418
				text = "there"
			intervals [699]:
				xmin = 304.0418
				xmax = 304.5097
				text = ""
			intervals [700]:
				xmin = 304.5097
				xmax = 304.6897
				text = "we"
			intervals [701]:
				xmin = 304.6897
				xmax = 305.0397
				text = "formed"
			intervals [702]:
				xmin = 305.0397
				xmax = 305.1497
				text = "our"
			intervals [703]:
				xmin = 305.1497
				xmax = 305.3497
				text = "own"
			intervals [704]:
				xmin = 305.3497
				xmax = 305.6497
				text = "team"
			intervals [705]:
				xmin = 305.6497
				xmax = 305.7597
				text = "and"
			intervals [706]:
				xmin = 305.7597
				xmax = 306.0197
				text = "we"
			intervals [707]:
				xmin = 306.0197
				xmax = 306.1888
				text = ""
			intervals [708]:
				xmin = 306.1888
				xmax = 306.4088
				text = "was"
			intervals [709]:
				xmin = 306.4088
				xmax = 306.8088
				text = "playing"
			intervals [710]:
				xmin = 306.8088
				xmax = 306.9888
				text = "out"
			intervals [711]:
				xmin = 306.9888
				xmax = 307.2288
				text = "of"
			intervals [712]:
				xmin = 307.2288
				xmax = 307.3311
				text = ""
			intervals [713]:
				xmin = 307.3311
				xmax = 307.4411
				text = "you"
			intervals [714]:
				xmin = 307.4411
				xmax = 307.6211
				text = "know"
			intervals [715]:
				xmin = 307.6211
				xmax = 307.8811
				text = "number"
			intervals [716]:
				xmin = 307.8811
				xmax = 308.4811
				text = "thirteen"
			intervals [717]:
				xmin = 308.4811
				xmax = 308.5111
				text = ""
			intervals [718]:
				xmin = 308.5111
				xmax = 308.8811
				text = "because"
			intervals [719]:
				xmin = 308.8811
				xmax = 309.7258
				text = ""
			intervals [720]:
				xmin = 309.7258
				xmax = 309.8258
				text = "n-"
			intervals [721]:
				xmin = 309.8258
				xmax = 310.3319
				text = ""
			intervals [722]:
				xmin = 310.3319
				xmax = 310.4019
				text = "i"
			intervals [723]:
				xmin = 310.4019
				xmax = 310.6319
				text = "think"
			intervals [724]:
				xmin = 310.6319
				xmax = 310.6619
				text = ""
			intervals [725]:
				xmin = 310.6619
				xmax = 310.8119
				text = "they"
			intervals [726]:
				xmin = 310.8119
				xmax = 311.0719
				text = "had"
			intervals [727]:
				xmin = 311.0719
				xmax = 311.9688
				text = ""
			intervals [728]:
				xmin = 311.9688
				xmax = 312.1488
				text = "two"
			intervals [729]:
				xmin = 312.1488
				xmax = 312.5688
				text = "teams"
			intervals [730]:
				xmin = 312.5688
				xmax = 312.6688
				text = "up"
			intervals [731]:
				xmin = 312.6688
				xmax = 312.6988
				text = ""
			intervals [732]:
				xmin = 312.6988
				xmax = 312.9288
				text = "there"
			intervals [733]:
				xmin = 312.9288
				xmax = 313.0335
				text = ""
			intervals [734]:
				xmin = 313.0335
				xmax = 313.2035
				text = "they"
			intervals [735]:
				xmin = 313.2035
				xmax = 313.3935
				text = "had"
			intervals [736]:
				xmin = 313.3935
				xmax = 313.6335
				text = "their"
			intervals [737]:
				xmin = 313.6335
				xmax = 313.6835
				text = ""
			intervals [738]:
				xmin = 313.6835
				xmax = 313.8535
				text = "their"
			intervals [739]:
				xmin = 313.8535
				xmax = 314.1535
				text = "regular"
			intervals [740]:
				xmin = 314.1535
				xmax = 314.4635
				text = "team"
			intervals [741]:
				xmin = 314.4635
				xmax = 314.6035
				text = "then"
			intervals [742]:
				xmin = 314.6035
				xmax = 314.8135
				text = "they"
			intervals [743]:
				xmin = 314.8135
				xmax = 314.8935
				text = ""
			intervals [744]:
				xmin = 314.8935
				xmax = 315.0835
				text = "we"
			intervals [745]:
				xmin = 315.0835
				xmax = 315.2435
				text = "would"
			intervals [746]:
				xmin = 315.2435
				xmax = 315.3244
				text = ""
			intervals [747]:
				xmin = 315.3244
				xmax = 315.7344
				text = "plan"
			intervals [748]:
				xmin = 315.7344
				xmax = 316.0489
				text = ""
			intervals [749]:
				xmin = 316.0489
				xmax = 316.2889
				text = "for"
			intervals [750]:
				xmin = 316.2889
				xmax = 316.4789
				text = "them"
			intervals [751]:
				xmin = 316.4789
				xmax = 316.6889
				text = "too"
			intervals [752]:
				xmin = 316.6889
				xmax = 316.7189
				text = ""
			intervals [753]:
				xmin = 316.7189
				xmax = 316.8389
				text = "you"
			intervals [754]:
				xmin = 316.8389
				xmax = 316.9989
				text = "know"
			intervals [755]:
				xmin = 316.9989
				xmax = 318.0893
				text = ""
			intervals [756]:
				xmin = 318.0893
				xmax = 318.1693
				text = "and"
			intervals [757]:
				xmin = 318.1693
				xmax = 318.3193
				text = "they"
			intervals [758]:
				xmin = 318.3193
				xmax = 318.7293
				text = "furnished"
			intervals [759]:
				xmin = 318.7293
				xmax = 318.8693
				text = "us"
			intervals [760]:
				xmin = 318.8693
				xmax = 319.0193
				text = "our"
			intervals [761]:
				xmin = 319.0193
				xmax = 319.6593
				text = "uniforms"
			intervals [762]:
				xmin = 319.6593
				xmax = 319.7193
				text = "and"
			intervals [763]:
				xmin = 319.7193
				xmax = 319.7893
				text = ""
			intervals [764]:
				xmin = 319.7893
				xmax = 320.0793
				text = "stuff"
			intervals [765]:
				xmin = 320.0793
				xmax = 321.2377
				text = ""
			intervals [766]:
				xmin = 321.2377
				xmax = 321.3977
				text = "yeah"
			intervals [767]:
				xmin = 321.3977
				xmax = 321.7077
				text = "because"
			intervals [768]:
				xmin = 321.7077
				xmax = 321.9777
				text = "see"
			intervals [769]:
				xmin = 321.9777
				xmax = 322.2717
				text = ""
			intervals [770]:
				xmin = 322.2717
				xmax = 322.4917
				text = "this"
			intervals [771]:
				xmin = 322.4917
				xmax = 322.6417
				text = "was"
			intervals [772]:
				xmin = 322.6417
				xmax = 322.8017
				text = "too"
			intervals [773]:
				xmin = 322.8017
				xmax = 323.1017
				text = "far"
			intervals [774]:
				xmin = 323.1017
				xmax = 323.1717
				text = "to"
			intervals [775]:
				xmin = 323.1717
				xmax = 323.4517
				text = "go"
			intervals [776]:
				xmin = 323.4517
				xmax = 323.5617
				text = ""
			intervals [777]:
				xmin = 323.5617
				xmax = 323.6517
				text = "i"
			intervals [778]:
				xmin = 323.6517
				xmax = 323.9117
				text = "mean"
			intervals [779]:
				xmin = 323.9117
				xmax = 323.9917
				text = "uh"
			intervals [780]:
				xmin = 323.9917
				xmax = 324.0817
				text = ""
			intervals [781]:
				xmin = 324.0817
				xmax = 324.1217
				text = "e"
			intervals [782]:
				xmin = 324.1217
				xmax = 324.1617
				text = ""
			intervals [783]:
				xmin = 324.1617
				xmax = 324.3617
				text = "even"
			intervals [784]:
				xmin = 324.3617
				xmax = 324.4317
				text = "to"
			intervals [785]:
				xmin = 324.4317
				xmax = 324.9717
				text = "practice"
			intervals [786]:
				xmin = 324.9717
				xmax = 325.0917
				text = "all"
			intervals [787]:
				xmin = 325.0917
				xmax = 325.1517
				text = "the"
			intervals [788]:
				xmin = 325.1517
				xmax = 325.2317
				text = "way"
			intervals [789]:
				xmin = 325.2317
				xmax = 325.3617
				text = "up"
			intervals [790]:
				xmin = 325.3617
				xmax = 325.4338
				text = ""
			intervals [791]:
				xmin = 325.4338
				xmax = 326.1438
				text = "northwest"
			intervals [792]:
				xmin = 326.1438
				xmax = 326.5251
				text = ""
			intervals [793]:
				xmin = 326.5251
				xmax = 326.6551
				text = "see"
			intervals [794]:
				xmin = 326.6551
				xmax = 326.9851
				text = "i"
			intervals [795]:
				xmin = 326.9851
				xmax = 327.2153
				text = ""
			intervals [796]:
				xmin = 327.2153
				xmax = 327.3653
				text = "see"
			intervals [797]:
				xmin = 327.3653
				xmax = 327.5353
				text = "i"
			intervals [798]:
				xmin = 327.5353
				xmax = 327.5653
				text = ""
			intervals [799]:
				xmin = 327.5653
				xmax = 327.8353
				text = "lived"
			intervals [800]:
				xmin = 327.8353
				xmax = 327.9253
				text = "in"
			intervals [801]:
				xmin = 327.9253
				xmax = 327.9953
				text = "the"
			intervals [802]:
				xmin = 327.9953
				xmax = 328.4953
				text = "northeast"
			intervals [803]:
				xmin = 328.4953
				xmax = 328.8453
				text = "section"
			intervals [804]:
				xmin = 328.8453
				xmax = 329.0247
				text = ""
			intervals [805]:
				xmin = 329.0247
				xmax = 329.3547
				text = "far"
			intervals [806]:
				xmin = 329.3547
				xmax = 329.9547
				text = "northeast"
			intervals [807]:
				xmin = 329.9547
				xmax = 329.9847
				text = ""
			intervals [808]:
				xmin = 329.9847
				xmax = 330.4747
				text = "deanwood"
			intervals [809]:
				xmin = 330.4747
				xmax = 335.075
				text = ""
			intervals [810]:
				xmin = 335.075
				xmax = 335.255
				text = "and"
			intervals [811]:
				xmin = 335.255
				xmax = 335.395
				text = "i"
			intervals [812]:
				xmin = 335.395
				xmax = 335.634
				text = ""
			intervals [813]:
				xmin = 335.634
				xmax = 335.924
				text = "played"
			intervals [814]:
				xmin = 335.924
				xmax = 335.964
				text = ""
			intervals [815]:
				xmin = 335.964
				xmax = 336.634
				text = "basketball"
			intervals [816]:
				xmin = 336.634
				xmax = 336.764
				text = "with"
			intervals [817]:
				xmin = 336.764
				xmax = 336.894
				text = ""
			intervals [818]:
				xmin = 336.894
				xmax = 337.514
				text = "recreation"
			intervals [819]:
				xmin = 337.514
				xmax = 337.804
				text = "center"
			intervals [820]:
				xmin = 337.804
				xmax = 339.5124
				text = ""
			intervals [821]:
				xmin = 339.5124
				xmax = 339.6824
				text = "they"
			intervals [822]:
				xmin = 339.6824
				xmax = 339.8724
				text = "had"
			intervals [823]:
				xmin = 339.8724
				xmax = 339.9224
				text = "a"
			intervals [824]:
				xmin = 339.9224
				xmax = 340.4224
				text = "organized"
			intervals [825]:
				xmin = 340.4224
				xmax = 340.4924
				text = "you"
			intervals [826]:
				xmin = 340.4924
				xmax = 340.5924
				text = "know"
			intervals [827]:
				xmin = 340.5924
				xmax = 340.6224
				text = ""
			intervals [828]:
				xmin = 340.6224
				xmax = 341.1424
				text = "recreation"
			intervals [829]:
				xmin = 341.1424
				xmax = 341.3724
				text = ""
			intervals [830]:
				xmin = 341.3724
				xmax = 341.7624
				text = "team"
			intervals [831]:
				xmin = 341.7624
				xmax = 341.8224
				text = ""
			intervals [832]:
				xmin = 341.8224
				xmax = 342.0424
				text = "w"
			intervals [833]:
				xmin = 342.0424
				xmax = 342.1024
				text = "at"
			intervals [834]:
				xmin = 342.1024
				xmax = 342.1624
				text = "the"
			intervals [835]:
				xmin = 342.1624
				xmax = 342.5893
				text = ""
			intervals [836]:
				xmin = 342.5893
				xmax = 343.0593
				text = "school"
			intervals [837]:
				xmin = 343.0593
				xmax = 360.5795
				text = ""
			intervals [838]:
				xmin = 360.5795
				xmax = 361.0495
				text = "well"
			intervals [839]:
				xmin = 361.0495
				xmax = 362.6913
				text = ""
			intervals [840]:
				xmin = 362.6913
				xmax = 362.7613
				text = "i"
			intervals [841]:
				xmin = 362.7613
				xmax = 363.0513
				text = "remember"
			intervals [842]:
				xmin = 363.0513
				xmax = 363.2613
				text = "one"
			intervals [843]:
				xmin = 363.2613
				xmax = 363.7113
				text = "particular"
			intervals [844]:
				xmin = 363.7113
				xmax = 364.1713
				text = "football"
			intervals [845]:
				xmin = 364.1713
				xmax = 364.4713
				text = "game"
			intervals [846]:
				xmin = 364.4713
				xmax = 364.7422
				text = ""
			intervals [847]:
				xmin = 364.7422
				xmax = 364.8222
				text = "the"
			intervals [848]:
				xmin = 364.8222
				xmax = 365.1322
				text = "score"
			intervals [849]:
				xmin = 365.1322
				xmax = 365.4122
				text = "wasn't"
			intervals [850]:
				xmin = 365.4122
				xmax = 365.7422
				text = "hardly"
			intervals [851]:
				xmin = 365.7422
				xmax = 366.1422
				text = "close"
			intervals [852]:
				xmin = 366.1422
				xmax = 366.2322
				text = "though"
			intervals [853]:
				xmin = 366.2322
				xmax = 367.5822
				text = "<unk>"
			intervals [854]:
				xmin = 367.5822
				xmax = 368.4941
				text = ""
			intervals [855]:
				xmin = 368.4941
				xmax = 368.5841
				text = "we"
			intervals [856]:
				xmin = 368.5841
				xmax = 368.7641
				text = "was"
			intervals [857]:
				xmin = 368.7641
				xmax = 369.2247
				text = ""
			intervals [858]:
				xmin = 369.2247
				xmax = 369.2947
				text = "we"
			intervals [859]:
				xmin = 369.2947
				xmax = 369.3647
				text = "were"
			intervals [860]:
				xmin = 369.3647
				xmax = 369.6547
				text = "playing"
			intervals [861]:
				xmin = 369.6547
				xmax = 369.7447
				text = "a"
			intervals [862]:
				xmin = 369.7447
				xmax = 370.0347
				text = "team"
			intervals [863]:
				xmin = 370.0347
				xmax = 370.1847
				text = "in"
			intervals [864]:
				xmin = 370.1847
				xmax = 370.6647
				text = "virginia"
			intervals [865]:
				xmin = 370.6647
				xmax = 371.6278
				text = ""
			intervals [866]:
				xmin = 371.6278
				xmax = 371.7678
				text = "they"
			intervals [867]:
				xmin = 371.7678
				xmax = 371.9878
				text = "beat"
			intervals [868]:
				xmin = 371.9878
				xmax = 372.0878
				text = "us"
			intervals [869]:
				xmin = 372.0878
				xmax = 372.4678
				text = "something"
			intervals [870]:
				xmin = 372.4678
				xmax = 372.6478
				text = "like"
			intervals [871]:
				xmin = 372.6478
				xmax = 373.7056
				text = ""
			intervals [872]:
				xmin = 373.7056
				xmax = 374.1056
				text = "forty"
			intervals [873]:
				xmin = 374.1056
				xmax = 374.4756
				text = "nine"
			intervals [874]:
				xmin = 374.4756
				xmax = 374.6156
				text = "to"
			intervals [875]:
				xmin = 374.6156
				xmax = 374.9256
				text = "six"
			intervals [876]:
				xmin = 374.9256
				xmax = 376.1756
				text = "<unk>"
			intervals [877]:
				xmin = 376.1756
				xmax = 377.7925
				text = ""
			intervals [878]:
				xmin = 377.7925
				xmax = 377.9125
				text = "eh"
			intervals [879]:
				xmin = 377.9125
				xmax = 378.3875
				text = ""
			intervals [880]:
				xmin = 378.3875
				xmax = 378.6675
				text = "but"
			intervals [881]:
				xmin = 378.6675
				xmax = 379.0439
				text = ""
			intervals [882]:
				xmin = 379.0439
				xmax = 379.2439
				text = "ah"
			intervals [883]:
				xmin = 379.2439
				xmax = 379.3539
				text = "the"
			intervals [884]:
				xmin = 379.3539
				xmax = 379.6939
				text = "score"
			intervals [885]:
				xmin = 379.6939
				xmax = 380.0139
				text = "being"
			intervals [886]:
				xmin = 380.0139
				xmax = 380.0539
				text = ""
			intervals [887]:
				xmin = 380.0539
				xmax = 380.1439
				text = "you"
			intervals [888]:
				xmin = 380.1439
				xmax = 380.3439
				text = "know"
			intervals [889]:
				xmin = 380.3439
				xmax = 380.9151
				text = ""
			intervals [890]:
				xmin = 380.9151
				xmax = 381.1351
				text = "we"
			intervals [891]:
				xmin = 381.1351
				xmax = 381.3151
				text = ""
			intervals [892]:
				xmin = 381.3151
				xmax = 381.6151
				text = "played"
			intervals [893]:
				xmin = 381.6151
				xmax = 381.6651
				text = "a"
			intervals [894]:
				xmin = 381.6651
				xmax = 382.0006
				text = ""
			intervals [895]:
				xmin = 382.0006
				xmax = 382.2406
				text = "pretty"
			intervals [896]:
				xmin = 382.2406
				xmax = 382.3006
				text = ""
			intervals [897]:
				xmin = 382.3006
				xmax = 382.5406
				text = "tight"
			intervals [898]:
				xmin = 382.5406
				xmax = 383.1366
				text = ""
			intervals [899]:
				xmin = 383.1366
				xmax = 383.3866
				text = "um"
			intervals [900]:
				xmin = 383.3866
				xmax = 384.1212
				text = ""
			intervals [901]:
				xmin = 384.1212
				xmax = 384.1812
				text = "the"
			intervals [902]:
				xmin = 384.1812
				xmax = 384.4112
				text = "league"
			intervals [903]:
				xmin = 384.4112
				xmax = 384.6112
				text = "was"
			intervals [904]:
				xmin = 384.6112
				xmax = 384.6912
				text = ""
			intervals [905]:
				xmin = 384.6912
				xmax = 384.8012
				text = "you"
			intervals [906]:
				xmin = 384.8012
				xmax = 384.9412
				text = "know"
			intervals [907]:
				xmin = 384.9412
				xmax = 385.3012
				text = "usually"
			intervals [908]:
				xmin = 385.3012
				xmax = 385.845
				text = ""
			intervals [909]:
				xmin = 385.845
				xmax = 386.155
				text = "well"
			intervals [910]:
				xmin = 386.155
				xmax = 386.605
				text = "balanced"
			intervals [911]:
				xmin = 386.605
				xmax = 386.785
				text = "and"
			intervals [912]:
				xmin = 386.785
				xmax = 387.2378
				text = ""
			intervals [913]:
				xmin = 387.2378
				xmax = 387.3578
				text = "all"
			intervals [914]:
				xmin = 387.3578
				xmax = 387.4178
				text = "of"
			intervals [915]:
				xmin = 387.4178
				xmax = 387.4878
				text = "the"
			intervals [916]:
				xmin = 387.4878
				xmax = 387.7778
				text = "games"
			intervals [917]:
				xmin = 387.7778
				xmax = 387.8378
				text = "were"
			intervals [918]:
				xmin = 387.8378
				xmax = 388.0778
				text = "pretty"
			intervals [919]:
				xmin = 388.0778
				xmax = 388.1078
				text = ""
			intervals [920]:
				xmin = 388.1078
				xmax = 388.4378
				text = "tough"
			intervals [921]:
				xmin = 388.4378
				xmax = 392.068
				text = ""
			intervals [922]:
				xmin = 392.068
				xmax = 392.228
				text = "i"
			intervals [923]:
				xmin = 392.228
				xmax = 392.538
				text = "played"
			intervals [924]:
				xmin = 392.538
				xmax = 392.568
				text = ""
			intervals [925]:
				xmin = 392.568
				xmax = 393.118
				text = "tackle"
			intervals [926]:
				xmin = 393.118
				xmax = 398.4086
				text = ""
			intervals [927]:
				xmin = 398.4086
				xmax = 398.5486
				text = "i"
			intervals [928]:
				xmin = 398.5486
				xmax = 398.8386
				text = "played"
			intervals [929]:
				xmin = 398.8386
				xmax = 399.1986
				text = "center"
			intervals [930]:
				xmin = 399.1986
				xmax = 399.2886
				text = "when"
			intervals [931]:
				xmin = 399.2886
				xmax = 399.3186
				text = "i"
			intervals [932]:
				xmin = 399.3186
				xmax = 399.4086
				text = "was"
			intervals [933]:
				xmin = 399.4086
				xmax = 399.6686
				text = "playing"
			intervals [934]:
				xmin = 399.6686
				xmax = 400.3086
				text = "basketball"
			intervals [935]:
				xmin = 400.3086
				xmax = 405.1455
				text = ""
			intervals [936]:
				xmin = 405.1455
				xmax = 405.2455
				text = "well"
			intervals [937]:
				xmin = 405.2455
				xmax = 405.2955
				text = "i"
			intervals [938]:
				xmin = 405.2955
				xmax = 405.5455
				text = "wasn't"
			intervals [939]:
				xmin = 405.5455
				xmax = 405.6355
				text = "the"
			intervals [940]:
				xmin = 405.6355
				xmax = 406.0655
				text = "tallest"
			intervals [941]:
				xmin = 406.0655
				xmax = 406.3355
				text = "one"
			intervals [942]:
				xmin = 406.3355
				xmax = 406.4455
				text = "i"
			intervals [943]:
				xmin = 406.4455
				xmax = 406.6255
				text = "could"
			intervals [944]:
				xmin = 406.6255
				xmax = 406.887
				text = ""
			intervals [945]:
				xmin = 406.887
				xmax = 406.917
				text = "i"
			intervals [946]:
				xmin = 406.917
				xmax = 406.967
				text = ""
			intervals [947]:
				xmin = 406.967
				xmax = 407.197
				text = "had"
			intervals [948]:
				xmin = 407.197
				xmax = 407.317
				text = ""
			intervals [949]:
				xmin = 407.317
				xmax = 407.577
				text = "pretty"
			intervals [950]:
				xmin = 407.577
				xmax = 407.747
				text = "good"
			intervals [951]:
				xmin = 407.747
				xmax = 407.857
				text = ""
			intervals [952]:
				xmin = 407.857
				xmax = 408.217
				text = "jumping"
			intervals [953]:
				xmin = 408.217
				xmax = 408.627
				text = "ability"
			intervals [954]:
				xmin = 408.627
				xmax = 408.797
				text = "i"
			intervals [955]:
				xmin = 408.797
				xmax = 408.857
				text = ""
			intervals [956]:
				xmin = 408.857
				xmax = 408.947
				text = "could"
			intervals [957]:
				xmin = 408.947
				xmax = 409.177
				text = "jump"
			intervals [958]:
				xmin = 409.177
				xmax = 409.227
				text = ""
			intervals [959]:
				xmin = 409.227
				xmax = 409.417
				text = "pretty"
			intervals [960]:
				xmin = 409.417
				xmax = 409.667
				text = "good"
			intervals [961]:
				xmin = 409.667
				xmax = 425.2146
				text = ""
			intervals [962]:
				xmin = 425.2146
				xmax = 425.3246
				text = "i"
			intervals [963]:
				xmin = 425.3246
				xmax = 425.7146
				text = "watch"
			intervals [964]:
				xmin = 425.7146
				xmax = 425.7546
				text = ""
			intervals [965]:
				xmin = 425.7546
				xmax = 425.8146
				text = "it"
			intervals [966]:
				xmin = 425.8146
				xmax = 426.1846
				text = "now"
			intervals [967]:
				xmin = 426.1846
				xmax = 426.4568
				text = ""
			intervals [968]:
				xmin = 426.4568
				xmax = 426.8668
				text = "yes"
			intervals [969]:
				xmin = 426.8668
				xmax = 434.4502
				text = ""
			intervals [970]:
				xmin = 434.4502
				xmax = 434.6302
				text = "well"
			intervals [971]:
				xmin = 434.6302
				xmax = 434.8202
				text = "i"
			intervals [972]:
				xmin = 434.8202
				xmax = 434.8902
				text = ""
			intervals [973]:
				xmin = 434.8902
				xmax = 435.0302
				text = "go"
			intervals [974]:
				xmin = 435.0302
				xmax = 435.2502
				text = "for"
			intervals [975]:
				xmin = 435.2502
				xmax = 435.8402
				text = "mostly"
			intervals [976]:
				xmin = 435.8402
				xmax = 436.3026
				text = ""
			intervals [977]:
				xmin = 436.3026
				xmax = 436.4226
				text = "the"
			intervals [978]:
				xmin = 436.4226
				xmax = 436.5026
				text = "ad"
			intervals [979]:
				xmin = 436.5026
				xmax = 436.7913
				text = ""
			intervals [980]:
				xmin = 436.7913
				xmax = 437.3513
				text = "adventure"
			intervals [981]:
				xmin = 437.3513
				xmax = 437.586
				text = ""
			intervals [982]:
				xmin = 437.586
				xmax = 437.776
				text = "you"
			intervals [983]:
				xmin = 437.776
				xmax = 437.966
				text = "know"
			intervals [984]:
				xmin = 437.966
				xmax = 438.036
				text = ""
			intervals [985]:
				xmin = 438.036
				xmax = 438.496
				text = "action"
			intervals [986]:
				xmin = 438.496
				xmax = 439.076
				text = "stories"
			intervals [987]:
				xmin = 439.076
				xmax = 439.4095
				text = ""
			intervals [988]:
				xmin = 439.4095
				xmax = 439.4595
				text = "i"
			intervals [989]:
				xmin = 439.4595
				xmax = 439.6495
				text = "don't"
			intervals [990]:
				xmin = 439.6495
				xmax = 439.8395
				text = "like"
			intervals [991]:
				xmin = 439.8395
				xmax = 439.8995
				text = ""
			intervals [992]:
				xmin = 439.8995
				xmax = 440.1995
				text = "those"
			intervals [993]:
				xmin = 440.1995
				xmax = 440.2595
				text = ""
			intervals [994]:
				xmin = 440.2595
				xmax = 440.5295
				text = "love"
			intervals [995]:
				xmin = 440.5295
				xmax = 440.7395
				text = ""
			intervals [996]:
				xmin = 440.7395
				xmax = 441.0295
				text = "love"
			intervals [997]:
				xmin = 441.0295
				xmax = 441.0595
				text = ""
			intervals [998]:
				xmin = 441.0595
				xmax = 441.3895
				text = "things"
			intervals [999]:
				xmin = 441.3895
				xmax = 442.2495
				text = "<unk>"
			intervals [1000]:
				xmin = 442.2495
				xmax = 442.5573
				text = ""
			intervals [1001]:
				xmin = 442.5573
				xmax = 443.2773
				text = "<unk>"
			intervals [1002]:
				xmin = 443.2773
				xmax = 443.5767
				text = ""
			intervals [1003]:
				xmin = 443.5767
				xmax = 443.6467
				text = "and"
			intervals [1004]:
				xmin = 443.6467
				xmax = 443.7967
				text = "i"
			intervals [1005]:
				xmin = 443.7967
				xmax = 444.0167
				text = "like"
			intervals [1006]:
				xmin = 444.0167
				xmax = 444.1367
				text = ""
			intervals [1007]:
				xmin = 444.1367
				xmax = 444.2567
				text = "the"
			intervals [1008]:
				xmin = 444.2567
				xmax = 444.6767
				text = "comedy"
			intervals [1009]:
				xmin = 444.6767
				xmax = 445.1967
				text = "shows"
			intervals [1010]:
				xmin = 445.1967
				xmax = 446.1935
				text = ""
			intervals [1011]:
				xmin = 446.1935
				xmax = 446.2435
				text = "i"
			intervals [1012]:
				xmin = 446.2435
				xmax = 446.4435
				text = "like"
			intervals [1013]:
				xmin = 446.4435
				xmax = 446.5935
				text = ""
			intervals [1014]:
				xmin = 446.5935
				xmax = 446.9535
				text = "this"
			intervals [1015]:
				xmin = 446.9535
				xmax = 447.438
				text = ""
			intervals [1016]:
				xmin = 447.438
				xmax = 447.638
				text = "get"
			intervals [1017]:
				xmin = 447.638
				xmax = 448.128
				text = "smart"
			intervals [1018]:
				xmin = 448.128
				xmax = 449.4201
				text = ""
			intervals [1019]:
				xmin = 449.4201
				xmax = 449.7101
				text = "and"
			intervals [1020]:
				xmin = 449.7101
				xmax = 449.8201
				text = ""
			intervals [1021]:
				xmin = 449.8201
				xmax = 449.9801
				text = "that"
			intervals [1022]:
				xmin = 449.9801
				xmax = 450.0101
				text = ""
			intervals [1023]:
				xmin = 450.0101
				xmax = 450.3001
				text = "uh"
			intervals [1024]:
				xmin = 450.3001
				xmax = 452.3702
				text = ""
			intervals [1025]:
				xmin = 452.3702
				xmax = 452.7002
				text = "rowan"
			intervals [1026]:
				xmin = 452.7002
				xmax = 452.8102
				text = "and"
			intervals [1027]:
				xmin = 452.8102
				xmax = 453.1502
				text = "martin"
			intervals [1028]:
				xmin = 453.1502
				xmax = 453.2302
				text = "s"
			intervals [1029]:
				xmin = 453.2302
				xmax = 453.5702
				text = "laugh"
			intervals [1030]:
				xmin = 453.5702
				xmax = 453.7902
				text = "in"
			intervals [1031]:
				xmin = 453.7902
				xmax = 454.0802
				text = ""
			intervals [1032]:
				xmin = 454.0802
				xmax = 454.1702
				text = "i"
			intervals [1033]:
				xmin = 454.1702
				xmax = 454.2002
				text = ""
			intervals [1034]:
				xmin = 454.2002
				xmax = 454.4902
				text = "watch"
			intervals [1035]:
				xmin = 454.4902
				xmax = 454.7502
				text = "that"
			intervals [1036]:
				xmin = 454.7502
				xmax = 457.4868
				text = ""
			intervals [1037]:
				xmin = 457.4868
				xmax = 457.6368
				text = "and"
			intervals [1038]:
				xmin = 457.6368
				xmax = 457.7068
				text = "i"
			intervals [1039]:
				xmin = 457.7068
				xmax = 457.9868
				text = "watch"
			intervals [1040]:
				xmin = 457.9868
				xmax = 458.0468
				text = "you"
			intervals [1041]:
				xmin = 458.0468
				xmax = 458.1268
				text = ""
			intervals [1042]:
				xmin = 458.1268
				xmax = 458.3868
				text = "know"
			intervals [1043]:
				xmin = 458.3868
				xmax = 458.9368
				text = "mostly"
			intervals [1044]:
				xmin = 458.9368
				xmax = 459.1768
				text = ""
			intervals [1045]:
				xmin = 459.1768
				xmax = 459.2768
				text = "m-"
			intervals [1046]:
				xmin = 459.2768
				xmax = 459.5268
				text = ""
			intervals [1047]:
				xmin = 459.5268
				xmax = 459.9468
				text = "majority"
			intervals [1048]:
				xmin = 459.9468
				xmax = 460.0068
				text = "of"
			intervals [1049]:
				xmin = 460.0068
				xmax = 460.0768
				text = "the"
			intervals [1050]:
				xmin = 460.0768
				xmax = 460.5668
				text = "movies"
			intervals [1051]:
				xmin = 460.5668
				xmax = 460.7868
				text = ""
			intervals [1052]:
				xmin = 460.7868
				xmax = 461.0668
				text = "you"
			intervals [1053]:
				xmin = 461.0668
				xmax = 461.2068
				text = "you"
			intervals [1054]:
				xmin = 461.2068
				xmax = 461.3468
				text = "know"
			intervals [1055]:
				xmin = 461.3468
				xmax = 461.5068
				text = "if"
			intervals [1056]:
				xmin = 461.5068
				xmax = 461.6568
				text = "they"
			intervals [1057]:
				xmin = 461.6568
				xmax = 461.9868
				text = "have"
			intervals [1058]:
				xmin = 461.9868
				xmax = 462.6238
				text = ""
			intervals [1059]:
				xmin = 462.6238
				xmax = 462.8638
				text = "the"
			intervals [1060]:
				xmin = 462.8638
				xmax = 462.9138
				text = ""
			intervals [1061]:
				xmin = 462.9138
				xmax = 463.3638
				text = "adventure"
			intervals [1062]:
				xmin = 463.3638
				xmax = 463.8238
				text = "stories"
			intervals [1063]:
				xmin = 463.8238
				xmax = 463.9638
				text = "on"
			intervals [1064]:
				xmin = 463.9638
				xmax = 464.1138
				text = "there"
			intervals [1065]:
				xmin = 464.1138
				xmax = 465.1058
				text = ""
			intervals [1066]:
				xmin = 465.1058
				xmax = 465.3158
				text = "and"
			intervals [1067]:
				xmin = 465.3158
				xmax = 465.3758
				text = ""
			intervals [1068]:
				xmin = 465.3758
				xmax = 465.4058
				text = "a"
			intervals [1069]:
				xmin = 465.4058
				xmax = 465.6058
				text = "few"
			intervals [1070]:
				xmin = 465.6058
				xmax = 465.7958
				text = "other"
			intervals [1071]:
				xmin = 465.7958
				xmax = 466.1258
				text = "things"
			intervals [1072]:
				xmin = 466.1258
				xmax = 466.1858
				text = "i"
			intervals [1073]:
				xmin = 466.1858
				xmax = 466.4158
				text = "like"
			intervals [1074]:
				xmin = 466.4158
				xmax = 466.5158
				text = ""
			intervals [1075]:
				xmin = 466.5158
				xmax = 466.7158
				text = "that"
			intervals [1076]:
				xmin = 466.7158
				xmax = 466.8558
				text = "is"
			intervals [1077]:
				xmin = 466.8558
				xmax = 466.8858
				text = ""
			intervals [1078]:
				xmin = 466.8858
				xmax = 467.0958
				text = "uh"
			intervals [1079]:
				xmin = 467.0958
				xmax = 469.2544
				text = ""
			intervals [1080]:
				xmin = 469.2544
				xmax = 469.7044
				text = "anything"
			intervals [1081]:
				xmin = 469.7044
				xmax = 470.1044
				text = "dealing"
			intervals [1082]:
				xmin = 470.1044
				xmax = 470.2744
				text = "with"
			intervals [1083]:
				xmin = 470.2744
				xmax = 470.9245
				text = ""
			intervals [1084]:
				xmin = 470.9245
				xmax = 471.0545
				text = "with"
			intervals [1085]:
				xmin = 471.0545
				xmax = 471.5645
				text = "animals"
			intervals [1086]:
				xmin = 471.5645
				xmax = 471.6345
				text = "you"
			intervals [1087]:
				xmin = 471.6345
				xmax = 471.7845
				text = "know"
			intervals [1088]:
				xmin = 471.7845
				xmax = 472.0145
				text = "like"
			intervals [1089]:
				xmin = 472.0145
				xmax = 472.1345
				text = "that"
			intervals [1090]:
				xmin = 472.1345
				xmax = 472.1645
				text = ""
			intervals [1091]:
				xmin = 472.1645
				xmax = 472.3945
				text = "zoo"
			intervals [1092]:
				xmin = 472.3945
				xmax = 472.8645
				text = "parade"
			intervals [1093]:
				xmin = 472.8645
				xmax = 472.9645
				text = ""
			intervals [1094]:
				xmin = 472.9645
				xmax = 473.1345
				text = "uh"
			intervals [1095]:
				xmin = 473.1345
				xmax = 473.2345
				text = ""
			intervals [1096]:
				xmin = 473.2345
				xmax = 473.3945
				text = "it"
			intervals [1097]:
				xmin = 473.3945
				xmax = 473.4245
				text = ""
			intervals [1098]:
				xmin = 473.4245
				xmax = 473.5445
				text = "s"
			intervals [1099]:
				xmin = 473.5445
				xmax = 473.7245
				text = "not"
			intervals [1100]:
				xmin = 473.7245
				xmax = 473.9145
				text = "zoo"
			intervals [1101]:
				xmin = 473.9145
				xmax = 474.2345
				text = "parade"
			intervals [1102]:
				xmin = 474.2345
				xmax = 474.5945
				text = "anymore"
			intervals [1103]:
				xmin = 474.5945
				xmax = 474.7645
				text = "what"
			intervals [1104]:
				xmin = 474.7645
				xmax = 474.8845
				text = "is"
			intervals [1105]:
				xmin = 474.8845
				xmax = 474.9445
				text = "it"
			intervals [1106]:
				xmin = 474.9445
				xmax = 475.2385
				text = ""
			intervals [1107]:
				xmin = 475.2385
				xmax = 475.6585
				text = "animal"
			intervals [1108]:
				xmin = 475.6585
				xmax = 475.7185
				text = ""
			intervals [1109]:
				xmin = 475.7185
				xmax = 476.0485
				text = "wild"
			intervals [1110]:
				xmin = 476.0485
				xmax = 476.4185
				text = "kingdom"
			intervals [1111]:
				xmin = 476.4185
				xmax = 477.3783
				text = ""
			intervals [1112]:
				xmin = 477.3783
				xmax = 477.4483
				text = "i"
			intervals [1113]:
				xmin = 477.4483
				xmax = 477.7583
				text = "watch"
			intervals [1114]:
				xmin = 477.7583
				xmax = 477.9783
				text = "that"
			intervals [1115]:
				xmin = 477.9783
				xmax = 478.0083
				text = ""
			intervals [1116]:
				xmin = 478.0083
				xmax = 478.1583
				text = "and"
			intervals [1117]:
				xmin = 478.1583
				xmax = 479.1227
				text = ""
			intervals [1118]:
				xmin = 479.1227
				xmax = 479.3227
				text = "when"
			intervals [1119]:
				xmin = 479.3227
				xmax = 479.5127
				text = ""
			intervals [1120]:
				xmin = 479.5127
				xmax = 479.6527
				text = "that"
			intervals [1121]:
				xmin = 479.6527
				xmax = 479.6827
				text = ""
			intervals [1122]:
				xmin = 479.6827
				xmax = 480.0027
				text = "walt"
			intervals [1123]:
				xmin = 480.0027
				xmax = 480.3627
				text = "disney"
			intervals [1124]:
				xmin = 480.3627
				xmax = 480.6827
				text = "have"
			intervals [1125]:
				xmin = 480.6827
				xmax = 480.8127
				text = "a"
			intervals [1126]:
				xmin = 480.8127
				xmax = 481.0227
				text = ""
			intervals [1127]:
				xmin = 481.0227
				xmax = 481.2627
				text = "have"
			intervals [1128]:
				xmin = 481.2627
				xmax = 481.5827
				text = "his"
			intervals [1129]:
				xmin = 481.5827
				xmax = 481.8577
				text = ""
			intervals [1130]:
				xmin = 481.8577
				xmax = 482.1777
				text = "things"
			intervals [1131]:
				xmin = 482.1777
				xmax = 482.2577
				text = "on"
			intervals [1132]:
				xmin = 482.2577
				xmax = 482.3777
				text = "there"
			intervals [1133]:
				xmin = 482.3777
				xmax = 482.4177
				text = "i"
			intervals [1134]:
				xmin = 482.4177
				xmax = 482.6877
				text = "watch"
			intervals [1135]:
				xmin = 482.6877
				xmax = 482.9077
				text = "some"
			intervals [1136]:
				xmin = 482.9077
				xmax = 482.9677
				text = "of"
			intervals [1137]:
				xmin = 482.9677
				xmax = 483.1377
				text = "them"
			intervals [1138]:
				xmin = 483.1377
				xmax = 483.7084
				text = ""
			intervals [1139]:
				xmin = 483.7084
				xmax = 483.8584
				text = "you"
			intervals [1140]:
				xmin = 483.8584
				xmax = 483.9484
				text = "know"
			intervals [1141]:
				xmin = 483.9484
				xmax = 484.1284
				text = "with"
			intervals [1142]:
				xmin = 484.1284
				xmax = 484.2384
				text = ""
			intervals [1143]:
				xmin = 484.2384
				xmax = 484.9484
				text = "wildlife"
			intervals [1144]:
				xmin = 484.9484
				xmax = 485.1243
				text = ""
			intervals [1145]:
				xmin = 485.1243
				xmax = 485.1843
				text = "and"
			intervals [1146]:
				xmin = 485.1843
				xmax = 485.2243
				text = ""
			intervals [1147]:
				xmin = 485.2243
				xmax = 485.4143
				text = "things"
			intervals [1148]:
				xmin = 485.4143
				xmax = 488.1147
				text = ""
			intervals [1149]:
				xmin = 488.1147
				xmax = 488.2147
				text = "and"
			intervals [1150]:
				xmin = 488.2147
				xmax = 488.4647
				text = "then"
			intervals [1151]:
				xmin = 488.4647
				xmax = 489.8139
				text = ""
			intervals [1152]:
				xmin = 489.8139
				xmax = 490.2139
				text = "<unk>"
			intervals [1153]:
				xmin = 490.2139
				xmax = 490.2839
				text = "and"
			intervals [1154]:
				xmin = 490.2839
				xmax = 490.3139
				text = ""
			intervals [1155]:
				xmin = 490.3139
				xmax = 490.5239
				text = "that"
			intervals [1156]:
				xmin = 490.5239
				xmax = 490.5539
				text = ""
			intervals [1157]:
				xmin = 490.5539
				xmax = 491.0739
				text = "american"
			intervals [1158]:
				xmin = 491.0739
				xmax = 491.6239
				text = "sportsman"
			intervals [1159]:
				xmin = 491.6239
				xmax = 491.7639
				text = "i"
			intervals [1160]:
				xmin = 491.7639
				xmax = 492.1139
				text = "watch"
			intervals [1161]:
				xmin = 492.1139
				xmax = 492.3239
				text = "that"
			intervals [1162]:
				xmin = 492.3239
				xmax = 492.3639
				text = ""
			intervals [1163]:
				xmin = 492.3639
				xmax = 492.4539
				text = "you"
			intervals [1164]:
				xmin = 492.4539
				xmax = 492.6239
				text = "know"
			intervals [1165]:
				xmin = 492.6239
				xmax = 494.4016
				text = ""
			intervals [1166]:
				xmin = 494.4016
				xmax = 494.6216
				text = "and"
			intervals [1167]:
				xmin = 494.6216
				xmax = 496.1663
				text = ""
			intervals [1168]:
				xmin = 496.1663
				xmax = 496.2263
				text = "and"
			intervals [1169]:
				xmin = 496.2263
				xmax = 496.5263
				text = "most"
			intervals [1170]:
				xmin = 496.5263
				xmax = 496.5863
				text = ""
			intervals [1171]:
				xmin = 496.5863
				xmax = 496.8463
				text = "all"
			intervals [1172]:
				xmin = 496.8463
				xmax = 497.1863
				text = "sports"
			intervals [1173]:
				xmin = 497.1863
				xmax = 497.3063
				text = "sp-"
			intervals [1174]:
				xmin = 497.3063
				xmax = 497.3363
				text = ""
			intervals [1175]:
				xmin = 497.3363
				xmax = 497.7063
				text = "sports"
			intervals [1176]:
				xmin = 497.7063
				xmax = 497.9563
				text = ""
			intervals [1177]:
				xmin = 497.9563
				xmax = 498.3063
				text = "events"
			intervals [1178]:
				xmin = 498.3063
				xmax = 498.3663
				text = "i"
			intervals [1179]:
				xmin = 498.3663
				xmax = 498.7463
				text = "watch"
			intervals [1180]:
				xmin = 498.7463
				xmax = 498.8263
				text = "on"
			intervals [1181]:
				xmin = 498.8263
				xmax = 498.9463
				text = ""
			intervals [1182]:
				xmin = 498.9463
				xmax = 499.3463
				text = "tv"
			intervals [1183]:
				xmin = 499.3463
				xmax = 508.6114
				text = ""
			intervals [1184]:
				xmin = 508.6114
				xmax = 510.1914
				text = "<unk>"
			intervals [1185]:
				xmin = 510.1914
				xmax = 515.9959
				text = ""
			intervals [1186]:
				xmin = 515.9959
				xmax = 516.1259
				text = "well"
			intervals [1187]:
				xmin = 516.1259
				xmax = 516.5059
				text = "yes"
			intervals [1188]:
				xmin = 516.5059
				xmax = 516.6259
				text = "there"
			intervals [1189]:
				xmin = 516.6259
				xmax = 516.6859
				text = "s"
			intervals [1190]:
				xmin = 516.6859
				xmax = 516.8059
				text = ""
			intervals [1191]:
				xmin = 516.8059
				xmax = 517.0659
				text = "one"
			intervals [1192]:
				xmin = 517.0659
				xmax = 517.1459
				text = "in"
			intervals [1193]:
				xmin = 517.1459
				xmax = 517.6759
				text = "particular"
			intervals [1194]:
				xmin = 517.6759
				xmax = 517.8059
				text = "when"
			intervals [1195]:
				xmin = 517.8059
				xmax = 517.8859
				text = "he"
			intervals [1196]:
				xmin = 517.8859
				xmax = 518.2097
				text = ""
			intervals [1197]:
				xmin = 518.2097
				xmax = 518.3997
				text = "he"
			intervals [1198]:
				xmin = 518.3997
				xmax = 518.4997
				text = "was"
			intervals [1199]:
				xmin = 518.4997
				xmax = 519.4012
				text = ""
			intervals [1200]:
				xmin = 519.4012
				xmax = 519.6312
				text = "this"
			intervals [1201]:
				xmin = 519.6312
				xmax = 520.0212
				text = "catchman"
			intervals [1202]:
				xmin = 520.0212
				xmax = 520.5212
				text = "kaos"
			intervals [1203]:
				xmin = 520.5212
				xmax = 520.7412
				text = "had"
			intervals [1204]:
				xmin = 520.7412
				xmax = 520.8912
				text = "him"
			intervals [1205]:
				xmin = 520.8912
				xmax = 520.9712
				text = ""
			intervals [1206]:
				xmin = 520.9712
				xmax = 521.3512
				text = "trapped"
			intervals [1207]:
				xmin = 521.3512
				xmax = 521.4512
				text = "on"
			intervals [1208]:
				xmin = 521.4512
				xmax = 521.5712
				text = "the"
			intervals [1209]:
				xmin = 521.5712
				xmax = 521.9812
				text = "island"
			intervals [1210]:
				xmin = 521.9812
				xmax = 522.1112
				text = "and"
			intervals [1211]:
				xmin = 522.1112
				xmax = 523.9714
				text = ""
			intervals [1212]:
				xmin = 523.9714
				xmax = 524.1614
				text = "and"
			intervals [1213]:
				xmin = 524.1614
				xmax = 524.1914
				text = ""
			intervals [1214]:
				xmin = 524.1914
				xmax = 524.3514
				text = "may"
			intervals [1215]:
				xmin = 524.3514
				xmax = 524.6714
				text = "he"
			intervals [1216]:
				xmin = 524.6714
				xmax = 524.9214
				text = "had"
			intervals [1217]:
				xmin = 524.9214
				xmax = 524.9914
				text = "a"
			intervals [1218]:
				xmin = 524.9914
				xmax = 525.2314
				text = "gun"
			intervals [1219]:
				xmin = 525.2314
				xmax = 525.3814
				text = "on"
			intervals [1220]:
				xmin = 525.3814
				xmax = 525.5114
				text = "him"
			intervals [1221]:
				xmin = 525.5114
				xmax = 525.7714
				text = "and"
			intervals [1222]:
				xmin = 525.7714
				xmax = 526.2846
				text = ""
			intervals [1223]:
				xmin = 526.2846
				xmax = 526.4146
				text = "and"
			intervals [1224]:
				xmin = 526.4146
				xmax = 526.5546
				text = "he"
			intervals [1225]:
				xmin = 526.5546
				xmax = 526.7046
				text = "was"
			intervals [1226]:
				xmin = 526.7046
				xmax = 526.9846
				text = "telling"
			intervals [1227]:
				xmin = 526.9846
				xmax = 527.0546
				text = "him"
			intervals [1228]:
				xmin = 527.0546
				xmax = 527.0846
				text = ""
			intervals [1229]:
				xmin = 527.0846
				xmax = 527.3646
				text = "say"
			intervals [1230]:
				xmin = 527.3646
				xmax = 527.9578
				text = ""
			intervals [1231]:
				xmin = 527.9578
				xmax = 528.0478
				text = "you"
			intervals [1232]:
				xmin = 528.0478
				xmax = 528.2378
				text = "better"
			intervals [1233]:
				xmin = 528.2378
				xmax = 528.3878
				text = "put"
			intervals [1234]:
				xmin = 528.3878
				xmax = 528.5778
				text = "that"
			intervals [1235]:
				xmin = 528.5778
				xmax = 528.7478
				text = "gun"
			intervals [1236]:
				xmin = 528.7478
				xmax = 529.0278
				text = "away"
			intervals [1237]:
				xmin = 529.0278
				xmax = 529.2378
				text = "cause"
			intervals [1238]:
				xmin = 529.2378
				xmax = 529.4178
				text = "we"
			intervals [1239]:
				xmin = 529.4178
				xmax = 529.6178
				text = "got"
			intervals [1240]:
				xmin = 529.6178
				xmax = 529.7278
				text = "the"
			intervals [1241]:
				xmin = 529.7278
				xmax = 529.9878
				text = "whole"
			intervals [1242]:
				xmin = 529.9878
				xmax = 530.524
				text = ""
			intervals [1243]:
				xmin = 530.524
				xmax = 530.624
				text = "we"
			intervals [1244]:
				xmin = 530.624
				xmax = 530.794
				text = "got"
			intervals [1245]:
				xmin = 530.794
				xmax = 530.965
				text = ""
			intervals [1246]:
				xmin = 530.965
				xmax = 531.385
				text = "admiral"
			intervals [1247]:
				xmin = 531.385
				xmax = 531.445
				text = "i"
			intervals [1248]:
				xmin = 531.445
				xmax = 531.725
				text = "forgot"
			intervals [1249]:
				xmin = 531.725
				xmax = 531.815
				text = "the"
			intervals [1250]:
				xmin = 531.815
				xmax = 532.165
				text = "admiral"
			intervals [1251]:
				xmin = 532.165
				xmax = 532.205
				text = "s"
			intervals [1252]:
				xmin = 532.205
				xmax = 532.485
				text = "name"
			intervals [1253]:
				xmin = 532.485
				xmax = 532.575
				text = "what"
			intervals [1254]:
				xmin = 532.575
				xmax = 532.665
				text = "he"
			intervals [1255]:
				xmin = 532.665
				xmax = 532.995
				text = "called"
			intervals [1256]:
				xmin = 532.995
				xmax = 533.125
				text = "but"
			intervals [1257]:
				xmin = 533.125
				xmax = 533.305
				text = "in"
			intervals [1258]:
				xmin = 533.305
				xmax = 533.405
				text = "the"
			intervals [1259]:
				xmin = 533.405
				xmax = 533.685
				text = "whole"
			intervals [1260]:
				xmin = 533.685
				xmax = 534.075
				text = "seventh"
			intervals [1261]:
				xmin = 534.075
				xmax = 534.365
				text = "fleet"
			intervals [1262]:
				xmin = 534.365
				xmax = 534.6698
				text = ""
			intervals [1263]:
				xmin = 534.6698
				xmax = 535.5198
				text = "surrounded"
			intervals [1264]:
				xmin = 535.5198
				xmax = 536.2737
				text = ""
			intervals [1265]:
				xmin = 536.2737
				xmax = 536.4937
				text = "he"
			intervals [1266]:
				xmin = 536.4937
				xmax = 536.6937
				text = "goes"
			intervals [1267]:
				xmin = 536.6937
				xmax = 536.7337
				text = ""
			intervals [1268]:
				xmin = 536.7337
				xmax = 536.9037
				text = "oh"
			intervals [1269]:
				xmin = 536.9037
				xmax = 537.3237
				text = "likely"
			intervals [1270]:
				xmin = 537.3237
				xmax = 537.7037
				text = "story"
			intervals [1271]:
				xmin = 537.7037
				xmax = 538.7637
				text = "<unk>"
			intervals [1272]:
				xmin = 538.7637
				xmax = 538.9844
				text = ""
			intervals [1273]:
				xmin = 538.9844
				xmax = 539.3744
				text = "would"
			intervals [1274]:
				xmin = 539.3744
				xmax = 539.5044
				text = "you"
			intervals [1275]:
				xmin = 539.5044
				xmax = 539.7444
				text = "believe"
			intervals [1276]:
				xmin = 539.7444
				xmax = 539.8144
				text = "the"
			intervals [1277]:
				xmin = 539.8144
				xmax = 540.1544
				text = "sixth"
			intervals [1278]:
				xmin = 540.1544
				xmax = 540.3844
				text = "fleet"
			intervals [1279]:
				xmin = 540.3844
				xmax = 542.4844
				text = "<unk>"
			intervals [1280]:
				xmin = 542.4844
				xmax = 543.3841
				text = ""
			intervals [1281]:
				xmin = 543.3841
				xmax = 543.7341
				text = "<unk>"
			intervals [1282]:
				xmin = 543.7341
				xmax = 543.8614
				text = ""
			intervals [1283]:
				xmin = 543.8614
				xmax = 543.9914
				text = "what"
			intervals [1284]:
				xmin = 543.9914
				xmax = 544.2714
				text = "about"
			intervals [1285]:
				xmin = 544.2714
				xmax = 544.3714
				text = "the"
			intervals [1286]:
				xmin = 544.3714
				xmax = 544.7214
				text = "fifth"
			intervals [1287]:
				xmin = 544.7214
				xmax = 546.2854
				text = ""
			intervals [1288]:
				xmin = 546.2854
				xmax = 546.5854
				text = "then"
			intervals [1289]:
				xmin = 546.5854
				xmax = 547.0246
				text = ""
			intervals [1290]:
				xmin = 547.0246
				xmax = 547.1846
				text = "it"
			intervals [1291]:
				xmin = 547.1846
				xmax = 547.4646
				text = "came"
			intervals [1292]:
				xmin = 547.4646
				xmax = 547.6446
				text = "all"
			intervals [1293]:
				xmin = 547.6446
				xmax = 547.7246
				text = "the"
			intervals [1294]:
				xmin = 547.7246
				xmax = 547.7546
				text = ""
			intervals [1295]:
				xmin = 547.7546
				xmax = 547.8146
				text = "way"
			intervals [1296]:
				xmin = 547.8146
				xmax = 548.0546
				text = "down"
			intervals [1297]:
				xmin = 548.0546
				xmax = 548.2246
				text = "to"
			intervals [1298]:
				xmin = 548.2246
				xmax = 548.3546
				text = "what"
			intervals [1299]:
				xmin = 548.3546
				xmax = 548.6246
				text = "about"
			intervals [1300]:
				xmin = 548.6246
				xmax = 549.0846
				text = "tarzan"
			intervals [1301]:
				xmin = 549.0846
				xmax = 549.1546
				text = "and"
			intervals [1302]:
				xmin = 549.1546
				xmax = 549.4046
				text = "four"
			intervals [1303]:
				xmin = 549.4046
				xmax = 549.4646
				text = "of"
			intervals [1304]:
				xmin = 549.4646
				xmax = 549.6146
				text = "his"
			intervals [1305]:
				xmin = 549.6146
				xmax = 549.8446
				text = "apes"
			intervals [1306]:
				xmin = 549.8446
				xmax = 551.1746
				text = "<unk>"
			intervals [1307]:
				xmin = 551.1746
				xmax = 551.4966
				text = ""
			intervals [1308]:
				xmin = 551.4966
				xmax = 551.5566
				text = "i"
			intervals [1309]:
				xmin = 551.5566
				xmax = 551.7266
				text = "mean"
			intervals [1310]:
				xmin = 551.7266
				xmax = 552.8366
				text = "<unk>"
			intervals [1311]:
				xmin = 552.8366
				xmax = 557.8433
				text = ""
			intervals [1312]:
				xmin = 557.8433
				xmax = 558.1233
				text = "well"
			intervals [1313]:
				xmin = 558.1233
				xmax = 558.3433
				text = "i"
			intervals [1314]:
				xmin = 558.3433
				xmax = 558.4133
				text = ""
			intervals [1315]:
				xmin = 558.4133
				xmax = 558.6533
				text = "forget"
			intervals [1316]:
				xmin = 558.6533
				xmax = 558.6833
				text = ""
			intervals [1317]:
				xmin = 558.6833
				xmax = 558.8333
				text = "now"
			intervals [1318]:
				xmin = 558.8333
				xmax = 559.1033
				text = "just"
			intervals [1319]:
				xmin = 559.1033
				xmax = 559.5562
				text = ""
			intervals [1320]:
				xmin = 559.5562
				xmax = 559.6962
				text = "uh"
			intervals [1321]:
				xmin = 559.6962
				xmax = 560.1815
				text = ""
			intervals [1322]:
				xmin = 560.1815
				xmax = 560.2715
				text = "it"
			intervals [1323]:
				xmin = 560.2715
				xmax = 560.3115
				text = "s"
			intervals [1324]:
				xmin = 560.3115
				xmax = 560.5015
				text = "been"
			intervals [1325]:
				xmin = 560.5015
				xmax = 560.7015
				text = "so"
			intervals [1326]:
				xmin = 560.7015
				xmax = 560.8515
				text = "many"
			intervals [1327]:
				xmin = 560.8515
				xmax = 560.9115
				text = "of"
			intervals [1328]:
				xmin = 560.9115
				xmax = 560.9715
				text = "'em"
			intervals [1329]:
				xmin = 560.9715
				xmax = 561.0515
				text = "i"
			intervals [1330]:
				xmin = 561.0515
				xmax = 561.1415
				text = "mean"
			intervals [1331]:
				xmin = 561.1415
				xmax = 561.2415
				text = "i"
			intervals [1332]:
				xmin = 561.2415
				xmax = 561.4415
				text = "can't"
			intervals [1333]:
				xmin = 561.4415
				xmax = 561.5615
				text = "even"
			intervals [1334]:
				xmin = 561.5615
				xmax = 561.7215
				text = "get"
			intervals [1335]:
				xmin = 561.7215
				xmax = 561.8315
				text = "'em"
			intervals [1336]:
				xmin = 561.8315
				xmax = 561.9315
				text = "you"
			intervals [1337]:
				xmin = 561.9315
				xmax = 562.1315
				text = "know"
			intervals [1338]:
				xmin = 562.1315
				xmax = 562.9351
				text = ""
			intervals [1339]:
				xmin = 562.9351
				xmax = 563.0651
				text = "get"
			intervals [1340]:
				xmin = 563.0651
				xmax = 563.1251
				text = "'em"
			intervals [1341]:
				xmin = 563.1251
				xmax = 563.1551
				text = ""
			intervals [1342]:
				xmin = 563.1551
				xmax = 563.8251
				text = "organized"
			intervals [1343]:
				xmin = 563.8251
				xmax = 563.8551
				text = ""
			intervals [1344]:
				xmin = 563.8551
				xmax = 564.0151
				text = "but"
			intervals [1345]:
				xmin = 564.0151
				xmax = 564.2673
				text = ""
			intervals [1346]:
				xmin = 564.2673
				xmax = 564.3573
				text = "i"
			intervals [1347]:
				xmin = 564.3573
				xmax = 564.5773
				text = "think"
			intervals [1348]:
				xmin = 564.5773
				xmax = 564.7173
				text = "that"
			intervals [1349]:
				xmin = 564.7173
				xmax = 564.8073
				text = "was"
			intervals [1350]:
				xmin = 564.8073
				xmax = 564.8473
				text = ""
			intervals [1351]:
				xmin = 564.8473
				xmax = 565.1073
				text = "pretty"
			intervals [1352]:
				xmin = 565.1073
				xmax = 565.4773
				text = "funny"
			intervals [1353]:
				xmin = 565.4773
				xmax = 581.6266
				text = ""
			intervals [1354]:
				xmin = 581.6266
				xmax = 581.8366
				text = "uh"
			intervals [1355]:
				xmin = 581.8366
				xmax = 581.9666
				text = "it"
			intervals [1356]:
				xmin = 581.9666
				xmax = 582.0166
				text = "s"
			intervals [1357]:
				xmin = 582.0166
				xmax = 582.0466
				text = ""
			intervals [1358]:
				xmin = 582.0466
				xmax = 582.3966
				text = "hard"
			intervals [1359]:
				xmin = 582.3966
				xmax = 582.4566
				text = "to"
			intervals [1360]:
				xmin = 582.4566
				xmax = 582.4966
				text = ""
			intervals [1361]:
				xmin = 582.4966
				xmax = 582.7766
				text = "think"
			intervals [1362]:
				xmin = 582.7766
				xmax = 582.9966
				text = "back"
			intervals [1363]:
				xmin = 582.9966
				xmax = 583.0366
				text = ""
			intervals [1364]:
				xmin = 583.0366
				xmax = 583.1366
				text = "you"
			intervals [1365]:
				xmin = 583.1366
				xmax = 583.3466
				text = "know"
			intervals [1366]:
				xmin = 583.3466
				xmax = 583.4766
				text = "there"
			intervals [1367]:
				xmin = 583.4766
				xmax = 583.7766
				text = "s"
			intervals [1368]:
				xmin = 583.7766
				xmax = 583.9603
				text = ""
			intervals [1369]:
				xmin = 583.9603
				xmax = 584.2503
				text = "nothing"
			intervals [1370]:
				xmin = 584.2503
				xmax = 584.4403
				text = "been"
			intervals [1371]:
				xmin = 584.4403
				xmax = 584.9103
				text = "recently"
			intervals [1372]:
				xmin = 584.9103
				xmax = 585.0303
				text = "and"
			intervals [1373]:
				xmin = 585.0303
				xmax = 586.2125
				text = ""
			intervals [1374]:
				xmin = 586.2125
				xmax = 586.5525
				text = "recently"
			intervals [1375]:
				xmin = 586.5525
				xmax = 586.6325
				text = "they"
			intervals [1376]:
				xmin = 586.6325
				xmax = 586.9225
				text = "haven't"
			intervals [1377]:
				xmin = 586.9225
				xmax = 587.1425
				text = "had"
			intervals [1378]:
				xmin = 587.1425
				xmax = 587.3325
				text = "any"
			intervals [1379]:
				xmin = 587.3325
				xmax = 587.4925
				text = "good"
			intervals [1380]:
				xmin = 587.4925
				xmax = 587.5225
				text = ""
			intervals [1381]:
				xmin = 587.5225
				xmax = 587.7225
				text = "ones"
			intervals [1382]:
				xmin = 587.7225
				xmax = 588.0625
				text = "on"
			intervals [1383]:
				xmin = 588.0625
				xmax = 598.8476
				text = ""
			intervals [1384]:
				xmin = 598.8476
				xmax = 598.9476
				text = "well"
			intervals [1385]:
				xmin = 598.9476
				xmax = 599.0476
				text = "i've"
			intervals [1386]:
				xmin = 599.0476
				xmax = 599.2776
				text = "seen"
			intervals [1387]:
				xmin = 599.2776
				xmax = 599.3476
				text = "a"
			intervals [1388]:
				xmin = 599.3476
				xmax = 599.6476
				text = "couple"
			intervals [1389]:
				xmin = 599.6476
				xmax = 599.7076
				text = "of"
			intervals [1390]:
				xmin = 599.7076
				xmax = 600.0276
				text = "movies"
			intervals [1391]:
				xmin = 600.0276
				xmax = 600.2376
				text = "that"
			intervals [1392]:
				xmin = 600.2376
				xmax = 600.3476
				text = "i"
			intervals [1393]:
				xmin = 600.3476
				xmax = 600.5776
				text = ""
			intervals [1394]:
				xmin = 600.5776
				xmax = 600.8876
				text = "like"
			intervals [1395]:
				xmin = 600.8876
				xmax = 601.5886
				text = ""
			intervals [1396]:
				xmin = 601.5886
				xmax = 601.9586
				text = "especially"
			intervals [1397]:
				xmin = 601.9586
				xmax = 602.1686
				text = "those"
			intervals [1398]:
				xmin = 602.1686
				xmax = 602.1986
				text = ""
			intervals [1399]:
				xmin = 602.1986
				xmax = 602.4286
				text = "new"
			intervals [1400]:
				xmin = 602.4286
				xmax = 602.7086
				text = "ones"
			intervals [1401]:
				xmin = 602.7086
				xmax = 602.8086
				text = "with"
			intervals [1402]:
				xmin = 602.8086
				xmax = 602.8886
				text = ""
			intervals [1403]:
				xmin = 602.8886
				xmax = 603.1386
				text = "with"
			intervals [1404]:
				xmin = 603.1386
				xmax = 603.2586
				text = ""
			intervals [1405]:
				xmin = 603.2586
				xmax = 603.4786
				text = "uh"
			intervals [1406]:
				xmin = 603.4786
				xmax = 607.0306
				text = ""
			intervals [1407]:
				xmin = 607.0306
				xmax = 607.1406
				text = "that"
			intervals [1408]:
				xmin = 607.1406
				xmax = 607.1906
				text = ""
			intervals [1409]:
				xmin = 607.1906
				xmax = 607.4106
				text = "clint"
			intervals [1410]:
				xmin = 607.4106
				xmax = 607.8706
				text = "eastwood"
			intervals [1411]:
				xmin = 607.8706
				xmax = 607.9306
				text = "s"
			intervals [1412]:
				xmin = 607.9306
				xmax = 608.0806
				text = "been"
			intervals [1413]:
				xmin = 608.0806
				xmax = 608.4306
				text = "making"
			intervals [1414]:
				xmin = 608.4306
				xmax = 609.2672
				text = ""
			intervals [1415]:
				xmin = 609.2672
				xmax = 609.3272
				text = "you"
			intervals [1416]:
				xmin = 609.3272
				xmax = 609.3872
				text = "know"
			intervals [1417]:
				xmin = 609.3872
				xmax = 609.4172
				text = ""
			intervals [1418]:
				xmin = 609.4172
				xmax = 609.5572
				text = "there"
			intervals [1419]:
				xmin = 609.5572
				xmax = 609.5872
				text = ""
			intervals [1420]:
				xmin = 609.5872
				xmax = 609.6172
				text = "s"
			intervals [1421]:
				xmin = 609.6172
				xmax = 609.6672
				text = ""
			intervals [1422]:
				xmin = 609.6672
				xmax = 609.7972
				text = "like"
			intervals [1423]:
				xmin = 609.7972
				xmax = 609.8772
				text = ""
			intervals [1424]:
				xmin = 609.8772
				xmax = 609.9872
				text = "the"
			intervals [1425]:
				xmin = 609.9872
				xmax = 610.1672
				text = "good"
			intervals [1426]:
				xmin = 610.1672
				xmax = 610.2572
				text = "the"
			intervals [1427]:
				xmin = 610.2572
				xmax = 610.5172
				text = "bad"
			intervals [1428]:
				xmin = 610.5172
				xmax = 610.6072
				text = "and"
			intervals [1429]:
				xmin = 610.6072
				xmax = 610.6872
				text = "the"
			intervals [1430]:
				xmin = 610.6872
				xmax = 611.0372
				text = "ugly"
			intervals [1431]:
				xmin = 611.0372
				xmax = 611.5868
				text = ""
			intervals [1432]:
				xmin = 611.5868
				xmax = 611.7368
				text = "and"
			intervals [1433]:
				xmin = 611.7368
				xmax = 611.7968
				text = "the"
			intervals [1434]:
				xmin = 611.7968
				xmax = 612.0868
				text = "fist"
			intervals [1435]:
				xmin = 612.0868
				xmax = 612.2768
				text = "full"
			intervals [1436]:
				xmin = 612.2768
				xmax = 612.3568
				text = "of"
			intervals [1437]:
				xmin = 612.3568
				xmax = 612.9768
				text = "dollars"
			intervals [1438]:
				xmin = 612.9768
				xmax = 615.122
				text = ""
			intervals [1439]:
				xmin = 615.122
				xmax = 615.292
				text = "and"
			intervals [1440]:
				xmin = 615.292
				xmax = 619.6679
				text = ""
			intervals [1441]:
				xmin = 619.6679
				xmax = 619.8179
				text = "well"
			intervals [1442]:
				xmin = 619.8179
				xmax = 619.9879
				text = "did"
			intervals [1443]:
				xmin = 619.9879
				xmax = 620.0479
				text = "you"
			intervals [1444]:
				xmin = 620.0479
				xmax = 620.2379
				text = "see"
			intervals [1445]:
				xmin = 620.2379
				xmax = 620.2979
				text = "a"
			intervals [1446]:
				xmin = 620.2979
				xmax = 620.5479
				text = "fist"
			intervals [1447]:
				xmin = 620.5479
				xmax = 620.6879
				text = "full"
			intervals [1448]:
				xmin = 620.6879
				xmax = 620.7679
				text = "of"
			intervals [1449]:
				xmin = 620.7679
				xmax = 621.2579
				text = "dollars"
			intervals [1450]:
				xmin = 621.2579
				xmax = 622.412
				text = ""
			intervals [1451]:
				xmin = 622.412
				xmax = 622.522
				text = "y-"
			intervals [1452]:
				xmin = 622.522
				xmax = 622.642
				text = ""
			intervals [1453]:
				xmin = 622.642
				xmax = 622.842
				text = "mean"
			intervals [1454]:
				xmin = 622.842
				xmax = 622.932
				text = "you"
			intervals [1455]:
				xmin = 622.932
				xmax = 623.152
				text = "haven't"
			intervals [1456]:
				xmin = 623.152
				xmax = 623.412
				text = "seen"
			intervals [1457]:
				xmin = 623.412
				xmax = 623.612
				text = "any"
			intervals [1458]:
				xmin = 623.612
				xmax = 623.692
				text = "of"
			intervals [1459]:
				xmin = 623.692
				xmax = 623.782
				text = "those"
			intervals [1460]:
				xmin = 623.782
				xmax = 623.922
				text = ""
			intervals [1461]:
				xmin = 623.922
				xmax = 624.072
				text = "you"
			intervals [1462]:
				xmin = 624.072
				xmax = 624.102
				text = ""
			intervals [1463]:
				xmin = 624.102
				xmax = 624.332
				text = "gotta"
			intervals [1464]:
				xmin = 624.332
				xmax = 624.562
				text = "see"
			intervals [1465]:
				xmin = 624.562
				xmax = 624.652
				text = "them"
			intervals [1466]:
				xmin = 624.652
				xmax = 625.082
				text = "<unk>"
			intervals [1467]:
				xmin = 625.082
				xmax = 625.3373
				text = ""
			intervals [1468]:
				xmin = 625.3373
				xmax = 625.4773
				text = "yeah"
			intervals [1469]:
				xmin = 625.4773
				xmax = 626.0734
				text = ""
			intervals [1470]:
				xmin = 626.0734
				xmax = 626.4434
				text = "yes"
			intervals [1471]:
				xmin = 626.4434
				xmax = 626.6434
				text = "they're"
			intervals [1472]:
				xmin = 626.6434
				xmax = 626.8234
				text = "real"
			intervals [1473]:
				xmin = 626.8234
				xmax = 626.8734
				text = ""
			intervals [1474]:
				xmin = 626.8734
				xmax = 627.2434
				text = "good"
			intervals [1475]:
				xmin = 627.2434
				xmax = 628.4831
				text = ""
			intervals [1476]:
				xmin = 628.4831
				xmax = 628.8731
				text = "well"
			intervals [1477]:
				xmin = 628.8731
				xmax = 629.9441
				text = ""
			intervals [1478]:
				xmin = 629.9441
				xmax = 630.1941
				text = "clint"
			intervals [1479]:
				xmin = 630.1941
				xmax = 630.5941
				text = "eastwood"
			intervals [1480]:
				xmin = 630.5941
				xmax = 630.7341
				text = "he"
			intervals [1481]:
				xmin = 630.7341
				xmax = 631.2141
				text = "plays"
			intervals [1482]:
				xmin = 631.2141
				xmax = 631.2741
				text = "a"
			intervals [1483]:
				xmin = 631.2741
				xmax = 633.1701
				text = ""
			intervals [1484]:
				xmin = 633.1701
				xmax = 633.4001
				text = "a"
			intervals [1485]:
				xmin = 633.4001
				xmax = 633.7301
				text = "bounty"
			intervals [1486]:
				xmin = 633.7301
				xmax = 634.0801
				text = "hunter"
			intervals [1487]:
				xmin = 634.0801
				xmax = 635.7921
				text = ""
			intervals [1488]:
				xmin = 635.7921
				xmax = 636.0121
				text = "and"
			intervals [1489]:
				xmin = 636.0121
				xmax = 637.387
				text = ""
			intervals [1490]:
				xmin = 637.387
				xmax = 637.537
				text = "he"
			intervals [1491]:
				xmin = 637.537
				xmax = 637.597
				text = "s"
			intervals [1492]:
				xmin = 637.597
				xmax = 637.827
				text = "real"
			intervals [1493]:
				xmin = 637.827
				xmax = 638.377
				text = "fast"
			intervals [1494]:
				xmin = 638.377
				xmax = 638.407
				text = ""
			intervals [1495]:
				xmin = 638.407
				xmax = 638.487
				text = "and"
			intervals [1496]:
				xmin = 638.487
				xmax = 638.757
				text = "then"
			intervals [1497]:
				xmin = 638.757
				xmax = 639.1217
				text = ""
			intervals [1498]:
				xmin = 639.1217
				xmax = 639.3517
				text = "he"
			intervals [1499]:
				xmin = 639.3517
				xmax = 639.7813
				text = ""
			intervals [1500]:
				xmin = 639.7813
				xmax = 640.1513
				text = "hunting"
			intervals [1501]:
				xmin = 640.1513
				xmax = 640.2913
				text = "the"
			intervals [1502]:
				xmin = 640.2913
				xmax = 640.3513
				text = ""
			intervals [1503]:
				xmin = 640.3513
				xmax = 640.7113
				text = "hunting"
			intervals [1504]:
				xmin = 640.7113
				xmax = 641.2113
				text = "outlaws"
			intervals [1505]:
				xmin = 641.2113
				xmax = 641.3813
				text = "for"
			intervals [1506]:
				xmin = 641.3813
				xmax = 641.6013
				text = "their"
			intervals [1507]:
				xmin = 641.6013
				xmax = 641.8713
				text = ""
			intervals [1508]:
				xmin = 641.8713
				xmax = 642.0713
				text = "uh"
			intervals [1509]:
				xmin = 642.0713
				xmax = 643.6809
				text = ""
			intervals [1510]:
				xmin = 643.6809
				xmax = 643.7609
				text = "you"
			intervals [1511]:
				xmin = 643.7609
				xmax = 643.8409
				text = "know"
			intervals [1512]:
				xmin = 643.8409
				xmax = 644.0409
				text = "for"
			intervals [1513]:
				xmin = 644.0409
				xmax = 644.1409
				text = "the"
			intervals [1514]:
				xmin = 644.1409
				xmax = 644.4909
				text = "bounty"
			intervals [1515]:
				xmin = 644.4909
				xmax = 646.3505
				text = ""
			intervals [1516]:
				xmin = 646.3505
				xmax = 646.6105
				text = "and"
			intervals [1517]:
				xmin = 646.6105
				xmax = 648.2188
				text = ""
			intervals [1518]:
				xmin = 648.2188
				xmax = 648.3888
				text = "uh"
			intervals [1519]:
				xmin = 648.3888
				xmax = 648.4988
				text = ""
			intervals [1520]:
				xmin = 648.4988
				xmax = 648.6988
				text = "this"
			intervals [1521]:
				xmin = 648.6988
				xmax = 648.7288
				text = ""
			intervals [1522]:
				xmin = 648.7288
				xmax = 649.0788
				text = "picture"
			intervals [1523]:
				xmin = 649.0788
				xmax = 649.1988
				text = ""
			intervals [1524]:
				xmin = 649.1988
				xmax = 650.1388
				text = "is"
			intervals [1525]:
				xmin = 650.1388
				xmax = 653.5052
				text = ""
			intervals [1526]:
				xmin = 653.5052
				xmax = 653.6652
				text = "they"
			intervals [1527]:
				xmin = 653.6652
				xmax = 653.8452
				text = "have"
			intervals [1528]:
				xmin = 653.8452
				xmax = 654.3052
				text = "eli"
			intervals [1529]:
				xmin = 654.3052
				xmax = 654.6652
				text = "wallach"
			intervals [1530]:
				xmin = 654.6652
				xmax = 654.8752
				text = ""
			intervals [1531]:
				xmin = 654.8752
				xmax = 655.0552
				text = "in"
			intervals [1532]:
				xmin = 655.0552
				xmax = 655.2252
				text = "there"
			intervals [1533]:
				xmin = 655.2252
				xmax = 655.4835
				text = ""
			intervals [1534]:
				xmin = 655.4835
				xmax = 655.9035
				text = "he"
			intervals [1535]:
				xmin = 655.9035
				xmax = 656.3593
				text = ""
			intervals [1536]:
				xmin = 656.3593
				xmax = 656.3893
				text = "<unk>"
			intervals [1537]:
				xmin = 656.3893
				xmax = 656.8693
				text = "he"
			intervals [1538]:
				xmin = 656.8693
				xmax = 656.9593
				text = "s"
			intervals [1539]:
				xmin = 656.9593
				xmax = 656.9993
				text = ""
			intervals [1540]:
				xmin = 656.9993
				xmax = 657.4293
				text = "he"
			intervals [1541]:
				xmin = 657.4293
				xmax = 657.4593
				text = "s"
			intervals [1542]:
				xmin = 657.4593
				xmax = 657.4893
				text = ""
			intervals [1543]:
				xmin = 657.4893
				xmax = 657.7293
				text = "just"
			intervals [1544]:
				xmin = 657.7293
				xmax = 657.9193
				text = "about"
			intervals [1545]:
				xmin = 657.9193
				xmax = 658.0093
				text = "the"
			intervals [1546]:
				xmin = 658.0093
				xmax = 658.2593
				text = "same"
			intervals [1547]:
				xmin = 658.2593
				xmax = 658.4593
				text = "thing"
			intervals [1548]:
				xmin = 658.4593
				xmax = 658.5493
				text = "but"
			intervals [1549]:
				xmin = 658.5493
				xmax = 658.7893
				text = "he"
			intervals [1550]:
				xmin = 658.7893
				xmax = 658.8193
				text = "s"
			intervals [1551]:
				xmin = 658.8193
				xmax = 659.1909
				text = ""
			intervals [1552]:
				xmin = 659.1909
				xmax = 659.3709
				text = "he"
			intervals [1553]:
				xmin = 659.3709
				xmax = 659.4609
				text = "s"
			intervals [1554]:
				xmin = 659.4609
				xmax = 659.5309
				text = "b"
			intervals [1555]:
				xmin = 659.5309
				xmax = 659.7109
				text = "he"
			intervals [1556]:
				xmin = 659.7109
				xmax = 659.7609
				text = "s"
			intervals [1557]:
				xmin = 659.7609
				xmax = 659.8909
				text = "the"
			intervals [1558]:
				xmin = 659.8909
				xmax = 660.2409
				text = "bad"
			intervals [1559]:
				xmin = 660.2409
				xmax = 660.3809
				text = "in"
			intervals [1560]:
				xmin = 660.3809
				xmax = 660.7109
				text = "the"
			intervals [1561]:
				xmin = 660.7109
				xmax = 661.2443
				text = ""
			intervals [1562]:
				xmin = 661.2443
				xmax = 661.5343
				text = "because"
			intervals [1563]:
				xmin = 661.5343
				xmax = 661.8243
				text = "he"
			intervals [1564]:
				xmin = 661.8243
				xmax = 662.1107
				text = ""
			intervals [1565]:
				xmin = 662.1107
				xmax = 662.2307
				text = "cause"
			intervals [1566]:
				xmin = 662.2307
				xmax = 662.3807
				text = "he"
			intervals [1567]:
				xmin = 662.3807
				xmax = 662.4407
				text = "s"
			intervals [1568]:
				xmin = 662.4407
				xmax = 662.5407
				text = "a"
			intervals [1569]:
				xmin = 662.5407
				xmax = 662.9507
				text = "killer"
			intervals [1570]:
				xmin = 662.9507
				xmax = 663.0007
				text = "a"
			intervals [1571]:
				xmin = 663.0007
				xmax = 663.4607
				text = "thief"
			intervals [1572]:
				xmin = 663.4607
				xmax = 663.6957
				text = ""
			intervals [1573]:
				xmin = 663.6957
				xmax = 664.0057
				text = "and"
			intervals [1574]:
				xmin = 664.0057
				xmax = 664.6357
				text = "everything"
			intervals [1575]:
				xmin = 664.6357
				xmax = 664.6857
				text = "<unk>"
			intervals [1576]:
				xmin = 664.6857
				xmax = 665.0274
				text = ""
			intervals [1577]:
				xmin = 665.0274
				xmax = 665.0874
				text = "i"
			intervals [1578]:
				xmin = 665.0874
				xmax = 665.2774
				text = "mean"
			intervals [1579]:
				xmin = 665.2774
				xmax = 665.4274
				text = "he"
			intervals [1580]:
				xmin = 665.4274
				xmax = 665.5374
				text = "would"
			intervals [1581]:
				xmin = 665.5374
				xmax = 665.6874
				text = "do"
			intervals [1582]:
				xmin = 665.6874
				xmax = 666.1674
				text = "anything"
			intervals [1583]:
				xmin = 666.1674
				xmax = 666.3074
				text = "for"
			intervals [1584]:
				xmin = 666.3074
				xmax = 666.4974
				text = "mo"
			intervals [1585]:
				xmin = 666.4974
				xmax = 666.7652
				text = ""
			intervals [1586]:
				xmin = 666.7652
				xmax = 666.9952
				text = "for"
			intervals [1587]:
				xmin = 666.9952
				xmax = 667.2952
				text = "money"
			intervals [1588]:
				xmin = 667.2952
				xmax = 667.7855
				text = ""
			intervals [1589]:
				xmin = 667.7855
				xmax = 668.0155
				text = "but"
			intervals [1590]:
				xmin = 668.0155
				xmax = 668.2455
				text = ""
			intervals [1591]:
				xmin = 668.2455
				xmax = 668.4255
				text = "clint"
			intervals [1592]:
				xmin = 668.4255
				xmax = 668.8155
				text = "eastwood"
			intervals [1593]:
				xmin = 668.8155
				xmax = 669.0055
				text = "he"
			intervals [1594]:
				xmin = 669.0055
				xmax = 669.2455
				text = "usually"
			intervals [1595]:
				xmin = 669.2455
				xmax = 669.5055
				text = "stick"
			intervals [1596]:
				xmin = 669.5055
				xmax = 669.6255
				text = "to"
			intervals [1597]:
				xmin = 669.6255
				xmax = 669.9855
				text = "just"
			intervals [1598]:
				xmin = 669.9855
				xmax = 670.6054
				text = ""
			intervals [1599]:
				xmin = 670.6054
				xmax = 670.6654
				text = "you"
			intervals [1600]:
				xmin = 670.6654
				xmax = 670.8554
				text = "know"
			intervals [1601]:
				xmin = 670.8554
				xmax = 671.6605
				text = ""
			intervals [1602]:
				xmin = 671.6605
				xmax = 671.8405
				text = "for"
			intervals [1603]:
				xmin = 671.8405
				xmax = 672.3705
				text = "outlaws"
			intervals [1604]:
				xmin = 672.3705
				xmax = 672.4805
				text = "but"
			intervals [1605]:
				xmin = 672.4805
				xmax = 673.8517
				text = ""
			intervals [1606]:
				xmin = 673.8517
				xmax = 673.9617
				text = "but"
			intervals [1607]:
				xmin = 673.9617
				xmax = 674.3217
				text = "eli"
			intervals [1608]:
				xmin = 674.3217
				xmax = 674.6817
				text = "wallach"
			intervals [1609]:
				xmin = 674.6817
				xmax = 674.8417
				text = "he"
			intervals [1610]:
				xmin = 674.8417
				xmax = 674.9917
				text = "would"
			intervals [1611]:
				xmin = 674.9917
				xmax = 676.0243
				text = ""
			intervals [1612]:
				xmin = 676.0243
				xmax = 676.1343
				text = "he"
			intervals [1613]:
				xmin = 676.1343
				xmax = 676.2043
				text = "d"
			intervals [1614]:
				xmin = 676.2043
				xmax = 676.2343
				text = ""
			intervals [1615]:
				xmin = 676.2343
				xmax = 676.4543
				text = "kill"
			intervals [1616]:
				xmin = 676.4543
				xmax = 676.5743
				text = "you"
			intervals [1617]:
				xmin = 676.5743
				xmax = 676.7643
				text = "for"
			intervals [1618]:
				xmin = 676.7643
				xmax = 676.8843
				text = "you"
			intervals [1619]:
				xmin = 676.8843
				xmax = 677.0343
				text = "know"
			intervals [1620]:
				xmin = 677.0343
				xmax = 677.6343
				text = "robbing"
			intervals [1621]:
				xmin = 677.6343
				xmax = 678.1043
				text = "everything"
			intervals [1622]:
				xmin = 678.1043
				xmax = 679.0912
				text = ""
			intervals [1623]:
				xmin = 679.0912
				xmax = 679.2212
				text = "and"
			intervals [1624]:
				xmin = 679.2212
				xmax = 679.3612
				text = "there"
			intervals [1625]:
				xmin = 679.3612
				xmax = 679.5312
				text = "were"
			intervals [1626]:
				xmin = 679.5312
				xmax = 682.500
				text = ""
			intervals [1627]:
				xmin = 682.500
				xmax = 682.750
				text = "well"
			intervals [1628]:
				xmin = 682.750
				xmax = 683.040
				text = "clint"
			intervals [1629]:
				xmin = 683.040
				xmax = 683.110
				text = ""
			intervals [1630]:
				xmin = 683.110
				xmax = 683.160
				text = "e"
			intervals [1631]:
				xmin = 683.160
				xmax = 683.380
				text = "uh"
			intervals [1632]:
				xmin = 683.380
				xmax = 683.460
				text = ""
			intervals [1633]:
				xmin = 683.460
				xmax = 683.600
				text = "when"
			intervals [1634]:
				xmin = 683.600
				xmax = 683.660
				text = "the"
			intervals [1635]:
				xmin = 683.660
				xmax = 683.990
				text = "picture"
			intervals [1636]:
				xmin = 683.990
				xmax = 684.020
				text = ""
			intervals [1637]:
				xmin = 684.020
				xmax = 684.320
				text = "first"
			intervals [1638]:
				xmin = 684.320
				xmax = 684.590
				text = "comes"
			intervals [1639]:
				xmin = 684.590
				xmax = 684.820
				text = "on"
			intervals [1640]:
				xmin = 684.820
				xmax = 684.900
				text = "you"
			intervals [1641]:
				xmin = 684.900
				xmax = 685.120
				text = ""
			intervals [1642]:
				xmin = 685.120
				xmax = 685.260
				text = "i"
			intervals [1643]:
				xmin = 685.260
				xmax = 685.450
				text = "mean"
			intervals [1644]:
				xmin = 685.450
				xmax = 685.550
				text = "i"
			intervals [1645]:
				xmin = 685.550
				xmax = 685.670
				text = "don't"
			intervals [1646]:
				xmin = 685.670
				xmax = 685.780
				text = "know"
			intervals [1647]:
				xmin = 685.780
				xmax = 685.860
				text = "if"
			intervals [1648]:
				xmin = 685.860
				xmax = 685.970
				text = "you"
			intervals [1649]:
				xmin = 685.970
				xmax = 686.110
				text = "want"
			intervals [1650]:
				xmin = 686.110
				xmax = 686.180
				text = "me"
			intervals [1651]:
				xmin = 686.180
				xmax = 686.240
				text = "to"
			intervals [1652]:
				xmin = 686.240
				xmax = 686.790
				text = "elaborate"
			intervals [1653]:
				xmin = 686.790
				xmax = 686.970
				text = "on"
			intervals [1654]:
				xmin = 686.970
				xmax = 687.110
				text = "it"
			intervals [1655]:
				xmin = 687.110
				xmax = 687.200
				text = "i"
			intervals [1656]:
				xmin = 687.200
				xmax = 687.530
				text = "can"
			intervals [1657]:
				xmin = 687.530
				xmax = 687.660
				text = "if"
			intervals [1658]:
				xmin = 687.660
				xmax = 687.790
				text = "you"
			intervals [1659]:
				xmin = 687.790
				xmax = 687.920
				text = "want"
			intervals [1660]:
				xmin = 687.920
				xmax = 689.620
				text = "<unk>"
			intervals [1661]:
				xmin = 689.620
				xmax = 689.9907
				text = ""
			intervals [1662]:
				xmin = 689.9907
				xmax = 690.1707
				text = "well"
			intervals [1663]:
				xmin = 690.1707
				xmax = 690.2507
				text = "the"
			intervals [1664]:
				xmin = 690.2507
				xmax = 690.2807
				text = ""
			intervals [1665]:
				xmin = 690.2807
				xmax = 690.8907
				text = "story"
			intervals [1666]:
				xmin = 690.8907
				xmax = 691.3007
				text = "opens"
			intervals [1667]:
				xmin = 691.3007
				xmax = 691.5007
				text = "where"
			intervals [1668]:
				xmin = 691.5007
				xmax = 692.0859
				text = ""
			intervals [1669]:
				xmin = 692.0859
				xmax = 692.2859
				text = "these"
			intervals [1670]:
				xmin = 692.2859
				xmax = 692.4659
				text = "men"
			intervals [1671]:
				xmin = 692.4659
				xmax = 692.4959
				text = "are"
			intervals [1672]:
				xmin = 692.4959
				xmax = 692.8459
				text = "after"
			intervals [1673]:
				xmin = 692.8459
				xmax = 693.1759
				text = "eli"
			intervals [1674]:
				xmin = 693.1759
				xmax = 693.5559
				text = "wallach"
			intervals [1675]:
				xmin = 693.5559
				xmax = 693.6859
				text = ""
			intervals [1676]:
				xmin = 693.6859
				xmax = 693.8859
				text = "these"
			intervals [1677]:
				xmin = 693.8859
				xmax = 693.9859
				text = ""
			intervals [1678]:
				xmin = 693.9859
				xmax = 694.1659
				text = "the"
			intervals [1679]:
				xmin = 694.1659
				xmax = 694.2559
				text = ""
			intervals [1680]:
				xmin = 694.2559
				xmax = 694.5459
				text = "this"
			intervals [1681]:
				xmin = 694.5459
				xmax = 694.6359
				text = ""
			intervals [1682]:
				xmin = 694.6359
				xmax = 694.8659
				text = "about"
			intervals [1683]:
				xmin = 694.8659
				xmax = 695.0759
				text = "three"
			intervals [1684]:
				xmin = 695.0759
				xmax = 695.1559
				text = "or"
			intervals [1685]:
				xmin = 695.1559
				xmax = 695.4659
				text = "four"
			intervals [1686]:
				xmin = 695.4659
				xmax = 695.4959
				text = ""
			intervals [1687]:
				xmin = 695.4959
				xmax = 695.9259
				text = "bounty"
			intervals [1688]:
				xmin = 695.9259
				xmax = 696.0559
				text = ""
			intervals [1689]:
				xmin = 696.0559
				xmax = 696.3959
				text = "hunters"
			intervals [1690]:
				xmin = 696.3959
				xmax = 696.4559
				text = "are"
			intervals [1691]:
				xmin = 696.4559
				xmax = 696.7359
				text = "after"
			intervals [1692]:
				xmin = 696.7359
				xmax = 696.9859
				text = "him"
			intervals [1693]:
				xmin = 696.9859
				xmax = 697.0159
				text = ""
			intervals [1694]:
				xmin = 697.0159
				xmax = 697.2359
				text = "for"
			intervals [1695]:
				xmin = 697.2359
				xmax = 697.3259
				text = "the"
			intervals [1696]:
				xmin = 697.3259
				xmax = 697.8259
				text = "reward"
			intervals [1697]:
				xmin = 697.8259
				xmax = 699.0906
				text = ""
			intervals [1698]:
				xmin = 699.0906
				xmax = 699.3206
				text = "and"
			intervals [1699]:
				xmin = 699.3206
				xmax = 699.5506
				text = ""
			intervals [1700]:
				xmin = 699.5506
				xmax = 699.8006
				text = "they"
			intervals [1701]:
				xmin = 699.8006
				xmax = 700.5665
				text = ""
			intervals [1702]:
				xmin = 700.5665
				xmax = 700.7865
				text = "they"
			intervals [1703]:
				xmin = 700.7865
				xmax = 701.1065
				text = "cap"
			intervals [1704]:
				xmin = 701.1065
				xmax = 701.2665
				text = "they"
			intervals [1705]:
				xmin = 701.2665
				xmax = 701.4165
				text = "sh-"
			intervals [1706]:
				xmin = 701.4165
				xmax = 701.4465
				text = ""
			intervals [1707]:
				xmin = 701.4465
				xmax = 701.6965
				text = "shoot"
			intervals [1708]:
				xmin = 701.6965
				xmax = 701.8465
				text = "his"
			intervals [1709]:
				xmin = 701.8465
				xmax = 702.0965
				text = "horse"
			intervals [1710]:
				xmin = 702.0965
				xmax = 702.2465
				text = "from"
			intervals [1711]:
				xmin = 702.2465
				xmax = 702.5765
				text = "under"
			intervals [1712]:
				xmin = 702.5765
				xmax = 702.6565
				text = "him"
			intervals [1713]:
				xmin = 702.6565
				xmax = 703.0144
				text = ""
			intervals [1714]:
				xmin = 703.0144
				xmax = 703.0844
				text = "you"
			intervals [1715]:
				xmin = 703.0844
				xmax = 703.1844
				text = "know"
			intervals [1716]:
				xmin = 703.1844
				xmax = 703.3444
				text = "they"
			intervals [1717]:
				xmin = 703.3444
				xmax = 703.5644
				text = "had"
			intervals [1718]:
				xmin = 703.5644
				xmax = 703.6844
				text = "their"
			intervals [1719]:
				xmin = 703.6844
				xmax = 703.9944
				text = "guns"
			intervals [1720]:
				xmin = 703.9944
				xmax = 704.1244
				text = "on"
			intervals [1721]:
				xmin = 704.1244
				xmax = 704.2244
				text = "'em"
			intervals [1722]:
				xmin = 704.2244
				xmax = 704.4244
				text = "they"
			intervals [1723]:
				xmin = 704.4244
				xmax = 704.4644
				text = "g-"
			intervals [1724]:
				xmin = 704.4644
				xmax = 704.6344
				text = "getting"
			intervals [1725]:
				xmin = 704.6344
				xmax = 704.8444
				text = "ready"
			intervals [1726]:
				xmin = 704.8444
				xmax = 704.9044
				text = "to"
			intervals [1727]:
				xmin = 704.9044
				xmax = 705.1044
				text = "kill"
			intervals [1728]:
				xmin = 705.1044
				xmax = 705.2744
				text = "him"
			intervals [1729]:
				xmin = 705.2744
				xmax = 705.7149
				text = ""
			intervals [1730]:
				xmin = 705.7149
				xmax = 705.8749
				text = "then"
			intervals [1731]:
				xmin = 705.8749
				xmax = 706.1149
				text = "clint"
			intervals [1732]:
				xmin = 706.1149
				xmax = 706.5249
				text = "eastwood"
			intervals [1733]:
				xmin = 706.5249
				xmax = 706.8749
				text = "comes"
			intervals [1734]:
				xmin = 706.8749
				xmax = 706.9949
				text = "up"
			intervals [1735]:
				xmin = 706.9949
				xmax = 707.0249
				text = ""
			intervals [1736]:
				xmin = 707.0249
				xmax = 707.2249
				text = "and"
			intervals [1737]:
				xmin = 707.2249
				xmax = 707.788
				text = ""
			intervals [1738]:
				xmin = 707.788
				xmax = 708.028
				text = "he"
			intervals [1739]:
				xmin = 708.028
				xmax = 708.2171
				text = ""
			intervals [1740]:
				xmin = 708.2171
				xmax = 708.5571
				text = "kills"
			intervals [1741]:
				xmin = 708.5571
				xmax = 708.8071
				text = "them"
			intervals [1742]:
				xmin = 708.8071
				xmax = 709.0021
				text = ""
			intervals [1743]:
				xmin = 709.0021
				xmax = 710.1421
				text = "<unk>"
			intervals [1744]:
				xmin = 710.1421
				xmax = 710.1944
				text = ""
			intervals [1745]:
				xmin = 710.1944
				xmax = 710.4344
				text = "and"
			intervals [1746]:
				xmin = 710.4344
				xmax = 710.6744
				text = "he"
			intervals [1747]:
				xmin = 710.6744
				xmax = 711.0429
				text = ""
			intervals [1748]:
				xmin = 711.0429
				xmax = 711.2329
				text = "and"
			intervals [1749]:
				xmin = 711.2329
				xmax = 711.4729
				text = ""
			intervals [1750]:
				xmin = 711.4729
				xmax = 711.8129
				text = "eli"
			intervals [1751]:
				xmin = 711.8129
				xmax = 712.1629
				text = "wallach"
			intervals [1752]:
				xmin = 712.1629
				xmax = 712.2229
				text = ""
			intervals [1753]:
				xmin = 712.2229
				xmax = 712.4929
				text = "thinks"
			intervals [1754]:
				xmin = 712.4929
				xmax = 712.6529
				text = "that"
			intervals [1755]:
				xmin = 712.6529
				xmax = 712.8387
				text = ""
			intervals [1756]:
				xmin = 712.8387
				xmax = 713.0387
				text = "he"
			intervals [1757]:
				xmin = 713.0387
				xmax = 713.0987
				text = "s"
			intervals [1758]:
				xmin = 713.0987
				xmax = 713.2787
				text = "gonna"
			intervals [1759]:
				xmin = 713.2787
				xmax = 713.4487
				text = "let"
			intervals [1760]:
				xmin = 713.4487
				xmax = 713.5987
				text = "him"
			intervals [1761]:
				xmin = 713.5987
				xmax = 713.8287
				text = "go"
			intervals [1762]:
				xmin = 713.8287
				xmax = 713.9587
				text = "but"
			intervals [1763]:
				xmin = 713.9587
				xmax = 714.1587
				text = "he"
			intervals [1764]:
				xmin = 714.1587
				xmax = 714.3366
				text = ""
			intervals [1765]:
				xmin = 714.3366
				xmax = 714.5366
				text = "he"
			intervals [1766]:
				xmin = 714.5366
				xmax = 714.9066
				text = "ties"
			intervals [1767]:
				xmin = 714.9066
				xmax = 715.0566
				text = "him"
			intervals [1768]:
				xmin = 715.0566
				xmax = 715.2366
				text = "up"
			intervals [1769]:
				xmin = 715.2366
				xmax = 715.2966
				text = "and"
			intervals [1770]:
				xmin = 715.2966
				xmax = 715.5866
				text = "takes"
			intervals [1771]:
				xmin = 715.5866
				xmax = 715.7266
				text = "him"
			intervals [1772]:
				xmin = 715.7266
				xmax = 715.8966
				text = "in"
			intervals [1773]:
				xmin = 715.8966
				xmax = 716.0966
				text = "turn"
			intervals [1774]:
				xmin = 716.0966
				xmax = 716.1866
				text = "him"
			intervals [1775]:
				xmin = 716.1866
				xmax = 716.3066
				text = "in"
			intervals [1776]:
				xmin = 716.3066
				xmax = 716.4666
				text = "for"
			intervals [1777]:
				xmin = 716.4666
				xmax = 716.5466
				text = "the"
			intervals [1778]:
				xmin = 716.5466
				xmax = 717.0366
				text = "reward"
			intervals [1779]:
				xmin = 717.0366
				xmax = 717.0819
				text = ""
			intervals [1780]:
				xmin = 717.0819
				xmax = 718.4519
				text = "<unk>"
			intervals [1781]:
				xmin = 718.4519
				xmax = 718.6319
				text = "so"
			intervals [1782]:
				xmin = 718.6319
				xmax = 719.0449
				text = ""
			intervals [1783]:
				xmin = 719.0449
				xmax = 719.2349
				text = "just"
			intervals [1784]:
				xmin = 719.2349
				xmax = 719.5249
				text = "before"
			intervals [1785]:
				xmin = 719.5249
				xmax = 719.6749
				text = "they"
			intervals [1786]:
				xmin = 719.6749
				xmax = 719.8249
				text = "get"
			intervals [1787]:
				xmin = 719.8249
				xmax = 719.9449
				text = "ready"
			intervals [1788]:
				xmin = 719.9449
				xmax = 720.0249
				text = "to"
			intervals [1789]:
				xmin = 720.0249
				xmax = 720.3249
				text = "hang"
			intervals [1790]:
				xmin = 720.3249
				xmax = 720.4649
				text = "him"
			intervals [1791]:
				xmin = 720.4649
				xmax = 720.7019
				text = ""
			intervals [1792]:
				xmin = 720.7019
				xmax = 720.7619
				text = "you"
			intervals [1793]:
				xmin = 720.7619
				xmax = 720.8819
				text = "know"
			intervals [1794]:
				xmin = 720.8819
				xmax = 721.1119
				text = "they"
			intervals [1795]:
				xmin = 721.1119
				xmax = 721.3319
				text = "they"
			intervals [1796]:
				xmin = 721.3319
				xmax = 721.3919
				text = "are"
			intervals [1797]:
				xmin = 721.3919
				xmax = 721.6119
				text = "gonna"
			intervals [1798]:
				xmin = 721.6119
				xmax = 721.8819
				text = "hang"
			intervals [1799]:
				xmin = 721.8819
				xmax = 722.0019
				text = "him"
			intervals [1800]:
				xmin = 722.0019
				xmax = 722.1219
				text = ""
			intervals [1801]:
				xmin = 722.1219
				xmax = 722.2819
				text = "they've"
			intervals [1802]:
				xmin = 722.2819
				xmax = 722.8173
				text = ""
			intervals [1803]:
				xmin = 722.8173
				xmax = 723.0573
				text = "they've"
			intervals [1804]:
				xmin = 723.0573
				xmax = 723.0873
				text = ""
			intervals [1805]:
				xmin = 723.0873
				xmax = 723.4673
				text = "tried"
			intervals [1806]:
				xmin = 723.4673
				xmax = 723.5573
				text = "and"
			intervals [1807]:
				xmin = 723.5573
				xmax = 724.0373
				text = "convicted"
			intervals [1808]:
				xmin = 724.0373
				xmax = 724.1773
				text = "him"
			intervals [1809]:
				xmin = 724.1773
				xmax = 724.2473
				text = "you"
			intervals [1810]:
				xmin = 724.2473
				xmax = 724.3673
				text = "know"
			intervals [1811]:
				xmin = 724.3673
				xmax = 724.4873
				text = "that"
			intervals [1812]:
				xmin = 724.4873
				xmax = 724.6573
				text = ""
			intervals [1813]:
				xmin = 724.6573
				xmax = 724.8073
				text = "they're"
			intervals [1814]:
				xmin = 724.8073
				xmax = 724.9773
				text = "gonna"
			intervals [1815]:
				xmin = 724.9773
				xmax = 725.2373
				text = "hang"
			intervals [1816]:
				xmin = 725.2373
				xmax = 725.3173
				text = "him"
			intervals [1817]:
				xmin = 725.3173
				xmax = 726.2322
				text = ""
			intervals [1818]:
				xmin = 726.2322
				xmax = 726.3622
				text = "and"
			intervals [1819]:
				xmin = 726.3622
				xmax = 726.5922
				text = "clint"
			intervals [1820]:
				xmin = 726.5922
				xmax = 726.8522
				text = "east"
			intervals [1821]:
				xmin = 726.8522
				xmax = 726.9422
				text = ""
			intervals [1822]:
				xmin = 726.9422
				xmax = 727.1622
				text = "clint"
			intervals [1823]:
				xmin = 727.1622
				xmax = 727.5422
				text = "eastwood"
			intervals [1824]:
				xmin = 727.5422
				xmax = 727.8822
				text = "shoots"
			intervals [1825]:
				xmin = 727.8822
				xmax = 727.9822
				text = "him"
			intervals [1826]:
				xmin = 727.9822
				xmax = 728.3222
				text = "down"
			intervals [1827]:
				xmin = 728.3222
				xmax = 728.6252
				text = ""
			intervals [1828]:
				xmin = 728.6252
				xmax = 728.8852
				text = "shoots"
			intervals [1829]:
				xmin = 728.8852
				xmax = 728.9952
				text = "the"
			intervals [1830]:
				xmin = 728.9952
				xmax = 729.2352
				text = "rope"
			intervals [1831]:
				xmin = 729.2352
				xmax = 730.4188
				text = ""
			intervals [1832]:
				xmin = 730.4188
				xmax = 730.6888
				text = "and"
			intervals [1833]:
				xmin = 730.6888
				xmax = 730.7388
				text = ""
			intervals [1834]:
				xmin = 730.7388
				xmax = 730.9288
				text = "you"
			intervals [1835]:
				xmin = 730.9288
				xmax = 731.0388
				text = "know"
			intervals [1836]:
				xmin = 731.0388
				xmax = 731.1888
				text = ""
			intervals [1837]:
				xmin = 731.1888
				xmax = 731.5888
				text = "rides"
			intervals [1838]:
				xmin = 731.5888
				xmax = 731.9288
				text = "past"
			intervals [1839]:
				xmin = 731.9288
				xmax = 732.0188
				text = "him"
			intervals [1840]:
				xmin = 732.0188
				xmax = 732.2288
				text = ""
			intervals [1841]:
				xmin = 732.2288
				xmax = 732.3588
				text = "and"
			intervals [1842]:
				xmin = 732.3588
				xmax = 732.5988
				text = "picks"
			intervals [1843]:
				xmin = 732.5988
				xmax = 732.7388
				text = "him"
			intervals [1844]:
				xmin = 732.7388
				xmax = 732.9488
				text = "up"
			intervals [1845]:
				xmin = 732.9488
				xmax = 733.7285
				text = ""
			intervals [1846]:
				xmin = 733.7285
				xmax = 733.8885
				text = "and"
			intervals [1847]:
				xmin = 733.8885
				xmax = 734.0485
				text = "run"
			intervals [1848]:
				xmin = 734.0485
				xmax = 734.0885
				text = "g-"
			intervals [1849]:
				xmin = 734.0885
				xmax = 734.2185
				text = ""
			intervals [1850]:
				xmin = 734.2185
				xmax = 734.5485
				text = "gets"
			intervals [1851]:
				xmin = 734.5485
				xmax = 734.8585
				text = "him"
			intervals [1852]:
				xmin = 734.8585
				xmax = 734.9985
				text = "out"
			intervals [1853]:
				xmin = 734.9985
				xmax = 735.0685
				text = "of"
			intervals [1854]:
				xmin = 735.0685
				xmax = 735.4885
				text = "town"
			intervals [1855]:
				xmin = 735.4885
				xmax = 736.2107
				text = ""
			intervals [1856]:
				xmin = 736.2107
				xmax = 736.2807
				text = "<unk>"
			intervals [1857]:
				xmin = 736.2807
				xmax = 736.3507
				text = ""
			intervals [1858]:
				xmin = 736.3507
				xmax = 736.6607
				text = "and"
			intervals [1859]:
				xmin = 736.6607
				xmax = 736.7107
				text = ""
			intervals [1860]:
				xmin = 736.7107
				xmax = 736.8307
				text = "you"
			intervals [1861]:
				xmin = 736.8307
				xmax = 737.0007
				text = "know"
			intervals [1862]:
				xmin = 737.0007
				xmax = 737.0307
				text = ""
			intervals [1863]:
				xmin = 737.0307
				xmax = 737.3407
				text = "split"
			intervals [1864]:
				xmin = 737.3407
				xmax = 737.4607
				text = "the"
			intervals [1865]:
				xmin = 737.4607
				xmax = 737.8707
				text = "reward"
			intervals [1866]:
				xmin = 737.8707
				xmax = 738.0707
				text = "with"
			intervals [1867]:
				xmin = 738.0707
				xmax = 738.1107
				text = ""
			intervals [1868]:
				xmin = 738.1107
				xmax = 738.2307
				text = "him"
			intervals [1869]:
				xmin = 738.2307
				xmax = 739.1428
				text = ""
			intervals [1870]:
				xmin = 739.1428
				xmax = 739.3128
				text = "then"
			intervals [1871]:
				xmin = 739.3128
				xmax = 739.7201
				text = ""
			intervals [1872]:
				xmin = 739.7201
				xmax = 739.9201
				text = "take"
			intervals [1873]:
				xmin = 739.9201
				xmax = 740.0401
				text = "it"
			intervals [1874]:
				xmin = 740.0401
				xmax = 740.0801
				text = ""
			intervals [1875]:
				xmin = 740.0801
				xmax = 740.2901
				text = "take"
			intervals [1876]:
				xmin = 740.2901
				xmax = 740.3901
				text = "him"
			intervals [1877]:
				xmin = 740.3901
				xmax = 740.5101
				text = "to"
			intervals [1878]:
				xmin = 740.5101
				xmax = 740.8101
				text = "another"
			intervals [1879]:
				xmin = 740.8101
				xmax = 741.0901
				text = "town"
			intervals [1880]:
				xmin = 741.0901
				xmax = 741.1601
				text = "and"
			intervals [1881]:
				xmin = 741.1601
				xmax = 741.3601
				text = "turn"
			intervals [1882]:
				xmin = 741.3601
				xmax = 741.4701
				text = "him"
			intervals [1883]:
				xmin = 741.4701
				xmax = 741.7001
				text = "again"
			intervals [1884]:
				xmin = 741.7001
				xmax = 744.0401
				text = "<unk>"
			intervals [1885]:
				xmin = 744.0401
				xmax = 744.1782
				text = ""
			intervals [1886]:
				xmin = 744.1782
				xmax = 744.2682
				text = "and"
			intervals [1887]:
				xmin = 744.2682
				xmax = 744.3782
				text = "they"
			intervals [1888]:
				xmin = 744.3782
				xmax = 744.5782
				text = "had"
			intervals [1889]:
				xmin = 744.5782
				xmax = 744.6882
				text = "a"
			intervals [1890]:
				xmin = 744.6882
				xmax = 744.9382
				text = "thing"
			intervals [1891]:
				xmin = 744.9382
				xmax = 745.1582
				text = "going"
			intervals [1892]:
				xmin = 745.1582
				xmax = 745.2982
				text = "there"
			intervals [1893]:
				xmin = 745.2982
				xmax = 745.4482
				text = "for"
			intervals [1894]:
				xmin = 745.4482
				xmax = 745.8482
				text = "awhile"
			intervals [1895]:
				xmin = 745.8482
				xmax = 746.0082
				text = "but"
			intervals [1896]:
				xmin = 746.0082
				xmax = 746.6298
				text = ""
			intervals [1897]:
				xmin = 746.6298
				xmax = 746.6998
				text = "you"
			intervals [1898]:
				xmin = 746.6998
				xmax = 746.8598
				text = "know"
			intervals [1899]:
				xmin = 746.8598
				xmax = 747.1298
				text = "the"
			intervals [1900]:
				xmin = 747.1298
				xmax = 747.9908
				text = ""
			intervals [1901]:
				xmin = 747.9908
				xmax = 748.0908
				text = "the"
			intervals [1902]:
				xmin = 748.0908
				xmax = 748.5008
				text = "reward"
			intervals [1903]:
				xmin = 748.5008
				xmax = 748.8108
				text = "for"
			intervals [1904]:
				xmin = 748.8108
				xmax = 749.0208
				text = "for"
			intervals [1905]:
				xmin = 749.0208
				xmax = 749.3308
				text = "eli"
			intervals [1906]:
				xmin = 749.3308
				xmax = 749.7208
				text = "wallach"
			intervals [1907]:
				xmin = 749.7208
				xmax = 750.0308
				text = "never"
			intervals [1908]:
				xmin = 750.0308
				xmax = 751.0035
				text = ""
			intervals [1909]:
				xmin = 751.0035
				xmax = 751.1035
				text = "it"
			intervals [1910]:
				xmin = 751.1035
				xmax = 751.2235
				text = ""
			intervals [1911]:
				xmin = 751.2235
				xmax = 751.3635
				text = "it"
			intervals [1912]:
				xmin = 751.3635
				xmax = 751.5435
				text = "never"
			intervals [1913]:
				xmin = 751.5435
				xmax = 751.7935
				text = "never"
			intervals [1914]:
				xmin = 751.7935
				xmax = 751.9735
				text = "went"
			intervals [1915]:
				xmin = 751.9735
				xmax = 752.2335
				text = "over"
			intervals [1916]:
				xmin = 752.2335
				xmax = 752.4994
				text = ""
			intervals [1917]:
				xmin = 752.4994
				xmax = 752.7994
				text = "say"
			intervals [1918]:
				xmin = 752.7994
				xmax = 753.1394
				text = "about"
			intervals [1919]:
				xmin = 753.1394
				xmax = 753.7914
				text = ""
			intervals [1920]:
				xmin = 753.7914
				xmax = 753.9914
				text = "two"
			intervals [1921]:
				xmin = 753.9914
				xmax = 754.0414
				text = "or"
			intervals [1922]:
				xmin = 754.0414
				xmax = 754.2714
				text = "three"
			intervals [1923]:
				xmin = 754.2714
				xmax = 754.6614
				text = "thousand"
			intervals [1924]:
				xmin = 754.6614
				xmax = 755.2314
				text = "dollars"
			intervals [1925]:
				xmin = 755.2314
				xmax = 755.6366
				text = ""
			intervals [1926]:
				xmin = 755.6366
				xmax = 755.8766
				text = "and"
			intervals [1927]:
				xmin = 755.8766
				xmax = 755.9066
				text = ""
			intervals [1928]:
				xmin = 755.9066
				xmax = 756.0566
				text = "so"
			intervals [1929]:
				xmin = 756.0566
				xmax = 756.4466
				text = "he"
			intervals [1930]:
				xmin = 756.4466
				xmax = 756.7977
				text = ""
			intervals [1931]:
				xmin = 756.7977
				xmax = 756.9577
				text = "he"
			intervals [1932]:
				xmin = 756.9577
				xmax = 757.1477
				text = "got"
			intervals [1933]:
				xmin = 757.1477
				xmax = 757.4677
				text = "tired"
			intervals [1934]:
				xmin = 757.4677
				xmax = 757.6177
				text = "of"
			intervals [1935]:
				xmin = 757.6177
				xmax = 757.6977
				text = "it"
			intervals [1936]:
				xmin = 757.6977
				xmax = 757.7577
				text = ""
			intervals [1937]:
				xmin = 757.7577
				xmax = 757.9577
				text = "and"
			intervals [1938]:
				xmin = 757.9577
				xmax = 758.1277
				text = "he"
			intervals [1939]:
				xmin = 758.1277
				xmax = 758.8146
				text = ""
			intervals [1940]:
				xmin = 758.8146
				xmax = 759.0146
				text = "he"
			intervals [1941]:
				xmin = 759.0146
				xmax = 759.2546
				text = "just"
			intervals [1942]:
				xmin = 759.2546
				xmax = 759.3646
				text = ""
			intervals [1943]:
				xmin = 759.3646
				xmax = 759.4346
				text = "you"
			intervals [1944]:
				xmin = 759.4346
				xmax = 759.4846
				text = ""
			intervals [1945]:
				xmin = 759.4846
				xmax = 759.5446
				text = "know"
			intervals [1946]:
				xmin = 759.5446
				xmax = 759.7946
				text = "s"
			intervals [1947]:
				xmin = 759.7946
				xmax = 759.8246
				text = ""
			intervals [1948]:
				xmin = 759.8246
				xmax = 760.0046
				text = "he"
			intervals [1949]:
				xmin = 760.0046
				xmax = 760.4246
				text = "stopped"
			intervals [1950]:
				xmin = 760.4246
				xmax = 761.6096
				text = ""
			intervals [1951]:
				xmin = 761.6096
				xmax = 761.8496
				text = "clint"
			intervals [1952]:
				xmin = 761.8496
				xmax = 762.1796
				text = "eastwood"
			intervals [1953]:
				xmin = 762.1796
				xmax = 762.2096
				text = ""
			intervals [1954]:
				xmin = 762.2096
				xmax = 762.3196
				text = "you"
			intervals [1955]:
				xmin = 762.3196
				xmax = 762.4496
				text = "know"
			intervals [1956]:
				xmin = 762.4496
				xmax = 762.7296
				text = "just"
			intervals [1957]:
				xmin = 762.7296
				xmax = 762.8896
				text = "let"
			intervals [1958]:
				xmin = 762.8896
				xmax = 763.0196
				text = "him"
			intervals [1959]:
				xmin = 763.0196
				xmax = 763.1396
				text = "go"
			intervals [1960]:
				xmin = 763.1396
				xmax = 763.4196
				text = "about"
			intervals [1961]:
				xmin = 763.4196
				xmax = 763.4996
				text = "it"
			intervals [1962]:
				xmin = 763.4996
				xmax = 763.6296
				text = "he"
			intervals [1963]:
				xmin = 763.6296
				xmax = 763.8396
				text = "took"
			intervals [1964]:
				xmin = 763.8396
				xmax = 764.0096
				text = "all"
			intervals [1965]:
				xmin = 764.0096
				xmax = 764.0696
				text = "the"
			intervals [1966]:
				xmin = 764.0696
				xmax = 764.2996
				text = "money"
			intervals [1967]:
				xmin = 764.2996
				xmax = 764.4296
				text = "the"
			intervals [1968]:
				xmin = 764.4296
				xmax = 764.7396
				text = "last"
			intervals [1969]:
				xmin = 764.7396
				xmax = 764.9996
				text = "time"
			intervals [1970]:
				xmin = 764.9996
				xmax = 765.0996
				text = ""
			intervals [1971]:
				xmin = 765.0996
				xmax = 765.6596
				text = "<unk>"
			intervals [1972]:
				xmin = 765.6596
				xmax = 765.7865
				text = ""
			intervals [1973]:
				xmin = 765.7865
				xmax = 766.1065
				text = "<unk>"
			intervals [1974]:
				xmin = 766.1065
				xmax = 766.2465
				text = "and"
			intervals [1975]:
				xmin = 766.2465
				xmax = 766.3865
				text = "let"
			intervals [1976]:
				xmin = 766.3865
				xmax = 766.5165
				text = "him"
			intervals [1977]:
				xmin = 766.5165
				xmax = 766.6965
				text = "put"
			intervals [1978]:
				xmin = 766.6965
				xmax = 766.8365
				text = "him"
			intervals [1979]:
				xmin = 766.8365
				xmax = 766.9865
				text = "out"
			intervals [1980]:
				xmin = 766.9865
				xmax = 767.1165
				text = "on"
			intervals [1981]:
				xmin = 767.1165
				xmax = 767.1765
				text = "a"
			intervals [1982]:
				xmin = 767.1765
				xmax = 767.5465
				text = "desert"
			intervals [1983]:
				xmin = 767.5465
				xmax = 768.5327
				text = ""
			intervals [1984]:
				xmin = 768.5327
				xmax = 768.7227
				text = "and"
			intervals [1985]:
				xmin = 768.7227
				xmax = 768.7527
				text = ""
			intervals [1986]:
				xmin = 768.7527
				xmax = 768.9827
				text = "made"
			intervals [1987]:
				xmin = 768.9827
				xmax = 769.1327
				text = "him"
			intervals [1988]:
				xmin = 769.1327
				xmax = 769.3927
				text = "walk"
			intervals [1989]:
				xmin = 769.3927
				xmax = 769.8921
				text = ""
			intervals [1990]:
				xmin = 769.8921
				xmax = 770.0621
				text = "um"
			intervals [1991]:
				xmin = 770.0621
				xmax = 770.3221
				text = "some"
			intervals [1992]:
				xmin = 770.3221
				xmax = 770.5821
				text = "fifty"
			intervals [1993]:
				xmin = 770.5821
				xmax = 770.8121
				text = "some"
			intervals [1994]:
				xmin = 770.8121
				xmax = 771.0221
				text = "odd"
			intervals [1995]:
				xmin = 771.0221
				xmax = 771.3821
				text = "miles"
			intervals [1996]:
				xmin = 771.3821
				xmax = 771.6521
				text = "across"
			intervals [1997]:
				xmin = 771.6521
				xmax = 771.7221
				text = "the"
			intervals [1998]:
				xmin = 771.7221
				xmax = 772.0621
				text = "desert"
			intervals [1999]:
				xmin = 772.0621
				xmax = 772.2721
				text = "no"
			intervals [2000]:
				xmin = 772.2721
				xmax = 772.6021
				text = "horse"
			intervals [2001]:
				xmin = 772.6021
				xmax = 772.6321
				text = "or"
			intervals [2002]:
				xmin = 772.6321
				xmax = 772.8321
				text = "anything"
			intervals [2003]:
				xmin = 772.8321
				xmax = 773.4421
				text = "<unk>"
			intervals [2004]:
				xmin = 773.4421
				xmax = 775.0758
				text = ""
			intervals [2005]:
				xmin = 775.0758
				xmax = 775.3158
				text = "so"
			intervals [2006]:
				xmin = 775.3158
				xmax = 776.7445
				text = ""
			intervals [2007]:
				xmin = 776.7445
				xmax = 777.0745
				text = "uh"
			intervals [2008]:
				xmin = 777.0745
				xmax = 778.4678
				text = ""
			intervals [2009]:
				xmin = 778.4678
				xmax = 778.5578
				text = "so"
			intervals [2010]:
				xmin = 778.5578
				xmax = 778.7378
				text = "then"
			intervals [2011]:
				xmin = 778.7378
				xmax = 778.9478
				text = "he"
			intervals [2012]:
				xmin = 778.9478
				xmax = 778.9778
				text = ""
			intervals [2013]:
				xmin = 778.9778
				xmax = 779.1178
				text = "he"
			intervals [2014]:
				xmin = 779.1178
				xmax = 779.3778
				text = "wants"
			intervals [2015]:
				xmin = 779.3778
				xmax = 779.7978
				text = "revenge"
			intervals [2016]:
				xmin = 779.7978
				xmax = 779.9378
				text = "on"
			intervals [2017]:
				xmin = 779.9378
				xmax = 780.1678
				text = "clint"
			intervals [2018]:
				xmin = 780.1678
				xmax = 780.6378
				text = "eastwood"
			intervals [2019]:
				xmin = 780.6378
				xmax = 780.8778
				text = ""
			intervals [2020]:
				xmin = 780.8778
				xmax = 781.1378
				text = "he"
			intervals [2021]:
				xmin = 781.1378
				xmax = 781.8578
				text = ""
			intervals [2022]:
				xmin = 781.8578
				xmax = 782.0778
				text = "he"
			intervals [2023]:
				xmin = 782.0778
				xmax = 782.1878
				text = ""
			intervals [2024]:
				xmin = 782.1878
				xmax = 782.5378
				text = "goes"
			intervals [2025]:
				xmin = 782.5378
				xmax = 782.7278
				text = ""
			intervals [2026]:
				xmin = 782.7278
				xmax = 782.9778
				text = "goes"
			intervals [2027]:
				xmin = 782.9778
				xmax = 783.1678
				text = "into"
			intervals [2028]:
				xmin = 783.1678
				xmax = 783.4878
				text = "town"
			intervals [2029]:
				xmin = 783.4878
				xmax = 783.5678
				text = "and"
			intervals [2030]:
				xmin = 783.5678
				xmax = 784.0678
				text = "steals"
			intervals [2031]:
				xmin = 784.0678
				xmax = 784.1178
				text = "a"
			intervals [2032]:
				xmin = 784.1178
				xmax = 784.8008
				text = ""
			intervals [2033]:
				xmin = 784.8008
				xmax = 784.9808
				text = "<unk>"
			intervals [2034]:
				xmin = 784.9808
				xmax = 785.3808
				text = "steals"
			intervals [2035]:
				xmin = 785.3808
				xmax = 785.4608
				text = "a"
			intervals [2036]:
				xmin = 785.4608
				xmax = 785.7208
				text = "gun"
			intervals [2037]:
				xmin = 785.7208
				xmax = 785.8508
				text = ""
			intervals [2038]:
				xmin = 785.8508
				xmax = 786.0008
				text = "or"
			intervals [2039]:
				xmin = 786.0008
				xmax = 786.2808
				text = "takes"
			intervals [2040]:
				xmin = 786.2808
				xmax = 786.3408
				text = "a"
			intervals [2041]:
				xmin = 786.3408
				xmax = 786.5708
				text = "gun"
			intervals [2042]:
				xmin = 786.5708
				xmax = 786.7608
				text = "from"
			intervals [2043]:
				xmin = 786.7608
				xmax = 786.8108
				text = "a"
			intervals [2044]:
				xmin = 786.8108
				xmax = 787.0708
				text = "guy"
			intervals [2045]:
				xmin = 787.0708
				xmax = 787.3969
				text = ""
			intervals [2046]:
				xmin = 787.3969
				xmax = 787.5369
				text = "and"
			intervals [2047]:
				xmin = 787.5369
				xmax = 787.7169
				text = "then"
			intervals [2048]:
				xmin = 787.7169
				xmax = 788.1269
				text = "robs"
			intervals [2049]:
				xmin = 788.1269
				xmax = 788.2669
				text = "him"
			intervals [2050]:
				xmin = 788.2669
				xmax = 788.3669
				text = "on"
			intervals [2051]:
				xmin = 788.3669
				xmax = 788.4269
				text = "the"
			intervals [2052]:
				xmin = 788.4269
				xmax = 788.5469
				text = "bo-"
			intervals [2053]:
				xmin = 788.5469
				xmax = 788.9469
				text = "<unk>"
			intervals [2054]:
				xmin = 788.9469
				xmax = 789.7669
				text = "<unk>"
			intervals [2055]:
				xmin = 789.7669
				xmax = 790.1051
				text = ""
			intervals [2056]:
				xmin = 790.1051
				xmax = 790.5351
				text = "and"
			intervals [2057]:
				xmin = 790.5351
				xmax = 791.0711
				text = ""
			intervals [2058]:
				xmin = 791.0711
				xmax = 791.2711
				text = "he"
			intervals [2059]:
				xmin = 791.2711
				xmax = 791.3311
				text = ""
			intervals [2060]:
				xmin = 791.3311
				xmax = 791.6411
				text = "goes"
			intervals [2061]:
				xmin = 791.6411
				xmax = 791.9611
				text = "looking"
			intervals [2062]:
				xmin = 791.9611
				xmax = 792.1111
				text = "for"
			intervals [2063]:
				xmin = 792.1111
				xmax = 792.3411
				text = "clint"
			intervals [2064]:
				xmin = 792.3411
				xmax = 792.7711
				text = "eastwood"
			intervals [2065]:
				xmin = 792.7711
				xmax = 792.8411
				text = "and"
			intervals [2066]:
				xmin = 792.8411
				xmax = 793.2111
				text = "finally"
			intervals [2067]:
				xmin = 793.2111
				xmax = 793.3311
				text = "he"
			intervals [2068]:
				xmin = 793.3311
				xmax = 793.7411
				text = "catches"
			intervals [2069]:
				xmin = 793.7411
				xmax = 793.9111
				text = "up"
			intervals [2070]:
				xmin = 793.9111
				xmax = 794.1311
				text = "with"
			intervals [2071]:
				xmin = 794.1311
				xmax = 794.1911
				text = "him"
			intervals [2072]:
				xmin = 794.1911
				xmax = 794.2911
				text = "and"
			intervals [2073]:
				xmin = 794.2911
				xmax = 794.5511
				text = "he"
			intervals [2074]:
				xmin = 794.5511
				xmax = 795.0147
				text = ""
			intervals [2075]:
				xmin = 795.0147
				xmax = 795.5347
				text = "and"
			intervals [2076]:
				xmin = 795.5347
				xmax = 795.6847
				text = ""
			intervals [2077]:
				xmin = 795.6847
				xmax = 795.8947
				text = "clint"
			intervals [2078]:
				xmin = 795.8947
				xmax = 796.3047
				text = "eastwood"
			intervals [2079]:
				xmin = 796.3047
				xmax = 796.4447
				text = "and"
			intervals [2080]:
				xmin = 796.4447
				xmax = 796.5847
				text = "he"
			intervals [2081]:
				xmin = 796.5847
				xmax = 796.7447
				text = "in"
			intervals [2082]:
				xmin = 796.7447
				xmax = 796.8147
				text = "the"
			intervals [2083]:
				xmin = 796.8147
				xmax = 797.1447
				text = "act"
			intervals [2084]:
				xmin = 797.1447
				xmax = 797.2547
				text = "of"
			intervals [2085]:
				xmin = 797.2547
				xmax = 797.7974
				text = ""
			intervals [2086]:
				xmin = 797.7974
				xmax = 798.1074
				text = "shooting"
			intervals [2087]:
				xmin = 798.1074
				xmax = 798.4674
				text = "somebody"
			intervals [2088]:
				xmin = 798.4674
				xmax = 798.6774
				text = "else"
			intervals [2089]:
				xmin = 798.6774
				xmax = 798.9974
				text = "down"
			intervals [2090]:
				xmin = 798.9974
				xmax = 799.1874
				text = "where"
			intervals [2091]:
				xmin = 799.1874
				xmax = 799.2874
				text = "he"
			intervals [2092]:
				xmin = 799.2874
				xmax = 799.3774
				text = "d"
			intervals [2093]:
				xmin = 799.3774
				xmax = 799.4774
				text = "who"
			intervals [2094]:
				xmin = 799.4774
				xmax = 799.6874
				text = "he"
			intervals [2095]:
				xmin = 799.6874
				xmax = 799.7874
				text = "d"
			intervals [2096]:
				xmin = 799.7874
				xmax = 800.0774
				text = "turn"
			intervals [2097]:
				xmin = 800.0774
				xmax = 800.2174
				text = "in"
			intervals [2098]:
				xmin = 800.2174
				xmax = 800.4274
				text = "for"
			intervals [2099]:
				xmin = 800.4274
				xmax = 800.4574
				text = "a"
			intervals [2100]:
				xmin = 800.4574
				xmax = 800.9074
				text = "reward"
			intervals [2101]:
				xmin = 800.9074
				xmax = 800.9574
				text = ""
			intervals [2102]:
				xmin = 800.9574
				xmax = 801.2774
				text = "so"
			intervals [2103]:
				xmin = 801.2774
				xmax = 803.6274
				text = ""
			intervals [2104]:
				xmin = 803.6274
				xmax = 803.7674
				text = "the"
			intervals [2105]:
				xmin = 803.7674
				xmax = 804.1674
				text = "um"
			intervals [2106]:
				xmin = 804.1674
				xmax = 805.2915
				text = ""
			intervals [2107]:
				xmin = 805.2915
				xmax = 805.3915
				text = "so"
			intervals [2108]:
				xmin = 805.3915
				xmax = 805.7915
				text = "eli"
			intervals [2109]:
				xmin = 805.7915
				xmax = 806.1215
				text = "wallach"
			intervals [2110]:
				xmin = 806.1215
				xmax = 806.2715
				text = ""
			intervals [2111]:
				xmin = 806.2715
				xmax = 806.3215
				text = "g-"
			intervals [2112]:
				xmin = 806.3215
				xmax = 806.8015
				text = "gets"
			intervals [2113]:
				xmin = 806.8015
				xmax = 807.2015
				text = "him"
			intervals [2114]:
				xmin = 807.2015
				xmax = 810.901
				text = ""
			intervals [2115]:
				xmin = 810.901
				xmax = 811.091
				text = "was"
			intervals [2116]:
				xmin = 811.091
				xmax = 811.171
				text = "it"
			intervals [2117]:
				xmin = 811.171
				xmax = 811.4633
				text = ""
			intervals [2118]:
				xmin = 811.4633
				xmax = 811.6833
				text = "well"
			intervals [2119]:
				xmin = 811.6833
				xmax = 811.7333
				text = ""
			intervals [2120]:
				xmin = 811.7333
				xmax = 812.2333
				text = "no"
			intervals [2121]:
				xmin = 812.2333
				xmax = 815.1567
				text = ""
			intervals [2122]:
				xmin = 815.1567
				xmax = 815.3867
				text = "no"
			intervals [2123]:
				xmin = 815.3867
				xmax = 815.4767
				text = ""
			intervals [2124]:
				xmin = 815.4767
				xmax = 815.6167
				text = "it"
			intervals [2125]:
				xmin = 815.6167
				xmax = 815.7667
				text = "s"
			intervals [2126]:
				xmin = 815.7667
				xmax = 815.8567
				text = "b"
			intervals [2127]:
				xmin = 815.8567
				xmax = 815.9167
				text = "b"
			intervals [2128]:
				xmin = 815.9167
				xmax = 815.9567
				text = ""
			intervals [2129]:
				xmin = 815.9567
				xmax = 816.3267
				text = "before"
			intervals [2130]:
				xmin = 816.3267
				xmax = 816.5667
				text = "that"
			intervals [2131]:
				xmin = 816.5667
				xmax = 816.750
				text = ""
			intervals [2132]:
				xmin = 816.750
				xmax = 816.990
				text = "he"
			intervals [2133]:
				xmin = 816.990
				xmax = 817.330
				text = "found"
			intervals [2134]:
				xmin = 817.330
				xmax = 817.450
				text = "him"
			intervals [2135]:
				xmin = 817.450
				xmax = 817.480
				text = ""
			intervals [2136]:
				xmin = 817.480
				xmax = 817.630
				text = "he"
			intervals [2137]:
				xmin = 817.630
				xmax = 817.820
				text = "ha"
			intervals [2138]:
				xmin = 817.820
				xmax = 817.980
				text = ""
			intervals [2139]:
				xmin = 817.980
				xmax = 818.150
				text = "uh"
			intervals [2140]:
				xmin = 818.150
				xmax = 818.350
				text = "clint"
			intervals [2141]:
				xmin = 818.350
				xmax = 818.5149
				text = ""
			intervals [2142]:
				xmin = 818.5149
				xmax = 818.7849
				text = "eli"
			intervals [2143]:
				xmin = 818.7849
				xmax = 819.1249
				text = "wallach"
			intervals [2144]:
				xmin = 819.1249
				xmax = 819.4349
				text = "hired"
			intervals [2145]:
				xmin = 819.4349
				xmax = 819.4649
				text = ""
			intervals [2146]:
				xmin = 819.4649
				xmax = 819.8249
				text = "hired"
			intervals [2147]:
				xmin = 819.8249
				xmax = 820.1349
				text = "three"
			intervals [2148]:
				xmin = 820.1349
				xmax = 820.2849
				text = ""
			intervals [2149]:
				xmin = 820.2849
				xmax = 820.4449
				text = "thee"
			intervals [2150]:
				xmin = 820.4449
				xmax = 820.6449
				text = "other"
			intervals [2151]:
				xmin = 820.6449
				xmax = 821.0349
				text = "guys"
			intervals [2152]:
				xmin = 821.0349
				xmax = 821.1449
				text = "to"
			intervals [2153]:
				xmin = 821.1449
				xmax = 821.3049
				text = "go"
			intervals [2154]:
				xmin = 821.3049
				xmax = 821.4949
				text = "with"
			intervals [2155]:
				xmin = 821.4949
				xmax = 821.5949
				text = "him"
			intervals [2156]:
				xmin = 821.5949
				xmax = 821.7149
				text = "to"
			intervals [2157]:
				xmin = 821.7149
				xmax = 821.8549
				text = ""
			intervals [2158]:
				xmin = 821.8549
				xmax = 822.2149
				text = "and"
			intervals [2159]:
				xmin = 822.2149
				xmax = 822.3345
				text = ""
			intervals [2160]:
				xmin = 822.3345
				xmax = 822.5145
				text = "clint"
			intervals [2161]:
				xmin = 822.5145
				xmax = 822.8445
				text = "eastwood"
			intervals [2162]:
				xmin = 822.8445
				xmax = 823.0045
				text = "was"
			intervals [2163]:
				xmin = 823.0045
				xmax = 823.1045
				text = "in"
			intervals [2164]:
				xmin = 823.1045
				xmax = 823.3045
				text = "this"
			intervals [2165]:
				xmin = 823.3045
				xmax = 823.8745
				text = "hotel"
			intervals [2166]:
				xmin = 823.8745
				xmax = 824.0745
				text = "room"
			intervals [2167]:
				xmin = 824.0745
				xmax = 824.6285
				text = ""
			intervals [2168]:
				xmin = 824.6285
				xmax = 824.6885
				text = "and"
			intervals [2169]:
				xmin = 824.6885
				xmax = 824.7785
				text = "they"
			intervals [2170]:
				xmin = 824.7785
				xmax = 824.9185
				text = "went"
			intervals [2171]:
				xmin = 824.9185
				xmax = 825.0185
				text = "up"
			intervals [2172]:
				xmin = 825.0185
				xmax = 825.1785
				text = "there"
			intervals [2173]:
				xmin = 825.1785
				xmax = 825.5085
				text = "after"
			intervals [2174]:
				xmin = 825.5085
				xmax = 825.6385
				text = "him"
			intervals [2175]:
				xmin = 825.6385
				xmax = 825.7985
				text = "and"
			intervals [2176]:
				xmin = 825.7985
				xmax = 826.2544
				text = ""
			intervals [2177]:
				xmin = 826.2544
				xmax = 826.4244
				text = "he"
			intervals [2178]:
				xmin = 826.4244
				xmax = 826.6244
				text = "sent"
			intervals [2179]:
				xmin = 826.6244
				xmax = 826.7044
				text = "the"
			intervals [2180]:
				xmin = 826.7044
				xmax = 826.9444
				text = "three"
			intervals [2181]:
				xmin = 826.9444
				xmax = 827.2544
				text = "guys"
			intervals [2182]:
				xmin = 827.2544
				xmax = 827.3744
				text = "to"
			intervals [2183]:
				xmin = 827.3744
				xmax = 827.4844
				text = "the"
			intervals [2184]:
				xmin = 827.4844
				xmax = 827.7844
				text = "door"
			intervals [2185]:
				xmin = 827.7844
				xmax = 827.9444
				text = "he"
			intervals [2186]:
				xmin = 827.9444
				xmax = 828.1744
				text = "goes"
			intervals [2187]:
				xmin = 828.1744
				xmax = 828.3344
				text = "through"
			intervals [2188]:
				xmin = 828.3344
				xmax = 828.4244
				text = "the"
			intervals [2189]:
				xmin = 828.4244
				xmax = 828.7344
				text = "window"
			intervals [2190]:
				xmin = 828.7344
				xmax = 828.9571
				text = ""
			intervals [2191]:
				xmin = 828.9571
				xmax = 829.0271
				text = "and"
			intervals [2192]:
				xmin = 829.0271
				xmax = 829.1171
				text = "the"
			intervals [2193]:
				xmin = 829.1171
				xmax = 829.3771
				text = "guys"
			intervals [2194]:
				xmin = 829.3771
				xmax = 829.5471
				text = "who"
			intervals [2195]:
				xmin = 829.5471
				xmax = 829.6471
				text = ""
			intervals [2196]:
				xmin = 829.6471
				xmax = 829.8771
				text = "break"
			intervals [2197]:
				xmin = 829.8771
				xmax = 829.9971
				text = "through"
			intervals [2198]:
				xmin = 829.9971
				xmax = 830.1071
				text = "the"
			intervals [2199]:
				xmin = 830.1071
				xmax = 830.4071
				text = "door"
			intervals [2200]:
				xmin = 830.4071
				xmax = 831.1768
				text = ""
			intervals [2201]:
				xmin = 831.1768
				xmax = 831.4268
				text = "clint"
			intervals [2202]:
				xmin = 831.4268
				xmax = 831.7568
				text = "eastwood"
			intervals [2203]:
				xmin = 831.7568
				xmax = 832.0768
				text = "shoots"
			intervals [2204]:
				xmin = 832.0768
				xmax = 832.2468
				text = "them"
			intervals [2205]:
				xmin = 832.2468
				xmax = 832.6468
				text = "down"
			intervals [2206]:
				xmin = 832.6468
				xmax = 833.2846
				text = ""
			intervals [2207]:
				xmin = 833.2846
				xmax = 833.4446
				text = "but"
			intervals [2208]:
				xmin = 833.4446
				xmax = 834.436
				text = ""
			intervals [2209]:
				xmin = 834.436
				xmax = 834.756
				text = "and"
			intervals [2210]:
				xmin = 834.756
				xmax = 835.0158
				text = ""
			intervals [2211]:
				xmin = 835.0158
				xmax = 835.3058
				text = "eli"
			intervals [2212]:
				xmin = 835.3058
				xmax = 835.6058
				text = "wallach"
			intervals [2213]:
				xmin = 835.6058
				xmax = 835.6458
				text = ""
			intervals [2214]:
				xmin = 835.6458
				xmax = 835.7258
				text = "is"
			intervals [2215]:
				xmin = 835.7258
				xmax = 836.0958
				text = "behind"
			intervals [2216]:
				xmin = 836.0958
				xmax = 836.2458
				text = "him"
			intervals [2217]:
				xmin = 836.2458
				xmax = 836.3958
				text = "though"
			intervals [2218]:
				xmin = 836.3958
				xmax = 836.5058
				text = "and"
			intervals [2219]:
				xmin = 836.5058
				xmax = 836.6658
				text = "he"
			intervals [2220]:
				xmin = 836.6658
				xmax = 836.9358
				text = "gets"
			intervals [2221]:
				xmin = 836.9358
				xmax = 837.0758
				text = "him"
			intervals [2222]:
				xmin = 837.0758
				xmax = 837.2458
				text = "and"
			intervals [2223]:
				xmin = 837.2458
				xmax = 837.9994
				text = ""
			intervals [2224]:
				xmin = 837.9994
				xmax = 838.0694
				text = "and"
			intervals [2225]:
				xmin = 838.0694
				xmax = 838.1194
				text = ""
			intervals [2226]:
				xmin = 838.1194
				xmax = 838.3894
				text = "and"
			intervals [2227]:
				xmin = 838.3894
				xmax = 838.4794
				text = ""
			intervals [2228]:
				xmin = 838.4794
				xmax = 838.7394
				text = "makes"
			intervals [2229]:
				xmin = 838.7394
				xmax = 838.8394
				text = "him"
			intervals [2230]:
				xmin = 838.8394
				xmax = 839.1294
				text = "tie"
			intervals [2231]:
				xmin = 839.1294
				xmax = 839.1594
				text = "a"
			intervals [2232]:
				xmin = 839.1594
				xmax = 839.4194
				text = "rope"
			intervals [2233]:
				xmin = 839.4194
				xmax = 839.7694
				text = "across"
			intervals [2234]:
				xmin = 839.7694
				xmax = 839.8494
				text = "the"
			intervals [2235]:
				xmin = 839.8494
				xmax = 840.2494
				text = "beam"
			intervals [2236]:
				xmin = 840.2494
				xmax = 840.3294
				text = "in"
			intervals [2237]:
				xmin = 840.3294
				xmax = 840.4494
				text = "the"
			intervals [2238]:
				xmin = 840.4494
				xmax = 840.5894
				text = ""
			intervals [2239]:
				xmin = 840.5894
				xmax = 840.9994
				text = "ceiling"
			intervals [2240]:
				xmin = 840.9994
				xmax = 842.647
				text = ""
			intervals [2241]:
				xmin = 842.647
				xmax = 842.717
				text = "and"
			intervals [2242]:
				xmin = 842.717
				xmax = 842.937
				text = "make"
			intervals [2243]:
				xmin = 842.937
				xmax = 843.017
				text = "him"
			intervals [2244]:
				xmin = 843.017
				xmax = 843.147
				text = "get"
			intervals [2245]:
				xmin = 843.147
				xmax = 843.297
				text = "up"
			intervals [2246]:
				xmin = 843.297
				xmax = 843.397
				text = "on"
			intervals [2247]:
				xmin = 843.397
				xmax = 843.457
				text = "a"
			intervals [2248]:
				xmin = 843.457
				xmax = 843.957
				text = "chair"
			intervals [2249]:
				xmin = 843.957
				xmax = 845.6608
				text = ""
			intervals [2250]:
				xmin = 845.6608
				xmax = 845.7908
				text = "and"
			intervals [2251]:
				xmin = 845.7908
				xmax = 846.0108
				text = "he"
			intervals [2252]:
				xmin = 846.0108
				xmax = 846.2909
				text = ""
			intervals [2253]:
				xmin = 846.2909
				xmax = 846.4209
				text = "put"
			intervals [2254]:
				xmin = 846.4209
				xmax = 846.5309
				text = "the"
			intervals [2255]:
				xmin = 846.5309
				xmax = 846.7809
				text = "rope"
			intervals [2256]:
				xmin = 846.7809
				xmax = 847.0109
				text = "around"
			intervals [2257]:
				xmin = 847.0109
				xmax = 847.1109
				text = "his"
			intervals [2258]:
				xmin = 847.1109
				xmax = 847.3009
				text = "neck"
			intervals [2259]:
				xmin = 847.3009
				xmax = 847.4909
				text = ""
			intervals [2260]:
				xmin = 847.4909
				xmax = 847.6809
				text = "made"
			intervals [2261]:
				xmin = 847.6809
				xmax = 847.7409
				text = "him"
			intervals [2262]:
				xmin = 847.7409
				xmax = 847.8909
				text = "put"
			intervals [2263]:
				xmin = 847.8909
				xmax = 847.9609
				text = "the"
			intervals [2264]:
				xmin = 847.9609
				xmax = 848.2309
				text = "rope"
			intervals [2265]:
				xmin = 848.2309
				xmax = 848.4109
				text = "around"
			intervals [2266]:
				xmin = 848.4109
				xmax = 848.5409
				text = "his"
			intervals [2267]:
				xmin = 848.5409
				xmax = 848.7609
				text = "neck"
			intervals [2268]:
				xmin = 848.7609
				xmax = 848.8109
				text = ""
			intervals [2269]:
				xmin = 848.8109
				xmax = 848.9009
				text = "and"
			intervals [2270]:
				xmin = 848.9009
				xmax = 848.9709
				text = "he"
			intervals [2271]:
				xmin = 848.9709
				xmax = 849.0209
				text = "s"
			intervals [2272]:
				xmin = 849.0209
				xmax = 849.2309
				text = "gonna"
			intervals [2273]:
				xmin = 849.2309
				xmax = 849.4509
				text = "kick"
			intervals [2274]:
				xmin = 849.4509
				xmax = 849.5409
				text = "the"
			intervals [2275]:
				xmin = 849.5409
				xmax = 849.8409
				text = "chair"
			intervals [2276]:
				xmin = 849.8409
				xmax = 849.9809
				text = "from"
			intervals [2277]:
				xmin = 849.9809
				xmax = 850.1809
				text = "under"
			intervals [2278]:
				xmin = 850.1809
				xmax = 850.3309
				text = "him"
			intervals [2279]:
				xmin = 850.3309
				xmax = 850.5892
				text = ""
			intervals [2280]:
				xmin = 850.5892
				xmax = 850.7292
				text = "by"
			intervals [2281]:
				xmin = 850.7292
				xmax = 850.8692
				text = "that"
			intervals [2282]:
				xmin = 850.8692
				xmax = 851.1792
				text = "time"
			intervals [2283]:
				xmin = 851.1792
				xmax = 851.2792
				text = "you"
			intervals [2284]:
				xmin = 851.2792
				xmax = 851.4492
				text = "know"
			intervals [2285]:
				xmin = 851.4492
				xmax = 851.613
				text = ""
			intervals [2286]:
				xmin = 851.613
				xmax = 851.793
				text = "with"
			intervals [2287]:
				xmin = 851.793
				xmax = 852.0363
				text = ""
			intervals [2288]:
				xmin = 852.0363
				xmax = 852.2563
				text = "this"
			intervals [2289]:
				xmin = 852.2563
				xmax = 852.3863
				text = "was"
			intervals [2290]:
				xmin = 852.3863
				xmax = 852.6063
				text = "during"
			intervals [2291]:
				xmin = 852.6063
				xmax = 852.6963
				text = "the"
			intervals [2292]:
				xmin = 852.6963
				xmax = 853.0463
				text = "civil"
			intervals [2293]:
				xmin = 853.0463
				xmax = 853.3563
				text = "war"
			intervals [2294]:
				xmin = 853.3563
				xmax = 854.2109
				text = ""
			intervals [2295]:
				xmin = 854.2109
				xmax = 854.4509
				text = "and"
			intervals [2296]:
				xmin = 854.4509
				xmax = 854.4809
				text = ""
			intervals [2297]:
				xmin = 854.4809
				xmax = 854.6009
				text = "and"
			intervals [2298]:
				xmin = 854.6009
				xmax = 854.7809
				text = "they"
			intervals [2299]:
				xmin = 854.7809
				xmax = 855.1009
				text = "raided"
			intervals [2300]:
				xmin = 855.1009
				xmax = 855.2909
				text = "the"
			intervals [2301]:
				xmin = 855.2909
				xmax = 855.6205
				text = ""
			intervals [2302]:
				xmin = 855.6205
				xmax = 855.7705
				text = "uh"
			intervals [2303]:
				xmin = 855.7705
				xmax = 855.8305
				text = "i"
			intervals [2304]:
				xmin = 855.8305
				xmax = 856.0805
				text = "think"
			intervals [2305]:
				xmin = 856.0805
				xmax = 856.1805
				text = "the"
			intervals [2306]:
				xmin = 856.1805
				xmax = 856.7005
				text = "confederates"
			intervals [2307]:
				xmin = 856.7005
				xmax = 857.0105
				text = "raided"
			intervals [2308]:
				xmin = 857.0105
				xmax = 857.1305
				text = "the"
			intervals [2309]:
				xmin = 857.1305
				xmax = 857.4705
				text = "town"
			intervals [2310]:
				xmin = 857.4705
				xmax = 858.093
				text = ""
			intervals [2311]:
				xmin = 858.093
				xmax = 858.283
				text = "and"
			intervals [2312]:
				xmin = 858.283
				xmax = 858.473
				text = "blew"
			intervals [2313]:
				xmin = 858.473
				xmax = 858.583
				text = "up"
			intervals [2314]:
				xmin = 858.583
				xmax = 858.673
				text = "the"
			intervals [2315]:
				xmin = 858.673
				xmax = 859.253
				text = "hotel"
			intervals [2316]:
				xmin = 859.253
				xmax = 859.5312
				text = ""
			intervals [2317]:
				xmin = 859.5312
				xmax = 860.0512
				text = "<unk>"
			intervals [2318]:
				xmin = 860.0512
				xmax = 860.1805
				text = ""
			intervals [2319]:
				xmin = 860.1805
				xmax = 860.3105
				text = "and"
			intervals [2320]:
				xmin = 860.3105
				xmax = 860.3805
				text = "it"
			intervals [2321]:
				xmin = 860.3805
				xmax = 860.6705
				text = "happened"
			intervals [2322]:
				xmin = 860.6705
				xmax = 860.8205
				text = "to"
			intervals [2323]:
				xmin = 860.8205
				xmax = 861.0705
				text = "break"
			intervals [2324]:
				xmin = 861.0705
				xmax = 861.1805
				text = "the"
			intervals [2325]:
				xmin = 861.1805
				xmax = 861.4805
				text = "beam"
			intervals [2326]:
				xmin = 861.4805
				xmax = 861.5705
				text = "i"
			intervals [2327]:
				xmin = 861.5705
				xmax = 861.7605
				text = "know"
			intervals [2328]:
				xmin = 861.7605
				xmax = 861.8705
				text = ""
			intervals [2329]:
				xmin = 861.8705
				xmax = 862.0305
				text = "i"
			intervals [2330]:
				xmin = 862.0305
				xmax = 862.1705
				text = "don't"
			intervals [2331]:
				xmin = 862.1705
				xmax = 862.2305
				text = "know"
			intervals [2332]:
				xmin = 862.2305
				xmax = 862.3605
				text = "how"
			intervals [2333]:
				xmin = 862.3605
				xmax = 862.4905
				text = "he"
			intervals [2334]:
				xmin = 862.4905
				xmax = 862.6805
				text = "got"
			intervals [2335]:
				xmin = 862.6805
				xmax = 862.7405
				text = "a"
			intervals [2336]:
				xmin = 862.7405
				xmax = 862.8905
				text = "he"
			intervals [2337]:
				xmin = 862.8905
				xmax = 863.1805
				text = "got"
			intervals [2338]:
				xmin = 863.1805
				xmax = 863.2405
				text = "a"
			intervals [2339]:
				xmin = 863.2405
				xmax = 863.2705
				text = ""
			intervals [2340]:
				xmin = 863.2705
				xmax = 863.4105
				text = "he"
			intervals [2341]:
				xmin = 863.4105
				xmax = 863.5905
				text = "got"
			intervals [2342]:
				xmin = 863.5905
				xmax = 863.8505
				text = "away"
			intervals [2343]:
				xmin = 863.8505
				xmax = 863.9705
				text = "though"
			intervals [2344]:
				xmin = 863.9705
				xmax = 864.1705
				text = "man"
			intervals [2345]:
				xmin = 864.1705
				xmax = 864.5325
				text = ""
			intervals [2346]:
				xmin = 864.5325
				xmax = 864.7525
				text = "by"
			intervals [2347]:
				xmin = 864.7525
				xmax = 864.8125
				text = "the"
			intervals [2348]:
				xmin = 864.8125
				xmax = 865.1125
				text = "time"
			intervals [2349]:
				xmin = 865.1125
				xmax = 865.4486
				text = ""
			intervals [2350]:
				xmin = 865.4486
				xmax = 865.7386
				text = "eli"
			intervals [2351]:
				xmin = 865.7386
				xmax = 866.1086
				text = "wallach"
			intervals [2352]:
				xmin = 866.1086
				xmax = 866.314
				text = ""
			intervals [2353]:
				xmin = 866.314
				xmax = 866.474
				text = "had"
			intervals [2354]:
				xmin = 866.474
				xmax = 866.504
				text = ""
			intervals [2355]:
				xmin = 866.504
				xmax = 866.724
				text = "you"
			intervals [2356]:
				xmin = 866.724
				xmax = 866.774
				text = ""
			intervals [2357]:
				xmin = 866.774
				xmax = 866.874
				text = "know"
			intervals [2358]:
				xmin = 866.874
				xmax = 866.914
				text = ""
			intervals [2359]:
				xmin = 866.914
				xmax = 867.024
				text = "re-"
			intervals [2360]:
				xmin = 867.024
				xmax = 867.284
				text = "<unk>"
			intervals [2361]:
				xmin = 867.284
				xmax = 867.324
				text = ""
			intervals [2362]:
				xmin = 867.324
				xmax = 867.754
				text = "conscious"
			intervals [2363]:
				xmin = 867.754
				xmax = 868.6883
				text = ""
			intervals [2364]:
				xmin = 868.6883
				xmax = 868.8683
				text = "he"
			intervals [2365]:
				xmin = 868.8683
				xmax = 868.8983
				text = ""
			intervals [2366]:
				xmin = 868.8983
				xmax = 869.1283
				text = "uh"
			intervals [2367]:
				xmin = 869.1283
				xmax = 869.3983
				text = "clint"
			intervals [2368]:
				xmin = 869.3983
				xmax = 869.7583
				text = "eastwood"
			intervals [2369]:
				xmin = 869.7583
				xmax = 869.8883
				text = "is"
			intervals [2370]:
				xmin = 869.8883
				xmax = 870.3283
				text = "gone"
			intervals [2371]:
				xmin = 870.3283
				xmax = 871.2139
				text = ""
			intervals [2372]:
				xmin = 871.2139
				xmax = 871.3039
				text = "so"
			intervals [2373]:
				xmin = 871.3039
				xmax = 871.4739
				text = "he"
			intervals [2374]:
				xmin = 871.4739
				xmax = 871.8139
				text = "still"
			intervals [2375]:
				xmin = 871.8139
				xmax = 871.9539
				text = "tr-"
			intervals [2376]:
				xmin = 871.9539
				xmax = 872.1539
				text = ""
			intervals [2377]:
				xmin = 872.1539
				xmax = 872.3039
				text = "he"
			intervals [2378]:
				xmin = 872.3039
				xmax = 872.3339
				text = ""
			intervals [2379]:
				xmin = 872.3339
				xmax = 872.4439
				text = "was"
			intervals [2380]:
				xmin = 872.4439
				xmax = 872.7539
				text = "still"
			intervals [2381]:
				xmin = 872.7539
				xmax = 873.1239
				text = "trailing"
			intervals [2382]:
				xmin = 873.1239
				xmax = 873.2539
				text = "him"
			intervals [2383]:
				xmin = 873.2539
				xmax = 873.3539
				text = "and"
			intervals [2384]:
				xmin = 873.3539
				xmax = 873.4439
				text = "he"
			intervals [2385]:
				xmin = 873.4439
				xmax = 873.7739
				text = "finally"
			intervals [2386]:
				xmin = 873.7739
				xmax = 873.9939
				text = "caught"
			intervals [2387]:
				xmin = 873.9939
				xmax = 874.0739
				text = "up"
			intervals [2388]:
				xmin = 874.0739
				xmax = 874.3239
				text = "with"
			intervals [2389]:
				xmin = 874.3239
				xmax = 874.3839
				text = "him"
			intervals [2390]:
				xmin = 874.3839
				xmax = 874.6739
				text = "again"
			intervals [2391]:
				xmin = 874.6739
				xmax = 874.7439
				text = "you"
			intervals [2392]:
				xmin = 874.7439
				xmax = 874.8839
				text = "know"
			intervals [2393]:
				xmin = 874.8839
				xmax = 875.0039
				text = "when"
			intervals [2394]:
				xmin = 875.0039
				xmax = 875.0839
				text = "he"
			intervals [2395]:
				xmin = 875.0839
				xmax = 875.2239
				text = "had"
			intervals [2396]:
				xmin = 875.2239
				xmax = 876.0238
				text = ""
			intervals [2397]:
				xmin = 876.0238
				xmax = 876.1138
				text = "he"
			intervals [2398]:
				xmin = 876.1138
				xmax = 876.2238
				text = "had"
			intervals [2399]:
				xmin = 876.2238
				xmax = 876.4538
				text = "turned"
			intervals [2400]:
				xmin = 876.4538
				xmax = 876.7638
				text = "another"
			intervals [2401]:
				xmin = 876.7638
				xmax = 876.9938
				text = "guy"
			intervals [2402]:
				xmin = 876.9938
				xmax = 877.0838
				text = "in"
			intervals [2403]:
				xmin = 877.0838
				xmax = 877.2538
				text = "for"
			intervals [2404]:
				xmin = 877.2538
				xmax = 877.3538
				text = "the"
			intervals [2405]:
				xmin = 877.3538
				xmax = 877.7638
				text = "reward"
			intervals [2406]:
				xmin = 877.7638
				xmax = 878.6914
				text = ""
			intervals [2407]:
				xmin = 878.6914
				xmax = 878.9214
				text = "and"
			intervals [2408]:
				xmin = 878.9214
				xmax = 879.2184
				text = ""
			intervals [2409]:
				xmin = 879.2184
				xmax = 879.3384
				text = "he"
			intervals [2410]:
				xmin = 879.3384
				xmax = 879.5684
				text = "wouldn't"
			intervals [2411]:
				xmin = 879.5684
				xmax = 879.6884
				text = "let"
			intervals [2412]:
				xmin = 879.6884
				xmax = 879.7884
				text = "him"
			intervals [2413]:
				xmin = 879.7884
				xmax = 880.0184
				text = "shoot"
			intervals [2414]:
				xmin = 880.0184
				xmax = 880.1184
				text = "the"
			intervals [2415]:
				xmin = 880.1184
				xmax = 880.3484
				text = "rope"
			intervals [2416]:
				xmin = 880.3484
				xmax = 880.4884
				text = "he"
			intervals [2417]:
				xmin = 880.4884
				xmax = 880.6584
				text = "let"
			intervals [2418]:
				xmin = 880.6584
				xmax = 880.8184
				text = "this"
			intervals [2419]:
				xmin = 880.8184
				xmax = 880.8584
				text = ""
			intervals [2420]:
				xmin = 880.8584
				xmax = 880.9784
				text = "guy"
			intervals [2421]:
				xmin = 880.9784
				xmax = 881.0084
				text = ""
			intervals [2422]:
				xmin = 881.0084
				xmax = 881.4084
				text = "hang"
			intervals [2423]:
				xmin = 881.4084
				xmax = 883.2784
				text = "<unk>"
			intervals [2424]:
				xmin = 883.2784
				xmax = 883.7741
				text = ""
			intervals [2425]:
				xmin = 883.7741
				xmax = 883.9941
				text = "and"
			intervals [2426]:
				xmin = 883.9941
				xmax = 884.3959
				text = ""
			intervals [2427]:
				xmin = 884.3959
				xmax = 884.4559
				text = "so"
			intervals [2428]:
				xmin = 884.4559
				xmax = 884.6059
				text = "he"
			intervals [2429]:
				xmin = 884.6059
				xmax = 884.8159
				text = "took"
			intervals [2430]:
				xmin = 884.8159
				xmax = 884.9459
				text = "him"
			intervals [2431]:
				xmin = 884.9459
				xmax = 885.1159
				text = "right"
			intervals [2432]:
				xmin = 885.1159
				xmax = 885.2259
				text = ""
			intervals [2433]:
				xmin = 885.2259
				xmax = 885.4059
				text = "took"
			intervals [2434]:
				xmin = 885.4059
				xmax = 885.7559
				text = "his"
			intervals [2435]:
				xmin = 885.7559
				xmax = 885.8539
				text = ""
			intervals [2436]:
				xmin = 885.8539
				xmax = 886.1339
				text = "made"
			intervals [2437]:
				xmin = 886.1339
				xmax = 886.2839
				text = "him"
			intervals [2438]:
				xmin = 886.2839
				xmax = 886.5239
				text = "walk"
			intervals [2439]:
				xmin = 886.5239
				xmax = 886.7939
				text = "across"
			intervals [2440]:
				xmin = 886.7939
				xmax = 886.8539
				text = "the"
			intervals [2441]:
				xmin = 886.8539
				xmax = 886.8939
				text = ""
			intervals [2442]:
				xmin = 886.8939
				xmax = 887.2139
				text = "desert"
			intervals [2443]:
				xmin = 887.2139
				xmax = 888.3395
				text = ""
			intervals [2444]:
				xmin = 888.3395
				xmax = 888.4795
				text = "he"
			intervals [2445]:
				xmin = 888.4795
				xmax = 888.6795
				text = "took"
			intervals [2446]:
				xmin = 888.6795
				xmax = 888.8295
				text = ""
			intervals [2447]:
				xmin = 888.8295
				xmax = 888.9495
				text = "you"
			intervals [2448]:
				xmin = 888.9495
				xmax = 889.1295
				text = "know"
			intervals [2449]:
				xmin = 889.1295
				xmax = 889.2295
				text = "m-"
			intervals [2450]:
				xmin = 889.2295
				xmax = 889.5495
				text = "and"
			intervals [2451]:
				xmin = 889.5495
				xmax = 889.5795
				text = ""
			intervals [2452]:
				xmin = 889.5795
				xmax = 889.7395
				text = "he"
			intervals [2453]:
				xmin = 889.7395
				xmax = 889.8795
				text = "was"
			intervals [2454]:
				xmin = 889.8795
				xmax = 890.1495
				text = "riding"
			intervals [2455]:
				xmin = 890.1495
				xmax = 890.2295
				text = "the"
			intervals [2456]:
				xmin = 890.2295
				xmax = 890.5195
				text = "horse"
			intervals [2457]:
				xmin = 890.5195
				xmax = 890.6595
				text = "with"
			intervals [2458]:
				xmin = 890.6595
				xmax = 890.7695
				text = "all"
			intervals [2459]:
				xmin = 890.7695
				xmax = 891.0595
				text = "<unk>"
			intervals [2460]:
				xmin = 891.0595
				xmax = 891.3496
				text = ""
			intervals [2461]:
				xmin = 891.3496
				xmax = 891.4696
				text = "he"
			intervals [2462]:
				xmin = 891.4696
				xmax = 891.5296
				text = "s"
			intervals [2463]:
				xmin = 891.5296
				xmax = 891.7396
				text = "sitting"
			intervals [2464]:
				xmin = 891.7396
				xmax = 891.8096
				text = "on"
			intervals [2465]:
				xmin = 891.8096
				xmax = 891.8696
				text = "the"
			intervals [2466]:
				xmin = 891.8696
				xmax = 892.1296
				text = "horse"
			intervals [2467]:
				xmin = 892.1296
				xmax = 892.2296
				text = "with"
			intervals [2468]:
				xmin = 892.2296
				xmax = 892.2596
				text = "a"
			intervals [2469]:
				xmin = 892.2596
				xmax = 892.7696
				text = "umbrella"
			intervals [2470]:
				xmin = 892.7696
				xmax = 893.2274
				text = ""
			intervals [2471]:
				xmin = 893.2274
				xmax = 893.8374
				text = "canteens"
			intervals [2472]:
				xmin = 893.8374
				xmax = 894.0174
				text = "full"
			intervals [2473]:
				xmin = 894.0174
				xmax = 894.0874
				text = "of"
			intervals [2474]:
				xmin = 894.0874
				xmax = 894.3874
				text = "water"
			intervals [2475]:
				xmin = 894.3874
				xmax = 894.6774
				text = "making"
			intervals [2476]:
				xmin = 894.6774
				xmax = 894.7974
				text = "him"
			intervals [2477]:
				xmin = 894.7974
				xmax = 895.0174
				text = "walk"
			intervals [2478]:
				xmin = 895.0174
				xmax = 895.2974
				text = "across"
			intervals [2479]:
				xmin = 895.2974
				xmax = 895.3674
				text = "the"
			intervals [2480]:
				xmin = 895.3674
				xmax = 895.7474
				text = "desert"
			intervals [2481]:
				xmin = 895.7474
				xmax = 897.3523
				text = ""
			intervals [2482]:
				xmin = 897.3523
				xmax = 897.6323
				text = "and"
			intervals [2483]:
				xmin = 897.6323
				xmax = 897.6823
				text = ""
			intervals [2484]:
				xmin = 897.6823
				xmax = 897.8923
				text = "but"
			intervals [2485]:
				xmin = 897.8923
				xmax = 897.9723
				text = ""
			intervals [2486]:
				xmin = 897.9723
				xmax = 898.1723
				text = "and"
			intervals [2487]:
				xmin = 898.1723
				xmax = 898.3023
				text = "so"
			intervals [2488]:
				xmin = 898.3023
				xmax = 898.5223
				text = "he"
			intervals [2489]:
				xmin = 898.5223
				xmax = 898.6923
				text = "was"
			intervals [2490]:
				xmin = 898.6923
				xmax = 898.7223
				text = ""
			intervals [2491]:
				xmin = 898.7223
				xmax = 898.8523
				text = "i"
			intervals [2492]:
				xmin = 898.8523
				xmax = 899.0723
				text = "guess"
			intervals [2493]:
				xmin = 899.0723
				xmax = 899.1723
				text = "he"
			intervals [2494]:
				xmin = 899.1723
				xmax = 899.3623
				text = "was"
			intervals [2495]:
				xmin = 899.3623
				xmax = 899.5623
				text = "out"
			intervals [2496]:
				xmin = 899.5623
				xmax = 899.7597
				text = ""
			intervals [2497]:
				xmin = 899.7597
				xmax = 899.8897
				text = "he"
			intervals [2498]:
				xmin = 899.8897
				xmax = 899.9797
				text = "was"
			intervals [2499]:
				xmin = 899.9797
				xmax = 900.2397
				text = "just"
			intervals [2500]:
				xmin = 900.2397
				xmax = 900.4397
				text = "about"
			intervals [2501]:
				xmin = 900.4397
				xmax = 900.7312
				text = ""
			intervals [2502]:
				xmin = 900.7312
				xmax = 900.9712
				text = "done"
			intervals [2503]:
				xmin = 900.9712
				xmax = 901.3112
				text = "for"
			intervals [2504]:
				xmin = 901.3112
				xmax = 902.0711
				text = ""
			intervals [2505]:
				xmin = 902.0711
				xmax = 902.4911
				text = "and"
			intervals [2506]:
				xmin = 902.4911
				xmax = 903.1951
				text = ""
			intervals [2507]:
				xmin = 903.1951
				xmax = 903.3451
				text = "he"
			intervals [2508]:
				xmin = 903.3451
				xmax = 903.4551
				text = "was"
			intervals [2509]:
				xmin = 903.4551
				xmax = 903.6151
				text = "gonna"
			intervals [2510]:
				xmin = 903.6151
				xmax = 903.8651
				text = ""
			intervals [2511]:
				xmin = 903.8651
				xmax = 904.1251
				text = "gonna"
			intervals [2512]:
				xmin = 904.1251
				xmax = 904.3951
				text = "shoot"
			intervals [2513]:
				xmin = 904.3951
				xmax = 904.5451
				text = "him"
			intervals [2514]:
				xmin = 904.5451
				xmax = 904.6151
				text = "and"
			intervals [2515]:
				xmin = 904.6151
				xmax = 904.6851
				text = "he"
			intervals [2516]:
				xmin = 904.6851
				xmax = 904.9751
				text = "happened"
			intervals [2517]:
				xmin = 904.9751
				xmax = 905.0551
				text = "to"
			intervals [2518]:
				xmin = 905.0551
				xmax = 905.2151
				text = "see"
			intervals [2519]:
				xmin = 905.2151
				xmax = 905.4251
				text = "this"
			intervals [2520]:
				xmin = 905.4251
				xmax = 905.8551
				text = "wagon"
			intervals [2521]:
				xmin = 905.8551
				xmax = 906.1346
				text = ""
			intervals [2522]:
				xmin = 906.1346
				xmax = 906.3946
				text = "coming"
			intervals [2523]:
				xmin = 906.3946
				xmax = 907.0138
				text = ""
			intervals [2524]:
				xmin = 907.0138
				xmax = 907.2738
				text = "r-"
			intervals [2525]:
				xmin = 907.2738
				xmax = 907.3238
				text = ""
			intervals [2526]:
				xmin = 907.3238
				xmax = 907.5538
				text = "coming"
			intervals [2527]:
				xmin = 907.5538
				xmax = 907.8838
				text = "across"
			intervals [2528]:
				xmin = 907.8838
				xmax = 907.9538
				text = "the"
			intervals [2529]:
				xmin = 907.9538
				xmax = 907.9838
				text = ""
			intervals [2530]:
				xmin = 907.9838
				xmax = 908.2938
				text = "desert"
			intervals [2531]:
				xmin = 908.2938
				xmax = 908.3869
				text = ""
			intervals [2532]:
				xmin = 908.3869
				xmax = 908.5169
				text = "the"
			intervals [2533]:
				xmin = 908.5169
				xmax = 908.5469
				text = ""
			intervals [2534]:
				xmin = 908.5469
				xmax = 908.6769
				text = "ho"
			intervals [2535]:
				xmin = 908.6769
				xmax = 908.8269
				text = ""
			intervals [2536]:
				xmin = 908.8269
				xmax = 908.9069
				text = "you"
			intervals [2537]:
				xmin = 908.9069
				xmax = 909.0469
				text = "know"
			intervals [2538]:
				xmin = 909.0469
				xmax = 909.2569
				text = "run"
			intervals [2539]:
				xmin = 909.2569
				xmax = 909.4869
				text = "away"
			intervals [2540]:
				xmin = 909.4869
				xmax = 910.0069
				text = "horses"
			intervals [2541]:
				xmin = 910.0069
				xmax = 911.2185
				text = ""
			intervals [2542]:
				xmin = 911.2185
				xmax = 911.2885
				text = "and"
			intervals [2543]:
				xmin = 911.2885
				xmax = 911.3985
				text = "he"
			intervals [2544]:
				xmin = 911.3985
				xmax = 911.5785
				text = "went"
			intervals [2545]:
				xmin = 911.5785
				xmax = 911.6385
				text = "and"
			intervals [2546]:
				xmin = 911.6385
				xmax = 912.0785
				text = "stopped"
			intervals [2547]:
				xmin = 912.0785
				xmax = 912.1985
				text = "it"
			intervals [2548]:
				xmin = 912.1985
				xmax = 913.3348
				text = ""
			intervals [2549]:
				xmin = 913.3348
				xmax = 913.4348
				text = "and"
			intervals [2550]:
				xmin = 913.4348
				xmax = 913.6548
				text = "these"
			intervals [2551]:
				xmin = 913.6548
				xmax = 914.0348
				text = "fellas"
			intervals [2552]:
				xmin = 914.0348
				xmax = 914.2648
				text = "man"
			intervals [2553]:
				xmin = 914.2648
				xmax = 914.4648
				text = "they"
			intervals [2554]:
				xmin = 914.4648
				xmax = 915.0875
				text = ""
			intervals [2555]:
				xmin = 915.0875
				xmax = 915.2975
				text = "they"
			intervals [2556]:
				xmin = 915.2975
				xmax = 915.4775
				text = "were"
			intervals [2557]:
				xmin = 915.4775
				xmax = 916.8119
				text = ""
			intervals [2558]:
				xmin = 916.8119
				xmax = 917.0119
				text = "uh"
			intervals [2559]:
				xmin = 917.0119
				xmax = 917.2419
				text = ""
			intervals [2560]:
				xmin = 917.2419
				xmax = 917.3419
				text = "there"
			intervals [2561]:
				xmin = 917.3419
				xmax = 917.3719
				text = "s"
			intervals [2562]:
				xmin = 917.3719
				xmax = 917.5719
				text = "was"
			intervals [2563]:
				xmin = 917.5719
				xmax = 917.8219
				text = ""
			intervals [2564]:
				xmin = 917.8219
				xmax = 918.1619
				text = "uh"
			intervals [2565]:
				xmin = 918.1619
				xmax = 919.8017
				text = ""
			intervals [2566]:
				xmin = 919.8017
				xmax = 919.9617
				text = "they"
			intervals [2567]:
				xmin = 919.9617
				xmax = 920.0417
				text = "were"
			intervals [2568]:
				xmin = 920.0417
				xmax = 920.4317
				text = "union"
			intervals [2569]:
				xmin = 920.4317
				xmax = 920.7217
				text = "army"
			intervals [2570]:
				xmin = 920.7217
				xmax = 920.8317
				text = ""
			intervals [2571]:
				xmin = 920.8317
				xmax = 920.9217
				text = "i"
			intervals [2572]:
				xmin = 920.9217
				xmax = 921.2017
				text = "think"
			intervals [2573]:
				xmin = 921.2017
				xmax = 921.2617
				text = "it"
			intervals [2574]:
				xmin = 921.2617
				xmax = 921.5917
				text = "was"
			intervals [2575]:
				xmin = 921.5917
				xmax = 922.1299
				text = ""
			intervals [2576]:
				xmin = 922.1299
				xmax = 922.3099
				text = "but"
			intervals [2577]:
				xmin = 922.3099
				xmax = 922.5299
				text = "they"
			intervals [2578]:
				xmin = 922.5299
				xmax = 922.8029
				text = ""
			intervals [2579]:
				xmin = 922.8029
				xmax = 922.9929
				text = "this"
			intervals [2580]:
				xmin = 922.9929
				xmax = 923.1929
				text = "one"
			intervals [2581]:
				xmin = 923.1929
				xmax = 923.3729
				text = "guy"
			intervals [2582]:
				xmin = 923.3729
				xmax = 923.5829
				text = "was"
			intervals [2583]:
				xmin = 923.5829
				xmax = 923.8369
				text = ""
			intervals [2584]:
				xmin = 923.8369
				xmax = 924.1569
				text = "almost"
			intervals [2585]:
				xmin = 924.1569
				xmax = 924.3769
				text = "near"
			intervals [2586]:
				xmin = 924.3769
				xmax = 924.7569
				text = "death"
			intervals [2587]:
				xmin = 924.7569
				xmax = 925.5308
				text = ""
			intervals [2588]:
				xmin = 925.5308
				xmax = 925.7208
				text = "he"
			intervals [2589]:
				xmin = 925.7208
				xmax = 925.9108
				text = "he"
			intervals [2590]:
				xmin = 925.9108
				xmax = 926.0708
				text = "had"
			intervals [2591]:
				xmin = 926.0708
				xmax = 926.4408
				text = "stole"
			intervals [2592]:
				xmin = 926.4408
				xmax = 926.5708
				text = "some"
			intervals [2593]:
				xmin = 926.5708
				xmax = 926.8208
				text = "money"
			intervals [2594]:
				xmin = 926.8208
				xmax = 928.696
				text = ""
			intervals [2595]:
				xmin = 928.696
				xmax = 928.796
				text = "and"
			intervals [2596]:
				xmin = 928.796
				xmax = 928.946
				text = "had"
			intervals [2597]:
				xmin = 928.946
				xmax = 929.006
				text = ""
			intervals [2598]:
				xmin = 929.006
				xmax = 929.256
				text = "buried"
			intervals [2599]:
				xmin = 929.256
				xmax = 929.346
				text = "it"
			intervals [2600]:
				xmin = 929.346
				xmax = 930.4204
				text = ""
			intervals [2601]:
				xmin = 930.4204
				xmax = 930.7304
				text = "somewhere"
			intervals [2602]:
				xmin = 930.7304
				xmax = 930.7604
				text = ""
			intervals [2603]:
				xmin = 930.7604
				xmax = 930.9604
				text = "and"
			intervals [2604]:
				xmin = 930.9604
				xmax = 931.1804
				text = "he"
			intervals [2605]:
				xmin = 931.1804
				xmax = 931.9777
				text = ""
			intervals [2606]:
				xmin = 931.9777
				xmax = 932.1077
				text = "went"
			intervals [2607]:
				xmin = 932.1077
				xmax = 932.1377
				text = ""
			intervals [2608]:
				xmin = 932.1377
				xmax = 932.5777
				text = "and"
			intervals [2609]:
				xmin = 932.5777
				xmax = 932.7198
				text = ""
			intervals [2610]:
				xmin = 932.7198
				xmax = 933.0498
				text = "eli"
			intervals [2611]:
				xmin = 933.0498
				xmax = 933.3598
				text = "wallach"
			intervals [2612]:
				xmin = 933.3598
				xmax = 933.4898
				text = "was"
			intervals [2613]:
				xmin = 933.4898
				xmax = 933.6998
				text = "trying"
			intervals [2614]:
				xmin = 933.6998
				xmax = 933.7798
				text = "to"
			intervals [2615]:
				xmin = 933.7798
				xmax = 933.9198
				text = "get"
			intervals [2616]:
				xmin = 933.9198
				xmax = 934.0198
				text = "him"
			intervals [2617]:
				xmin = 934.0198
				xmax = 934.1298
				text = "to"
			intervals [2618]:
				xmin = 934.1298
				xmax = 934.3998
				text = "tell"
			intervals [2619]:
				xmin = 934.3998
				xmax = 934.4998
				text = "where"
			intervals [2620]:
				xmin = 934.4998
				xmax = 934.5698
				text = "the"
			intervals [2621]:
				xmin = 934.5698
				xmax = 934.8398
				text = "money"
			intervals [2622]:
				xmin = 934.8398
				xmax = 935.1598
				text = "was"
			intervals [2623]:
				xmin = 935.1598
				xmax = 935.3143
				text = ""
			intervals [2624]:
				xmin = 935.3143
				xmax = 935.3843
				text = "and"
			intervals [2625]:
				xmin = 935.3843
				xmax = 935.4843
				text = "he"
			intervals [2626]:
				xmin = 935.4843
				xmax = 935.6543
				text = "went"
			intervals [2627]:
				xmin = 935.6543
				xmax = 935.7743
				text = "to"
			intervals [2628]:
				xmin = 935.7743
				xmax = 935.8143
				text = "g-"
			intervals [2629]:
				xmin = 935.8143
				xmax = 935.8543
				text = ""
			intervals [2630]:
				xmin = 935.8543
				xmax = 936.0243
				text = "to"
			intervals [2631]:
				xmin = 936.0243
				xmax = 936.1243
				text = "his"
			intervals [2632]:
				xmin = 936.1243
				xmax = 936.3843
				text = "horse"
			intervals [2633]:
				xmin = 936.3843
				xmax = 936.4743
				text = "to"
			intervals [2634]:
				xmin = 936.4743
				xmax = 936.6343
				text = "get"
			intervals [2635]:
				xmin = 936.6343
				xmax = 936.7443
				text = "the"
			intervals [2636]:
				xmin = 936.7443
				xmax = 937.0643
				text = "water"
			intervals [2637]:
				xmin = 937.0643
				xmax = 938.544
				text = ""
			intervals [2638]:
				xmin = 938.544
				xmax = 938.724
				text = "by"
			intervals [2639]:
				xmin = 938.724
				xmax = 938.784
				text = "the"
			intervals [2640]:
				xmin = 938.784
				xmax = 939.004
				text = "time"
			intervals [2641]:
				xmin = 939.004
				xmax = 939.094
				text = "he"
			intervals [2642]:
				xmin = 939.094
				xmax = 939.324
				text = "got"
			intervals [2643]:
				xmin = 939.324
				xmax = 939.554
				text = "back"
			intervals [2644]:
				xmin = 939.554
				xmax = 940.5804
				text = ""
			intervals [2645]:
				xmin = 940.5804
				xmax = 940.7304
				text = "uh"
			intervals [2646]:
				xmin = 940.7304
				xmax = 941.0504
				text = "clint"
			intervals [2647]:
				xmin = 941.0504
				xmax = 941.4504
				text = "eastwood"
			intervals [2648]:
				xmin = 941.4504
				xmax = 941.6404
				text = "had"
			intervals [2649]:
				xmin = 941.6404
				xmax = 941.8204
				text = ""
			intervals [2650]:
				xmin = 941.8204
				xmax = 942.0004
				text = "gone"
			intervals [2651]:
				xmin = 942.0004
				xmax = 942.1204
				text = "up"
			intervals [2652]:
				xmin = 942.1204
				xmax = 942.2304
				text = "there"
			intervals [2653]:
				xmin = 942.2304
				xmax = 942.5004
				text = "and"
			intervals [2654]:
				xmin = 942.5004
				xmax = 942.5304
				text = ""
			intervals [2655]:
				xmin = 942.5304
				xmax = 942.6704
				text = "and"
			intervals [2656]:
				xmin = 942.6704
				xmax = 942.7704
				text = "the"
			intervals [2657]:
				xmin = 942.7704
				xmax = 942.9504
				text = "guy"
			intervals [2658]:
				xmin = 942.9504
				xmax = 943.0904
				text = "had"
			intervals [2659]:
				xmin = 943.0904
				xmax = 943.4304
				text = "told"
			intervals [2660]:
				xmin = 943.4304
				xmax = 943.5404
				text = "him"
			intervals [2661]:
				xmin = 943.5404
				xmax = 943.7104
				text = "where"
			intervals [2662]:
				xmin = 943.7104
				xmax = 943.7704
				text = "the"
			intervals [2663]:
				xmin = 943.7704
				xmax = 944.0404
				text = "money"
			intervals [2664]:
				xmin = 944.0404
				xmax = 944.4604
				text = "was"
			intervals [2665]:
				xmin = 944.4604
				xmax = 945.2831
				text = ""
			intervals [2666]:
				xmin = 945.2831
				xmax = 945.4431
				text = "and"
			intervals [2667]:
				xmin = 945.4431
				xmax = 945.5131
				text = "the"
			intervals [2668]:
				xmin = 945.5131
				xmax = 945.5431
				text = ""
			intervals [2669]:
				xmin = 945.5431
				xmax = 945.7531
				text = "guy"
			intervals [2670]:
				xmin = 945.7531
				xmax = 945.9631
				text = "had"
			intervals [2671]:
				xmin = 945.9631
				xmax = 946.1131
				text = "died"
			intervals [2672]:
				xmin = 946.1131
				xmax = 947.9931
				text = "<unk>"
			intervals [2673]:
				xmin = 947.9931
				xmax = 948.0978
				text = ""
			intervals [2674]:
				xmin = 948.0978
				xmax = 948.2978
				text = "so"
			intervals [2675]:
				xmin = 948.2978
				xmax = 948.4978
				text = "then"
			intervals [2676]:
				xmin = 948.4978
				xmax = 948.5278
				text = ""
			intervals [2677]:
				xmin = 948.5278
				xmax = 948.8378
				text = "eli"
			intervals [2678]:
				xmin = 948.8378
				xmax = 949.1378
				text = "wallach"
			intervals [2679]:
				xmin = 949.1378
				xmax = 949.5578
				text = "changed"
			intervals [2680]:
				xmin = 949.5578
				xmax = 949.7078
				text = "all"
			intervals [2681]:
				xmin = 949.7078
				xmax = 950.0278
				text = "together"
			intervals [2682]:
				xmin = 950.0278
				xmax = 950.1278
				text = "he"
			intervals [2683]:
				xmin = 950.1278
				xmax = 950.2378
				text = "was"
			intervals [2684]:
				xmin = 950.2378
				xmax = 950.4678
				text = "trying"
			intervals [2685]:
				xmin = 950.4678
				xmax = 950.5378
				text = "to"
			intervals [2686]:
				xmin = 950.5378
				xmax = 950.6678
				text = "say"
			intervals [2687]:
				xmin = 950.6678
				xmax = 950.7278
				text = "he"
			intervals [2688]:
				xmin = 950.7278
				xmax = 950.9278
				text = "didn't"
			intervals [2689]:
				xmin = 950.9278
				xmax = 951.1178
				text = "want"
			intervals [2690]:
				xmin = 951.1178
				xmax = 951.1978
				text = "him"
			intervals [2691]:
				xmin = 951.1978
				xmax = 951.3078
				text = "to"
			intervals [2692]:
				xmin = 951.3078
				xmax = 951.6678
				text = "die"
			intervals [2693]:
				xmin = 951.6678
				xmax = 951.7278
				text = "he"
			intervals [2694]:
				xmin = 951.7278
				xmax = 951.8378
				text = "was"
			intervals [2695]:
				xmin = 951.8378
				xmax = 952.1278
				text = "tryna"
			intervals [2696]:
				xmin = 952.1278
				xmax = 952.3678
				text = "save"
			intervals [2697]:
				xmin = 952.3678
				xmax = 952.5378
				text = "his"
			intervals [2698]:
				xmin = 952.5378
				xmax = 952.8878
				text = "life"
			intervals [2699]:
				xmin = 952.8878
				xmax = 953.1017
				text = ""
			intervals [2700]:
				xmin = 953.1017
				xmax = 953.3517
				text = "so"
			intervals [2701]:
				xmin = 953.3517
				xmax = 953.7317
				text = "<unk>"
			intervals [2702]:
				xmin = 953.7317
				xmax = 953.8161
				text = ""
			intervals [2703]:
				xmin = 953.8161
				xmax = 953.9161
				text = "so"
			intervals [2704]:
				xmin = 953.9161
				xmax = 954.0461
				text = "he"
			intervals [2705]:
				xmin = 954.0461
				xmax = 954.3361
				text = "takes"
			intervals [2706]:
				xmin = 954.3361
				xmax = 954.4261
				text = "him"
			intervals [2707]:
				xmin = 954.4261
				xmax = 954.5961
				text = "to"
			intervals [2708]:
				xmin = 954.5961
				xmax = 954.8261
				text = "this"
			intervals [2709]:
				xmin = 954.8261
				xmax = 954.8861
				text = "to"
			intervals [2710]:
				xmin = 954.8861
				xmax = 954.9361
				text = ""
			intervals [2711]:
				xmin = 954.9361
				xmax = 955.1561
				text = "this"
			intervals [2712]:
				xmin = 955.1561
				xmax = 955.6061
				text = "mission"
			intervals [2713]:
				xmin = 955.6061
				xmax = 956.5692
				text = ""
			intervals [2714]:
				xmin = 956.5692
				xmax = 956.7192
				text = "where"
			intervals [2715]:
				xmin = 956.7192
				xmax = 956.9292
				text = "his"
			intervals [2716]:
				xmin = 956.9292
				xmax = 957.2192
				text = "brother"
			intervals [2717]:
				xmin = 957.2192
				xmax = 957.4292
				text = "was"
			intervals [2718]:
				xmin = 957.4292
				xmax = 957.4992
				text = "a"
			intervals [2719]:
				xmin = 957.4992
				xmax = 957.5292
				text = ""
			intervals [2720]:
				xmin = 957.5292
				xmax = 957.7692
				text = "his"
			intervals [2721]:
				xmin = 957.7692
				xmax = 958.0392
				text = "brother"
			intervals [2722]:
				xmin = 958.0392
				xmax = 958.1992
				text = "was"
			intervals [2723]:
				xmin = 958.1992
				xmax = 958.2592
				text = "a"
			intervals [2724]:
				xmin = 958.2592
				xmax = 958.6192
				text = "priest"
			intervals [2725]:
				xmin = 958.6192
				xmax = 958.6592
				text = ""
			intervals [2726]:
				xmin = 958.6592
				xmax = 958.8592
				text = "there"
			intervals [2727]:
				xmin = 958.8592
				xmax = 959.4606
				text = ""
			intervals [2728]:
				xmin = 959.4606
				xmax = 959.6206
				text = "and"
			intervals [2729]:
				xmin = 959.6206
				xmax = 960.1964
				text = ""
			intervals [2730]:
				xmin = 960.1964
				xmax = 960.3164
				text = "well"
			intervals [2731]:
				xmin = 960.3164
				xmax = 960.4764
				text = "his"
			intervals [2732]:
				xmin = 960.4764
				xmax = 960.5864
				text = ""
			intervals [2733]:
				xmin = 960.5864
				xmax = 960.6464
				text = "b"
			intervals [2734]:
				xmin = 960.6464
				xmax = 960.6864
				text = ""
			intervals [2735]:
				xmin = 960.6864
				xmax = 960.8364
				text = "at"
			intervals [2736]:
				xmin = 960.8364
				xmax = 960.9264
				text = "the"
			intervals [2737]:
				xmin = 960.9264
				xmax = 961.2064
				text = "time"
			intervals [2738]:
				xmin = 961.2064
				xmax = 961.3464
				text = "his"
			intervals [2739]:
				xmin = 961.3464
				xmax = 961.5964
				text = "brother"
			intervals [2740]:
				xmin = 961.5964
				xmax = 961.8864
				text = "wasn't"
			intervals [2741]:
				xmin = 961.8864
				xmax = 962.0764
				text = "there"
			intervals [2742]:
				xmin = 962.0764
				xmax = 962.1964
				text = "so"
			intervals [2743]:
				xmin = 962.1964
				xmax = 962.3264
				text = "he"
			intervals [2744]:
				xmin = 962.3264
				xmax = 962.5764
				text = "got"
			intervals [2745]:
				xmin = 962.5764
				xmax = 962.7418
				text = ""
			intervals [2746]:
				xmin = 962.7418
				xmax = 962.9818
				text = "this"
			intervals [2747]:
				xmin = 962.9818
				xmax = 963.0118
				text = ""
			intervals [2748]:
				xmin = 963.0118
				xmax = 963.2018
				text = "uh"
			intervals [2749]:
				xmin = 963.2018
				xmax = 963.2918
				text = ""
			intervals [2750]:
				xmin = 963.2918
				xmax = 963.3818
				text = "you"
			intervals [2751]:
				xmin = 963.3818
				xmax = 963.5218
				text = "know"
			intervals [2752]:
				xmin = 963.5218
				xmax = 963.6618
				text = ""
			intervals [2753]:
				xmin = 963.6618
				xmax = 963.8318
				text = "the"
			intervals [2754]:
				xmin = 963.8318
				xmax = 963.9818
				text = "the"
			intervals [2755]:
				xmin = 963.9818
				xmax = 964.5118
				text = "substitute"
			intervals [2756]:
				xmin = 964.5118
				xmax = 964.8118
				text = "priest"
			intervals [2757]:
				xmin = 964.8118
				xmax = 965.0118
				text = "to"
			intervals [2758]:
				xmin = 965.0118
				xmax = 965.8907
				text = ""
			intervals [2759]:
				xmin = 965.8907
				xmax = 966.0807
				text = "to"
			intervals [2760]:
				xmin = 966.0807
				xmax = 966.1407
				text = ""
			intervals [2761]:
				xmin = 966.1407
				xmax = 966.3407
				text = "try"
			intervals [2762]:
				xmin = 966.3407
				xmax = 966.4607
				text = "to"
			intervals [2763]:
				xmin = 966.4607
				xmax = 966.7807
				text = "save"
			intervals [2764]:
				xmin = 966.7807
				xmax = 966.9207
				text = "him"
			intervals [2765]:
				xmin = 966.9207
				xmax = 967.0607
				text = ""
			intervals [2766]:
				xmin = 967.0607
				xmax = 967.1807
				text = "you"
			intervals [2767]:
				xmin = 967.1807
				xmax = 967.3307
				text = "know"
			intervals [2768]:
				xmin = 967.3307
				xmax = 968.1193
				text = ""
			intervals [2769]:
				xmin = 968.1193
				xmax = 968.2093
				text = "and"
			intervals [2770]:
				xmin = 968.2093
				xmax = 968.3793
				text = "he"
			intervals [2771]:
				xmin = 968.3793
				xmax = 968.5193
				text = "was"
			intervals [2772]:
				xmin = 968.5193
				xmax = 968.6493
				text = "in"
			intervals [2773]:
				xmin = 968.6493
				xmax = 968.9393
				text = "there"
			intervals [2774]:
				xmin = 968.9393
				xmax = 968.9793
				text = ""
			intervals [2775]:
				xmin = 968.9793
				xmax = 969.0893
				text = "thought"
			intervals [2776]:
				xmin = 969.0893
				xmax = 969.1193
				text = ""
			intervals [2777]:
				xmin = 969.1193
				xmax = 969.3993
				text = "he"
			intervals [2778]:
				xmin = 969.3993
				xmax = 969.7093
				text = ""
			intervals [2779]:
				xmin = 969.7093
				xmax = 969.8593
				text = "was"
			intervals [2780]:
				xmin = 969.8593
				xmax = 970.0193
				text = "gonna"
			intervals [2781]:
				xmin = 970.0193
				xmax = 970.3193
				text = "die"
			intervals [2782]:
				xmin = 970.3193
				xmax = 970.4793
				text = "and"
			intervals [2783]:
				xmin = 970.4793
				xmax = 970.8093
				text = "everything"
			intervals [2784]:
				xmin = 970.8093
				xmax = 970.9793
				text = "he"
			intervals [2785]:
				xmin = 970.9793
				xmax = 971.0093
				text = "s"
			intervals [2786]:
				xmin = 971.0093
				xmax = 971.3993
				text = "praying"
			intervals [2787]:
				xmin = 971.3993
				xmax = 971.4393
				text = ""
			intervals [2788]:
				xmin = 971.4393
				xmax = 971.5093
				text = "to"
			intervals [2789]:
				xmin = 971.5093
				xmax = 971.6179
				text = ""
			intervals [2790]:
				xmin = 971.6179
				xmax = 972.0179
				text = "<unk>"
			intervals [2791]:
				xmin = 972.0179
				xmax = 972.1059
				text = ""
			intervals [2792]:
				xmin = 972.1059
				xmax = 972.3859
				text = "praying"
			intervals [2793]:
				xmin = 972.3859
				xmax = 972.4459
				text = "to"
			intervals [2794]:
				xmin = 972.4459
				xmax = 972.8759
				text = "mary"
			intervals [2795]:
				xmin = 972.8759
				xmax = 972.9959
				text = ""
			intervals [2796]:
				xmin = 972.9959
				xmax = 973.0959
				text = "and"
			intervals [2797]:
				xmin = 973.0959
				xmax = 973.2359
				text = "he"
			intervals [2798]:
				xmin = 973.2359
				xmax = 973.2659
				text = ""
			intervals [2799]:
				xmin = 973.2659
				xmax = 973.2959
				text = "<unk>"
			intervals [2800]:
				xmin = 973.2959
				xmax = 973.6559
				text = "crossing"
			intervals [2801]:
				xmin = 973.6559
				xmax = 974.0059
				text = "hisself"
			intervals [2802]:
				xmin = 974.0059
				xmax = 974.0959
				text = "and"
			intervals [2803]:
				xmin = 974.0959
				xmax = 974.3859
				text = "everything"
			intervals [2804]:
				xmin = 974.3859
				xmax = 974.7559
				text = "hoping"
			intervals [2805]:
				xmin = 974.7559
				xmax = 974.9459
				text = ""
			intervals [2806]:
				xmin = 974.9459
				xmax = 975.4059
				text = "hoping"
			intervals [2807]:
				xmin = 975.4059
				xmax = 975.6259
				text = "he"
			intervals [2808]:
				xmin = 975.6259
				xmax = 975.8859
				text = "wouldn't"
			intervals [2809]:
				xmin = 975.8859
				xmax = 976.1359
				text = "die"
			intervals [2810]:
				xmin = 976.1359
				xmax = 976.1759
				text = "<unk>"
			intervals [2811]:
				xmin = 976.1759
				xmax = 976.855
				text = ""
			intervals [2812]:
				xmin = 976.855
				xmax = 977.045
				text = "so"
			intervals [2813]:
				xmin = 977.045
				xmax = 977.185
				text = ""
			intervals [2814]:
				xmin = 977.185
				xmax = 977.445
				text = "he"
			intervals [2815]:
				xmin = 977.445
				xmax = 977.495
				text = ""
			intervals [2816]:
				xmin = 977.495
				xmax = 977.655
				text = "he"
			intervals [2817]:
				xmin = 977.655
				xmax = 977.855
				text = "st-"
			intervals [2818]:
				xmin = 977.855
				xmax = 978.105
				text = "you"
			intervals [2819]:
				xmin = 978.105
				xmax = 978.265
				text = "know"
			intervals [2820]:
				xmin = 978.265
				xmax = 978.415
				text = "he"
			intervals [2821]:
				xmin = 978.415
				xmax = 978.6994
				text = ""
			intervals [2822]:
				xmin = 978.6994
				xmax = 978.9294
				text = "he"
			intervals [2823]:
				xmin = 978.9294
				xmax = 978.9594
				text = ""
			intervals [2824]:
				xmin = 978.9594
				xmax = 979.1094
				text = "i"
			intervals [2825]:
				xmin = 979.1094
				xmax = 979.3394
				text = "guess"
			intervals [2826]:
				xmin = 979.3394
				xmax = 979.4194
				text = "he"
			intervals [2827]:
				xmin = 979.4194
				xmax = 979.6894
				text = "wasn't"
			intervals [2828]:
				xmin = 979.6894
				xmax = 980.0994
				text = "convinced"
			intervals [2829]:
				xmin = 980.0994
				xmax = 980.3894
				text = "because"
			intervals [2830]:
				xmin = 980.3894
				xmax = 980.4994
				text = "he"
			intervals [2831]:
				xmin = 980.4994
				xmax = 980.6594
				text = "went"
			intervals [2832]:
				xmin = 980.6594
				xmax = 980.7394
				text = "in"
			intervals [2833]:
				xmin = 980.7394
				xmax = 980.8594
				text = "there"
			intervals [2834]:
				xmin = 980.8594
				xmax = 980.9794
				text = "and"
			intervals [2835]:
				xmin = 980.9794
				xmax = 981.0094
				text = ""
			intervals [2836]:
				xmin = 981.0094
				xmax = 981.1094
				text = "t"
			intervals [2837]:
				xmin = 981.1094
				xmax = 981.1394
				text = ""
			intervals [2838]:
				xmin = 981.1394
				xmax = 981.2994
				text = "and"
			intervals [2839]:
				xmin = 981.2994
				xmax = 981.7194
				text = "started"
			intervals [2840]:
				xmin = 981.7194
				xmax = 981.9697
				text = ""
			intervals [2841]:
				xmin = 981.9697
				xmax = 982.3697
				text = "praying"
			intervals [2842]:
				xmin = 982.3697
				xmax = 982.5297
				text = "to"
			intervals [2843]:
				xmin = 982.5297
				xmax = 982.6597
				text = "him"
			intervals [2844]:
				xmin = 982.6597
				xmax = 982.7783
				text = ""
			intervals [2845]:
				xmin = 982.7783
				xmax = 982.9183
				text = "you"
			intervals [2846]:
				xmin = 982.9183
				xmax = 983.0383
				text = "know"
			intervals [2847]:
				xmin = 983.0383
				xmax = 983.2683
				text = ""
			intervals [2848]:
				xmin = 983.2683
				xmax = 983.6083
				text = "preaching"
			intervals [2849]:
				xmin = 983.6083
				xmax = 983.7383
				text = "to"
			intervals [2850]:
				xmin = 983.7383
				xmax = 983.8183
				text = "him"
			intervals [2851]:
				xmin = 983.8183
				xmax = 984.1083
				text = "telling"
			intervals [2852]:
				xmin = 984.1083
				xmax = 984.1683
				text = "him"
			intervals [2853]:
				xmin = 984.1683
				xmax = 984.2083
				text = ""
			intervals [2854]:
				xmin = 984.2083
				xmax = 984.6183
				text = "how"
			intervals [2855]:
				xmin = 984.6183
				xmax = 984.8283
				text = "good"
			intervals [2856]:
				xmin = 984.8283
				xmax = 984.9683
				text = "he"
			intervals [2857]:
				xmin = 984.9683
				xmax = 985.3183
				text = "was"
			intervals [2858]:
				xmin = 985.3183
				xmax = 985.4683
				text = "and"
			intervals [2859]:
				xmin = 985.4683
				xmax = 986.1135
				text = ""
			intervals [2860]:
				xmin = 986.1135
				xmax = 986.3735
				text = "how"
			intervals [2861]:
				xmin = 986.3735
				xmax = 986.5535
				text = ""
			intervals [2862]:
				xmin = 986.5535
				xmax = 986.8135
				text = "much"
			intervals [2863]:
				xmin = 986.8135
				xmax = 987.0235
				text = "money"
			intervals [2864]:
				xmin = 987.0235
				xmax = 987.1835
				text = "he"
			intervals [2865]:
				xmin = 987.1835
				xmax = 987.2435
				text = ""
			intervals [2866]:
				xmin = 987.2435
				xmax = 987.4035
				text = "was"
			intervals [2867]:
				xmin = 987.4035
				xmax = 987.4335
				text = ""
			intervals [2868]:
				xmin = 987.4335
				xmax = 987.5535
				text = "going"
			intervals [2869]:
				xmin = 987.5535
				xmax = 987.6435
				text = "to"
			intervals [2870]:
				xmin = 987.6435
				xmax = 987.7735
				text = "send"
			intervals [2871]:
				xmin = 987.7735
				xmax = 987.9335
				text = "his"
			intervals [2872]:
				xmin = 987.9335
				xmax = 988.1135
				text = "mother"
			intervals [2873]:
				xmin = 988.1135
				xmax = 988.1935
				text = ""
			intervals [2874]:
				xmin = 988.1935
				xmax = 988.3935
				text = "all"
			intervals [2875]:
				xmin = 988.3935
				xmax = 988.4535
				text = "he"
			intervals [2876]:
				xmin = 988.4535
				xmax = 988.5635
				text = "had"
			intervals [2877]:
				xmin = 988.5635
				xmax = 988.6235
				text = "to"
			intervals [2878]:
				xmin = 988.6235
				xmax = 988.7835
				text = "do"
			intervals [2879]:
				xmin = 988.7835
				xmax = 988.9335
				text = "was"
			intervals [2880]:
				xmin = 988.9335
				xmax = 989.1335
				text = "tell"
			intervals [2881]:
				xmin = 989.1335
				xmax = 989.3135
				text = "him"
			intervals [2882]:
				xmin = 989.3135
				xmax = 989.5035
				text = "what"
			intervals [2883]:
				xmin = 989.5035
				xmax = 989.6435
				text = "the"
			intervals [2884]:
				xmin = 989.6435
				xmax = 989.7035
				text = ""
			intervals [2885]:
				xmin = 989.7035
				xmax = 989.8535
				text = "what"
			intervals [2886]:
				xmin = 989.8535
				xmax = 989.9535
				text = "the"
			intervals [2887]:
				xmin = 989.9535
				xmax = 990.2535
				text = "fella"
			intervals [2888]:
				xmin = 990.2535
				xmax = 990.5035
				text = "told"
			intervals [2889]:
				xmin = 990.5035
				xmax = 990.6135
				text = "him"
			intervals [2890]:
				xmin = 990.6135
				xmax = 990.7435
				text = "and"
			intervals [2891]:
				xmin = 990.7435
				xmax = 990.9435
				text = "tell"
			intervals [2892]:
				xmin = 990.9435
				xmax = 991.0335
				text = "him"
			intervals [2893]:
				xmin = 991.0335
				xmax = 991.1635
				text = "where"
			intervals [2894]:
				xmin = 991.1635
				xmax = 991.2535
				text = "the"
			intervals [2895]:
				xmin = 991.2535
				xmax = 991.5735
				text = "gold"
			intervals [2896]:
				xmin = 991.5735
				xmax = 991.8635
				text = "was"
			intervals [2897]:
				xmin = 991.8635
				xmax = 992.9526
				text = ""
			intervals [2898]:
				xmin = 992.9526
				xmax = 993.7426
				text = "<unk>"
			intervals [2899]:
				xmin = 993.7426
				xmax = 993.7826
				text = ""
			intervals [2900]:
				xmin = 993.7826
				xmax = 994.0026
				text = "and"
			intervals [2901]:
				xmin = 994.0026
				xmax = 994.3426
				text = "calling"
			intervals [2902]:
				xmin = 994.3426
				xmax = 994.4926
				text = "him"
			intervals [2903]:
				xmin = 994.4926
				xmax = 994.7726
				text = "brother"
			intervals [2904]:
				xmin = 994.7726
				xmax = 994.8526
				text = "you"
			intervals [2905]:
				xmin = 994.8526
				xmax = 995.0226
				text = "know"
			intervals [2906]:
				xmin = 995.0226
				xmax = 995.3226
				text = "telling"
			intervals [2907]:
				xmin = 995.3226
				xmax = 995.3826
				text = "him"
			intervals [2908]:
				xmin = 995.3826
				xmax = 995.5126
				text = "he"
			intervals [2909]:
				xmin = 995.5126
				xmax = 995.5626
				text = "d"
			intervals [2910]:
				xmin = 995.5626
				xmax = 995.5926
				text = ""
			intervals [2911]:
				xmin = 995.5926
				xmax = 995.8326
				text = "take"
			intervals [2912]:
				xmin = 995.8326
				xmax = 996.0726
				text = "care"
			intervals [2913]:
				xmin = 996.0726
				xmax = 996.1726
				text = "of"
			intervals [2914]:
				xmin = 996.1726
				xmax = 996.3526
				text = "him"
			intervals [2915]:
				xmin = 996.3526
				xmax = 996.6743
				text = ""
			intervals [2916]:
				xmin = 996.6743
				xmax = 996.8043
				text = "you"
			intervals [2917]:
				xmin = 996.8043
				xmax = 996.9343
				text = "know"
			intervals [2918]:
				xmin = 996.9343
				xmax = 997.0243
				text = "and"
			intervals [2919]:
				xmin = 997.0243
				xmax = 997.4943
				text = "everything"
			intervals [2920]:
				xmin = 997.4943
				xmax = 998.0433
				text = ""
			intervals [2921]:
				xmin = 998.0433
				xmax = 998.6233
				text = "<unk>"
			intervals [2922]:
				xmin = 998.6233
				xmax = 998.7733
				text = "and"
			intervals [2923]:
				xmin = 998.7733
				xmax = 999.0033
				text = "clint"
			intervals [2924]:
				xmin = 999.0033
				xmax = 999.3633
				text = "eastwood"
			intervals [2925]:
				xmin = 999.3633
				xmax = 999.6133
				text = "spit"
			intervals [2926]:
				xmin = 999.6133
				xmax = 999.7133
				text = "in"
			intervals [2927]:
				xmin = 999.7133
				xmax = 999.8933
				text = "his"
			intervals [2928]:
				xmin = 999.8933
				xmax = 1000.0333
				text = "face"
			intervals [2929]:
				xmin = 1000.0333
				xmax = 1001.9833
				text = "<unk>"
			intervals [2930]:
				xmin = 1001.9833
				xmax = 1002.4675
				text = ""
			intervals [2931]:
				xmin = 1002.4675
				xmax = 1002.6175
				text = "but"
			intervals [2932]:
				xmin = 1002.6175
				xmax = 1002.6975
				text = "he"
			intervals [2933]:
				xmin = 1002.6975
				xmax = 1002.7875
				text = "did"
			intervals [2934]:
				xmin = 1002.7875
				xmax = 1002.8975
				text = "but"
			intervals [2935]:
				xmin = 1002.8975
				xmax = 1003.0075
				text = "he"
			intervals [2936]:
				xmin = 1003.0075
				xmax = 1003.2875
				text = "didn't"
			intervals [2937]:
				xmin = 1003.2875
				xmax = 1003.6075
				text = "die"
			intervals [2938]:
				xmin = 1003.6075
				xmax = 1003.8775
				text = "they"
			intervals [2939]:
				xmin = 1003.8775
				xmax = 1004.076
				text = ""
			intervals [2940]:
				xmin = 1004.076
				xmax = 1004.136
				text = "you"
			intervals [2941]:
				xmin = 1004.136
				xmax = 1004.346
				text = "know"
			intervals [2942]:
				xmin = 1004.346
				xmax = 1005.2848
				text = ""
			intervals [2943]:
				xmin = 1005.2848
				xmax = 1005.4948
				text = "but"
			intervals [2944]:
				xmin = 1005.4948
				xmax = 1006.6585
				text = ""
			intervals [2945]:
				xmin = 1006.6585
				xmax = 1006.7785
				text = "they"
			intervals [2946]:
				xmin = 1006.7785
				xmax = 1007.1085
				text = "came"
			intervals [2947]:
				xmin = 1007.1085
				xmax = 1007.3685
				text = "back"
			intervals [2948]:
				xmin = 1007.3685
				xmax = 1007.4385
				text = "you"
			intervals [2949]:
				xmin = 1007.4385
				xmax = 1007.6285
				text = "know"
			intervals [2950]:
				xmin = 1007.6285
				xmax = 1007.9741
				text = ""
			intervals [2951]:
				xmin = 1007.9741
				xmax = 1008.2041
				text = "he"
			intervals [2952]:
				xmin = 1008.2041
				xmax = 1008.2341
				text = ""
			intervals [2953]:
				xmin = 1008.2341
				xmax = 1008.4341
				text = "his"
			intervals [2954]:
				xmin = 1008.4341
				xmax = 1008.6841
				text = "brother"
			intervals [2955]:
				xmin = 1008.6841
				xmax = 1008.9341
				text = "came"
			intervals [2956]:
				xmin = 1008.9341
				xmax = 1008.9841
				text = ""
			intervals [2957]:
				xmin = 1008.9841
				xmax = 1009.2141
				text = "back"
			intervals [2958]:
				xmin = 1009.2141
				xmax = 1009.2841
				text = "and"
			intervals [2959]:
				xmin = 1009.2841
				xmax = 1009.3841
				text = "his"
			intervals [2960]:
				xmin = 1009.3841
				xmax = 1009.6341
				text = "brother"
			intervals [2961]:
				xmin = 1009.6341
				xmax = 1009.8541
				text = "wanted"
			intervals [2962]:
				xmin = 1009.8541
				xmax = 1009.9341
				text = "him"
			intervals [2963]:
				xmin = 1009.9341
				xmax = 1010.0241
				text = "to"
			intervals [2964]:
				xmin = 1010.0241
				xmax = 1010.3741
				text = "leave"
			intervals [2965]:
				xmin = 1010.3741
				xmax = 1010.4341
				text = ""
			intervals [2966]:
				xmin = 1010.4341
				xmax = 1010.7541
				text = "because"
			intervals [2967]:
				xmin = 1010.7541
				xmax = 1010.8941
				text = "his"
			intervals [2968]:
				xmin = 1010.8941
				xmax = 1011.1641
				text = "brother"
			intervals [2969]:
				xmin = 1011.1641
				xmax = 1011.3041
				text = "knew"
			intervals [2970]:
				xmin = 1011.3041
				xmax = 1011.4241
				text = "he"
			intervals [2971]:
				xmin = 1011.4241
				xmax = 1011.7141
				text = "wasn't"
			intervals [2972]:
				xmin = 1011.7141
				xmax = 1011.9041
				text = "any"
			intervals [2973]:
				xmin = 1011.9041
				xmax = 1012.2141
				text = "good"
			intervals [2974]:
				xmin = 1012.2141
				xmax = 1013.3605
				text = ""
			intervals [2975]:
				xmin = 1013.3605
				xmax = 1013.5605
				text = "and"
			intervals [2976]:
				xmin = 1013.5605
				xmax = 1013.5905
				text = ""
			intervals [2977]:
				xmin = 1013.5905
				xmax = 1013.6505
				text = "he"
			intervals [2978]:
				xmin = 1013.6505
				xmax = 1013.7505
				text = ""
			intervals [2979]:
				xmin = 1013.7505
				xmax = 1014.0205
				text = "told"
			intervals [2980]:
				xmin = 1014.0205
				xmax = 1014.1205
				text = "him"
			intervals [2981]:
				xmin = 1014.1205
				xmax = 1014.2505
				text = "that"
			intervals [2982]:
				xmin = 1014.2505
				xmax = 1014.5105
				text = "his"
			intervals [2983]:
				xmin = 1014.5105
				xmax = 1014.6638
				text = ""
			intervals [2984]:
				xmin = 1014.6638
				xmax = 1014.8338
				text = "his"
			intervals [2985]:
				xmin = 1014.8338
				xmax = 1015.2038
				text = "parents"
			intervals [2986]:
				xmin = 1015.2038
				xmax = 1015.3038
				text = "had"
			intervals [2987]:
				xmin = 1015.3038
				xmax = 1015.5338
				text = "just"
			intervals [2988]:
				xmin = 1015.5338
				xmax = 1015.8938
				text = "died"
			intervals [2989]:
				xmin = 1015.8938
				xmax = 1015.9538
				text = "and"
			intervals [2990]:
				xmin = 1015.9538
				xmax = 1016.0638
				text = "he"
			intervals [2991]:
				xmin = 1016.0638
				xmax = 1016.2138
				text = "didn't"
			intervals [2992]:
				xmin = 1016.2138
				xmax = 1016.3638
				text = "even"
			intervals [2993]:
				xmin = 1016.3638
				xmax = 1016.5138
				text = "go"
			intervals [2994]:
				xmin = 1016.5138
				xmax = 1016.6538
				text = "to"
			intervals [2995]:
				xmin = 1016.6538
				xmax = 1016.7538
				text = "the"
			intervals [2996]:
				xmin = 1016.7538
				xmax = 1017.2038
				text = "funeral"
			intervals [2997]:
				xmin = 1017.2038
				xmax = 1018.4931
				text = ""
			intervals [2998]:
				xmin = 1018.4931
				xmax = 1018.6531
				text = "and"
			intervals [2999]:
				xmin = 1018.6531
				xmax = 1018.9107
				text = ""
			intervals [3000]:
				xmin = 1018.9107
				xmax = 1019.1407
				text = "<unk>"
			intervals [3001]:
				xmin = 1019.1407
				xmax = 1019.1807
				text = ""
			intervals [3002]:
				xmin = 1019.1807
				xmax = 1019.8007
				text = "he"
			intervals [3003]:
				xmin = 1019.8007
				xmax = 1020.3604
				text = ""
			intervals [3004]:
				xmin = 1020.3604
				xmax = 1020.6004
				text = "hi-"
			intervals [3005]:
				xmin = 1020.6004
				xmax = 1020.7704
				text = "his"
			intervals [3006]:
				xmin = 1020.7704
				xmax = 1021.0404
				text = "brother"
			intervals [3007]:
				xmin = 1021.0404
				xmax = 1021.4504
				text = "slapped"
			intervals [3008]:
				xmin = 1021.4504
				xmax = 1021.6104
				text = "him"
			intervals [3009]:
				xmin = 1021.6104
				xmax = 1021.8004
				text = "cause"
			intervals [3010]:
				xmin = 1021.8004
				xmax = 1021.9204
				text = "he"
			intervals [3011]:
				xmin = 1021.9204
				xmax = 1022.2104
				text = "said"
			intervals [3012]:
				xmin = 1022.2104
				xmax = 1022.5504
				text = "something"
			intervals [3013]:
				xmin = 1022.5504
				xmax = 1022.6804
				text = "that"
			intervals [3014]:
				xmin = 1022.6804
				xmax = 1022.7304
				text = ""
			intervals [3015]:
				xmin = 1022.7304
				xmax = 1022.9104
				text = "to"
			intervals [3016]:
				xmin = 1022.9104
				xmax = 1023.0204
				text = "him"
			intervals [3017]:
				xmin = 1023.0204
				xmax = 1023.1204
				text = "he"
			intervals [3018]:
				xmin = 1023.1204
				xmax = 1023.3104
				text = "didn't"
			intervals [3019]:
				xmin = 1023.3104
				xmax = 1023.4904
				text = "like"
			intervals [3020]:
				xmin = 1023.4904
				xmax = 1023.6804
				text = ""
			intervals [3021]:
				xmin = 1023.6804
				xmax = 1023.8704
				text = "but"
			intervals [3022]:
				xmin = 1023.8704
				xmax = 1024.5747
				text = ""
			intervals [3023]:
				xmin = 1024.5747
				xmax = 1024.8847
				text = "he"
			intervals [3024]:
				xmin = 1024.8847
				xmax = 1025.1147
				text = "beat"
			intervals [3025]:
				xmin = 1025.1147
				xmax = 1025.2447
				text = "him"
			intervals [3026]:
				xmin = 1025.2447
				xmax = 1025.3247
				text = "up"
			intervals [3027]:
				xmin = 1025.3247
				xmax = 1025.4747
				text = "he"
			intervals [3028]:
				xmin = 1025.4747
				xmax = 1025.6647
				text = "beat"
			intervals [3029]:
				xmin = 1025.6647
				xmax = 1025.7947
				text = "his"
			intervals [3030]:
				xmin = 1025.7947
				xmax = 1025.8647
				text = ""
			intervals [3031]:
				xmin = 1025.8647
				xmax = 1026.1147
				text = "brother"
			intervals [3032]:
				xmin = 1026.1147
				xmax = 1026.2947
				text = "up"
			intervals [3033]:
				xmin = 1026.2947
				xmax = 1026.3247
				text = ""
			intervals [3034]:
				xmin = 1026.3247
				xmax = 1026.4147
				text = "and"
			intervals [3035]:
				xmin = 1026.4147
				xmax = 1026.5547
				text = "his"
			intervals [3036]:
				xmin = 1026.5547
				xmax = 1026.8447
				text = "brother"
			intervals [3037]:
				xmin = 1026.8447
				xmax = 1026.8747
				text = "s"
			intervals [3038]:
				xmin = 1026.8747
				xmax = 1026.9147
				text = "a"
			intervals [3039]:
				xmin = 1026.9147
				xmax = 1027.3247
				text = "priest"
			intervals [3040]:
				xmin = 1027.3247
				xmax = 1027.3847
				text = "and"
			intervals [3041]:
				xmin = 1027.3847
				xmax = 1028.4247
				text = "<unk>"
			intervals [3042]:
				xmin = 1028.4247
				xmax = 1028.5947
				text = "and"
			intervals [3043]:
				xmin = 1028.5947
				xmax = 1028.7847
				text = "he"
			intervals [3044]:
				xmin = 1028.7847
				xmax = 1028.9387
				text = ""
			intervals [3045]:
				xmin = 1028.9387
				xmax = 1029.1687
				text = "he"
			intervals [3046]:
				xmin = 1029.1687
				xmax = 1029.4387
				text = "gets"
			intervals [3047]:
				xmin = 1029.4387
				xmax = 1029.5587
				text = "on"
			intervals [3048]:
				xmin = 1029.5587
				xmax = 1029.6487
				text = "the"
			intervals [3049]:
				xmin = 1029.6487
				xmax = 1030.0887
				text = "wagon"
			intervals [3050]:
				xmin = 1030.0887
				xmax = 1030.6808
				text = ""
			intervals [3051]:
				xmin = 1030.6808
				xmax = 1031.5008
				text = "<unk>"
			intervals [3052]:
				xmin = 1031.5008
				xmax = 1031.6708
				text = "and"
			intervals [3053]:
				xmin = 1031.6708
				xmax = 1032.1408
				text = "tells"
			intervals [3054]:
				xmin = 1032.1408
				xmax = 1032.4408
				text = "uh"
			intervals [3055]:
				xmin = 1032.4408
				xmax = 1033.3313
				text = ""
			intervals [3056]:
				xmin = 1033.3313
				xmax = 1033.4213
				text = "to"
			intervals [3057]:
				xmin = 1033.4213
				xmax = 1033.6713
				text = "clint"
			intervals [3058]:
				xmin = 1033.6713
				xmax = 1034.0413
				text = "eastwood"
			intervals [3059]:
				xmin = 1034.0413
				xmax = 1034.2713
				text = "yes"
			intervals [3060]:
				xmin = 1034.2713
				xmax = 1034.3813
				text = "my"
			intervals [3061]:
				xmin = 1034.3813
				xmax = 1034.6913
				text = "brother"
			intervals [3062]:
				xmin = 1034.6913
				xmax = 1035.0013
				text = "loves"
			intervals [3063]:
				xmin = 1035.0013
				xmax = 1035.1813
				text = "me"
			intervals [3064]:
				xmin = 1035.1813
				xmax = 1035.3513
				text = "b"
			intervals [3065]:
				xmin = 1035.3513
				xmax = 1035.8564
				text = ""
			intervals [3066]:
				xmin = 1035.8564
				xmax = 1036.0764
				text = "he"
			intervals [3067]:
				xmin = 1036.0764
				xmax = 1036.1664
				text = "he"
			intervals [3068]:
				xmin = 1036.1664
				xmax = 1036.3864
				text = "didn't"
			intervals [3069]:
				xmin = 1036.3864
				xmax = 1036.5264
				text = "want"
			intervals [3070]:
				xmin = 1036.5264
				xmax = 1036.6364
				text = "me"
			intervals [3071]:
				xmin = 1036.6364
				xmax = 1036.7464
				text = "to"
			intervals [3072]:
				xmin = 1036.7464
				xmax = 1036.9264
				text = "leave"
			intervals [3073]:
				xmin = 1036.9264
				xmax = 1038.3164
				text = "<unk>"
			intervals [3074]:
				xmin = 1038.3164
				xmax = 1038.6351
				text = ""
			intervals [3075]:
				xmin = 1038.6351
				xmax = 1038.8451
				text = "and"
			intervals [3076]:
				xmin = 1038.8451
				xmax = 1039.460
				text = ""
			intervals [3077]:
				xmin = 1039.460
				xmax = 1039.570
				text = "uh"
			intervals [3078]:
				xmin = 1039.570
				xmax = 1039.8073
				text = ""
			intervals [3079]:
				xmin = 1039.8073
				xmax = 1039.9473
				text = "so"
			intervals [3080]:
				xmin = 1039.9473
				xmax = 1040.1673
				text = "they"
			intervals [3081]:
				xmin = 1040.1673
				xmax = 1040.2773
				text = ""
			intervals [3082]:
				xmin = 1040.2773
				xmax = 1040.5373
				text = "they"
			intervals [3083]:
				xmin = 1040.5373
				xmax = 1040.8473
				text = "going"
			intervals [3084]:
				xmin = 1040.8473
				xmax = 1040.9773
				text = ""
			intervals [3085]:
				xmin = 1040.9773
				xmax = 1041.2473
				text = "down"
			intervals [3086]:
				xmin = 1041.2473
				xmax = 1041.3273
				text = "the"
			intervals [3087]:
				xmin = 1041.3273
				xmax = 1041.6273
				text = "road"
			intervals [3088]:
				xmin = 1041.6273
				xmax = 1041.6573
				text = ""
			intervals [3089]:
				xmin = 1041.6573
				xmax = 1041.7173
				text = "you"
			intervals [3090]:
				xmin = 1041.7173
				xmax = 1041.8173
				text = "know"
			intervals [3091]:
				xmin = 1041.8173
				xmax = 1041.9773
				text = "they"
			intervals [3092]:
				xmin = 1041.9773
				xmax = 1042.2773
				text = "looking"
			intervals [3093]:
				xmin = 1042.2773
				xmax = 1042.4073
				text = "for"
			intervals [3094]:
				xmin = 1042.4073
				xmax = 1042.5073
				text = "the"
			intervals [3095]:
				xmin = 1042.5073
				xmax = 1042.7473
				text = "gold"
			intervals [3096]:
				xmin = 1042.7473
				xmax = 1042.8373
				text = "they"
			intervals [3097]:
				xmin = 1042.8373
				xmax = 1042.9573
				text = "was"
			intervals [3098]:
				xmin = 1042.9573
				xmax = 1043.1973
				text = "going"
			intervals [3099]:
				xmin = 1043.1973
				xmax = 1043.5373
				text = "together"
			intervals [3100]:
				xmin = 1043.5373
				xmax = 1043.6073
				text = "they"
			intervals [3101]:
				xmin = 1043.6073
				xmax = 1043.7273
				text = "had"
			intervals [3102]:
				xmin = 1043.7273
				xmax = 1044.0473
				text = "joined"
			intervals [3103]:
				xmin = 1044.0473
				xmax = 1044.1473
				text = "up"
			intervals [3104]:
				xmin = 1044.1473
				xmax = 1044.4973
				text = "together"
			intervals [3105]:
				xmin = 1044.4973
				xmax = 1046.5099
				text = ""
			intervals [3106]:
				xmin = 1046.5099
				xmax = 1046.6299
				text = "and"
			intervals [3107]:
				xmin = 1046.6299
				xmax = 1046.7899
				text = "so"
			intervals [3108]:
				xmin = 1046.7899
				xmax = 1046.8999
				text = ""
			intervals [3109]:
				xmin = 1046.8999
				xmax = 1047.0999
				text = "they"
			intervals [3110]:
				xmin = 1047.0999
				xmax = 1047.3199
				text = "see"
			intervals [3111]:
				xmin = 1047.3199
				xmax = 1047.5999
				text = "this"
			intervals [3112]:
				xmin = 1047.5999
				xmax = 1047.7499
				text = "uh"
			intervals [3113]:
				xmin = 1047.7499
				xmax = 1050.2265
				text = ""
			intervals [3114]:
				xmin = 1050.2265
				xmax = 1050.4365
				text = "these"
			intervals [3115]:
				xmin = 1050.4365
				xmax = 1050.8965
				text = "soldiers"
			intervals [3116]:
				xmin = 1050.8965
				xmax = 1051.2965
				text = "coming"
			intervals [3117]:
				xmin = 1051.2965
				xmax = 1051.9154
				text = ""
			intervals [3118]:
				xmin = 1051.9154
				xmax = 1051.9854
				text = "and"
			intervals [3119]:
				xmin = 1051.9854
				xmax = 1052.1354
				text = "then"
			intervals [3120]:
				xmin = 1052.1354
				xmax = 1052.1954
				text = ""
			intervals [3121]:
				xmin = 1052.1954
				xmax = 1052.2954
				text = "you"
			intervals [3122]:
				xmin = 1052.2954
				xmax = 1052.3854
				text = "know"
			intervals [3123]:
				xmin = 1052.3854
				xmax = 1052.4554
				text = "it"
			intervals [3124]:
				xmin = 1052.4554
				xmax = 1052.5954
				text = "was"
			intervals [3125]:
				xmin = 1052.5954
				xmax = 1052.8554
				text = "time"
			intervals [3126]:
				xmin = 1052.8554
				xmax = 1052.9154
				text = "of"
			intervals [3127]:
				xmin = 1052.9154
				xmax = 1053.0054
				text = "the"
			intervals [3128]:
				xmin = 1053.0054
				xmax = 1053.3854
				text = "war"
			intervals [3129]:
				xmin = 1053.3854
				xmax = 1053.8435
				text = ""
			intervals [3130]:
				xmin = 1053.8435
				xmax = 1053.9135
				text = "you"
			intervals [3131]:
				xmin = 1053.9135
				xmax = 1053.9935
				text = "know"
			intervals [3132]:
				xmin = 1053.9935
				xmax = 1054.2035
				text = ""
			intervals [3133]:
				xmin = 1054.2035
				xmax = 1054.4835
				text = "and"
			intervals [3134]:
				xmin = 1054.4835
				xmax = 1054.5635
				text = ""
			intervals [3135]:
				xmin = 1054.5635
				xmax = 1054.7635
				text = "they"
			intervals [3136]:
				xmin = 1054.7635
				xmax = 1055.0135
				text = ""
			intervals [3137]:
				xmin = 1055.0135
				xmax = 1055.2035
				text = "thought"
			intervals [3138]:
				xmin = 1055.2035
				xmax = 1055.3135
				text = "they"
			intervals [3139]:
				xmin = 1055.3135
				xmax = 1055.4035
				text = "was"
			intervals [3140]:
				xmin = 1055.4035
				xmax = 1055.5335
				text = "going"
			intervals [3141]:
				xmin = 1055.5335
				xmax = 1055.6135
				text = "to"
			intervals [3142]:
				xmin = 1055.6135
				xmax = 1055.6735
				text = "be"
			intervals [3143]:
				xmin = 1055.6735
				xmax = 1055.9435
				text = "taken"
			intervals [3144]:
				xmin = 1055.9435
				xmax = 1056.3935
				text = "prisoners"
			intervals [3145]:
				xmin = 1056.3935
				xmax = 1056.4835
				text = "as"
			intervals [3146]:
				xmin = 1056.4835
				xmax = 1057.1235
				text = "spies"
			intervals [3147]:
				xmin = 1057.1235
				xmax = 1057.2497
				text = ""
			intervals [3148]:
				xmin = 1057.2497
				xmax = 1057.5897
				text = "because"
			intervals [3149]:
				xmin = 1057.5897
				xmax = 1057.7497
				text = "they"
			intervals [3150]:
				xmin = 1057.7497
				xmax = 1058.0497
				text = "had"
			intervals [3151]:
				xmin = 1058.0497
				xmax = 1058.9593
				text = ""
			intervals [3152]:
				xmin = 1058.9593
				xmax = 1059.1393
				text = "they"
			intervals [3153]:
				xmin = 1059.1393
				xmax = 1059.3093
				text = "had"
			intervals [3154]:
				xmin = 1059.3093
				xmax = 1059.9593
				text = "uniforms"
			intervals [3155]:
				xmin = 1059.9593
				xmax = 1060.1793
				text = "on"
			intervals [3156]:
				xmin = 1060.1793
				xmax = 1060.5963
				text = ""
			intervals [3157]:
				xmin = 1060.5963
				xmax = 1060.7463
				text = "they"
			intervals [3158]:
				xmin = 1060.7463
				xmax = 1060.9263
				text = "had"
			intervals [3159]:
				xmin = 1060.9263
				xmax = 1061.1463
				text = "these"
			intervals [3160]:
				xmin = 1061.1463
				xmax = 1061.2063
				text = ""
			intervals [3161]:
				xmin = 1061.2063
				xmax = 1061.3663
				text = "uh"
			intervals [3162]:
				xmin = 1061.3663
				xmax = 1061.7863
				text = "yankee"
			intervals [3163]:
				xmin = 1061.7863
				xmax = 1062.3963
				text = "uniforms"
			intervals [3164]:
				xmin = 1062.3963
				xmax = 1062.5763
				text = "on"
			intervals [3165]:
				xmin = 1062.5763
				xmax = 1063.6141
				text = ""
			intervals [3166]:
				xmin = 1063.6141
				xmax = 1064.4441
				text = "<unk>"
			intervals [3167]:
				xmin = 1064.4441
				xmax = 1065.6321
				text = ""
			intervals [3168]:
				xmin = 1065.6321
				xmax = 1065.9021
				text = "no"
			intervals [3169]:
				xmin = 1065.9021
				xmax = 1065.9621
				text = "it"
			intervals [3170]:
				xmin = 1065.9621
				xmax = 1066.0521
				text = "was"
			intervals [3171]:
				xmin = 1066.0521
				xmax = 1066.5521
				text = "confederate"
			intervals [3172]:
				xmin = 1066.5521
				xmax = 1067.0221
				text = "uniforms"
			intervals [3173]:
				xmin = 1067.0221
				xmax = 1067.1521
				text = "they"
			intervals [3174]:
				xmin = 1067.1521
				xmax = 1067.4021
				text = "had"
			intervals [3175]:
				xmin = 1067.4021
				xmax = 1067.6021
				text = "on"
			intervals [3176]:
				xmin = 1067.6021
				xmax = 1067.923
				text = ""
			intervals [3177]:
				xmin = 1067.923
				xmax = 1067.993
				text = "and"
			intervals [3178]:
				xmin = 1067.993
				xmax = 1068.083
				text = "they"
			intervals [3179]:
				xmin = 1068.083
				xmax = 1068.293
				text = "saw"
			intervals [3180]:
				xmin = 1068.293
				xmax = 1068.463
				text = "these"
			intervals [3181]:
				xmin = 1068.463
				xmax = 1068.833
				text = "soldiers"
			intervals [3182]:
				xmin = 1068.833
				xmax = 1069.123
				text = "coming"
			intervals [3183]:
				xmin = 1069.123
				xmax = 1069.213
				text = "you"
			intervals [3184]:
				xmin = 1069.213
				xmax = 1069.323
				text = "know"
			intervals [3185]:
				xmin = 1069.323
				xmax = 1069.433
				text = "they"
			intervals [3186]:
				xmin = 1069.433
				xmax = 1069.503
				text = "were"
			intervals [3187]:
				xmin = 1069.503
				xmax = 1069.753
				text = "all"
			intervals [3188]:
				xmin = 1069.753
				xmax = 1070.053
				text = "dirty"
			intervals [3189]:
				xmin = 1070.053
				xmax = 1070.183
				text = "and"
			intervals [3190]:
				xmin = 1070.183
				xmax = 1070.613
				text = "everything"
			intervals [3191]:
				xmin = 1070.613
				xmax = 1070.683
				text = "and"
			intervals [3192]:
				xmin = 1070.683
				xmax = 1070.793
				text = "the"
			intervals [3193]:
				xmin = 1070.793
				xmax = 1071.2293
				text = ""
			intervals [3194]:
				xmin = 1071.2293
				xmax = 1071.4693
				text = "with"
			intervals [3195]:
				xmin = 1071.4693
				xmax = 1071.5593
				text = "the"
			intervals [3196]:
				xmin = 1071.5593
				xmax = 1071.8693
				text = "dust"
			intervals [3197]:
				xmin = 1071.8693
				xmax = 1071.9293
				text = "and"
			intervals [3198]:
				xmin = 1071.9293
				xmax = 1072.3593
				text = "everything"
			intervals [3199]:
				xmin = 1072.3593
				xmax = 1072.4893
				text = "so"
			intervals [3200]:
				xmin = 1072.4893
				xmax = 1072.6693
				text = "they"
			intervals [3201]:
				xmin = 1072.6693
				xmax = 1072.8793
				text = "thought"
			intervals [3202]:
				xmin = 1072.8793
				xmax = 1073.0193
				text = "they"
			intervals [3203]:
				xmin = 1073.0193
				xmax = 1073.1293
				text = "were"
			intervals [3204]:
				xmin = 1073.1293
				xmax = 1073.6193
				text = "confederate"
			intervals [3205]:
				xmin = 1073.6193
				xmax = 1074.0293
				text = "soldiers"
			intervals [3206]:
				xmin = 1074.0293
				xmax = 1074.2393
				text = "too"
			intervals [3207]:
				xmin = 1074.2393
				xmax = 1074.3393
				text = "so"
			intervals [3208]:
				xmin = 1074.3393
				xmax = 1074.4393
				text = "they"
			intervals [3209]:
				xmin = 1074.4393
				xmax = 1074.5293
				text = "were"
			intervals [3210]:
				xmin = 1074.5293
				xmax = 1074.6993
				text = "just"
			intervals [3211]:
				xmin = 1074.6993
				xmax = 1075.0193
				text = "waving"
			intervals [3212]:
				xmin = 1075.0193
				xmax = 1075.1693
				text = "at"
			intervals [3213]:
				xmin = 1075.1693
				xmax = 1075.2393
				text = "'em"
			intervals [3214]:
				xmin = 1075.2393
				xmax = 1075.2693
				text = ""
			intervals [3215]:
				xmin = 1075.2693
				xmax = 1075.5093
				text = "see"
			intervals [3216]:
				xmin = 1075.5093
				xmax = 1075.8589
				text = ""
			intervals [3217]:
				xmin = 1075.8589
				xmax = 1076.0389
				text = "and"
			intervals [3218]:
				xmin = 1076.0389
				xmax = 1076.1689
				text = ""
			intervals [3219]:
				xmin = 1076.1689
				xmax = 1076.3089
				text = "and"
			intervals [3220]:
				xmin = 1076.3089
				xmax = 1076.4089
				text = "you"
			intervals [3221]:
				xmin = 1076.4089
				xmax = 1076.5489
				text = "know"
			intervals [3222]:
				xmin = 1076.5489
				xmax = 1076.9889
				text = "calling"
			intervals [3223]:
				xmin = 1076.9889
				xmax = 1077.3128
				text = ""
			intervals [3224]:
				xmin = 1077.3128
				xmax = 1077.6328
				text = "calling"
			intervals [3225]:
				xmin = 1077.6328
				xmax = 1077.8728
				text = "the"
			intervals [3226]:
				xmin = 1077.8728
				xmax = 1077.9528
				text = ""
			intervals [3227]:
				xmin = 1077.9528
				xmax = 1078.4028
				text = "union"
			intervals [3228]:
				xmin = 1078.4028
				xmax = 1078.6628
				text = "army"
			intervals [3229]:
				xmin = 1078.6628
				xmax = 1078.8828
				text = "all"
			intervals [3230]:
				xmin = 1078.8828
				xmax = 1079.1528
				text = "kinds"
			intervals [3231]:
				xmin = 1079.1528
				xmax = 1079.2228
				text = "of"
			intervals [3232]:
				xmin = 1079.2228
				xmax = 1079.6128
				text = "names"
			intervals [3233]:
				xmin = 1079.6128
				xmax = 1079.6728
				text = "and"
			intervals [3234]:
				xmin = 1079.6728
				xmax = 1079.8728
				text = "<unk>"
			intervals [3235]:
				xmin = 1079.8728
				xmax = 1080.3028
				text = "everything"
			intervals [3236]:
				xmin = 1080.3028
				xmax = 1080.4628
				text = "else"
			intervals [3237]:
				xmin = 1080.4628
				xmax = 1080.6228
				text = "but"
			intervals [3238]:
				xmin = 1080.6228
				xmax = 1080.9225
				text = ""
			intervals [3239]:
				xmin = 1080.9225
				xmax = 1081.0425
				text = "that"
			intervals [3240]:
				xmin = 1081.0425
				xmax = 1081.1225
				text = "s"
			intervals [3241]:
				xmin = 1081.1225
				xmax = 1081.2625
				text = "what"
			intervals [3242]:
				xmin = 1081.2625
				xmax = 1081.3025
				text = ""
			intervals [3243]:
				xmin = 1081.3025
				xmax = 1081.6725
				text = "eli"
			intervals [3244]:
				xmin = 1081.6725
				xmax = 1081.9725
				text = "wallach"
			intervals [3245]:
				xmin = 1081.9725
				xmax = 1082.0025
				text = ""
			intervals [3246]:
				xmin = 1082.0025
				xmax = 1082.1425
				text = "was"
			intervals [3247]:
				xmin = 1082.1425
				xmax = 1082.3925
				text = "doing"
			intervals [3248]:
				xmin = 1082.3925
				xmax = 1082.6354
				text = ""
			intervals [3249]:
				xmin = 1082.6354
				xmax = 1082.7554
				text = "he"
			intervals [3250]:
				xmin = 1082.7554
				xmax = 1082.8854
				text = "was"
			intervals [3251]:
				xmin = 1082.8854
				xmax = 1083.1154
				text = "calling"
			intervals [3252]:
				xmin = 1083.1154
				xmax = 1083.2054
				text = "them"
			intervals [3253]:
				xmin = 1083.2054
				xmax = 1083.3654
				text = "all"
			intervals [3254]:
				xmin = 1083.3654
				xmax = 1083.5854
				text = "kinds"
			intervals [3255]:
				xmin = 1083.5854
				xmax = 1083.6554
				text = "of"
			intervals [3256]:
				xmin = 1083.6554
				xmax = 1084.1654
				text = "names"
			intervals [3257]:
				xmin = 1084.1654
				xmax = 1084.4033
				text = ""
			intervals [3258]:
				xmin = 1084.4033
				xmax = 1084.4733
				text = "and"
			intervals [3259]:
				xmin = 1084.4733
				xmax = 1084.5633
				text = ""
			intervals [3260]:
				xmin = 1084.5633
				xmax = 1084.7233
				text = "by"
			intervals [3261]:
				xmin = 1084.7233
				xmax = 1085.0433
				text = "time"
			intervals [3262]:
				xmin = 1085.0433
				xmax = 1085.1433
				text = "the"
			intervals [3263]:
				xmin = 1085.1433
				xmax = 1085.4684
				text = ""
			intervals [3264]:
				xmin = 1085.4684
				xmax = 1085.6384
				text = "the"
			intervals [3265]:
				xmin = 1085.6384
				xmax = 1085.9784
				text = "colonel"
			intervals [3266]:
				xmin = 1085.9784
				xmax = 1086.2584
				text = "came"
			intervals [3267]:
				xmin = 1086.2584
				xmax = 1086.3984
				text = "up"
			intervals [3268]:
				xmin = 1086.3984
				xmax = 1086.695
				text = ""
			intervals [3269]:
				xmin = 1086.695
				xmax = 1086.775
				text = "and"
			intervals [3270]:
				xmin = 1086.775
				xmax = 1087.105
				text = "started"
			intervals [3271]:
				xmin = 1087.105
				xmax = 1087.395
				text = "brushing"
			intervals [3272]:
				xmin = 1087.395
				xmax = 1087.485
				text = "his"
			intervals [3273]:
				xmin = 1087.485
				xmax = 1087.515
				text = "<unk>"
			intervals [3274]:
				xmin = 1087.515
				xmax = 1087.805
				text = "shoulders"
			intervals [3275]:
				xmin = 1087.805
				xmax = 1088.205
				text = ""
			intervals [3276]:
				xmin = 1088.205
				xmax = 1088.305
				text = "off"
			intervals [3277]:
				xmin = 1088.305
				xmax = 1088.395
				text = "and"
			intervals [3278]:
				xmin = 1088.395
				xmax = 1088.575
				text = "saw"
			intervals [3279]:
				xmin = 1088.575
				xmax = 1088.685
				text = "the"
			intervals [3280]:
				xmin = 1088.685
				xmax = 1088.945
				text = "blue"
			intervals [3281]:
				xmin = 1088.945
				xmax = 1089.135
				text = "on"
			intervals [3282]:
				xmin = 1089.135
				xmax = 1089.305
				text = "his"
			intervals [3283]:
				xmin = 1089.305
				xmax = 1089.565
				text = "uniform"
			intervals [3284]:
				xmin = 1089.565
				xmax = 1089.615
				text = ""
			intervals [3285]:
				xmin = 1089.615
				xmax = 1090.805
				text = "<unk>"
			intervals [3286]:
				xmin = 1090.805
				xmax = 1091.2981
				text = ""
			intervals [3287]:
				xmin = 1091.2981
				xmax = 1091.5081
				text = "<unk>"
			intervals [3288]:
				xmin = 1091.5081
				xmax = 1091.5481
				text = ""
			intervals [3289]:
				xmin = 1091.5481
				xmax = 1091.8681
				text = "next"
			intervals [3290]:
				xmin = 1091.8681
				xmax = 1092.0381
				text = "thing"
			intervals [3291]:
				xmin = 1092.0381
				xmax = 1092.1781
				text = "you"
			intervals [3292]:
				xmin = 1092.1781
				xmax = 1092.3581
				text = "knew"
			intervals [3293]:
				xmin = 1092.3581
				xmax = 1092.4781
				text = "they"
			intervals [3294]:
				xmin = 1092.4781
				xmax = 1092.5881
				text = "was"
			intervals [3295]:
				xmin = 1092.5881
				xmax = 1092.6981
				text = "in"
			intervals [3296]:
				xmin = 1092.6981
				xmax = 1092.7681
				text = "a"
			intervals [3297]:
				xmin = 1092.7681
				xmax = 1093.1381
				text = "prison"
			intervals [3298]:
				xmin = 1093.1381
				xmax = 1093.4281
				text = "camp"
			intervals [3299]:
				xmin = 1093.4281
				xmax = 1094.1781
				text = "<unk>"
			intervals [3300]:
				xmin = 1094.1781
				xmax = 1094.9297
				text = ""
			intervals [3301]:
				xmin = 1094.9297
				xmax = 1095.1297
				text = "and"
			intervals [3302]:
				xmin = 1095.1297
				xmax = 1095.3897
				text = "so"
			intervals [3303]:
				xmin = 1095.3897
				xmax = 1096.6221
				text = ""
			intervals [3304]:
				xmin = 1096.6221
				xmax = 1096.8821
				text = "and"
			intervals [3305]:
				xmin = 1096.8821
				xmax = 1097.0689
				text = ""
			intervals [3306]:
				xmin = 1097.0689
				xmax = 1097.1889
				text = "where"
			intervals [3307]:
				xmin = 1097.1889
				xmax = 1097.3189
				text = "the"
			intervals [3308]:
				xmin = 1097.3189
				xmax = 1097.5889
				text = "ugly"
			intervals [3309]:
				xmin = 1097.5889
				xmax = 1097.6489
				text = ""
			intervals [3310]:
				xmin = 1097.6489
				xmax = 1097.7789
				text = "where"
			intervals [3311]:
				xmin = 1097.7789
				xmax = 1097.9089
				text = "the"
			intervals [3312]:
				xmin = 1097.9089
				xmax = 1098.3189
				text = "ugly"
			intervals [3313]:
				xmin = 1098.3189
				xmax = 1098.3689
				text = ""
			intervals [3314]:
				xmin = 1098.3689
				xmax = 1098.6189
				text = "uh"
			intervals [3315]:
				xmin = 1098.6189
				xmax = 1098.9292
				text = ""
			intervals [3316]:
				xmin = 1098.9292
				xmax = 1099.0792
				text = "the"
			intervals [3317]:
				xmin = 1099.0792
				xmax = 1099.3392
				text = "ugly"
			intervals [3318]:
				xmin = 1099.3392
				xmax = 1099.6692
				text = "comes"
			intervals [3319]:
				xmin = 1099.6692
				xmax = 1099.8292
				text = "in"
			intervals [3320]:
				xmin = 1099.8292
				xmax = 1100.3817
				text = ""
			intervals [3321]:
				xmin = 1100.3817
				xmax = 1100.6117
				text = "was"
			intervals [3322]:
				xmin = 1100.6117
				xmax = 1100.8017
				text = "uh"
			intervals [3323]:
				xmin = 1100.8017
				xmax = 1101.6186
				text = ""
			intervals [3324]:
				xmin = 1101.6186
				xmax = 1101.9486
				text = "this"
			intervals [3325]:
				xmin = 1101.9486
				xmax = 1102.0859
				text = ""
			intervals [3326]:
				xmin = 1102.0859
				xmax = 1102.4559
				text = "fella"
			intervals [3327]:
				xmin = 1102.4559
				xmax = 1103.4755
				text = ""
			intervals [3328]:
				xmin = 1103.4755
				xmax = 1103.8055
				text = "lee"
			intervals [3329]:
				xmin = 1103.8055
				xmax = 1104.1855
				text = "van"
			intervals [3330]:
				xmin = 1104.1855
				xmax = 1104.5955
				text = "cleef"
			intervals [3331]:
				xmin = 1104.5955
				xmax = 1105.9012
				text = ""
			intervals [3332]:
				xmin = 1105.9012
				xmax = 1106.2312
				text = "he"
			intervals [3333]:
				xmin = 1106.2312
				xmax = 1106.2712
				text = ""
			intervals [3334]:
				xmin = 1106.2712
				xmax = 1106.4312
				text = "he"
			intervals [3335]:
				xmin = 1106.4312
				xmax = 1106.6212
				text = "was"
			intervals [3336]:
				xmin = 1106.6212
				xmax = 1107.2014
				text = ""
			intervals [3337]:
				xmin = 1107.2014
				xmax = 1107.4414
				text = "looking"
			intervals [3338]:
				xmin = 1107.4414
				xmax = 1107.4714
				text = ""
			intervals [3339]:
				xmin = 1107.4714
				xmax = 1107.6414
				text = "he"
			intervals [3340]:
				xmin = 1107.6414
				xmax = 1107.8514
				text = "he"
			intervals [3341]:
				xmin = 1107.8514
				xmax = 1108.0014
				text = "knew"
			intervals [3342]:
				xmin = 1108.0014
				xmax = 1108.2114
				text = "about"
			intervals [3343]:
				xmin = 1108.2114
				xmax = 1108.3014
				text = "the"
			intervals [3344]:
				xmin = 1108.3014
				xmax = 1108.5714
				text = "gold"
			intervals [3345]:
				xmin = 1108.5714
				xmax = 1108.7214
				text = "all"
			intervals [3346]:
				xmin = 1108.7214
				xmax = 1108.8314
				text = "the"
			intervals [3347]:
				xmin = 1108.8314
				xmax = 1109.1814
				text = "time"
			intervals [3348]:
				xmin = 1109.1814
				xmax = 1109.3914
				text = "he"
			intervals [3349]:
				xmin = 1109.3914
				xmax = 1109.4214
				text = ""
			intervals [3350]:
				xmin = 1109.4214
				xmax = 1109.5714
				text = "he"
			intervals [3351]:
				xmin = 1109.5714
				xmax = 1109.7814
				text = "was"
			intervals [3352]:
				xmin = 1109.7814
				xmax = 1109.8114
				text = ""
			intervals [3353]:
				xmin = 1109.8114
				xmax = 1109.9314
				text = "you"
			intervals [3354]:
				xmin = 1109.9314
				xmax = 1110.0814
				text = "know"
			intervals [3355]:
				xmin = 1110.0814
				xmax = 1110.1814
				text = "it"
			intervals [3356]:
				xmin = 1110.1814
				xmax = 1110.5988
				text = ""
			intervals [3357]:
				xmin = 1110.5988
				xmax = 1110.9188
				text = "showed"
			intervals [3358]:
				xmin = 1110.9188
				xmax = 1111.3788
				text = "flashes"
			intervals [3359]:
				xmin = 1111.3788
				xmax = 1111.4788
				text = "of"
			intervals [3360]:
				xmin = 1111.4788
				xmax = 1111.7288
				text = "him"
			intervals [3361]:
				xmin = 1111.7288
				xmax = 1111.8288
				text = ""
			intervals [3362]:
				xmin = 1111.8288
				xmax = 1111.9788
				text = "at"
			intervals [3363]:
				xmin = 1111.9788
				xmax = 1112.0088
				text = ""
			intervals [3364]:
				xmin = 1112.0088
				xmax = 1112.2388
				text = "at"
			intervals [3365]:
				xmin = 1112.2388
				xmax = 1112.4388
				text = "all"
			intervals [3366]:
				xmin = 1112.4388
				xmax = 1112.5288
				text = "but"
			intervals [3367]:
				xmin = 1112.5288
				xmax = 1112.5888
				text = "the"
			intervals [3368]:
				xmin = 1112.5888
				xmax = 1112.8688
				text = "beginning"
			intervals [3369]:
				xmin = 1112.8688
				xmax = 1112.9288
				text = "of"
			intervals [3370]:
				xmin = 1112.9288
				xmax = 1112.9888
				text = "the"
			intervals [3371]:
				xmin = 1112.9888
				xmax = 1113.0188
				text = ""
			intervals [3372]:
				xmin = 1113.0188
				xmax = 1113.3388
				text = "movie"
			intervals [3373]:
				xmin = 1113.3388
				xmax = 1113.9782
				text = ""
			intervals [3374]:
				xmin = 1113.9782
				xmax = 1114.0882
				text = "but"
			intervals [3375]:
				xmin = 1114.0882
				xmax = 1114.2182
				text = "he"
			intervals [3376]:
				xmin = 1114.2182
				xmax = 1114.3482
				text = "was"
			intervals [3377]:
				xmin = 1114.3482
				xmax = 1114.5082
				text = "out"
			intervals [3378]:
				xmin = 1114.5082
				xmax = 1114.6382
				text = "he"
			intervals [3379]:
				xmin = 1114.6382
				xmax = 1114.7482
				text = "was"
			intervals [3380]:
				xmin = 1114.7482
				xmax = 1114.9882
				text = "looking"
			intervals [3381]:
				xmin = 1114.9882
				xmax = 1115.1682
				text = "for"
			intervals [3382]:
				xmin = 1115.1682
				xmax = 1115.4382
				text = "this"
			intervals [3383]:
				xmin = 1115.4382
				xmax = 1115.7682
				text = "fella"
			intervals [3384]:
				xmin = 1115.7682
				xmax = 1116.0731
				text = ""
			intervals [3385]:
				xmin = 1116.0731
				xmax = 1116.2931
				text = "you"
			intervals [3386]:
				xmin = 1116.2931
				xmax = 1116.4231
				text = "know"
			intervals [3387]:
				xmin = 1116.4231
				xmax = 1116.4531
				text = ""
			intervals [3388]:
				xmin = 1116.4531
				xmax = 1116.5631
				text = "who"
			intervals [3389]:
				xmin = 1116.5631
				xmax = 1116.8031
				text = "knew"
			intervals [3390]:
				xmin = 1116.8031
				xmax = 1117.0012
				text = ""
			intervals [3391]:
				xmin = 1117.0012
				xmax = 1117.1212
				text = "who"
			intervals [3392]:
				xmin = 1117.1212
				xmax = 1117.2612
				text = "knew"
			intervals [3393]:
				xmin = 1117.2612
				xmax = 1117.3712
				text = "where"
			intervals [3394]:
				xmin = 1117.3712
				xmax = 1117.4812
				text = "the"
			intervals [3395]:
				xmin = 1117.4812
				xmax = 1117.7812
				text = "gold"
			intervals [3396]:
				xmin = 1117.7812
				xmax = 1118.0312
				text = "was"
			intervals [3397]:
				xmin = 1118.0312
				xmax = 1118.3417
				text = ""
			intervals [3398]:
				xmin = 1118.3417
				xmax = 1118.4317
				text = "but"
			intervals [3399]:
				xmin = 1118.4317
				xmax = 1118.5117
				text = "he"
			intervals [3400]:
				xmin = 1118.5117
				xmax = 1118.6817
				text = "didn't"
			intervals [3401]:
				xmin = 1118.6817
				xmax = 1118.8517
				text = "know"
			intervals [3402]:
				xmin = 1118.8517
				xmax = 1118.9817
				text = "he"
			intervals [3403]:
				xmin = 1118.9817
				xmax = 1119.0817
				text = "had"
			intervals [3404]:
				xmin = 1119.0817
				xmax = 1119.1117
				text = ""
			intervals [3405]:
				xmin = 1119.1117
				xmax = 1119.4317
				text = "died"
			intervals [3406]:
				xmin = 1119.4317
				xmax = 1119.4617
				text = ""
			intervals [3407]:
				xmin = 1119.4617
				xmax = 1119.5617
				text = "but"
			intervals [3408]:
				xmin = 1119.5617
				xmax = 1119.7117
				text = "when"
			intervals [3409]:
				xmin = 1119.7117
				xmax = 1119.8317
				text = "they"
			intervals [3410]:
				xmin = 1119.8317
				xmax = 1120.0517
				text = "got"
			intervals [3411]:
				xmin = 1120.0517
				xmax = 1120.1017
				text = ""
			intervals [3412]:
				xmin = 1120.1017
				xmax = 1120.3017
				text = "there"
			intervals [3413]:
				xmin = 1120.3017
				xmax = 1121.3349
				text = ""
			intervals [3414]:
				xmin = 1121.3349
				xmax = 1121.3949
				text = "i"
			intervals [3415]:
				xmin = 1121.3949
				xmax = 1121.4849
				text = "don't"
			intervals [3416]:
				xmin = 1121.4849
				xmax = 1121.5449
				text = "know"
			intervals [3417]:
				xmin = 1121.5449
				xmax = 1121.7449
				text = "he"
			intervals [3418]:
				xmin = 1121.7449
				xmax = 1122.0449
				text = "learned"
			intervals [3419]:
				xmin = 1122.0449
				xmax = 1122.4349
				text = "somehow"
			intervals [3420]:
				xmin = 1122.4349
				xmax = 1122.6649
				text = "that"
			intervals [3421]:
				xmin = 1122.6649
				xmax = 1123.1807
				text = ""
			intervals [3422]:
				xmin = 1123.1807
				xmax = 1123.3707
				text = "that"
			intervals [3423]:
				xmin = 1123.3707
				xmax = 1123.4107
				text = ""
			intervals [3424]:
				xmin = 1123.4107
				xmax = 1123.8707
				text = "uh"
			intervals [3425]:
				xmin = 1123.8707
				xmax = 1124.4864
				text = ""
			intervals [3426]:
				xmin = 1124.4864
				xmax = 1124.7964
				text = "eli"
			intervals [3427]:
				xmin = 1124.7964
				xmax = 1125.1164
				text = "wallach"
			intervals [3428]:
				xmin = 1125.1164
				xmax = 1125.1464
				text = ""
			intervals [3429]:
				xmin = 1125.1464
				xmax = 1125.2764
				text = "and"
			intervals [3430]:
				xmin = 1125.2764
				xmax = 1125.5264
				text = "clint"
			intervals [3431]:
				xmin = 1125.5264
				xmax = 1125.9964
				text = "eastwood"
			intervals [3432]:
				xmin = 1125.9964
				xmax = 1126.4907
				text = ""
			intervals [3433]:
				xmin = 1126.4907
				xmax = 1126.7607
				text = "knew"
			intervals [3434]:
				xmin = 1126.7607
				xmax = 1126.7907
				text = ""
			intervals [3435]:
				xmin = 1126.7907
				xmax = 1126.9807
				text = "knew"
			intervals [3436]:
				xmin = 1126.9807
				xmax = 1127.1607
				text = "where"
			intervals [3437]:
				xmin = 1127.1607
				xmax = 1127.2507
				text = "it"
			intervals [3438]:
				xmin = 1127.2507
				xmax = 1127.5907
				text = "was"
			intervals [3439]:
				xmin = 1127.5907
				xmax = 1128.3942
				text = ""
			intervals [3440]:
				xmin = 1128.3942
				xmax = 1128.5342
				text = "so"
			intervals [3441]:
				xmin = 1128.5342
				xmax = 1128.7042
				text = "he"
			intervals [3442]:
				xmin = 1128.7042
				xmax = 1128.8842
				text = "got"
			intervals [3443]:
				xmin = 1128.8842
				xmax = 1129.2442
				text = "his"
			intervals [3444]:
				xmin = 1129.2442
				xmax = 1129.382
				text = ""
			intervals [3445]:
				xmin = 1129.382
				xmax = 1129.662
				text = "his"
			intervals [3446]:
				xmin = 1129.662
				xmax = 1129.922
				text = ""
			intervals [3447]:
				xmin = 1129.922
				xmax = 1130.402
				text = "lieutenant"
			intervals [3448]:
				xmin = 1130.402
				xmax = 1130.452
				text = ""
			intervals [3449]:
				xmin = 1130.452
				xmax = 1130.592
				text = "to"
			intervals [3450]:
				xmin = 1130.592
				xmax = 1131.6191
				text = ""
			intervals [3451]:
				xmin = 1131.6191
				xmax = 1131.7391
				text = "to"
			intervals [3452]:
				xmin = 1131.7391
				xmax = 1132.0091
				text = "work"
			intervals [3453]:
				xmin = 1132.0091
				xmax = 1132.5246
				text = ""
			intervals [3454]:
				xmin = 1132.5246
				xmax = 1132.7346
				text = "work"
			intervals [3455]:
				xmin = 1132.7346
				xmax = 1133.0546
				text = "eli"
			intervals [3456]:
				xmin = 1133.0546
				xmax = 1133.4746
				text = "wallach"
			intervals [3457]:
				xmin = 1133.4746
				xmax = 1133.7146
				text = "over"
			intervals [3458]:
				xmin = 1133.7146
				xmax = 1135.2762
				text = ""
			intervals [3459]:
				xmin = 1135.2762
				xmax = 1135.3862
				text = "you"
			intervals [3460]:
				xmin = 1135.3862
				xmax = 1135.5262
				text = "know"
			intervals [3461]:
				xmin = 1135.5262
				xmax = 1135.6562
				text = ""
			intervals [3462]:
				xmin = 1135.6562
				xmax = 1136.0462
				text = "and"
			intervals [3463]:
				xmin = 1136.0462
				xmax = 1136.7338
				text = ""
			intervals [3464]:
				xmin = 1136.7338
				xmax = 1136.8138
				text = "and"
			intervals [3465]:
				xmin = 1136.8138
				xmax = 1137.0038
				text = "make"
			intervals [3466]:
				xmin = 1137.0038
				xmax = 1137.1238
				text = "him"
			intervals [3467]:
				xmin = 1137.1238
				xmax = 1137.4238
				text = "tell"
			intervals [3468]:
				xmin = 1137.4238
				xmax = 1137.5638
				text = "where"
			intervals [3469]:
				xmin = 1137.5638
				xmax = 1137.6338
				text = "it"
			intervals [3470]:
				xmin = 1137.6338
				xmax = 1137.9038
				text = "was"
			intervals [3471]:
				xmin = 1137.9038
				xmax = 1137.9938
				text = "so"
			intervals [3472]:
				xmin = 1137.9938
				xmax = 1138.1438
				text = "he"
			intervals [3473]:
				xmin = 1138.1438
				xmax = 1138.4538
				text = "told"
			intervals [3474]:
				xmin = 1138.4538
				xmax = 1138.6138
				text = "his"
			intervals [3475]:
				xmin = 1138.6138
				xmax = 1138.8538
				text = "part"
			intervals [3476]:
				xmin = 1138.8538
				xmax = 1138.9538
				text = "he"
			intervals [3477]:
				xmin = 1138.9538
				xmax = 1139.1338
				text = "knew"
			intervals [3478]:
				xmin = 1139.1338
				xmax = 1139.1938
				text = "it"
			intervals [3479]:
				xmin = 1139.1938
				xmax = 1139.3538
				text = "was"
			intervals [3480]:
				xmin = 1139.3538
				xmax = 1139.4638
				text = "in"
			intervals [3481]:
				xmin = 1139.4638
				xmax = 1139.5638
				text = "a"
			intervals [3482]:
				xmin = 1139.5638
				xmax = 1140.178
				text = ""
			intervals [3483]:
				xmin = 1140.178
				xmax = 1140.818
				text = "cemetery"
			intervals [3484]:
				xmin = 1140.818
				xmax = 1140.888
				text = "or"
			intervals [3485]:
				xmin = 1140.888
				xmax = 1141.178
				text = "something"
			intervals [3486]:
				xmin = 1141.178
				xmax = 1145.1379
				text = ""
			intervals [3487]:
				xmin = 1145.1379
				xmax = 1145.3779
				text = "yeah"
			intervals [3488]:
				xmin = 1145.3779
				xmax = 1145.4379
				text = ""
			intervals [3489]:
				xmin = 1145.4379
				xmax = 1145.6179
				text = "but"
			intervals [3490]:
				xmin = 1145.6179
				xmax = 1145.6479
				text = ""
			intervals [3491]:
				xmin = 1145.6479
				xmax = 1145.9079
				text = "and"
			intervals [3492]:
				xmin = 1145.9079
				xmax = 1146.2346
				text = ""
			intervals [3493]:
				xmin = 1146.2346
				xmax = 1146.3446
				text = "but"
			intervals [3494]:
				xmin = 1146.3446
				xmax = 1146.4246
				text = ""
			intervals [3495]:
				xmin = 1146.4246
				xmax = 1146.6546
				text = "clint"
			intervals [3496]:
				xmin = 1146.6546
				xmax = 1147.0146
				text = "eastwood"
			intervals [3497]:
				xmin = 1147.0146
				xmax = 1147.2146
				text = "would"
			intervals [3498]:
				xmin = 1147.2146
				xmax = 1147.3646
				text = ""
			intervals [3499]:
				xmin = 1147.3646
				xmax = 1147.6146
				text = "wouldn't"
			intervals [3500]:
				xmin = 1147.6146
				xmax = 1147.9346
				text = "tell"
			intervals [3501]:
				xmin = 1147.9346
				xmax = 1148.4231
				text = ""
			intervals [3502]:
				xmin = 1148.4231
				xmax = 1148.6531
				text = "<unk>"
			intervals [3503]:
				xmin = 1148.6531
				xmax = 1148.7231
				text = ""
			intervals [3504]:
				xmin = 1148.7231
				xmax = 1148.8831
				text = "well"
			intervals [3505]:
				xmin = 1148.8831
				xmax = 1148.9931
				text = "i"
			intervals [3506]:
				xmin = 1148.9931
				xmax = 1149.2631
				text = "left"
			intervals [3507]:
				xmin = 1149.2631
				xmax = 1149.4431
				text = "out"
			intervals [3508]:
				xmin = 1149.4431
				xmax = 1149.5031
				text = "a"
			intervals [3509]:
				xmin = 1149.5031
				xmax = 1149.8131
				text = "part"
			intervals [3510]:
				xmin = 1149.8131
				xmax = 1149.8431
				text = ""
			intervals [3511]:
				xmin = 1149.8431
				xmax = 1150.1731
				text = "too"
			intervals [3512]:
				xmin = 1150.1731
				xmax = 1150.2731
				text = ""
			intervals [3513]:
				xmin = 1150.2731
				xmax = 1150.4631
				text = "but"
			intervals [3514]:
				xmin = 1150.4631
				xmax = 1150.9381
				text = ""
			intervals [3515]:
				xmin = 1150.9381
				xmax = 1151.3181
				text = "because"
			intervals [3516]:
				xmin = 1151.3181
				xmax = 1151.3981
				text = "they"
			intervals [3517]:
				xmin = 1151.3981
				xmax = 1151.6081
				text = "w"
			intervals [3518]:
				xmin = 1151.6081
				xmax = 1151.9801
				text = ""
			intervals [3519]:
				xmin = 1151.9801
				xmax = 1152.1701
				text = "they"
			intervals [3520]:
				xmin = 1152.1701
				xmax = 1152.4801
				text = "they"
			intervals [3521]:
				xmin = 1152.4801
				xmax = 1152.6001
				text = "were"
			intervals [3522]:
				xmin = 1152.6001
				xmax = 1152.8801
				text = "going"
			intervals [3523]:
				xmin = 1152.8801
				xmax = 1153.0601
				text = "to"
			intervals [3524]:
				xmin = 1153.0601
				xmax = 1153.2401
				text = ""
			intervals [3525]:
				xmin = 1153.2401
				xmax = 1153.3701
				text = "they"
			intervals [3526]:
				xmin = 1153.3701
				xmax = 1153.4601
				text = "were"
			intervals [3527]:
				xmin = 1153.4601
				xmax = 1153.6901
				text = "going"
			intervals [3528]:
				xmin = 1153.6901
				xmax = 1154.0101
				text = "after"
			intervals [3529]:
				xmin = 1154.0101
				xmax = 1154.1001
				text = "it"
			intervals [3530]:
				xmin = 1154.1001
				xmax = 1154.9066
				text = ""
			intervals [3531]:
				xmin = 1154.9066
				xmax = 1154.9766
				text = "and"
			intervals [3532]:
				xmin = 1154.9766
				xmax = 1155.0866
				text = "they"
			intervals [3533]:
				xmin = 1155.0866
				xmax = 1155.3166
				text = "came"
			intervals [3534]:
				xmin = 1155.3166
				xmax = 1155.5366
				text = "upon"
			intervals [3535]:
				xmin = 1155.5366
				xmax = 1155.7766
				text = "this"
			intervals [3536]:
				xmin = 1155.7766
				xmax = 1156.0266
				text = "this"
			intervals [3537]:
				xmin = 1156.0266
				xmax = 1156.3866
				text = "battle"
			intervals [3538]:
				xmin = 1156.3866
				xmax = 1156.5466
				text = ""
			intervals [3539]:
				xmin = 1156.5466
				xmax = 1156.7466
				text = "at"
			intervals [3540]:
				xmin = 1156.7466
				xmax = 1156.9466
				text = "this"
			intervals [3541]:
				xmin = 1156.9466
				xmax = 1157.2066
				text = "little"
			intervals [3542]:
				xmin = 1157.2066
				xmax = 1157.7466
				text = "bridge"
			intervals [3543]:
				xmin = 1157.7466
				xmax = 1158.5036
				text = ""
			intervals [3544]:
				xmin = 1158.5036
				xmax = 1158.5736
				text = "it"
			intervals [3545]:
				xmin = 1158.5736
				xmax = 1158.7336
				text = "was"
			intervals [3546]:
				xmin = 1158.7336
				xmax = 1158.7636
				text = ""
			intervals [3547]:
				xmin = 1158.7636
				xmax = 1158.9936
				text = "you"
			intervals [3548]:
				xmin = 1158.9936
				xmax = 1159.1536
				text = "know"
			intervals [3549]:
				xmin = 1159.1536
				xmax = 1159.3736
				text = "the"
			intervals [3550]:
				xmin = 1159.3736
				xmax = 1159.6045
				text = ""
			intervals [3551]:
				xmin = 1159.6045
				xmax = 1160.1345
				text = "confederate"
			intervals [3552]:
				xmin = 1160.1345
				xmax = 1160.5245
				text = "soldiers"
			intervals [3553]:
				xmin = 1160.5245
				xmax = 1160.6545
				text = "on"
			intervals [3554]:
				xmin = 1160.6545
				xmax = 1160.8545
				text = "one"
			intervals [3555]:
				xmin = 1160.8545
				xmax = 1161.1345
				text = "side"
			intervals [3556]:
				xmin = 1161.1345
				xmax = 1161.2145
				text = "and"
			intervals [3557]:
				xmin = 1161.2145
				xmax = 1161.2745
				text = "the"
			intervals [3558]:
				xmin = 1161.2745
				xmax = 1161.5345
				text = "union"
			intervals [3559]:
				xmin = 1161.5345
				xmax = 1161.7945
				text = "army"
			intervals [3560]:
				xmin = 1161.7945
				xmax = 1161.9145
				text = "on"
			intervals [3561]:
				xmin = 1161.9145
				xmax = 1161.9745
				text = "the"
			intervals [3562]:
				xmin = 1161.9745
				xmax = 1162.1345
				text = "other"
			intervals [3563]:
				xmin = 1162.1345
				xmax = 1165.0448
				text = ""
			intervals [3564]:
				xmin = 1165.0448
				xmax = 1165.3148
				text = "so"
			intervals [3565]:
				xmin = 1165.3148
				xmax = 1165.6792
				text = ""
			intervals [3566]:
				xmin = 1165.6792
				xmax = 1165.8392
				text = "they"
			intervals [3567]:
				xmin = 1165.8392
				xmax = 1166.1092
				text = "couldn't"
			intervals [3568]:
				xmin = 1166.1092
				xmax = 1166.2392
				text = "get"
			intervals [3569]:
				xmin = 1166.2392
				xmax = 1166.3192
				text = ""
			intervals [3570]:
				xmin = 1166.3192
				xmax = 1166.5292
				text = "the"
			intervals [3571]:
				xmin = 1166.5292
				xmax = 1166.7992
				text = ""
			intervals [3572]:
				xmin = 1166.7992
				xmax = 1167.1292
				text = "only"
			intervals [3573]:
				xmin = 1167.1292
				xmax = 1167.1692
				text = ""
			intervals [3574]:
				xmin = 1167.1692
				xmax = 1167.3492
				text = "way"
			intervals [3575]:
				xmin = 1167.3492
				xmax = 1167.4692
				text = "they"
			intervals [3576]:
				xmin = 1167.4692
				xmax = 1167.5992
				text = "could"
			intervals [3577]:
				xmin = 1167.5992
				xmax = 1167.7892
				text = "get"
			intervals [3578]:
				xmin = 1167.7892
				xmax = 1168.1992
				text = ""
			intervals [3579]:
				xmin = 1168.1992
				xmax = 1168.3092
				text = "to"
			intervals [3580]:
				xmin = 1168.3092
				xmax = 1168.4292
				text = "the"
			intervals [3581]:
				xmin = 1168.4292
				xmax = 1168.8592
				text = "cemetery"
			intervals [3582]:
				xmin = 1168.8592
				xmax = 1168.9792
				text = "was"
			intervals [3583]:
				xmin = 1168.9792
				xmax = 1169.3492
				text = "across"
			intervals [3584]:
				xmin = 1169.3492
				xmax = 1169.4592
				text = "the"
			intervals [3585]:
				xmin = 1169.4592
				xmax = 1169.9292
				text = "bridge"
			intervals [3586]:
				xmin = 1169.9292
				xmax = 1171.4809
				text = ""
			intervals [3587]:
				xmin = 1171.4809
				xmax = 1171.7309
				text = "and"
			intervals [3588]:
				xmin = 1171.7309
				xmax = 1172.0009
				text = "<unk>"
			intervals [3589]:
				xmin = 1172.0009
				xmax = 1172.7005
				text = ""
			intervals [3590]:
				xmin = 1172.7005
				xmax = 1172.9205
				text = "they"
			intervals [3591]:
				xmin = 1172.9205
				xmax = 1173.1705
				text = "couldn't"
			intervals [3592]:
				xmin = 1173.1705
				xmax = 1173.2605
				text = "get"
			intervals [3593]:
				xmin = 1173.2605
				xmax = 1173.5905
				text = "across"
			intervals [3594]:
				xmin = 1173.5905
				xmax = 1173.6505
				text = "it"
			intervals [3595]:
				xmin = 1173.6505
				xmax = 1173.8505
				text = "because"
			intervals [3596]:
				xmin = 1173.8505
				xmax = 1173.9405
				text = "they"
			intervals [3597]:
				xmin = 1173.9405
				xmax = 1174.0805
				text = "were"
			intervals [3598]:
				xmin = 1174.0805
				xmax = 1174.4905
				text = "battling"
			intervals [3599]:
				xmin = 1174.4905
				xmax = 1174.6405
				text = "over"
			intervals [3600]:
				xmin = 1174.6405
				xmax = 1174.7005
				text = "the"
			intervals [3601]:
				xmin = 1174.7005
				xmax = 1174.7605
				text = ""
			intervals [3602]:
				xmin = 1174.7605
				xmax = 1175.0505
				text = "bridge"
			intervals [3603]:
				xmin = 1175.0505
				xmax = 1175.6292
				text = ""
			intervals [3604]:
				xmin = 1175.6292
				xmax = 1175.7492
				text = "so"
			intervals [3605]:
				xmin = 1175.7492
				xmax = 1175.8092
				text = "they"
			intervals [3606]:
				xmin = 1175.8092
				xmax = 1176.2392
				text = "decided"
			intervals [3607]:
				xmin = 1176.2392
				xmax = 1176.3192
				text = "to"
			intervals [3608]:
				xmin = 1176.3192
				xmax = 1176.5492
				text = "go"
			intervals [3609]:
				xmin = 1176.5492
				xmax = 1177.0961
				text = ""
			intervals [3610]:
				xmin = 1177.0961
				xmax = 1177.2261
				text = "<unk>"
			intervals [3611]:
				xmin = 1177.2261
				xmax = 1177.3161
				text = ""
			intervals [3612]:
				xmin = 1177.3161
				xmax = 1177.6061
				text = "blow"
			intervals [3613]:
				xmin = 1177.6061
				xmax = 1177.6961
				text = "the"
			intervals [3614]:
				xmin = 1177.6961
				xmax = 1178.0561
				text = "bridge"
			intervals [3615]:
				xmin = 1178.0561
				xmax = 1178.2061
				text = "up"
			intervals [3616]:
				xmin = 1178.2061
				xmax = 1178.3886
				text = ""
			intervals [3617]:
				xmin = 1178.3886
				xmax = 1178.6686
				text = "<unk>"
			intervals [3618]:
				xmin = 1178.6686
				xmax = 1179.8007
				text = ""
			intervals [3619]:
				xmin = 1179.8007
				xmax = 1180.0307
				text = "so"
			intervals [3620]:
				xmin = 1180.0307
				xmax = 1180.8322
				text = ""
			intervals [3621]:
				xmin = 1180.8322
				xmax = 1181.0622
				text = "uh"
			intervals [3622]:
				xmin = 1181.0622
				xmax = 1181.2552
				text = ""
			intervals [3623]:
				xmin = 1181.2552
				xmax = 1181.4452
				text = "while"
			intervals [3624]:
				xmin = 1181.4452
				xmax = 1181.5552
				text = "they"
			intervals [3625]:
				xmin = 1181.5552
				xmax = 1181.6552
				text = "were"
			intervals [3626]:
				xmin = 1181.6552
				xmax = 1181.8752
				text = "down"
			intervals [3627]:
				xmin = 1181.8752
				xmax = 1182.0852
				text = "there"
			intervals [3628]:
				xmin = 1182.0852
				xmax = 1182.2012
				text = ""
			intervals [3629]:
				xmin = 1182.2012
				xmax = 1182.4812
				text = "putting"
			intervals [3630]:
				xmin = 1182.4812
				xmax = 1182.6592
				text = ""
			intervals [3631]:
				xmin = 1182.6592
				xmax = 1182.7392
				text = "or"
			intervals [3632]:
				xmin = 1182.7392
				xmax = 1183.0692
				text = "wiring"
			intervals [3633]:
				xmin = 1183.0692
				xmax = 1183.1492
				text = "the"
			intervals [3634]:
				xmin = 1183.1492
				xmax = 1183.6392
				text = "dynamite"
			intervals [3635]:
				xmin = 1183.6392
				xmax = 1183.6692
				text = ""
			intervals [3636]:
				xmin = 1183.6692
				xmax = 1183.7792
				text = "to"
			intervals [3637]:
				xmin = 1183.7792
				xmax = 1183.8092
				text = ""
			intervals [3638]:
				xmin = 1183.8092
				xmax = 1183.8892
				text = "the"
			intervals [3639]:
				xmin = 1183.8892
				xmax = 1184.3392
				text = "bridge"
			intervals [3640]:
				xmin = 1184.3392
				xmax = 1186.7212
				text = ""
			intervals [3641]:
				xmin = 1186.7212
				xmax = 1186.8512
				text = "they"
			intervals [3642]:
				xmin = 1186.8512
				xmax = 1187.0312
				text = "were"
			intervals [3643]:
				xmin = 1187.0312
				xmax = 1187.3712
				text = ""
			intervals [3644]:
				xmin = 1187.3712
				xmax = 1187.5712
				text = "uh"
			intervals [3645]:
				xmin = 1187.5712
				xmax = 1187.9212
				text = "eli"
			intervals [3646]:
				xmin = 1187.9212
				xmax = 1188.2712
				text = "wallach"
			intervals [3647]:
				xmin = 1188.2712
				xmax = 1188.3912
				text = "was"
			intervals [3648]:
				xmin = 1188.3912
				xmax = 1188.7612
				text = "afraid"
			intervals [3649]:
				xmin = 1188.7612
				xmax = 1188.8912
				text = "that"
			intervals [3650]:
				xmin = 1188.8912
				xmax = 1189.5079
				text = ""
			intervals [3651]:
				xmin = 1189.5079
				xmax = 1189.7479
				text = "that"
			intervals [3652]:
				xmin = 1189.7479
				xmax = 1190.0343
				text = ""
			intervals [3653]:
				xmin = 1190.0343
				xmax = 1190.2343
				text = "that"
			intervals [3654]:
				xmin = 1190.2343
				xmax = 1190.5342
				text = ""
			intervals [3655]:
				xmin = 1190.5342
				xmax = 1190.6942
				text = "clint"
			intervals [3656]:
				xmin = 1190.6942
				xmax = 1191.0342
				text = "eastwood"
			intervals [3657]:
				xmin = 1191.0342
				xmax = 1191.2442
				text = "might"
			intervals [3658]:
				xmin = 1191.2442
				xmax = 1191.3942
				text = "get"
			intervals [3659]:
				xmin = 1191.3942
				xmax = 1191.7842
				text = "killed"
			intervals [3660]:
				xmin = 1191.7842
				xmax = 1191.9442
				text = "and"
			intervals [3661]:
				xmin = 1191.9442
				xmax = 1192.1349
				text = ""
			intervals [3662]:
				xmin = 1192.1349
				xmax = 1192.3949
				text = "neither"
			intervals [3663]:
				xmin = 1192.3949
				xmax = 1192.5249
				text = "one"
			intervals [3664]:
				xmin = 1192.5249
				xmax = 1192.5649
				text = ""
			intervals [3665]:
				xmin = 1192.5649
				xmax = 1192.8149
				text = "neither"
			intervals [3666]:
				xmin = 1192.8149
				xmax = 1193.0149
				text = "one"
			intervals [3667]:
				xmin = 1193.0149
				xmax = 1193.1249
				text = "of"
			intervals [3668]:
				xmin = 1193.1249
				xmax = 1193.2049
				text = "'em"
			intervals [3669]:
				xmin = 1193.2049
				xmax = 1193.3049
				text = "would"
			intervals [3670]:
				xmin = 1193.3049
				xmax = 1193.5249
				text = "have"
			intervals [3671]:
				xmin = 1193.5249
				xmax = 1193.6049
				text = "the"
			intervals [3672]:
				xmin = 1193.6049
				xmax = 1193.8649
				text = "gold"
			intervals [3673]:
				xmin = 1193.8649
				xmax = 1193.9549
				text = "so"
			intervals [3674]:
				xmin = 1193.9549
				xmax = 1194.1749
				text = "they"
			intervals [3675]:
				xmin = 1194.1749
				xmax = 1194.6074
				text = ""
			intervals [3676]:
				xmin = 1194.6074
				xmax = 1194.8874
				text = "they"
			intervals [3677]:
				xmin = 1194.8874
				xmax = 1195.0774
				text = ""
			intervals [3678]:
				xmin = 1195.0774
				xmax = 1195.4874
				text = "agreed"
			intervals [3679]:
				xmin = 1195.4874
				xmax = 1195.5874
				text = "to"
			intervals [3680]:
				xmin = 1195.5874
				xmax = 1195.7974
				text = "tell"
			intervals [3681]:
				xmin = 1195.7974
				xmax = 1195.9974
				text = "each"
			intervals [3682]:
				xmin = 1195.9974
				xmax = 1196.1874
				text = "other"
			intervals [3683]:
				xmin = 1196.1874
				xmax = 1196.4374
				text = "their"
			intervals [3684]:
				xmin = 1196.4374
				xmax = 1196.7274
				text = "part"
			intervals [3685]:
				xmin = 1196.7274
				xmax = 1196.7874
				text = "of"
			intervals [3686]:
				xmin = 1196.7874
				xmax = 1196.8474
				text = "the"
			intervals [3687]:
				xmin = 1196.8474
				xmax = 1197.1874
				text = "secret"
			intervals [3688]:
				xmin = 1197.1874
				xmax = 1197.4774
				text = "see"
			intervals [3689]:
				xmin = 1197.4774
				xmax = 1197.7384
				text = ""
			intervals [3690]:
				xmin = 1197.7384
				xmax = 1197.9984
				text = "eli"
			intervals [3691]:
				xmin = 1197.9984
				xmax = 1198.3484
				text = "wallach"
			intervals [3692]:
				xmin = 1198.3484
				xmax = 1198.3884
				text = ""
			intervals [3693]:
				xmin = 1198.3884
				xmax = 1198.7284
				text = "knew"
			intervals [3694]:
				xmin = 1198.7284
				xmax = 1198.9084
				text = "knew"
			intervals [3695]:
				xmin = 1198.9084
				xmax = 1199.0384
				text = "it"
			intervals [3696]:
				xmin = 1199.0384
				xmax = 1199.1284
				text = ""
			intervals [3697]:
				xmin = 1199.1284
				xmax = 1199.3184
				text = "knew"
			intervals [3698]:
				xmin = 1199.3184
				xmax = 1199.4984
				text = "what"
			intervals [3699]:
				xmin = 1199.4984
				xmax = 1200.0284
				text = "cemetery"
			intervals [3700]:
				xmin = 1200.0284
				xmax = 1200.0684
				text = ""
			intervals [3701]:
				xmin = 1200.0684
				xmax = 1200.1284
				text = "it"
			intervals [3702]:
				xmin = 1200.1284
				xmax = 1200.4184
				text = "was"
			intervals [3703]:
				xmin = 1200.4184
				xmax = 1200.5484
				text = "but"
			intervals [3704]:
				xmin = 1200.5484
				xmax = 1200.6684
				text = "he"
			intervals [3705]:
				xmin = 1200.6684
				xmax = 1200.8584
				text = "didn't"
			intervals [3706]:
				xmin = 1200.8584
				xmax = 1200.9784
				text = "know"
			intervals [3707]:
				xmin = 1200.9784
				xmax = 1201.2384
				text = ""
			intervals [3708]:
				xmin = 1201.2384
				xmax = 1201.3584
				text = "the"
			intervals [3709]:
				xmin = 1201.3584
				xmax = 1201.8584
				text = "grave"
			intervals [3710]:
				xmin = 1201.8584
				xmax = 1202.4152
				text = ""
			intervals [3711]:
				xmin = 1202.4152
				xmax = 1202.5652
				text = "but"
			intervals [3712]:
				xmin = 1202.5652
				xmax = 1202.7952
				text = "clint"
			intervals [3713]:
				xmin = 1202.7952
				xmax = 1203.1852
				text = "eastwood"
			intervals [3714]:
				xmin = 1203.1852
				xmax = 1203.3452
				text = "didn't"
			intervals [3715]:
				xmin = 1203.3452
				xmax = 1203.6052
				text = "know"
			intervals [3716]:
				xmin = 1203.6052
				xmax = 1204.0202
				text = ""
			intervals [3717]:
				xmin = 1204.0202
				xmax = 1204.2502
				text = "didn't"
			intervals [3718]:
				xmin = 1204.2502
				xmax = 1204.4302
				text = "know"
			intervals [3719]:
				xmin = 1204.4302
				xmax = 1204.5702
				text = "the"
			intervals [3720]:
				xmin = 1204.5702
				xmax = 1205.1302
				text = "cemetery"
			intervals [3721]:
				xmin = 1205.1302
				xmax = 1205.2302
				text = "but"
			intervals [3722]:
				xmin = 1205.2302
				xmax = 1205.3902
				text = "he"
			intervals [3723]:
				xmin = 1205.3902
				xmax = 1205.5502
				text = "knew"
			intervals [3724]:
				xmin = 1205.5502
				xmax = 1205.6602
				text = "the"
			intervals [3725]:
				xmin = 1205.6602
				xmax = 1205.9797
				text = ""
			intervals [3726]:
				xmin = 1205.9797
				xmax = 1206.1397
				text = "the"
			intervals [3727]:
				xmin = 1206.1397
				xmax = 1206.5297
				text = "grave"
			intervals [3728]:
				xmin = 1206.5297
				xmax = 1206.7969
				text = ""
			intervals [3729]:
				xmin = 1206.7969
				xmax = 1206.9469
				text = "that"
			intervals [3730]:
				xmin = 1206.9469
				xmax = 1207.0269
				text = "it"
			intervals [3731]:
				xmin = 1207.0269
				xmax = 1207.1969
				text = "was"
			intervals [3732]:
				xmin = 1207.1969
				xmax = 1207.5269
				text = "buried"
			intervals [3733]:
				xmin = 1207.5269
				xmax = 1207.6469
				text = "in"
			intervals [3734]:
				xmin = 1207.6469
				xmax = 1208.218
				text = ""
			intervals [3735]:
				xmin = 1208.218
				xmax = 1208.288
				text = "and"
			intervals [3736]:
				xmin = 1208.288
				xmax = 1208.398
				text = "so"
			intervals [3737]:
				xmin = 1208.398
				xmax = 1208.628
				text = "they"
			intervals [3738]:
				xmin = 1208.628
				xmax = 1208.768
				text = ""
			intervals [3739]:
				xmin = 1208.768
				xmax = 1209.088
				text = "agreed"
			intervals [3740]:
				xmin = 1209.088
				xmax = 1209.208
				text = "to"
			intervals [3741]:
				xmin = 1209.208
				xmax = 1209.438
				text = "tell"
			intervals [3742]:
				xmin = 1209.438
				xmax = 1209.538
				text = "him"
			intervals [3743]:
				xmin = 1209.538
				xmax = 1209.568
				text = ""
			intervals [3744]:
				xmin = 1209.568
				xmax = 1209.778
				text = "so"
			intervals [3745]:
				xmin = 1209.778
				xmax = 1210.7927
				text = ""
			intervals [3746]:
				xmin = 1210.7927
				xmax = 1210.9527
				text = "he"
			intervals [3747]:
				xmin = 1210.9527
				xmax = 1211.1827
				text = "tell"
			intervals [3748]:
				xmin = 1211.1827
				xmax = 1211.2727
				text = "him"
			intervals [3749]:
				xmin = 1211.2727
				xmax = 1211.3327
				text = "it"
			intervals [3750]:
				xmin = 1211.3327
				xmax = 1211.4227
				text = "was"
			intervals [3751]:
				xmin = 1211.4227
				xmax = 1211.4927
				text = "the"
			intervals [3752]:
				xmin = 1211.4927
				xmax = 1211.8627
				text = "sand"
			intervals [3753]:
				xmin = 1211.8627
				xmax = 1212.1027
				text = "hill"
			intervals [3754]:
				xmin = 1212.1027
				xmax = 1212.7427
				text = "cemetery"
			intervals [3755]:
				xmin = 1212.7427
				xmax = 1213.0104
				text = ""
			intervals [3756]:
				xmin = 1213.0104
				xmax = 1213.1104
				text = "but"
			intervals [3757]:
				xmin = 1213.1104
				xmax = 1213.2004
				text = ""
			intervals [3758]:
				xmin = 1213.2004
				xmax = 1213.4904
				text = "clint"
			intervals [3759]:
				xmin = 1213.4904
				xmax = 1213.8704
				text = "eastwood"
			intervals [3760]:
				xmin = 1213.8704
				xmax = 1214.1504
				text = "told"
			intervals [3761]:
				xmin = 1214.1504
				xmax = 1214.3704
				text = "him"
			intervals [3762]:
				xmin = 1214.3704
				xmax = 1214.5104
				text = "it"
			intervals [3763]:
				xmin = 1214.5104
				xmax = 1214.6204
				text = ""
			intervals [3764]:
				xmin = 1214.6204
				xmax = 1215.0204
				text = "<unk>"
			intervals [3765]:
				xmin = 1215.0204
				xmax = 1215.0704
				text = ""
			intervals [3766]:
				xmin = 1215.0704
				xmax = 1215.2404
				text = "that"
			intervals [3767]:
				xmin = 1215.2404
				xmax = 1215.3704
				text = "the"
			intervals [3768]:
				xmin = 1215.3704
				xmax = 1215.7004
				text = "grave"
			intervals [3769]:
				xmin = 1215.7004
				xmax = 1215.9304
				text = "was"
			intervals [3770]:
				xmin = 1215.9304
				xmax = 1216.1504
				text = "uh"
			intervals [3771]:
				xmin = 1216.1504
				xmax = 1218.2951
				text = ""
			intervals [3772]:
				xmin = 1218.2951
				xmax = 1218.4951
				text = "uh"
			intervals [3773]:
				xmin = 1218.4951
				xmax = 1218.5351
				text = ""
			intervals [3774]:
				xmin = 1218.5351
				xmax = 1218.6451
				text = "you"
			intervals [3775]:
				xmin = 1218.6451
				xmax = 1218.9651
				text = "know"
			intervals [3776]:
				xmin = 1218.9651
				xmax = 1219.1251
				text = "uh"
			intervals [3777]:
				xmin = 1219.1251
				xmax = 1221.122
				text = ""
			intervals [3778]:
				xmin = 1221.122
				xmax = 1221.472
				text = "i've"
			intervals [3779]:
				xmin = 1221.472
				xmax = 1221.882
				text = "forgotten"
			intervals [3780]:
				xmin = 1221.882
				xmax = 1221.952
				text = "the"
			intervals [3781]:
				xmin = 1221.952
				xmax = 1222.332
				text = "name"
			intervals [3782]:
				xmin = 1222.332
				xmax = 1222.392
				text = ""
			intervals [3783]:
				xmin = 1222.392
				xmax = 1222.532
				text = "that"
			intervals [3784]:
				xmin = 1222.532
				xmax = 1222.642
				text = "was"
			intervals [3785]:
				xmin = 1222.642
				xmax = 1222.792
				text = "on"
			intervals [3786]:
				xmin = 1222.792
				xmax = 1222.882
				text = "the"
			intervals [3787]:
				xmin = 1222.882
				xmax = 1223.322
				text = "grave"
			intervals [3788]:
				xmin = 1223.322
				xmax = 1223.8939
				text = ""
			intervals [3789]:
				xmin = 1223.8939
				xmax = 1223.9939
				text = "but"
			intervals [3790]:
				xmin = 1223.9939
				xmax = 1224.1439
				text = ""
			intervals [3791]:
				xmin = 1224.1439
				xmax = 1224.3039
				text = "but"
			intervals [3792]:
				xmin = 1224.3039
				xmax = 1224.5039
				text = "that"
			intervals [3793]:
				xmin = 1224.5039
				xmax = 1224.7939
				text = "wasn't"
			intervals [3794]:
				xmin = 1224.7939
				xmax = 1225.0439
				text = "really"
			intervals [3795]:
				xmin = 1225.0439
				xmax = 1225.1739
				text = "what"
			intervals [3796]:
				xmin = 1225.1739
				xmax = 1225.2539
				text = "it"
			intervals [3797]:
				xmin = 1225.2539
				xmax = 1225.4039
				text = "was"
			intervals [3798]:
				xmin = 1225.4039
				xmax = 1225.5439
				text = "that"
			intervals [3799]:
				xmin = 1225.5439
				xmax = 1225.6897
				text = ""
			intervals [3800]:
				xmin = 1225.6897
				xmax = 1225.8897
				text = "was"
			intervals [3801]:
				xmin = 1225.8897
				xmax = 1225.9497
				text = "a"
			intervals [3802]:
				xmin = 1225.9497
				xmax = 1226.2797
				text = "grave"
			intervals [3803]:
				xmin = 1226.2797
				xmax = 1226.5297
				text = "next"
			intervals [3804]:
				xmin = 1226.5297
				xmax = 1226.6997
				text = "to"
			intervals [3805]:
				xmin = 1226.6997
				xmax = 1226.7697
				text = "it"
			intervals [3806]:
				xmin = 1226.7697
				xmax = 1226.8997
				text = "he"
			intervals [3807]:
				xmin = 1226.8997
				xmax = 1227.1597
				text = "told"
			intervals [3808]:
				xmin = 1227.1597
				xmax = 1227.2197
				text = "him"
			intervals [3809]:
				xmin = 1227.2197
				xmax = 1227.2997
				text = "the"
			intervals [3810]:
				xmin = 1227.2997
				xmax = 1227.3297
				text = "<unk>"
			intervals [3811]:
				xmin = 1227.3297
				xmax = 1227.6397
				text = "wrong"
			intervals [3812]:
				xmin = 1227.6397
				xmax = 1227.8497
				text = "grave"
			intervals [3813]:
				xmin = 1227.8497
				xmax = 1227.9297
				text = ""
			intervals [3814]:
				xmin = 1227.9297
				xmax = 1228.0597
				text = "there"
			intervals [3815]:
				xmin = 1228.0597
				xmax = 1228.1497
				text = "was"
			intervals [3816]:
				xmin = 1228.1497
				xmax = 1228.1897
				text = "a"
			intervals [3817]:
				xmin = 1228.1897
				xmax = 1228.5497
				text = "grave"
			intervals [3818]:
				xmin = 1228.5497
				xmax = 1228.7597
				text = "was"
			intervals [3819]:
				xmin = 1228.7597
				xmax = 1228.9026
				text = ""
			intervals [3820]:
				xmin = 1228.9026
				xmax = 1229.1226
				text = "was"
			intervals [3821]:
				xmin = 1229.1226
				xmax = 1229.3908
				text = ""
			intervals [3822]:
				xmin = 1229.3908
				xmax = 1229.6608
				text = "marked"
			intervals [3823]:
				xmin = 1229.6608
				xmax = 1229.6908
				text = ""
			intervals [3824]:
				xmin = 1229.6908
				xmax = 1230.2708
				text = "unknown"
			intervals [3825]:
				xmin = 1230.2708
				xmax = 1230.8347
				text = ""
			intervals [3826]:
				xmin = 1230.8347
				xmax = 1231.0447
				text = "where"
			intervals [3827]:
				xmin = 1231.0447
				xmax = 1231.0972
				text = ""
			intervals [3828]:
				xmin = 1231.0972
				xmax = 1231.4372
				text = "actually"
			intervals [3829]:
				xmin = 1231.4372
				xmax = 1231.5672
				text = "where"
			intervals [3830]:
				xmin = 1231.5672
				xmax = 1231.6272
				text = "the"
			intervals [3831]:
				xmin = 1231.6272
				xmax = 1231.8972
				text = "money"
			intervals [3832]:
				xmin = 1231.8972
				xmax = 1232.2572
				text = "was"
			intervals [3833]:
				xmin = 1232.2572
				xmax = 1233.8502
				text = ""
			intervals [3834]:
				xmin = 1233.8502
				xmax = 1234.0402
				text = "but"
			intervals [3835]:
				xmin = 1234.0402
				xmax = 1234.2802
				text = "they"
			intervals [3836]:
				xmin = 1234.2802
				xmax = 1235.207
				text = ""
			intervals [3837]:
				xmin = 1235.207
				xmax = 1235.367
				text = "they"
			intervals [3838]:
				xmin = 1235.367
				xmax = 1235.587
				text = "blew"
			intervals [3839]:
				xmin = 1235.587
				xmax = 1235.677
				text = "the"
			intervals [3840]:
				xmin = 1235.677
				xmax = 1236.007
				text = "bridge"
			intervals [3841]:
				xmin = 1236.007
				xmax = 1236.167
				text = "up"
			intervals [3842]:
				xmin = 1236.167
				xmax = 1236.5938
				text = ""
			intervals [3843]:
				xmin = 1236.5938
				xmax = 1236.7438
				text = "and"
			intervals [3844]:
				xmin = 1236.7438
				xmax = 1236.8038
				text = ""
			intervals [3845]:
				xmin = 1236.8038
				xmax = 1237.1038
				text = "after"
			intervals [3846]:
				xmin = 1237.1038
				xmax = 1237.2938
				text = "that"
			intervals [3847]:
				xmin = 1237.2938
				xmax = 1237.4638
				text = "that"
			intervals [3848]:
				xmin = 1237.4638
				xmax = 1237.5838
				text = "was"
			intervals [3849]:
				xmin = 1237.5838
				xmax = 1237.7138
				text = "when"
			intervals [3850]:
				xmin = 1237.7138
				xmax = 1237.8338
				text = "they"
			intervals [3851]:
				xmin = 1237.8338
				xmax = 1237.9238
				text = "were"
			intervals [3852]:
				xmin = 1237.9238
				xmax = 1237.9538
				text = ""
			intervals [3853]:
				xmin = 1237.9538
				xmax = 1238.3538
				text = "captured"
			intervals [3854]:
				xmin = 1238.3538
				xmax = 1238.4438
				text = "that"
			intervals [3855]:
				xmin = 1238.4438
				xmax = 1238.4738
				text = ""
			intervals [3856]:
				xmin = 1238.4738
				xmax = 1238.6738
				text = "time"
			intervals [3857]:
				xmin = 1238.6738
				xmax = 1240.8582
				text = ""
			intervals [3858]:
				xmin = 1240.8582
				xmax = 1241.0782
				text = "so"
			intervals [3859]:
				xmin = 1241.0782
				xmax = 1242.2002
				text = ""
			intervals [3860]:
				xmin = 1242.2002
				xmax = 1242.6602
				text = "he"
			intervals [3861]:
				xmin = 1242.6602
				xmax = 1243.3276
				text = ""
			intervals [3862]:
				xmin = 1243.3276
				xmax = 1243.4176
				text = "uh"
			intervals [3863]:
				xmin = 1243.4176
				xmax = 1243.7276
				text = "when"
			intervals [3864]:
				xmin = 1243.7276
				xmax = 1244.0376
				text = "eli"
			intervals [3865]:
				xmin = 1244.0376
				xmax = 1244.3776
				text = "wallach"
			intervals [3866]:
				xmin = 1244.3776
				xmax = 1244.6527
				text = ""
			intervals [3867]:
				xmin = 1244.6527
				xmax = 1244.7827
				text = "when"
			intervals [3868]:
				xmin = 1244.7827
				xmax = 1244.8927
				text = "he"
			intervals [3869]:
				xmin = 1244.8927
				xmax = 1245.2827
				text = "told"
			intervals [3870]:
				xmin = 1245.2827
				xmax = 1245.922
				text = ""
			intervals [3871]:
				xmin = 1245.922
				xmax = 1246.282
				text = "told"
			intervals [3872]:
				xmin = 1246.282
				xmax = 1246.466
				text = ""
			intervals [3873]:
				xmin = 1246.466
				xmax = 1246.806
				text = "uh"
			intervals [3874]:
				xmin = 1246.806
				xmax = 1246.8722
				text = ""
			intervals [3875]:
				xmin = 1246.8722
				xmax = 1247.1122
				text = "lee"
			intervals [3876]:
				xmin = 1247.1122
				xmax = 1247.4222
				text = "van"
			intervals [3877]:
				xmin = 1247.4222
				xmax = 1247.7722
				text = "cleef"
			intervals [3878]:
				xmin = 1247.7722
				xmax = 1247.8122
				text = ""
			intervals [3879]:
				xmin = 1247.8122
				xmax = 1247.9022
				text = "you"
			intervals [3880]:
				xmin = 1247.9022
				xmax = 1248.0022
				text = "know"
			intervals [3881]:
				xmin = 1248.0022
				xmax = 1248.1822
				text = "where"
			intervals [3882]:
				xmin = 1248.1822
				xmax = 1248.3122
				text = "the"
			intervals [3883]:
				xmin = 1248.3122
				xmax = 1249.5218
				text = ""
			intervals [3884]:
				xmin = 1249.5218
				xmax = 1249.7818
				text = "his"
			intervals [3885]:
				xmin = 1249.7818
				xmax = 1250.0718
				text = "part"
			intervals [3886]:
				xmin = 1250.0718
				xmax = 1250.2018
				text = "of"
			intervals [3887]:
				xmin = 1250.2018
				xmax = 1250.3318
				text = "it"
			intervals [3888]:
				xmin = 1250.3318
				xmax = 1252.3377
				text = ""
			intervals [3889]:
				xmin = 1252.3377
				xmax = 1252.5477
				text = "he"
			intervals [3890]:
				xmin = 1252.5477
				xmax = 1252.5777
				text = ""
			intervals [3891]:
				xmin = 1252.5777
				xmax = 1252.8477
				text = "he"
			intervals [3892]:
				xmin = 1252.8477
				xmax = 1253.0025
				text = ""
			intervals [3893]:
				xmin = 1253.0025
				xmax = 1253.1325
				text = "and"
			intervals [3894]:
				xmin = 1253.1325
				xmax = 1253.3325
				text = "he"
			intervals [3895]:
				xmin = 1253.3325
				xmax = 1253.4025
				text = ""
			intervals [3896]:
				xmin = 1253.4025
				xmax = 1253.5525
				text = "he"
			intervals [3897]:
				xmin = 1253.5525
				xmax = 1253.6025
				text = "s"
			intervals [3898]:
				xmin = 1253.6025
				xmax = 1253.7425
				text = "gonna"
			intervals [3899]:
				xmin = 1253.7425
				xmax = 1253.9325
				text = "send"
			intervals [3900]:
				xmin = 1253.9325
				xmax = 1254.0225
				text = "them"
			intervals [3901]:
				xmin = 1254.0225
				xmax = 1254.1925
				text = "on"
			intervals [3902]:
				xmin = 1254.1925
				xmax = 1254.2925
				text = "to"
			intervals [3903]:
				xmin = 1254.2925
				xmax = 1254.5525
				text = "another"
			intervals [3904]:
				xmin = 1254.5525
				xmax = 1254.9025
				text = "prison"
			intervals [3905]:
				xmin = 1254.9025
				xmax = 1255.2025
				text = "camp"
			intervals [3906]:
				xmin = 1255.2025
				xmax = 1255.2925
				text = "but"
			intervals [3907]:
				xmin = 1255.2925
				xmax = 1255.4125
				text = "he"
			intervals [3908]:
				xmin = 1255.4125
				xmax = 1255.7425
				text = "managed"
			intervals [3909]:
				xmin = 1255.7425
				xmax = 1255.8425
				text = "to"
			intervals [3910]:
				xmin = 1255.8425
				xmax = 1256.2825
				text = "escape"
			intervals [3911]:
				xmin = 1256.2825
				xmax = 1256.8914
				text = ""
			intervals [3912]:
				xmin = 1256.8914
				xmax = 1256.9614
				text = "and"
			intervals [3913]:
				xmin = 1256.9614
				xmax = 1257.2514
				text = "he"
			intervals [3914]:
				xmin = 1257.2514
				xmax = 1257.5809
				text = ""
			intervals [3915]:
				xmin = 1257.5809
				xmax = 1257.8509
				text = "made"
			intervals [3916]:
				xmin = 1257.8509
				xmax = 1257.9309
				text = ""
			intervals [3917]:
				xmin = 1257.9309
				xmax = 1258.0309
				text = "f"
			intervals [3918]:
				xmin = 1258.0309
				xmax = 1258.0709
				text = ""
			intervals [3919]:
				xmin = 1258.0709
				xmax = 1258.3009
				text = "well"
			intervals [3920]:
				xmin = 1258.3009
				xmax = 1258.5009
				text = "he"
			intervals [3921]:
				xmin = 1258.5009
				xmax = 1260.5733
				text = ""
			intervals [3922]:
				xmin = 1260.5733
				xmax = 1260.7033
				text = "he"
			intervals [3923]:
				xmin = 1260.7033
				xmax = 1260.8933
				text = "let"
			intervals [3924]:
				xmin = 1260.8933
				xmax = 1261.5866
				text = ""
			intervals [3925]:
				xmin = 1261.5866
				xmax = 1261.7866
				text = "he"
			intervals [3926]:
				xmin = 1261.7866
				xmax = 1262.0466
				text = "let"
			intervals [3927]:
				xmin = 1262.0466
				xmax = 1262.2866
				text = "uh"
			intervals [3928]:
				xmin = 1262.2866
				xmax = 1262.3166
				text = ""
			intervals [3929]:
				xmin = 1262.3166
				xmax = 1262.6066
				text = "clint"
			intervals [3930]:
				xmin = 1262.6066
				xmax = 1263.0266
				text = "eastwood"
			intervals [3931]:
				xmin = 1263.0266
				xmax = 1263.2766
				text = "go"
			intervals [3932]:
				xmin = 1263.2766
				xmax = 1263.6263
				text = ""
			intervals [3933]:
				xmin = 1263.6263
				xmax = 1263.6863
				text = "he"
			intervals [3934]:
				xmin = 1263.6863
				xmax = 1263.7163
				text = ""
			intervals [3935]:
				xmin = 1263.7163
				xmax = 1263.9563
				text = "figured"
			intervals [3936]:
				xmin = 1263.9563
				xmax = 1264.0763
				text = "he"
			intervals [3937]:
				xmin = 1264.0763
				xmax = 1264.1663
				text = "would"
			intervals [3938]:
				xmin = 1264.1663
				xmax = 1264.3463
				text = "go"
			intervals [3939]:
				xmin = 1264.3463
				xmax = 1264.5963
				text = "to"
			intervals [3940]:
				xmin = 1264.5963
				xmax = 1264.6963
				text = "it"
			intervals [3941]:
				xmin = 1264.6963
				xmax = 1266.2868
				text = ""
			intervals [3942]:
				xmin = 1266.2868
				xmax = 1266.5068
				text = "no"
			intervals [3943]:
				xmin = 1266.5068
				xmax = 1266.7568
				text = "no"
			intervals [3944]:
				xmin = 1266.7568
				xmax = 1266.9268
				text = "they"
			intervals [3945]:
				xmin = 1266.9268
				xmax = 1267.2468
				text = "joined"
			intervals [3946]:
				xmin = 1267.2468
				xmax = 1267.3468
				text = "up"
			intervals [3947]:
				xmin = 1267.3468
				xmax = 1267.4768
				text = "he"
			intervals [3948]:
				xmin = 1267.4768
				xmax = 1267.7768
				text = "joined"
			intervals [3949]:
				xmin = 1267.7768
				xmax = 1267.9268
				text = "up"
			intervals [3950]:
				xmin = 1267.9268
				xmax = 1268.0968
				text = "he"
			intervals [3951]:
				xmin = 1268.0968
				xmax = 1268.1962
				text = ""
			intervals [3952]:
				xmin = 1268.1962
				xmax = 1268.3062
				text = "uh"
			intervals [3953]:
				xmin = 1268.3062
				xmax = 1268.5362
				text = "with"
			intervals [3954]:
				xmin = 1268.5362
				xmax = 1268.639
				text = ""
			intervals [3955]:
				xmin = 1268.639
				xmax = 1268.839
				text = "with"
			intervals [3956]:
				xmin = 1268.839
				xmax = 1269.009
				text = "lee"
			intervals [3957]:
				xmin = 1269.009
				xmax = 1269.349
				text = "van"
			intervals [3958]:
				xmin = 1269.349
				xmax = 1269.649
				text = "cleef"
			intervals [3959]:
				xmin = 1269.649
				xmax = 1269.9364
				text = ""
			intervals [3960]:
				xmin = 1269.9364
				xmax = 1270.0164
				text = "and"
			intervals [3961]:
				xmin = 1270.0164
				xmax = 1270.0764
				text = "he"
			intervals [3962]:
				xmin = 1270.0764
				xmax = 1270.1664
				text = "was"
			intervals [3963]:
				xmin = 1270.1664
				xmax = 1270.3264
				text = "gon-"
			intervals [3964]:
				xmin = 1270.3264
				xmax = 1270.3564
				text = ""
			intervals [3965]:
				xmin = 1270.3564
				xmax = 1270.4664
				text = "he"
			intervals [3966]:
				xmin = 1270.4664
				xmax = 1270.5664
				text = "was"
			intervals [3967]:
				xmin = 1270.5664
				xmax = 1270.7264
				text = "gonna"
			intervals [3968]:
				xmin = 1270.7264
				xmax = 1270.9164
				text = "lead"
			intervals [3969]:
				xmin = 1270.9164
				xmax = 1271.0464
				text = "him"
			intervals [3970]:
				xmin = 1271.0464
				xmax = 1271.2264
				text = "to"
			intervals [3971]:
				xmin = 1271.2264
				xmax = 1271.2964
				text = "it"
			intervals [3972]:
				xmin = 1271.2964
				xmax = 1271.3664
				text = "if"
			intervals [3973]:
				xmin = 1271.3664
				xmax = 1271.4864
				text = "he"
			intervals [3974]:
				xmin = 1271.4864
				xmax = 1271.6564
				text = "let"
			intervals [3975]:
				xmin = 1271.6564
				xmax = 1271.7664
				text = "him"
			intervals [3976]:
				xmin = 1271.7664
				xmax = 1272.1164
				text = "live"
			intervals [3977]:
				xmin = 1272.1164
				xmax = 1273.8985
				text = ""
			intervals [3978]:
				xmin = 1273.8985
				xmax = 1274.1185
				text = "so"
			intervals [3979]:
				xmin = 1274.1185
				xmax = 1274.1785
				text = "th-"
			intervals [3980]:
				xmin = 1274.1785
				xmax = 1274.2985
				text = ""
			intervals [3981]:
				xmin = 1274.2985
				xmax = 1274.5685
				text = "they"
			intervals [3982]:
				xmin = 1274.5685
				xmax = 1275.0699
				text = ""
			intervals [3983]:
				xmin = 1275.0699
				xmax = 1275.1299
				text = "you"
			intervals [3984]:
				xmin = 1275.1299
				xmax = 1275.2799
				text = "know"
			intervals [3985]:
				xmin = 1275.2799
				xmax = 1275.3999
				text = "was"
			intervals [3986]:
				xmin = 1275.3999
				xmax = 1275.7299
				text = "going"
			intervals [3987]:
				xmin = 1275.7299
				xmax = 1275.9899
				text = "tow"
			intervals [3988]:
				xmin = 1275.9899
				xmax = 1276.1399
				text = ""
			intervals [3989]:
				xmin = 1276.1399
				xmax = 1276.4199
				text = "going"
			intervals [3990]:
				xmin = 1276.4199
				xmax = 1276.6799
				text = "there"
			intervals [3991]:
				xmin = 1276.6799
				xmax = 1276.7497
				text = ""
			intervals [3992]:
				xmin = 1276.7497
				xmax = 1276.9697
				text = "with"
			intervals [3993]:
				xmin = 1276.9697
				xmax = 1279.0572
				text = ""
			intervals [3994]:
				xmin = 1279.0572
				xmax = 1279.2872
				text = "and"
			intervals [3995]:
				xmin = 1279.2872
				xmax = 1279.6255
				text = ""
			intervals [3996]:
				xmin = 1279.6255
				xmax = 1279.8555
				text = "so"
			intervals [3997]:
				xmin = 1279.8555
				xmax = 1279.9655
				text = ""
			intervals [3998]:
				xmin = 1279.9655
				xmax = 1280.4755
				text = "finally"
			intervals [3999]:
				xmin = 1280.4755
				xmax = 1280.954
				text = ""
			intervals [4000]:
				xmin = 1280.954
				xmax = 1281.834
				text = "<unk>"
			intervals [4001]:
				xmin = 1281.834
				xmax = 1282.0132
				text = ""
			intervals [4002]:
				xmin = 1282.0132
				xmax = 1282.1032
				text = "i'm"
			intervals [4003]:
				xmin = 1282.1032
				xmax = 1282.3032
				text = "getting"
			intervals [4004]:
				xmin = 1282.3032
				xmax = 1282.5632
				text = "tired"
			intervals [4005]:
				xmin = 1282.5632
				xmax = 1282.6232
				text = "of"
			intervals [4006]:
				xmin = 1282.6232
				xmax = 1283.1432
				text = "talking"
			intervals [4007]:
				xmin = 1283.1432
				xmax = 1283.3432
				text = "about"
			intervals [4008]:
				xmin = 1283.3432
				xmax = 1283.4032
				text = "it"
			intervals [4009]:
				xmin = 1283.4032
				xmax = 1284.1232
				text = "<unk>"
			intervals [4010]:
				xmin = 1284.1232
				xmax = 1286.0748
				text = ""
			intervals [4011]:
				xmin = 1286.0748
				xmax = 1286.2948
				text = "well"
			intervals [4012]:
				xmin = 1286.2948
				xmax = 1286.3648
				text = "they"
			intervals [4013]:
				xmin = 1286.3648
				xmax = 1286.5948
				text = "came"
			intervals [4014]:
				xmin = 1286.5948
				xmax = 1286.8548
				text = "about"
			intervals [4015]:
				xmin = 1286.8548
				xmax = 1286.9548
				text = "it"
			intervals [4016]:
				xmin = 1286.9548
				xmax = 1290.4052
				text = ""
			intervals [4017]:
				xmin = 1290.4052
				xmax = 1290.6352
				text = "they"
			intervals [4018]:
				xmin = 1290.6352
				xmax = 1290.8752
				text = "were"
			intervals [4019]:
				xmin = 1290.8752
				xmax = 1291.3587
				text = ""
			intervals [4020]:
				xmin = 1291.3587
				xmax = 1291.5487
				text = "on"
			intervals [4021]:
				xmin = 1291.5487
				xmax = 1291.6487
				text = "their"
			intervals [4022]:
				xmin = 1291.6487
				xmax = 1291.8487
				text = "way"
			intervals [4023]:
				xmin = 1291.8487
				xmax = 1291.9587
				text = "there"
			intervals [4024]:
				xmin = 1291.9587
				xmax = 1292.1987
				text = "and"
			intervals [4025]:
				xmin = 1292.1987
				xmax = 1292.3987
				text = "they"
			intervals [4026]:
				xmin = 1292.3987
				xmax = 1292.5005
				text = ""
			intervals [4027]:
				xmin = 1292.5005
				xmax = 1292.6705
				text = "ca-"
			intervals [4028]:
				xmin = 1292.6705
				xmax = 1292.7205
				text = ""
			intervals [4029]:
				xmin = 1292.7205
				xmax = 1292.9705
				text = "came"
			intervals [4030]:
				xmin = 1292.9705
				xmax = 1293.1205
				text = "up"
			intervals [4031]:
				xmin = 1293.1205
				xmax = 1293.2905
				text = "on"
			intervals [4032]:
				xmin = 1293.2905
				xmax = 1293.3705
				text = "a"
			intervals [4033]:
				xmin = 1293.3705
				xmax = 1296.0498
				text = ""
			intervals [4034]:
				xmin = 1296.0498
				xmax = 1296.1198
				text = "up"
			intervals [4035]:
				xmin = 1296.1198
				xmax = 1296.2598
				text = "on"
			intervals [4036]:
				xmin = 1296.2598
				xmax = 1296.3898
				text = "this"
			intervals [4037]:
				xmin = 1296.3898
				xmax = 1296.6698
				text = "fella"
			intervals [4038]:
				xmin = 1296.6698
				xmax = 1296.7798
				text = "who"
			intervals [4039]:
				xmin = 1296.7798
				xmax = 1296.9298
				text = "was"
			intervals [4040]:
				xmin = 1296.9298
				xmax = 1297.4398
				text = "dying"
			intervals [4041]:
				xmin = 1297.4398
				xmax = 1297.927
				text = ""
			intervals [4042]:
				xmin = 1297.927
				xmax = 1298.107
				text = "so"
			intervals [4043]:
				xmin = 1298.107
				xmax = 1298.4889
				text = ""
			intervals [4044]:
				xmin = 1298.4889
				xmax = 1298.6889
				text = "clint"
			intervals [4045]:
				xmin = 1298.6889
				xmax = 1299.0589
				text = "eastwood"
			intervals [4046]:
				xmin = 1299.0589
				xmax = 1299.4289
				text = "stayed"
			intervals [4047]:
				xmin = 1299.4289
				xmax = 1299.5989
				text = "to"
			intervals [4048]:
				xmin = 1299.5989
				xmax = 1299.7112
				text = ""
			intervals [4049]:
				xmin = 1299.7112
				xmax = 1299.9112
				text = "help"
			intervals [4050]:
				xmin = 1299.9112
				xmax = 1300.0212
				text = "the"
			intervals [4051]:
				xmin = 1300.0212
				xmax = 1300.3312
				text = "guy"
			intervals [4052]:
				xmin = 1300.3312
				xmax = 1300.7781
				text = ""
			intervals [4053]:
				xmin = 1300.7781
				xmax = 1300.9781
				text = "help"
			intervals [4054]:
				xmin = 1300.9781
				xmax = 1301.0681
				text = "the"
			intervals [4055]:
				xmin = 1301.0681
				xmax = 1301.3281
				text = "fella"
			intervals [4056]:
				xmin = 1301.3281
				xmax = 1301.4181
				text = "who"
			intervals [4057]:
				xmin = 1301.4181
				xmax = 1301.5281
				text = "was"
			intervals [4058]:
				xmin = 1301.5281
				xmax = 1301.9381
				text = "dying"
			intervals [4059]:
				xmin = 1301.9381
				xmax = 1303.0505
				text = ""
			intervals [4060]:
				xmin = 1303.0505
				xmax = 1303.2105
				text = "and"
			intervals [4061]:
				xmin = 1303.2105
				xmax = 1303.2405
				text = ""
			intervals [4062]:
				xmin = 1303.2405
				xmax = 1303.4605
				text = "while"
			intervals [4063]:
				xmin = 1303.4605
				xmax = 1303.5505
				text = ""
			intervals [4064]:
				xmin = 1303.5505
				xmax = 1303.8905
				text = "eli"
			intervals [4065]:
				xmin = 1303.8905
				xmax = 1304.2105
				text = "wallach"
			intervals [4066]:
				xmin = 1304.2105
				xmax = 1304.2405
				text = ""
			intervals [4067]:
				xmin = 1304.2405
				xmax = 1304.4805
				text = "took"
			intervals [4068]:
				xmin = 1304.4805
				xmax = 1304.8205
				text = "off"
			intervals [4069]:
				xmin = 1304.8205
				xmax = 1306.7175
				text = ""
			intervals [4070]:
				xmin = 1306.7175
				xmax = 1306.9975
				text = "after"
			intervals [4071]:
				xmin = 1306.9975
				xmax = 1307.0875
				text = "the"
			intervals [4072]:
				xmin = 1307.0875
				xmax = 1307.5275
				text = "gold"
			intervals [4073]:
				xmin = 1307.5275
				xmax = 1308.450
				text = ""
			intervals [4074]:
				xmin = 1308.450
				xmax = 1308.660
				text = "and"
			intervals [4075]:
				xmin = 1308.660
				xmax = 1308.690
				text = ""
			intervals [4076]:
				xmin = 1308.690
				xmax = 1308.850
				text = "eli"
			intervals [4077]:
				xmin = 1308.850
				xmax = 1308.980
				text = "he"
			intervals [4078]:
				xmin = 1308.980
				xmax = 1309.230
				text = "made"
			intervals [4079]:
				xmin = 1309.230
				xmax = 1309.310
				text = "it"
			intervals [4080]:
				xmin = 1309.310
				xmax = 1309.440
				text = "to"
			intervals [4081]:
				xmin = 1309.440
				xmax = 1309.530
				text = "the"
			intervals [4082]:
				xmin = 1309.530
				xmax = 1309.560
				text = ""
			intervals [4083]:
				xmin = 1309.560
				xmax = 1309.770
				text = "c"
			intervals [4084]:
				xmin = 1309.770
				xmax = 1309.850
				text = ""
			intervals [4085]:
				xmin = 1309.850
				xmax = 1309.970
				text = "he"
			intervals [4086]:
				xmin = 1309.970
				xmax = 1310.170
				text = "made"
			intervals [4087]:
				xmin = 1310.170
				xmax = 1310.230
				text = "it"
			intervals [4088]:
				xmin = 1310.230
				xmax = 1310.340
				text = "to"
			intervals [4089]:
				xmin = 1310.340
				xmax = 1310.430
				text = "the"
			intervals [4090]:
				xmin = 1310.430
				xmax = 1310.870
				text = "cemetery"
			intervals [4091]:
				xmin = 1310.870
				xmax = 1310.970
				text = "and"
			intervals [4092]:
				xmin = 1310.970
				xmax = 1311.090
				text = "was"
			intervals [4093]:
				xmin = 1311.090
				xmax = 1311.460
				text = "started"
			intervals [4094]:
				xmin = 1311.460
				xmax = 1311.760
				text = "digging"
			intervals [4095]:
				xmin = 1311.760
				xmax = 1312.8827
				text = ""
			intervals [4096]:
				xmin = 1312.8827
				xmax = 1313.1527
				text = "<unk>"
			intervals [4097]:
				xmin = 1313.1527
				xmax = 1313.3903
				text = ""
			intervals [4098]:
				xmin = 1313.3903
				xmax = 1313.5903
				text = "and"
			intervals [4099]:
				xmin = 1313.5903
				xmax = 1314.1565
				text = ""
			intervals [4100]:
				xmin = 1314.1565
				xmax = 1314.2865
				text = "but"
			intervals [4101]:
				xmin = 1314.2865
				xmax = 1314.4465
				text = "he"
			intervals [4102]:
				xmin = 1314.4465
				xmax = 1314.5565
				text = "was"
			intervals [4103]:
				xmin = 1314.5565
				xmax = 1314.8665
				text = "digging"
			intervals [4104]:
				xmin = 1314.8665
				xmax = 1314.9265
				text = "in"
			intervals [4105]:
				xmin = 1314.9265
				xmax = 1315.0065
				text = "the"
			intervals [4106]:
				xmin = 1315.0065
				xmax = 1315.2765
				text = "wrong"
			intervals [4107]:
				xmin = 1315.2765
				xmax = 1315.6165
				text = "graves"
			intervals [4108]:
				xmin = 1315.6165
				xmax = 1315.8065
				text = "though"
			intervals [4109]:
				xmin = 1315.8065
				xmax = 1315.994
				text = ""
			intervals [4110]:
				xmin = 1315.994
				xmax = 1316.154
				text = "e"
			intervals [4111]:
				xmin = 1316.154
				xmax = 1316.224
				text = ""
			intervals [4112]:
				xmin = 1316.224
				xmax = 1316.474
				text = "uh"
			intervals [4113]:
				xmin = 1316.474
				xmax = 1316.524
				text = ""
			intervals [4114]:
				xmin = 1316.524
				xmax = 1316.774
				text = "clint"
			intervals [4115]:
				xmin = 1316.774
				xmax = 1317.114
				text = "eastwood"
			intervals [4116]:
				xmin = 1317.114
				xmax = 1317.374
				text = "came"
			intervals [4117]:
				xmin = 1317.374
				xmax = 1317.474
				text = "up"
			intervals [4118]:
				xmin = 1317.474
				xmax = 1317.6999
				text = ""
			intervals [4119]:
				xmin = 1317.6999
				xmax = 1317.7899
				text = "and"
			intervals [4120]:
				xmin = 1317.7899
				xmax = 1317.9899
				text = "threw"
			intervals [4121]:
				xmin = 1317.9899
				xmax = 1318.1099
				text = "him"
			intervals [4122]:
				xmin = 1318.1099
				xmax = 1318.1499
				text = "a"
			intervals [4123]:
				xmin = 1318.1499
				xmax = 1318.5699
				text = "shovel"
			intervals [4124]:
				xmin = 1318.5699
				xmax = 1319.1239
				text = ""
			intervals [4125]:
				xmin = 1319.1239
				xmax = 1319.3439
				text = "<unk>"
			intervals [4126]:
				xmin = 1319.3439
				xmax = 1319.6599
				text = ""
			intervals [4127]:
				xmin = 1319.6599
				xmax = 1319.7699
				text = "and"
			intervals [4128]:
				xmin = 1319.7699
				xmax = 1319.7999
				text = ""
			intervals [4129]:
				xmin = 1319.7999
				xmax = 1320.0699
				text = "made"
			intervals [4130]:
				xmin = 1320.0699
				xmax = 1320.1499
				text = ""
			intervals [4131]:
				xmin = 1320.1499
				xmax = 1320.2399
				text = "him"
			intervals [4132]:
				xmin = 1320.2399
				xmax = 1320.2799
				text = ""
			intervals [4133]:
				xmin = 1320.2799
				xmax = 1320.5199
				text = "made"
			intervals [4134]:
				xmin = 1320.5199
				xmax = 1320.6599
				text = "him"
			intervals [4135]:
				xmin = 1320.6599
				xmax = 1320.9899
				text = "dig"
			intervals [4136]:
				xmin = 1320.9899
				xmax = 1322.8186
				text = ""
			intervals [4137]:
				xmin = 1322.8186
				xmax = 1322.8486
				text = "i"
			intervals [4138]:
				xmin = 1322.8486
				xmax = 1323.0286
				text = ""
			intervals [4139]:
				xmin = 1323.0286
				xmax = 1323.3486
				text = "made"
			intervals [4140]:
				xmin = 1323.3486
				xmax = 1323.4286
				text = "him"
			intervals [4141]:
				xmin = 1323.4286
				xmax = 1323.6586
				text = "dig"
			intervals [4142]:
				xmin = 1323.6586
				xmax = 1323.7186
				text = "the"
			intervals [4143]:
				xmin = 1323.7186
				xmax = 1323.9986
				text = "money"
			intervals [4144]:
				xmin = 1323.9986
				xmax = 1324.0886
				text = "up"
			intervals [4145]:
				xmin = 1324.0886
				xmax = 1324.1386
				text = ""
			intervals [4146]:
				xmin = 1324.1386
				xmax = 1324.2986
				text = "and"
			intervals [4147]:
				xmin = 1324.2986
				xmax = 1325.3367
				text = ""
			intervals [4148]:
				xmin = 1325.3367
				xmax = 1325.5667
				text = "so"
			intervals [4149]:
				xmin = 1325.5667
				xmax = 1325.8567
				text = "then"
			intervals [4150]:
				xmin = 1325.8567
				xmax = 1326.1909
				text = ""
			intervals [4151]:
				xmin = 1326.1909
				xmax = 1326.4109
				text = "lee"
			intervals [4152]:
				xmin = 1326.4109
				xmax = 1326.7009
				text = "van"
			intervals [4153]:
				xmin = 1326.7009
				xmax = 1326.9709
				text = "cleef"
			intervals [4154]:
				xmin = 1326.9709
				xmax = 1327.4009
				text = "shows"
			intervals [4155]:
				xmin = 1327.4009
				xmax = 1327.5509
				text = "up"
			intervals [4156]:
				xmin = 1327.5509
				xmax = 1328.0588
				text = ""
			intervals [4157]:
				xmin = 1328.0588
				xmax = 1328.2788
				text = "with"
			intervals [4158]:
				xmin = 1328.2788
				xmax = 1328.6188
				text = "another"
			intervals [4159]:
				xmin = 1328.6188
				xmax = 1329.0288
				text = "shovel"
			intervals [4160]:
				xmin = 1329.0288
				xmax = 1329.0688
				text = ""
			intervals [4161]:
				xmin = 1329.0688
				xmax = 1329.4988
				text = "<unk>"
			intervals [4162]:
				xmin = 1329.4988
				xmax = 1329.7237
				text = ""
			intervals [4163]:
				xmin = 1329.7237
				xmax = 1329.8137
				text = "and"
			intervals [4164]:
				xmin = 1329.8137
				xmax = 1329.9137
				text = "he"
			intervals [4165]:
				xmin = 1329.9137
				xmax = 1330.1437
				text = "wants"
			intervals [4166]:
				xmin = 1330.1437
				xmax = 1330.2237
				text = "to"
			intervals [4167]:
				xmin = 1330.2237
				xmax = 1330.4237
				text = "make"
			intervals [4168]:
				xmin = 1330.4237
				xmax = 1330.6537
				text = "clint"
			intervals [4169]:
				xmin = 1330.6537
				xmax = 1331.0337
				text = "eastwood"
			intervals [4170]:
				xmin = 1331.0337
				xmax = 1331.0637
				text = ""
			intervals [4171]:
				xmin = 1331.0637
				xmax = 1331.3737
				text = "dig"
			intervals [4172]:
				xmin = 1331.3737
				xmax = 1331.6037
				text = "too"
			intervals [4173]:
				xmin = 1331.6037
				xmax = 1332.4309
				text = ""
			intervals [4174]:
				xmin = 1332.4309
				xmax = 1332.5609
				text = "but"
			intervals [4175]:
				xmin = 1332.5609
				xmax = 1332.6709
				text = "he"
			intervals [4176]:
				xmin = 1332.6709
				xmax = 1332.7009
				text = ""
			intervals [4177]:
				xmin = 1332.7009
				xmax = 1332.9509
				text = "told"
			intervals [4178]:
				xmin = 1332.9509
				xmax = 1333.0389
				text = ""
			intervals [4179]:
				xmin = 1333.0389
				xmax = 1333.2789
				text = "clee-"
			intervals [4180]:
				xmin = 1333.2789
				xmax = 1333.437
				text = ""
			intervals [4181]:
				xmin = 1333.437
				xmax = 1333.637
				text = "so"
			intervals [4182]:
				xmin = 1333.637
				xmax = 1333.797
				text = "by"
			intervals [4183]:
				xmin = 1333.797
				xmax = 1333.947
				text = "that"
			intervals [4184]:
				xmin = 1333.947
				xmax = 1334.257
				text = "time"
			intervals [4185]:
				xmin = 1334.257
				xmax = 1334.367
				text = "he"
			intervals [4186]:
				xmin = 1334.367
				xmax = 1334.467
				text = "had"
			intervals [4187]:
				xmin = 1334.467
				xmax = 1334.807
				text = "finished"
			intervals [4188]:
				xmin = 1334.807
				xmax = 1335.177
				text = "digging"
			intervals [4189]:
				xmin = 1335.177
				xmax = 1335.337
				text = "open"
			intervals [4190]:
				xmin = 1335.337
				xmax = 1335.417
				text = "the"
			intervals [4191]:
				xmin = 1335.417
				xmax = 1335.747
				text = "grave"
			intervals [4192]:
				xmin = 1335.747
				xmax = 1335.887
				text = "up"
			intervals [4193]:
				xmin = 1335.887
				xmax = 1335.957
				text = "and"
			intervals [4194]:
				xmin = 1335.957
				xmax = 1336.147
				text = "saw"
			intervals [4195]:
				xmin = 1336.147
				xmax = 1336.217
				text = "it"
			intervals [4196]:
				xmin = 1336.217
				xmax = 1336.387
				text = "was"
			intervals [4197]:
				xmin = 1336.387
				xmax = 1336.677
				text = "empty"
			intervals [4198]:
				xmin = 1336.677
				xmax = 1338.2412
				text = ""
			intervals [4199]:
				xmin = 1338.2412
				xmax = 1338.4512
				text = "and"
			intervals [4200]:
				xmin = 1338.4512
				xmax = 1339.2618
				text = ""
			intervals [4201]:
				xmin = 1339.2618
				xmax = 1339.4318
				text = "then"
			intervals [4202]:
				xmin = 1339.4318
				xmax = 1339.5518
				text = "that"
			intervals [4203]:
				xmin = 1339.5518
				xmax = 1339.7618
				text = "w"
			intervals [4204]:
				xmin = 1339.7618
				xmax = 1339.8118
				text = ""
			intervals [4205]:
				xmin = 1339.8118
				xmax = 1340.0718
				text = "made"
			intervals [4206]:
				xmin = 1340.0718
				xmax = 1340.1418
				text = "a"
			intervals [4207]:
				xmin = 1340.1418
				xmax = 1340.7818
				text = "standoff"
			intervals [4208]:
				xmin = 1340.7818
				xmax = 1340.9618
				text = "there"
			intervals [4209]:
				xmin = 1340.9618
				xmax = 1341.2318
				text = "because"
			intervals [4210]:
				xmin = 1341.2318
				xmax = 1341.3418
				text = "he"
			intervals [4211]:
				xmin = 1341.3418
				xmax = 1341.5418
				text = "told"
			intervals [4212]:
				xmin = 1341.5418
				xmax = 1341.6018
				text = "him"
			intervals [4213]:
				xmin = 1341.6018
				xmax = 1341.6918
				text = "if"
			intervals [4214]:
				xmin = 1341.6918
				xmax = 1341.8418
				text = "he"
			intervals [4215]:
				xmin = 1341.8418
				xmax = 1342.0618
				text = "kill"
			intervals [4216]:
				xmin = 1342.0618
				xmax = 1342.2918
				text = "him"
			intervals [4217]:
				xmin = 1342.2918
				xmax = 1342.9671
				text = ""
			intervals [4218]:
				xmin = 1342.9671
				xmax = 1343.1471
				text = "that"
			intervals [4219]:
				xmin = 1343.1471
				xmax = 1343.2571
				text = "he"
			intervals [4220]:
				xmin = 1343.2571
				xmax = 1343.4671
				text = "w"
			intervals [4221]:
				xmin = 1343.4671
				xmax = 1343.5571
				text = "he"
			intervals [4222]:
				xmin = 1343.5571
				xmax = 1343.6071
				text = "d"
			intervals [4223]:
				xmin = 1343.6071
				xmax = 1343.8371
				text = "never"
			intervals [4224]:
				xmin = 1343.8371
				xmax = 1344.0071
				text = "know"
			intervals [4225]:
				xmin = 1344.0071
				xmax = 1344.1071
				text = "where"
			intervals [4226]:
				xmin = 1344.1071
				xmax = 1344.1971
				text = "the"
			intervals [4227]:
				xmin = 1344.1971
				xmax = 1344.5171
				text = "gold"
			intervals [4228]:
				xmin = 1344.5171
				xmax = 1344.9171
				text = "was"
			intervals [4229]:
				xmin = 1344.9171
				xmax = 1345.6271
				text = ""
			intervals [4230]:
				xmin = 1345.6271
				xmax = 1345.7371
				text = "that"
			intervals [4231]:
				xmin = 1345.7371
				xmax = 1345.7671
				text = "s"
			intervals [4232]:
				xmin = 1345.7671
				xmax = 1345.8471
				text = "the"
			intervals [4233]:
				xmin = 1345.8471
				xmax = 1346.0671
				text = "only"
			intervals [4234]:
				xmin = 1346.0671
				xmax = 1346.2271
				text = "way"
			intervals [4235]:
				xmin = 1346.2271
				xmax = 1346.3371
				text = "he"
			intervals [4236]:
				xmin = 1346.3371
				xmax = 1346.4771
				text = "could"
			intervals [4237]:
				xmin = 1346.4771
				xmax = 1346.7926
				text = ""
			intervals [4238]:
				xmin = 1346.7926
				xmax = 1347.0526
				text = "he"
			intervals [4239]:
				xmin = 1347.0526
				xmax = 1347.1426
				text = ""
			intervals [4240]:
				xmin = 1347.1426
				xmax = 1347.4026
				text = "w"
			intervals [4241]:
				xmin = 1347.4026
				xmax = 1347.4326
				text = ""
			intervals [4242]:
				xmin = 1347.4326
				xmax = 1347.5126
				text = "he"
			intervals [4243]:
				xmin = 1347.5126
				xmax = 1347.6926
				text = "would"
			intervals [4244]:
				xmin = 1347.6926
				xmax = 1347.7826
				text = "tell"
			intervals [4245]:
				xmin = 1347.7826
				xmax = 1347.8426
				text = "him"
			intervals [4246]:
				xmin = 1347.8426
				xmax = 1347.9026
				text = "you"
			intervals [4247]:
				xmin = 1347.9026
				xmax = 1348.0126
				text = "know"
			intervals [4248]:
				xmin = 1348.0126
				xmax = 1348.2326
				text = "he"
			intervals [4249]:
				xmin = 1348.2326
				xmax = 1348.2626
				text = ""
			intervals [4250]:
				xmin = 1348.2626
				xmax = 1348.3926
				text = "he"
			intervals [4251]:
				xmin = 1348.3926
				xmax = 1348.4326
				text = "d"
			intervals [4252]:
				xmin = 1348.4326
				xmax = 1348.5226
				text = ""
			intervals [4253]:
				xmin = 1348.5226
				xmax = 1348.6926
				text = "he"
			intervals [4254]:
				xmin = 1348.6926
				xmax = 1348.8626
				text = "gonna"
			intervals [4255]:
				xmin = 1348.8626
				xmax = 1349.1626
				text = "write"
			intervals [4256]:
				xmin = 1349.1626
				xmax = 1349.2726
				text = "on"
			intervals [4257]:
				xmin = 1349.2726
				xmax = 1349.3426
				text = "the"
			intervals [4258]:
				xmin = 1349.3426
				xmax = 1349.6826
				text = "bottom"
			intervals [4259]:
				xmin = 1349.6826
				xmax = 1349.7426
				text = "of"
			intervals [4260]:
				xmin = 1349.7426
				xmax = 1349.8226
				text = "a"
			intervals [4261]:
				xmin = 1349.8226
				xmax = 1350.0826
				text = "rock"
			intervals [4262]:
				xmin = 1350.0826
				xmax = 1350.6443
				text = ""
			intervals [4263]:
				xmin = 1350.6443
				xmax = 1350.7043
				text = "and"
			intervals [4264]:
				xmin = 1350.7043
				xmax = 1350.8743
				text = "put"
			intervals [4265]:
				xmin = 1350.8743
				xmax = 1350.9343
				text = "a"
			intervals [4266]:
				xmin = 1350.9343
				xmax = 1350.9643
				text = ""
			intervals [4267]:
				xmin = 1350.9643
				xmax = 1350.9943
				text = "<unk>"
			intervals [4268]:
				xmin = 1350.9943
				xmax = 1351.3843
				text = "in"
			intervals [4269]:
				xmin = 1351.3843
				xmax = 1351.6343
				text = "all"
			intervals [4270]:
				xmin = 1351.6343
				xmax = 1351.7343
				text = "of"
			intervals [4271]:
				xmin = 1351.7343
				xmax = 1351.8343
				text = "'em"
			intervals [4272]:
				xmin = 1351.8343
				xmax = 1351.9692
				text = ""
			intervals [4273]:
				xmin = 1351.9692
				xmax = 1352.2292
				text = "move"
			intervals [4274]:
				xmin = 1352.2292
				xmax = 1352.5392
				text = "off"
			intervals [4275]:
				xmin = 1352.5392
				xmax = 1352.6192
				text = "and"
			intervals [4276]:
				xmin = 1352.6192
				xmax = 1352.8692
				text = "the"
			intervals [4277]:
				xmin = 1352.8692
				xmax = 1353.3621
				text = ""
			intervals [4278]:
				xmin = 1353.3621
				xmax = 1353.4721
				text = "the"
			intervals [4279]:
				xmin = 1353.4721
				xmax = 1353.6721
				text = "one"
			intervals [4280]:
				xmin = 1353.6721
				xmax = 1353.8221
				text = "who"
			intervals [4281]:
				xmin = 1353.8221
				xmax = 1354.2421
				text = "live"
			intervals [4282]:
				xmin = 1354.2421
				xmax = 1354.4055
				text = ""
			intervals [4283]:
				xmin = 1354.4055
				xmax = 1354.5255
				text = "you"
			intervals [4284]:
				xmin = 1354.5255
				xmax = 1354.6555
				text = "know"
			intervals [4285]:
				xmin = 1354.6555
				xmax = 1354.7555
				text = "they"
			intervals [4286]:
				xmin = 1354.7555
				xmax = 1354.9255
				text = "gonna"
			intervals [4287]:
				xmin = 1354.9255
				xmax = 1355.2155
				text = "draw"
			intervals [4288]:
				xmin = 1355.2155
				xmax = 1355.2955
				text = "and"
			intervals [4289]:
				xmin = 1355.2955
				xmax = 1355.5755
				text = "shoot"
			intervals [4290]:
				xmin = 1355.5755
				xmax = 1355.7325
				text = ""
			intervals [4291]:
				xmin = 1355.7325
				xmax = 1355.7925
				text = "and"
			intervals [4292]:
				xmin = 1355.7925
				xmax = 1355.8625
				text = "the"
			intervals [4293]:
				xmin = 1355.8625
				xmax = 1356.0425
				text = "one"
			intervals [4294]:
				xmin = 1356.0425
				xmax = 1356.1925
				text = "who"
			intervals [4295]:
				xmin = 1356.1925
				xmax = 1356.5525
				text = "live"
			intervals [4296]:
				xmin = 1356.5525
				xmax = 1357.2667
				text = ""
			intervals [4297]:
				xmin = 1357.2667
				xmax = 1357.4167
				text = "would"
			intervals [4298]:
				xmin = 1357.4167
				xmax = 1357.6083
				text = ""
			intervals [4299]:
				xmin = 1357.6083
				xmax = 1357.9283
				text = "would"
			intervals [4300]:
				xmin = 1357.9283
				xmax = 1358.1383
				text = "get"
			intervals [4301]:
				xmin = 1358.1383
				xmax = 1358.2283
				text = "the"
			intervals [4302]:
				xmin = 1358.2283
				xmax = 1358.5583
				text = "gold"
			intervals [4303]:
				xmin = 1358.5583
				xmax = 1360.5032
				text = ""
			intervals [4304]:
				xmin = 1360.5032
				xmax = 1360.6132
				text = "but"
			intervals [4305]:
				xmin = 1360.6132
				xmax = 1362.6217
				text = ""
			intervals [4306]:
				xmin = 1362.6217
				xmax = 1362.7117
				text = "but"
			intervals [4307]:
				xmin = 1362.7117
				xmax = 1362.8817
				text = "not"
			intervals [4308]:
				xmin = 1362.8817
				xmax = 1363.2117
				text = "uh"
			intervals [4309]:
				xmin = 1363.2117
				xmax = 1363.2717
				text = ""
			intervals [4310]:
				xmin = 1363.2717
				xmax = 1363.4817
				text = "so"
			intervals [4311]:
				xmin = 1363.4817
				xmax = 1363.6517
				text = "then"
			intervals [4312]:
				xmin = 1363.6517
				xmax = 1363.8117
				text = ""
			intervals [4313]:
				xmin = 1363.8117
				xmax = 1364.1717
				text = "they"
			intervals [4314]:
				xmin = 1364.1717
				xmax = 1364.4161
				text = ""
			intervals [4315]:
				xmin = 1364.4161
				xmax = 1364.4761
				text = "they"
			intervals [4316]:
				xmin = 1364.4761
				xmax = 1364.6561
				text = "move"
			intervals [4317]:
				xmin = 1364.6561
				xmax = 1364.8361
				text = "on"
			intervals [4318]:
				xmin = 1364.8361
				xmax = 1365.0961
				text = "off"
			intervals [4319]:
				xmin = 1365.0961
				xmax = 1365.1261
				text = ""
			intervals [4320]:
				xmin = 1365.1261
				xmax = 1365.2161
				text = "and"
			intervals [4321]:
				xmin = 1365.2161
				xmax = 1365.6161
				text = "everything"
			intervals [4322]:
				xmin = 1365.6161
				xmax = 1366.6388
				text = ""
			intervals [4323]:
				xmin = 1366.6388
				xmax = 1366.7688
				text = "so"
			intervals [4324]:
				xmin = 1366.7688
				xmax = 1366.9288
				text = "they"
			intervals [4325]:
				xmin = 1366.9288
				xmax = 1367.2688
				text = "drew"
			intervals [4326]:
				xmin = 1367.2688
				xmax = 1367.4888
				text = "and"
			intervals [4327]:
				xmin = 1367.4888
				xmax = 1368.3019
				text = ""
			intervals [4328]:
				xmin = 1368.3019
				xmax = 1368.6119
				text = "lee"
			intervals [4329]:
				xmin = 1368.6119
				xmax = 1368.6919
				text = ""
			intervals [4330]:
				xmin = 1368.6919
				xmax = 1368.9719
				text = "uh"
			intervals [4331]:
				xmin = 1368.9719
				xmax = 1369.8195
				text = ""
			intervals [4332]:
				xmin = 1369.8195
				xmax = 1370.0195
				text = "clint"
			intervals [4333]:
				xmin = 1370.0195
				xmax = 1370.3995
				text = "eastwood"
			intervals [4334]:
				xmin = 1370.3995
				xmax = 1370.6995
				text = "shot"
			intervals [4335]:
				xmin = 1370.6995
				xmax = 1370.8595
				text = "lee"
			intervals [4336]:
				xmin = 1370.8595
				xmax = 1371.1495
				text = "van"
			intervals [4337]:
				xmin = 1371.1495
				xmax = 1371.1795
				text = ""
			intervals [4338]:
				xmin = 1371.1795
				xmax = 1371.5895
				text = "cleef"
			intervals [4339]:
				xmin = 1371.5895
				xmax = 1372.1712
				text = ""
			intervals [4340]:
				xmin = 1372.1712
				xmax = 1372.2912
				text = "but"
			intervals [4341]:
				xmin = 1372.2912
				xmax = 1372.6812
				text = "w"
			intervals [4342]:
				xmin = 1372.6812
				xmax = 1372.7322
				text = ""
			intervals [4343]:
				xmin = 1372.7322
				xmax = 1373.0822
				text = "eli"
			intervals [4344]:
				xmin = 1373.0822
				xmax = 1373.5422
				text = "wallach"
			intervals [4345]:
				xmin = 1373.5422
				xmax = 1375.0748
				text = ""
			intervals [4346]:
				xmin = 1375.0748
				xmax = 1375.3448
				text = "his"
			intervals [4347]:
				xmin = 1375.3448
				xmax = 1375.5848
				text = "gun"
			intervals [4348]:
				xmin = 1375.5848
				xmax = 1375.7748
				text = "was"
			intervals [4349]:
				xmin = 1375.7748
				xmax = 1376.0448
				text = "empty"
			intervals [4350]:
				xmin = 1376.0448
				xmax = 1376.2148
				text = "he"
			intervals [4351]:
				xmin = 1376.2148
				xmax = 1377.0648
				text = "<unk>"
			intervals [4352]:
				xmin = 1377.0648
				xmax = 1377.2191
				text = ""
			intervals [4353]:
				xmin = 1377.2191
				xmax = 1377.4491
				text = "clint"
			intervals [4354]:
				xmin = 1377.4491
				xmax = 1377.8091
				text = "eastwood"
			intervals [4355]:
				xmin = 1377.8091
				xmax = 1378.1891
				text = "had"
			intervals [4356]:
				xmin = 1378.1891
				xmax = 1378.5391
				text = "unloaded"
			intervals [4357]:
				xmin = 1378.5391
				xmax = 1378.7391
				text = "his"
			intervals [4358]:
				xmin = 1378.7391
				xmax = 1378.9391
				text = "gun"
			intervals [4359]:
				xmin = 1378.9391
				xmax = 1378.9991
				text = "the"
			intervals [4360]:
				xmin = 1378.9991
				xmax = 1379.2691
				text = "night"
			intervals [4361]:
				xmin = 1379.2691
				xmax = 1379.6191
				text = "before"
			intervals [4362]:
				xmin = 1379.6191
				xmax = 1380.7191
				text = "<unk>"
			intervals [4363]:
				xmin = 1380.7191
				xmax = 1380.8482
				text = ""
			intervals [4364]:
				xmin = 1380.8482
				xmax = 1382.1582
				text = "<unk>"
			intervals [4365]:
				xmin = 1382.1582
				xmax = 1382.2515
				text = ""
			intervals [4366]:
				xmin = 1382.2515
				xmax = 1382.3515
				text = "and"
			intervals [4367]:
				xmin = 1382.3515
				xmax = 1382.4515
				text = "he"
			intervals [4368]:
				xmin = 1382.4515
				xmax = 1382.6115
				text = "didn't"
			intervals [4369]:
				xmin = 1382.6115
				xmax = 1382.7215
				text = "know"
			intervals [4370]:
				xmin = 1382.7215
				xmax = 1382.8615
				text = "what"
			intervals [4371]:
				xmin = 1382.8615
				xmax = 1382.9415
				text = "to"
			intervals [4372]:
				xmin = 1382.9415
				xmax = 1383.1215
				text = "do"
			intervals [4373]:
				xmin = 1383.1215
				xmax = 1383.2415
				text = "then"
			intervals [4374]:
				xmin = 1383.2415
				xmax = 1383.4215
				text = "he"
			intervals [4375]:
				xmin = 1383.4215
				xmax = 1383.5715
				text = "was"
			intervals [4376]:
				xmin = 1383.5715
				xmax = 1383.9615
				text = "standing"
			intervals [4377]:
				xmin = 1383.9615
				xmax = 1384.2515
				text = "there"
			intervals [4378]:
				xmin = 1384.2515
				xmax = 1384.3133
				text = ""
			intervals [4379]:
				xmin = 1384.3133
				xmax = 1384.6333
				text = "looking"
			intervals [4380]:
				xmin = 1384.6333
				xmax = 1384.8233
				text = "like"
			intervals [4381]:
				xmin = 1384.8233
				xmax = 1384.8733
				text = ""
			intervals [4382]:
				xmin = 1384.8733
				xmax = 1384.9033
				text = "a"
			intervals [4383]:
				xmin = 1384.9033
				xmax = 1385.1033
				text = "fool"
			intervals [4384]:
				xmin = 1385.1033
				xmax = 1385.9333
				text = "<unk>"
			intervals [4385]:
				xmin = 1385.9333
				xmax = 1385.9668
				text = ""
			intervals [4386]:
				xmin = 1385.9668
				xmax = 1386.0668
				text = "with"
			intervals [4387]:
				xmin = 1386.0668
				xmax = 1386.2168
				text = "an"
			intervals [4388]:
				xmin = 1386.2168
				xmax = 1386.4468
				text = "empty"
			intervals [4389]:
				xmin = 1386.4468
				xmax = 1386.6268
				text = "gun"
			intervals [4390]:
				xmin = 1386.6268
				xmax = 1387.5368
				text = "<unk>"
			intervals [4391]:
				xmin = 1387.5368
				xmax = 1387.854
				text = ""
			intervals [4392]:
				xmin = 1387.854
				xmax = 1387.944
				text = "so"
			intervals [4393]:
				xmin = 1387.944
				xmax = 1388.204
				text = "he"
			intervals [4394]:
				xmin = 1388.204
				xmax = 1388.3704
				text = ""
			intervals [4395]:
				xmin = 1388.3704
				xmax = 1388.8504
				text = "finally"
			intervals [4396]:
				xmin = 1388.8504
				xmax = 1389.1004
				text = "makes"
			intervals [4397]:
				xmin = 1389.1004
				xmax = 1389.5663
				text = ""
			intervals [4398]:
				xmin = 1389.5663
				xmax = 1389.7863
				text = "he"
			intervals [4399]:
				xmin = 1389.7863
				xmax = 1389.9463
				text = "got"
			intervals [4400]:
				xmin = 1389.9463
				xmax = 1389.9763
				text = ""
			intervals [4401]:
				xmin = 1389.9763
				xmax = 1390.2763
				text = "mad"
			intervals [4402]:
				xmin = 1390.2763
				xmax = 1390.7063
				text = "because"
			intervals [4403]:
				xmin = 1390.7063
				xmax = 1392.3693
				text = ""
			intervals [4404]:
				xmin = 1392.3693
				xmax = 1392.5593
				text = "uh"
			intervals [4405]:
				xmin = 1392.5593
				xmax = 1392.807
				text = ""
			intervals [4406]:
				xmin = 1392.807
				xmax = 1393.047
				text = "clint"
			intervals [4407]:
				xmin = 1393.047
				xmax = 1393.467
				text = "eastwood"
			intervals [4408]:
				xmin = 1393.467
				xmax = 1393.497
				text = ""
			intervals [4409]:
				xmin = 1393.497
				xmax = 1393.667
				text = "had"
			intervals [4410]:
				xmin = 1393.667
				xmax = 1393.697
				text = ""
			intervals [4411]:
				xmin = 1393.697
				xmax = 1393.937
				text = "told"
			intervals [4412]:
				xmin = 1393.937
				xmax = 1394.097
				text = "him"
			intervals [4413]:
				xmin = 1394.097
				xmax = 1394.197
				text = "a"
			intervals [4414]:
				xmin = 1394.197
				xmax = 1394.467
				text = "lie"
			intervals [4415]:
				xmin = 1394.467
				xmax = 1394.707
				text = "about"
			intervals [4416]:
				xmin = 1394.707
				xmax = 1394.804
				text = ""
			intervals [4417]:
				xmin = 1394.804
				xmax = 1394.994
				text = "where"
			intervals [4418]:
				xmin = 1394.994
				xmax = 1395.084
				text = "the"
			intervals [4419]:
				xmin = 1395.084
				xmax = 1395.354
				text = "gold"
			intervals [4420]:
				xmin = 1395.354
				xmax = 1395.524
				text = "was"
			intervals [4421]:
				xmin = 1395.524
				xmax = 1395.614
				text = "and"
			intervals [4422]:
				xmin = 1395.614
				xmax = 1395.994
				text = "everything"
			intervals [4423]:
				xmin = 1395.994
				xmax = 1396.2604
				text = ""
			intervals [4424]:
				xmin = 1396.2604
				xmax = 1396.4004
				text = "then"
			intervals [4425]:
				xmin = 1396.4004
				xmax = 1396.4704
				text = "he"
			intervals [4426]:
				xmin = 1396.4704
				xmax = 1396.7804
				text = "made"
			intervals [4427]:
				xmin = 1396.7804
				xmax = 1396.8404
				text = "him"
			intervals [4428]:
				xmin = 1396.8404
				xmax = 1397.0804
				text = "dig"
			intervals [4429]:
				xmin = 1397.0804
				xmax = 1397.4304
				text = "again"
			intervals [4430]:
				xmin = 1397.4304
				xmax = 1397.6004
				text = "in"
			intervals [4431]:
				xmin = 1397.6004
				xmax = 1397.7504
				text = "the"
			intervals [4432]:
				xmin = 1397.7504
				xmax = 1397.8604
				text = ""
			intervals [4433]:
				xmin = 1397.8604
				xmax = 1398.0104
				text = "in"
			intervals [4434]:
				xmin = 1398.0104
				xmax = 1398.1104
				text = "the"
			intervals [4435]:
				xmin = 1398.1104
				xmax = 1398.3404
				text = "right"
			intervals [4436]:
				xmin = 1398.3404
				xmax = 1398.3704
				text = ""
			intervals [4437]:
				xmin = 1398.3704
				xmax = 1398.6404
				text = "grave"
			intervals [4438]:
				xmin = 1398.6404
				xmax = 1399.1002
				text = ""
			intervals [4439]:
				xmin = 1399.1002
				xmax = 1399.2102
				text = "and"
			intervals [4440]:
				xmin = 1399.2102
				xmax = 1399.3302
				text = "he"
			intervals [4441]:
				xmin = 1399.3302
				xmax = 1399.5102
				text = "come"
			intervals [4442]:
				xmin = 1399.5102
				xmax = 1399.6002
				text = "up"
			intervals [4443]:
				xmin = 1399.6002
				xmax = 1399.7102
				text = "with"
			intervals [4444]:
				xmin = 1399.7102
				xmax = 1399.8002
				text = "the"
			intervals [4445]:
				xmin = 1399.8002
				xmax = 1400.0602
				text = "money"
			intervals [4446]:
				xmin = 1400.0602
				xmax = 1400.5968
				text = ""
			intervals [4447]:
				xmin = 1400.5968
				xmax = 1400.6568
				text = "and"
			intervals [4448]:
				xmin = 1400.6568
				xmax = 1400.7768
				text = "he"
			intervals [4449]:
				xmin = 1400.7768
				xmax = 1401.0068
				text = "was"
			intervals [4450]:
				xmin = 1401.0068
				xmax = 1401.1168
				text = ""
			intervals [4451]:
				xmin = 1401.1168
				xmax = 1401.5268
				text = "looking"
			intervals [4452]:
				xmin = 1401.5268
				xmax = 1401.5768
				text = ""
			intervals [4453]:
				xmin = 1401.5768
				xmax = 1401.8968
				text = "counting"
			intervals [4454]:
				xmin = 1401.8968
				xmax = 1402.0168
				text = "'em-"
			intervals [4455]:
				xmin = 1402.0168
				xmax = 1402.0468
				text = ""
			intervals [4456]:
				xmin = 1402.0468
				xmax = 1402.1668
				text = "he"
			intervals [4457]:
				xmin = 1402.1668
				xmax = 1402.3668
				text = "was"
			intervals [4458]:
				xmin = 1402.3668
				xmax = 1402.770
				text = ""
			intervals [4459]:
				xmin = 1402.770
				xmax = 1402.840
				text = "he"
			intervals [4460]:
				xmin = 1402.840
				xmax = 1402.990
				text = "was"
			intervals [4461]:
				xmin = 1402.990
				xmax = 1403.230
				text = "throwing"
			intervals [4462]:
				xmin = 1403.230
				xmax = 1403.290
				text = "the"
			intervals [4463]:
				xmin = 1403.290
				xmax = 1403.570
				text = "money"
			intervals [4464]:
				xmin = 1403.570
				xmax = 1403.690
				text = "up"
			intervals [4465]:
				xmin = 1403.690
				xmax = 1403.730
				text = ""
			intervals [4466]:
				xmin = 1403.730
				xmax = 1403.810
				text = "and"
			intervals [4467]:
				xmin = 1403.810
				xmax = 1404.300
				text = "everything"
			intervals [4468]:
				xmin = 1404.300
				xmax = 1404.5377
				text = ""
			intervals [4469]:
				xmin = 1404.5377
				xmax = 1404.8077
				text = "having"
			intervals [4470]:
				xmin = 1404.8077
				xmax = 1405.1677
				text = "himself"
			intervals [4471]:
				xmin = 1405.1677
				xmax = 1405.2277
				text = "a"
			intervals [4472]:
				xmin = 1405.2277
				xmax = 1405.4177
				text = "good"
			intervals [4473]:
				xmin = 1405.4177
				xmax = 1405.8377
				text = "time"
			intervals [4474]:
				xmin = 1405.8377
				xmax = 1406.3531
				text = ""
			intervals [4475]:
				xmin = 1406.3531
				xmax = 1406.6731
				text = "and"
			intervals [4476]:
				xmin = 1406.6731
				xmax = 1407.0624
				text = ""
			intervals [4477]:
				xmin = 1407.0624
				xmax = 1407.3524
				text = "happened"
			intervals [4478]:
				xmin = 1407.3524
				xmax = 1407.4224
				text = "to"
			intervals [4479]:
				xmin = 1407.4224
				xmax = 1407.6624
				text = "look"
			intervals [4480]:
				xmin = 1407.6624
				xmax = 1407.8024
				text = "up"
			intervals [4481]:
				xmin = 1407.8024
				xmax = 1408.1481
				text = ""
			intervals [4482]:
				xmin = 1408.1481
				xmax = 1408.2381
				text = "and"
			intervals [4483]:
				xmin = 1408.2381
				xmax = 1408.5681
				text = "clint"
			intervals [4484]:
				xmin = 1408.5681
				xmax = 1408.8481
				text = "eastwood"
			intervals [4485]:
				xmin = 1408.8481
				xmax = 1409.0481
				text = "had"
			intervals [4486]:
				xmin = 1409.0481
				xmax = 1409.1481
				text = "a"
			intervals [4487]:
				xmin = 1409.1481
				xmax = 1409.3881
				text = "rope"
			intervals [4488]:
				xmin = 1409.3881
				xmax = 1409.5004
				text = ""
			intervals [4489]:
				xmin = 1409.5004
				xmax = 1409.5804
				text = "and"
			intervals [4490]:
				xmin = 1409.5804
				xmax = 1409.8204
				text = "then"
			intervals [4491]:
				xmin = 1409.8204
				xmax = 1409.9101
				text = ""
			intervals [4492]:
				xmin = 1409.9101
				xmax = 1410.0601
				text = "with"
			intervals [4493]:
				xmin = 1410.0601
				xmax = 1410.1301
				text = ""
			intervals [4494]:
				xmin = 1410.1301
				xmax = 1410.1601
				text = "th-"
			intervals [4495]:
				xmin = 1410.1601
				xmax = 1410.3601
				text = "the"
			intervals [4496]:
				xmin = 1410.3601
				xmax = 1410.6301
				text = "<unk>"
			intervals [4497]:
				xmin = 1410.6301
				xmax = 1410.7301
				text = "s"
			intervals [4498]:
				xmin = 1410.7301
				xmax = 1411.0201
				text = "noose"
			intervals [4499]:
				xmin = 1411.0201
				xmax = 1411.0501
				text = ""
			intervals [4500]:
				xmin = 1411.0501
				xmax = 1411.1601
				text = "on"
			intervals [4501]:
				xmin = 1411.1601
				xmax = 1411.2201
				text = "it"
			intervals [4502]:
				xmin = 1411.2201
				xmax = 1412.6901
				text = "<unk>"
			intervals [4503]:
				xmin = 1412.6901
				xmax = 1412.7457
				text = ""
			intervals [4504]:
				xmin = 1412.7457
				xmax = 1412.9657
				text = "and"
			intervals [4505]:
				xmin = 1412.9657
				xmax = 1413.3486
				text = ""
			intervals [4506]:
				xmin = 1413.3486
				xmax = 1413.5686
				text = "made"
			intervals [4507]:
				xmin = 1413.5686
				xmax = 1413.6886
				text = "him"
			intervals [4508]:
				xmin = 1413.6886
				xmax = 1413.7686
				text = ""
			intervals [4509]:
				xmin = 1413.7686
				xmax = 1413.9386
				text = "put"
			intervals [4510]:
				xmin = 1413.9386
				xmax = 1414.0386
				text = "it"
			intervals [4511]:
				xmin = 1414.0386
				xmax = 1414.2586
				text = "around"
			intervals [4512]:
				xmin = 1414.2586
				xmax = 1414.3686
				text = "his"
			intervals [4513]:
				xmin = 1414.3686
				xmax = 1414.6286
				text = "neck"
			intervals [4514]:
				xmin = 1414.6286
				xmax = 1414.9286
				text = "again"
			intervals [4515]:
				xmin = 1414.9286
				xmax = 1415.0586
				text = ""
			intervals [4516]:
				xmin = 1415.0586
				xmax = 1415.2486
				text = "and"
			intervals [4517]:
				xmin = 1415.2486
				xmax = 1415.5605
				text = ""
			intervals [4518]:
				xmin = 1415.5605
				xmax = 1415.8005
				text = "this"
			intervals [4519]:
				xmin = 1415.8005
				xmax = 1415.8505
				text = ""
			intervals [4520]:
				xmin = 1415.8505
				xmax = 1416.0305
				text = "this"
			intervals [4521]:
				xmin = 1416.0305
				xmax = 1416.2905
				text = "time"
			intervals [4522]:
				xmin = 1416.2905
				xmax = 1416.3905
				text = "he"
			intervals [4523]:
				xmin = 1416.3905
				xmax = 1416.6305
				text = "stood"
			intervals [4524]:
				xmin = 1416.6305
				xmax = 1416.7605
				text = "up"
			intervals [4525]:
				xmin = 1416.7605
				xmax = 1416.8805
				text = "on"
			intervals [4526]:
				xmin = 1416.8805
				xmax = 1417.1305
				text = "one"
			intervals [4527]:
				xmin = 1417.1305
				xmax = 1417.1905
				text = "of"
			intervals [4528]:
				xmin = 1417.1905
				xmax = 1417.3205
				text = "these"
			intervals [4529]:
				xmin = 1417.3205
				xmax = 1417.6705
				text = "grave"
			intervals [4530]:
				xmin = 1417.6705
				xmax = 1418.1905
				text = "markers"
			intervals [4531]:
				xmin = 1418.1905
				xmax = 1418.9466
				text = ""
			intervals [4532]:
				xmin = 1418.9466
				xmax = 1419.0666
				text = "and"
			intervals [4533]:
				xmin = 1419.0666
				xmax = 1419.1866
				text = "it"
			intervals [4534]:
				xmin = 1419.1866
				xmax = 1419.3208
				text = ""
			intervals [4535]:
				xmin = 1419.3208
				xmax = 1419.4708
				text = "you"
			intervals [4536]:
				xmin = 1419.4708
				xmax = 1419.5908
				text = "know"
			intervals [4537]:
				xmin = 1419.5908
				xmax = 1419.7308
				text = "it"
			intervals [4538]:
				xmin = 1419.7308
				xmax = 1419.9508
				text = "was"
			intervals [4539]:
				xmin = 1419.9508
				xmax = 1419.9908
				text = ""
			intervals [4540]:
				xmin = 1419.9908
				xmax = 1420.3908
				text = "rotten"
			intervals [4541]:
				xmin = 1420.3908
				xmax = 1420.6708
				text = "wood"
			intervals [4542]:
				xmin = 1420.6708
				xmax = 1420.7708
				text = "and"
			intervals [4543]:
				xmin = 1420.7708
				xmax = 1421.1908
				text = "everything"
			intervals [4544]:
				xmin = 1421.1908
				xmax = 1421.3908
				text = "and"
			intervals [4545]:
				xmin = 1421.3908
				xmax = 1421.891
				text = ""
			intervals [4546]:
				xmin = 1421.891
				xmax = 1422.191
				text = "if"
			intervals [4547]:
				xmin = 1422.191
				xmax = 1422.301
				text = "he"
			intervals [4548]:
				xmin = 1422.301
				xmax = 1422.441
				text = "had"
			intervals [4549]:
				xmin = 1422.441
				xmax = 1422.471
				text = ""
			intervals [4550]:
				xmin = 1422.471
				xmax = 1422.641
				text = "if"
			intervals [4551]:
				xmin = 1422.641
				xmax = 1422.751
				text = "he"
			intervals [4552]:
				xmin = 1422.751
				xmax = 1422.861
				text = "had"
			intervals [4553]:
				xmin = 1422.861
				xmax = 1423.211
				text = "slipped"
			intervals [4554]:
				xmin = 1423.211
				xmax = 1423.501
				text = "off"
			intervals [4555]:
				xmin = 1423.501
				xmax = 1423.591
				text = "of"
			intervals [4556]:
				xmin = 1423.591
				xmax = 1423.651
				text = "it"
			intervals [4557]:
				xmin = 1423.651
				xmax = 1423.771
				text = "he"
			intervals [4558]:
				xmin = 1423.771
				xmax = 1423.911
				text = "would"
			intervals [4559]:
				xmin = 1423.911
				xmax = 1424.001
				text = "have"
			intervals [4560]:
				xmin = 1424.001
				xmax = 1424.171
				text = "hung"
			intervals [4561]:
				xmin = 1424.171
				xmax = 1424.611
				text = "hisself"
			intervals [4562]:
				xmin = 1424.611
				xmax = 1424.7752
				text = ""
			intervals [4563]:
				xmin = 1424.7752
				xmax = 1425.3752
				text = "<unk>"
			intervals [4564]:
				xmin = 1425.3752
				xmax = 1425.4452
				text = "so"
			intervals [4565]:
				xmin = 1425.4452
				xmax = 1425.6652
				text = "he"
			intervals [4566]:
				xmin = 1425.6652
				xmax = 1425.9063
				text = ""
			intervals [4567]:
				xmin = 1425.9063
				xmax = 1426.0463
				text = "he"
			intervals [4568]:
				xmin = 1426.0463
				xmax = 1426.3063
				text = "left"
			intervals [4569]:
				xmin = 1426.3063
				xmax = 1426.3963
				text = "him"
			intervals [4570]:
				xmin = 1426.3963
				xmax = 1426.5263
				text = "his"
			intervals [4571]:
				xmin = 1426.5263
				xmax = 1426.7863
				text = "half"
			intervals [4572]:
				xmin = 1426.7863
				xmax = 1426.8463
				text = "of"
			intervals [4573]:
				xmin = 1426.8463
				xmax = 1426.9363
				text = "the"
			intervals [4574]:
				xmin = 1426.9363
				xmax = 1427.3263
				text = "gold"
			intervals [4575]:
				xmin = 1427.3263
				xmax = 1427.3763
				text = ""
			intervals [4576]:
				xmin = 1427.3763
				xmax = 1427.4963
				text = "uh"
			intervals [4577]:
				xmin = 1427.4963
				xmax = 1427.6589
				text = ""
			intervals [4578]:
				xmin = 1427.6589
				xmax = 1428.0089
				text = "and"
			intervals [4579]:
				xmin = 1428.0089
				xmax = 1428.2473
				text = ""
			intervals [4580]:
				xmin = 1428.2473
				xmax = 1428.4473
				text = "he"
			intervals [4581]:
				xmin = 1428.4473
				xmax = 1428.7373
				text = "rode"
			intervals [4582]:
				xmin = 1428.7373
				xmax = 1429.0973
				text = "off"
			intervals [4583]:
				xmin = 1429.0973
				xmax = 1429.8912
				text = ""
			intervals [4584]:
				xmin = 1429.8912
				xmax = 1430.0912
				text = "and"
			intervals [4585]:
				xmin = 1430.0912
				xmax = 1430.3912
				text = "left"
			intervals [4586]:
				xmin = 1430.3912
				xmax = 1430.4212
				text = ""
			intervals [4587]:
				xmin = 1430.4212
				xmax = 1430.6612
				text = "tied"
			intervals [4588]:
				xmin = 1430.6612
				xmax = 1430.7712
				text = "his"
			intervals [4589]:
				xmin = 1430.7712
				xmax = 1431.0412
				text = "hands"
			intervals [4590]:
				xmin = 1431.0412
				xmax = 1431.4412
				text = "behind"
			intervals [4591]:
				xmin = 1431.4412
				xmax = 1431.5312
				text = "him"
			intervals [4592]:
				xmin = 1431.5312
				xmax = 1431.797
				text = ""
			intervals [4593]:
				xmin = 1431.797
				xmax = 1431.887
				text = "with"
			intervals [4594]:
				xmin = 1431.887
				xmax = 1431.967
				text = "the"
			intervals [4595]:
				xmin = 1431.967
				xmax = 1432.207
				text = "rope"
			intervals [4596]:
				xmin = 1432.207
				xmax = 1432.447
				text = "around"
			intervals [4597]:
				xmin = 1432.447
				xmax = 1432.577
				text = "his"
			intervals [4598]:
				xmin = 1432.577
				xmax = 1432.807
				text = "neck"
			intervals [4599]:
				xmin = 1432.807
				xmax = 1432.867
				text = "and"
			intervals [4600]:
				xmin = 1432.867
				xmax = 1432.967
				text = "he"
			intervals [4601]:
				xmin = 1432.967
				xmax = 1433.077
				text = "was"
			intervals [4602]:
				xmin = 1433.077
				xmax = 1433.227
				text = "up"
			intervals [4603]:
				xmin = 1433.227
				xmax = 1433.307
				text = "on"
			intervals [4604]:
				xmin = 1433.307
				xmax = 1433.477
				text = "this"
			intervals [4605]:
				xmin = 1433.477
				xmax = 1433.787
				text = "grave"
			intervals [4606]:
				xmin = 1433.787
				xmax = 1434.177
				text = "marker"
			intervals [4607]:
				xmin = 1434.177
				xmax = 1434.6536
				text = ""
			intervals [4608]:
				xmin = 1434.6536
				xmax = 1435.2136
				text = "<unk>"
			intervals [4609]:
				xmin = 1435.2136
				xmax = 1435.3422
				text = ""
			intervals [4610]:
				xmin = 1435.3422
				xmax = 1435.5222
				text = "and"
			intervals [4611]:
				xmin = 1435.5222
				xmax = 1435.7222
				text = "he"
			intervals [4612]:
				xmin = 1435.7222
				xmax = 1435.9322
				text = "left"
			intervals [4613]:
				xmin = 1435.9322
				xmax = 1436.0622
				text = "his"
			intervals [4614]:
				xmin = 1436.0622
				xmax = 1436.2422
				text = "half"
			intervals [4615]:
				xmin = 1436.2422
				xmax = 1436.3022
				text = "of"
			intervals [4616]:
				xmin = 1436.3022
				xmax = 1436.4022
				text = "the"
			intervals [4617]:
				xmin = 1436.4022
				xmax = 1436.7122
				text = "gold"
			intervals [4618]:
				xmin = 1436.7122
				xmax = 1436.9122
				text = "there"
			intervals [4619]:
				xmin = 1436.9122
				xmax = 1437.0322
				text = "though"
			intervals [4620]:
				xmin = 1437.0322
				xmax = 1437.2122
				text = "he"
			intervals [4621]:
				xmin = 1437.2122
				xmax = 1437.4822
				text = "rode"
			intervals [4622]:
				xmin = 1437.4822
				xmax = 1437.7122
				text = "off"
			intervals [4623]:
				xmin = 1437.7122
				xmax = 1439.0513
				text = ""
			intervals [4624]:
				xmin = 1439.0513
				xmax = 1439.4613
				text = "he"
			intervals [4625]:
				xmin = 1439.4613
				xmax = 1439.5913
				text = "thought"
			intervals [4626]:
				xmin = 1439.5913
				xmax = 1439.6513
				text = "he"
			intervals [4627]:
				xmin = 1439.6513
				xmax = 1439.7413
				text = "was"
			intervals [4628]:
				xmin = 1439.7413
				xmax = 1439.8813
				text = "gonna"
			intervals [4629]:
				xmin = 1439.8813
				xmax = 1440.1813
				text = "leave"
			intervals [4630]:
				xmin = 1440.1813
				xmax = 1440.2613
				text = "him"
			intervals [4631]:
				xmin = 1440.2613
				xmax = 1440.4513
				text = "there"
			intervals [4632]:
				xmin = 1440.4513
				xmax = 1440.6013
				text = "he"
			intervals [4633]:
				xmin = 1440.6013
				xmax = 1440.7713
				text = "was"
			intervals [4634]:
				xmin = 1440.7713
				xmax = 1441.2013
				text = "scared"
			intervals [4635]:
				xmin = 1441.2013
				xmax = 1441.3951
				text = ""
			intervals [4636]:
				xmin = 1441.3951
				xmax = 1441.5651
				text = "but"
			intervals [4637]:
				xmin = 1441.5651
				xmax = 1442.064
				text = ""
			intervals [4638]:
				xmin = 1442.064
				xmax = 1442.234
				text = "but"
			intervals [4639]:
				xmin = 1442.234
				xmax = 1442.5229
				text = ""
			intervals [4640]:
				xmin = 1442.5229
				xmax = 1442.7029
				text = "clint"
			intervals [4641]:
				xmin = 1442.7029
				xmax = 1443.0229
				text = "eastwood"
			intervals [4642]:
				xmin = 1443.0229
				xmax = 1443.0529
				text = ""
			intervals [4643]:
				xmin = 1443.0529
				xmax = 1443.3029
				text = "got"
			intervals [4644]:
				xmin = 1443.3029
				xmax = 1443.9263
				text = ""
			intervals [4645]:
				xmin = 1443.9263
				xmax = 1444.4963
				text = "<unk>"
			intervals [4646]:
				xmin = 1444.4963
				xmax = 1444.6363
				text = "i"
			intervals [4647]:
				xmin = 1444.6363
				xmax = 1444.8663
				text = "know"
			intervals [4648]:
				xmin = 1444.8663
				xmax = 1444.9663
				text = "it"
			intervals [4649]:
				xmin = 1444.9663
				xmax = 1445.1763
				text = "was"
			intervals [4650]:
				xmin = 1445.1763
				xmax = 1445.4363
				text = "good"
			intervals [4651]:
				xmin = 1445.4363
				xmax = 1445.7811
				text = ""
			intervals [4652]:
				xmin = 1445.7811
				xmax = 1445.9511
				text = "good"
			intervals [4653]:
				xmin = 1445.9511
				xmax = 1446.2311
				text = "hundred"
			intervals [4654]:
				xmin = 1446.2311
				xmax = 1446.2911
				text = "and"
			intervals [4655]:
				xmin = 1446.2911
				xmax = 1446.5611
				text = "fifty"
			intervals [4656]:
				xmin = 1446.5611
				xmax = 1446.9811
				text = "yards"
			intervals [4657]:
				xmin = 1446.9811
				xmax = 1447.3711
				text = "away"
			intervals [4658]:
				xmin = 1447.3711
				xmax = 1447.8619
				text = ""
			intervals [4659]:
				xmin = 1447.8619
				xmax = 1447.9719
				text = "and"
			intervals [4660]:
				xmin = 1447.9719
				xmax = 1448.1719
				text = "he"
			intervals [4661]:
				xmin = 1448.1719
				xmax = 1448.4819
				text = "turned"
			intervals [4662]:
				xmin = 1448.4819
				xmax = 1448.7719
				text = "back"
			intervals [4663]:
				xmin = 1448.7719
				xmax = 1448.8819
				text = "<unk>"
			intervals [4664]:
				xmin = 1448.8819
				xmax = 1449.3008
				text = ""
			intervals [4665]:
				xmin = 1449.3008
				xmax = 1449.4208
				text = "and"
			intervals [4666]:
				xmin = 1449.4208
				xmax = 1449.7608
				text = "shot"
			intervals [4667]:
				xmin = 1449.7608
				xmax = 1449.8908
				text = "the"
			intervals [4668]:
				xmin = 1449.8908
				xmax = 1450.1108
				text = "rope"
			intervals [4669]:
				xmin = 1450.1108
				xmax = 1450.2419
				text = ""
			intervals [4670]:
				xmin = 1450.2419
				xmax = 1452.2519
				text = "<unk>"
			intervals [4671]:
				xmin = 1452.2519
				xmax = 1452.5529
				text = ""
			intervals [4672]:
				xmin = 1452.5529
				xmax = 1452.6629
				text = "and"
			intervals [4673]:
				xmin = 1452.6629
				xmax = 1452.6929
				text = "th-"
			intervals [4674]:
				xmin = 1452.6929
				xmax = 1452.8629
				text = "that"
			intervals [4675]:
				xmin = 1452.8629
				xmax = 1452.8929
				text = ""
			intervals [4676]:
				xmin = 1452.8929
				xmax = 1453.1729
				text = "that"
			intervals [4677]:
				xmin = 1453.1729
				xmax = 1453.2029
				text = ""
			intervals [4678]:
				xmin = 1453.2029
				xmax = 1453.3629
				text = "s"
			intervals [4679]:
				xmin = 1453.3629
				xmax = 1453.5429
				text = "how"
			intervals [4680]:
				xmin = 1453.5429
				xmax = 1453.6129
				text = "the"
			intervals [4681]:
				xmin = 1453.6129
				xmax = 1453.9329
				text = "picture"
			intervals [4682]:
				xmin = 1453.9329
				xmax = 1454.2729
				text = "ended"
			intervals [4683]:
				xmin = 1454.2729
				xmax = 1454.9578
				text = ""
			intervals [4684]:
				xmin = 1454.9578
				xmax = 1455.1378
				text = "i"
			intervals [4685]:
				xmin = 1455.1378
				xmax = 1455.2478
				text = "don't"
			intervals [4686]:
				xmin = 1455.2478
				xmax = 1455.3678
				text = "want"
			intervals [4687]:
				xmin = 1455.3678
				xmax = 1455.4278
				text = "to"
			intervals [4688]:
				xmin = 1455.4278
				xmax = 1455.6278
				text = "use"
			intervals [4689]:
				xmin = 1455.6278
				xmax = 1455.7478
				text = "some"
			intervals [4690]:
				xmin = 1455.7478
				xmax = 1455.8078
				text = "of"
			intervals [4691]:
				xmin = 1455.8078
				xmax = 1455.8978
				text = "the"
			intervals [4692]:
				xmin = 1455.8978
				xmax = 1456.2678
				text = "language"
			intervals [4693]:
				xmin = 1456.2678
				xmax = 1456.3578
				text = "that"
			intervals [4694]:
				xmin = 1456.3578
				xmax = 1456.4578
				text = "he"
			intervals [4695]:
				xmin = 1456.4578
				xmax = 1456.8478
				text = "used"
			intervals [4696]:
				xmin = 1456.8478
				xmax = 1456.9378
				text = "but"
			intervals [4697]:
				xmin = 1456.9378
				xmax = 1457.8478
				text = "<unk>"
			intervals [4698]:
				xmin = 1457.8478
				xmax = 1457.9051
				text = ""
			intervals [4699]:
				xmin = 1457.9051
				xmax = 1458.0251
				text = "what"
			intervals [4700]:
				xmin = 1458.0251
				xmax = 1458.1551
				text = "he"
			intervals [4701]:
				xmin = 1458.1551
				xmax = 1458.5251
				text = "called"
			intervals [4702]:
				xmin = 1458.5251
				xmax = 1458.6751
				text = "him"
			intervals [4703]:
				xmin = 1458.6751
				xmax = 1458.7051
				text = ""
			intervals [4704]:
				xmin = 1458.7051
				xmax = 1458.7951
				text = "but"
			intervals [4705]:
				xmin = 1458.7951
				xmax = 1458.9551
				text = "he"
			intervals [4706]:
				xmin = 1458.9551
				xmax = 1459.4632
				text = ""
			intervals [4707]:
				xmin = 1459.4632
				xmax = 1459.5032
				text = "i"
			intervals [4708]:
				xmin = 1459.5032
				xmax = 1459.6032
				text = "mean"
			intervals [4709]:
				xmin = 1459.6032
				xmax = 1459.7032
				text = "it"
			intervals [4710]:
				xmin = 1459.7032
				xmax = 1459.8032
				text = "was"
			intervals [4711]:
				xmin = 1459.8032
				xmax = 1459.8732
				text = ""
			intervals [4712]:
				xmin = 1459.8732
				xmax = 1460.1032
				text = "pretty"
			intervals [4713]:
				xmin = 1460.1032
				xmax = 1460.3232
				text = "good"
			intervals [4714]:
				xmin = 1460.3232
				xmax = 1460.5632
				text = "though"
			intervals [4715]:
				xmin = 1460.5632
				xmax = 1468.2412
				text = ""
			intervals [4716]:
				xmin = 1468.2412
				xmax = 1468.4312
				text = "uh"
			intervals [4717]:
				xmin = 1468.4312
				xmax = 1469.5472
				text = ""
			intervals [4718]:
				xmin = 1469.5472
				xmax = 1469.9272
				text = "<unk>"
			intervals [4719]:
				xmin = 1469.9272
				xmax = 1471.1124
				text = ""
			intervals [4720]:
				xmin = 1471.1124
				xmax = 1471.4224
				text = "no"
			intervals [4721]:
				xmin = 1471.4224
				xmax = 1471.5724
				text = "i"
			intervals [4722]:
				xmin = 1471.5724
				xmax = 1471.8724
				text = "never"
			intervals [4723]:
				xmin = 1471.8724
				xmax = 1472.0424
				text = "had"
			intervals [4724]:
				xmin = 1472.0424
				xmax = 1472.1024
				text = "a"
			intervals [4725]:
				xmin = 1472.1024
				xmax = 1472.4324
				text = "pet"
			intervals [4726]:
				xmin = 1472.4324
				xmax = 1474.6113
				text = ""
			intervals [4727]:
				xmin = 1474.6113
				xmax = 1474.7013
				text = "i"
			intervals [4728]:
				xmin = 1474.7013
				xmax = 1474.9513
				text = "was"
			intervals [4729]:
				xmin = 1474.9513
				xmax = 1476.1689
				text = ""
			intervals [4730]:
				xmin = 1476.1689
				xmax = 1476.4889
				text = "uh"
			intervals [4731]:
				xmin = 1476.4889
				xmax = 1476.6989
				text = "one"
			intervals [4732]:
				xmin = 1476.6989
				xmax = 1476.9489
				text = "thing"
			intervals [4733]:
				xmin = 1476.9489
				xmax = 1476.9789
				text = ""
			intervals [4734]:
				xmin = 1476.9789
				xmax = 1477.1089
				text = "uh"
			intervals [4735]:
				xmin = 1477.1089
				xmax = 1478.999
				text = ""
			intervals [4736]:
				xmin = 1478.999
				xmax = 1479.039
				text = "i"
			intervals [4737]:
				xmin = 1479.039
				xmax = 1479.339
				text = "guess"
			intervals [4738]:
				xmin = 1479.339
				xmax = 1479.709
				text = "i"
			intervals [4739]:
				xmin = 1479.709
				xmax = 1479.7643
				text = ""
			intervals [4740]:
				xmin = 1479.7643
				xmax = 1480.0343
				text = "couldn't"
			intervals [4741]:
				xmin = 1480.0343
				xmax = 1480.3643
				text = "afford"
			intervals [4742]:
				xmin = 1480.3643
				xmax = 1480.4343
				text = "a"
			intervals [4743]:
				xmin = 1480.4343
				xmax = 1480.7943
				text = "dog"
			intervals [4744]:
				xmin = 1480.7943
				xmax = 1480.8243
				text = ""
			intervals [4745]:
				xmin = 1480.8243
				xmax = 1481.5743
				text = "<unk>"
			intervals [4746]:
				xmin = 1481.5743
				xmax = 1481.6208
				text = ""
			intervals [4747]:
				xmin = 1481.6208
				xmax = 1481.6808
				text = "i"
			intervals [4748]:
				xmin = 1481.6808
				xmax = 1481.9008
				text = "always"
			intervals [4749]:
				xmin = 1481.9008
				xmax = 1482.1308
				text = "wanted"
			intervals [4750]:
				xmin = 1482.1308
				xmax = 1482.2208
				text = "a"
			intervals [4751]:
				xmin = 1482.2208
				xmax = 1482.2908
				text = ""
			intervals [4752]:
				xmin = 1482.2908
				xmax = 1482.6108
				text = "dog"
			intervals [4753]:
				xmin = 1482.6108
				xmax = 1482.7308
				text = "i"
			intervals [4754]:
				xmin = 1482.7308
				xmax = 1482.9008
				text = "used"
			intervals [4755]:
				xmin = 1482.9008
				xmax = 1483.0208
				text = "to"
			intervals [4756]:
				xmin = 1483.0208
				xmax = 1483.2308
				text = "bring"
			intervals [4757]:
				xmin = 1483.2308
				xmax = 1483.3608
				text = "'em"
			intervals [4758]:
				xmin = 1483.3608
				xmax = 1483.6208
				text = "home"
			intervals [4759]:
				xmin = 1483.6208
				xmax = 1483.7636
				text = ""
			intervals [4760]:
				xmin = 1483.7636
				xmax = 1483.7936
				text = "a"
			intervals [4761]:
				xmin = 1483.7936
				xmax = 1483.9736
				text = "couple"
			intervals [4762]:
				xmin = 1483.9736
				xmax = 1484.2936
				text = "times"
			intervals [4763]:
				xmin = 1484.2936
				xmax = 1484.4336
				text = "my"
			intervals [4764]:
				xmin = 1484.4336
				xmax = 1484.7336
				text = "father"
			intervals [4765]:
				xmin = 1484.7336
				xmax = 1484.9636
				text = "always"
			intervals [4766]:
				xmin = 1484.9636
				xmax = 1485.1736
				text = "made"
			intervals [4767]:
				xmin = 1485.1736
				xmax = 1485.2536
				text = "me"
			intervals [4768]:
				xmin = 1485.2536
				xmax = 1485.3736
				text = "get"
			intervals [4769]:
				xmin = 1485.3736
				xmax = 1485.5936
				text = "rid"
			intervals [4770]:
				xmin = 1485.5936
				xmax = 1485.7236
				text = "of"
			intervals [4771]:
				xmin = 1485.7236
				xmax = 1485.8336
				text = "them"
			intervals [4772]:
				xmin = 1485.8336
				xmax = 1488.6082
				text = ""
			intervals [4773]:
				xmin = 1488.6082
				xmax = 1489.0382
				text = "well"
			intervals [4774]:
				xmin = 1489.0382
				xmax = 1489.0682
				text = ""
			intervals [4775]:
				xmin = 1489.0682
				xmax = 1489.3482
				text = "yes"
			intervals [4776]:
				xmin = 1489.3482
				xmax = 1489.5582
				text = "they"
			intervals [4777]:
				xmin = 1489.5582
				xmax = 1489.6482
				text = "eat"
			intervals [4778]:
				xmin = 1489.6482
				xmax = 1489.7882
				text = "too"
			intervals [4779]:
				xmin = 1489.7882
				xmax = 1490.0882
				text = "much"
			intervals [4780]:
				xmin = 1490.0882
				xmax = 1490.3382
				text = "and"
			intervals [4781]:
				xmin = 1490.3382
				xmax = 1490.728
				text = ""
			intervals [4782]:
				xmin = 1490.728
				xmax = 1490.758
				text = "i"
			intervals [4783]:
				xmin = 1490.758
				xmax = 1490.918
				text = "mean"
			intervals [4784]:
				xmin = 1490.918
				xmax = 1491.018
				text = "i"
			intervals [4785]:
				xmin = 1491.018
				xmax = 1491.338
				text = "had"
			intervals [4786]:
				xmin = 1491.338
				xmax = 1492.1413
				text = ""
			intervals [4787]:
				xmin = 1492.1413
				xmax = 1492.4913
				text = "six"
			intervals [4788]:
				xmin = 1492.4913
				xmax = 1492.8713
				text = "sisters"
			intervals [4789]:
				xmin = 1492.8713
				xmax = 1492.9813
				text = "and"
			intervals [4790]:
				xmin = 1492.9813
				xmax = 1493.0613
				text = "a"
			intervals [4791]:
				xmin = 1493.0613
				xmax = 1493.4413
				text = "brother"
			intervals [4792]:
				xmin = 1493.4413
				xmax = 1493.5813
				text = "so"
			intervals [4793]:
				xmin = 1493.5813
				xmax = 1493.6113
				text = ""
			intervals [4794]:
				xmin = 1493.6113
				xmax = 1493.7613
				text = "we"
			intervals [4795]:
				xmin = 1493.7613
				xmax = 1493.9213
				text = ""
			intervals [4796]:
				xmin = 1493.9213
				xmax = 1494.0513
				text = "they"
			intervals [4797]:
				xmin = 1494.0513
				xmax = 1494.3013
				text = "couldn't"
			intervals [4798]:
				xmin = 1494.3013
				xmax = 1494.5913
				text = "afford"
			intervals [4799]:
				xmin = 1494.5913
				xmax = 1494.6513
				text = "to"
			intervals [4800]:
				xmin = 1494.6513
				xmax = 1494.9213
				text = "feed"
			intervals [4801]:
				xmin = 1494.9213
				xmax = 1495.0213
				text = "a"
			intervals [4802]:
				xmin = 1495.0213
				xmax = 1495.0613
				text = ""
			intervals [4803]:
				xmin = 1495.0613
				xmax = 1495.4013
				text = "dog"
			intervals [4804]:
				xmin = 1495.4013
				xmax = 1495.972
				text = ""
			intervals [4805]:
				xmin = 1495.972
				xmax = 1496.062
				text = "and"
			intervals [4806]:
				xmin = 1496.062
				xmax = 1496.092
				text = ""
			intervals [4807]:
				xmin = 1496.092
				xmax = 1496.152
				text = "my"
			intervals [4808]:
				xmin = 1496.152
				xmax = 1496.182
				text = ""
			intervals [4809]:
				xmin = 1496.182
				xmax = 1496.502
				text = "father"
			intervals [4810]:
				xmin = 1496.502
				xmax = 1496.592
				text = "was"
			intervals [4811]:
				xmin = 1496.592
				xmax = 1496.662
				text = "the"
			intervals [4812]:
				xmin = 1496.662
				xmax = 1496.822
				text = "only"
			intervals [4813]:
				xmin = 1496.822
				xmax = 1496.982
				text = "one"
			intervals [4814]:
				xmin = 1496.982
				xmax = 1497.482
				text = "working"
			intervals [4815]:
				xmin = 1497.482
				xmax = 1505.859
				text = ""
			intervals [4816]:
				xmin = 1505.859
				xmax = 1506.329
				text = "well"
			intervals [4817]:
				xmin = 1506.329
				xmax = 1506.708
				text = ""
			intervals [4818]:
				xmin = 1506.708
				xmax = 1507.158
				text = "nothing"
			intervals [4819]:
				xmin = 1507.158
				xmax = 1507.458
				text = "really"
			intervals [4820]:
				xmin = 1507.458
				xmax = 1507.738
				text = "<unk>"
			intervals [4821]:
				xmin = 1507.738
				xmax = 1508.008
				text = "only"
			intervals [4822]:
				xmin = 1508.008
				xmax = 1508.5524
				text = ""
			intervals [4823]:
				xmin = 1508.5524
				xmax = 1508.7624
				text = "only"
			intervals [4824]:
				xmin = 1508.7624
				xmax = 1508.9424
				text = "what"
			intervals [4825]:
				xmin = 1508.9424
				xmax = 1509.0024
				text = "i"
			intervals [4826]:
				xmin = 1509.0024
				xmax = 1509.2524
				text = "had"
			intervals [4827]:
				xmin = 1509.2524
				xmax = 1509.2824
				text = ""
			intervals [4828]:
				xmin = 1509.2824
				xmax = 1509.4124
				text = "to"
			intervals [4829]:
				xmin = 1509.4124
				xmax = 1510.0524
				text = "<unk>"
			intervals [4830]:
				xmin = 1510.0524
				xmax = 1510.8268
				text = ""
			intervals [4831]:
				xmin = 1510.8268
				xmax = 1510.9468
				text = "i"
			intervals [4832]:
				xmin = 1510.9468
				xmax = 1511.0768
				text = "would"
			intervals [4833]:
				xmin = 1511.0768
				xmax = 1511.3368
				text = "take"
			intervals [4834]:
				xmin = 1511.3368
				xmax = 1511.4068
				text = "a"
			intervals [4835]:
				xmin = 1511.4068
				xmax = 1511.7068
				text = "few"
			intervals [4836]:
				xmin = 1511.7068
				xmax = 1512.1168
				text = "things"
			intervals [4837]:
				xmin = 1512.1168
				xmax = 1512.2068
				text = "you"
			intervals [4838]:
				xmin = 1512.2068
				xmax = 1512.3868
				text = "know"
			intervals [4839]:
				xmin = 1512.3868
				xmax = 1512.4268
				text = ""
			intervals [4840]:
				xmin = 1512.4268
				xmax = 1512.5968
				text = "but"
			intervals [4841]:
				xmin = 1512.5968
				xmax = 1513.6083
				text = ""
			intervals [4842]:
				xmin = 1513.6083
				xmax = 1513.7783
				text = "i"
			intervals [4843]:
				xmin = 1513.7783
				xmax = 1513.8583
				text = ""
			intervals [4844]:
				xmin = 1513.8583
				xmax = 1514.1083
				text = "took"
			intervals [4845]:
				xmin = 1514.1083
				xmax = 1514.2283
				text = "a"
			intervals [4846]:
				xmin = 1514.2283
				xmax = 1515.3183
				text = ""
			intervals [4847]:
				xmin = 1515.3183
				xmax = 1515.5683
				text = "uh"
			intervals [4848]:
				xmin = 1515.5683
				xmax = 1515.806
				text = ""
			intervals [4849]:
				xmin = 1515.806
				xmax = 1515.976
				text = "took"
			intervals [4850]:
				xmin = 1515.976
				xmax = 1516.766
				text = "electricity"
			intervals [4851]:
				xmin = 1516.766
				xmax = 1516.986
				text = "for"
			intervals [4852]:
				xmin = 1516.986
				xmax = 1517.1569
				text = ""
			intervals [4853]:
				xmin = 1517.1569
				xmax = 1517.3969
				text = "and"
			intervals [4854]:
				xmin = 1517.3969
				xmax = 1517.4469
				text = ""
			intervals [4855]:
				xmin = 1517.4469
				xmax = 1517.6769
				text = "so"
			intervals [4856]:
				xmin = 1517.6769
				xmax = 1517.7969
				text = "when"
			intervals [4857]:
				xmin = 1517.7969
				xmax = 1517.9069
				text = "i"
			intervals [4858]:
				xmin = 1517.9069
				xmax = 1518.5129
				text = ""
			intervals [4859]:
				xmin = 1518.5129
				xmax = 1518.7129
				text = "got"
			intervals [4860]:
				xmin = 1518.7129
				xmax = 1518.8684
				text = ""
			intervals [4861]:
				xmin = 1518.8684
				xmax = 1519.1484
				text = "tired"
			intervals [4862]:
				xmin = 1519.1484
				xmax = 1519.2084
				text = "of"
			intervals [4863]:
				xmin = 1519.2084
				xmax = 1519.4984
				text = "that"
			intervals [4864]:
				xmin = 1519.4984
				xmax = 1520.1789
				text = ""
			intervals [4865]:
				xmin = 1520.1789
				xmax = 1520.3789
				text = "took"
			intervals [4866]:
				xmin = 1520.3789
				xmax = 1520.4189
				text = ""
			intervals [4867]:
				xmin = 1520.4189
				xmax = 1520.7589
				text = "printing"
			intervals [4868]:
				xmin = 1520.7589
				xmax = 1520.9789
				text = "for"
			intervals [4869]:
				xmin = 1520.9789
				xmax = 1521.4289
				text = "awhile"
			intervals [4870]:
				xmin = 1521.4289
				xmax = 1521.5981
				text = ""
			intervals [4871]:
				xmin = 1521.5981
				xmax = 1521.7281
				text = "and"
			intervals [4872]:
				xmin = 1521.7281
				xmax = 1522.5699
				text = ""
			intervals [4873]:
				xmin = 1522.5699
				xmax = 1522.6999
				text = "got"
			intervals [4874]:
				xmin = 1522.6999
				xmax = 1522.7299
				text = ""
			intervals [4875]:
				xmin = 1522.7299
				xmax = 1522.9699
				text = "tired"
			intervals [4876]:
				xmin = 1522.9699
				xmax = 1523.0299
				text = "of"
			intervals [4877]:
				xmin = 1523.0299
				xmax = 1523.2399
				text = "that"
			intervals [4878]:
				xmin = 1523.2399
				xmax = 1524.2352
				text = ""
			intervals [4879]:
				xmin = 1524.2352
				xmax = 1524.3752
				text = "but"
			intervals [4880]:
				xmin = 1524.3752
				xmax = 1524.5352
				text = "one"
			intervals [4881]:
				xmin = 1524.5352
				xmax = 1524.6152
				text = "of"
			intervals [4882]:
				xmin = 1524.6152
				xmax = 1524.7152
				text = "the"
			intervals [4883]:
				xmin = 1524.7152
				xmax = 1524.862
				text = ""
			intervals [4884]:
				xmin = 1524.862
				xmax = 1525.142
				text = "main"
			intervals [4885]:
				xmin = 1525.142
				xmax = 1525.592
				text = "reasons"
			intervals [4886]:
				xmin = 1525.592
				xmax = 1525.622
				text = ""
			intervals [4887]:
				xmin = 1525.622
				xmax = 1525.962
				text = "was"
			intervals [4888]:
				xmin = 1525.962
				xmax = 1527.5909
				text = ""
			intervals [4889]:
				xmin = 1527.5909
				xmax = 1527.6709
				text = "i"
			intervals [4890]:
				xmin = 1527.6709
				xmax = 1527.8609
				text = "just"
			intervals [4891]:
				xmin = 1527.8609
				xmax = 1528.1809
				text = "wasn't"
			intervals [4892]:
				xmin = 1528.1809
				xmax = 1528.2209
				text = ""
			intervals [4893]:
				xmin = 1528.2209
				xmax = 1528.4209
				text = "too"
			intervals [4894]:
				xmin = 1528.4209
				xmax = 1528.9009
				text = "interested"
			intervals [4895]:
				xmin = 1528.9009
				xmax = 1529.0109
				text = "in"
			intervals [4896]:
				xmin = 1529.0109
				xmax = 1529.5009
				text = "school"
			intervals [4897]:
				xmin = 1529.5009
				xmax = 1529.6809
				text = "and"
			intervals [4898]:
				xmin = 1529.6809
				xmax = 1530.4138
				text = ""
			intervals [4899]:
				xmin = 1530.4138
				xmax = 1531.0938
				text = "<unk>"
			intervals [4900]:
				xmin = 1531.0938
				xmax = 1531.8036
				text = ""
			intervals [4901]:
				xmin = 1531.8036
				xmax = 1532.0636
				text = "excuse"
			intervals [4902]:
				xmin = 1532.0636
				xmax = 1532.1236
				text = "me"
			intervals [4903]:
				xmin = 1532.1236
				xmax = 1533.1161
				text = ""
			intervals [4904]:
				xmin = 1533.1161
				xmax = 1533.2061
				text = "and"
			intervals [4905]:
				xmin = 1533.2061
				xmax = 1533.3161
				text = "then"
			intervals [4906]:
				xmin = 1533.3161
				xmax = 1533.3861
				text = ""
			intervals [4907]:
				xmin = 1533.3861
				xmax = 1533.4361
				text = "uh"
			intervals [4908]:
				xmin = 1533.4361
				xmax = 1533.5161
				text = ""
			intervals [4909]:
				xmin = 1533.5161
				xmax = 1533.6661
				text = "i"
			intervals [4910]:
				xmin = 1533.6661
				xmax = 1533.8161
				text = "would"
			intervals [4911]:
				xmin = 1533.8161
				xmax = 1534.3987
				text = ""
			intervals [4912]:
				xmin = 1534.3987
				xmax = 1534.7087
				text = "maybe"
			intervals [4913]:
				xmin = 1534.7087
				xmax = 1534.7987
				text = "i"
			intervals [4914]:
				xmin = 1534.7987
				xmax = 1534.8487
				text = "d"
			intervals [4915]:
				xmin = 1534.8487
				xmax = 1535.2487
				text = "go"
			intervals [4916]:
				xmin = 1535.2487
				xmax = 1536.6576
				text = ""
			intervals [4917]:
				xmin = 1536.6576
				xmax = 1536.9376
				text = "during"
			intervals [4918]:
				xmin = 1536.9376
				xmax = 1537.0176
				text = "the"
			intervals [4919]:
				xmin = 1537.0176
				xmax = 1537.5076
				text = "fall"
			intervals [4920]:
				xmin = 1537.5076
				xmax = 1537.8839
				text = ""
			intervals [4921]:
				xmin = 1537.8839
				xmax = 1538.2139
				text = "til"
			intervals [4922]:
				xmin = 1538.2139
				xmax = 1538.2539
				text = ""
			intervals [4923]:
				xmin = 1538.2539
				xmax = 1538.8839
				text = "<unk>"
			intervals [4924]:
				xmin = 1538.8839
				xmax = 1539.5929
				text = ""
			intervals [4925]:
				xmin = 1539.5929
				xmax = 1539.7829
				text = "til"
			intervals [4926]:
				xmin = 1539.7829
				xmax = 1540.0329
				text = "after"
			intervals [4927]:
				xmin = 1540.0329
				xmax = 1540.4829
				text = "football"
			intervals [4928]:
				xmin = 1540.4829
				xmax = 1540.8029
				text = "season"
			intervals [4929]:
				xmin = 1540.8029
				xmax = 1540.9529
				text = "was"
			intervals [4930]:
				xmin = 1540.9529
				xmax = 1541.1629
				text = "over"
			intervals [4931]:
				xmin = 1541.1629
				xmax = 1541.2729
				text = "and"
			intervals [4932]:
				xmin = 1541.2729
				xmax = 1541.3729
				text = "i"
			intervals [4933]:
				xmin = 1541.3729
				xmax = 1541.4229
				text = "d"
			intervals [4934]:
				xmin = 1541.4229
				xmax = 1541.7729
				text = "drop"
			intervals [4935]:
				xmin = 1541.7729
				xmax = 1541.9529
				text = "out"
			intervals [4936]:
				xmin = 1541.9529
				xmax = 1542.2629
				text = "when"
			intervals [4937]:
				xmin = 1542.2629
				xmax = 1542.3378
				text = ""
			intervals [4938]:
				xmin = 1542.3378
				xmax = 1542.5278
				text = "when"
			intervals [4939]:
				xmin = 1542.5278
				xmax = 1542.6078
				text = "the"
			intervals [4940]:
				xmin = 1542.6078
				xmax = 1542.8678
				text = "weather"
			intervals [4941]:
				xmin = 1542.8678
				xmax = 1543.1378
				text = "start"
			intervals [4942]:
				xmin = 1543.1378
				xmax = 1543.4078
				text = "getting"
			intervals [4943]:
				xmin = 1543.4078
				xmax = 1543.6778
				text = "warm"
			intervals [4944]:
				xmin = 1543.6778
				xmax = 1544.0541
				text = ""
			intervals [4945]:
				xmin = 1544.0541
				xmax = 1544.2441
				text = "and"
			intervals [4946]:
				xmin = 1544.2441
				xmax = 1544.4141
				text = "go"
			intervals [4947]:
				xmin = 1544.4141
				xmax = 1544.5741
				text = "back"
			intervals [4948]:
				xmin = 1544.5741
				xmax = 1544.6341
				text = "to"
			intervals [4949]:
				xmin = 1544.6341
				xmax = 1544.7641
				text = "where"
			intervals [4950]:
				xmin = 1544.7641
				xmax = 1544.8641
				text = "i"
			intervals [4951]:
				xmin = 1544.8641
				xmax = 1545.2541
				text = "stayed"
			intervals [4952]:
				xmin = 1545.2541
				xmax = 1545.4141
				text = "i"
			intervals [4953]:
				xmin = 1545.4141
				xmax = 1545.5082
				text = ""
			intervals [4954]:
				xmin = 1545.5082
				xmax = 1545.7282
				text = "think"
			intervals [4955]:
				xmin = 1545.7282
				xmax = 1545.7982
				text = "i"
			intervals [4956]:
				xmin = 1545.7982
				xmax = 1546.0482
				text = "stayed"
			intervals [4957]:
				xmin = 1546.0482
				xmax = 1546.1282
				text = "in"
			intervals [4958]:
				xmin = 1546.1282
				xmax = 1546.3682
				text = "high"
			intervals [4959]:
				xmin = 1546.3682
				xmax = 1546.6882
				text = "school"
			intervals [4960]:
				xmin = 1546.6882
				xmax = 1546.8082
				text = "for"
			intervals [4961]:
				xmin = 1546.8082
				xmax = 1547.0182
				text = "about"
			intervals [4962]:
				xmin = 1547.0182
				xmax = 1547.3419
				text = ""
			intervals [4963]:
				xmin = 1547.3419
				xmax = 1548.1319
				text = "<unk>"
			intervals [4964]:
				xmin = 1548.1319
				xmax = 1548.2521
				text = ""
			intervals [4965]:
				xmin = 1548.2521
				xmax = 1548.5121
				text = "five"
			intervals [4966]:
				xmin = 1548.5121
				xmax = 1548.8121
				text = "six"
			intervals [4967]:
				xmin = 1548.8121
				xmax = 1548.9121
				text = "years"
			intervals [4968]:
				xmin = 1548.9121
				xmax = 1548.9421
				text = ""
			intervals [4969]:
				xmin = 1548.9421
				xmax = 1550.4321
				text = "<unk>"
			intervals [4970]:
				xmin = 1550.4321
				xmax = 1560.2305
				text = ""
			intervals [4971]:
				xmin = 1560.2305
				xmax = 1560.7605
				text = "well"
			intervals [4972]:
				xmin = 1560.7605
				xmax = 1563.8526
				text = ""
			intervals [4973]:
				xmin = 1563.8526
				xmax = 1563.9626
				text = "i"
			intervals [4974]:
				xmin = 1563.9626
				xmax = 1564.4426
				text = "imagine"
			intervals [4975]:
				xmin = 1564.4426
				xmax = 1564.5826
				text = "they're"
			intervals [4976]:
				xmin = 1564.5826
				xmax = 1564.6526
				text = "the"
			intervals [4977]:
				xmin = 1564.6526
				xmax = 1564.6826
				text = ""
			intervals [4978]:
				xmin = 1564.6826
				xmax = 1565.1326
				text = "same"
			intervals [4979]:
				xmin = 1565.1326
				xmax = 1565.2126
				text = ""
			intervals [4980]:
				xmin = 1565.2126
				xmax = 1565.3526
				text = "as"
			intervals [4981]:
				xmin = 1565.3526
				xmax = 1565.5526
				text = "they"
			intervals [4982]:
				xmin = 1565.5526
				xmax = 1565.9352
				text = ""
			intervals [4983]:
				xmin = 1565.9352
				xmax = 1566.1952
				text = "they"
			intervals [4984]:
				xmin = 1566.1952
				xmax = 1566.4052
				text = "are"
			intervals [4985]:
				xmin = 1566.4052
				xmax = 1566.7852
				text = "now"
			intervals [4986]:
				xmin = 1566.7852
				xmax = 1566.8452
				text = ""
			intervals [4987]:
				xmin = 1566.8452
				xmax = 1566.9452
				text = "we"
			intervals [4988]:
				xmin = 1566.9452
				xmax = 1567.0052
				text = ""
			intervals [4989]:
				xmin = 1567.0052
				xmax = 1567.2152
				text = "we"
			intervals [4990]:
				xmin = 1567.2152
				xmax = 1567.4552
				text = "had"
			intervals [4991]:
				xmin = 1567.4552
				xmax = 1569.6916
				text = ""
			intervals [4992]:
				xmin = 1569.6916
				xmax = 1569.7516
				text = "we"
			intervals [4993]:
				xmin = 1569.7516
				xmax = 1569.8916
				text = "had"
			intervals [4994]:
				xmin = 1569.8916
				xmax = 1569.9216
				text = ""
			intervals [4995]:
				xmin = 1569.9216
				xmax = 1570.5816
				text = "spelling"
			intervals [4996]:
				xmin = 1570.5816
				xmax = 1571.6975
				text = ""
			intervals [4997]:
				xmin = 1571.6975
				xmax = 1572.4075
				text = "handwriting"
			intervals [4998]:
				xmin = 1572.4075
				xmax = 1573.8231
				text = ""
			intervals [4999]:
				xmin = 1573.8231
				xmax = 1574.4331
				text = "arithmetic"
			intervals [5000]:
				xmin = 1574.4331
				xmax = 1575.907
				text = ""
			intervals [5001]:
				xmin = 1575.907
				xmax = 1576.167
				text = "reading"
			intervals [5002]:
				xmin = 1576.167
				xmax = 1576.227
				text = "and"
			intervals [5003]:
				xmin = 1576.227
				xmax = 1576.257
				text = ""
			intervals [5004]:
				xmin = 1576.257
				xmax = 1576.687
				text = "history"
			intervals [5005]:
				xmin = 1576.687
				xmax = 1579.7259
				text = ""
			intervals [5006]:
				xmin = 1579.7259
				xmax = 1579.8459
				text = "then"
			intervals [5007]:
				xmin = 1579.8459
				xmax = 1579.9459
				text = "we"
			intervals [5008]:
				xmin = 1579.9459
				xmax = 1580.0759
				text = "had"
			intervals [5009]:
				xmin = 1580.0759
				xmax = 1580.1459
				text = "a"
			intervals [5010]:
				xmin = 1580.1459
				xmax = 1580.4859
				text = "time"
			intervals [5011]:
				xmin = 1580.4859
				xmax = 1580.7859
				text = "for"
			intervals [5012]:
				xmin = 1580.7859
				xmax = 1582.2623
				text = ""
			intervals [5013]:
				xmin = 1582.2623
				xmax = 1582.5623
				text = "everybody"
			intervals [5014]:
				xmin = 1582.5623
				xmax = 1582.6623
				text = "sh-"
			intervals [5015]:
				xmin = 1582.6623
				xmax = 1582.9077
				text = ""
			intervals [5016]:
				xmin = 1582.9077
				xmax = 1583.1277
				text = "their"
			intervals [5017]:
				xmin = 1583.1277
				xmax = 1584.1305
				text = ""
			intervals [5018]:
				xmin = 1584.1305
				xmax = 1584.4305
				text = "telling"
			intervals [5019]:
				xmin = 1584.4305
				xmax = 1584.6605
				text = "about"
			intervals [5020]:
				xmin = 1584.6605
				xmax = 1584.8005
				text = "your"
			intervals [5021]:
				xmin = 1584.8005
				xmax = 1585.5705
				text = "experiences"
			intervals [5022]:
				xmin = 1585.5705
				xmax = 1585.6005
				text = ""
			intervals [5023]:
				xmin = 1585.6005
				xmax = 1585.9205
				text = "uh"
			intervals [5024]:
				xmin = 1585.9205
				xmax = 1586.0395
				text = ""
			intervals [5025]:
				xmin = 1586.0395
				xmax = 1586.1895
				text = "you"
			intervals [5026]:
				xmin = 1586.1895
				xmax = 1586.2995
				text = "know"
			intervals [5027]:
				xmin = 1586.2995
				xmax = 1586.6227
				text = ""
			intervals [5028]:
				xmin = 1586.6227
				xmax = 1586.8127
				text = "maybe"
			intervals [5029]:
				xmin = 1586.8127
				xmax = 1586.8427
				text = ""
			intervals [5030]:
				xmin = 1586.8427
				xmax = 1587.1927
				text = "telling"
			intervals [5031]:
				xmin = 1587.1927
				xmax = 1587.2427
				text = "a"
			intervals [5032]:
				xmin = 1587.2427
				xmax = 1587.4627
				text = "few"
			intervals [5033]:
				xmin = 1587.4627
				xmax = 1587.6827
				text = "fu-"
			intervals [5034]:
				xmin = 1587.6827
				xmax = 1587.8827
				text = "little"
			intervals [5035]:
				xmin = 1587.8827
				xmax = 1588.2027
				text = "funny"
			intervals [5036]:
				xmin = 1588.2027
				xmax = 1588.7027
				text = "stories"
			intervals [5037]:
				xmin = 1588.7027
				xmax = 1588.7727
				text = "and"
			intervals [5038]:
				xmin = 1588.7727
				xmax = 1588.8327
				text = ""
			intervals [5039]:
				xmin = 1588.8327
				xmax = 1589.3027
				text = "things"
			intervals [5040]:
				xmin = 1589.3027
				xmax = 1590.0881
				text = ""
			intervals [5041]:
				xmin = 1590.0881
				xmax = 1590.3681
				text = "and"
			intervals [5042]:
				xmin = 1590.3681
				xmax = 1592.7832
				text = ""
			intervals [5043]:
				xmin = 1592.7832
				xmax = 1592.9632
				text = "and"
			intervals [5044]:
				xmin = 1592.9632
				xmax = 1593.2542
				text = ""
			intervals [5045]:
				xmin = 1593.2542
				xmax = 1593.3742
				text = "and"
			intervals [5046]:
				xmin = 1593.3742
				xmax = 1593.7642
				text = "singing"
			intervals [5047]:
				xmin = 1593.7642
				xmax = 1603.5584
				text = ""
			intervals [5048]:
				xmin = 1603.5584
				xmax = 1603.9884
				text = "well"
			intervals [5049]:
				xmin = 1603.9884
				xmax = 1604.0184
				text = ""
			intervals [5050]:
				xmin = 1604.0184
				xmax = 1604.6684
				text = "<unk>"
			intervals [5051]:
				xmin = 1604.6684
				xmax = 1605.4749
				text = ""
			intervals [5052]:
				xmin = 1605.4749
				xmax = 1606.1049
				text = "<unk>"
			intervals [5053]:
				xmin = 1606.1049
				xmax = 1606.2032
				text = ""
			intervals [5054]:
				xmin = 1606.2032
				xmax = 1606.3632
				text = "they"
			intervals [5055]:
				xmin = 1606.3632
				xmax = 1606.5332
				text = "did"
			intervals [5056]:
				xmin = 1606.5332
				xmax = 1606.5832
				text = "a"
			intervals [5057]:
				xmin = 1606.5832
				xmax = 1606.9232
				text = "number"
			intervals [5058]:
				xmin = 1606.9232
				xmax = 1607.0232
				text = "of"
			intervals [5059]:
				xmin = 1607.0232
				xmax = 1607.3932
				text = "things"
			intervals [5060]:
				xmin = 1607.3932
				xmax = 1607.699
				text = ""
			intervals [5061]:
				xmin = 1607.699
				xmax = 1607.939
				text = "<unk>"
			intervals [5062]:
				xmin = 1607.939
				xmax = 1608.039
				text = "all"
			intervals [5063]:
				xmin = 1608.039
				xmax = 1608.439
				text = "depends"
			intervals [5064]:
				xmin = 1608.439
				xmax = 1608.569
				text = "on"
			intervals [5065]:
				xmin = 1608.569
				xmax = 1608.699
				text = "the"
			intervals [5066]:
				xmin = 1608.699
				xmax = 1608.8493
				text = ""
			intervals [5067]:
				xmin = 1608.8493
				xmax = 1608.9893
				text = "on"
			intervals [5068]:
				xmin = 1608.9893
				xmax = 1609.2793
				text = "this"
			intervals [5069]:
				xmin = 1609.2793
				xmax = 1609.4256
				text = ""
			intervals [5070]:
				xmin = 1609.4256
				xmax = 1609.6256
				text = "on"
			intervals [5071]:
				xmin = 1609.6256
				xmax = 1609.8856
				text = "the"
			intervals [5072]:
				xmin = 1609.8856
				xmax = 1610.116
				text = ""
			intervals [5073]:
				xmin = 1610.116
				xmax = 1610.486
				text = "child"
			intervals [5074]:
				xmin = 1610.486
				xmax = 1610.626
				text = "or"
			intervals [5075]:
				xmin = 1610.626
				xmax = 1610.716
				text = "you"
			intervals [5076]:
				xmin = 1610.716
				xmax = 1610.946
				text = "know"
			intervals [5077]:
				xmin = 1610.946
				xmax = 1611.357
				text = ""
			intervals [5078]:
				xmin = 1611.357
				xmax = 1611.427
				text = "or"
			intervals [5079]:
				xmin = 1611.427
				xmax = 1611.547
				text = "the"
			intervals [5080]:
				xmin = 1611.547
				xmax = 1611.877
				text = "friends"
			intervals [5081]:
				xmin = 1611.877
				xmax = 1612.027
				text = "that"
			intervals [5082]:
				xmin = 1612.027
				xmax = 1612.167
				text = "you"
			intervals [5083]:
				xmin = 1612.167
				xmax = 1612.457
				text = "had"
			intervals [5084]:
				xmin = 1612.457
				xmax = 1613.1952
				text = ""
			intervals [5085]:
				xmin = 1613.1952
				xmax = 1613.4952
				text = "<unk>"
			intervals [5086]:
				xmin = 1613.4952
				xmax = 1614.3545
				text = ""
			intervals [5087]:
				xmin = 1614.3545
				xmax = 1614.3845
				text = "i"
			intervals [5088]:
				xmin = 1614.3845
				xmax = 1614.6145
				text = "mean"
			intervals [5089]:
				xmin = 1614.6145
				xmax = 1614.8345
				text = "some"
			intervals [5090]:
				xmin = 1614.8345
				xmax = 1614.9545
				text = "of"
			intervals [5091]:
				xmin = 1614.9545
				xmax = 1615.0145
				text = "'em"
			intervals [5092]:
				xmin = 1615.0145
				xmax = 1615.1445
				text = "would"
			intervals [5093]:
				xmin = 1615.1445
				xmax = 1615.3745
				text = "go"
			intervals [5094]:
				xmin = 1615.3745
				xmax = 1615.5169
				text = ""
			intervals [5095]:
				xmin = 1615.5169
				xmax = 1615.9369
				text = "straight"
			intervals [5096]:
				xmin = 1615.9369
				xmax = 1616.1869
				text = "home"
			intervals [5097]:
				xmin = 1616.1869
				xmax = 1617.6412
				text = ""
			intervals [5098]:
				xmin = 1617.6412
				xmax = 1617.7412
				text = "i"
			intervals [5099]:
				xmin = 1617.7412
				xmax = 1618.0212
				text = "wasn't"
			intervals [5100]:
				xmin = 1618.0212
				xmax = 1618.1212
				text = "one"
			intervals [5101]:
				xmin = 1618.1212
				xmax = 1618.2212
				text = "of"
			intervals [5102]:
				xmin = 1618.2212
				xmax = 1618.4112
				text = "them"
			intervals [5103]:
				xmin = 1618.4112
				xmax = 1618.7729
				text = ""
			intervals [5104]:
				xmin = 1618.7729
				xmax = 1619.7829
				text = "<unk>"
			intervals [5105]:
				xmin = 1619.7829
				xmax = 1621.5367
				text = ""
			intervals [5106]:
				xmin = 1621.5367
				xmax = 1621.7267
				text = "what"
			intervals [5107]:
				xmin = 1621.7267
				xmax = 1621.8567
				text = "we"
			intervals [5108]:
				xmin = 1621.8567
				xmax = 1621.9667
				text = "would"
[truncated: 2,497,652 more chars]
