# Supplementary material for: Considering Performance in the Automated and Manual Coding of Sociolinguistic Variables: Lessons From Variable (ING)
Source: Front Artif Intell. 2021 Apr 29;4:648543. doi: 10.3389/frai.2021.648543 (PMC8117961; doi:10.3389/frai.2021.648543)
Supplement: Supplementary file 5 [file Data_Sheet_5.ZIP › CORAAL_VARAligned_as_TextGrids_p1/DCA_se1_ag4_m_01_1.TextGrid]

File type = "ooTextFile"
Object class = "TextGrid"

xmin = 0.0
xmax = 1042.989977324263
tiers? <exists>
size = 4
item []:
	item [1]:
		class = "IntervalTier"
		name = "DCA_int_01 - words"
		xmin = 0.0
		xmax = 1042.989977324263
		intervals: size = 993
			intervals [1]:
				xmin = 0.000
				xmax = 0.130
				text = "what"
			intervals [2]:
				xmin = 0.130
				xmax = 0.410
				text = "kind"
			intervals [3]:
				xmin = 0.410
				xmax = 0.470
				text = "of"
			intervals [4]:
				xmin = 0.470
				xmax = 0.890
				text = "games"
			intervals [5]:
				xmin = 0.890
				xmax = 1.030
				text = "you"
			intervals [6]:
				xmin = 1.030
				xmax = 1.460
				text = "played"
			intervals [7]:
				xmin = 1.460
				xmax = 1.610
				text = "when"
			intervals [8]:
				xmin = 1.610
				xmax = 1.720
				text = "you"
			intervals [9]:
				xmin = 1.720
				xmax = 1.880
				text = "were"
			intervals [10]:
				xmin = 1.880
				xmax = 1.960
				text = "a"
			intervals [11]:
				xmin = 1.960
				xmax = 2.270
				text = "little"
			intervals [12]:
				xmin = 2.270
				xmax = 2.480
				text = "kid"
			intervals [13]:
				xmin = 2.480
				xmax = 2.925
				text = ""
			intervals [14]:
				xmin = 2.925
				xmax = 3.615
				text = "rdx"
			intervals [15]:
				xmin = 3.615
				xmax = 15.0915
				text = ""
			intervals [16]:
				xmin = 15.0915
				xmax = 15.4715
				text = "anything"
			intervals [17]:
				xmin = 15.4715
				xmax = 15.7715
				text = "else"
			intervals [18]:
				xmin = 15.7715
				xmax = 27.1018
				text = ""
			intervals [19]:
				xmin = 27.1018
				xmax = 27.2818
				text = "how"
			intervals [20]:
				xmin = 27.2818
				xmax = 27.3718
				text = "did"
			intervals [21]:
				xmin = 27.3718
				xmax = 27.4518
				text = "you"
			intervals [22]:
				xmin = 27.4518
				xmax = 27.4818
				text = ""
			intervals [23]:
				xmin = 27.4818
				xmax = 27.7118
				text = "play"
			intervals [24]:
				xmin = 27.7118
				xmax = 28.4418
				text = "stickball"
			intervals [25]:
				xmin = 28.4418
				xmax = 29.1297
				text = ""
			intervals [26]:
				xmin = 29.1297
				xmax = 29.3397
				text = "what"
			intervals [27]:
				xmin = 29.3397
				xmax = 29.5697
				text = "all"
			intervals [28]:
				xmin = 29.5697
				xmax = 29.6897
				text = "did"
			intervals [29]:
				xmin = 29.6897
				xmax = 29.8097
				text = "you"
			intervals [30]:
				xmin = 29.8097
				xmax = 30.0297
				text = "do"
			intervals [31]:
				xmin = 30.0297
				xmax = 30.1697
				text = "in"
			intervals [32]:
				xmin = 30.1697
				xmax = 30.8197
				text = "stickball"
			intervals [33]:
				xmin = 30.8197
				xmax = 32.2092
				text = ""
			intervals [34]:
				xmin = 32.2092
				xmax = 32.4292
				text = "what"
			intervals [35]:
				xmin = 32.4292
				xmax = 32.6192
				text = "all"
			intervals [36]:
				xmin = 32.6192
				xmax = 32.7192
				text = "did"
			intervals [37]:
				xmin = 32.7192
				xmax = 32.8292
				text = "you"
			intervals [38]:
				xmin = 32.8292
				xmax = 33.1392
				text = "do"
			intervals [39]:
				xmin = 33.1392
				xmax = 33.5492
				text = "playing"
			intervals [40]:
				xmin = 33.5492
				xmax = 34.0692
				text = "stickball"
			intervals [41]:
				xmin = 34.0692
				xmax = 41.3964
				text = ""
			intervals [42]:
				xmin = 41.3964
				xmax = 41.6964
				text = "mm-hm"
			intervals [43]:
				xmin = 41.6964
				xmax = 42.7897
				text = ""
			intervals [44]:
				xmin = 42.7897
				xmax = 42.9497
				text = "what"
			intervals [45]:
				xmin = 42.9497
				xmax = 42.9797
				text = "s"
			intervals [46]:
				xmin = 42.9797
				xmax = 43.0397
				text = "the"
			intervals [47]:
				xmin = 43.0397
				xmax = 43.3697
				text = "difference"
			intervals [48]:
				xmin = 43.3697
				xmax = 43.7997
				text = "between"
			intervals [49]:
				xmin = 43.7997
				xmax = 44.4397
				text = "baseball"
			intervals [50]:
				xmin = 44.4397
				xmax = 44.5497
				text = "and"
			intervals [51]:
				xmin = 44.5497
				xmax = 45.0097
				text = "stickball"
			intervals [52]:
				xmin = 45.0097
				xmax = 55.6102
				text = ""
			intervals [53]:
				xmin = 55.6102
				xmax = 55.7902
				text = "then"
			intervals [54]:
				xmin = 55.7902
				xmax = 55.9202
				text = "what"
			intervals [55]:
				xmin = 55.9202
				xmax = 56.3002
				text = "happens"
			intervals [56]:
				xmin = 56.3002
				xmax = 56.3802
				text = "you"
			intervals [57]:
				xmin = 56.3802
				xmax = 56.5102
				text = "have"
			intervals [58]:
				xmin = 56.5102
				xmax = 56.6302
				text = "to"
			intervals [59]:
				xmin = 56.6302
				xmax = 56.8302
				text = "run"
			intervals [60]:
				xmin = 56.8302
				xmax = 57.1702
				text = "around"
			intervals [61]:
				xmin = 57.1702
				xmax = 57.6102
				text = "bases"
			intervals [62]:
				xmin = 57.6102
				xmax = 57.7302
				text = "or"
			intervals [63]:
				xmin = 57.7302
				xmax = 57.9702
				text = "something"
			intervals [64]:
				xmin = 57.9702
				xmax = 65.6554
				text = ""
			intervals [65]:
				xmin = 65.6554
				xmax = 65.9554
				text = "oh"
			intervals [66]:
				xmin = 65.9554
				xmax = 75.3844
				text = ""
			intervals [67]:
				xmin = 75.3844
				xmax = 75.6944
				text = "mm-hm"
			intervals [68]:
				xmin = 75.6944
				xmax = 76.8585
				text = ""
			intervals [69]:
				xmin = 76.8585
				xmax = 77.0185
				text = "how"
			intervals [70]:
				xmin = 77.0185
				xmax = 77.1085
				text = "do"
			intervals [71]:
				xmin = 77.1085
				xmax = 77.1885
				text = "you"
			intervals [72]:
				xmin = 77.1885
				xmax = 77.5285
				text = "score"
			intervals [73]:
				xmin = 77.5285
				xmax = 78.0285
				text = "points"
			intervals [74]:
				xmin = 78.0285
				xmax = 96.4979
				text = ""
			intervals [75]:
				xmin = 96.4979
				xmax = 96.8279
				text = "mm-hm"
			intervals [76]:
				xmin = 96.8279
				xmax = 99.418
				text = ""
			intervals [77]:
				xmin = 99.418
				xmax = 99.468
				text = "i"
			intervals [78]:
				xmin = 99.468
				xmax = 99.678
				text = "don't"
			intervals [79]:
				xmin = 99.678
				xmax = 99.728
				text = ""
			intervals [80]:
				xmin = 99.728
				xmax = 99.978
				text = "think"
			intervals [81]:
				xmin = 99.978
				xmax = 100.198
				text = "so"
			intervals [82]:
				xmin = 100.198
				xmax = 101.4294
				text = ""
			intervals [83]:
				xmin = 101.4294
				xmax = 101.5594
				text = "i"
			intervals [84]:
				xmin = 101.5594
				xmax = 101.7594
				text = "don't"
			intervals [85]:
				xmin = 101.7594
				xmax = 101.9794
				text = "think"
			intervals [86]:
				xmin = 101.9794
				xmax = 102.2694
				text = "so"
			intervals [87]:
				xmin = 102.2694
				xmax = 103.3878
				text = ""
			intervals [88]:
				xmin = 103.3878
				xmax = 103.5278
				text = "not"
			intervals [89]:
				xmin = 103.5278
				xmax = 103.7678
				text = "like"
			intervals [90]:
				xmin = 103.7678
				xmax = 103.8778
				text = ""
			intervals [91]:
				xmin = 103.8778
				xmax = 104.0778
				text = "that"
			intervals [92]:
				xmin = 104.0778
				xmax = 107.8337
				text = ""
			intervals [93]:
				xmin = 107.8337
				xmax = 108.1537
				text = "uh"
			intervals [94]:
				xmin = 108.1537
				xmax = 110.5367
				text = ""
			intervals [95]:
				xmin = 110.5367
				xmax = 110.7567
				text = "was"
			intervals [96]:
				xmin = 110.7567
				xmax = 110.9567
				text = "there"
			intervals [97]:
				xmin = 110.9567
				xmax = 111.0267
				text = "a"
			intervals [98]:
				xmin = 111.0267
				xmax = 111.3667
				text = "winner"
			intervals [99]:
				xmin = 111.3667
				xmax = 111.7972
				text = ""
			intervals [100]:
				xmin = 111.7972
				xmax = 112.0472
				text = "or"
			intervals [101]:
				xmin = 112.0472
				xmax = 112.5518
				text = ""
			intervals [102]:
				xmin = 112.5518
				xmax = 112.7818
				text = "did"
			intervals [103]:
				xmin = 112.7818
				xmax = 112.8718
				text = "you"
			intervals [104]:
				xmin = 112.8718
				xmax = 113.1018
				text = "just"
			intervals [105]:
				xmin = 113.1018
				xmax = 113.3618
				text = "play"
			intervals [106]:
				xmin = 113.3618
				xmax = 113.5018
				text = "for"
			intervals [107]:
				xmin = 113.5018
				xmax = 113.5918
				text = "fun"
			intervals [108]:
				xmin = 113.5918
				xmax = 115.2503
				text = ""
			intervals [109]:
				xmin = 115.2503
				xmax = 115.4203
				text = "oh"
			intervals [110]:
				xmin = 115.4203
				xmax = 115.4603
				text = "a"
			intervals [111]:
				xmin = 115.4603
				xmax = 115.8503
				text = "loser"
			intervals [112]:
				xmin = 115.8503
				xmax = 118.0003
				text = "<unk>"
			intervals [113]:
				xmin = 118.0003
				xmax = 118.1298
				text = ""
			intervals [114]:
				xmin = 118.1298
				xmax = 118.4298
				text = "couldn't"
			intervals [115]:
				xmin = 118.4298
				xmax = 118.5998
				text = "win"
			intervals [116]:
				xmin = 118.5998
				xmax = 118.6598
				text = "you"
			intervals [117]:
				xmin = 118.6598
				xmax = 118.9398
				text = "just"
			intervals [118]:
				xmin = 118.9398
				xmax = 119.3398
				text = "lose"
			intervals [119]:
				xmin = 119.3398
				xmax = 119.5398
				text = ""
			intervals [120]:
				xmin = 119.5398
				xmax = 119.8098
				text = "huh"
			intervals [121]:
				xmin = 119.8098
				xmax = 121.1156
				text = ""
			intervals [122]:
				xmin = 121.1156
				xmax = 121.2856
				text = "what"
			intervals [123]:
				xmin = 121.2856
				xmax = 121.3356
				text = "s"
			intervals [124]:
				xmin = 121.3356
				xmax = 121.4256
				text = "your"
			intervals [125]:
				xmin = 121.4256
				xmax = 121.8056
				text = "favorite"
			intervals [126]:
				xmin = 121.8056
				xmax = 122.1956
				text = "tv"
			intervals [127]:
				xmin = 122.1956
				xmax = 122.7256
				text = "program"
			intervals [128]:
				xmin = 122.7256
				xmax = 126.8264
				text = ""
			intervals [129]:
				xmin = 126.8264
				xmax = 126.9364
				text = "what"
			intervals [130]:
				xmin = 126.9364
				xmax = 126.9664
				text = "s"
			intervals [131]:
				xmin = 126.9664
				xmax = 127.1064
				text = "your"
			intervals [132]:
				xmin = 127.1064
				xmax = 127.4864
				text = "favorite"
			intervals [133]:
				xmin = 127.4864
				xmax = 127.9364
				text = "tv"
			intervals [134]:
				xmin = 127.9364
				xmax = 128.5064
				text = "program"
			intervals [135]:
				xmin = 128.5064
				xmax = 156.8313
				text = ""
			intervals [136]:
				xmin = 156.8313
				xmax = 157.0013
				text = "what"
			intervals [137]:
				xmin = 157.0013
				xmax = 157.0613
				text = "s"
			intervals [138]:
				xmin = 157.0613
				xmax = 157.1513
				text = "it"
			intervals [139]:
				xmin = 157.1513
				xmax = 157.5213
				text = "about"
			intervals [140]:
				xmin = 157.5213
				xmax = 169.8051
				text = ""
			intervals [141]:
				xmin = 169.8051
				xmax = 169.9051
				text = "can"
			intervals [142]:
				xmin = 169.9051
				xmax = 169.9851
				text = "you"
			intervals [143]:
				xmin = 169.9851
				xmax = 170.4151
				text = "remember"
			intervals [144]:
				xmin = 170.4151
				xmax = 170.4751
				text = "a"
			intervals [145]:
				xmin = 170.4751
				xmax = 171.0051
				text = "story"
			intervals [146]:
				xmin = 171.0051
				xmax = 171.1051
				text = "you"
			intervals [147]:
				xmin = 171.1051
				xmax = 171.3151
				text = "saw"
			intervals [148]:
				xmin = 171.3151
				xmax = 171.6051
				text = "on"
			intervals [149]:
				xmin = 171.6051
				xmax = 172.1851
				text = "tv"
			intervals [150]:
				xmin = 172.1851
				xmax = 172.2451
				text = "a"
			intervals [151]:
				xmin = 172.2451
				xmax = 172.2851
				text = ""
			intervals [152]:
				xmin = 172.2851
				xmax = 172.6951
				text = "crime"
			intervals [153]:
				xmin = 172.6951
				xmax = 173.0951
				text = "story"
			intervals [154]:
				xmin = 173.0951
				xmax = 173.1751
				text = "or"
			intervals [155]:
				xmin = 173.1751
				xmax = 173.4851
				text = "something"
			intervals [156]:
				xmin = 173.4851
				xmax = 173.5951
				text = "you"
			intervals [157]:
				xmin = 173.5951
				xmax = 173.7651
				text = "could"
			intervals [158]:
				xmin = 173.7651
				xmax = 174.0151
				text = "tell"
			intervals [159]:
				xmin = 174.0151
				xmax = 174.3351
				text = "about"
			intervals [160]:
				xmin = 174.3351
				xmax = 183.2159
				text = ""
			intervals [161]:
				xmin = 183.2159
				xmax = 183.3259
				text = "can"
			intervals [162]:
				xmin = 183.3259
				xmax = 183.3959
				text = "you"
			intervals [163]:
				xmin = 183.3959
				xmax = 183.8359
				text = "remember"
			intervals [164]:
				xmin = 183.8359
				xmax = 184.2259
				text = "one"
			intervals [165]:
				xmin = 184.2259
				xmax = 184.5659
				text = ""
			intervals [166]:
				xmin = 184.5659
				xmax = 185.0759
				text = "program"
			intervals [167]:
				xmin = 185.0759
				xmax = 185.2359
				text = "that"
			intervals [168]:
				xmin = 185.2359
				xmax = 185.3559
				text = "you"
			intervals [169]:
				xmin = 185.3559
				xmax = 185.8259
				text = "saw"
			intervals [170]:
				xmin = 185.8259
				xmax = 185.9759
				text = "what"
			intervals [171]:
				xmin = 185.9759
				xmax = 186.3659
				text = "happened"
			intervals [172]:
				xmin = 186.3659
				xmax = 187.5012
				text = ""
			intervals [173]:
				xmin = 187.5012
				xmax = 187.6812
				text = "what"
			intervals [174]:
				xmin = 187.6812
				xmax = 187.8012
				text = "the"
			intervals [175]:
				xmin = 187.8012
				xmax = 188.3312
				text = "adventure"
			intervals [176]:
				xmin = 188.3312
				xmax = 188.6712
				text = "was"
			intervals [177]:
				xmin = 188.6712
				xmax = 212.5918
				text = ""
			intervals [178]:
				xmin = 212.5918
				xmax = 213.1118
				text = "forgot"
			intervals [179]:
				xmin = 213.1118
				xmax = 214.7821
				text = ""
			intervals [180]:
				xmin = 214.7821
				xmax = 215.4721
				text = "<unk>"
			intervals [181]:
				xmin = 215.4721
				xmax = 219.1809
				text = ""
			intervals [182]:
				xmin = 219.1809
				xmax = 219.4109
				text = "what"
			intervals [183]:
				xmin = 219.4109
				xmax = 219.5109
				text = "did"
			intervals [184]:
				xmin = 219.5109
				xmax = 219.6609
				text = "he"
			intervals [185]:
				xmin = 219.6609
				xmax = 219.8609
				text = "do"
			intervals [186]:
				xmin = 219.8609
				xmax = 236.5484
				text = ""
			intervals [187]:
				xmin = 236.5484
				xmax = 236.7384
				text = "eh"
			intervals [188]:
				xmin = 236.7384
				xmax = 236.7684
				text = ""
			intervals [189]:
				xmin = 236.7684
				xmax = 237.0484
				text = "doesn't"
			intervals [190]:
				xmin = 237.0484
				xmax = 237.3084
				text = "matter"
			intervals [191]:
				xmin = 237.3084
				xmax = 237.4784
				text = "what"
			intervals [192]:
				xmin = 237.4784
				xmax = 237.6084
				text = "is"
			intervals [193]:
				xmin = 237.6084
				xmax = 237.8784
				text = "name"
			intervals [194]:
				xmin = 237.8784
				xmax = 238.2584
				text = "was"
			intervals [195]:
				xmin = 238.2584
				xmax = 241.4251
				text = ""
			intervals [196]:
				xmin = 241.4251
				xmax = 241.8351
				text = "mm-hm"
			intervals [197]:
				xmin = 241.8351
				xmax = 246.817
				text = ""
			intervals [198]:
				xmin = 246.817
				xmax = 247.037
				text = "what"
			intervals [199]:
				xmin = 247.037
				xmax = 247.297
				text = "happened"
			intervals [200]:
				xmin = 247.297
				xmax = 247.357
				text = "to"
			intervals [201]:
				xmin = 247.357
				xmax = 247.567
				text = "this"
			intervals [202]:
				xmin = 247.567
				xmax = 247.797
				text = "guy"
			intervals [203]:
				xmin = 247.797
				xmax = 247.947
				text = "that"
			intervals [204]:
				xmin = 247.947
				xmax = 248.197
				text = "tried"
			intervals [205]:
				xmin = 248.197
				xmax = 248.267
				text = "to"
			intervals [206]:
				xmin = 248.267
				xmax = 248.437
				text = ""
			intervals [207]:
				xmin = 248.437
				xmax = 248.537
				text = "go"
			intervals [208]:
				xmin = 248.537
				xmax = 249.127
				text = "argentina"
			intervals [209]:
				xmin = 249.127
				xmax = 252.6717
				text = ""
			intervals [210]:
				xmin = 252.6717
				xmax = 252.8517
				text = "mm"
			intervals [211]:
				xmin = 252.8517
				xmax = 254.9106
				text = ""
			intervals [212]:
				xmin = 254.9106
				xmax = 255.0206
				text = "you"
			intervals [213]:
				xmin = 255.0206
				xmax = 255.3106
				text = "remember"
			intervals [214]:
				xmin = 255.3106
				xmax = 255.5106
				text = "what"
			intervals [215]:
				xmin = 255.5106
				xmax = 255.7406
				text = "all"
			intervals [216]:
				xmin = 255.7406
				xmax = 256.1006
				text = "happened"
			intervals [217]:
				xmin = 256.1006
				xmax = 281.9953
				text = ""
			intervals [218]:
				xmin = 281.9953
				xmax = 282.1253
				text = "hm"
			intervals [219]:
				xmin = 282.1253
				xmax = 285.7658
				text = ""
			intervals [220]:
				xmin = 285.7658
				xmax = 286.0558
				text = "uh-huh"
			intervals [221]:
				xmin = 286.0558
				xmax = 288.8484
				text = ""
			intervals [222]:
				xmin = 288.8484
				xmax = 288.9784
				text = "have"
			intervals [223]:
				xmin = 288.9784
				xmax = 289.0684
				text = "you"
			intervals [224]:
				xmin = 289.0684
				xmax = 289.3284
				text = "seen"
			intervals [225]:
				xmin = 289.3284
				xmax = 289.3684
				text = "a"
			intervals [226]:
				xmin = 289.3684
				xmax = 289.7984
				text = "movie"
			intervals [227]:
				xmin = 289.7984
				xmax = 290.3084
				text = "recently"
			intervals [228]:
				xmin = 290.3084
				xmax = 295.4623
				text = ""
			intervals [229]:
				xmin = 295.4623
				xmax = 295.7823
				text = "mm-hm"
			intervals [230]:
				xmin = 295.7823
				xmax = 296.0321
				text = ""
			intervals [231]:
				xmin = 296.0321
				xmax = 296.1921
				text = "what"
			intervals [232]:
				xmin = 296.1921
				xmax = 296.3321
				text = "was"
			intervals [233]:
				xmin = 296.3321
				xmax = 296.5021
				text = "that"
			intervals [234]:
				xmin = 296.5021
				xmax = 296.8521
				text = "about"
			intervals [235]:
				xmin = 296.8521
				xmax = 302.7921
				text = ""
			intervals [236]:
				xmin = 302.7921
				xmax = 303.0021
				text = "what"
			intervals [237]:
				xmin = 303.0021
				xmax = 303.1521
				text = "was"
			intervals [238]:
				xmin = 303.1521
				xmax = 303.2521
				text = "the"
			intervals [239]:
				xmin = 303.2521
				xmax = 303.7021
				text = "story"
			intervals [240]:
				xmin = 303.7021
				xmax = 305.1891
				text = ""
			intervals [241]:
				xmin = 305.1891
				xmax = 305.3591
				text = "what"
			intervals [242]:
				xmin = 305.3591
				xmax = 305.5191
				text = "was"
			intervals [243]:
				xmin = 305.5191
				xmax = 305.6191
				text = "the"
			intervals [244]:
				xmin = 305.6191
				xmax = 306.0591
				text = "story"
			intervals [245]:
				xmin = 306.0591
				xmax = 307.3954
				text = ""
			intervals [246]:
				xmin = 307.3954
				xmax = 307.5954
				text = "what"
			intervals [247]:
				xmin = 307.5954
				xmax = 307.8154
				text = "was"
			intervals [248]:
				xmin = 307.8154
				xmax = 308.0154
				text = "it"
			intervals [249]:
				xmin = 308.0154
				xmax = 308.6785
				text = ""
			intervals [250]:
				xmin = 308.6785
				xmax = 308.7985
				text = "about"
			intervals [251]:
				xmin = 308.7985
				xmax = 309.6025
				text = ""
			intervals [252]:
				xmin = 309.6025
				xmax = 309.9625
				text = "uh-huh"
			intervals [253]:
				xmin = 309.9625
				xmax = 310.7173
				text = ""
			intervals [254]:
				xmin = 310.7173
				xmax = 310.9673
				text = "what"
			intervals [255]:
				xmin = 310.9673
				xmax = 311.3373
				text = "happened"
			intervals [256]:
				xmin = 311.3373
				xmax = 319.218
				text = ""
			intervals [257]:
				xmin = 319.218
				xmax = 319.388
				text = "how"
			intervals [258]:
				xmin = 319.388
				xmax = 319.508
				text = "did"
			intervals [259]:
				xmin = 319.508
				xmax = 319.638
				text = "they"
			intervals [260]:
				xmin = 319.638
				xmax = 319.828
				text = "go"
			intervals [261]:
				xmin = 319.828
				xmax = 320.168
				text = "about"
			intervals [262]:
				xmin = 320.168
				xmax = 320.248
				text = "it"
			intervals [263]:
				xmin = 320.248
				xmax = 330.6219
				text = ""
			intervals [264]:
				xmin = 330.6219
				xmax = 330.9819
				text = "mm-hm"
			intervals [265]:
				xmin = 330.9819
				xmax = 338.0933
				text = ""
			intervals [266]:
				xmin = 338.0933
				xmax = 338.4133
				text = "do"
			intervals [267]:
				xmin = 338.4133
				xmax = 338.5233
				text = "you"
			intervals [268]:
				xmin = 338.5233
				xmax = 338.8233
				text = "remember"
			intervals [269]:
				xmin = 338.8233
				xmax = 339.1833
				text = "another"
			intervals [270]:
				xmin = 339.1833
				xmax = 339.5333
				text = "movie"
			intervals [271]:
				xmin = 339.5333
				xmax = 339.6633
				text = "that"
			intervals [272]:
				xmin = 339.6633
				xmax = 339.7933
				text = "you"
			intervals [273]:
				xmin = 339.7933
				xmax = 340.1533
				text = "saw"
			intervals [274]:
				xmin = 340.1533
				xmax = 340.3551
				text = ""
			intervals [275]:
				xmin = 340.3551
				xmax = 340.4951
				text = "that"
			intervals [276]:
				xmin = 340.4951
				xmax = 340.5751
				text = "you"
			intervals [277]:
				xmin = 340.5751
				xmax = 340.7251
				text = "could"
			intervals [278]:
				xmin = 340.7251
				xmax = 340.9951
				text = "tell"
			intervals [279]:
				xmin = 340.9951
				xmax = 341.0551
				text = "a"
			intervals [280]:
				xmin = 341.0551
				xmax = 341.5551
				text = "story"
			intervals [281]:
				xmin = 341.5551
				xmax = 341.6951
				text = "on"
			intervals [282]:
				xmin = 341.6951
				xmax = 364.0073
				text = ""
			intervals [283]:
				xmin = 364.0073
				xmax = 364.4373
				text = "mm-hm"
			intervals [284]:
				xmin = 364.4373
				xmax = 379.7004
				text = ""
			intervals [285]:
				xmin = 379.7004
				xmax = 380.0104
				text = "mm-hm"
			intervals [286]:
				xmin = 380.0104
				xmax = 412.2231
				text = ""
			intervals [287]:
				xmin = 412.2231
				xmax = 412.4331
				text = "so"
			intervals [288]:
				xmin = 412.4331
				xmax = 412.6031
				text = "how"
			intervals [289]:
				xmin = 412.6031
				xmax = 412.7431
				text = "did"
			intervals [290]:
				xmin = 412.7431
				xmax = 412.8331
				text = "it"
			intervals [291]:
				xmin = 412.8331
				xmax = 413.1331
				text = "work"
			intervals [292]:
				xmin = 413.1331
				xmax = 413.2231
				text = "out"
			intervals [293]:
				xmin = 413.2231
				xmax = 417.4836
				text = ""
			intervals [294]:
				xmin = 417.4836
				xmax = 417.6736
				text = "how"
			intervals [295]:
				xmin = 417.6736
				xmax = 417.8036
				text = "did"
			intervals [296]:
				xmin = 417.8036
				xmax = 417.8636
				text = "it"
			intervals [297]:
				xmin = 417.8636
				xmax = 418.1636
				text = "work"
			intervals [298]:
				xmin = 418.1636
				xmax = 418.4136
				text = "out"
			intervals [299]:
				xmin = 418.4136
				xmax = 420.4119
				text = ""
			intervals [300]:
				xmin = 420.4119
				xmax = 420.9319
				text = "mm-hm"
			intervals [301]:
				xmin = 420.9319
				xmax = 424.4284
				text = ""
			intervals [302]:
				xmin = 424.4284
				xmax = 424.6184
				text = "did"
			intervals [303]:
				xmin = 424.6184
				xmax = 424.9284
				text = "sidney"
			intervals [304]:
				xmin = 424.9284
				xmax = 425.3584
				text = "poitier"
			intervals [305]:
				xmin = 425.3584
				xmax = 425.6684
				text = "treat"
			intervals [306]:
				xmin = 425.6684
				xmax = 425.7784
				text = "him"
			intervals [307]:
				xmin = 425.7784
				xmax = 425.8084
				text = "or"
			intervals [308]:
				xmin = 425.8084
				xmax = 429.8104
				text = ""
			intervals [309]:
				xmin = 429.8104
				xmax = 430.1104
				text = "what"
			intervals [310]:
				xmin = 430.1104
				xmax = 430.3404
				text = "all"
			intervals [311]:
				xmin = 430.3404
				xmax = 430.6504
				text = "happened"
			intervals [312]:
				xmin = 430.6504
				xmax = 431.9334
				text = ""
			intervals [313]:
				xmin = 431.9334
				xmax = 432.1834
				text = "what"
			intervals [314]:
				xmin = 432.1834
				xmax = 432.3834
				text = "all"
			intervals [315]:
				xmin = 432.3834
				xmax = 432.7934
				text = "happened"
			intervals [316]:
				xmin = 432.7934
				xmax = 435.5348
				text = ""
			intervals [317]:
				xmin = 435.5348
				xmax = 435.9448
				text = "yeah"
			intervals [318]:
				xmin = 435.9448
				xmax = 438.0844
				text = ""
			intervals [319]:
				xmin = 438.0844
				xmax = 438.3044
				text = "must"
			intervals [320]:
				xmin = 438.3044
				xmax = 438.3944
				text = "have"
			intervals [321]:
				xmin = 438.3944
				xmax = 438.5044
				text = "been"
			intervals [322]:
				xmin = 438.5044
				xmax = 438.5844
				text = "a"
			intervals [323]:
				xmin = 438.5844
				xmax = 438.9744
				text = "longer"
			intervals [324]:
				xmin = 438.9744
				xmax = 439.0444
				text = ""
			intervals [325]:
				xmin = 439.0444
				xmax = 439.4144
				text = "movie"
			intervals [326]:
				xmin = 439.4144
				xmax = 439.7354
				text = ""
			intervals [327]:
				xmin = 439.7354
				xmax = 440.2554
				text = "<unk>"
			intervals [328]:
				xmin = 440.2554
				xmax = 441.2465
				text = ""
			intervals [329]:
				xmin = 441.2465
				xmax = 441.6665
				text = "uh-huh"
			intervals [330]:
				xmin = 441.6665
				xmax = 443.0344
				text = ""
			intervals [331]:
				xmin = 443.0344
				xmax = 443.4344
				text = "mm-hm"
			intervals [332]:
				xmin = 443.4344
				xmax = 447.3408
				text = ""
			intervals [333]:
				xmin = 447.3408
				xmax = 447.5408
				text = "um"
			intervals [334]:
				xmin = 447.5408
				xmax = 447.6308
				text = "do"
			intervals [335]:
				xmin = 447.6308
				xmax = 447.7108
				text = "you"
			intervals [336]:
				xmin = 447.7108
				xmax = 447.8908
				text = "have"
			intervals [337]:
				xmin = 447.8908
				xmax = 447.9808
				text = "a"
			intervals [338]:
				xmin = 447.9808
				xmax = 448.2708
				text = "pet"
			intervals [339]:
				xmin = 448.2708
				xmax = 450.0231
				text = ""
			intervals [340]:
				xmin = 450.0231
				xmax = 450.2531
				text = "pet"
			intervals [341]:
				xmin = 450.2531
				xmax = 450.4331
				text = "animal"
			intervals [342]:
				xmin = 450.4331
				xmax = 451.8721
				text = ""
			intervals [343]:
				xmin = 451.8721
				xmax = 452.0721
				text = "oh"
			intervals [344]:
				xmin = 452.0721
				xmax = 452.3021
				text = "yeah"
			intervals [345]:
				xmin = 452.3021
				xmax = 452.6504
				text = ""
			intervals [346]:
				xmin = 452.6504
				xmax = 452.8704
				text = "what"
			intervals [347]:
				xmin = 452.8704
				xmax = 453.0704
				text = "was"
			intervals [348]:
				xmin = 453.0704
				xmax = 453.1804
				text = "it"
			intervals [349]:
				xmin = 453.1804
				xmax = 455.4718
				text = ""
			intervals [350]:
				xmin = 455.4718
				xmax = 455.6718
				text = "what"
			intervals [351]:
				xmin = 455.6718
				xmax = 455.7618
				text = "did"
			intervals [352]:
				xmin = 455.7618
				xmax = 455.9018
				text = "he"
			intervals [353]:
				xmin = 455.9018
				xmax = 456.1418
				text = "do"
			intervals [354]:
				xmin = 456.1418
				xmax = 462.5852
				text = ""
			intervals [355]:
				xmin = 462.5852
				xmax = 462.7052
				text = "did"
			intervals [356]:
				xmin = 462.7052
				xmax = 462.7652
				text = "he"
			intervals [357]:
				xmin = 462.7652
				xmax = 462.9052
				text = "ever"
			intervals [358]:
				xmin = 462.9052
				xmax = 463.1052
				text = "do"
			intervals [359]:
				xmin = 463.1052
				xmax = 463.4152
				text = "anything"
			intervals [360]:
				xmin = 463.4152
				xmax = 463.4752
				text = ""
			intervals [361]:
				xmin = 463.4752
				xmax = 463.8452
				text = "funny"
			intervals [362]:
				xmin = 463.8452
				xmax = 470.4319
				text = ""
			intervals [363]:
				xmin = 470.4319
				xmax = 470.5819
				text = "you"
			intervals [364]:
				xmin = 470.5819
				xmax = 470.7919
				text = "like"
			intervals [365]:
				xmin = 470.7919
				xmax = 471.3519
				text = "sports"
			intervals [366]:
				xmin = 471.3519
				xmax = 478.906
				text = ""
			intervals [367]:
				xmin = 478.906
				xmax = 479.156
				text = "wes"
			intervals [368]:
				xmin = 479.156
				xmax = 479.376
				text = "says"
			intervals [369]:
				xmin = 479.376
				xmax = 479.526
				text = "you"
			intervals [370]:
				xmin = 479.526
				xmax = 479.636
				text = "lis-"
			intervals [371]:
				xmin = 479.636
				xmax = 479.696
				text = "you"
			intervals [372]:
				xmin = 479.696
				xmax = 479.726
				text = ""
			intervals [373]:
				xmin = 479.726
				xmax = 479.946
				text = "used"
			intervals [374]:
				xmin = 479.946
				xmax = 480.016
				text = "to"
			intervals [375]:
				xmin = 480.016
				xmax = 480.236
				text = "like"
			intervals [376]:
				xmin = 480.236
				xmax = 480.356
				text = "to"
			intervals [377]:
				xmin = 480.356
				xmax = 480.646
				text = "watch"
			intervals [378]:
				xmin = 480.646
				xmax = 480.766
				text = "the"
			intervals [379]:
				xmin = 480.766
				xmax = 481.316
				text = "fights"
			intervals [380]:
				xmin = 481.316
				xmax = 488.2653
				text = ""
			intervals [381]:
				xmin = 488.2653
				xmax = 488.3953
				text = "can"
			intervals [382]:
				xmin = 488.3953
				xmax = 488.4653
				text = "you"
			intervals [383]:
				xmin = 488.4653
				xmax = 488.8553
				text = "remember"
			intervals [384]:
				xmin = 488.8553
				xmax = 489.0253
				text = "any"
			intervals [385]:
				xmin = 489.0253
				xmax = 489.0953
				text = "of"
			intervals [386]:
				xmin = 489.0953
				xmax = 489.3253
				text = "those"
			intervals [387]:
				xmin = 489.3253
				xmax = 489.6553
				text = "old"
			intervals [388]:
				xmin = 489.6553
				xmax = 490.0853
				text = "fights"
			intervals [389]:
				xmin = 490.0853
				xmax = 490.2853
				text = "what"
			intervals [390]:
				xmin = 490.2853
				xmax = 490.4253
				text = "they"
			intervals [391]:
				xmin = 490.4253
				xmax = 490.5553
				text = "were"
			intervals [392]:
				xmin = 490.5553
				xmax = 490.8053
				text = "like"
			intervals [393]:
				xmin = 490.8053
				xmax = 520.2722
				text = ""
			intervals [394]:
				xmin = 520.2722
				xmax = 520.6522
				text = "mm-hm"
			intervals [395]:
				xmin = 520.6522
				xmax = 528.5977
				text = ""
			intervals [396]:
				xmin = 528.5977
				xmax = 528.9977
				text = "mm-hm"
			intervals [397]:
				xmin = 528.9977
				xmax = 538.7085
				text = ""
			intervals [398]:
				xmin = 538.7085
				xmax = 538.8585
				text = "could"
			intervals [399]:
				xmin = 538.8585
				xmax = 538.9385
				text = "you"
			intervals [400]:
				xmin = 538.9385
				xmax = 539.1585
				text = "tell"
			intervals [401]:
				xmin = 539.1585
				xmax = 539.2385
				text = "me"
			intervals [402]:
				xmin = 539.2385
				xmax = 539.5185
				text = "about"
			intervals [403]:
				xmin = 539.5185
				xmax = 539.6985
				text = "that"
			intervals [404]:
				xmin = 539.6985
				xmax = 539.7585
				text = ""
			intervals [405]:
				xmin = 539.7585
				xmax = 540.0085
				text = "fight"
			intervals [406]:
				xmin = 540.0085
				xmax = 543.6952
				text = ""
			intervals [407]:
				xmin = 543.6952
				xmax = 546.4052
				text = "<unk>"
			intervals [408]:
				xmin = 546.4052
				xmax = 550.3039
				text = ""
			intervals [409]:
				xmin = 550.3039
				xmax = 550.3739
				text = "do"
			intervals [410]:
				xmin = 550.3739
				xmax = 550.4339
				text = "you"
			intervals [411]:
				xmin = 550.4339
				xmax = 550.7339
				text = "remember"
			intervals [412]:
				xmin = 550.7339
				xmax = 550.9039
				text = "what"
			intervals [413]:
				xmin = 550.9039
				xmax = 550.9939
				text = "you"
			intervals [414]:
				xmin = 550.9939
				xmax = 551.4539
				text = "studied"
			intervals [415]:
				xmin = 551.4539
				xmax = 551.6639
				text = "in"
			intervals [416]:
				xmin = 551.6639
				xmax = 552.0639
				text = "school"
			intervals [417]:
				xmin = 552.0639
				xmax = 552.1839
				text = "when"
			intervals [418]:
				xmin = 552.1839
				xmax = 552.2739
				text = "you"
			intervals [419]:
				xmin = 552.2739
				xmax = 552.3739
				text = "were"
			intervals [420]:
				xmin = 552.3739
				xmax = 552.6339
				text = "going"
			intervals [421]:
				xmin = 552.6339
				xmax = 552.7039
				text = "to"
			intervals [422]:
				xmin = 552.7039
				xmax = 553.1339
				text = "school"
			intervals [423]:
				xmin = 553.1339
				xmax = 560.5258
				text = ""
			intervals [424]:
				xmin = 560.5258
				xmax = 561.0058
				text = "mm-hm"
			intervals [425]:
				xmin = 561.0058
				xmax = 562.5032
				text = ""
			intervals [426]:
				xmin = 562.5032
				xmax = 562.7332
				text = "what"
			intervals [427]:
				xmin = 562.7332
				xmax = 563.1032
				text = "else"
			intervals [428]:
				xmin = 563.1032
				xmax = 565.3196
				text = ""
			intervals [429]:
				xmin = 565.3196
				xmax = 565.5396
				text = "what"
			intervals [430]:
				xmin = 565.5396
				xmax = 565.9796
				text = "else"
			intervals [431]:
				xmin = 565.9796
				xmax = 584.3279
				text = ""
			intervals [432]:
				xmin = 584.3279
				xmax = 584.7779
				text = "mm-hm"
			intervals [433]:
				xmin = 584.7779
				xmax = 587.0896
				text = ""
			intervals [434]:
				xmin = 587.0896
				xmax = 587.2896
				text = "what"
			intervals [435]:
				xmin = 587.2896
				xmax = 587.4296
				text = "did"
			intervals [436]:
				xmin = 587.4296
				xmax = 587.7496
				text = "kids"
			intervals [437]:
				xmin = 587.7496
				xmax = 588.0196
				text = "do"
			intervals [438]:
				xmin = 588.0196
				xmax = 588.2896
				text = "after"
			intervals [439]:
				xmin = 588.2896
				xmax = 588.6696
				text = "school"
			intervals [440]:
				xmin = 588.6696
				xmax = 588.8496
				text = "was"
			intervals [441]:
				xmin = 588.8496
				xmax = 589.0596
				text = "out"
			intervals [442]:
				xmin = 589.0596
				xmax = 589.2196
				text = "when"
			intervals [443]:
				xmin = 589.2196
				xmax = 589.3596
				text = "you"
			intervals [444]:
				xmin = 589.3596
				xmax = 589.4996
				text = "were"
			intervals [445]:
				xmin = 589.4996
				xmax = 589.6896
				text = "young"
			intervals [446]:
				xmin = 589.6896
				xmax = 594.1817
				text = ""
			intervals [447]:
				xmin = 594.1817
				xmax = 594.3717
				text = "oh"
			intervals [448]:
				xmin = 594.3717
				xmax = 594.6817
				text = "yeah"
			intervals [449]:
				xmin = 594.6817
				xmax = 595.7506
				text = ""
			intervals [450]:
				xmin = 595.7506
				xmax = 595.8806
				text = "what"
			intervals [451]:
				xmin = 595.8806
				xmax = 596.0706
				text = "kind"
			intervals [452]:
				xmin = 596.0706
				xmax = 596.1506
				text = "of"
			intervals [453]:
				xmin = 596.1506
				xmax = 596.3406
				text = "work"
			intervals [454]:
				xmin = 596.3406
				xmax = 596.4506
				text = "did"
			intervals [455]:
				xmin = 596.4506
				xmax = 596.5306
				text = "you"
			intervals [456]:
				xmin = 596.5306
				xmax = 596.6806
				text = "have"
			intervals [457]:
				xmin = 596.6806
				xmax = 596.8206
				text = "to"
			intervals [458]:
				xmin = 596.8206
				xmax = 596.9906
				text = "do"
			intervals [459]:
				xmin = 596.9906
				xmax = 598.1462
				text = ""
			intervals [460]:
				xmin = 598.1462
				xmax = 598.3162
				text = "what"
			intervals [461]:
				xmin = 598.3162
				xmax = 598.5862
				text = "kind"
			intervals [462]:
				xmin = 598.5862
				xmax = 598.6762
				text = "of"
			intervals [463]:
				xmin = 598.6762
				xmax = 598.7062
				text = ""
			intervals [464]:
				xmin = 598.7062
				xmax = 598.9662
				text = "work"
			intervals [465]:
				xmin = 598.9662
				xmax = 599.1162
				text = "did"
			intervals [466]:
				xmin = 599.1162
				xmax = 599.2162
				text = "you"
			intervals [467]:
				xmin = 599.2162
				xmax = 599.2462
				text = ""
			intervals [468]:
				xmin = 599.2462
				xmax = 599.4462
				text = "have"
			intervals [469]:
				xmin = 599.4462
				xmax = 599.5862
				text = "to"
			intervals [470]:
				xmin = 599.5862
				xmax = 599.7762
				text = "do"
			intervals [471]:
				xmin = 599.7762
				xmax = 612.4708
				text = ""
			intervals [472]:
				xmin = 612.4708
				xmax = 612.7508
				text = "mm-hm"
			intervals [473]:
				xmin = 612.7508
				xmax = 613.8215
				text = ""
			intervals [474]:
				xmin = 613.8215
				xmax = 614.0515
				text = "that"
			intervals [475]:
				xmin = 614.0515
				xmax = 614.2615
				text = "take"
			intervals [476]:
				xmin = 614.2615
				xmax = 614.5215
				text = "most"
			intervals [477]:
				xmin = 614.5215
				xmax = 614.5815
				text = "of"
			intervals [478]:
				xmin = 614.5815
				xmax = 614.7115
				text = "the"
			intervals [479]:
				xmin = 614.7115
				xmax = 615.2415
				text = "afternoon"
			intervals [480]:
				xmin = 615.2415
				xmax = 616.2239
				text = ""
			intervals [481]:
				xmin = 616.2239
				xmax = 616.3139
				text = "did"
			intervals [482]:
				xmin = 616.3139
				xmax = 616.5139
				text = "that"
			intervals [483]:
				xmin = 616.5139
				xmax = 616.7439
				text = "take"
			intervals [484]:
				xmin = 616.7439
				xmax = 616.7739
				text = ""
			intervals [485]:
				xmin = 616.7739
				xmax = 617.0339
				text = "most"
			intervals [486]:
				xmin = 617.0339
				xmax = 617.0939
				text = "of"
			intervals [487]:
				xmin = 617.0939
				xmax = 617.2639
				text = "the"
			intervals [488]:
				xmin = 617.2639
				xmax = 617.6339
				text = "afternoon"
			intervals [489]:
				xmin = 617.6339
				xmax = 620.2355
				text = ""
			intervals [490]:
				xmin = 620.2355
				xmax = 620.4155
				text = "what"
			intervals [491]:
				xmin = 620.4155
				xmax = 620.6455
				text = "about"
			intervals [492]:
				xmin = 620.6455
				xmax = 620.9155
				text = "during"
			intervals [493]:
				xmin = 620.9155
				xmax = 620.9955
				text = "the"
			intervals [494]:
				xmin = 620.9955
				xmax = 621.4755
				text = "summer"
			intervals [495]:
				xmin = 621.4755
				xmax = 621.6255
				text = "what"
			intervals [496]:
				xmin = 621.6255
				xmax = 621.7655
				text = "did"
			intervals [497]:
				xmin = 621.7655
				xmax = 622.1455
				text = "kids"
			intervals [498]:
				xmin = 622.1455
				xmax = 622.3155
				text = "do"
			intervals [499]:
				xmin = 622.3155
				xmax = 625.1701
				text = ""
			intervals [500]:
				xmin = 625.1701
				xmax = 625.4701
				text = "oh"
			intervals [501]:
				xmin = 625.4701
				xmax = 628.0529
				text = ""
			intervals [502]:
				xmin = 628.0529
				xmax = 628.2729
				text = "what"
			intervals [503]:
				xmin = 628.2729
				xmax = 628.4329
				text = "all"
			intervals [504]:
				xmin = 628.4329
				xmax = 628.6129
				text = "did"
			intervals [505]:
				xmin = 628.6129
				xmax = 628.6929
				text = "you"
			intervals [506]:
				xmin = 628.6929
				xmax = 628.8929
				text = "do"
			intervals [507]:
				xmin = 628.8929
				xmax = 628.9929
				text = "at"
			intervals [508]:
				xmin = 628.9929
				xmax = 629.1229
				text = "the"
			intervals [509]:
				xmin = 629.1229
				xmax = 629.4729
				text = "farm"
			intervals [510]:
				xmin = 629.4729
				xmax = 640.6955
				text = ""
			intervals [511]:
				xmin = 640.6955
				xmax = 641.0755
				text = "mm-hm"
			intervals [512]:
				xmin = 641.0755
				xmax = 647.7538
				text = ""
			intervals [513]:
				xmin = 647.7538
				xmax = 648.1538
				text = "mm-hm"
			intervals [514]:
				xmin = 648.1538
				xmax = 649.5891
				text = ""
			intervals [515]:
				xmin = 649.5891
				xmax = 649.7591
				text = "did"
			intervals [516]:
				xmin = 649.7591
				xmax = 649.8291
				text = "you"
			intervals [517]:
				xmin = 649.8291
				xmax = 649.9791
				text = "have"
			intervals [518]:
				xmin = 649.9791
				xmax = 650.1991
				text = "any"
			intervals [519]:
				xmin = 650.1991
				xmax = 650.6391
				text = "animals"
			intervals [520]:
				xmin = 650.6391
				xmax = 650.7891
				text = "on"
			intervals [521]:
				xmin = 650.7891
				xmax = 650.8491
				text = "the"
			intervals [522]:
				xmin = 650.8491
				xmax = 650.9091
				text = ""
			intervals [523]:
				xmin = 650.9091
				xmax = 651.1891
				text = "farm"
			intervals [524]:
				xmin = 651.1891
				xmax = 652.4796
				text = ""
			intervals [525]:
				xmin = 652.4796
				xmax = 652.7396
				text = "what"
			intervals [526]:
				xmin = 652.7396
				xmax = 662.3717
				text = ""
			intervals [527]:
				xmin = 662.3717
				xmax = 662.5517
				text = "mm-hm"
			intervals [528]:
				xmin = 662.5517
				xmax = 665.6229
				text = ""
			intervals [529]:
				xmin = 665.6229
				xmax = 665.8229
				text = "did"
			intervals [530]:
				xmin = 665.8229
				xmax = 665.9029
				text = "you"
			intervals [531]:
				xmin = 665.9029
				xmax = 666.0429
				text = "ever"
			intervals [532]:
				xmin = 666.0429
				xmax = 666.2029
				text = "have"
			intervals [533]:
				xmin = 666.2029
				xmax = 666.2929
				text = "a"
			intervals [534]:
				xmin = 666.2929
				xmax = 666.7129
				text = "teacher"
			intervals [535]:
				xmin = 666.7129
				xmax = 666.8529
				text = "that"
			intervals [536]:
				xmin = 666.8529
				xmax = 667.2229
				text = "hollered"
			intervals [537]:
				xmin = 667.2229
				xmax = 667.3129
				text = "a"
			intervals [538]:
				xmin = 667.3129
				xmax = 667.5729
				text = "lot"
			intervals [539]:
				xmin = 667.5729
				xmax = 667.7729
				text = "at"
			intervals [540]:
				xmin = 667.7729
				xmax = 667.8829
				text = "you"
			intervals [541]:
				xmin = 667.8829
				xmax = 670.4846
				text = ""
			intervals [542]:
				xmin = 670.4846
				xmax = 670.5846
				text = "did"
			intervals [543]:
				xmin = 670.5846
				xmax = 670.6446
				text = "you"
			intervals [544]:
				xmin = 670.6446
				xmax = 670.7846
				text = "ever"
			intervals [545]:
				xmin = 670.7846
				xmax = 670.9646
				text = "have"
			intervals [546]:
				xmin = 670.9646
				xmax = 671.0946
				text = "a"
			intervals [547]:
				xmin = 671.0946
				xmax = 671.4946
				text = "teacher"
			intervals [548]:
				xmin = 671.4946
				xmax = 671.6846
				text = "that"
			intervals [549]:
				xmin = 671.6846
				xmax = 671.7146
				text = ""
			intervals [550]:
				xmin = 671.7146
				xmax = 672.1646
				text = "hollered"
			intervals [551]:
				xmin = 672.1646
				xmax = 672.2546
				text = "a"
			intervals [552]:
				xmin = 672.2546
				xmax = 672.5246
				text = "lot"
			intervals [553]:
				xmin = 672.5246
				xmax = 674.1751
				text = ""
			intervals [554]:
				xmin = 674.1751
				xmax = 674.4451
				text = "never"
			intervals [555]:
				xmin = 674.4451
				xmax = 674.4751
				text = ""
			intervals [556]:
				xmin = 674.4751
				xmax = 674.6651
				text = "did"
			intervals [557]:
				xmin = 674.6651
				xmax = 676.9766
				text = ""
			intervals [558]:
				xmin = 676.9766
				xmax = 677.1166
				text = "can"
			intervals [559]:
				xmin = 677.1166
				xmax = 677.1866
				text = "you"
			intervals [560]:
				xmin = 677.1866
				xmax = 677.4966
				text = "remember"
			intervals [561]:
				xmin = 677.4966
				xmax = 677.6366
				text = "the"
			intervals [562]:
				xmin = 677.6366
				xmax = 677.9266
				text = "best"
			intervals [563]:
				xmin = 677.9266
				xmax = 678.3566
				text = "teacher"
			intervals [564]:
				xmin = 678.3566
				xmax = 678.4166
				text = "you"
			intervals [565]:
				xmin = 678.4166
				xmax = 678.6666
				text = "ever"
			intervals [566]:
				xmin = 678.6666
				xmax = 678.9266
				text = "had"
			intervals [567]:
				xmin = 678.9266
				xmax = 681.9085
				text = ""
			intervals [568]:
				xmin = 681.9085
				xmax = 682.0985
				text = "what"
			intervals [569]:
				xmin = 682.0985
				xmax = 682.2385
				text = "was"
			intervals [570]:
				xmin = 682.2385
				xmax = 682.4485
				text = "she"
			intervals [571]:
				xmin = 682.4485
				xmax = 682.6785
				text = "like"
			intervals [572]:
				xmin = 682.6785
				xmax = 692.1378
				text = ""
			intervals [573]:
				xmin = 692.1378
				xmax = 692.3378
				text = "what"
			intervals [574]:
				xmin = 692.3378
				xmax = 692.4578
				text = "was"
			intervals [575]:
				xmin = 692.4578
				xmax = 692.6178
				text = "so"
			intervals [576]:
				xmin = 692.6178
				xmax = 692.8478
				text = "good"
			intervals [577]:
				xmin = 692.8478
				xmax = 693.1678
				text = "about"
			intervals [578]:
				xmin = 693.1678
				xmax = 693.2778
				text = "her"
			intervals [579]:
				xmin = 693.2778
				xmax = 697.2057
				text = ""
			intervals [580]:
				xmin = 697.2057
				xmax = 697.6657
				text = "mm-hm"
			intervals [581]:
				xmin = 697.6657
				xmax = 703.9834
				text = ""
			intervals [582]:
				xmin = 703.9834
				xmax = 704.0734
				text = "did"
			intervals [583]:
				xmin = 704.0734
				xmax = 704.1334
				text = "you"
			intervals [584]:
				xmin = 704.1334
				xmax = 704.2734
				text = "ever"
			intervals [585]:
				xmin = 704.2734
				xmax = 704.4134
				text = "have"
			intervals [586]:
				xmin = 704.4134
				xmax = 704.5034
				text = "a"
			intervals [587]:
				xmin = 704.5034
				xmax = 704.9334
				text = "teacher"
			intervals [588]:
				xmin = 704.9334
				xmax = 705.0034
				text = "you"
			intervals [589]:
				xmin = 705.0034
				xmax = 705.2234
				text = "just"
			intervals [590]:
				xmin = 705.2234
				xmax = 705.5134
				text = "couldn't"
			intervals [591]:
				xmin = 705.5134
				xmax = 705.9434
				text = "stand"
			intervals [592]:
				xmin = 705.9434
				xmax = 709.6837
				text = ""
			intervals [593]:
				xmin = 709.6837
				xmax = 709.8637
				text = "what"
			intervals [594]:
				xmin = 709.8637
				xmax = 710.0637
				text = "was"
			intervals [595]:
				xmin = 710.0637
				xmax = 710.2637
				text = "that"
			intervals [596]:
				xmin = 710.2637
				xmax = 710.6737
				text = "person"
			intervals [597]:
				xmin = 710.6737
				xmax = 710.8437
				text = "like"
			intervals [598]:
				xmin = 710.8437
				xmax = 714.1436
				text = ""
			intervals [599]:
				xmin = 714.1436
				xmax = 714.3136
				text = "what"
			intervals [600]:
				xmin = 714.3136
				xmax = 714.4136
				text = "did"
			intervals [601]:
				xmin = 714.4136
				xmax = 714.5836
				text = "she"
			intervals [602]:
				xmin = 714.5836
				xmax = 714.7136
				text = "do"
			intervals [603]:
				xmin = 714.7136
				xmax = 714.8836
				text = "that"
			intervals [604]:
				xmin = 714.8836
				xmax = 715.0136
				text = "was"
			intervals [605]:
				xmin = 715.0136
				xmax = 715.2136
				text = "so"
			intervals [606]:
				xmin = 715.2136
				xmax = 715.5936
				text = "bad"
			intervals [607]:
				xmin = 715.5936
				xmax = 729.1784
				text = ""
			intervals [608]:
				xmin = 729.1784
				xmax = 729.4184
				text = "you"
			intervals [609]:
				xmin = 729.4184
				xmax = 729.6884
				text = "weren't"
			intervals [610]:
				xmin = 729.6884
				xmax = 729.9884
				text = "one"
			intervals [611]:
				xmin = 729.9884
				xmax = 730.0284
				text = ""
			intervals [612]:
				xmin = 730.0284
				xmax = 730.1584
				text = "huh"
			intervals [613]:
				xmin = 730.1584
				xmax = 731.3991
				text = ""
			intervals [614]:
				xmin = 731.3991
				xmax = 731.5691
				text = "<unk>"
			intervals [615]:
				xmin = 731.5691
				xmax = 734.7616
				text = ""
			intervals [616]:
				xmin = 734.7616
				xmax = 734.9116
				text = "were"
			intervals [617]:
				xmin = 734.9116
				xmax = 735.0216
				text = "you"
			intervals [618]:
				xmin = 735.0216
				xmax = 735.1816
				text = "ever"
			intervals [619]:
				xmin = 735.1816
				xmax = 735.2716
				text = "in"
			intervals [620]:
				xmin = 735.2716
				xmax = 735.3616
				text = "a"
			intervals [621]:
				xmin = 735.3616
				xmax = 735.7316
				text = "class"
			intervals [622]:
				xmin = 735.7316
				xmax = 735.8316
				text = "where"
			intervals [623]:
				xmin = 735.8316
				xmax = 735.9516
				text = "the"
			intervals [624]:
				xmin = 735.9516
				xmax = 736.2316
				text = "kids"
			intervals [625]:
				xmin = 736.2316
				xmax = 736.4516
				text = "played"
			intervals [626]:
				xmin = 736.4516
				xmax = 736.5516
				text = "a"
			intervals [627]:
				xmin = 736.5516
				xmax = 736.8816
				text = "trick"
			intervals [628]:
				xmin = 736.8816
				xmax = 737.0116
				text = "on"
			intervals [629]:
				xmin = 737.0116
				xmax = 737.1116
				text = "the"
			intervals [630]:
				xmin = 737.1116
				xmax = 737.5016
				text = "teacher"
			intervals [631]:
				xmin = 737.5016
				xmax = 741.3941
				text = ""
			intervals [632]:
				xmin = 741.3941
				xmax = 741.5141
				text = "did"
			intervals [633]:
				xmin = 741.5141
				xmax = 741.5941
				text = "you"
			intervals [634]:
				xmin = 741.5941
				xmax = 741.7541
				text = "ever"
			intervals [635]:
				xmin = 741.7541
				xmax = 742.0453
				text = ""
			intervals [636]:
				xmin = 742.0453
				xmax = 742.2153
				text = "did"
			intervals [637]:
				xmin = 742.2153
				xmax = 742.2753
				text = "you"
			intervals [638]:
				xmin = 742.2753
				xmax = 742.3053
				text = ""
			intervals [639]:
				xmin = 742.3053
				xmax = 742.4453
				text = "were"
			intervals [640]:
				xmin = 742.4453
				xmax = 742.5853
				text = "you"
			intervals [641]:
				xmin = 742.5853
				xmax = 742.8053
				text = "ever"
			intervals [642]:
				xmin = 742.8053
				xmax = 742.8953
				text = "in"
			intervals [643]:
				xmin = 742.8953
				xmax = 742.9853
				text = "a"
			intervals [644]:
				xmin = 742.9853
				xmax = 743.4153
				text = "class"
			intervals [645]:
				xmin = 743.4153
				xmax = 743.5353
				text = "where"
			intervals [646]:
				xmin = 743.5353
				xmax = 743.6453
				text = "the"
			intervals [647]:
				xmin = 743.6453
				xmax = 743.9753
				text = "kids"
			intervals [648]:
				xmin = 743.9753
				xmax = 744.2153
				text = "played"
			intervals [649]:
				xmin = 744.2153
				xmax = 744.3153
				text = "a"
			intervals [650]:
				xmin = 744.3153
				xmax = 744.6853
				text = "trick"
			intervals [651]:
				xmin = 744.6853
				xmax = 744.8153
				text = "on"
			intervals [652]:
				xmin = 744.8153
				xmax = 744.9253
				text = "the"
			intervals [653]:
				xmin = 744.9253
				xmax = 745.4053
				text = "teacher"
			intervals [654]:
				xmin = 745.4053
				xmax = 748.1625
				text = ""
			intervals [655]:
				xmin = 748.1625
				xmax = 748.3425
				text = "oh"
			intervals [656]:
				xmin = 748.3425
				xmax = 748.7725
				text = "yeah"
			intervals [657]:
				xmin = 748.7725
				xmax = 762.3364
				text = ""
			intervals [658]:
				xmin = 762.3364
				xmax = 765.0664
				text = "<unk>"
			intervals [659]:
				xmin = 765.0664
				xmax = 765.1321
				text = ""
			intervals [660]:
				xmin = 765.1321
				xmax = 765.3521
				text = "what"
			intervals [661]:
				xmin = 765.3521
				xmax = 765.4721
				text = "did"
			intervals [662]:
				xmin = 765.4721
				xmax = 765.5621
				text = "the"
			intervals [663]:
				xmin = 765.5621
				xmax = 765.9321
				text = "teacher"
			intervals [664]:
				xmin = 765.9321
				xmax = 765.9721
				text = ""
			intervals [665]:
				xmin = 765.9721
				xmax = 766.2221
				text = "do"
			intervals [666]:
				xmin = 766.2221
				xmax = 771.8958
				text = ""
			intervals [667]:
				xmin = 771.8958
				xmax = 772.3858
				text = "mm-hm"
			intervals [668]:
				xmin = 772.3858
				xmax = 775.1928
				text = ""
			intervals [669]:
				xmin = 775.1928
				xmax = 775.3928
				text = "was"
			intervals [670]:
				xmin = 775.3928
				xmax = 775.6028
				text = "there"
			intervals [671]:
				xmin = 775.6028
				xmax = 775.6328
				text = "a"
			intervals [672]:
				xmin = 775.6328
				xmax = 775.9028
				text = "bunch"
			intervals [673]:
				xmin = 775.9028
				xmax = 776.0228
				text = "of"
			intervals [674]:
				xmin = 776.0228
				xmax = 776.3228
				text = "kids"
			intervals [675]:
				xmin = 776.3228
				xmax = 776.4728
				text = "that"
			intervals [676]:
				xmin = 776.4728
				xmax = 776.6028
				text = "you"
			intervals [677]:
				xmin = 776.6028
				xmax = 776.9928
				text = "always"
			intervals [678]:
				xmin = 776.9928
				xmax = 777.3478
				text = ""
			intervals [679]:
				xmin = 777.3478
				xmax = 777.5678
				text = "hung"
			intervals [680]:
				xmin = 777.5678
				xmax = 777.9678
				text = "around"
			intervals [681]:
				xmin = 777.9678
				xmax = 778.1978
				text = "with"
			intervals [682]:
				xmin = 778.1978
				xmax = 778.3078
				text = "and"
			intervals [683]:
				xmin = 778.3078
				xmax = 778.3378
				text = ""
			intervals [684]:
				xmin = 778.3378
				xmax = 778.6678
				text = "played"
			intervals [685]:
				xmin = 778.6678
				xmax = 778.9178
				text = "with"
			intervals [686]:
				xmin = 778.9178
				xmax = 778.9578
				text = ""
			intervals [687]:
				xmin = 778.9578
				xmax = 779.1278
				text = "when"
			intervals [688]:
				xmin = 779.1278
				xmax = 779.2578
				text = "you"
			intervals [689]:
				xmin = 779.2578
				xmax = 779.3978
				text = "were"
			intervals [690]:
				xmin = 779.3978
				xmax = 779.6578
				text = "young"
			intervals [691]:
				xmin = 779.6578
				xmax = 783.3761
				text = ""
			intervals [692]:
				xmin = 783.3761
				xmax = 783.8161
				text = "uh-huh"
			intervals [693]:
				xmin = 783.8161
				xmax = 785.3904
				text = ""
			intervals [694]:
				xmin = 785.3904
				xmax = 785.7904
				text = "uh-huh"
			intervals [695]:
				xmin = 785.7904
				xmax = 786.4149
				text = ""
			intervals [696]:
				xmin = 786.4149
				xmax = 786.6649
				text = "yeah"
			intervals [697]:
				xmin = 786.6649
				xmax = 792.7995
				text = ""
			intervals [698]:
				xmin = 792.7995
				xmax = 792.8695
				text = "if"
			intervals [699]:
				xmin = 792.8695
				xmax = 792.9895
				text = "you"
			intervals [700]:
				xmin = 792.9895
				xmax = 793.1295
				text = "could"
			intervals [701]:
				xmin = 793.1295
				xmax = 793.4395
				text = "start"
			intervals [702]:
				xmin = 793.4395
				xmax = 793.5795
				text = "your"
			intervals [703]:
				xmin = 793.5795
				xmax = 793.9195
				text = "life"
			intervals [704]:
				xmin = 793.9195
				xmax = 794.1495
				text = "all"
			intervals [705]:
				xmin = 794.1495
				xmax = 794.4795
				text = "over"
			intervals [706]:
				xmin = 794.4795
				xmax = 794.8295
				text = "again"
			intervals [707]:
				xmin = 794.8295
				xmax = 795.0195
				text = "what"
			intervals [708]:
				xmin = 795.0195
				xmax = 795.1595
				text = "would"
			intervals [709]:
				xmin = 795.1595
				xmax = 795.3195
				text = "you"
			intervals [710]:
				xmin = 795.3195
				xmax = 795.6095
				text = "do"
			intervals [711]:
				xmin = 795.6095
				xmax = 797.1283
				text = ""
			intervals [712]:
				xmin = 797.1283
				xmax = 797.2983
				text = "would"
			intervals [713]:
				xmin = 797.2983
				xmax = 797.5083
				text = "you"
			intervals [714]:
				xmin = 797.5083
				xmax = 797.9481
				text = ""
			intervals [715]:
				xmin = 797.9481
				xmax = 798.0881
				text = "do"
			intervals [716]:
				xmin = 798.0881
				xmax = 798.5381
				text = "anything"
			intervals [717]:
				xmin = 798.5381
				xmax = 798.9481
				text = "different"
			intervals [718]:
				xmin = 798.9481
				xmax = 800.7925
				text = ""
			intervals [719]:
				xmin = 800.7925
				xmax = 801.2725
				text = "mm"
			intervals [720]:
				xmin = 801.2725
				xmax = 801.7323
				text = ""
			intervals [721]:
				xmin = 801.7323
				xmax = 801.9123
				text = "what"
			intervals [722]:
				xmin = 801.9123
				xmax = 802.0423
				text = "would"
			intervals [723]:
				xmin = 802.0423
				xmax = 802.1723
				text = "you"
			intervals [724]:
				xmin = 802.1723
				xmax = 802.3523
				text = "do"
			intervals [725]:
				xmin = 802.3523
				xmax = 802.5423
				text = "with"
			intervals [726]:
				xmin = 802.5423
				xmax = 802.7023
				text = "your"
			intervals [727]:
				xmin = 802.7023
				xmax = 803.1023
				text = "school"
			intervals [728]:
				xmin = 803.1023
				xmax = 804.4776
				text = ""
			intervals [729]:
				xmin = 804.4776
				xmax = 804.6476
				text = "what"
			intervals [730]:
				xmin = 804.6476
				xmax = 804.7776
				text = "would"
			intervals [731]:
				xmin = 804.7776
				xmax = 804.9076
				text = "you"
			intervals [732]:
				xmin = 804.9076
				xmax = 805.1376
				text = "shoot"
			intervals [733]:
				xmin = 805.1376
				xmax = 805.5176
				text = "for"
			intervals [734]:
				xmin = 805.5176
				xmax = 807.2587
				text = ""
			intervals [735]:
				xmin = 807.2587
				xmax = 807.3987
				text = "what"
			intervals [736]:
				xmin = 807.3987
				xmax = 807.5187
				text = "would"
			intervals [737]:
				xmin = 807.5187
				xmax = 807.6387
				text = "you"
			intervals [738]:
				xmin = 807.6387
				xmax = 807.8887
				text = "try"
			intervals [739]:
				xmin = 807.8887
				xmax = 808.0387
				text = "to"
			intervals [740]:
				xmin = 808.0387
				xmax = 808.4487
				text = "become"
			intervals [741]:
				xmin = 808.4487
				xmax = 811.1037
				text = ""
			intervals [742]:
				xmin = 811.1037
				xmax = 811.1637
				text = "do"
			intervals [743]:
				xmin = 811.1637
				xmax = 811.2237
				text = "you"
			intervals [744]:
				xmin = 811.2237
				xmax = 811.2637
				text = ""
			intervals [745]:
				xmin = 811.2637
				xmax = 811.3737
				text = "know"
			intervals [746]:
				xmin = 811.3737
				xmax = 824.2469
				text = ""
			intervals [747]:
				xmin = 824.2469
				xmax = 824.5369
				text = "mm-hm"
			intervals [748]:
				xmin = 824.5369
				xmax = 826.4373
				text = ""
			intervals [749]:
				xmin = 826.4373
				xmax = 826.6073
				text = "how"
			intervals [750]:
				xmin = 826.6073
				xmax = 826.8673
				text = "long"
			intervals [751]:
				xmin = 826.8673
				xmax = 826.9773
				text = "would"
			intervals [752]:
				xmin = 826.9773
				xmax = 827.1273
				text = "it"
			intervals [753]:
				xmin = 827.1273
				xmax = 827.4473
				text = "take"
			intervals [754]:
				xmin = 827.4473
				xmax = 827.5973
				text = "to"
			intervals [755]:
				xmin = 827.5973
				xmax = 827.7673
				text = "be"
			intervals [756]:
				xmin = 827.7673
				xmax = 827.9873
				text = "that"
			intervals [757]:
				xmin = 827.9873
				xmax = 838.8416
				text = ""
			intervals [758]:
				xmin = 838.8416
				xmax = 839.3416
				text = "mm-hm"
			intervals [759]:
				xmin = 839.3416
				xmax = 842.9599
				text = ""
			intervals [760]:
				xmin = 842.9599
				xmax = 843.1699
				text = "what"
			intervals [761]:
				xmin = 843.1699
				xmax = 843.2599
				text = "do"
			intervals [762]:
				xmin = 843.2599
				xmax = 843.3699
				text = "you"
			intervals [763]:
				xmin = 843.3699
				xmax = 843.5899
				text = "do"
			intervals [764]:
				xmin = 843.5899
				xmax = 843.6899
				text = "in"
			intervals [765]:
				xmin = 843.6899
				xmax = 843.7899
				text = "a"
			intervals [766]:
				xmin = 843.7899
				xmax = 844.0899
				text = "gay"
			intervals [767]:
				xmin = 844.0899
				xmax = 844.1199
				text = ""
			intervals [768]:
				xmin = 844.1199
				xmax = 844.2899
				text = "in"
			intervals [769]:
				xmin = 844.2899
				xmax = 844.3499
				text = "a"
			intervals [770]:
				xmin = 844.3499
				xmax = 844.6699
				text = "day"
			intervals [771]:
				xmin = 844.6699
				xmax = 844.8099
				text = "s"
			intervals [772]:
				xmin = 844.8099
				xmax = 845.1099
				text = "work"
			intervals [773]:
				xmin = 845.1099
				xmax = 845.6675
				text = ""
			intervals [774]:
				xmin = 845.6675
				xmax = 845.8375
				text = "where"
			intervals [775]:
				xmin = 845.8375
				xmax = 846.0175
				text = "you"
			intervals [776]:
				xmin = 846.0175
				xmax = 846.2775
				text = "work"
			intervals [777]:
				xmin = 846.2775
				xmax = 846.5531
				text = ""
			intervals [778]:
				xmin = 846.5531
				xmax = 846.7931
				text = "what"
			intervals [779]:
				xmin = 846.7931
				xmax = 846.9931
				text = "all"
			intervals [780]:
				xmin = 846.9931
				xmax = 847.0531
				text = "do"
			intervals [781]:
				xmin = 847.0531
				xmax = 847.1231
				text = "you"
			intervals [782]:
				xmin = 847.1231
				xmax = 847.3531
				text = "have"
			intervals [783]:
				xmin = 847.3531
				xmax = 847.4731
				text = "to"
			intervals [784]:
				xmin = 847.4731
				xmax = 847.6831
				text = "do"
			intervals [785]:
				xmin = 847.6831
				xmax = 850.567
				text = ""
			intervals [786]:
				xmin = 850.567
				xmax = 850.887
				text = "yeah"
			intervals [787]:
				xmin = 850.887
				xmax = 850.9526
				text = ""
			intervals [788]:
				xmin = 850.9526
				xmax = 851.4826
				text = "mm-hm"
			intervals [789]:
				xmin = 851.4826
				xmax = 854.4292
				text = ""
			intervals [790]:
				xmin = 854.4292
				xmax = 854.5992
				text = "what"
			intervals [791]:
				xmin = 854.5992
				xmax = 854.6692
				text = "are"
			intervals [792]:
				xmin = 854.6692
				xmax = 854.8392
				text = "your"
			intervals [793]:
				xmin = 854.8392
				xmax = 855.9492
				text = "responsibilities"
			intervals [794]:
				xmin = 855.9492
				xmax = 856.7122
				text = ""
			intervals [795]:
				xmin = 856.7122
				xmax = 856.8922
				text = "what"
			intervals [796]:
				xmin = 856.8922
				xmax = 856.9822
				text = "do"
			intervals [797]:
				xmin = 856.9822
				xmax = 857.1722
				text = "they"
			intervals [798]:
				xmin = 857.1722
				xmax = 857.3922
				text = "ask"
			intervals [799]:
				xmin = 857.3922
				xmax = 857.5522
				text = "you"
			intervals [800]:
				xmin = 857.5522
				xmax = 857.6122
				text = "to"
			intervals [801]:
				xmin = 857.6122
				xmax = 857.8722
				text = "do"
			intervals [802]:
				xmin = 857.8722
				xmax = 869.8367
				text = ""
			intervals [803]:
				xmin = 869.8367
				xmax = 870.1167
				text = "like"
			intervals [804]:
				xmin = 870.1167
				xmax = 870.6167
				text = "yesterday"
			intervals [805]:
				xmin = 870.6167
				xmax = 870.8067
				text = "what"
			intervals [806]:
				xmin = 870.8067
				xmax = 870.9167
				text = "did"
			intervals [807]:
				xmin = 870.9167
				xmax = 871.0767
				text = "you"
			intervals [808]:
				xmin = 871.0767
				xmax = 871.2667
				text = "do"
			intervals [809]:
				xmin = 871.2667
				xmax = 871.747
				text = ""
			intervals [810]:
				xmin = 871.747
				xmax = 871.907
				text = "from"
			intervals [811]:
				xmin = 871.907
				xmax = 872.037
				text = "when"
			intervals [812]:
				xmin = 872.037
				xmax = 872.237
				text = "you"
			intervals [813]:
				xmin = 872.237
				xmax = 872.537
				text = "came"
			intervals [814]:
				xmin = 872.537
				xmax = 872.767
				text = "in"
			intervals [815]:
				xmin = 872.767
				xmax = 872.937
				text = "to"
			intervals [816]:
				xmin = 872.937
				xmax = 873.097
				text = "when"
			intervals [817]:
				xmin = 873.097
				xmax = 873.247
				text = "you"
			intervals [818]:
				xmin = 873.247
				xmax = 873.537
				text = "left"
			intervals [819]:
				xmin = 873.537
				xmax = 880.8578
				text = ""
			intervals [820]:
				xmin = 880.8578
				xmax = 881.5878
				text = "mm-hm"
			intervals [821]:
				xmin = 881.5878
				xmax = 892.7783
				text = ""
			intervals [822]:
				xmin = 892.7783
				xmax = 892.8383
				text = "if"
			intervals [823]:
				xmin = 892.8383
				xmax = 892.9383
				text = "you"
			intervals [824]:
				xmin = 892.9383
				xmax = 893.1483
				text = "had"
			intervals [825]:
				xmin = 893.1483
				xmax = 893.4183
				text = "all"
			intervals [826]:
				xmin = 893.4183
				xmax = 893.4783
				text = "the"
			intervals [827]:
				xmin = 893.4783
				xmax = 893.7083
				text = "money"
			intervals [828]:
				xmin = 893.7083
				xmax = 893.8783
				text = "you"
			intervals [829]:
				xmin = 893.8783
				xmax = 894.2483
				text = "wanted"
			intervals [830]:
				xmin = 894.2483
				xmax = 894.4283
				text = "what"
			intervals [831]:
				xmin = 894.4283
				xmax = 894.5583
				text = "would"
			intervals [832]:
				xmin = 894.5583
				xmax = 894.7083
				text = "you"
			intervals [833]:
				xmin = 894.7083
				xmax = 894.9983
				text = "buy"
			intervals [834]:
				xmin = 894.9983
				xmax = 895.1683
				text = "with"
			intervals [835]:
				xmin = 895.1683
				xmax = 895.2283
				text = "it"
			intervals [836]:
				xmin = 895.2283
				xmax = 895.9488
				text = ""
			intervals [837]:
				xmin = 895.9488
				xmax = 896.1388
				text = "if"
			intervals [838]:
				xmin = 896.1388
				xmax = 896.2688
				text = "you"
			intervals [839]:
				xmin = 896.2688
				xmax = 896.4588
				text = "had"
			intervals [840]:
				xmin = 896.4588
				xmax = 896.8288
				text = "all"
			intervals [841]:
				xmin = 896.8288
				xmax = 896.8888
				text = "the"
			intervals [842]:
				xmin = 896.8888
				xmax = 897.1188
				text = "money"
			intervals [843]:
				xmin = 897.1188
				xmax = 897.2788
				text = "you"
			intervals [844]:
				xmin = 897.2788
				xmax = 897.6388
				text = "wanted"
			intervals [845]:
				xmin = 897.6388
				xmax = 897.8488
				text = "what"
			intervals [846]:
				xmin = 897.8488
				xmax = 897.9788
				text = "would"
			intervals [847]:
				xmin = 897.9788
				xmax = 898.0888
				text = "you"
			intervals [848]:
				xmin = 898.0888
				xmax = 898.2788
				text = "do"
			intervals [849]:
				xmin = 898.2788
				xmax = 898.4788
				text = "with"
			intervals [850]:
				xmin = 898.4788
				xmax = 898.8388
				text = "it"
			intervals [851]:
				xmin = 898.8388
				xmax = 911.085
				text = ""
			intervals [852]:
				xmin = 911.085
				xmax = 911.455
				text = "mm-hm"
			intervals [853]:
				xmin = 911.455
				xmax = 912.4651
				text = ""
			intervals [854]:
				xmin = 912.4651
				xmax = 912.6251
				text = "what"
			intervals [855]:
				xmin = 912.6251
				xmax = 912.7551
				text = "would"
			intervals [856]:
				xmin = 912.7551
				xmax = 912.8551
				text = "you"
			intervals [857]:
				xmin = 912.8551
				xmax = 913.0151
				text = "do"
			intervals [858]:
				xmin = 913.0151
				xmax = 913.1151
				text = "with"
			intervals [859]:
				xmin = 913.1151
				xmax = 913.1851
				text = "the"
			intervals [860]:
				xmin = 913.1851
				xmax = 913.4351
				text = "money"
			intervals [861]:
				xmin = 913.4351
				xmax = 913.5651
				text = "you"
			intervals [862]:
				xmin = 913.5651
				xmax = 913.8951
				text = "saved"
			intervals [863]:
				xmin = 913.8951
				xmax = 914.0351
				text = "for"
			intervals [864]:
				xmin = 914.0351
				xmax = 914.5951
				text = "yourself"
			intervals [865]:
				xmin = 914.5951
				xmax = 918.1745
				text = ""
			intervals [866]:
				xmin = 918.1745
				xmax = 918.5645
				text = "mm-hm"
			intervals [867]:
				xmin = 918.5645
				xmax = 919.7758
				text = ""
			intervals [868]:
				xmin = 919.7758
				xmax = 919.9558
				text = "would"
			intervals [869]:
				xmin = 919.9558
				xmax = 920.0558
				text = "you"
			intervals [870]:
				xmin = 920.0558
				xmax = 920.3158
				text = "buy"
			intervals [871]:
				xmin = 920.3158
				xmax = 920.6758
				text = "anything"
			intervals [872]:
				xmin = 920.6758
				xmax = 921.0958
				text = "special"
			intervals [873]:
				xmin = 921.0958
				xmax = 928.5633
				text = ""
			intervals [874]:
				xmin = 928.5633
				xmax = 928.8633
				text = "no"
			intervals [875]:
				xmin = 928.8633
				xmax = 929.0633
				text = "go"
			intervals [876]:
				xmin = 929.0633
				xmax = 929.3133
				text = "ahead"
			intervals [877]:
				xmin = 929.3133
				xmax = 931.7057
				text = ""
			intervals [878]:
				xmin = 931.7057
				xmax = 931.9057
				text = "how"
			intervals [879]:
				xmin = 931.9057
				xmax = 932.0057
				text = "does"
			intervals [880]:
				xmin = 932.0057
				xmax = 932.1857
				text = "your"
			intervals [881]:
				xmin = 932.1857
				xmax = 932.5857
				text = "family"
			intervals [882]:
				xmin = 932.5857
				xmax = 933.0857
				text = "celebrate"
			intervals [883]:
				xmin = 933.0857
				xmax = 933.6857
				text = "christmas"
			intervals [884]:
				xmin = 933.6857
				xmax = 942.7357
				text = ""
			intervals [885]:
				xmin = 942.7357
				xmax = 943.1757
				text = "oh"
			intervals [886]:
				xmin = 943.1757
				xmax = 955.2881
				text = ""
			intervals [887]:
				xmin = 955.2881
				xmax = 955.4481
				text = "what"
			intervals [888]:
				xmin = 955.4481
				xmax = 955.5881
				text = "was"
			intervals [889]:
				xmin = 955.5881
				xmax = 955.6581
				text = "the"
			intervals [890]:
				xmin = 955.6581
				xmax = 955.9181
				text = "best"
			intervals [891]:
				xmin = 955.9181
				xmax = 956.0881
				text = "thing"
			intervals [892]:
				xmin = 956.0881
				xmax = 956.1881
				text = "you"
			intervals [893]:
				xmin = 956.1881
				xmax = 956.4081
				text = "ever"
			intervals [894]:
				xmin = 956.4081
				xmax = 956.6481
				text = "got"
			intervals [895]:
				xmin = 956.6481
				xmax = 956.8181
				text = "for"
			intervals [896]:
				xmin = 956.8181
				xmax = 957.3981
				text = "christmas"
			intervals [897]:
				xmin = 957.3981
				xmax = 958.962
				text = ""
			intervals [898]:
				xmin = 958.962
				xmax = 959.062
				text = "do"
			intervals [899]:
				xmin = 959.062
				xmax = 959.122
				text = "you"
			intervals [900]:
				xmin = 959.122
				xmax = 959.472
				text = "remember"
			intervals [901]:
				xmin = 959.472
				xmax = 967.9686
				text = ""
			intervals [902]:
				xmin = 967.9686
				xmax = 968.4186
				text = "mm-hm"
			intervals [903]:
				xmin = 968.4186
				xmax = 968.5495
				text = ""
			intervals [904]:
				xmin = 968.5495
				xmax = 968.7395
				text = "what"
			intervals [905]:
				xmin = 968.7395
				xmax = 968.8395
				text = "were"
			intervals [906]:
				xmin = 968.8395
				xmax = 969.0795
				text = "they"
			intervals [907]:
				xmin = 969.0795
				xmax = 969.2795
				text = "like"
			intervals [908]:
				xmin = 969.2795
				xmax = 984.9581
				text = ""
			intervals [909]:
				xmin = 984.9581
				xmax = 985.0681
				text = "were"
			intervals [910]:
				xmin = 985.0681
				xmax = 985.2381
				text = "you"
			intervals [911]:
				xmin = 985.2381
				xmax = 985.5981
				text = "ever"
			intervals [912]:
				xmin = 985.5981
				xmax = 985.6822
				text = ""
			intervals [913]:
				xmin = 985.6822
				xmax = 985.8322
				text = "in"
			intervals [914]:
				xmin = 985.8322
				xmax = 985.9122
				text = "a"
			intervals [915]:
				xmin = 985.9122
				xmax = 986.6322
				text = "situation"
			intervals [916]:
				xmin = 986.6322
				xmax = 986.7422
				text = "where"
			intervals [917]:
				xmin = 986.7422
				xmax = 986.8822
				text = "you"
			intervals [918]:
				xmin = 986.8822
				xmax = 987.1022
				text = "thought"
			intervals [919]:
				xmin = 987.1022
				xmax = 987.2322
				text = "you"
			intervals [920]:
				xmin = 987.2322
				xmax = 987.4622
				text = "might"
			intervals [921]:
				xmin = 987.4622
				xmax = 987.6322
				text = "be"
			intervals [922]:
				xmin = 987.6322
				xmax = 988.0422
				text = "killed"
			intervals [923]:
				xmin = 988.0422
				xmax = 988.5877
				text = ""
			intervals [924]:
				xmin = 988.5877
				xmax = 988.6777
				text = "where"
			intervals [925]:
				xmin = 988.6777
				xmax = 988.7477
				text = "you"
			intervals [926]:
				xmin = 988.7477
				xmax = 989.0377
				text = "might"
			intervals [927]:
				xmin = 989.0377
				xmax = 989.0677
				text = ""
			intervals [928]:
				xmin = 989.0677
				xmax = 989.4577
				text = "die"
			intervals [929]:
				xmin = 989.4577
				xmax = 991.4264
				text = ""
			intervals [930]:
				xmin = 991.4264
				xmax = 991.6464
				text = "oh"
			intervals [931]:
				xmin = 991.6464
				xmax = 991.8864
				text = "yeah"
			intervals [932]:
				xmin = 991.8864
				xmax = 992.8965
				text = ""
			intervals [933]:
				xmin = 992.8965
				xmax = 993.0865
				text = "what"
			intervals [934]:
				xmin = 993.0865
				xmax = 993.3265
				text = "happened"
			intervals [935]:
				xmin = 993.3265
				xmax = 999.2667
				text = ""
			intervals [936]:
				xmin = 999.2667
				xmax = 999.4967
				text = "what"
			intervals [937]:
				xmin = 999.4967
				xmax = 999.6367
				text = "was"
			intervals [938]:
				xmin = 999.6367
				xmax = 999.7267
				text = "the"
			intervals [939]:
				xmin = 999.7267
				xmax = 1000.4967
				text = "situation"
			intervals [940]:
				xmin = 1000.4967
				xmax = 1000.6767
				text = "though"
			intervals [941]:
				xmin = 1000.6767
				xmax = 1003.7192
				text = ""
			intervals [942]:
				xmin = 1003.7192
				xmax = 1003.9092
				text = "oh"
			intervals [943]:
				xmin = 1003.9092
				xmax = 1004.2292
				text = "yeah"
			intervals [944]:
				xmin = 1004.2292
				xmax = 1005.4401
				text = ""
			intervals [945]:
				xmin = 1005.4401
				xmax = 1005.7101
				text = "what"
			intervals [946]:
				xmin = 1005.7101
				xmax = 1005.8601
				text = "in"
			intervals [947]:
				xmin = 1005.8601
				xmax = 1005.9201
				text = "a"
			intervals [948]:
				xmin = 1005.9201
				xmax = 1006.0001
				text = ""
			intervals [949]:
				xmin = 1006.0001
				xmax = 1006.2601
				text = "fight"
			intervals [950]:
				xmin = 1006.2601
				xmax = 1006.4001
				text = "or"
			intervals [951]:
				xmin = 1006.4001
				xmax = 1006.7101
				text = "something"
			intervals [952]:
				xmin = 1006.7101
				xmax = 1007.9262
				text = ""
			intervals [953]:
				xmin = 1007.9262
				xmax = 1008.0662
				text = "in"
			intervals [954]:
				xmin = 1008.0662
				xmax = 1008.1562
				text = "a"
			intervals [955]:
				xmin = 1008.1562
				xmax = 1008.4562
				text = "fight"
			intervals [956]:
				xmin = 1008.4562
				xmax = 1008.5762
				text = "or"
			intervals [957]:
				xmin = 1008.5762
				xmax = 1008.9562
				text = "something"
			intervals [958]:
				xmin = 1008.9562
				xmax = 1009.1662
				text = "or"
			intervals [959]:
				xmin = 1009.1662
				xmax = 1026.9915
				text = ""
			intervals [960]:
				xmin = 1026.9915
				xmax = 1027.5915
				text = "mm-hm"
			intervals [961]:
				xmin = 1027.5915
				xmax = 1029.7497
				text = ""
			intervals [962]:
				xmin = 1029.7497
				xmax = 1030.2797
				text = "sometimes"
			intervals [963]:
				xmin = 1030.2797
				xmax = 1030.5697
				text = "people"
			intervals [964]:
				xmin = 1030.5697
				xmax = 1030.7797
				text = "say"
			intervals [965]:
				xmin = 1030.7797
				xmax = 1030.9197
				text = "that"
			intervals [966]:
				xmin = 1030.9197
				xmax = 1031.2997
				text = "whatever"
			intervals [967]:
				xmin = 1031.2997
				xmax = 1031.3597
				text = "s"
			intervals [968]:
				xmin = 1031.3597
				xmax = 1031.5797
				text = "gonna"
			intervals [969]:
				xmin = 1031.5797
				xmax = 1031.9297
				text = "happen"
			intervals [970]:
				xmin = 1031.9297
				xmax = 1032.0997
				text = "is"
			intervals [971]:
				xmin = 1032.0997
				xmax = 1032.3497
				text = "gonna"
			intervals [972]:
				xmin = 1032.3497
				xmax = 1032.5497
				text = "happen"
			intervals [973]:
				xmin = 1032.5497
				xmax = 1035.0236
				text = ""
			intervals [974]:
				xmin = 1035.0236
				xmax = 1035.1536
				text = "you"
			intervals [975]:
				xmin = 1035.1536
				xmax = 1035.4136
				text = "believe"
			intervals [976]:
				xmin = 1035.4136
				xmax = 1035.5036
				text = "in"
			intervals [977]:
				xmin = 1035.5036
				xmax = 1035.7236
				text = "that"
			intervals [978]:
				xmin = 1035.7236
				xmax = 1037.3379
				text = ""
			intervals [979]:
				xmin = 1037.3379
				xmax = 1037.4779
				text = "there"
			intervals [980]:
				xmin = 1037.4779
				xmax = 1037.5279
				text = "s"
			intervals [981]:
				xmin = 1037.5279
				xmax = 1037.7079
				text = "not"
			intervals [982]:
				xmin = 1037.7079
				xmax = 1037.9679
				text = "much"
			intervals [983]:
				xmin = 1037.9679
				xmax = 1038.0679
				text = "you"
			intervals [984]:
				xmin = 1038.0679
				xmax = 1038.1979
				text = "can"
			intervals [985]:
				xmin = 1038.1979
				xmax = 1038.3779
				text = "do"
			intervals [986]:
				xmin = 1038.3779
				xmax = 1038.4779
				text = "to"
			intervals [987]:
				xmin = 1038.4779
				xmax = 1039.1379
				text = "change"
			intervals [988]:
				xmin = 1039.1379
				xmax = 1039.7366
				text = ""
			intervals [989]:
				xmin = 1039.7366
				xmax = 1039.9266
				text = "what"
			intervals [990]:
				xmin = 1039.9266
				xmax = 1039.9766
				text = "s"
			intervals [991]:
				xmin = 1039.9766
				xmax = 1040.1866
				text = "gonna"
			intervals [992]:
				xmin = 1040.1866
				xmax = 1040.5166
				text = "happen"
			intervals [993]:
				xmin = 1040.5166
				xmax = 1042.989977324263
				text = ""
	item [2]:
		class = "IntervalTier"
		name = "DCA_int_01 - phones"
		xmin = 0.0
		xmax = 1042.989977324263
		intervals: size = 2684
			intervals [1]:
				xmin = 0.000
				xmax = 0.030
				text = "W"
			intervals [2]:
				xmin = 0.030
				xmax = 0.090
				text = "AH1"
			intervals [3]:
				xmin = 0.090
				xmax = 0.130
				text = "T"
			intervals [4]:
				xmin = 0.130
				xmax = 0.230
				text = "K"
			intervals [5]:
				xmin = 0.230
				xmax = 0.280
				text = "AY1"
			intervals [6]:
				xmin = 0.280
				xmax = 0.340
				text = "N"
			intervals [7]:
				xmin = 0.340
				xmax = 0.410
				text = "D"
			intervals [8]:
				xmin = 0.410
				xmax = 0.440
				text = "AH0"
			intervals [9]:
				xmin = 0.440
				xmax = 0.470
				text = "V"
			intervals [10]:
				xmin = 0.470
				xmax = 0.560
				text = "G"
			intervals [11]:
				xmin = 0.560
				xmax = 0.760
				text = "EY1"
			intervals [12]:
				xmin = 0.760
				xmax = 0.800
				text = "M"
			intervals [13]:
				xmin = 0.800
				xmax = 0.890
				text = "Z"
			intervals [14]:
				xmin = 0.890
				xmax = 0.950
				text = "Y"
			intervals [15]:
				xmin = 0.950
				xmax = 1.030
				text = "UW1"
			intervals [16]:
				xmin = 1.030
				xmax = 1.120
				text = "P"
			intervals [17]:
				xmin = 1.120
				xmax = 1.200
				text = "L"
			intervals [18]:
				xmin = 1.200
				xmax = 1.380
				text = "EY1"
			intervals [19]:
				xmin = 1.380
				xmax = 1.460
				text = "D"
			intervals [20]:
				xmin = 1.460
				xmax = 1.530
				text = "W"
			intervals [21]:
				xmin = 1.530
				xmax = 1.570
				text = "IH1"
			intervals [22]:
				xmin = 1.570
				xmax = 1.610
				text = "N"
			intervals [23]:
				xmin = 1.610
				xmax = 1.660
				text = "Y"
			intervals [24]:
				xmin = 1.660
				xmax = 1.720
				text = "UW1"
			intervals [25]:
				xmin = 1.720
				xmax = 1.750
				text = "W"
			intervals [26]:
				xmin = 1.750
				xmax = 1.880
				text = "ER1"
			intervals [27]:
				xmin = 1.880
				xmax = 1.960
				text = "AH0"
			intervals [28]:
				xmin = 1.960
				xmax = 1.990
				text = "L"
			intervals [29]:
				xmin = 1.990
				xmax = 2.080
				text = "IH1"
			intervals [30]:
				xmin = 2.080
				xmax = 2.110
				text = "T"
			intervals [31]:
				xmin = 2.110
				xmax = 2.140
				text = "AH0"
			intervals [32]:
				xmin = 2.140
				xmax = 2.270
				text = "L"
			intervals [33]:
				xmin = 2.270
				xmax = 2.340
				text = "K"
			intervals [34]:
				xmin = 2.340
				xmax = 2.430
				text = "IH1"
			intervals [35]:
				xmin = 2.430
				xmax = 2.480
				text = "D"
			intervals [36]:
				xmin = 2.480
				xmax = 2.895
				text = ""
			intervals [37]:
				xmin = 2.895
				xmax = 2.925
				text = "sil"
			intervals [38]:
				xmin = 2.925
				xmax = 3.615
				text = "TN"
			intervals [39]:
				xmin = 3.615
				xmax = 15.0215
				text = ""
			intervals [40]:
				xmin = 15.0215
				xmax = 15.0915
				text = "sil"
			intervals [41]:
				xmin = 15.0915
				xmax = 15.1615
				text = "EH1"
			intervals [42]:
				xmin = 15.1615
				xmax = 15.2015
				text = "N"
			intervals [43]:
				xmin = 15.2015
				xmax = 15.2815
				text = "IY0"
			intervals [44]:
				xmin = 15.2815
				xmax = 15.3415
				text = "TH"
			intervals [45]:
				xmin = 15.3415
				xmax = 15.3915
				text = "IH2"
			intervals [46]:
				xmin = 15.3915
				xmax = 15.4715
				text = "NG"
			intervals [47]:
				xmin = 15.4715
				xmax = 15.5615
				text = "EH1"
			intervals [48]:
				xmin = 15.5615
				xmax = 15.6615
				text = "L"
			intervals [49]:
				xmin = 15.6615
				xmax = 15.7715
				text = "S"
			intervals [50]:
				xmin = 15.7715
				xmax = 15.8315
				text = "sp"
			intervals [51]:
				xmin = 15.8315
				xmax = 27.1018
				text = ""
			intervals [52]:
				xmin = 27.1018
				xmax = 27.1718
				text = "HH"
			intervals [53]:
				xmin = 27.1718
				xmax = 27.2818
				text = "AW1"
			intervals [54]:
				xmin = 27.2818
				xmax = 27.3118
				text = "D"
			intervals [55]:
				xmin = 27.3118
				xmax = 27.3418
				text = "IH0"
			intervals [56]:
				xmin = 27.3418
				xmax = 27.3718
				text = "D"
			intervals [57]:
				xmin = 27.3718
				xmax = 27.4118
				text = "Y"
			intervals [58]:
				xmin = 27.4118
				xmax = 27.4518
				text = "UW1"
			intervals [59]:
				xmin = 27.4518
				xmax = 27.4818
				text = "sp"
			intervals [60]:
				xmin = 27.4818
				xmax = 27.5618
				text = "P"
			intervals [61]:
				xmin = 27.5618
				xmax = 27.6218
				text = "L"
			intervals [62]:
				xmin = 27.6218
				xmax = 27.7118
				text = "EY1"
			intervals [63]:
				xmin = 27.7118
				xmax = 27.8418
				text = "S"
			intervals [64]:
				xmin = 27.8418
				xmax = 27.8818
				text = "T"
			intervals [65]:
				xmin = 27.8818
				xmax = 27.9518
				text = "IH1"
			intervals [66]:
				xmin = 27.9518
				xmax = 28.0918
				text = "K"
			intervals [67]:
				xmin = 28.0918
				xmax = 28.1418
				text = "B"
			intervals [68]:
				xmin = 28.1418
				xmax = 28.2818
				text = "AO2"
			intervals [69]:
				xmin = 28.2818
				xmax = 28.4418
				text = "L"
			intervals [70]:
				xmin = 28.4418
				xmax = 28.5518
				text = "sp"
			intervals [71]:
				xmin = 28.5518
				xmax = 29.1297
				text = ""
			intervals [72]:
				xmin = 29.1297
				xmax = 29.2097
				text = "HH"
			intervals [73]:
				xmin = 29.2097
				xmax = 29.2597
				text = "W"
			intervals [74]:
				xmin = 29.2597
				xmax = 29.2997
				text = "AH1"
			intervals [75]:
				xmin = 29.2997
				xmax = 29.3397
				text = "T"
			intervals [76]:
				xmin = 29.3397
				xmax = 29.4997
				text = "AO1"
			intervals [77]:
				xmin = 29.4997
				xmax = 29.5697
				text = "L"
			intervals [78]:
				xmin = 29.5697
				xmax = 29.5997
				text = "D"
			intervals [79]:
				xmin = 29.5997
				xmax = 29.6397
				text = "IH0"
			intervals [80]:
				xmin = 29.6397
				xmax = 29.6897
				text = "D"
			intervals [81]:
				xmin = 29.6897
				xmax = 29.7397
				text = "Y"
			intervals [82]:
				xmin = 29.7397
				xmax = 29.8097
				text = "UW1"
			intervals [83]:
				xmin = 29.8097
				xmax = 29.8797
				text = "D"
			intervals [84]:
				xmin = 29.8797
				xmax = 30.0297
				text = "UW1"
			intervals [85]:
				xmin = 30.0297
				xmax = 30.1097
				text = "IH0"
			intervals [86]:
				xmin = 30.1097
				xmax = 30.1697
				text = "N"
			intervals [87]:
				xmin = 30.1697
				xmax = 30.2497
				text = "S"
			intervals [88]:
				xmin = 30.2497
				xmax = 30.2997
				text = "T"
			intervals [89]:
				xmin = 30.2997
				xmax = 30.3897
				text = "IH1"
			intervals [90]:
				xmin = 30.3897
				xmax = 30.5197
				text = "K"
			intervals [91]:
				xmin = 30.5197
				xmax = 30.5697
				text = "B"
			intervals [92]:
				xmin = 30.5697
				xmax = 30.6097
				text = "AO2"
			intervals [93]:
				xmin = 30.6097
				xmax = 30.8197
				text = "L"
			intervals [94]:
				xmin = 30.8197
				xmax = 32.2092
				text = ""
			intervals [95]:
				xmin = 32.2092
				xmax = 32.2892
				text = "HH"
			intervals [96]:
				xmin = 32.2892
				xmax = 32.3392
				text = "W"
			intervals [97]:
				xmin = 32.3392
				xmax = 32.3792
				text = "AH1"
			intervals [98]:
				xmin = 32.3792
				xmax = 32.4292
				text = "T"
			intervals [99]:
				xmin = 32.4292
				xmax = 32.5792
				text = "AO1"
			intervals [100]:
				xmin = 32.5792
				xmax = 32.6192
				text = "L"
			intervals [101]:
				xmin = 32.6192
				xmax = 32.6492
				text = "D"
			intervals [102]:
				xmin = 32.6492
				xmax = 32.6792
				text = "IH0"
			intervals [103]:
				xmin = 32.6792
				xmax = 32.7192
				text = "D"
			intervals [104]:
				xmin = 32.7192
				xmax = 32.7692
				text = "Y"
			intervals [105]:
				xmin = 32.7692
				xmax = 32.8292
				text = "UW1"
			intervals [106]:
				xmin = 32.8292
				xmax = 32.8792
				text = "D"
			intervals [107]:
				xmin = 32.8792
				xmax = 33.1392
				text = "UW1"
			intervals [108]:
				xmin = 33.1392
				xmax = 33.2492
				text = "P"
			intervals [109]:
				xmin = 33.2492
				xmax = 33.3392
				text = "L"
			intervals [110]:
				xmin = 33.3392
				xmax = 33.4592
				text = "EY1"
			intervals [111]:
				xmin = 33.4592
				xmax = 33.4892
				text = "IH0"
			intervals [112]:
				xmin = 33.4892
				xmax = 33.5492
				text = "N"
			intervals [113]:
				xmin = 33.5492
				xmax = 33.6292
				text = "S"
			intervals [114]:
				xmin = 33.6292
				xmax = 33.6692
				text = "T"
			intervals [115]:
				xmin = 33.6692
				xmax = 33.7592
				text = "IH1"
			intervals [116]:
				xmin = 33.7592
				xmax = 33.8492
				text = "K"
			intervals [117]:
				xmin = 33.8492
				xmax = 33.8992
				text = "B"
			intervals [118]:
				xmin = 33.8992
				xmax = 34.0392
				text = "AO2"
			intervals [119]:
				xmin = 34.0392
				xmax = 34.0692
				text = "L"
			intervals [120]:
				xmin = 34.0692
				xmax = 41.3164
				text = ""
			intervals [121]:
				xmin = 41.3164
				xmax = 41.3964
				text = "sil"
			intervals [122]:
				xmin = 41.3964
				xmax = 41.5464
				text = "M"
			intervals [123]:
				xmin = 41.5464
				xmax = 41.6364
				text = "HH"
			intervals [124]:
				xmin = 41.6364
				xmax = 41.6964
				text = "M"
			intervals [125]:
				xmin = 41.6964
				xmax = 41.8364
				text = "sp"
			intervals [126]:
				xmin = 41.8364
				xmax = 42.7897
				text = ""
			intervals [127]:
				xmin = 42.7897
				xmax = 42.8397
				text = "W"
			intervals [128]:
				xmin = 42.8397
				xmax = 42.8897
				text = "AH1"
			intervals [129]:
				xmin = 42.8897
				xmax = 42.9497
				text = "T"
			intervals [130]:
				xmin = 42.9497
				xmax = 42.9797
				text = "Z"
			intervals [131]:
				xmin = 42.9797
				xmax = 43.0097
				text = "DH"
			intervals [132]:
				xmin = 43.0097
				xmax = 43.0397
				text = "AH0"
			intervals [133]:
				xmin = 43.0397
				xmax = 43.0897
				text = "D"
			intervals [134]:
				xmin = 43.0897
				xmax = 43.1597
				text = "IH1"
			intervals [135]:
				xmin = 43.1597
				xmax = 43.2097
				text = "F"
			intervals [136]:
				xmin = 43.2097
				xmax = 43.2397
				text = "R"
			intervals [137]:
				xmin = 43.2397
				xmax = 43.2697
				text = "AH0"
			intervals [138]:
				xmin = 43.2697
				xmax = 43.3197
				text = "N"
			intervals [139]:
				xmin = 43.3197
				xmax = 43.3697
				text = "S"
			intervals [140]:
				xmin = 43.3697
				xmax = 43.3997
				text = "B"
			intervals [141]:
				xmin = 43.3997
				xmax = 43.4697
				text = "IY0"
			intervals [142]:
				xmin = 43.4697
				xmax = 43.5497
				text = "T"
			intervals [143]:
				xmin = 43.5497
				xmax = 43.5897
				text = "W"
			intervals [144]:
				xmin = 43.5897
				xmax = 43.6897
				text = "IY1"
			intervals [145]:
				xmin = 43.6897
				xmax = 43.7997
				text = "N"
			intervals [146]:
				xmin = 43.7997
				xmax = 43.8497
				text = "B"
			intervals [147]:
				xmin = 43.8497
				xmax = 43.9797
				text = "EY1"
			intervals [148]:
				xmin = 43.9797
				xmax = 44.1097
				text = "S"
			intervals [149]:
				xmin = 44.1097
				xmax = 44.1697
				text = "B"
			intervals [150]:
				xmin = 44.1697
				xmax = 44.3797
				text = "AO1"
			intervals [151]:
				xmin = 44.3797
				xmax = 44.4397
				text = "L"
			intervals [152]:
				xmin = 44.4397
				xmax = 44.4797
				text = "AH0"
			intervals [153]:
				xmin = 44.4797
				xmax = 44.5497
				text = "N"
			intervals [154]:
				xmin = 44.5497
				xmax = 44.6297
				text = "S"
			intervals [155]:
				xmin = 44.6297
				xmax = 44.6797
				text = "T"
			intervals [156]:
				xmin = 44.6797
				xmax = 44.7497
				text = "IH1"
			intervals [157]:
				xmin = 44.7497
				xmax = 44.8897
				text = "K"
			intervals [158]:
				xmin = 44.8897
				xmax = 44.9397
				text = "B"
			intervals [159]:
				xmin = 44.9397
				xmax = 44.9797
				text = "AO2"
			intervals [160]:
				xmin = 44.9797
				xmax = 45.0097
				text = "L"
			intervals [161]:
				xmin = 45.0097
				xmax = 55.6102
				text = "sp"
			intervals [162]:
				xmin = 55.6102
				xmax = 55.6502
				text = "DH"
			intervals [163]:
				xmin = 55.6502
				xmax = 55.7202
				text = "EH1"
			intervals [164]:
				xmin = 55.7202
				xmax = 55.7902
				text = "N"
			intervals [165]:
				xmin = 55.7902
				xmax = 55.8202
				text = "W"
			intervals [166]:
				xmin = 55.8202
				xmax = 55.8802
				text = "AH1"
			intervals [167]:
				xmin = 55.8802
				xmax = 55.9202
				text = "T"
			intervals [168]:
				xmin = 55.9202
				xmax = 55.9502
				text = "HH"
			intervals [169]:
				xmin = 55.9502
				xmax = 56.0802
				text = "AE1"
			intervals [170]:
				xmin = 56.0802
				xmax = 56.1402
				text = "P"
			intervals [171]:
				xmin = 56.1402
				xmax = 56.2102
				text = "AH0"
			intervals [172]:
				xmin = 56.2102
				xmax = 56.2602
				text = "N"
			intervals [173]:
				xmin = 56.2602
				xmax = 56.3002
				text = "Z"
			intervals [174]:
				xmin = 56.3002
				xmax = 56.3502
				text = "Y"
			intervals [175]:
				xmin = 56.3502
				xmax = 56.3802
				text = "UW1"
			intervals [176]:
				xmin = 56.3802
				xmax = 56.4102
				text = "HH"
			intervals [177]:
				xmin = 56.4102
				xmax = 56.4502
				text = "AE1"
			intervals [178]:
				xmin = 56.4502
				xmax = 56.5102
				text = "V"
			intervals [179]:
				xmin = 56.5102
				xmax = 56.5702
				text = "T"
			intervals [180]:
				xmin = 56.5702
				xmax = 56.6302
				text = "AH0"
			intervals [181]:
				xmin = 56.6302
				xmax = 56.7202
				text = "R"
			intervals [182]:
				xmin = 56.7202
				xmax = 56.7602
				text = "AH1"
			intervals [183]:
				xmin = 56.7602
				xmax = 56.8302
				text = "N"
			intervals [184]:
				xmin = 56.8302
				xmax = 56.9202
				text = "ER0"
			intervals [185]:
				xmin = 56.9202
				xmax = 57.0102
				text = "AW1"
			intervals [186]:
				xmin = 57.0102
				xmax = 57.1302
				text = "N"
			intervals [187]:
				xmin = 57.1302
				xmax = 57.1702
				text = "D"
			intervals [188]:
				xmin = 57.1702
				xmax = 57.2202
				text = "B"
			intervals [189]:
				xmin = 57.2202
				xmax = 57.3602
				text = "EY1"
			intervals [190]:
				xmin = 57.3602
				xmax = 57.4702
				text = "S"
			intervals [191]:
				xmin = 57.4702
				xmax = 57.5402
				text = "AH0"
			intervals [192]:
				xmin = 57.5402
				xmax = 57.6102
				text = "Z"
			intervals [193]:
				xmin = 57.6102
				xmax = 57.7302
				text = "ER0"
			intervals [194]:
				xmin = 57.7302
				xmax = 57.8002
				text = "S"
			intervals [195]:
				xmin = 57.8002
				xmax = 57.8402
				text = "AH1"
			intervals [196]:
				xmin = 57.8402
				xmax = 57.8802
				text = "M"
			intervals [197]:
				xmin = 57.8802
				xmax = 57.9102
				text = "TH"
			intervals [198]:
				xmin = 57.9102
				xmax = 57.9402
				text = "IH0"
			intervals [199]:
				xmin = 57.9402
				xmax = 57.9702
				text = "N"
			intervals [200]:
				xmin = 57.9702
				xmax = 65.5554
				text = ""
			intervals [201]:
				xmin = 65.5554
				xmax = 65.6554
				text = "sil"
			intervals [202]:
				xmin = 65.6554
				xmax = 65.9554
				text = "OW1"
			intervals [203]:
				xmin = 65.9554
				xmax = 75.2844
				text = ""
			intervals [204]:
				xmin = 75.2844
				xmax = 75.3844
				text = "sil"
			intervals [205]:
				xmin = 75.3844
				xmax = 75.5844
				text = "M"
			intervals [206]:
				xmin = 75.5844
				xmax = 75.6544
				text = "HH"
			intervals [207]:
				xmin = 75.6544
				xmax = 75.6944
				text = "M"
			intervals [208]:
				xmin = 75.6944
				xmax = 75.7244
				text = "sp"
			intervals [209]:
				xmin = 75.7244
				xmax = 76.8585
				text = ""
			intervals [210]:
				xmin = 76.8585
				xmax = 76.9485
				text = "HH"
			intervals [211]:
				xmin = 76.9485
				xmax = 77.0185
				text = "AW1"
			intervals [212]:
				xmin = 77.0185
				xmax = 77.0785
				text = "D"
			intervals [213]:
				xmin = 77.0785
				xmax = 77.1085
				text = "UW1"
			intervals [214]:
				xmin = 77.1085
				xmax = 77.1385
				text = "Y"
			intervals [215]:
				xmin = 77.1385
				xmax = 77.1885
				text = "UW1"
			intervals [216]:
				xmin = 77.1885
				xmax = 77.2885
				text = "S"
			intervals [217]:
				xmin = 77.2885
				xmax = 77.3285
				text = "K"
			intervals [218]:
				xmin = 77.3285
				xmax = 77.4185
				text = "AO1"
			intervals [219]:
				xmin = 77.4185
				xmax = 77.5285
				text = "R"
			intervals [220]:
				xmin = 77.5285
				xmax = 77.6385
				text = "P"
			intervals [221]:
				xmin = 77.6385
				xmax = 77.7785
				text = "OY1"
			intervals [222]:
				xmin = 77.7785
				xmax = 77.8485
				text = "N"
			intervals [223]:
				xmin = 77.8485
				xmax = 77.9185
				text = "T"
			intervals [224]:
				xmin = 77.9185
				xmax = 78.0285
				text = "S"
			intervals [225]:
				xmin = 78.0285
				xmax = 78.0785
				text = "sp"
			intervals [226]:
				xmin = 78.0785
				xmax = 96.4979
				text = ""
			intervals [227]:
				xmin = 96.4979
				xmax = 96.7179
				text = "M"
			intervals [228]:
				xmin = 96.7179
				xmax = 96.7879
				text = "HH"
			intervals [229]:
				xmin = 96.7879
				xmax = 96.8279
				text = "M"
			intervals [230]:
				xmin = 96.8279
				xmax = 99.418
				text = "sp"
			intervals [231]:
				xmin = 99.418
				xmax = 99.468
				text = "AY1"
			intervals [232]:
				xmin = 99.468
				xmax = 99.568
				text = "D"
			intervals [233]:
				xmin = 99.568
				xmax = 99.598
				text = "OW1"
			intervals [234]:
				xmin = 99.598
				xmax = 99.648
				text = "N"
			intervals [235]:
				xmin = 99.648
				xmax = 99.678
				text = "T"
			intervals [236]:
				xmin = 99.678
				xmax = 99.728
				text = "sp"
			intervals [237]:
				xmin = 99.728
				xmax = 99.798
				text = "TH"
			intervals [238]:
				xmin = 99.798
				xmax = 99.838
				text = "IH1"
			intervals [239]:
				xmin = 99.838
				xmax = 99.888
				text = "NG"
			intervals [240]:
				xmin = 99.888
				xmax = 99.978
				text = "K"
			intervals [241]:
				xmin = 99.978
				xmax = 100.058
				text = "S"
			intervals [242]:
				xmin = 100.058
				xmax = 100.198
				text = "OW1"
			intervals [243]:
				xmin = 100.198
				xmax = 101.4294
				text = ""
			intervals [244]:
				xmin = 101.4294
				xmax = 101.5594
				text = "AY1"
			intervals [245]:
				xmin = 101.5594
				xmax = 101.6094
				text = "D"
			intervals [246]:
				xmin = 101.6094
				xmax = 101.6594
				text = "OW1"
			intervals [247]:
				xmin = 101.6594
				xmax = 101.7294
				text = "N"
			intervals [248]:
				xmin = 101.7294
				xmax = 101.7594
				text = "T"
			intervals [249]:
				xmin = 101.7594
				xmax = 101.7994
				text = "TH"
			intervals [250]:
				xmin = 101.7994
				xmax = 101.8394
				text = "IH1"
			intervals [251]:
				xmin = 101.8394
				xmax = 101.8994
				text = "NG"
			intervals [252]:
				xmin = 101.8994
				xmax = 101.9794
				text = "K"
			intervals [253]:
				xmin = 101.9794
				xmax = 102.0894
				text = "S"
			intervals [254]:
				xmin = 102.0894
				xmax = 102.2694
				text = "OW1"
			intervals [255]:
				xmin = 102.2694
				xmax = 103.2878
				text = ""
			intervals [256]:
				xmin = 103.2878
				xmax = 103.3878
				text = "sil"
			intervals [257]:
				xmin = 103.3878
				xmax = 103.4178
				text = "N"
			intervals [258]:
				xmin = 103.4178
				xmax = 103.4778
				text = "AA1"
			intervals [259]:
				xmin = 103.4778
				xmax = 103.5278
				text = "T"
			intervals [260]:
				xmin = 103.5278
				xmax = 103.6378
				text = "L"
			intervals [261]:
				xmin = 103.6378
				xmax = 103.7178
				text = "AY1"
			intervals [262]:
				xmin = 103.7178
				xmax = 103.7678
				text = "K"
			intervals [263]:
				xmin = 103.7678
				xmax = 103.8778
				text = "sp"
			intervals [264]:
				xmin = 103.8778
				xmax = 103.9078
				text = "DH"
			intervals [265]:
				xmin = 103.9078
				xmax = 104.0178
				text = "AE1"
			intervals [266]:
				xmin = 104.0178
				xmax = 104.0778
				text = "T"
			intervals [267]:
				xmin = 104.0778
				xmax = 107.8337
				text = "sp"
			intervals [268]:
				xmin = 107.8337
				xmax = 108.1537
				text = "AH1"
			intervals [269]:
				xmin = 108.1537
				xmax = 110.5367
				text = "sp"
			intervals [270]:
				xmin = 110.5367
				xmax = 110.6467
				text = "W"
			intervals [271]:
				xmin = 110.6467
				xmax = 110.7167
				text = "AA1"
			intervals [272]:
				xmin = 110.7167
				xmax = 110.7567
				text = "Z"
			intervals [273]:
				xmin = 110.7567
				xmax = 110.7967
				text = "DH"
			intervals [274]:
				xmin = 110.7967
				xmax = 110.8467
				text = "EH1"
			intervals [275]:
				xmin = 110.8467
				xmax = 110.9567
				text = "R"
			intervals [276]:
				xmin = 110.9567
				xmax = 111.0267
				text = "AH0"
			intervals [277]:
				xmin = 111.0267
				xmax = 111.1267
				text = "W"
			intervals [278]:
				xmin = 111.1267
				xmax = 111.1667
				text = "IH1"
			intervals [279]:
				xmin = 111.1667
				xmax = 111.2067
				text = "N"
			intervals [280]:
				xmin = 111.2067
				xmax = 111.3667
				text = "ER0"
			intervals [281]:
				xmin = 111.3667
				xmax = 111.7972
				text = "sp"
			intervals [282]:
				xmin = 111.7972
				xmax = 111.8272
				text = "AO1"
			intervals [283]:
				xmin = 111.8272
				xmax = 112.0472
				text = "R"
			intervals [284]:
				xmin = 112.0472
				xmax = 112.5518
				text = ""
			intervals [285]:
				xmin = 112.5518
				xmax = 112.6718
				text = "D"
			intervals [286]:
				xmin = 112.6718
				xmax = 112.7318
				text = "IH0"
			intervals [287]:
				xmin = 112.7318
				xmax = 112.7818
				text = "D"
			intervals [288]:
				xmin = 112.7818
				xmax = 112.8418
				text = "Y"
			intervals [289]:
				xmin = 112.8418
				xmax = 112.8718
				text = "UW1"
			intervals [290]:
				xmin = 112.8718
				xmax = 112.9118
				text = "JH"
			intervals [291]:
				xmin = 112.9118
				xmax = 112.9918
				text = "AH1"
			intervals [292]:
				xmin = 112.9918
				xmax = 113.0618
				text = "S"
			intervals [293]:
				xmin = 113.0618
				xmax = 113.1018
				text = "T"
			intervals [294]:
				xmin = 113.1018
				xmax = 113.1618
				text = "P"
			intervals [295]:
				xmin = 113.1618
				xmax = 113.2418
				text = "L"
			intervals [296]:
				xmin = 113.2418
				xmax = 113.3618
				text = "EY1"
			intervals [297]:
				xmin = 113.3618
				xmax = 113.4218
				text = "F"
			intervals [298]:
				xmin = 113.4218
				xmax = 113.4518
				text = "R"
			intervals [299]:
				xmin = 113.4518
				xmax = 113.5018
				text = "ER0"
			intervals [300]:
				xmin = 113.5018
				xmax = 113.5318
				text = "F"
			intervals [301]:
				xmin = 113.5318
				xmax = 113.5618
				text = "AH1"
			intervals [302]:
				xmin = 113.5618
				xmax = 113.5918
				text = "N"
			intervals [303]:
				xmin = 113.5918
				xmax = 115.2503
				text = "sp"
			intervals [304]:
				xmin = 115.2503
				xmax = 115.4203
				text = "OW1"
			intervals [305]:
				xmin = 115.4203
				xmax = 115.4603
				text = "AH0"
			intervals [306]:
				xmin = 115.4603
				xmax = 115.5503
				text = "L"
			intervals [307]:
				xmin = 115.5503
				xmax = 115.6803
				text = "UW1"
			intervals [308]:
				xmin = 115.6803
				xmax = 115.7603
				text = "Z"
			intervals [309]:
				xmin = 115.7603
				xmax = 115.8503
				text = "ER0"
			intervals [310]:
				xmin = 115.8503
				xmax = 118.0003
				text = "spn"
			intervals [311]:
				xmin = 118.0003
				xmax = 118.1298
				text = ""
			intervals [312]:
				xmin = 118.1298
				xmax = 118.1598
				text = "K"
			intervals [313]:
				xmin = 118.1598
				xmax = 118.2598
				text = "UH1"
			intervals [314]:
				xmin = 118.2598
				xmax = 118.3398
				text = "D"
			intervals [315]:
				xmin = 118.3398
				xmax = 118.3698
				text = "AH0"
			intervals [316]:
				xmin = 118.3698
				xmax = 118.3998
				text = "N"
			intervals [317]:
				xmin = 118.3998
				xmax = 118.4298
				text = "T"
			intervals [318]:
				xmin = 118.4298
				xmax = 118.4798
				text = "W"
			intervals [319]:
				xmin = 118.4798
				xmax = 118.5498
				text = "IH1"
			intervals [320]:
				xmin = 118.5498
				xmax = 118.5998
				text = "N"
			intervals [321]:
				xmin = 118.5998
				xmax = 118.6298
				text = "Y"
			intervals [322]:
				xmin = 118.6298
				xmax = 118.6598
				text = "UW1"
			intervals [323]:
				xmin = 118.6598
				xmax = 118.6898
				text = "JH"
			intervals [324]:
				xmin = 118.6898
				xmax = 118.8598
				text = "AH1"
			intervals [325]:
				xmin = 118.8598
				xmax = 118.8998
				text = "S"
			intervals [326]:
				xmin = 118.8998
				xmax = 118.9398
				text = "T"
			intervals [327]:
				xmin = 118.9398
				xmax = 118.9898
				text = "L"
			intervals [328]:
				xmin = 118.9898
				xmax = 119.2898
				text = "UW1"
			intervals [329]:
				xmin = 119.2898
				xmax = 119.3398
				text = "Z"
			intervals [330]:
				xmin = 119.3398
				xmax = 119.5398
				text = "sp"
			intervals [331]:
				xmin = 119.5398
				xmax = 119.7798
				text = "HH"
			intervals [332]:
				xmin = 119.7798
				xmax = 119.8098
				text = "AH1"
			intervals [333]:
				xmin = 119.8098
				xmax = 119.9298
				text = "sp"
			intervals [334]:
				xmin = 119.9298
				xmax = 121.1156
				text = ""
			intervals [335]:
				xmin = 121.1156
				xmax = 121.1756
				text = "W"
			intervals [336]:
				xmin = 121.1756
				xmax = 121.2356
				text = "AH1"
			intervals [337]:
				xmin = 121.2356
				xmax = 121.2856
				text = "T"
			intervals [338]:
				xmin = 121.2856
				xmax = 121.3356
				text = "Z"
			intervals [339]:
				xmin = 121.3356
				xmax = 121.3656
				text = "Y"
			intervals [340]:
				xmin = 121.3656
				xmax = 121.3956
				text = "UH1"
			intervals [341]:
				xmin = 121.3956
				xmax = 121.4256
				text = "R"
			intervals [342]:
				xmin = 121.4256
				xmax = 121.5256
				text = "F"
			intervals [343]:
				xmin = 121.5256
				xmax = 121.6156
				text = "EY1"
			intervals [344]:
				xmin = 121.6156
				xmax = 121.6756
				text = "V"
			intervals [345]:
				xmin = 121.6756
				xmax = 121.7156
				text = "R"
			intervals [346]:
				xmin = 121.7156
				xmax = 121.7556
				text = "AH0"
			intervals [347]:
				xmin = 121.7556
				xmax = 121.8056
				text = "T"
			intervals [348]:
				xmin = 121.8056
				xmax = 121.8956
				text = "T"
			intervals [349]:
				xmin = 121.8956
				xmax = 121.9856
				text = "IY1"
			intervals [350]:
				xmin = 121.9856
				xmax = 122.0656
				text = "V"
			intervals [351]:
				xmin = 122.0656
				xmax = 122.1956
				text = "IY1"
			intervals [352]:
				xmin = 122.1956
				xmax = 122.2756
				text = "P"
			intervals [353]:
				xmin = 122.2756
				xmax = 122.3256
				text = "R"
			intervals [354]:
				xmin = 122.3256
				xmax = 122.4256
				text = "OW1"
			intervals [355]:
				xmin = 122.4256
				xmax = 122.5056
				text = "G"
			intervals [356]:
				xmin = 122.5056
				xmax = 122.5356
				text = "R"
			intervals [357]:
				xmin = 122.5356
				xmax = 122.6656
				text = "AE2"
			intervals [358]:
				xmin = 122.6656
				xmax = 122.7256
				text = "M"
			intervals [359]:
				xmin = 122.7256
				xmax = 126.7664
				text = ""
			intervals [360]:
				xmin = 126.7664
				xmax = 126.8264
				text = "sil"
			intervals [361]:
				xmin = 126.8264
				xmax = 126.8564
				text = "W"
			intervals [362]:
				xmin = 126.8564
				xmax = 126.8964
				text = "AH1"
			intervals [363]:
				xmin = 126.8964
				xmax = 126.9364
				text = "T"
			intervals [364]:
				xmin = 126.9364
				xmax = 126.9664
				text = "Z"
			intervals [365]:
				xmin = 126.9664
				xmax = 127.0164
				text = "Y"
			intervals [366]:
				xmin = 127.0164
				xmax = 127.0464
				text = "UH1"
			intervals [367]:
				xmin = 127.0464
				xmax = 127.1064
				text = "R"
			intervals [368]:
				xmin = 127.1064
				xmax = 127.1664
				text = "F"
			intervals [369]:
				xmin = 127.1664
				xmax = 127.2564
				text = "EY1"
			intervals [370]:
				xmin = 127.2564
				xmax = 127.3164
				text = "V"
			intervals [371]:
				xmin = 127.3164
				xmax = 127.3664
				text = "R"
			intervals [372]:
				xmin = 127.3664
				xmax = 127.4264
				text = "AH0"
			intervals [373]:
				xmin = 127.4264
				xmax = 127.4864
				text = "T"
			intervals [374]:
				xmin = 127.4864
				xmax = 127.5764
				text = "T"
			intervals [375]:
				xmin = 127.5764
				xmax = 127.6764
				text = "IY1"
			intervals [376]:
				xmin = 127.6764
				xmax = 127.7564
				text = "V"
			intervals [377]:
				xmin = 127.7564
				xmax = 127.9364
				text = "IY1"
			intervals [378]:
				xmin = 127.9364
				xmax = 128.0064
				text = "P"
			intervals [379]:
				xmin = 128.0064
				xmax = 128.0464
				text = "R"
			intervals [380]:
				xmin = 128.0464
				xmax = 128.1464
				text = "OW1"
			intervals [381]:
				xmin = 128.1464
				xmax = 128.2164
				text = "G"
			intervals [382]:
				xmin = 128.2164
				xmax = 128.2764
				text = "R"
			intervals [383]:
				xmin = 128.2764
				xmax = 128.3764
				text = "AE2"
			intervals [384]:
				xmin = 128.3764
				xmax = 128.5064
				text = "M"
			intervals [385]:
				xmin = 128.5064
				xmax = 156.8313
				text = ""
			intervals [386]:
				xmin = 156.8313
				xmax = 156.8713
				text = "W"
			intervals [387]:
				xmin = 156.8713
				xmax = 156.9213
				text = "AH1"
			intervals [388]:
				xmin = 156.9213
				xmax = 157.0013
				text = "T"
			intervals [389]:
				xmin = 157.0013
				xmax = 157.0613
				text = "S"
			intervals [390]:
				xmin = 157.0613
				xmax = 157.1013
				text = "IH1"
			intervals [391]:
				xmin = 157.1013
				xmax = 157.1513
				text = "T"
			intervals [392]:
				xmin = 157.1513
				xmax = 157.2513
				text = "AH0"
			intervals [393]:
				xmin = 157.2513
				xmax = 157.3013
				text = "B"
			intervals [394]:
				xmin = 157.3013
				xmax = 157.4413
				text = "AW1"
			intervals [395]:
				xmin = 157.4413
				xmax = 157.5213
				text = "T"
			intervals [396]:
				xmin = 157.5213
				xmax = 169.8051
				text = "sp"
			intervals [397]:
				xmin = 169.8051
				xmax = 169.8451
				text = "K"
			intervals [398]:
				xmin = 169.8451
				xmax = 169.8751
				text = "AE1"
			intervals [399]:
				xmin = 169.8751
				xmax = 169.9051
				text = "N"
			intervals [400]:
				xmin = 169.9051
				xmax = 169.9551
				text = "Y"
			intervals [401]:
				xmin = 169.9551
				xmax = 169.9851
				text = "UW1"
			intervals [402]:
				xmin = 169.9851
				xmax = 170.0351
				text = "R"
			intervals [403]:
				xmin = 170.0351
				xmax = 170.0951
				text = "IY0"
			intervals [404]:
				xmin = 170.0951
				xmax = 170.1451
				text = "M"
			intervals [405]:
				xmin = 170.1451
				xmax = 170.2551
				text = "EH1"
			intervals [406]:
				xmin = 170.2551
				xmax = 170.2851
				text = "M"
			intervals [407]:
				xmin = 170.2851
				xmax = 170.3251
				text = "B"
			intervals [408]:
				xmin = 170.3251
				xmax = 170.4151
				text = "ER0"
			intervals [409]:
				xmin = 170.4151
				xmax = 170.4751
				text = "EY1"
			intervals [410]:
				xmin = 170.4751
				xmax = 170.6151
				text = "S"
			intervals [411]:
				xmin = 170.6151
				xmax = 170.6851
				text = "T"
			intervals [412]:
				xmin = 170.6851
				xmax = 170.8151
				text = "AO1"
			intervals [413]:
				xmin = 170.8151
				xmax = 170.9251
				text = "R"
			intervals [414]:
				xmin = 170.9251
				xmax = 171.0051
				text = "IY0"
			intervals [415]:
				xmin = 171.0051
				xmax = 171.0451
				text = "Y"
			intervals [416]:
				xmin = 171.0451
				xmax = 171.1051
				text = "UW1"
			intervals [417]:
				xmin = 171.1051
				xmax = 171.2551
				text = "S"
			intervals [418]:
				xmin = 171.2551
				xmax = 171.3151
				text = "AO1"
			intervals [419]:
				xmin = 171.3151
				xmax = 171.4751
				text = "AA1"
			intervals [420]:
				xmin = 171.4751
				xmax = 171.6051
				text = "N"
			intervals [421]:
				xmin = 171.6051
				xmax = 171.7151
				text = "T"
			intervals [422]:
				xmin = 171.7151
				xmax = 171.8251
				text = "IY1"
			intervals [423]:
				xmin = 171.8251
				xmax = 171.9551
				text = "V"
			intervals [424]:
				xmin = 171.9551
				xmax = 172.1851
				text = "IY1"
			intervals [425]:
				xmin = 172.1851
				xmax = 172.2451
				text = "EY1"
			intervals [426]:
				xmin = 172.2451
				xmax = 172.2851
				text = "sp"
			intervals [427]:
				xmin = 172.2851
				xmax = 172.3751
				text = "K"
			intervals [428]:
				xmin = 172.3751
				xmax = 172.4151
				text = "R"
			intervals [429]:
				xmin = 172.4151
				xmax = 172.5451
				text = "AY1"
			intervals [430]:
				xmin = 172.5451
				xmax = 172.6951
				text = "M"
			intervals [431]:
				xmin = 172.6951
				xmax = 172.7551
				text = "S"
			intervals [432]:
				xmin = 172.7551
				xmax = 172.8251
				text = "T"
			intervals [433]:
				xmin = 172.8251
				xmax = 172.9251
				text = "AO1"
			intervals [434]:
				xmin = 172.9251
				xmax = 173.0451
				text = "R"
			intervals [435]:
				xmin = 173.0451
				xmax = 173.0951
				text = "IY0"
			intervals [436]:
				xmin = 173.0951
				xmax = 173.1751
				text = "ER0"
			intervals [437]:
				xmin = 173.1751
				xmax = 173.2551
				text = "S"
			intervals [438]:
				xmin = 173.2551
				xmax = 173.3151
				text = "AH1"
			intervals [439]:
				xmin = 173.3151
				xmax = 173.3451
				text = "M"
			intervals [440]:
				xmin = 173.3451
				xmax = 173.4251
				text = "TH"
			intervals [441]:
				xmin = 173.4251
				xmax = 173.4551
				text = "IH0"
			intervals [442]:
				xmin = 173.4551
				xmax = 173.4851
				text = "N"
			intervals [443]:
				xmin = 173.4851
				xmax = 173.5451
				text = "Y"
			intervals [444]:
				xmin = 173.5451
				xmax = 173.5951
				text = "UW1"
			intervals [445]:
				xmin = 173.5951
				xmax = 173.6651
				text = "K"
			intervals [446]:
				xmin = 173.6651
				xmax = 173.7051
				text = "UH1"
			intervals [447]:
				xmin = 173.7051
				xmax = 173.7651
				text = "D"
			intervals [448]:
				xmin = 173.7651
				xmax = 173.8451
				text = "T"
			intervals [449]:
				xmin = 173.8451
				xmax = 173.8951
				text = "EH1"
			intervals [450]:
				xmin = 173.8951
				xmax = 174.0151
				text = "L"
			intervals [451]:
				xmin = 174.0151
				xmax = 174.0951
				text = "AH0"
			intervals [452]:
				xmin = 174.0951
				xmax = 174.1351
				text = "B"
			intervals [453]:
				xmin = 174.1351
				xmax = 174.2251
				text = "AW1"
			intervals [454]:
				xmin = 174.2251
				xmax = 174.3351
				text = "T"
			intervals [455]:
				xmin = 174.3351
				xmax = 183.2159
				text = ""
			intervals [456]:
				xmin = 183.2159
				xmax = 183.2659
				text = "K"
			intervals [457]:
				xmin = 183.2659
				xmax = 183.2959
				text = "AH0"
			intervals [458]:
				xmin = 183.2959
				xmax = 183.3259
				text = "N"
			intervals [459]:
				xmin = 183.3259
				xmax = 183.3659
				text = "Y"
			intervals [460]:
				xmin = 183.3659
				xmax = 183.3959
				text = "UW1"
			intervals [461]:
				xmin = 183.3959
				xmax = 183.4659
				text = "R"
			intervals [462]:
				xmin = 183.4659
				xmax = 183.4959
				text = "IY0"
			intervals [463]:
				xmin = 183.4959
				xmax = 183.5459
				text = "M"
			intervals [464]:
				xmin = 183.5459
				xmax = 183.6559
				text = "EH1"
			intervals [465]:
				xmin = 183.6559
				xmax = 183.6859
				text = "M"
			intervals [466]:
				xmin = 183.6859
				xmax = 183.7359
				text = "B"
			intervals [467]:
				xmin = 183.7359
				xmax = 183.8359
				text = "ER0"
			intervals [468]:
				xmin = 183.8359
				xmax = 183.9259
				text = "W"
			intervals [469]:
				xmin = 183.9259
				xmax = 184.0159
				text = "AH1"
			intervals [470]:
				xmin = 184.0159
				xmax = 184.2259
				text = "N"
			intervals [471]:
				xmin = 184.2259
				xmax = 184.5659
				text = ""
			intervals [472]:
				xmin = 184.5659
				xmax = 184.6159
				text = "P"
			intervals [473]:
				xmin = 184.6159
				xmax = 184.6559
				text = "R"
			intervals [474]:
				xmin = 184.6559
				xmax = 184.7759
				text = "OW1"
			intervals [475]:
				xmin = 184.7759
				xmax = 184.8159
				text = "G"
			intervals [476]:
				xmin = 184.8159
				xmax = 184.8759
				text = "R"
			intervals [477]:
				xmin = 184.8759
				xmax = 184.9959
				text = "AE2"
			intervals [478]:
				xmin = 184.9959
				xmax = 185.0759
				text = "M"
			intervals [479]:
				xmin = 185.0759
				xmax = 185.1059
				text = "DH"
			intervals [480]:
				xmin = 185.1059
				xmax = 185.1459
				text = "AE1"
			intervals [481]:
				xmin = 185.1459
				xmax = 185.2359
				text = "T"
			intervals [482]:
				xmin = 185.2359
				xmax = 185.3159
				text = "Y"
			intervals [483]:
				xmin = 185.3159
				xmax = 185.3559
				text = "UW1"
			intervals [484]:
				xmin = 185.3559
				xmax = 185.4959
				text = "S"
			intervals [485]:
				xmin = 185.4959
				xmax = 185.8259
				text = "AO1"
			intervals [486]:
				xmin = 185.8259
				xmax = 185.8559
				text = "W"
			intervals [487]:
				xmin = 185.8559
				xmax = 185.9259
				text = "AH1"
			intervals [488]:
				xmin = 185.9259
				xmax = 185.9759
				text = "T"
			intervals [489]:
				xmin = 185.9759
				xmax = 186.0059
				text = "HH"
			intervals [490]:
				xmin = 186.0059
				xmax = 186.1559
				text = "AE1"
			intervals [491]:
				xmin = 186.1559
				xmax = 186.2659
				text = "P"
			intervals [492]:
				xmin = 186.2659
				xmax = 186.3059
				text = "AH0"
			intervals [493]:
				xmin = 186.3059
				xmax = 186.3359
				text = "N"
			intervals [494]:
				xmin = 186.3359
				xmax = 186.3659
				text = "D"
			intervals [495]:
				xmin = 186.3659
				xmax = 186.4959
				text = "sp"
			intervals [496]:
				xmin = 186.4959
				xmax = 187.5012
				text = ""
			intervals [497]:
				xmin = 187.5012
				xmax = 187.5412
				text = "HH"
			intervals [498]:
				xmin = 187.5412
				xmax = 187.5712
				text = "W"
			intervals [499]:
				xmin = 187.5712
				xmax = 187.6212
				text = "AH1"
			intervals [500]:
				xmin = 187.6212
				xmax = 187.6812
				text = "T"
			intervals [501]:
				xmin = 187.6812
				xmax = 187.7312
				text = "DH"
			intervals [502]:
				xmin = 187.7312
				xmax = 187.8012
				text = "IY0"
			intervals [503]:
				xmin = 187.8012
				xmax = 187.8312
				text = "AE0"
			intervals [504]:
				xmin = 187.8312
				xmax = 187.8912
				text = "D"
			intervals [505]:
				xmin = 187.8912
				xmax = 187.9412
				text = "V"
			intervals [506]:
				xmin = 187.9412
				xmax = 188.0312
				text = "EH1"
			intervals [507]:
				xmin = 188.0312
				xmax = 188.1012
				text = "N"
			intervals [508]:
				xmin = 188.1012
				xmax = 188.2212
				text = "CH"
			intervals [509]:
				xmin = 188.2212
				xmax = 188.3312
				text = "ER0"
			intervals [510]:
				xmin = 188.3312
				xmax = 188.4012
				text = "W"
			intervals [511]:
				xmin = 188.4012
				xmax = 188.5312
				text = "AH1"
			intervals [512]:
				xmin = 188.5312
				xmax = 188.6712
				text = "Z"
			intervals [513]:
				xmin = 188.6712
				xmax = 188.7212
				text = "sp"
			intervals [514]:
				xmin = 188.7212
				xmax = 212.5918
				text = ""
			intervals [515]:
				xmin = 212.5918
				xmax = 212.7518
				text = "F"
			intervals [516]:
				xmin = 212.7518
				xmax = 212.8518
				text = "ER0"
			intervals [517]:
				xmin = 212.8518
				xmax = 212.9218
				text = "G"
			intervals [518]:
				xmin = 212.9218
				xmax = 213.0518
				text = "AA1"
			intervals [519]:
				xmin = 213.0518
				xmax = 213.1118
				text = "T"
			intervals [520]:
				xmin = 213.1118
				xmax = 213.2418
				text = "sp"
			intervals [521]:
				xmin = 213.2418
				xmax = 214.7821
				text = ""
			intervals [522]:
				xmin = 214.7821
				xmax = 215.4721
				text = "spn"
			intervals [523]:
				xmin = 215.4721
				xmax = 219.1109
				text = ""
			intervals [524]:
				xmin = 219.1109
				xmax = 219.1809
				text = "sil"
			intervals [525]:
				xmin = 219.1809
				xmax = 219.2909
				text = "HH"
			intervals [526]:
				xmin = 219.2909
				xmax = 219.3309
				text = "W"
			intervals [527]:
				xmin = 219.3309
				xmax = 219.3809
				text = "AH1"
			intervals [528]:
				xmin = 219.3809
				xmax = 219.4109
				text = "T"
			intervals [529]:
				xmin = 219.4109
				xmax = 219.4409
				text = "D"
			intervals [530]:
				xmin = 219.4409
				xmax = 219.4709
				text = "IH1"
			intervals [531]:
				xmin = 219.4709
				xmax = 219.5109
				text = "D"
			intervals [532]:
				xmin = 219.5109
				xmax = 219.5509
				text = "HH"
			intervals [533]:
				xmin = 219.5509
				xmax = 219.6609
				text = "IY1"
			intervals [534]:
				xmin = 219.6609
				xmax = 219.7409
				text = "D"
			intervals [535]:
				xmin = 219.7409
				xmax = 219.8609
				text = "UW1"
			intervals [536]:
				xmin = 219.8609
				xmax = 236.5484
				text = "sp"
			intervals [537]:
				xmin = 236.5484
				xmax = 236.7384
				text = "EH1"
			intervals [538]:
				xmin = 236.7384
				xmax = 236.7684
				text = "sp"
			intervals [539]:
				xmin = 236.7684
				xmax = 236.8184
				text = "D"
			intervals [540]:
				xmin = 236.8184
				xmax = 236.8984
				text = "AH1"
			intervals [541]:
				xmin = 236.8984
				xmax = 236.9584
				text = "Z"
			intervals [542]:
				xmin = 236.9584
				xmax = 236.9884
				text = "AH0"
			intervals [543]:
				xmin = 236.9884
				xmax = 237.0184
				text = "N"
			intervals [544]:
				xmin = 237.0184
				xmax = 237.0484
				text = "T"
			intervals [545]:
				xmin = 237.0484
				xmax = 237.0984
				text = "M"
			intervals [546]:
				xmin = 237.0984
				xmax = 237.1784
				text = "AE1"
			intervals [547]:
				xmin = 237.1784
				xmax = 237.2384
				text = "T"
			intervals [548]:
				xmin = 237.2384
				xmax = 237.3084
				text = "ER0"
			intervals [549]:
				xmin = 237.3084
				xmax = 237.3684
				text = "W"
			intervals [550]:
				xmin = 237.3684
				xmax = 237.4284
				text = "AH1"
			intervals [551]:
				xmin = 237.4284
				xmax = 237.4784
				text = "T"
			intervals [552]:
				xmin = 237.4784
				xmax = 237.5184
				text = "IH0"
			intervals [553]:
				xmin = 237.5184
				xmax = 237.6084
				text = "Z"
			intervals [554]:
				xmin = 237.6084
				xmax = 237.6884
				text = "N"
			intervals [555]:
				xmin = 237.6884
				xmax = 237.7984
				text = "EY1"
			intervals [556]:
				xmin = 237.7984
				xmax = 237.8784
				text = "M"
			intervals [557]:
				xmin = 237.8784
				xmax = 237.9584
				text = "W"
			intervals [558]:
				xmin = 237.9584
				xmax = 238.0884
				text = "AA1"
			intervals [559]:
				xmin = 238.0884
				xmax = 238.2584
				text = "Z"
			intervals [560]:
				xmin = 238.2584
				xmax = 241.4251
				text = "sp"
			intervals [561]:
				xmin = 241.4251
				xmax = 241.6051
				text = "M"
			intervals [562]:
				xmin = 241.6051
				xmax = 241.6651
				text = "HH"
			intervals [563]:
				xmin = 241.6651
				xmax = 241.8351
				text = "M"
			intervals [564]:
				xmin = 241.8351
				xmax = 246.767
				text = ""
			intervals [565]:
				xmin = 246.767
				xmax = 246.817
				text = "sil"
			intervals [566]:
				xmin = 246.817
				xmax = 246.937
				text = "W"
			intervals [567]:
				xmin = 246.937
				xmax = 246.997
				text = "AH1"
			intervals [568]:
				xmin = 246.997
				xmax = 247.037
				text = "T"
			intervals [569]:
				xmin = 247.037
				xmax = 247.067
				text = "HH"
			intervals [570]:
				xmin = 247.067
				xmax = 247.177
				text = "AE1"
			intervals [571]:
				xmin = 247.177
				xmax = 247.207
				text = "P"
			intervals [572]:
				xmin = 247.207
				xmax = 247.237
				text = "AH0"
			intervals [573]:
				xmin = 247.237
				xmax = 247.267
				text = "N"
			intervals [574]:
				xmin = 247.267
				xmax = 247.297
				text = "D"
			intervals [575]:
				xmin = 247.297
				xmax = 247.327
				text = "T"
			intervals [576]:
				xmin = 247.327
				xmax = 247.357
				text = "AH0"
			intervals [577]:
				xmin = 247.357
				xmax = 247.397
				text = "DH"
			intervals [578]:
				xmin = 247.397
				xmax = 247.467
				text = "IH1"
			intervals [579]:
				xmin = 247.467
				xmax = 247.567
				text = "S"
			intervals [580]:
				xmin = 247.567
				xmax = 247.637
				text = "G"
			intervals [581]:
				xmin = 247.637
				xmax = 247.797
				text = "AY1"
			intervals [582]:
				xmin = 247.797
				xmax = 247.857
				text = "DH"
			intervals [583]:
				xmin = 247.857
				xmax = 247.887
				text = "AE1"
			intervals [584]:
				xmin = 247.887
				xmax = 247.947
				text = "T"
			intervals [585]:
				xmin = 247.947
				xmax = 248.017
				text = "T"
			intervals [586]:
				xmin = 248.017
				xmax = 248.077
				text = "R"
			intervals [587]:
				xmin = 248.077
				xmax = 248.137
				text = "AY1"
			intervals [588]:
				xmin = 248.137
				xmax = 248.197
				text = "D"
			intervals [589]:
				xmin = 248.197
				xmax = 248.227
				text = "T"
			intervals [590]:
				xmin = 248.227
				xmax = 248.267
				text = "IH0"
			intervals [591]:
				xmin = 248.267
				xmax = 248.437
				text = "sp"
			intervals [592]:
				xmin = 248.437
				xmax = 248.487
				text = "G"
			intervals [593]:
				xmin = 248.487
				xmax = 248.537
				text = "OW1"
			intervals [594]:
				xmin = 248.537
				xmax = 248.597
				text = "AA2"
			intervals [595]:
				xmin = 248.597
				xmax = 248.677
				text = "R"
			intervals [596]:
				xmin = 248.677
				xmax = 248.717
				text = "JH"
			intervals [597]:
				xmin = 248.717
				xmax = 248.747
				text = "AH0"
			intervals [598]:
				xmin = 248.747
				xmax = 248.777
				text = "N"
			intervals [599]:
				xmin = 248.777
				xmax = 248.807
				text = "T"
			intervals [600]:
				xmin = 248.807
				xmax = 249.037
				text = "IY1"
			intervals [601]:
				xmin = 249.037
				xmax = 249.067
				text = "N"
			intervals [602]:
				xmin = 249.067
				xmax = 249.127
				text = "AH0"
			intervals [603]:
				xmin = 249.127
				xmax = 252.5817
				text = ""
			intervals [604]:
				xmin = 252.5817
				xmax = 252.6717
				text = "sil"
			intervals [605]:
				xmin = 252.6717
				xmax = 252.8517
				text = "M"
			intervals [606]:
				xmin = 252.8517
				xmax = 252.8817
				text = "sp"
			intervals [607]:
				xmin = 252.8817
				xmax = 254.9106
				text = ""
			intervals [608]:
				xmin = 254.9106
				xmax = 254.9906
				text = "Y"
			intervals [609]:
				xmin = 254.9906
				xmax = 255.0206
				text = "UW1"
			intervals [610]:
				xmin = 255.0206
				xmax = 255.0506
				text = "R"
			intervals [611]:
				xmin = 255.0506
				xmax = 255.0806
				text = "IH0"
			intervals [612]:
				xmin = 255.0806
				xmax = 255.1206
				text = "M"
			intervals [613]:
				xmin = 255.1206
				xmax = 255.1806
				text = "EH1"
			intervals [614]:
				xmin = 255.1806
				xmax = 255.2306
				text = "M"
			intervals [615]:
				xmin = 255.2306
				xmax = 255.2606
				text = "B"
			intervals [616]:
				xmin = 255.2606
				xmax = 255.3106
				text = "ER0"
			intervals [617]:
				xmin = 255.3106
				xmax = 255.3906
				text = "W"
			intervals [618]:
				xmin = 255.3906
				xmax = 255.4606
				text = "AH1"
			intervals [619]:
				xmin = 255.4606
				xmax = 255.5106
				text = "T"
			intervals [620]:
				xmin = 255.5106
				xmax = 255.6706
				text = "AO1"
			intervals [621]:
				xmin = 255.6706
				xmax = 255.7406
				text = "L"
			intervals [622]:
				xmin = 255.7406
				xmax = 255.8006
				text = "HH"
			intervals [623]:
				xmin = 255.8006
				xmax = 255.9206
				text = "AE1"
			intervals [624]:
				xmin = 255.9206
				xmax = 256.0006
				text = "P"
			intervals [625]:
				xmin = 256.0006
				xmax = 256.0306
				text = "AH0"
			intervals [626]:
				xmin = 256.0306
				xmax = 256.0606
				text = "N"
			intervals [627]:
				xmin = 256.0606
				xmax = 256.1006
				text = "D"
			intervals [628]:
				xmin = 256.1006
				xmax = 256.1906
				text = "sp"
			intervals [629]:
				xmin = 256.1906
				xmax = 281.9953
				text = ""
			intervals [630]:
				xmin = 281.9953
				xmax = 282.0653
				text = "HH"
			intervals [631]:
				xmin = 282.0653
				xmax = 282.1253
				text = "M"
			intervals [632]:
				xmin = 282.1253
				xmax = 285.7658
				text = "sp"
			intervals [633]:
				xmin = 285.7658
				xmax = 285.9158
				text = "AH1"
			intervals [634]:
				xmin = 285.9158
				xmax = 286.0058
				text = "HH"
			intervals [635]:
				xmin = 286.0058
				xmax = 286.0558
				text = "AH1"
			intervals [636]:
				xmin = 286.0558
				xmax = 288.8484
				text = "sp"
			intervals [637]:
				xmin = 288.8484
				xmax = 288.9184
				text = "HH"
			intervals [638]:
				xmin = 288.9184
				xmax = 288.9484
				text = "AE1"
			intervals [639]:
				xmin = 288.9484
				xmax = 288.9784
				text = "V"
			intervals [640]:
				xmin = 288.9784
				xmax = 289.0384
				text = "Y"
			intervals [641]:
				xmin = 289.0384
				xmax = 289.0684
				text = "UW1"
			intervals [642]:
				xmin = 289.0684
				xmax = 289.1884
				text = "S"
			intervals [643]:
				xmin = 289.1884
				xmax = 289.2484
				text = "IY1"
			intervals [644]:
				xmin = 289.2484
				xmax = 289.3284
				text = "N"
			intervals [645]:
				xmin = 289.3284
				xmax = 289.3684
				text = "AH0"
			intervals [646]:
				xmin = 289.3684
				xmax = 289.4684
				text = "M"
			intervals [647]:
				xmin = 289.4684
				xmax = 289.5984
				text = "UW1"
			intervals [648]:
				xmin = 289.5984
				xmax = 289.6684
				text = "V"
			intervals [649]:
				xmin = 289.6684
				xmax = 289.7984
				text = "IY0"
			intervals [650]:
				xmin = 289.7984
				xmax = 289.8684
				text = "R"
			intervals [651]:
				xmin = 289.8684
				xmax = 289.9684
				text = "IY1"
			intervals [652]:
				xmin = 289.9684
				xmax = 290.0484
				text = "S"
			intervals [653]:
				xmin = 290.0484
				xmax = 290.0784
				text = "AH0"
			intervals [654]:
				xmin = 290.0784
				xmax = 290.1084
				text = "N"
			intervals [655]:
				xmin = 290.1084
				xmax = 290.1784
				text = "T"
			intervals [656]:
				xmin = 290.1784
				xmax = 290.2484
				text = "L"
			intervals [657]:
				xmin = 290.2484
				xmax = 290.3084
				text = "IY0"
			intervals [658]:
				xmin = 290.3084
				xmax = 295.4623
				text = "sp"
			intervals [659]:
				xmin = 295.4623
				xmax = 295.6423
				text = "M"
			intervals [660]:
				xmin = 295.6423
				xmax = 295.7023
				text = "HH"
			intervals [661]:
				xmin = 295.7023
				xmax = 295.7823
				text = "M"
			intervals [662]:
				xmin = 295.7823
				xmax = 295.8723
				text = "sp"
			intervals [663]:
				xmin = 295.8723
				xmax = 296.0321
				text = ""
			intervals [664]:
				xmin = 296.0321
				xmax = 296.0621
				text = "HH"
			intervals [665]:
				xmin = 296.0621
				xmax = 296.1021
				text = "W"
			intervals [666]:
				xmin = 296.1021
				xmax = 296.1621
				text = "AH1"
			intervals [667]:
				xmin = 296.1621
				xmax = 296.1921
				text = "T"
			intervals [668]:
				xmin = 296.1921
				xmax = 296.2321
				text = "W"
			intervals [669]:
				xmin = 296.2321
				xmax = 296.2721
				text = "AH1"
			intervals [670]:
				xmin = 296.2721
				xmax = 296.3321
				text = "Z"
			intervals [671]:
				xmin = 296.3321
				xmax = 296.3721
				text = "DH"
			intervals [672]:
				xmin = 296.3721
				xmax = 296.4621
				text = "AE1"
			intervals [673]:
				xmin = 296.4621
				xmax = 296.5021
				text = "T"
			intervals [674]:
				xmin = 296.5021
				xmax = 296.6121
				text = "AH0"
			intervals [675]:
				xmin = 296.6121
				xmax = 296.6521
				text = "B"
			intervals [676]:
				xmin = 296.6521
				xmax = 296.8021
				text = "AW1"
			intervals [677]:
				xmin = 296.8021
				xmax = 296.8521
				text = "T"
			intervals [678]:
				xmin = 296.8521
				xmax = 296.8821
				text = "sp"
			intervals [679]:
				xmin = 296.8821
				xmax = 302.7921
				text = ""
			intervals [680]:
				xmin = 302.7921
				xmax = 302.8621
				text = "HH"
			intervals [681]:
				xmin = 302.8621
				xmax = 302.9021
				text = "W"
			intervals [682]:
				xmin = 302.9021
				xmax = 302.9321
				text = "AH1"
			intervals [683]:
				xmin = 302.9321
				xmax = 303.0021
				text = "T"
			intervals [684]:
				xmin = 303.0021
				xmax = 303.0621
				text = "W"
			intervals [685]:
				xmin = 303.0621
				xmax = 303.1021
				text = "AH0"
			intervals [686]:
				xmin = 303.1021
				xmax = 303.1521
				text = "Z"
			intervals [687]:
				xmin = 303.1521
				xmax = 303.1921
				text = "DH"
			intervals [688]:
				xmin = 303.1921
				xmax = 303.2521
				text = "AH0"
			intervals [689]:
				xmin = 303.2521
				xmax = 303.3421
				text = "S"
			intervals [690]:
				xmin = 303.3421
				xmax = 303.4121
				text = "T"
			intervals [691]:
				xmin = 303.4121
				xmax = 303.5121
				text = "AO1"
			intervals [692]:
				xmin = 303.5121
				xmax = 303.6521
				text = "R"
			intervals [693]:
				xmin = 303.6521
				xmax = 303.7021
				text = "IY0"
			intervals [694]:
				xmin = 303.7021
				xmax = 305.1891
				text = "sp"
			intervals [695]:
				xmin = 305.1891
				xmax = 305.2591
				text = "W"
			intervals [696]:
				xmin = 305.2591
				xmax = 305.2991
				text = "AH1"
			intervals [697]:
				xmin = 305.2991
				xmax = 305.3591
				text = "T"
			intervals [698]:
				xmin = 305.3591
				xmax = 305.3891
				text = "W"
			intervals [699]:
				xmin = 305.3891
				xmax = 305.4591
				text = "AA1"
			intervals [700]:
				xmin = 305.4591
				xmax = 305.5191
				text = "Z"
			intervals [701]:
				xmin = 305.5191
				xmax = 305.5591
				text = "DH"
			intervals [702]:
				xmin = 305.5591
				xmax = 305.6191
				text = "AH0"
			intervals [703]:
				xmin = 305.6191
				xmax = 305.6991
				text = "S"
			intervals [704]:
				xmin = 305.6991
				xmax = 305.7791
				text = "T"
			intervals [705]:
				xmin = 305.7791
				xmax = 305.8891
				text = "AO1"
			intervals [706]:
				xmin = 305.8891
				xmax = 306.0191
				text = "R"
			intervals [707]:
				xmin = 306.0191
				xmax = 306.0591
				text = "IY0"
			intervals [708]:
				xmin = 306.0591
				xmax = 306.0891
				text = "sp"
			intervals [709]:
				xmin = 306.0891
				xmax = 307.3954
				text = ""
			intervals [710]:
				xmin = 307.3954
				xmax = 307.4854
				text = "W"
			intervals [711]:
				xmin = 307.4854
				xmax = 307.5154
				text = "AH1"
			intervals [712]:
				xmin = 307.5154
				xmax = 307.5954
				text = "T"
			intervals [713]:
				xmin = 307.5954
				xmax = 307.6754
				text = "W"
			intervals [714]:
				xmin = 307.6754
				xmax = 307.7854
				text = "AA1"
			intervals [715]:
				xmin = 307.7854
				xmax = 307.8154
				text = "Z"
			intervals [716]:
				xmin = 307.8154
				xmax = 307.8554
				text = "IH0"
			intervals [717]:
				xmin = 307.8554
				xmax = 308.0154
				text = "T"
			intervals [718]:
				xmin = 308.0154
				xmax = 308.3085
				text = ""
			intervals [719]:
				xmin = 308.3085
				xmax = 308.6785
				text = "sil"
			intervals [720]:
				xmin = 308.6785
				xmax = 308.7085
				text = "AH0"
			intervals [721]:
				xmin = 308.7085
				xmax = 308.7385
				text = "B"
			intervals [722]:
				xmin = 308.7385
				xmax = 308.7685
				text = "AW1"
			intervals [723]:
				xmin = 308.7685
				xmax = 308.7985
				text = "T"
			intervals [724]:
				xmin = 308.7985
				xmax = 309.6025
				text = ""
			intervals [725]:
				xmin = 309.6025
				xmax = 309.6325
				text = "AH1"
			intervals [726]:
				xmin = 309.6325
				xmax = 309.7125
				text = "HH"
			intervals [727]:
				xmin = 309.7125
				xmax = 309.9625
				text = "AH1"
			intervals [728]:
				xmin = 309.9625
				xmax = 310.0925
				text = "sp"
			intervals [729]:
				xmin = 310.0925
				xmax = 310.7173
				text = ""
			intervals [730]:
				xmin = 310.7173
				xmax = 310.8173
				text = "HH"
			intervals [731]:
				xmin = 310.8173
				xmax = 310.8573
				text = "W"
			intervals [732]:
				xmin = 310.8573
				xmax = 310.9173
				text = "AH1"
			intervals [733]:
				xmin = 310.9173
				xmax = 310.9673
				text = "T"
			intervals [734]:
				xmin = 310.9673
				xmax = 311.0073
				text = "HH"
			intervals [735]:
				xmin = 311.0073
				xmax = 311.1473
				text = "AE1"
			intervals [736]:
				xmin = 311.1473
				xmax = 311.2273
				text = "P"
			intervals [737]:
				xmin = 311.2273
				xmax = 311.2773
				text = "AH0"
			intervals [738]:
				xmin = 311.2773
				xmax = 311.3073
				text = "N"
			intervals [739]:
				xmin = 311.3073
				xmax = 311.3373
				text = "D"
			intervals [740]:
				xmin = 311.3373
				xmax = 311.4673
				text = "sp"
			intervals [741]:
				xmin = 311.4673
				xmax = 319.218
				text = ""
			intervals [742]:
				xmin = 319.218
				xmax = 319.278
				text = "HH"
			intervals [743]:
				xmin = 319.278
				xmax = 319.388
				text = "AW1"
			intervals [744]:
				xmin = 319.388
				xmax = 319.438
				text = "D"
			intervals [745]:
				xmin = 319.438
				xmax = 319.468
				text = "IH0"
			intervals [746]:
				xmin = 319.468
				xmax = 319.508
				text = "D"
			intervals [747]:
				xmin = 319.508
				xmax = 319.548
				text = "DH"
			intervals [748]:
				xmin = 319.548
				xmax = 319.638
				text = "EY1"
			intervals [749]:
				xmin = 319.638
				xmax = 319.708
				text = "G"
			intervals [750]:
				xmin = 319.708
				xmax = 319.828
				text = "OW1"
			intervals [751]:
				xmin = 319.828
				xmax = 319.898
				text = "AH0"
			intervals [752]:
				xmin = 319.898
				xmax = 319.948
				text = "B"
			intervals [753]:
				xmin = 319.948
				xmax = 320.108
				text = "AW1"
			intervals [754]:
				xmin = 320.108
				xmax = 320.168
				text = "T"
			intervals [755]:
				xmin = 320.168
				xmax = 320.218
				text = "IH0"
			intervals [756]:
				xmin = 320.218
				xmax = 320.248
				text = "T"
			intervals [757]:
				xmin = 320.248
				xmax = 330.6219
				text = ""
			intervals [758]:
				xmin = 330.6219
				xmax = 330.8319
				text = "M"
			intervals [759]:
				xmin = 330.8319
				xmax = 330.9219
				text = "HH"
			intervals [760]:
				xmin = 330.9219
				xmax = 330.9819
				text = "M"
			intervals [761]:
				xmin = 330.9819
				xmax = 331.1219
				text = "sp"
			intervals [762]:
				xmin = 331.1219
				xmax = 338.0933
				text = ""
			intervals [763]:
				xmin = 338.0933
				xmax = 338.1933
				text = "D"
			intervals [764]:
				xmin = 338.1933
				xmax = 338.4133
				text = "UW1"
			intervals [765]:
				xmin = 338.4133
				xmax = 338.4733
				text = "Y"
			intervals [766]:
				xmin = 338.4733
				xmax = 338.5233
				text = "UW1"
			intervals [767]:
				xmin = 338.5233
				xmax = 338.5633
				text = "R"
			intervals [768]:
				xmin = 338.5633
				xmax = 338.5933
				text = "IY0"
			intervals [769]:
				xmin = 338.5933
				xmax = 338.6233
				text = "M"
			intervals [770]:
				xmin = 338.6233
				xmax = 338.6933
				text = "EH1"
			intervals [771]:
				xmin = 338.6933
				xmax = 338.7333
				text = "M"
			intervals [772]:
				xmin = 338.7333
				xmax = 338.7733
				text = "B"
			intervals [773]:
				xmin = 338.7733
				xmax = 338.8233
				text = "ER0"
			intervals [774]:
				xmin = 338.8233
				xmax = 338.8933
				text = "AH0"
			intervals [775]:
				xmin = 338.8933
				xmax = 338.9533
				text = "N"
			intervals [776]:
				xmin = 338.9533
				xmax = 339.0133
				text = "AH1"
			intervals [777]:
				xmin = 339.0133
				xmax = 339.0633
				text = "DH"
			intervals [778]:
				xmin = 339.0633
				xmax = 339.1833
				text = "ER0"
			intervals [779]:
				xmin = 339.1833
				xmax = 339.2133
				text = "M"
			intervals [780]:
				xmin = 339.2133
				xmax = 339.3833
				text = "UW1"
			intervals [781]:
				xmin = 339.3833
				xmax = 339.4433
				text = "V"
			intervals [782]:
				xmin = 339.4433
				xmax = 339.5333
				text = "IY0"
			intervals [783]:
				xmin = 339.5333
				xmax = 339.5633
				text = "DH"
			intervals [784]:
				xmin = 339.5633
				xmax = 339.6133
				text = "AE1"
			intervals [785]:
				xmin = 339.6133
				xmax = 339.6633
				text = "T"
			intervals [786]:
				xmin = 339.6633
				xmax = 339.7533
				text = "Y"
			intervals [787]:
				xmin = 339.7533
				xmax = 339.7933
				text = "UW1"
			intervals [788]:
				xmin = 339.7933
				xmax = 339.9533
				text = "S"
			intervals [789]:
				xmin = 339.9533
				xmax = 340.1533
				text = "AO1"
			intervals [790]:
				xmin = 340.1533
				xmax = 340.2533
				text = "sp"
			intervals [791]:
				xmin = 340.2533
				xmax = 340.3551
				text = ""
			intervals [792]:
				xmin = 340.3551
				xmax = 340.4151
				text = "DH"
			intervals [793]:
				xmin = 340.4151
				xmax = 340.4451
				text = "AH0"
			intervals [794]:
				xmin = 340.4451
				xmax = 340.4951
				text = "T"
			intervals [795]:
				xmin = 340.4951
				xmax = 340.5451
				text = "Y"
			intervals [796]:
				xmin = 340.5451
				xmax = 340.5751
				text = "UW1"
			intervals [797]:
				xmin = 340.5751
				xmax = 340.6451
				text = "K"
			intervals [798]:
				xmin = 340.6451
				xmax = 340.6751
				text = "UH1"
			intervals [799]:
				xmin = 340.6751
				xmax = 340.7251
				text = "D"
			intervals [800]:
				xmin = 340.7251
				xmax = 340.8051
				text = "T"
			intervals [801]:
				xmin = 340.8051
				xmax = 340.8751
				text = "EH1"
			intervals [802]:
				xmin = 340.8751
				xmax = 340.9951
				text = "L"
			intervals [803]:
				xmin = 340.9951
				xmax = 341.0551
				text = "AH0"
			intervals [804]:
				xmin = 341.0551
				xmax = 341.1351
				text = "S"
			intervals [805]:
				xmin = 341.1351
				xmax = 341.1951
				text = "T"
			intervals [806]:
				xmin = 341.1951
				xmax = 341.3751
				text = "AO1"
			intervals [807]:
				xmin = 341.3751
				xmax = 341.4351
				text = "R"
			intervals [808]:
				xmin = 341.4351
				xmax = 341.5551
				text = "IY0"
			intervals [809]:
				xmin = 341.5551
				xmax = 341.6051
				text = "AA1"
			intervals [810]:
				xmin = 341.6051
				xmax = 341.6951
				text = "N"
			intervals [811]:
				xmin = 341.6951
				xmax = 341.7751
				text = "sp"
			intervals [812]:
				xmin = 341.7751
				xmax = 364.0073
				text = ""
			intervals [813]:
				xmin = 364.0073
				xmax = 364.2573
				text = "M"
			intervals [814]:
				xmin = 364.2573
				xmax = 364.3673
				text = "HH"
			intervals [815]:
				xmin = 364.3673
				xmax = 364.4373
				text = "M"
			intervals [816]:
				xmin = 364.4373
				xmax = 379.7004
				text = "sp"
			intervals [817]:
				xmin = 379.7004
				xmax = 379.8004
				text = "M"
			intervals [818]:
				xmin = 379.8004
				xmax = 379.8904
				text = "HH"
			intervals [819]:
				xmin = 379.8904
				xmax = 380.0104
				text = "M"
			intervals [820]:
				xmin = 380.0104
				xmax = 412.1731
				text = ""
			intervals [821]:
				xmin = 412.1731
				xmax = 412.2231
				text = "sil"
			intervals [822]:
				xmin = 412.2231
				xmax = 412.2931
				text = "S"
			intervals [823]:
				xmin = 412.2931
				xmax = 412.4331
				text = "OW1"
			intervals [824]:
				xmin = 412.4331
				xmax = 412.4831
				text = "HH"
			intervals [825]:
				xmin = 412.4831
				xmax = 412.6031
				text = "AW1"
			intervals [826]:
				xmin = 412.6031
				xmax = 412.6831
				text = "D"
			intervals [827]:
				xmin = 412.6831
				xmax = 412.7131
				text = "IH0"
			intervals [828]:
				xmin = 412.7131
				xmax = 412.7431
				text = "D"
			intervals [829]:
				xmin = 412.7431
				xmax = 412.8031
				text = "IH0"
			intervals [830]:
				xmin = 412.8031
				xmax = 412.8331
				text = "T"
			intervals [831]:
				xmin = 412.8331
				xmax = 412.9131
				text = "W"
			intervals [832]:
				xmin = 412.9131
				xmax = 413.0031
				text = "ER1"
			intervals [833]:
				xmin = 413.0031
				xmax = 413.1331
				text = "K"
			intervals [834]:
				xmin = 413.1331
				xmax = 413.1631
				text = "AW1"
			intervals [835]:
				xmin = 413.1631
				xmax = 413.2231
				text = "T"
			intervals [836]:
				xmin = 413.2231
				xmax = 417.4836
				text = ""
			intervals [837]:
				xmin = 417.4836
				xmax = 417.5536
				text = "HH"
			intervals [838]:
				xmin = 417.5536
				xmax = 417.6736
				text = "AW1"
			intervals [839]:
				xmin = 417.6736
				xmax = 417.7436
				text = "D"
			intervals [840]:
				xmin = 417.7436
				xmax = 417.7736
				text = "IH0"
			intervals [841]:
				xmin = 417.7736
				xmax = 417.8036
				text = "D"
			intervals [842]:
				xmin = 417.8036
				xmax = 417.8336
				text = "IH0"
			intervals [843]:
				xmin = 417.8336
				xmax = 417.8636
				text = "T"
			intervals [844]:
				xmin = 417.8636
				xmax = 417.9236
				text = "W"
			intervals [845]:
				xmin = 417.9236
				xmax = 418.0536
				text = "ER1"
			intervals [846]:
				xmin = 418.0536
				xmax = 418.1636
				text = "K"
			intervals [847]:
				xmin = 418.1636
				xmax = 418.3336
				text = "AW1"
			intervals [848]:
				xmin = 418.3336
				xmax = 418.4136
				text = "T"
			intervals [849]:
				xmin = 418.4136
				xmax = 420.4119
				text = ""
			intervals [850]:
				xmin = 420.4119
				xmax = 420.7019
				text = "M"
			intervals [851]:
				xmin = 420.7019
				xmax = 420.7619
				text = "HH"
			intervals [852]:
				xmin = 420.7619
				xmax = 420.9319
				text = "M"
			intervals [853]:
				xmin = 420.9319
				xmax = 424.4284
				text = ""
			intervals [854]:
				xmin = 424.4284
				xmax = 424.4684
				text = "D"
			intervals [855]:
				xmin = 424.4684
				xmax = 424.5084
				text = "IH1"
			intervals [856]:
				xmin = 424.5084
				xmax = 424.6184
				text = "D"
			intervals [857]:
				xmin = 424.6184
				xmax = 424.6884
				text = "S"
			intervals [858]:
				xmin = 424.6884
				xmax = 424.7384
				text = "IH1"
			intervals [859]:
				xmin = 424.7384
				xmax = 424.7784
				text = "D"
			intervals [860]:
				xmin = 424.7784
				xmax = 424.8084
				text = "N"
			intervals [861]:
				xmin = 424.8084
				xmax = 424.9284
				text = "IY0"
			intervals [862]:
				xmin = 424.9284
				xmax = 424.9984
				text = "P"
			intervals [863]:
				xmin = 424.9984
				xmax = 425.1084
				text = "OY1"
			intervals [864]:
				xmin = 425.1084
				xmax = 425.1484
				text = "T"
			intervals [865]:
				xmin = 425.1484
				xmax = 425.3084
				text = "Y"
			intervals [866]:
				xmin = 425.3084
				xmax = 425.3584
				text = "ER0"
			intervals [867]:
				xmin = 425.3584
				xmax = 425.4584
				text = "T"
			intervals [868]:
				xmin = 425.4584
				xmax = 425.5084
				text = "R"
			intervals [869]:
				xmin = 425.5084
				xmax = 425.6084
				text = "IY1"
			intervals [870]:
				xmin = 425.6084
				xmax = 425.6684
				text = "T"
			intervals [871]:
				xmin = 425.6684
				xmax = 425.6984
				text = "IH0"
			intervals [872]:
				xmin = 425.6984
				xmax = 425.7784
				text = "M"
			intervals [873]:
				xmin = 425.7784
				xmax = 425.8084
				text = "ER0"
			intervals [874]:
				xmin = 425.8084
				xmax = 429.8104
				text = ""
			intervals [875]:
				xmin = 429.8104
				xmax = 429.9604
				text = "HH"
			intervals [876]:
				xmin = 429.9604
				xmax = 430.0104
				text = "W"
			intervals [877]:
				xmin = 430.0104
				xmax = 430.0604
				text = "AH1"
			intervals [878]:
				xmin = 430.0604
				xmax = 430.1104
				text = "T"
			intervals [879]:
				xmin = 430.1104
				xmax = 430.2604
				text = "AO1"
			intervals [880]:
				xmin = 430.2604
				xmax = 430.3404
				text = "L"
			intervals [881]:
				xmin = 430.3404
				xmax = 430.3804
				text = "HH"
			intervals [882]:
				xmin = 430.3804
				xmax = 430.4604
				text = "AE1"
			intervals [883]:
				xmin = 430.4604
				xmax = 430.5604
				text = "P"
			intervals [884]:
				xmin = 430.5604
				xmax = 430.5904
				text = "AH0"
			intervals [885]:
				xmin = 430.5904
				xmax = 430.6204
				text = "N"
			intervals [886]:
				xmin = 430.6204
				xmax = 430.6504
				text = "D"
			intervals [887]:
				xmin = 430.6504
				xmax = 431.9334
				text = ""
			intervals [888]:
				xmin = 431.9334
				xmax = 431.9934
				text = "HH"
			intervals [889]:
				xmin = 431.9934
				xmax = 432.0434
				text = "W"
			intervals [890]:
				xmin = 432.0434
				xmax = 432.1134
				text = "AH1"
			intervals [891]:
				xmin = 432.1134
				xmax = 432.1834
				text = "T"
			intervals [892]:
				xmin = 432.1834
				xmax = 432.3134
				text = "AO1"
			intervals [893]:
				xmin = 432.3134
				xmax = 432.3834
				text = "L"
			intervals [894]:
				xmin = 432.3834
				xmax = 432.4234
				text = "HH"
			intervals [895]:
				xmin = 432.4234
				xmax = 432.5734
				text = "AE1"
			intervals [896]:
				xmin = 432.5734
				xmax = 432.6534
				text = "P"
			intervals [897]:
				xmin = 432.6534
				xmax = 432.7234
				text = "AH0"
			intervals [898]:
				xmin = 432.7234
				xmax = 432.7634
				text = "N"
			intervals [899]:
				xmin = 432.7634
				xmax = 432.7934
				text = "D"
			intervals [900]:
				xmin = 432.7934
				xmax = 435.3548
				text = ""
			intervals [901]:
				xmin = 435.3548
				xmax = 435.5348
				text = "sil"
			intervals [902]:
				xmin = 435.5348
				xmax = 435.5648
				text = "Y"
			intervals [903]:
				xmin = 435.5648
				xmax = 435.9448
				text = "AE1"
			intervals [904]:
				xmin = 435.9448
				xmax = 438.0044
				text = ""
			intervals [905]:
				xmin = 438.0044
				xmax = 438.0844
				text = "sil"
			intervals [906]:
				xmin = 438.0844
				xmax = 438.1344
				text = "M"
			intervals [907]:
				xmin = 438.1344
				xmax = 438.2144
				text = "AH1"
			intervals [908]:
				xmin = 438.2144
				xmax = 438.2744
				text = "S"
			intervals [909]:
				xmin = 438.2744
				xmax = 438.3044
				text = "T"
			intervals [910]:
				xmin = 438.3044
				xmax = 438.3344
				text = "HH"
			intervals [911]:
				xmin = 438.3344
				xmax = 438.3644
				text = "AE1"
			intervals [912]:
				xmin = 438.3644
				xmax = 438.3944
				text = "V"
			intervals [913]:
				xmin = 438.3944
				xmax = 438.4244
				text = "B"
			intervals [914]:
				xmin = 438.4244
				xmax = 438.4744
				text = "IH1"
			intervals [915]:
				xmin = 438.4744
				xmax = 438.5044
				text = "N"
			intervals [916]:
				xmin = 438.5044
				xmax = 438.5844
				text = "AH0"
			intervals [917]:
				xmin = 438.5844
				xmax = 438.6944
				text = "L"
			intervals [918]:
				xmin = 438.6944
				xmax = 438.7644
				text = "AO1"
			intervals [919]:
				xmin = 438.7644
				xmax = 438.8744
				text = "NG"
			intervals [920]:
				xmin = 438.8744
				xmax = 438.9044
				text = "G"
			intervals [921]:
				xmin = 438.9044
				xmax = 438.9744
				text = "ER0"
			intervals [922]:
				xmin = 438.9744
				xmax = 439.0444
				text = "sp"
			intervals [923]:
				xmin = 439.0444
				xmax = 439.0944
				text = "M"
			intervals [924]:
				xmin = 439.0944
				xmax = 439.2344
				text = "UW1"
			intervals [925]:
				xmin = 439.2344
				xmax = 439.3444
				text = "V"
			intervals [926]:
				xmin = 439.3444
				xmax = 439.4144
				text = "IY0"
			intervals [927]:
				xmin = 439.4144
				xmax = 439.4444
				text = "sp"
			intervals [928]:
				xmin = 439.4444
				xmax = 439.7354
				text = ""
			intervals [929]:
				xmin = 439.7354
				xmax = 440.2554
				text = "spn"
			intervals [930]:
				xmin = 440.2554
				xmax = 441.2465
				text = ""
			intervals [931]:
				xmin = 441.2465
				xmax = 441.5165
				text = "AH1"
			intervals [932]:
				xmin = 441.5165
				xmax = 441.5765
				text = "HH"
			intervals [933]:
				xmin = 441.5765
				xmax = 441.6665
				text = "AH1"
			intervals [934]:
				xmin = 441.6665
				xmax = 443.0344
				text = ""
			intervals [935]:
				xmin = 443.0344
				xmax = 443.2944
				text = "M"
			intervals [936]:
				xmin = 443.2944
				xmax = 443.3544
				text = "HH"
			intervals [937]:
				xmin = 443.3544
				xmax = 443.4344
				text = "M"
			intervals [938]:
				xmin = 443.4344
				xmax = 447.2908
				text = ""
			intervals [939]:
				xmin = 447.2908
				xmax = 447.3408
				text = "sil"
			intervals [940]:
				xmin = 447.3408
				xmax = 447.4608
				text = "AH1"
			intervals [941]:
				xmin = 447.4608
				xmax = 447.5408
				text = "M"
			intervals [942]:
				xmin = 447.5408
				xmax = 447.5808
				text = "D"
			intervals [943]:
				xmin = 447.5808
				xmax = 447.6308
				text = "UW1"
			intervals [944]:
				xmin = 447.6308
				xmax = 447.6608
				text = "Y"
			intervals [945]:
				xmin = 447.6608
				xmax = 447.7108
				text = "UW1"
			intervals [946]:
				xmin = 447.7108
				xmax = 447.7708
				text = "HH"
			intervals [947]:
				xmin = 447.7708
				xmax = 447.8208
				text = "AE1"
			intervals [948]:
				xmin = 447.8208
				xmax = 447.8908
				text = "V"
			intervals [949]:
				xmin = 447.8908
				xmax = 447.9808
				text = "AH0"
			intervals [950]:
				xmin = 447.9808
				xmax = 448.1208
				text = "P"
			intervals [951]:
				xmin = 448.1208
				xmax = 448.2108
				text = "EH1"
			intervals [952]:
				xmin = 448.2108
				xmax = 448.2708
				text = "T"
			intervals [953]:
				xmin = 448.2708
				xmax = 448.3108
				text = "sp"
			intervals [954]:
				xmin = 448.3108
				xmax = 450.0231
				text = ""
			intervals [955]:
				xmin = 450.0231
				xmax = 450.1131
				text = "P"
			intervals [956]:
				xmin = 450.1131
				xmax = 450.2131
				text = "EH1"
			intervals [957]:
				xmin = 450.2131
				xmax = 450.2531
				text = "T"
			intervals [958]:
				xmin = 450.2531
				xmax = 450.2831
				text = "AE1"
			intervals [959]:
				xmin = 450.2831
				xmax = 450.3131
				text = "N"
			intervals [960]:
				xmin = 450.3131
				xmax = 450.3431
				text = "AH0"
			intervals [961]:
				xmin = 450.3431
				xmax = 450.3731
				text = "M"
			intervals [962]:
				xmin = 450.3731
				xmax = 450.4031
				text = "AH0"
			intervals [963]:
				xmin = 450.4031
				xmax = 450.4331
				text = "L"
			intervals [964]:
				xmin = 450.4331
				xmax = 451.8721
				text = "sp"
			intervals [965]:
				xmin = 451.8721
				xmax = 452.0721
				text = "OW1"
			intervals [966]:
				xmin = 452.0721
				xmax = 452.1421
				text = "Y"
			intervals [967]:
				xmin = 452.1421
				xmax = 452.3021
				text = "AE1"
			intervals [968]:
				xmin = 452.3021
				xmax = 452.6504
				text = ""
			intervals [969]:
				xmin = 452.6504
				xmax = 452.7604
				text = "W"
			intervals [970]:
				xmin = 452.7604
				xmax = 452.7904
				text = "AH1"
			intervals [971]:
				xmin = 452.7904
				xmax = 452.8704
				text = "T"
			intervals [972]:
				xmin = 452.8704
				xmax = 452.9304
				text = "W"
			intervals [973]:
				xmin = 452.9304
				xmax = 453.0304
				text = "AH1"
			intervals [974]:
				xmin = 453.0304
				xmax = 453.0704
				text = "Z"
			intervals [975]:
				xmin = 453.0704
				xmax = 453.1304
				text = "IH0"
			intervals [976]:
				xmin = 453.1304
				xmax = 453.1804
				text = "T"
			intervals [977]:
				xmin = 453.1804
				xmax = 455.2818
				text = ""
			intervals [978]:
				xmin = 455.2818
				xmax = 455.4718
				text = "sil"
			intervals [979]:
				xmin = 455.4718
				xmax = 455.5518
				text = "HH"
			intervals [980]:
				xmin = 455.5518
				xmax = 455.6018
				text = "W"
			intervals [981]:
				xmin = 455.6018
				xmax = 455.6418
				text = "AH1"
			intervals [982]:
				xmin = 455.6418
				xmax = 455.6718
				text = "T"
			intervals [983]:
				xmin = 455.6718
				xmax = 455.7018
				text = "D"
			intervals [984]:
				xmin = 455.7018
				xmax = 455.7318
				text = "IH1"
			intervals [985]:
				xmin = 455.7318
				xmax = 455.7618
				text = "D"
			intervals [986]:
				xmin = 455.7618
				xmax = 455.7918
				text = "HH"
			intervals [987]:
				xmin = 455.7918
				xmax = 455.9018
				text = "IY1"
			intervals [988]:
				xmin = 455.9018
				xmax = 455.9818
				text = "D"
			intervals [989]:
				xmin = 455.9818
				xmax = 456.1418
				text = "UW1"
			intervals [990]:
				xmin = 456.1418
				xmax = 462.5852
				text = ""
			intervals [991]:
				xmin = 462.5852
				xmax = 462.6452
				text = "D"
			intervals [992]:
				xmin = 462.6452
				xmax = 462.6752
				text = "IH1"
			intervals [993]:
				xmin = 462.6752
				xmax = 462.7052
				text = "D"
			intervals [994]:
				xmin = 462.7052
				xmax = 462.7352
				text = "HH"
			intervals [995]:
				xmin = 462.7352
				xmax = 462.7652
				text = "IY1"
			intervals [996]:
				xmin = 462.7652
				xmax = 462.7952
				text = "EH1"
			intervals [997]:
				xmin = 462.7952
				xmax = 462.8252
				text = "V"
			intervals [998]:
				xmin = 462.8252
				xmax = 462.9052
				text = "ER0"
			intervals [999]:
				xmin = 462.9052
				xmax = 462.9652
				text = "D"
			intervals [1000]:
				xmin = 462.9652
				xmax = 463.1052
				text = "UW1"
			intervals [1001]:
				xmin = 463.1052
				xmax = 463.1352
				text = "EH1"
			intervals [1002]:
				xmin = 463.1352
				xmax = 463.1852
				text = "N"
			intervals [1003]:
				xmin = 463.1852
				xmax = 463.2752
				text = "IY0"
			intervals [1004]:
				xmin = 463.2752
				xmax = 463.3152
				text = "TH"
			intervals [1005]:
				xmin = 463.3152
				xmax = 463.3552
				text = "IH2"
			intervals [1006]:
				xmin = 463.3552
				xmax = 463.4152
				text = "NG"
			intervals [1007]:
				xmin = 463.4152
				xmax = 463.4752
				text = "sp"
			intervals [1008]:
				xmin = 463.4752
				xmax = 463.5952
				text = "F"
			intervals [1009]:
				xmin = 463.5952
				xmax = 463.6752
				text = "AH1"
			intervals [1010]:
				xmin = 463.6752
				xmax = 463.7352
				text = "N"
			intervals [1011]:
				xmin = 463.7352
				xmax = 463.8452
				text = "IY0"
			intervals [1012]:
				xmin = 463.8452
				xmax = 470.4319
				text = "sp"
			intervals [1013]:
				xmin = 470.4319
				xmax = 470.5019
				text = "Y"
			intervals [1014]:
				xmin = 470.5019
				xmax = 470.5819
				text = "UW1"
			intervals [1015]:
				xmin = 470.5819
				xmax = 470.6519
				text = "L"
			intervals [1016]:
				xmin = 470.6519
				xmax = 470.7219
				text = "AY1"
			intervals [1017]:
				xmin = 470.7219
				xmax = 470.7919
				text = "K"
			intervals [1018]:
				xmin = 470.7919
				xmax = 470.8819
				text = "S"
			intervals [1019]:
				xmin = 470.8819
				xmax = 470.9619
				text = "P"
			intervals [1020]:
				xmin = 470.9619
				xmax = 471.0619
				text = "AO1"
			intervals [1021]:
				xmin = 471.0619
				xmax = 471.1519
				text = "R"
			intervals [1022]:
				xmin = 471.1519
				xmax = 471.2119
				text = "T"
			intervals [1023]:
				xmin = 471.2119
				xmax = 471.3519
				text = "S"
			intervals [1024]:
				xmin = 471.3519
				xmax = 478.906
				text = ""
			intervals [1025]:
				xmin = 478.906
				xmax = 479.016
				text = "W"
			intervals [1026]:
				xmin = 479.016
				xmax = 479.076
				text = "EH1"
			intervals [1027]:
				xmin = 479.076
				xmax = 479.156
				text = "S"
			intervals [1028]:
				xmin = 479.156
				xmax = 479.226
				text = "S"
			intervals [1029]:
				xmin = 479.226
				xmax = 479.296
				text = "IH1"
			intervals [1030]:
				xmin = 479.296
				xmax = 479.376
				text = "Z"
			intervals [1031]:
				xmin = 479.376
				xmax = 479.446
				text = "Y"
			intervals [1032]:
				xmin = 479.446
				xmax = 479.526
				text = "UW1"
			intervals [1033]:
				xmin = 479.526
				xmax = 479.556
				text = "L"
			intervals [1034]:
				xmin = 479.556
				xmax = 479.606
				text = "IH1"
			intervals [1035]:
				xmin = 479.606
				xmax = 479.636
				text = "S"
			intervals [1036]:
				xmin = 479.636
				xmax = 479.666
				text = "Y"
			intervals [1037]:
				xmin = 479.666
				xmax = 479.696
				text = "UW1"
			intervals [1038]:
				xmin = 479.696
				xmax = 479.726
				text = "sp"
			intervals [1039]:
				xmin = 479.726
				xmax = 479.776
				text = "Y"
			intervals [1040]:
				xmin = 479.776
				xmax = 479.846
				text = "UW1"
			intervals [1041]:
				xmin = 479.846
				xmax = 479.916
				text = "Z"
			intervals [1042]:
				xmin = 479.916
				xmax = 479.946
				text = "D"
			intervals [1043]:
				xmin = 479.946
				xmax = 479.976
				text = "T"
			intervals [1044]:
				xmin = 479.976
				xmax = 480.016
				text = "AH0"
			intervals [1045]:
				xmin = 480.016
				xmax = 480.096
				text = "L"
			intervals [1046]:
				xmin = 480.096
				xmax = 480.126
				text = "AY1"
			intervals [1047]:
				xmin = 480.126
				xmax = 480.236
				text = "K"
			intervals [1048]:
				xmin = 480.236
				xmax = 480.286
				text = "T"
			intervals [1049]:
				xmin = 480.286
				xmax = 480.356
				text = "AH0"
			intervals [1050]:
				xmin = 480.356
				xmax = 480.426
				text = "W"
			intervals [1051]:
				xmin = 480.426
				xmax = 480.556
				text = "AA1"
			intervals [1052]:
				xmin = 480.556
				xmax = 480.646
				text = "CH"
			intervals [1053]:
				xmin = 480.646
				xmax = 480.676
				text = "DH"
			intervals [1054]:
				xmin = 480.676
				xmax = 480.766
				text = "AH0"
			intervals [1055]:
				xmin = 480.766
				xmax = 480.896
				text = "F"
			intervals [1056]:
				xmin = 480.896
				xmax = 480.976
				text = "AY1"
			intervals [1057]:
				xmin = 480.976
				xmax = 481.166
				text = "T"
			intervals [1058]:
				xmin = 481.166
				xmax = 481.316
				text = "S"
			intervals [1059]:
				xmin = 481.316
				xmax = 488.2653
				text = ""
			intervals [1060]:
				xmin = 488.2653
				xmax = 488.3253
				text = "K"
			intervals [1061]:
				xmin = 488.3253
				xmax = 488.3653
				text = "AE1"
			intervals [1062]:
				xmin = 488.3653
				xmax = 488.3953
				text = "N"
			intervals [1063]:
				xmin = 488.3953
				xmax = 488.4353
				text = "Y"
			intervals [1064]:
				xmin = 488.4353
				xmax = 488.4653
				text = "UW1"
			intervals [1065]:
				xmin = 488.4653
				xmax = 488.5253
				text = "R"
			intervals [1066]:
				xmin = 488.5253
				xmax = 488.5653
				text = "IY0"
			intervals [1067]:
				xmin = 488.5653
				xmax = 488.6153
				text = "M"
			intervals [1068]:
				xmin = 488.6153
				xmax = 488.7153
				text = "EH1"
			intervals [1069]:
				xmin = 488.7153
				xmax = 488.7653
				text = "M"
			intervals [1070]:
				xmin = 488.7653
				xmax = 488.8053
				text = "B"
			intervals [1071]:
				xmin = 488.8053
				xmax = 488.8553
				text = "ER0"
			intervals [1072]:
				xmin = 488.8553
				xmax = 488.9153
				text = "EH1"
			intervals [1073]:
				xmin = 488.9153
				xmax = 488.9653
				text = "N"
			intervals [1074]:
				xmin = 488.9653
				xmax = 489.0253
				text = "IY0"
			intervals [1075]:
				xmin = 489.0253
				xmax = 489.0653
				text = "AH0"
			intervals [1076]:
				xmin = 489.0653
				xmax = 489.0953
				text = "V"
			intervals [1077]:
				xmin = 489.0953
				xmax = 489.1353
				text = "DH"
			intervals [1078]:
				xmin = 489.1353
				xmax = 489.2553
				text = "OW1"
			intervals [1079]:
				xmin = 489.2553
				xmax = 489.3253
				text = "Z"
			intervals [1080]:
				xmin = 489.3253
				xmax = 489.5653
				text = "OW1"
			intervals [1081]:
				xmin = 489.5653
				xmax = 489.6253
				text = "L"
			intervals [1082]:
				xmin = 489.6253
				xmax = 489.6553
				text = "D"
			intervals [1083]:
				xmin = 489.6553
				xmax = 489.8053
				text = "F"
			intervals [1084]:
				xmin = 489.8053
				xmax = 489.9053
				text = "AY1"
			intervals [1085]:
				xmin = 489.9053
				xmax = 490.0253
				text = "T"
			intervals [1086]:
				xmin = 490.0253
				xmax = 490.0853
				text = "S"
			intervals [1087]:
				xmin = 490.0853
				xmax = 490.1353
				text = "W"
			intervals [1088]:
				xmin = 490.1353
				xmax = 490.1853
				text = "AH1"
			intervals [1089]:
				xmin = 490.1853
				xmax = 490.2853
				text = "T"
			intervals [1090]:
				xmin = 490.2853
				xmax = 490.3353
				text = "DH"
			intervals [1091]:
				xmin = 490.3353
				xmax = 490.4253
				text = "EY1"
			intervals [1092]:
				xmin = 490.4253
				xmax = 490.4853
				text = "W"
			intervals [1093]:
				xmin = 490.4853
				xmax = 490.5553
				text = "ER1"
			intervals [1094]:
				xmin = 490.5553
				xmax = 490.6953
				text = "L"
			intervals [1095]:
				xmin = 490.6953
				xmax = 490.7753
				text = "AY1"
			intervals [1096]:
				xmin = 490.7753
				xmax = 490.8053
				text = "K"
			intervals [1097]:
				xmin = 490.8053
				xmax = 520.2722
				text = ""
			intervals [1098]:
				xmin = 520.2722
				xmax = 520.5622
				text = "M"
			intervals [1099]:
				xmin = 520.5622
				xmax = 520.6222
				text = "HH"
			intervals [1100]:
				xmin = 520.6222
				xmax = 520.6522
				text = "M"
			intervals [1101]:
				xmin = 520.6522
				xmax = 520.7422
				text = "sp"
			intervals [1102]:
				xmin = 520.7422
				xmax = 528.5977
				text = ""
			intervals [1103]:
				xmin = 528.5977
				xmax = 528.8777
				text = "M"
			intervals [1104]:
				xmin = 528.8777
				xmax = 528.9277
				text = "HH"
			intervals [1105]:
				xmin = 528.9277
				xmax = 528.9977
				text = "M"
			intervals [1106]:
				xmin = 528.9977
				xmax = 529.1277
				text = "sp"
			intervals [1107]:
				xmin = 529.1277
				xmax = 538.7085
				text = ""
			intervals [1108]:
				xmin = 538.7085
				xmax = 538.7685
				text = "K"
			intervals [1109]:
				xmin = 538.7685
				xmax = 538.8085
				text = "UH1"
			intervals [1110]:
				xmin = 538.8085
				xmax = 538.8585
				text = "D"
			intervals [1111]:
				xmin = 538.8585
				xmax = 538.8885
				text = "Y"
			intervals [1112]:
				xmin = 538.8885
				xmax = 538.9385
				text = "UW1"
			intervals [1113]:
				xmin = 538.9385
				xmax = 539.0285
				text = "T"
			intervals [1114]:
				xmin = 539.0285
				xmax = 539.0885
				text = "EH1"
			intervals [1115]:
				xmin = 539.0885
				xmax = 539.1585
				text = "L"
			intervals [1116]:
				xmin = 539.1585
				xmax = 539.1985
				text = "M"
			intervals [1117]:
				xmin = 539.1985
				xmax = 539.2385
				text = "IY1"
			intervals [1118]:
				xmin = 539.2385
				xmax = 539.2985
				text = "AH0"
			intervals [1119]:
				xmin = 539.2985
				xmax = 539.3385
				text = "B"
			intervals [1120]:
				xmin = 539.3385
				xmax = 539.4585
				text = "AW1"
			intervals [1121]:
				xmin = 539.4585
				xmax = 539.5185
				text = "T"
			intervals [1122]:
				xmin = 539.5185
				xmax = 539.5585
				text = "DH"
			intervals [1123]:
				xmin = 539.5585
				xmax = 539.6385
				text = "AE1"
			intervals [1124]:
				xmin = 539.6385
				xmax = 539.6985
				text = "T"
			intervals [1125]:
				xmin = 539.6985
				xmax = 539.7585
				text = "sp"
			intervals [1126]:
				xmin = 539.7585
				xmax = 539.8385
				text = "F"
			intervals [1127]:
				xmin = 539.8385
				xmax = 539.9585
				text = "AY1"
			intervals [1128]:
				xmin = 539.9585
				xmax = 540.0085
				text = "T"
			intervals [1129]:
				xmin = 540.0085
				xmax = 540.0385
				text = "sp"
			intervals [1130]:
				xmin = 540.0385
				xmax = 543.6952
				text = ""
			intervals [1131]:
				xmin = 543.6952
				xmax = 546.4052
				text = "spn"
			intervals [1132]:
				xmin = 546.4052
				xmax = 546.4552
				text = "sp"
			intervals [1133]:
				xmin = 546.4552
				xmax = 550.3039
				text = ""
			intervals [1134]:
				xmin = 550.3039
				xmax = 550.3439
				text = "D"
			intervals [1135]:
				xmin = 550.3439
				xmax = 550.3739
				text = "UW1"
			intervals [1136]:
				xmin = 550.3739
				xmax = 550.4039
				text = "Y"
			intervals [1137]:
				xmin = 550.4039
				xmax = 550.4339
				text = "UW1"
			intervals [1138]:
				xmin = 550.4339
				xmax = 550.4639
				text = "R"
			intervals [1139]:
				xmin = 550.4639
				xmax = 550.5039
				text = "IY0"
			intervals [1140]:
				xmin = 550.5039
				xmax = 550.5539
				text = "M"
			intervals [1141]:
				xmin = 550.5539
				xmax = 550.6439
				text = "EH1"
			intervals [1142]:
				xmin = 550.6439
				xmax = 550.6739
				text = "M"
			intervals [1143]:
				xmin = 550.6739
				xmax = 550.7039
				text = "B"
			intervals [1144]:
				xmin = 550.7039
				xmax = 550.7339
				text = "ER0"
			intervals [1145]:
				xmin = 550.7339
				xmax = 550.7639
				text = "W"
			intervals [1146]:
				xmin = 550.7639
				xmax = 550.8339
				text = "AH1"
			intervals [1147]:
				xmin = 550.8339
				xmax = 550.9039
				text = "T"
			intervals [1148]:
				xmin = 550.9039
				xmax = 550.9639
				text = "Y"
			intervals [1149]:
				xmin = 550.9639
				xmax = 550.9939
				text = "UW1"
			intervals [1150]:
				xmin = 550.9939
				xmax = 551.1339
				text = "S"
			intervals [1151]:
				xmin = 551.1339
				xmax = 551.2039
				text = "T"
			intervals [1152]:
				xmin = 551.2039
				xmax = 551.2639
				text = "AH1"
			intervals [1153]:
				xmin = 551.2639
				xmax = 551.3439
				text = "D"
			intervals [1154]:
				xmin = 551.3439
				xmax = 551.3739
				text = "IY0"
			intervals [1155]:
				xmin = 551.3739
				xmax = 551.4539
				text = "D"
			intervals [1156]:
				xmin = 551.4539
				xmax = 551.5239
				text = "IH1"
			intervals [1157]:
				xmin = 551.5239
				xmax = 551.6639
				text = "N"
			intervals [1158]:
				xmin = 551.6639
				xmax = 551.7439
				text = "S"
			intervals [1159]:
				xmin = 551.7439
				xmax = 551.8039
				text = "K"
			intervals [1160]:
				xmin = 551.8039
				xmax = 551.9339
				text = "UW1"
			intervals [1161]:
				xmin = 551.9339
				xmax = 552.0639
				text = "L"
			intervals [1162]:
				xmin = 552.0639
				xmax = 552.0939
				text = "W"
			intervals [1163]:
				xmin = 552.0939
				xmax = 552.1339
				text = "EH1"
			intervals [1164]:
				xmin = 552.1339
				xmax = 552.1839
				text = "N"
			intervals [1165]:
				xmin = 552.1839
				xmax = 552.2339
				text = "Y"
			intervals [1166]:
				xmin = 552.2339
				xmax = 552.2739
				text = "UW1"
			intervals [1167]:
				xmin = 552.2739
				xmax = 552.3039
				text = "W"
			intervals [1168]:
				xmin = 552.3039
				xmax = 552.3739
				text = "ER0"
			intervals [1169]:
				xmin = 552.3739
				xmax = 552.4139
				text = "G"
			intervals [1170]:
				xmin = 552.4139
				xmax = 552.4839
				text = "OW1"
			intervals [1171]:
				xmin = 552.4839
				xmax = 552.5539
				text = "IH0"
			intervals [1172]:
				xmin = 552.5539
				xmax = 552.6339
				text = "NG"
			intervals [1173]:
				xmin = 552.6339
				xmax = 552.6639
				text = "T"
			intervals [1174]:
				xmin = 552.6639
				xmax = 552.7039
				text = "AH0"
			intervals [1175]:
				xmin = 552.7039
				xmax = 552.8239
				text = "S"
			intervals [1176]:
				xmin = 552.8239
				xmax = 552.8739
				text = "K"
			intervals [1177]:
				xmin = 552.8739
				xmax = 552.9139
				text = "UW1"
			intervals [1178]:
				xmin = 552.9139
				xmax = 553.1339
				text = "L"
			intervals [1179]:
				xmin = 553.1339
				xmax = 560.5258
				text = ""
			intervals [1180]:
				xmin = 560.5258
				xmax = 560.8558
				text = "M"
			intervals [1181]:
				xmin = 560.8558
				xmax = 560.8958
				text = "HH"
			intervals [1182]:
				xmin = 560.8958
				xmax = 561.0058
				text = "M"
			intervals [1183]:
				xmin = 561.0058
				xmax = 561.0958
				text = "sp"
			intervals [1184]:
				xmin = 561.0958
				xmax = 562.5032
				text = ""
			intervals [1185]:
				xmin = 562.5032
				xmax = 562.5832
				text = "HH"
			intervals [1186]:
				xmin = 562.5832
				xmax = 562.6332
				text = "W"
			intervals [1187]:
				xmin = 562.6332
				xmax = 562.6832
				text = "AH1"
			intervals [1188]:
				xmin = 562.6832
				xmax = 562.7332
				text = "T"
			intervals [1189]:
				xmin = 562.7332
				xmax = 562.8132
				text = "EH1"
			intervals [1190]:
				xmin = 562.8132
				xmax = 562.9432
				text = "L"
			intervals [1191]:
				xmin = 562.9432
				xmax = 563.1032
				text = "S"
			intervals [1192]:
				xmin = 563.1032
				xmax = 565.3196
				text = ""
			intervals [1193]:
				xmin = 565.3196
				xmax = 565.3696
				text = "HH"
			intervals [1194]:
				xmin = 565.3696
				xmax = 565.4196
				text = "W"
			intervals [1195]:
				xmin = 565.4196
				xmax = 565.4996
				text = "AH1"
			intervals [1196]:
				xmin = 565.4996
				xmax = 565.5396
				text = "T"
			intervals [1197]:
				xmin = 565.5396
				xmax = 565.6496
				text = "EH1"
			intervals [1198]:
				xmin = 565.6496
				xmax = 565.7696
				text = "L"
			intervals [1199]:
				xmin = 565.7696
				xmax = 565.9796
				text = "S"
			intervals [1200]:
				xmin = 565.9796
				xmax = 584.3279
				text = ""
			intervals [1201]:
				xmin = 584.3279
				xmax = 584.6579
				text = "M"
			intervals [1202]:
				xmin = 584.6579
				xmax = 584.7079
				text = "HH"
			intervals [1203]:
				xmin = 584.7079
				xmax = 584.7779
				text = "M"
			intervals [1204]:
				xmin = 584.7779
				xmax = 584.9179
				text = "sp"
			intervals [1205]:
				xmin = 584.9179
				xmax = 587.0896
				text = ""
			intervals [1206]:
				xmin = 587.0896
				xmax = 587.1496
				text = "HH"
			intervals [1207]:
				xmin = 587.1496
				xmax = 587.1796
				text = "W"
			intervals [1208]:
				xmin = 587.1796
				xmax = 587.2396
				text = "AH1"
			intervals [1209]:
				xmin = 587.2396
				xmax = 587.2896
				text = "T"
			intervals [1210]:
				xmin = 587.2896
				xmax = 587.3396
				text = "D"
			intervals [1211]:
				xmin = 587.3396
				xmax = 587.3696
				text = "IH1"
			intervals [1212]:
				xmin = 587.3696
				xmax = 587.4296
				text = "D"
			intervals [1213]:
				xmin = 587.4296
				xmax = 587.5296
				text = "K"
			intervals [1214]:
				xmin = 587.5296
				xmax = 587.5896
				text = "IH1"
			intervals [1215]:
				xmin = 587.5896
				xmax = 587.6896
				text = "D"
			intervals [1216]:
				xmin = 587.6896
				xmax = 587.7496
				text = "Z"
			intervals [1217]:
				xmin = 587.7496
				xmax = 587.8296
				text = "D"
			intervals [1218]:
				xmin = 587.8296
				xmax = 588.0196
				text = "UW1"
			intervals [1219]:
				xmin = 588.0196
				xmax = 588.0796
				text = "AE1"
			intervals [1220]:
				xmin = 588.0796
				xmax = 588.1496
				text = "F"
			intervals [1221]:
				xmin = 588.1496
				xmax = 588.1996
				text = "T"
			intervals [1222]:
				xmin = 588.1996
				xmax = 588.2896
				text = "ER0"
			intervals [1223]:
				xmin = 588.2896
				xmax = 588.3696
				text = "S"
			intervals [1224]:
				xmin = 588.3696
				xmax = 588.4396
				text = "K"
			intervals [1225]:
				xmin = 588.4396
				xmax = 588.6396
				text = "UW1"
			intervals [1226]:
				xmin = 588.6396
				xmax = 588.6696
				text = "L"
			intervals [1227]:
				xmin = 588.6696
				xmax = 588.7296
				text = "W"
			intervals [1228]:
				xmin = 588.7296
				xmax = 588.7796
				text = "AH0"
			intervals [1229]:
				xmin = 588.7796
				xmax = 588.8496
				text = "Z"
			intervals [1230]:
				xmin = 588.8496
				xmax = 588.9596
				text = "AW1"
			intervals [1231]:
				xmin = 588.9596
				xmax = 589.0596
				text = "T"
			intervals [1232]:
				xmin = 589.0596
				xmax = 589.0896
				text = "W"
			intervals [1233]:
				xmin = 589.0896
				xmax = 589.1796
				text = "EH1"
			intervals [1234]:
				xmin = 589.1796
				xmax = 589.2196
				text = "N"
			intervals [1235]:
				xmin = 589.2196
				xmax = 589.2896
				text = "Y"
			intervals [1236]:
				xmin = 589.2896
				xmax = 589.3596
				text = "UW1"
			intervals [1237]:
				xmin = 589.3596
				xmax = 589.4296
				text = "W"
			intervals [1238]:
				xmin = 589.4296
				xmax = 589.4996
				text = "ER0"
			intervals [1239]:
				xmin = 589.4996
				xmax = 589.5896
				text = "Y"
			intervals [1240]:
				xmin = 589.5896
				xmax = 589.6496
				text = "AH1"
			intervals [1241]:
				xmin = 589.6496
				xmax = 589.6896
				text = "NG"
			intervals [1242]:
				xmin = 589.6896
				xmax = 594.1817
				text = "sp"
			intervals [1243]:
				xmin = 594.1817
				xmax = 594.3717
				text = "OW1"
			intervals [1244]:
				xmin = 594.3717
				xmax = 594.4317
				text = "Y"
			intervals [1245]:
				xmin = 594.4317
				xmax = 594.6817
				text = "AE1"
			intervals [1246]:
				xmin = 594.6817
				xmax = 595.7206
				text = ""
			intervals [1247]:
				xmin = 595.7206
				xmax = 595.7506
				text = "sil"
			intervals [1248]:
				xmin = 595.7506
				xmax = 595.8006
				text = "W"
			intervals [1249]:
				xmin = 595.8006
				xmax = 595.8306
				text = "AH1"
			intervals [1250]:
				xmin = 595.8306
				xmax = 595.8806
				text = "T"
			intervals [1251]:
				xmin = 595.8806
				xmax = 595.9306
				text = "K"
			intervals [1252]:
				xmin = 595.9306
				xmax = 596.0406
				text = "AY1"
			intervals [1253]:
				xmin = 596.0406
				xmax = 596.0706
				text = "N"
			intervals [1254]:
				xmin = 596.0706
				xmax = 596.1206
				text = "AH1"
			intervals [1255]:
				xmin = 596.1206
				xmax = 596.1506
				text = "V"
			intervals [1256]:
				xmin = 596.1506
				xmax = 596.2206
				text = "W"
			intervals [1257]:
				xmin = 596.2206
				xmax = 596.3106
				text = "ER1"
			intervals [1258]:
				xmin = 596.3106
				xmax = 596.3406
				text = "K"
			intervals [1259]:
				xmin = 596.3406
				xmax = 596.3706
				text = "D"
			intervals [1260]:
				xmin = 596.3706
				xmax = 596.4006
				text = "IH0"
			intervals [1261]:
				xmin = 596.4006
				xmax = 596.4506
				text = "D"
			intervals [1262]:
				xmin = 596.4506
				xmax = 596.5006
				text = "Y"
			intervals [1263]:
				xmin = 596.5006
				xmax = 596.5306
				text = "UW1"
			intervals [1264]:
				xmin = 596.5306
				xmax = 596.5606
				text = "HH"
			intervals [1265]:
				xmin = 596.5606
				xmax = 596.6206
				text = "AE1"
			intervals [1266]:
				xmin = 596.6206
				xmax = 596.6806
				text = "V"
			intervals [1267]:
				xmin = 596.6806
				xmax = 596.7506
				text = "T"
			intervals [1268]:
				xmin = 596.7506
				xmax = 596.8206
				text = "IH0"
			intervals [1269]:
				xmin = 596.8206
				xmax = 596.8906
				text = "D"
			intervals [1270]:
				xmin = 596.8906
				xmax = 596.9906
				text = "UW1"
			intervals [1271]:
				xmin = 596.9906
				xmax = 597.0606
				text = "sp"
			intervals [1272]:
				xmin = 597.0606
				xmax = 598.1462
				text = ""
			intervals [1273]:
				xmin = 598.1462
				xmax = 598.1762
				text = "HH"
			intervals [1274]:
				xmin = 598.1762
				xmax = 598.2162
				text = "W"
			intervals [1275]:
				xmin = 598.2162
				xmax = 598.2762
				text = "AH1"
			intervals [1276]:
				xmin = 598.2762
				xmax = 598.3162
				text = "T"
			intervals [1277]:
				xmin = 598.3162
				xmax = 598.4062
				text = "K"
			intervals [1278]:
				xmin = 598.4062
				xmax = 598.5062
				text = "AY1"
			intervals [1279]:
				xmin = 598.5062
				xmax = 598.5462
				text = "N"
			intervals [1280]:
				xmin = 598.5462
				xmax = 598.5862
				text = "D"
			intervals [1281]:
				xmin = 598.5862
				xmax = 598.6362
				text = "AH0"
			intervals [1282]:
				xmin = 598.6362
				xmax = 598.6762
				text = "V"
			intervals [1283]:
				xmin = 598.6762
				xmax = 598.7062
				text = "sp"
			intervals [1284]:
				xmin = 598.7062
				xmax = 598.8062
				text = "W"
			intervals [1285]:
				xmin = 598.8062
				xmax = 598.8862
				text = "ER1"
			intervals [1286]:
				xmin = 598.8862
				xmax = 598.9662
				text = "K"
			intervals [1287]:
				xmin = 598.9662
				xmax = 598.9962
				text = "D"
			intervals [1288]:
				xmin = 598.9962
				xmax = 599.0262
				text = "IH1"
			intervals [1289]:
				xmin = 599.0262
				xmax = 599.1162
				text = "D"
			intervals [1290]:
				xmin = 599.1162
				xmax = 599.1762
				text = "Y"
			intervals [1291]:
				xmin = 599.1762
				xmax = 599.2162
				text = "UW1"
			intervals [1292]:
				xmin = 599.2162
				xmax = 599.2462
				text = "sp"
			intervals [1293]:
				xmin = 599.2462
				xmax = 599.3162
				text = "HH"
			intervals [1294]:
				xmin = 599.3162
				xmax = 599.3662
				text = "AE1"
			intervals [1295]:
				xmin = 599.3662
				xmax = 599.4462
				text = "V"
			intervals [1296]:
				xmin = 599.4462
				xmax = 599.5062
				text = "T"
			intervals [1297]:
				xmin = 599.5062
				xmax = 599.5862
				text = "IH0"
			intervals [1298]:
				xmin = 599.5862
				xmax = 599.6862
				text = "D"
			intervals [1299]:
				xmin = 599.6862
				xmax = 599.7762
				text = "UW1"
			intervals [1300]:
				xmin = 599.7762
				xmax = 612.4708
				text = "sp"
			intervals [1301]:
				xmin = 612.4708
				xmax = 612.6508
				text = "M"
			intervals [1302]:
				xmin = 612.6508
				xmax = 612.7008
				text = "HH"
			intervals [1303]:
				xmin = 612.7008
				xmax = 612.7508
				text = "M"
			intervals [1304]:
				xmin = 612.7508
				xmax = 612.8608
				text = "sp"
			intervals [1305]:
				xmin = 612.8608
				xmax = 613.8215
				text = ""
			intervals [1306]:
				xmin = 613.8215
				xmax = 613.9315
				text = "DH"
			intervals [1307]:
				xmin = 613.9315
				xmax = 614.0115
				text = "AE1"
			intervals [1308]:
				xmin = 614.0115
				xmax = 614.0515
				text = "T"
			intervals [1309]:
				xmin = 614.0515
				xmax = 614.1315
				text = "T"
			intervals [1310]:
				xmin = 614.1315
				xmax = 614.2315
				text = "EY1"
			intervals [1311]:
				xmin = 614.2315
				xmax = 614.2615
				text = "K"
			intervals [1312]:
				xmin = 614.2615
				xmax = 614.3015
				text = "M"
			intervals [1313]:
				xmin = 614.3015
				xmax = 614.4315
				text = "OW1"
			intervals [1314]:
				xmin = 614.4315
				xmax = 614.5215
				text = "S"
			intervals [1315]:
				xmin = 614.5215
				xmax = 614.5515
				text = "AH0"
			intervals [1316]:
				xmin = 614.5515
				xmax = 614.5815
				text = "V"
			intervals [1317]:
				xmin = 614.5815
				xmax = 614.6215
				text = "DH"
			intervals [1318]:
				xmin = 614.6215
				xmax = 614.7115
				text = "IY0"
			intervals [1319]:
				xmin = 614.7115
				xmax = 614.8015
				text = "AE2"
			intervals [1320]:
				xmin = 614.8015
				xmax = 614.8515
				text = "F"
			intervals [1321]:
				xmin = 614.8515
				xmax = 614.9215
				text = "T"
			intervals [1322]:
				xmin = 614.9215
				xmax = 614.9815
				text = "ER0"
			intervals [1323]:
				xmin = 614.9815
				xmax = 615.0315
				text = "N"
			intervals [1324]:
				xmin = 615.0315
				xmax = 615.1015
				text = "UW1"
			intervals [1325]:
				xmin = 615.1015
				xmax = 615.2415
				text = "N"
			intervals [1326]:
				xmin = 615.2415
				xmax = 616.1439
				text = ""
			intervals [1327]:
				xmin = 616.1439
				xmax = 616.2239
				text = "sil"
			intervals [1328]:
				xmin = 616.2239
				xmax = 616.2539
				text = "D"
			intervals [1329]:
				xmin = 616.2539
				xmax = 616.2839
				text = "IH0"
			intervals [1330]:
				xmin = 616.2839
				xmax = 616.3139
				text = "D"
			intervals [1331]:
				xmin = 616.3139
				xmax = 616.3539
				text = "DH"
			intervals [1332]:
				xmin = 616.3539
				xmax = 616.4639
				text = "AE1"
			intervals [1333]:
				xmin = 616.4639
				xmax = 616.5139
				text = "T"
			intervals [1334]:
				xmin = 616.5139
				xmax = 616.6039
				text = "T"
			intervals [1335]:
				xmin = 616.6039
				xmax = 616.7139
				text = "EY1"
			intervals [1336]:
				xmin = 616.7139
				xmax = 616.7439
				text = "K"
			intervals [1337]:
				xmin = 616.7439
				xmax = 616.7739
				text = "sp"
			intervals [1338]:
				xmin = 616.7739
				xmax = 616.8239
				text = "M"
			intervals [1339]:
				xmin = 616.8239
				xmax = 616.9339
				text = "OW1"
			intervals [1340]:
				xmin = 616.9339
				xmax = 616.9939
				text = "S"
			intervals [1341]:
				xmin = 616.9939
				xmax = 617.0339
				text = "T"
			intervals [1342]:
				xmin = 617.0339
				xmax = 617.0639
				text = "AH0"
			intervals [1343]:
				xmin = 617.0639
				xmax = 617.0939
				text = "V"
			intervals [1344]:
				xmin = 617.0939
				xmax = 617.1439
				text = "DH"
			intervals [1345]:
				xmin = 617.1439
				xmax = 617.2639
				text = "IY0"
			intervals [1346]:
				xmin = 617.2639
				xmax = 617.3239
				text = "AE2"
			intervals [1347]:
				xmin = 617.3239
				xmax = 617.3939
				text = "F"
			intervals [1348]:
				xmin = 617.3939
				xmax = 617.4539
				text = "T"
			intervals [1349]:
				xmin = 617.4539
				xmax = 617.5139
				text = "ER0"
			intervals [1350]:
				xmin = 617.5139
				xmax = 617.5739
				text = "N"
			intervals [1351]:
				xmin = 617.5739
				xmax = 617.6039
				text = "UW1"
			intervals [1352]:
				xmin = 617.6039
				xmax = 617.6339
				text = "N"
			intervals [1353]:
				xmin = 617.6339
				xmax = 617.8939
				text = "sp"
			intervals [1354]:
				xmin = 617.8939
				xmax = 620.2355
				text = ""
			intervals [1355]:
				xmin = 620.2355
				xmax = 620.2755
				text = "HH"
			intervals [1356]:
				xmin = 620.2755
				xmax = 620.3255
				text = "W"
			intervals [1357]:
				xmin = 620.3255
				xmax = 620.3855
				text = "AH1"
			intervals [1358]:
				xmin = 620.3855
				xmax = 620.4155
				text = "T"
			intervals [1359]:
				xmin = 620.4155
				xmax = 620.4455
				text = "AH0"
			intervals [1360]:
				xmin = 620.4455
				xmax = 620.4755
				text = "B"
			intervals [1361]:
				xmin = 620.4755
				xmax = 620.5855
				text = "AW1"
			intervals [1362]:
				xmin = 620.5855
				xmax = 620.6455
				text = "T"
			intervals [1363]:
				xmin = 620.6455
				xmax = 620.6955
				text = "D"
			intervals [1364]:
				xmin = 620.6955
				xmax = 620.8155
				text = "ER1"
			intervals [1365]:
				xmin = 620.8155
				xmax = 620.8455
				text = "IH0"
			intervals [1366]:
				xmin = 620.8455
				xmax = 620.9155
				text = "NG"
			intervals [1367]:
				xmin = 620.9155
				xmax = 620.9455
				text = "DH"
			intervals [1368]:
				xmin = 620.9455
				xmax = 620.9955
				text = "AH1"
			intervals [1369]:
				xmin = 620.9955
				xmax = 621.1555
				text = "S"
			intervals [1370]:
				xmin = 621.1555
				xmax = 621.2255
				text = "AH1"
			intervals [1371]:
				xmin = 621.2255
				xmax = 621.3255
				text = "M"
			intervals [1372]:
				xmin = 621.3255
				xmax = 621.4755
				text = "ER0"
			intervals [1373]:
				xmin = 621.4755
				xmax = 621.5055
				text = "W"
			intervals [1374]:
				xmin = 621.5055
				xmax = 621.5555
				text = "AH1"
			intervals [1375]:
				xmin = 621.5555
				xmax = 621.6255
				text = "T"
			intervals [1376]:
				xmin = 621.6255
				xmax = 621.6755
				text = "D"
			intervals [1377]:
				xmin = 621.6755
				xmax = 621.7055
				text = "IH0"
			intervals [1378]:
				xmin = 621.7055
				xmax = 621.7655
				text = "D"
			intervals [1379]:
				xmin = 621.7655
				xmax = 621.8655
				text = "K"
			intervals [1380]:
				xmin = 621.8655
				xmax = 621.9255
				text = "IH1"
			intervals [1381]:
				xmin = 621.9255
				xmax = 622.0855
				text = "D"
			intervals [1382]:
				xmin = 622.0855
				xmax = 622.1455
				text = "Z"
			intervals [1383]:
				xmin = 622.1455
				xmax = 622.2255
				text = "D"
			intervals [1384]:
				xmin = 622.2255
				xmax = 622.3155
				text = "UW1"
			intervals [1385]:
				xmin = 622.3155
				xmax = 625.1701
				text = "sp"
			intervals [1386]:
				xmin = 625.1701
				xmax = 625.4701
				text = "OW1"
			intervals [1387]:
				xmin = 625.4701
				xmax = 628.0529
				text = ""
			intervals [1388]:
				xmin = 628.0529
				xmax = 628.1529
				text = "W"
			intervals [1389]:
				xmin = 628.1529
				xmax = 628.2129
				text = "AH1"
			intervals [1390]:
				xmin = 628.2129
				xmax = 628.2729
				text = "T"
			intervals [1391]:
				xmin = 628.2729
				xmax = 628.3729
				text = "AO1"
			intervals [1392]:
				xmin = 628.3729
				xmax = 628.4329
				text = "L"
			intervals [1393]:
				xmin = 628.4329
				xmax = 628.4829
				text = "D"
			intervals [1394]:
				xmin = 628.4829
				xmax = 628.5129
				text = "IH1"
			intervals [1395]:
				xmin = 628.5129
				xmax = 628.6129
				text = "D"
			intervals [1396]:
				xmin = 628.6129
				xmax = 628.6529
				text = "Y"
			intervals [1397]:
				xmin = 628.6529
				xmax = 628.6929
				text = "UW1"
			intervals [1398]:
				xmin = 628.6929
				xmax = 628.7529
				text = "D"
			intervals [1399]:
				xmin = 628.7529
				xmax = 628.8929
				text = "UW1"
			intervals [1400]:
				xmin = 628.8929
				xmax = 628.9229
				text = "AE1"
			intervals [1401]:
				xmin = 628.9229
				xmax = 628.9929
				text = "T"
			intervals [1402]:
				xmin = 628.9929
				xmax = 629.0429
				text = "DH"
			intervals [1403]:
				xmin = 629.0429
				xmax = 629.1229
				text = "AH0"
			intervals [1404]:
				xmin = 629.1229
				xmax = 629.2129
				text = "F"
			intervals [1405]:
				xmin = 629.2129
				xmax = 629.3829
				text = "AA1"
			intervals [1406]:
				xmin = 629.3829
				xmax = 629.4429
				text = "R"
			intervals [1407]:
				xmin = 629.4429
				xmax = 629.4729
				text = "M"
			intervals [1408]:
				xmin = 629.4729
				xmax = 640.6955
				text = "sp"
			intervals [1409]:
				xmin = 640.6955
				xmax = 640.8955
				text = "M"
			intervals [1410]:
				xmin = 640.8955
				xmax = 640.9455
				text = "HH"
			intervals [1411]:
				xmin = 640.9455
				xmax = 641.0755
				text = "M"
			intervals [1412]:
				xmin = 641.0755
				xmax = 647.7538
				text = ""
			intervals [1413]:
				xmin = 647.7538
				xmax = 648.0538
				text = "M"
			intervals [1414]:
				xmin = 648.0538
				xmax = 648.0838
				text = "HH"
			intervals [1415]:
				xmin = 648.0838
				xmax = 648.1538
				text = "M"
			intervals [1416]:
				xmin = 648.1538
				xmax = 648.3138
				text = "sp"
			intervals [1417]:
				xmin = 648.3138
				xmax = 649.5891
				text = ""
			intervals [1418]:
				xmin = 649.5891
				xmax = 649.6691
				text = "D"
			intervals [1419]:
				xmin = 649.6691
				xmax = 649.6991
				text = "IH0"
			intervals [1420]:
				xmin = 649.6991
				xmax = 649.7591
				text = "D"
			intervals [1421]:
				xmin = 649.7591
				xmax = 649.7991
				text = "Y"
			intervals [1422]:
				xmin = 649.7991
				xmax = 649.8291
				text = "UW1"
			intervals [1423]:
				xmin = 649.8291
				xmax = 649.8691
				text = "HH"
			intervals [1424]:
				xmin = 649.8691
				xmax = 649.9291
				text = "AE1"
			intervals [1425]:
				xmin = 649.9291
				xmax = 649.9791
				text = "V"
			intervals [1426]:
				xmin = 649.9791
				xmax = 650.0191
				text = "EH1"
			intervals [1427]:
				xmin = 650.0191
				xmax = 650.0691
				text = "N"
			intervals [1428]:
				xmin = 650.0691
				xmax = 650.1991
				text = "IY0"
			intervals [1429]:
				xmin = 650.1991
				xmax = 650.3091
				text = "AE1"
			intervals [1430]:
				xmin = 650.3091
				xmax = 650.3391
				text = "N"
			intervals [1431]:
				xmin = 650.3391
				xmax = 650.3891
				text = "AH0"
			intervals [1432]:
				xmin = 650.3891
				xmax = 650.4391
				text = "M"
			intervals [1433]:
				xmin = 650.4391
				xmax = 650.4691
				text = "AH0"
			intervals [1434]:
				xmin = 650.4691
				xmax = 650.5691
				text = "L"
			intervals [1435]:
				xmin = 650.5691
				xmax = 650.6391
				text = "Z"
			intervals [1436]:
				xmin = 650.6391
				xmax = 650.7191
				text = "AA1"
			intervals [1437]:
				xmin = 650.7191
				xmax = 650.7891
				text = "N"
			intervals [1438]:
				xmin = 650.7891
				xmax = 650.8191
				text = "DH"
			intervals [1439]:
				xmin = 650.8191
				xmax = 650.8491
				text = "AH0"
			intervals [1440]:
				xmin = 650.8491
				xmax = 650.9091
				text = "sp"
			intervals [1441]:
				xmin = 650.9091
				xmax = 650.9691
				text = "F"
			intervals [1442]:
				xmin = 650.9691
				xmax = 651.0991
				text = "AA1"
			intervals [1443]:
				xmin = 651.0991
				xmax = 651.1291
				text = "R"
			intervals [1444]:
				xmin = 651.1291
				xmax = 651.1891
				text = "M"
			intervals [1445]:
				xmin = 651.1891
				xmax = 652.4796
				text = ""
			intervals [1446]:
				xmin = 652.4796
				xmax = 652.5196
				text = "HH"
			intervals [1447]:
				xmin = 652.5196
				xmax = 652.5696
				text = "W"
			intervals [1448]:
				xmin = 652.5696
				xmax = 652.6796
				text = "AH1"
			intervals [1449]:
				xmin = 652.6796
				xmax = 652.7396
				text = "T"
			intervals [1450]:
				xmin = 652.7396
				xmax = 662.3717
				text = ""
			intervals [1451]:
				xmin = 662.3717
				xmax = 662.4717
				text = "M"
			intervals [1452]:
				xmin = 662.4717
				xmax = 662.5017
				text = "HH"
			intervals [1453]:
				xmin = 662.5017
				xmax = 662.5517
				text = "M"
			intervals [1454]:
				xmin = 662.5517
				xmax = 662.9417
				text = "sp"
			intervals [1455]:
				xmin = 662.9417
				xmax = 665.6229
				text = ""
			intervals [1456]:
				xmin = 665.6229
				xmax = 665.7529
				text = "D"
			intervals [1457]:
				xmin = 665.7529
				xmax = 665.7829
				text = "IH0"
			intervals [1458]:
				xmin = 665.7829
				xmax = 665.8229
				text = "D"
			intervals [1459]:
				xmin = 665.8229
				xmax = 665.8729
				text = "Y"
			intervals [1460]:
				xmin = 665.8729
				xmax = 665.9029
				text = "UW1"
			intervals [1461]:
				xmin = 665.9029
				xmax = 665.9529
				text = "EH1"
			intervals [1462]:
				xmin = 665.9529
				xmax = 665.9929
				text = "V"
			intervals [1463]:
				xmin = 665.9929
				xmax = 666.0429
				text = "ER0"
			intervals [1464]:
				xmin = 666.0429
				xmax = 666.1129
				text = "HH"
			intervals [1465]:
				xmin = 666.1129
				xmax = 666.1529
				text = "AE1"
			intervals [1466]:
				xmin = 666.1529
				xmax = 666.2029
				text = "V"
			intervals [1467]:
				xmin = 666.2029
				xmax = 666.2929
				text = "AH0"
			intervals [1468]:
				xmin = 666.2929
				xmax = 666.3829
				text = "T"
			intervals [1469]:
				xmin = 666.3829
				xmax = 666.4929
				text = "IY1"
			intervals [1470]:
				xmin = 666.4929
				xmax = 666.6029
				text = "CH"
			intervals [1471]:
				xmin = 666.6029
				xmax = 666.7129
				text = "ER0"
			intervals [1472]:
				xmin = 666.7129
				xmax = 666.7629
				text = "DH"
			intervals [1473]:
				xmin = 666.7629
				xmax = 666.7929
				text = "AE1"
			intervals [1474]:
				xmin = 666.7929
				xmax = 666.8529
				text = "T"
			intervals [1475]:
				xmin = 666.8529
				xmax = 666.9029
				text = "HH"
			intervals [1476]:
				xmin = 666.9029
				xmax = 667.0229
				text = "AA1"
			intervals [1477]:
				xmin = 667.0229
				xmax = 667.1329
				text = "L"
			intervals [1478]:
				xmin = 667.1329
				xmax = 667.1929
				text = "ER0"
			intervals [1479]:
				xmin = 667.1929
				xmax = 667.2229
				text = "D"
			intervals [1480]:
				xmin = 667.2229
				xmax = 667.3129
				text = "AH0"
			intervals [1481]:
				xmin = 667.3129
				xmax = 667.3829
				text = "L"
			intervals [1482]:
				xmin = 667.3829
				xmax = 667.5229
				text = "AA1"
			intervals [1483]:
				xmin = 667.5229
				xmax = 667.5729
				text = "T"
			intervals [1484]:
				xmin = 667.5729
				xmax = 667.6729
				text = "AE1"
			intervals [1485]:
				xmin = 667.6729
				xmax = 667.7729
				text = "T"
			intervals [1486]:
				xmin = 667.7729
				xmax = 667.8529
				text = "Y"
			intervals [1487]:
				xmin = 667.8529
				xmax = 667.8829
				text = "UW1"
			intervals [1488]:
				xmin = 667.8829
				xmax = 667.9129
				text = "sp"
			intervals [1489]:
				xmin = 667.9129
				xmax = 670.4846
				text = ""
			intervals [1490]:
				xmin = 670.4846
				xmax = 670.5246
				text = "D"
			intervals [1491]:
				xmin = 670.5246
				xmax = 670.5546
				text = "IH0"
			intervals [1492]:
				xmin = 670.5546
				xmax = 670.5846
				text = "D"
			intervals [1493]:
				xmin = 670.5846
				xmax = 670.6146
				text = "Y"
			intervals [1494]:
				xmin = 670.6146
				xmax = 670.6446
				text = "UW1"
			intervals [1495]:
				xmin = 670.6446
				xmax = 670.6946
				text = "EH1"
			intervals [1496]:
				xmin = 670.6946
				xmax = 670.7246
				text = "V"
			intervals [1497]:
				xmin = 670.7246
				xmax = 670.7846
				text = "ER0"
			intervals [1498]:
				xmin = 670.7846
				xmax = 670.8646
				text = "HH"
			intervals [1499]:
				xmin = 670.8646
				xmax = 670.9146
				text = "AE1"
			intervals [1500]:
				xmin = 670.9146
				xmax = 670.9646
				text = "V"
			intervals [1501]:
				xmin = 670.9646
				xmax = 671.0946
				text = "AH0"
			intervals [1502]:
				xmin = 671.0946
				xmax = 671.1946
				text = "T"
			intervals [1503]:
				xmin = 671.1946
				xmax = 671.3146
				text = "IY1"
			intervals [1504]:
				xmin = 671.3146
				xmax = 671.4146
				text = "CH"
			intervals [1505]:
				xmin = 671.4146
				xmax = 671.4946
				text = "ER0"
			intervals [1506]:
				xmin = 671.4946
				xmax = 671.5746
				text = "DH"
			intervals [1507]:
				xmin = 671.5746
				xmax = 671.6346
				text = "AE1"
			intervals [1508]:
				xmin = 671.6346
				xmax = 671.6846
				text = "T"
			intervals [1509]:
				xmin = 671.6846
				xmax = 671.7146
				text = "sp"
			intervals [1510]:
				xmin = 671.7146
				xmax = 671.7846
				text = "HH"
			intervals [1511]:
				xmin = 671.7846
				xmax = 671.9146
				text = "AA1"
			intervals [1512]:
				xmin = 671.9146
				xmax = 672.0246
				text = "L"
			intervals [1513]:
				xmin = 672.0246
				xmax = 672.1246
				text = "ER0"
			intervals [1514]:
				xmin = 672.1246
				xmax = 672.1646
				text = "D"
			intervals [1515]:
				xmin = 672.1646
				xmax = 672.2546
				text = "AH0"
			intervals [1516]:
				xmin = 672.2546
				xmax = 672.3346
				text = "L"
			intervals [1517]:
				xmin = 672.3346
				xmax = 672.4946
				text = "AO1"
			intervals [1518]:
				xmin = 672.4946
				xmax = 672.5246
				text = "T"
			intervals [1519]:
				xmin = 672.5246
				xmax = 674.1751
				text = ""
			intervals [1520]:
				xmin = 674.1751
				xmax = 674.2251
				text = "N"
			intervals [1521]:
				xmin = 674.2251
				xmax = 674.3151
				text = "EH1"
			intervals [1522]:
				xmin = 674.3151
				xmax = 674.3951
				text = "V"
			intervals [1523]:
				xmin = 674.3951
				xmax = 674.4451
				text = "ER0"
			intervals [1524]:
				xmin = 674.4451
				xmax = 674.4751
				text = "sp"
			intervals [1525]:
				xmin = 674.4751
				xmax = 674.5351
				text = "D"
			intervals [1526]:
				xmin = 674.5351
				xmax = 674.6151
				text = "IH1"
			intervals [1527]:
				xmin = 674.6151
				xmax = 674.6651
				text = "D"
			intervals [1528]:
				xmin = 674.6651
				xmax = 676.9766
				text = ""
			intervals [1529]:
				xmin = 676.9766
				xmax = 677.0466
				text = "K"
			intervals [1530]:
				xmin = 677.0466
				xmax = 677.0866
				text = "AE1"
			intervals [1531]:
				xmin = 677.0866
				xmax = 677.1166
				text = "N"
			intervals [1532]:
				xmin = 677.1166
				xmax = 677.1566
				text = "Y"
			intervals [1533]:
				xmin = 677.1566
				xmax = 677.1866
				text = "UW1"
			intervals [1534]:
				xmin = 677.1866
				xmax = 677.2166
				text = "R"
			intervals [1535]:
				xmin = 677.2166
				xmax = 677.2466
				text = "IY0"
			intervals [1536]:
				xmin = 677.2466
				xmax = 677.3066
				text = "M"
			intervals [1537]:
				xmin = 677.3066
				xmax = 677.3966
				text = "EH1"
			intervals [1538]:
				xmin = 677.3966
				xmax = 677.4266
				text = "M"
			intervals [1539]:
				xmin = 677.4266
				xmax = 677.4566
				text = "B"
			intervals [1540]:
				xmin = 677.4566
				xmax = 677.4966
				text = "ER0"
			intervals [1541]:
				xmin = 677.4966
				xmax = 677.5566
				text = "DH"
			intervals [1542]:
				xmin = 677.5566
				xmax = 677.6366
				text = "AH1"
			intervals [1543]:
				xmin = 677.6366
				xmax = 677.6866
				text = "B"
			intervals [1544]:
				xmin = 677.6866
				xmax = 677.7866
				text = "EH1"
			intervals [1545]:
				xmin = 677.7866
				xmax = 677.8966
				text = "S"
			intervals [1546]:
				xmin = 677.8966
				xmax = 677.9266
				text = "T"
			intervals [1547]:
				xmin = 677.9266
				xmax = 677.9866
				text = "T"
			intervals [1548]:
				xmin = 677.9866
				xmax = 678.0866
				text = "IY1"
			intervals [1549]:
				xmin = 678.0866
				xmax = 678.2066
				text = "CH"
			intervals [1550]:
				xmin = 678.2066
				xmax = 678.3566
				text = "ER0"
			intervals [1551]:
				xmin = 678.3566
				xmax = 678.3866
				text = "Y"
			intervals [1552]:
				xmin = 678.3866
				xmax = 678.4166
				text = "UW1"
			intervals [1553]:
				xmin = 678.4166
				xmax = 678.4866
				text = "EH1"
			intervals [1554]:
				xmin = 678.4866
				xmax = 678.5466
				text = "V"
			intervals [1555]:
				xmin = 678.5466
				xmax = 678.6666
				text = "ER0"
			intervals [1556]:
				xmin = 678.6666
				xmax = 678.7266
				text = "HH"
			intervals [1557]:
				xmin = 678.7266
				xmax = 678.8866
				text = "AE1"
			intervals [1558]:
				xmin = 678.8866
				xmax = 678.9266
				text = "D"
			intervals [1559]:
				xmin = 678.9266
				xmax = 681.9085
				text = ""
			intervals [1560]:
				xmin = 681.9085
				xmax = 682.0085
				text = "W"
			intervals [1561]:
				xmin = 682.0085
				xmax = 682.0385
				text = "AH1"
			intervals [1562]:
				xmin = 682.0385
				xmax = 682.0985
				text = "T"
			intervals [1563]:
				xmin = 682.0985
				xmax = 682.1285
				text = "W"
			intervals [1564]:
				xmin = 682.1285
				xmax = 682.1585
				text = "AA1"
			intervals [1565]:
				xmin = 682.1585
				xmax = 682.2385
				text = "Z"
			intervals [1566]:
				xmin = 682.2385
				xmax = 682.2985
				text = "SH"
			intervals [1567]:
				xmin = 682.2985
				xmax = 682.4485
				text = "IY1"
			intervals [1568]:
				xmin = 682.4485
				xmax = 682.5385
				text = "L"
			intervals [1569]:
				xmin = 682.5385
				xmax = 682.6385
				text = "AY1"
			intervals [1570]:
				xmin = 682.6385
				xmax = 682.6785
				text = "K"
			intervals [1571]:
				xmin = 682.6785
				xmax = 692.1378
				text = ""
			intervals [1572]:
				xmin = 692.1378
				xmax = 692.2278
				text = "W"
			intervals [1573]:
				xmin = 692.2278
				xmax = 692.2578
				text = "AH1"
			intervals [1574]:
				xmin = 692.2578
				xmax = 692.3378
				text = "T"
			intervals [1575]:
				xmin = 692.3378
				xmax = 692.3678
				text = "W"
			intervals [1576]:
				xmin = 692.3678
				xmax = 692.4078
				text = "AH0"
			intervals [1577]:
				xmin = 692.4078
				xmax = 692.4578
				text = "Z"
			intervals [1578]:
				xmin = 692.4578
				xmax = 692.5178
				text = "S"
			intervals [1579]:
				xmin = 692.5178
				xmax = 692.6178
				text = "OW1"
			intervals [1580]:
				xmin = 692.6178
				xmax = 692.7078
				text = "G"
			intervals [1581]:
				xmin = 692.7078
				xmax = 692.7978
				text = "UH1"
			intervals [1582]:
				xmin = 692.7978
				xmax = 692.8478
				text = "D"
			intervals [1583]:
				xmin = 692.8478
				xmax = 692.9578
				text = "AH0"
			intervals [1584]:
				xmin = 692.9578
				xmax = 693.0078
				text = "B"
			intervals [1585]:
				xmin = 693.0078
				xmax = 693.1278
				text = "AW1"
			intervals [1586]:
				xmin = 693.1278
				xmax = 693.1678
				text = "T"
			intervals [1587]:
				xmin = 693.1678
				xmax = 693.1978
				text = "HH"
			intervals [1588]:
				xmin = 693.1978
				xmax = 693.2778
				text = "ER1"
			intervals [1589]:
				xmin = 693.2778
				xmax = 697.2057
				text = ""
			intervals [1590]:
				xmin = 697.2057
				xmax = 697.4257
				text = "M"
			intervals [1591]:
				xmin = 697.4257
				xmax = 697.4557
				text = "HH"
			intervals [1592]:
				xmin = 697.4557
				xmax = 697.6657
				text = "M"
			intervals [1593]:
				xmin = 697.6657
				xmax = 703.9834
				text = ""
			intervals [1594]:
				xmin = 703.9834
				xmax = 704.0134
				text = "D"
			intervals [1595]:
				xmin = 704.0134
				xmax = 704.0434
				text = "IH0"
			intervals [1596]:
				xmin = 704.0434
				xmax = 704.0734
				text = "D"
			intervals [1597]:
				xmin = 704.0734
				xmax = 704.1034
				text = "Y"
			intervals [1598]:
				xmin = 704.1034
				xmax = 704.1334
				text = "UW1"
			intervals [1599]:
				xmin = 704.1334
				xmax = 704.1834
				text = "EH1"
			intervals [1600]:
				xmin = 704.1834
				xmax = 704.2234
				text = "V"
			intervals [1601]:
				xmin = 704.2234
				xmax = 704.2734
				text = "ER0"
			intervals [1602]:
				xmin = 704.2734
				xmax = 704.3334
				text = "HH"
			intervals [1603]:
				xmin = 704.3334
				xmax = 704.3634
				text = "AE1"
			intervals [1604]:
				xmin = 704.3634
				xmax = 704.4134
				text = "V"
			intervals [1605]:
				xmin = 704.4134
				xmax = 704.5034
				text = "AH0"
			intervals [1606]:
				xmin = 704.5034
				xmax = 704.5834
				text = "T"
			intervals [1607]:
				xmin = 704.5834
				xmax = 704.6834
				text = "IY1"
			intervals [1608]:
				xmin = 704.6834
				xmax = 704.8134
				text = "CH"
			intervals [1609]:
				xmin = 704.8134
				xmax = 704.9334
				text = "ER0"
			intervals [1610]:
				xmin = 704.9334
				xmax = 704.9634
				text = "Y"
			intervals [1611]:
				xmin = 704.9634
				xmax = 705.0034
				text = "UW1"
			intervals [1612]:
				xmin = 705.0034
				xmax = 705.0534
				text = "JH"
			intervals [1613]:
				xmin = 705.0534
				xmax = 705.1034
				text = "AH1"
			intervals [1614]:
				xmin = 705.1034
				xmax = 705.2234
				text = "S"
			intervals [1615]:
				xmin = 705.2234
				xmax = 705.2834
				text = "K"
			intervals [1616]:
				xmin = 705.2834
				xmax = 705.3434
				text = "UH1"
			intervals [1617]:
				xmin = 705.3434
				xmax = 705.3834
				text = "D"
			intervals [1618]:
				xmin = 705.3834
				xmax = 705.4134
				text = "AH0"
			intervals [1619]:
				xmin = 705.4134
				xmax = 705.4534
				text = "N"
			intervals [1620]:
				xmin = 705.4534
				xmax = 705.5134
				text = "T"
			intervals [1621]:
				xmin = 705.5134
				xmax = 705.6034
				text = "S"
			intervals [1622]:
				xmin = 705.6034
				xmax = 705.6534
				text = "T"
			intervals [1623]:
				xmin = 705.6534
				xmax = 705.8534
				text = "AE1"
			intervals [1624]:
				xmin = 705.8534
				xmax = 705.9134
				text = "N"
			intervals [1625]:
				xmin = 705.9134
				xmax = 705.9434
				text = "D"
			intervals [1626]:
				xmin = 705.9434
				xmax = 709.6837
				text = ""
			intervals [1627]:
				xmin = 709.6837
				xmax = 709.7237
				text = "HH"
			intervals [1628]:
				xmin = 709.7237
				xmax = 709.7637
				text = "W"
			intervals [1629]:
				xmin = 709.7637
				xmax = 709.8037
				text = "AH1"
			intervals [1630]:
				xmin = 709.8037
				xmax = 709.8637
				text = "T"
			intervals [1631]:
				xmin = 709.8637
				xmax = 709.9137
				text = "W"
			intervals [1632]:
				xmin = 709.9137
				xmax = 709.9837
				text = "AA1"
			intervals [1633]:
				xmin = 709.9837
				xmax = 710.0637
				text = "Z"
			intervals [1634]:
				xmin = 710.0637
				xmax = 710.1137
				text = "DH"
			intervals [1635]:
				xmin = 710.1137
				xmax = 710.1837
				text = "AE1"
			intervals [1636]:
				xmin = 710.1837
				xmax = 710.2637
				text = "T"
			intervals [1637]:
				xmin = 710.2637
				xmax = 710.3237
				text = "P"
			intervals [1638]:
				xmin = 710.3237
				xmax = 710.4337
				text = "ER1"
			intervals [1639]:
				xmin = 710.4337
				xmax = 710.5337
				text = "S"
			intervals [1640]:
				xmin = 710.5337
				xmax = 710.5737
				text = "AH0"
			intervals [1641]:
				xmin = 710.5737
				xmax = 710.6737
				text = "N"
			intervals [1642]:
				xmin = 710.6737
				xmax = 710.7337
				text = "L"
			intervals [1643]:
				xmin = 710.7337
				xmax = 710.7937
				text = "AY1"
			intervals [1644]:
				xmin = 710.7937
				xmax = 710.8437
				text = "K"
			intervals [1645]:
				xmin = 710.8437
				xmax = 710.8837
				text = "sp"
			intervals [1646]:
				xmin = 710.8837
				xmax = 714.1436
				text = ""
			intervals [1647]:
				xmin = 714.1436
				xmax = 714.2436
				text = "W"
			intervals [1648]:
				xmin = 714.2436
				xmax = 714.2836
				text = "AH1"
			intervals [1649]:
				xmin = 714.2836
				xmax = 714.3136
				text = "T"
			intervals [1650]:
				xmin = 714.3136
				xmax = 714.3436
				text = "D"
			intervals [1651]:
				xmin = 714.3436
				xmax = 714.3736
				text = "IH0"
			intervals [1652]:
				xmin = 714.3736
				xmax = 714.4136
				text = "D"
			intervals [1653]:
				xmin = 714.4136
				xmax = 714.4836
				text = "SH"
			intervals [1654]:
				xmin = 714.4836
				xmax = 714.5836
				text = "IY1"
			intervals [1655]:
				xmin = 714.5836
				xmax = 714.6436
				text = "D"
			intervals [1656]:
				xmin = 714.6436
				xmax = 714.7136
				text = "UW1"
			intervals [1657]:
				xmin = 714.7136
				xmax = 714.8236
				text = "DH"
			intervals [1658]:
				xmin = 714.8236
				xmax = 714.8536
				text = "AH0"
			intervals [1659]:
				xmin = 714.8536
				xmax = 714.8836
				text = "T"
			intervals [1660]:
				xmin = 714.8836
				xmax = 714.9136
				text = "W"
			intervals [1661]:
				xmin = 714.9136
				xmax = 714.9636
				text = "AH0"
			intervals [1662]:
				xmin = 714.9636
				xmax = 715.0136
				text = "Z"
			intervals [1663]:
				xmin = 715.0136
				xmax = 715.0836
				text = "S"
			intervals [1664]:
				xmin = 715.0836
				xmax = 715.2136
				text = "OW1"
			intervals [1665]:
				xmin = 715.2136
				xmax = 715.3036
				text = "B"
			intervals [1666]:
				xmin = 715.3036
				xmax = 715.5036
				text = "AE1"
			intervals [1667]:
				xmin = 715.5036
				xmax = 715.5936
				text = "D"
			intervals [1668]:
				xmin = 715.5936
				xmax = 729.1784
				text = ""
			intervals [1669]:
				xmin = 729.1784
				xmax = 729.3084
				text = "Y"
			intervals [1670]:
				xmin = 729.3084
				xmax = 729.4184
				text = "UW1"
			intervals [1671]:
				xmin = 729.4184
				xmax = 729.5384
				text = "W"
			intervals [1672]:
				xmin = 729.5384
				xmax = 729.6284
				text = "ER1"
			intervals [1673]:
				xmin = 729.6284
				xmax = 729.6584
				text = "N"
			intervals [1674]:
				xmin = 729.6584
				xmax = 729.6884
				text = "T"
			intervals [1675]:
				xmin = 729.6884
				xmax = 729.7684
				text = "W"
			intervals [1676]:
				xmin = 729.7684
				xmax = 729.8884
				text = "AH1"
			intervals [1677]:
				xmin = 729.8884
				xmax = 729.9884
				text = "N"
			intervals [1678]:
				xmin = 729.9884
				xmax = 730.0284
				text = "sp"
			intervals [1679]:
				xmin = 730.0284
				xmax = 730.0784
				text = "HH"
			intervals [1680]:
				xmin = 730.0784
				xmax = 730.1584
				text = "AH1"
			intervals [1681]:
				xmin = 730.1584
				xmax = 731.3991
				text = "sp"
			intervals [1682]:
				xmin = 731.3991
				xmax = 731.5691
				text = "spn"
			intervals [1683]:
				xmin = 731.5691
				xmax = 734.7616
				text = ""
			intervals [1684]:
				xmin = 734.7616
				xmax = 734.8316
				text = "W"
			intervals [1685]:
				xmin = 734.8316
				xmax = 734.9116
				text = "ER0"
			intervals [1686]:
				xmin = 734.9116
				xmax = 734.9516
				text = "Y"
			intervals [1687]:
				xmin = 734.9516
				xmax = 735.0216
				text = "UW1"
			intervals [1688]:
				xmin = 735.0216
				xmax = 735.1016
				text = "EH1"
			intervals [1689]:
				xmin = 735.1016
				xmax = 735.1416
				text = "V"
			intervals [1690]:
				xmin = 735.1416
				xmax = 735.1816
				text = "ER0"
			intervals [1691]:
				xmin = 735.1816
				xmax = 735.2316
				text = "IH1"
			intervals [1692]:
				xmin = 735.2316
				xmax = 735.2716
				text = "N"
			intervals [1693]:
				xmin = 735.2716
				xmax = 735.3616
				text = "EY1"
			intervals [1694]:
				xmin = 735.3616
				xmax = 735.4416
				text = "K"
			intervals [1695]:
				xmin = 735.4416
				xmax = 735.5016
				text = "L"
			intervals [1696]:
				xmin = 735.5016
				xmax = 735.6116
				text = "AE1"
			intervals [1697]:
				xmin = 735.6116
				xmax = 735.7316
				text = "S"
			intervals [1698]:
				xmin = 735.7316
				xmax = 735.7716
				text = "W"
			intervals [1699]:
				xmin = 735.7716
				xmax = 735.8016
				text = "EH1"
			intervals [1700]:
				xmin = 735.8016
				xmax = 735.8316
				text = "R"
			intervals [1701]:
				xmin = 735.8316
				xmax = 735.8816
				text = "DH"
			intervals [1702]:
				xmin = 735.8816
				xmax = 735.9516
				text = "IY0"
			intervals [1703]:
				xmin = 735.9516
				xmax = 736.0216
				text = "K"
			intervals [1704]:
				xmin = 736.0216
				xmax = 736.0616
				text = "IH1"
			intervals [1705]:
				xmin = 736.0616
				xmax = 736.1416
				text = "D"
			intervals [1706]:
				xmin = 736.1416
				xmax = 736.2316
				text = "Z"
			intervals [1707]:
				xmin = 736.2316
				xmax = 736.2716
				text = "P"
			intervals [1708]:
				xmin = 736.2716
				xmax = 736.3616
				text = "L"
			intervals [1709]:
				xmin = 736.3616
				xmax = 736.4216
				text = "EY1"
			intervals [1710]:
				xmin = 736.4216
				xmax = 736.4516
				text = "D"
			intervals [1711]:
				xmin = 736.4516
				xmax = 736.5516
				text = "EY1"
			intervals [1712]:
				xmin = 736.5516
				xmax = 736.6416
				text = "T"
			intervals [1713]:
				xmin = 736.6416
				xmax = 736.6916
				text = "R"
			intervals [1714]:
				xmin = 736.6916
				xmax = 736.7916
				text = "IH1"
			intervals [1715]:
				xmin = 736.7916
				xmax = 736.8816
				text = "K"
			intervals [1716]:
				xmin = 736.8816
				xmax = 736.9516
				text = "AA1"
			intervals [1717]:
				xmin = 736.9516
				xmax = 737.0116
				text = "N"
			intervals [1718]:
				xmin = 737.0116
				xmax = 737.0516
				text = "DH"
			intervals [1719]:
				xmin = 737.0516
				xmax = 737.1116
				text = "AH0"
			intervals [1720]:
				xmin = 737.1116
				xmax = 737.2016
				text = "T"
			intervals [1721]:
				xmin = 737.2016
				xmax = 737.3216
				text = "IY1"
			intervals [1722]:
				xmin = 737.3216
				xmax = 737.4216
				text = "CH"
			intervals [1723]:
				xmin = 737.4216
				xmax = 737.5016
				text = "ER0"
			intervals [1724]:
				xmin = 737.5016
				xmax = 741.3941
				text = ""
			intervals [1725]:
				xmin = 741.3941
				xmax = 741.4241
				text = "D"
			intervals [1726]:
				xmin = 741.4241
				xmax = 741.4641
				text = "IH0"
			intervals [1727]:
				xmin = 741.4641
				xmax = 741.5141
				text = "D"
			intervals [1728]:
				xmin = 741.5141
				xmax = 741.5641
				text = "Y"
			intervals [1729]:
				xmin = 741.5641
				xmax = 741.5941
				text = "UW1"
			intervals [1730]:
				xmin = 741.5941
				xmax = 741.6441
				text = "EH1"
			intervals [1731]:
				xmin = 741.6441
				xmax = 741.7241
				text = "V"
			intervals [1732]:
				xmin = 741.7241
				xmax = 741.7541
				text = "ER0"
			intervals [1733]:
				xmin = 741.7541
				xmax = 741.8141
				text = "sp"
			intervals [1734]:
				xmin = 741.8141
				xmax = 742.0453
				text = ""
			intervals [1735]:
				xmin = 742.0453
				xmax = 742.0953
				text = "D"
			intervals [1736]:
				xmin = 742.0953
				xmax = 742.1253
				text = "IH1"
			intervals [1737]:
				xmin = 742.1253
				xmax = 742.2153
				text = "D"
			intervals [1738]:
				xmin = 742.2153
				xmax = 742.2453
				text = "Y"
			intervals [1739]:
				xmin = 742.2453
				xmax = 742.2753
				text = "UW1"
			intervals [1740]:
				xmin = 742.2753
				xmax = 742.3053
				text = "sp"
			intervals [1741]:
				xmin = 742.3053
				xmax = 742.3653
				text = "W"
			intervals [1742]:
				xmin = 742.3653
				xmax = 742.4453
				text = "ER0"
			intervals [1743]:
				xmin = 742.4453
				xmax = 742.4853
				text = "Y"
			intervals [1744]:
				xmin = 742.4853
				xmax = 742.5853
				text = "UW1"
			intervals [1745]:
				xmin = 742.5853
				xmax = 742.6753
				text = "EH1"
			intervals [1746]:
				xmin = 742.6753
				xmax = 742.7253
				text = "V"
			intervals [1747]:
				xmin = 742.7253
				xmax = 742.8053
				text = "ER0"
			intervals [1748]:
				xmin = 742.8053
				xmax = 742.8453
				text = "IH1"
			intervals [1749]:
				xmin = 742.8453
				xmax = 742.8953
				text = "N"
			intervals [1750]:
				xmin = 742.8953
				xmax = 742.9853
				text = "EY1"
			intervals [1751]:
				xmin = 742.9853
				xmax = 743.0953
				text = "K"
			intervals [1752]:
				xmin = 743.0953
				xmax = 743.1553
				text = "L"
			intervals [1753]:
				xmin = 743.1553
				xmax = 743.2853
				text = "AE1"
			intervals [1754]:
				xmin = 743.2853
				xmax = 743.4153
				text = "S"
			intervals [1755]:
				xmin = 743.4153
				xmax = 743.4453
				text = "W"
			intervals [1756]:
				xmin = 743.4453
				xmax = 743.4953
				text = "EH1"
			intervals [1757]:
				xmin = 743.4953
				xmax = 743.5353
				text = "R"
			intervals [1758]:
				xmin = 743.5353
				xmax = 743.5853
				text = "DH"
			intervals [1759]:
				xmin = 743.5853
				xmax = 743.6453
				text = "IY0"
			intervals [1760]:
				xmin = 743.6453
				xmax = 743.7453
				text = "K"
			intervals [1761]:
				xmin = 743.7453
				xmax = 743.7953
				text = "IH1"
			intervals [1762]:
				xmin = 743.7953
				xmax = 743.8853
				text = "D"
			intervals [1763]:
				xmin = 743.8853
				xmax = 743.9753
				text = "Z"
			intervals [1764]:
				xmin = 743.9753
				xmax = 744.0353
				text = "P"
			intervals [1765]:
				xmin = 744.0353
				xmax = 744.1153
				text = "L"
			intervals [1766]:
				xmin = 744.1153
				xmax = 744.1853
				text = "EY1"
			intervals [1767]:
				xmin = 744.1853
				xmax = 744.2153
				text = "D"
			intervals [1768]:
				xmin = 744.2153
				xmax = 744.3153
				text = "EY1"
			intervals [1769]:
				xmin = 744.3153
				xmax = 744.4153
				text = "T"
			intervals [1770]:
				xmin = 744.4153
				xmax = 744.4653
				text = "R"
			intervals [1771]:
				xmin = 744.4653
				xmax = 744.5853
				text = "IH1"
			intervals [1772]:
				xmin = 744.5853
				xmax = 744.6853
				text = "K"
			intervals [1773]:
				xmin = 744.6853
				xmax = 744.7553
				text = "AA1"
			intervals [1774]:
				xmin = 744.7553
				xmax = 744.8153
				text = "N"
			intervals [1775]:
				xmin = 744.8153
				xmax = 744.8553
				text = "DH"
			intervals [1776]:
				xmin = 744.8553
				xmax = 744.9253
				text = "AH0"
			intervals [1777]:
				xmin = 744.9253
				xmax = 745.0153
				text = "T"
			intervals [1778]:
				xmin = 745.0153
				xmax = 745.1353
				text = "IY1"
			intervals [1779]:
				xmin = 745.1353
				xmax = 745.2453
				text = "CH"
			intervals [1780]:
				xmin = 745.2453
				xmax = 745.4053
				text = "ER0"
			intervals [1781]:
				xmin = 745.4053
				xmax = 748.1625
				text = ""
			intervals [1782]:
				xmin = 748.1625
				xmax = 748.3425
				text = "OW1"
			intervals [1783]:
				xmin = 748.3425
				xmax = 748.3725
				text = "Y"
			intervals [1784]:
				xmin = 748.3725
				xmax = 748.7725
				text = "AE1"
			intervals [1785]:
				xmin = 748.7725
				xmax = 762.3364
				text = ""
			intervals [1786]:
				xmin = 762.3364
				xmax = 765.0664
				text = "spn"
			intervals [1787]:
				xmin = 765.0664
				xmax = 765.1321
				text = ""
			intervals [1788]:
				xmin = 765.1321
				xmax = 765.2321
				text = "HH"
			intervals [1789]:
				xmin = 765.2321
				xmax = 765.2721
				text = "W"
			intervals [1790]:
				xmin = 765.2721
				xmax = 765.3221
				text = "AH1"
			intervals [1791]:
				xmin = 765.3221
				xmax = 765.3521
				text = "T"
			intervals [1792]:
				xmin = 765.3521
				xmax = 765.3821
				text = "D"
			intervals [1793]:
				xmin = 765.3821
				xmax = 765.4421
				text = "IH0"
			intervals [1794]:
				xmin = 765.4421
				xmax = 765.4721
				text = "D"
			intervals [1795]:
				xmin = 765.4721
				xmax = 765.5021
				text = "DH"
			intervals [1796]:
				xmin = 765.5021
				xmax = 765.5621
				text = "AH1"
			intervals [1797]:
				xmin = 765.5621
				xmax = 765.6421
				text = "T"
			intervals [1798]:
				xmin = 765.6421
				xmax = 765.7521
				text = "IY1"
			intervals [1799]:
				xmin = 765.7521
				xmax = 765.8621
				text = "CH"
			intervals [1800]:
				xmin = 765.8621
				xmax = 765.9321
				text = "ER0"
			intervals [1801]:
				xmin = 765.9321
				xmax = 765.9721
				text = "sp"
			intervals [1802]:
				xmin = 765.9721
				xmax = 766.0321
				text = "D"
			intervals [1803]:
				xmin = 766.0321
				xmax = 766.2221
				text = "UW1"
			intervals [1804]:
				xmin = 766.2221
				xmax = 766.6721
				text = "sp"
			intervals [1805]:
				xmin = 766.6721
				xmax = 771.8958
				text = ""
			intervals [1806]:
				xmin = 771.8958
				xmax = 771.9858
				text = "M"
			intervals [1807]:
				xmin = 771.9858
				xmax = 772.3258
				text = "HH"
			intervals [1808]:
				xmin = 772.3258
				xmax = 772.3858
				text = "M"
			intervals [1809]:
				xmin = 772.3858
				xmax = 772.4958
				text = "sp"
			intervals [1810]:
				xmin = 772.4958
				xmax = 775.1928
				text = ""
			intervals [1811]:
				xmin = 775.1928
				xmax = 775.2628
				text = "W"
			intervals [1812]:
				xmin = 775.2628
				xmax = 775.3328
				text = "AA1"
			intervals [1813]:
				xmin = 775.3328
				xmax = 775.3928
				text = "Z"
			intervals [1814]:
				xmin = 775.3928
				xmax = 775.4328
				text = "DH"
			intervals [1815]:
				xmin = 775.4328
				xmax = 775.4728
				text = "EH1"
			intervals [1816]:
				xmin = 775.4728
				xmax = 775.6028
				text = "R"
			intervals [1817]:
				xmin = 775.6028
				xmax = 775.6328
				text = "AH0"
			intervals [1818]:
				xmin = 775.6328
				xmax = 775.6928
				text = "B"
			intervals [1819]:
				xmin = 775.6928
				xmax = 775.7628
				text = "AH1"
			intervals [1820]:
				xmin = 775.7628
				xmax = 775.8328
				text = "N"
			intervals [1821]:
				xmin = 775.8328
				xmax = 775.9028
				text = "CH"
			intervals [1822]:
				xmin = 775.9028
				xmax = 775.9528
				text = "AH0"
			intervals [1823]:
				xmin = 775.9528
				xmax = 776.0228
				text = "V"
			intervals [1824]:
				xmin = 776.0228
				xmax = 776.1028
				text = "K"
			intervals [1825]:
				xmin = 776.1028
				xmax = 776.1728
				text = "IH1"
			intervals [1826]:
				xmin = 776.1728
				xmax = 776.2728
				text = "D"
			intervals [1827]:
				xmin = 776.2728
				xmax = 776.3228
				text = "Z"
			intervals [1828]:
				xmin = 776.3228
				xmax = 776.3628
				text = "DH"
			intervals [1829]:
				xmin = 776.3628
				xmax = 776.4128
				text = "AH0"
			intervals [1830]:
				xmin = 776.4128
				xmax = 776.4728
				text = "T"
			intervals [1831]:
				xmin = 776.4728
				xmax = 776.5328
				text = "Y"
			intervals [1832]:
				xmin = 776.5328
				xmax = 776.6028
				text = "UW1"
			intervals [1833]:
				xmin = 776.6028
				xmax = 776.6628
				text = "AO1"
			intervals [1834]:
				xmin = 776.6628
				xmax = 776.7328
				text = "L"
			intervals [1835]:
				xmin = 776.7328
				xmax = 776.7828
				text = "W"
			intervals [1836]:
				xmin = 776.7828
				xmax = 776.8628
				text = "IY0"
			intervals [1837]:
				xmin = 776.8628
				xmax = 776.9928
				text = "Z"
			intervals [1838]:
				xmin = 776.9928
				xmax = 777.0428
				text = "sp"
			intervals [1839]:
				xmin = 777.0428
				xmax = 777.3478
				text = ""
			intervals [1840]:
				xmin = 777.3478
				xmax = 777.4078
				text = "HH"
			intervals [1841]:
				xmin = 777.4078
				xmax = 777.4578
				text = "AH1"
			intervals [1842]:
				xmin = 777.4578
				xmax = 777.5678
				text = "NG"
			intervals [1843]:
				xmin = 777.5678
				xmax = 777.7078
				text = "ER0"
			intervals [1844]:
				xmin = 777.7078
				xmax = 777.8378
				text = "AW1"
			intervals [1845]:
				xmin = 777.8378
				xmax = 777.9078
				text = "N"
			intervals [1846]:
				xmin = 777.9078
				xmax = 777.9678
				text = "D"
			intervals [1847]:
				xmin = 777.9678
				xmax = 778.0278
				text = "W"
			intervals [1848]:
				xmin = 778.0278
				xmax = 778.1178
				text = "IH1"
			intervals [1849]:
				xmin = 778.1178
				xmax = 778.1978
				text = "TH"
			intervals [1850]:
				xmin = 778.1978
				xmax = 778.2278
				text = "AH0"
			intervals [1851]:
				xmin = 778.2278
				xmax = 778.3078
				text = "N"
			intervals [1852]:
				xmin = 778.3078
				xmax = 778.3378
				text = "sp"
			intervals [1853]:
				xmin = 778.3378
				xmax = 778.4078
				text = "P"
			intervals [1854]:
				xmin = 778.4078
				xmax = 778.4978
				text = "L"
			intervals [1855]:
				xmin = 778.4978
				xmax = 778.6078
				text = "EY1"
			intervals [1856]:
				xmin = 778.6078
				xmax = 778.6678
				text = "D"
			intervals [1857]:
				xmin = 778.6678
				xmax = 778.7278
				text = "W"
			intervals [1858]:
				xmin = 778.7278
				xmax = 778.8178
				text = "IH1"
			intervals [1859]:
				xmin = 778.8178
				xmax = 778.9178
				text = "TH"
			intervals [1860]:
				xmin = 778.9178
				xmax = 778.9578
				text = "sp"
			intervals [1861]:
				xmin = 778.9578
				xmax = 778.9978
				text = "HH"
			intervals [1862]:
				xmin = 778.9978
				xmax = 779.0478
				text = "W"
			intervals [1863]:
				xmin = 779.0478
				xmax = 779.0778
				text = "IH1"
			intervals [1864]:
				xmin = 779.0778
				xmax = 779.1278
				text = "N"
			intervals [1865]:
				xmin = 779.1278
				xmax = 779.1978
				text = "Y"
			intervals [1866]:
				xmin = 779.1978
				xmax = 779.2578
				text = "UW1"
			intervals [1867]:
				xmin = 779.2578
				xmax = 779.3078
				text = "W"
			intervals [1868]:
				xmin = 779.3078
				xmax = 779.3978
				text = "ER0"
			intervals [1869]:
				xmin = 779.3978
				xmax = 779.4678
				text = "Y"
			intervals [1870]:
				xmin = 779.4678
				xmax = 779.5778
				text = "AH1"
			intervals [1871]:
				xmin = 779.5778
				xmax = 779.6578
				text = "NG"
			intervals [1872]:
				xmin = 779.6578
				xmax = 783.0761
				text = ""
			intervals [1873]:
				xmin = 783.0761
				xmax = 783.3761
				text = "sil"
			intervals [1874]:
				xmin = 783.3761
				xmax = 783.5461
				text = "AH1"
			intervals [1875]:
				xmin = 783.5461
				xmax = 783.6161
				text = "HH"
			intervals [1876]:
				xmin = 783.6161
				xmax = 783.8161
				text = "AH1"
			intervals [1877]:
				xmin = 783.8161
				xmax = 783.8461
				text = "sp"
			intervals [1878]:
				xmin = 783.8461
				xmax = 785.3904
				text = ""
			intervals [1879]:
				xmin = 785.3904
				xmax = 785.4204
				text = "AH1"
			intervals [1880]:
				xmin = 785.4204
				xmax = 785.4604
				text = "HH"
			intervals [1881]:
				xmin = 785.4604
				xmax = 785.7904
				text = "AH1"
			intervals [1882]:
				xmin = 785.7904
				xmax = 786.4149
				text = "sp"
			intervals [1883]:
				xmin = 786.4149
				xmax = 786.4649
				text = "Y"
			intervals [1884]:
				xmin = 786.4649
				xmax = 786.6649
				text = "AE1"
			intervals [1885]:
				xmin = 786.6649
				xmax = 786.7449
				text = "sp"
			intervals [1886]:
				xmin = 786.7449
				xmax = 792.7995
				text = ""
			intervals [1887]:
				xmin = 792.7995
				xmax = 792.8295
				text = "IH1"
			intervals [1888]:
				xmin = 792.8295
				xmax = 792.8695
				text = "F"
			intervals [1889]:
				xmin = 792.8695
				xmax = 792.9295
				text = "Y"
			intervals [1890]:
				xmin = 792.9295
				xmax = 792.9895
				text = "UW1"
			intervals [1891]:
				xmin = 792.9895
				xmax = 793.0195
				text = "K"
			intervals [1892]:
				xmin = 793.0195
				xmax = 793.0795
				text = "UH1"
			intervals [1893]:
				xmin = 793.0795
				xmax = 793.1295
				text = "D"
			intervals [1894]:
				xmin = 793.1295
				xmax = 793.1995
				text = "S"
			intervals [1895]:
				xmin = 793.1995
				xmax = 793.2695
				text = "T"
			intervals [1896]:
				xmin = 793.2695
				xmax = 793.2995
				text = "AA1"
			intervals [1897]:
				xmin = 793.2995
				xmax = 793.3995
				text = "R"
			intervals [1898]:
				xmin = 793.3995
				xmax = 793.4395
				text = "T"
			intervals [1899]:
				xmin = 793.4395
				xmax = 793.4795
				text = "Y"
			intervals [1900]:
				xmin = 793.4795
				xmax = 793.5295
				text = "UH1"
			intervals [1901]:
				xmin = 793.5295
				xmax = 793.5795
				text = "R"
			intervals [1902]:
				xmin = 793.5795
				xmax = 793.6695
				text = "L"
			intervals [1903]:
				xmin = 793.6695
				xmax = 793.7695
				text = "AY1"
			intervals [1904]:
				xmin = 793.7695
				xmax = 793.9195
				text = "F"
			intervals [1905]:
				xmin = 793.9195
				xmax = 794.1195
				text = "AO1"
			intervals [1906]:
				xmin = 794.1195
				xmax = 794.1495
				text = "L"
			intervals [1907]:
				xmin = 794.1495
				xmax = 794.2395
				text = "OW1"
			intervals [1908]:
				xmin = 794.2395
				xmax = 794.3495
				text = "V"
			intervals [1909]:
				xmin = 794.3495
				xmax = 794.4795
				text = "ER0"
			intervals [1910]:
				xmin = 794.4795
				xmax = 794.5495
				text = "AH0"
			intervals [1911]:
				xmin = 794.5495
				xmax = 794.6295
				text = "G"
			intervals [1912]:
				xmin = 794.6295
				xmax = 794.7295
				text = "EY1"
			intervals [1913]:
				xmin = 794.7295
				xmax = 794.8295
				text = "N"
			intervals [1914]:
				xmin = 794.8295
				xmax = 794.8795
				text = "W"
			intervals [1915]:
				xmin = 794.8795
				xmax = 794.9195
				text = "AH1"
			intervals [1916]:
				xmin = 794.9195
				xmax = 795.0195
				text = "T"
			intervals [1917]:
				xmin = 795.0195
				xmax = 795.0495
				text = "W"
			intervals [1918]:
				xmin = 795.0495
				xmax = 795.0995
				text = "UH1"
			intervals [1919]:
				xmin = 795.0995
				xmax = 795.1595
				text = "D"
			intervals [1920]:
				xmin = 795.1595
				xmax = 795.2295
				text = "Y"
			intervals [1921]:
				xmin = 795.2295
				xmax = 795.3195
				text = "UW1"
			intervals [1922]:
				xmin = 795.3195
				xmax = 795.3895
				text = "D"
			intervals [1923]:
				xmin = 795.3895
				xmax = 795.6095
				text = "UW1"
			intervals [1924]:
				xmin = 795.6095
				xmax = 797.1283
				text = ""
			intervals [1925]:
				xmin = 797.1283
				xmax = 797.1883
				text = "W"
			intervals [1926]:
				xmin = 797.1883
				xmax = 797.2183
				text = "UH1"
			intervals [1927]:
				xmin = 797.2183
				xmax = 797.2983
				text = "D"
			intervals [1928]:
				xmin = 797.2983
				xmax = 797.3583
				text = "Y"
			intervals [1929]:
				xmin = 797.3583
				xmax = 797.5083
				text = "UW1"
			intervals [1930]:
				xmin = 797.5083
				xmax = 797.6183
				text = "sp"
			intervals [1931]:
				xmin = 797.6183
				xmax = 797.9481
				text = ""
			intervals [1932]:
				xmin = 797.9481
				xmax = 798.0381
				text = "D"
			intervals [1933]:
				xmin = 798.0381
				xmax = 798.0881
				text = "UW1"
			intervals [1934]:
				xmin = 798.0881
				xmax = 798.2081
				text = "EH1"
			intervals [1935]:
				xmin = 798.2081
				xmax = 798.2481
				text = "N"
			intervals [1936]:
				xmin = 798.2481
				xmax = 798.3281
				text = "IY0"
			intervals [1937]:
				xmin = 798.3281
				xmax = 798.3781
				text = "TH"
			intervals [1938]:
				xmin = 798.3781
				xmax = 798.4981
				text = "IH2"
			intervals [1939]:
				xmin = 798.4981
				xmax = 798.5381
				text = "NG"
			intervals [1940]:
				xmin = 798.5381
				xmax = 798.5881
				text = "D"
			intervals [1941]:
				xmin = 798.5881
				xmax = 798.6881
				text = "IH1"
			intervals [1942]:
				xmin = 798.6881
				xmax = 798.7581
				text = "F"
			intervals [1943]:
				xmin = 798.7581
				xmax = 798.7981
				text = "R"
			intervals [1944]:
				xmin = 798.7981
				xmax = 798.8581
				text = "AH0"
			intervals [1945]:
				xmin = 798.8581
				xmax = 798.9181
				text = "N"
			intervals [1946]:
				xmin = 798.9181
				xmax = 798.9481
				text = "T"
			intervals [1947]:
				xmin = 798.9481
				xmax = 800.7925
				text = "sp"
			intervals [1948]:
				xmin = 800.7925
				xmax = 801.2725
				text = "M"
			intervals [1949]:
				xmin = 801.2725
				xmax = 801.7323
				text = ""
			intervals [1950]:
				xmin = 801.7323
				xmax = 801.7723
				text = "HH"
			intervals [1951]:
				xmin = 801.7723
				xmax = 801.8123
				text = "W"
			intervals [1952]:
				xmin = 801.8123
				xmax = 801.8423
				text = "AH1"
			intervals [1953]:
				xmin = 801.8423
				xmax = 801.9123
				text = "T"
			intervals [1954]:
				xmin = 801.9123
				xmax = 801.9423
				text = "W"
			intervals [1955]:
				xmin = 801.9423
				xmax = 801.9923
				text = "UH1"
			intervals [1956]:
				xmin = 801.9923
				xmax = 802.0423
				text = "D"
			intervals [1957]:
				xmin = 802.0423
				xmax = 802.0923
				text = "Y"
			intervals [1958]:
				xmin = 802.0923
				xmax = 802.1723
				text = "UW1"
			intervals [1959]:
				xmin = 802.1723
				xmax = 802.2323
				text = "D"
			intervals [1960]:
				xmin = 802.2323
				xmax = 802.3523
				text = "UW1"
			intervals [1961]:
				xmin = 802.3523
				xmax = 802.4123
				text = "W"
			intervals [1962]:
				xmin = 802.4123
				xmax = 802.4823
				text = "IH1"
			intervals [1963]:
				xmin = 802.4823
				xmax = 802.5423
				text = "TH"
			intervals [1964]:
				xmin = 802.5423
				xmax = 802.5923
				text = "Y"
			intervals [1965]:
				xmin = 802.5923
				xmax = 802.6323
				text = "UH1"
			intervals [1966]:
				xmin = 802.6323
				xmax = 802.7023
				text = "R"
			intervals [1967]:
				xmin = 802.7023
				xmax = 802.8023
				text = "S"
			intervals [1968]:
				xmin = 802.8023
				xmax = 802.8523
				text = "K"
			intervals [1969]:
				xmin = 802.8523
				xmax = 803.0023
				text = "UW1"
			intervals [1970]:
				xmin = 803.0023
				xmax = 803.1023
				text = "L"
			intervals [1971]:
				xmin = 803.1023
				xmax = 803.1723
				text = "sp"
			intervals [1972]:
				xmin = 803.1723
				xmax = 804.4776
				text = ""
			intervals [1973]:
				xmin = 804.4776
				xmax = 804.5276
				text = "HH"
			intervals [1974]:
				xmin = 804.5276
				xmax = 804.5676
				text = "W"
			intervals [1975]:
				xmin = 804.5676
				xmax = 804.6076
				text = "AH1"
			intervals [1976]:
				xmin = 804.6076
				xmax = 804.6476
				text = "T"
			intervals [1977]:
				xmin = 804.6476
				xmax = 804.6776
				text = "W"
			intervals [1978]:
				xmin = 804.6776
				xmax = 804.7176
				text = "UH1"
			intervals [1979]:
				xmin = 804.7176
				xmax = 804.7776
				text = "D"
			intervals [1980]:
				xmin = 804.7776
				xmax = 804.8376
				text = "Y"
			intervals [1981]:
				xmin = 804.8376
				xmax = 804.9076
				text = "UW1"
			intervals [1982]:
				xmin = 804.9076
				xmax = 804.9976
				text = "SH"
			intervals [1983]:
				xmin = 804.9976
				xmax = 805.0876
				text = "UW1"
			intervals [1984]:
				xmin = 805.0876
				xmax = 805.1376
				text = "T"
			intervals [1985]:
				xmin = 805.1376
				xmax = 805.2776
				text = "F"
			intervals [1986]:
				xmin = 805.2776
				xmax = 805.3776
				text = "AO1"
			intervals [1987]:
				xmin = 805.3776
				xmax = 805.5176
				text = "R"
			intervals [1988]:
				xmin = 805.5176
				xmax = 807.2587
				text = "sp"
			intervals [1989]:
				xmin = 807.2587
				xmax = 807.3187
				text = "W"
			intervals [1990]:
				xmin = 807.3187
				xmax = 807.3487
				text = "AH1"
			intervals [1991]:
				xmin = 807.3487
				xmax = 807.3987
				text = "T"
			intervals [1992]:
				xmin = 807.3987
				xmax = 807.4287
				text = "W"
			intervals [1993]:
				xmin = 807.4287
				xmax = 807.4787
				text = "UH1"
			intervals [1994]:
				xmin = 807.4787
				xmax = 807.5187
				text = "D"
			intervals [1995]:
				xmin = 807.5187
				xmax = 807.5687
				text = "Y"
			intervals [1996]:
				xmin = 807.5687
				xmax = 807.6387
				text = "UW1"
			intervals [1997]:
				xmin = 807.6387
				xmax = 807.7087
				text = "T"
			intervals [1998]:
				xmin = 807.7087
				xmax = 807.7687
				text = "R"
			intervals [1999]:
				xmin = 807.7687
				xmax = 807.8887
				text = "AY1"
			intervals [2000]:
				xmin = 807.8887
				xmax = 808.0087
				text = "T"
			intervals [2001]:
				xmin = 808.0087
				xmax = 808.0387
				text = "AH0"
			intervals [2002]:
				xmin = 808.0387
				xmax = 808.0787
				text = "B"
			intervals [2003]:
				xmin = 808.0787
				xmax = 808.1687
				text = "IH0"
			intervals [2004]:
				xmin = 808.1687
				xmax = 808.2587
				text = "K"
			intervals [2005]:
				xmin = 808.2587
				xmax = 808.3887
				text = "AH1"
			intervals [2006]:
				xmin = 808.3887
				xmax = 808.4487
				text = "M"
			intervals [2007]:
				xmin = 808.4487
				xmax = 811.1037
				text = "sp"
			intervals [2008]:
				xmin = 811.1037
				xmax = 811.1337
				text = "D"
			intervals [2009]:
				xmin = 811.1337
				xmax = 811.1637
				text = "UW1"
			intervals [2010]:
				xmin = 811.1637
				xmax = 811.1937
				text = "Y"
			intervals [2011]:
				xmin = 811.1937
				xmax = 811.2237
				text = "UW1"
			intervals [2012]:
				xmin = 811.2237
				xmax = 811.2637
				text = "sp"
			intervals [2013]:
				xmin = 811.2637
				xmax = 811.3437
				text = "N"
			intervals [2014]:
				xmin = 811.3437
				xmax = 811.3737
				text = "OW1"
			intervals [2015]:
				xmin = 811.3737
				xmax = 824.1369
				text = ""
			intervals [2016]:
				xmin = 824.1369
				xmax = 824.2469
				text = "sil"
			intervals [2017]:
				xmin = 824.2469
				xmax = 824.3569
				text = "M"
			intervals [2018]:
				xmin = 824.3569
				xmax = 824.5069
				text = "HH"
			intervals [2019]:
				xmin = 824.5069
				xmax = 824.5369
				text = "M"
			intervals [2020]:
				xmin = 824.5369
				xmax = 826.4373
				text = "sp"
			intervals [2021]:
				xmin = 826.4373
				xmax = 826.5173
				text = "HH"
			intervals [2022]:
				xmin = 826.5173
				xmax = 826.6073
				text = "AW1"
			intervals [2023]:
				xmin = 826.6073
				xmax = 826.6873
				text = "L"
			intervals [2024]:
				xmin = 826.6873
				xmax = 826.7573
				text = "AO1"
			intervals [2025]:
				xmin = 826.7573
				xmax = 826.8673
				text = "NG"
			intervals [2026]:
				xmin = 826.8673
				xmax = 826.9073
				text = "W"
			intervals [2027]:
				xmin = 826.9073
				xmax = 826.9473
				text = "UH1"
			intervals [2028]:
				xmin = 826.9473
				xmax = 826.9773
				text = "D"
			intervals [2029]:
				xmin = 826.9773
				xmax = 827.0473
				text = "IH1"
			intervals [2030]:
				xmin = 827.0473
				xmax = 827.1273
				text = "T"
			intervals [2031]:
				xmin = 827.1273
				xmax = 827.2173
				text = "T"
			intervals [2032]:
				xmin = 827.2173
				xmax = 827.3773
				text = "EY1"
			intervals [2033]:
				xmin = 827.3773
				xmax = 827.4473
				text = "K"
			intervals [2034]:
				xmin = 827.4473
				xmax = 827.5073
				text = "T"
			intervals [2035]:
				xmin = 827.5073
				xmax = 827.5973
				text = "UW1"
			intervals [2036]:
				xmin = 827.5973
				xmax = 827.6473
				text = "B"
			intervals [2037]:
				xmin = 827.6473
				xmax = 827.7673
				text = "IY1"
			intervals [2038]:
				xmin = 827.7673
				xmax = 827.8173
				text = "DH"
			intervals [2039]:
				xmin = 827.8173
				xmax = 827.9573
				text = "AE1"
			intervals [2040]:
				xmin = 827.9573
				xmax = 827.9873
				text = "T"
			intervals [2041]:
				xmin = 827.9873
				xmax = 838.8416
				text = "sp"
			intervals [2042]:
				xmin = 838.8416
				xmax = 839.0616
				text = "M"
			intervals [2043]:
				xmin = 839.0616
				xmax = 839.1516
				text = "HH"
			intervals [2044]:
				xmin = 839.1516
				xmax = 839.3416
				text = "M"
			intervals [2045]:
				xmin = 839.3416
				xmax = 839.4216
				text = "sp"
			intervals [2046]:
				xmin = 839.4216
				xmax = 842.9599
				text = ""
			intervals [2047]:
				xmin = 842.9599
				xmax = 843.0199
				text = "HH"
			intervals [2048]:
				xmin = 843.0199
				xmax = 843.0499
				text = "W"
			intervals [2049]:
				xmin = 843.0499
				xmax = 843.1099
				text = "AH1"
			intervals [2050]:
				xmin = 843.1099
				xmax = 843.1699
				text = "T"
			intervals [2051]:
				xmin = 843.1699
				xmax = 843.2099
				text = "D"
			intervals [2052]:
				xmin = 843.2099
				xmax = 843.2599
				text = "UW1"
			intervals [2053]:
				xmin = 843.2599
				xmax = 843.2999
				text = "Y"
			intervals [2054]:
				xmin = 843.2999
				xmax = 843.3699
				text = "UW1"
			intervals [2055]:
				xmin = 843.3699
				xmax = 843.4299
				text = "D"
			intervals [2056]:
				xmin = 843.4299
				xmax = 843.5899
				text = "UW1"
			intervals [2057]:
				xmin = 843.5899
				xmax = 843.6199
				text = "IH1"
			intervals [2058]:
				xmin = 843.6199
				xmax = 843.6899
				text = "N"
			intervals [2059]:
				xmin = 843.6899
				xmax = 843.7899
				text = "EY1"
			intervals [2060]:
				xmin = 843.7899
				xmax = 843.8799
				text = "G"
			intervals [2061]:
				xmin = 843.8799
				xmax = 844.0899
				text = "EY1"
			intervals [2062]:
				xmin = 844.0899
				xmax = 844.1199
				text = "sp"
			intervals [2063]:
				xmin = 844.1199
				xmax = 844.1999
				text = "IH1"
			intervals [2064]:
				xmin = 844.1999
				xmax = 844.2899
				text = "N"
			intervals [2065]:
				xmin = 844.2899
				xmax = 844.3499
				text = "EY1"
			intervals [2066]:
				xmin = 844.3499
				xmax = 844.4599
				text = "D"
			intervals [2067]:
				xmin = 844.4599
				xmax = 844.6699
				text = "EY1"
			intervals [2068]:
				xmin = 844.6699
				xmax = 844.8099
				text = "S"
			intervals [2069]:
				xmin = 844.8099
				xmax = 844.9299
				text = "W"
			intervals [2070]:
				xmin = 844.9299
				xmax = 845.0199
				text = "ER1"
			intervals [2071]:
				xmin = 845.0199
				xmax = 845.1099
				text = "K"
			intervals [2072]:
				xmin = 845.1099
				xmax = 845.6675
				text = "sp"
			intervals [2073]:
				xmin = 845.6675
				xmax = 845.7175
				text = "HH"
			intervals [2074]:
				xmin = 845.7175
				xmax = 845.7475
				text = "W"
			intervals [2075]:
				xmin = 845.7475
				xmax = 845.7975
				text = "EH1"
			intervals [2076]:
				xmin = 845.7975
				xmax = 845.8375
				text = "R"
			intervals [2077]:
				xmin = 845.8375
				xmax = 845.9075
				text = "Y"
			intervals [2078]:
				xmin = 845.9075
				xmax = 846.0175
				text = "UW1"
			intervals [2079]:
				xmin = 846.0175
				xmax = 846.0975
				text = "W"
			intervals [2080]:
				xmin = 846.0975
				xmax = 846.1975
				text = "ER1"
			intervals [2081]:
				xmin = 846.1975
				xmax = 846.2775
				text = "K"
			intervals [2082]:
				xmin = 846.2775
				xmax = 846.5531
				text = ""
			intervals [2083]:
				xmin = 846.5531
				xmax = 846.6531
				text = "HH"
			intervals [2084]:
				xmin = 846.6531
				xmax = 846.6931
				text = "W"
			intervals [2085]:
				xmin = 846.6931
				xmax = 846.7631
				text = "AH1"
			intervals [2086]:
				xmin = 846.7631
				xmax = 846.7931
				text = "T"
			intervals [2087]:
				xmin = 846.7931
				xmax = 846.9631
				text = "AO1"
			intervals [2088]:
				xmin = 846.9631
				xmax = 846.9931
				text = "L"
			intervals [2089]:
				xmin = 846.9931
				xmax = 847.0231
				text = "D"
			intervals [2090]:
				xmin = 847.0231
				xmax = 847.0531
				text = "UW1"
			intervals [2091]:
				xmin = 847.0531
				xmax = 847.0831
				text = "Y"
			intervals [2092]:
				xmin = 847.0831
				xmax = 847.1231
				text = "UW1"
			intervals [2093]:
				xmin = 847.1231
				xmax = 847.1831
				text = "HH"
			intervals [2094]:
				xmin = 847.1831
				xmax = 847.2431
				text = "AE1"
			intervals [2095]:
				xmin = 847.2431
				xmax = 847.3531
				text = "V"
			intervals [2096]:
				xmin = 847.3531
				xmax = 847.4331
				text = "T"
			intervals [2097]:
				xmin = 847.4331
				xmax = 847.4731
				text = "AH0"
			intervals [2098]:
				xmin = 847.4731
				xmax = 847.5631
				text = "D"
			intervals [2099]:
				xmin = 847.5631
				xmax = 847.6831
				text = "UW1"
			intervals [2100]:
				xmin = 847.6831
				xmax = 850.567
				text = ""
			intervals [2101]:
				xmin = 850.567
				xmax = 850.707
				text = "Y"
			intervals [2102]:
				xmin = 850.707
				xmax = 850.887
				text = "AE1"
			intervals [2103]:
				xmin = 850.887
				xmax = 850.9526
				text = ""
			intervals [2104]:
				xmin = 850.9526
				xmax = 851.0426
				text = "M"
			intervals [2105]:
				xmin = 851.0426
				xmax = 851.1026
				text = "HH"
			intervals [2106]:
				xmin = 851.1026
				xmax = 851.4826
				text = "M"
			intervals [2107]:
				xmin = 851.4826
				xmax = 854.3792
				text = ""
			intervals [2108]:
				xmin = 854.3792
				xmax = 854.4292
				text = "sil"
			intervals [2109]:
				xmin = 854.4292
				xmax = 854.4792
				text = "HH"
			intervals [2110]:
				xmin = 854.4792
				xmax = 854.5192
				text = "W"
			intervals [2111]:
				xmin = 854.5192
				xmax = 854.5692
				text = "AH1"
			intervals [2112]:
				xmin = 854.5692
				xmax = 854.5992
				text = "T"
			intervals [2113]:
				xmin = 854.5992
				xmax = 854.6692
				text = "ER0"
			intervals [2114]:
				xmin = 854.6692
				xmax = 854.7492
				text = "Y"
			intervals [2115]:
				xmin = 854.7492
				xmax = 854.7792
				text = "UH1"
			intervals [2116]:
				xmin = 854.7792
				xmax = 854.8392
				text = "R"
			intervals [2117]:
				xmin = 854.8392
				xmax = 854.8792
				text = "R"
			intervals [2118]:
				xmin = 854.8792
				xmax = 854.9392
				text = "IY0"
			intervals [2119]:
				xmin = 854.9392
				xmax = 854.9792
				text = "S"
			intervals [2120]:
				xmin = 854.9792
				xmax = 855.0792
				text = "P"
			intervals [2121]:
				xmin = 855.0792
				xmax = 855.1492
				text = "AA2"
			intervals [2122]:
				xmin = 855.1492
				xmax = 855.2492
				text = "N"
			intervals [2123]:
				xmin = 855.2492
				xmax = 855.3292
				text = "S"
			intervals [2124]:
				xmin = 855.3292
				xmax = 855.3692
				text = "AH0"
			intervals [2125]:
				xmin = 855.3692
				xmax = 855.4092
				text = "B"
			intervals [2126]:
				xmin = 855.4092
				xmax = 855.4792
				text = "IH1"
			intervals [2127]:
				xmin = 855.4792
				xmax = 855.6092
				text = "L"
			intervals [2128]:
				xmin = 855.6092
				xmax = 855.6492
				text = "AH0"
			intervals [2129]:
				xmin = 855.6492
				xmax = 855.6892
				text = "T"
			intervals [2130]:
				xmin = 855.6892
				xmax = 855.7892
				text = "IY0"
			intervals [2131]:
				xmin = 855.7892
				xmax = 855.9492
				text = "Z"
			intervals [2132]:
				xmin = 855.9492
				xmax = 855.9892
				text = "sp"
			intervals [2133]:
				xmin = 855.9892
				xmax = 856.7122
				text = ""
			intervals [2134]:
				xmin = 856.7122
				xmax = 856.7622
				text = "HH"
			intervals [2135]:
				xmin = 856.7622
				xmax = 856.7922
				text = "W"
			intervals [2136]:
				xmin = 856.7922
				xmax = 856.8522
				text = "AH1"
			intervals [2137]:
				xmin = 856.8522
				xmax = 856.8922
				text = "T"
			intervals [2138]:
				xmin = 856.8922
				xmax = 856.9322
				text = "D"
			intervals [2139]:
				xmin = 856.9322
				xmax = 856.9822
				text = "UW1"
			intervals [2140]:
				xmin = 856.9822
				xmax = 857.0422
				text = "DH"
			intervals [2141]:
				xmin = 857.0422
				xmax = 857.1722
				text = "EY1"
			intervals [2142]:
				xmin = 857.1722
				xmax = 857.2522
				text = "AE1"
			intervals [2143]:
				xmin = 857.2522
				xmax = 857.3622
				text = "S"
			intervals [2144]:
				xmin = 857.3622
				xmax = 857.3922
				text = "K"
			intervals [2145]:
				xmin = 857.3922
				xmax = 857.4522
				text = "Y"
			intervals [2146]:
				xmin = 857.4522
				xmax = 857.5522
				text = "UW1"
			intervals [2147]:
				xmin = 857.5522
				xmax = 857.5822
				text = "T"
			intervals [2148]:
				xmin = 857.5822
				xmax = 857.6122
				text = "IH0"
			intervals [2149]:
				xmin = 857.6122
				xmax = 857.6622
				text = "D"
			intervals [2150]:
				xmin = 857.6622
				xmax = 857.8722
				text = "UW1"
			intervals [2151]:
				xmin = 857.8722
				xmax = 869.8367
				text = ""
			intervals [2152]:
				xmin = 869.8367
				xmax = 869.9567
				text = "L"
			intervals [2153]:
				xmin = 869.9567
				xmax = 870.0167
				text = "AY1"
			intervals [2154]:
				xmin = 870.0167
				xmax = 870.1167
				text = "K"
			intervals [2155]:
				xmin = 870.1167
				xmax = 870.1967
				text = "Y"
			intervals [2156]:
				xmin = 870.1967
				xmax = 870.2467
				text = "EH1"
			intervals [2157]:
				xmin = 870.2467
				xmax = 870.3467
				text = "S"
			intervals [2158]:
				xmin = 870.3467
				xmax = 870.4167
				text = "T"
			intervals [2159]:
				xmin = 870.4167
				xmax = 870.4567
				text = "ER0"
			intervals [2160]:
				xmin = 870.4567
				xmax = 870.5067
				text = "D"
			intervals [2161]:
				xmin = 870.5067
				xmax = 870.6167
				text = "IY0"
			intervals [2162]:
				xmin = 870.6167
				xmax = 870.6867
				text = "W"
			intervals [2163]:
				xmin = 870.6867
				xmax = 870.7567
				text = "AH1"
			intervals [2164]:
				xmin = 870.7567
				xmax = 870.8067
				text = "T"
			intervals [2165]:
				xmin = 870.8067
				xmax = 870.8567
				text = "D"
			intervals [2166]:
				xmin = 870.8567
				xmax = 870.8867
				text = "IH1"
			intervals [2167]:
				xmin = 870.8867
				xmax = 870.9167
				text = "D"
			intervals [2168]:
				xmin = 870.9167
				xmax = 870.9767
				text = "Y"
			intervals [2169]:
				xmin = 870.9767
				xmax = 871.0767
				text = "UW1"
			intervals [2170]:
				xmin = 871.0767
				xmax = 871.1067
				text = "D"
			intervals [2171]:
				xmin = 871.1067
				xmax = 871.2667
				text = "UW1"
			intervals [2172]:
				xmin = 871.2667
				xmax = 871.747
				text = ""
			intervals [2173]:
				xmin = 871.747
				xmax = 871.777
				text = "F"
			intervals [2174]:
				xmin = 871.777
				xmax = 871.847
				text = "ER0"
			intervals [2175]:
				xmin = 871.847
				xmax = 871.907
				text = "M"
			intervals [2176]:
				xmin = 871.907
				xmax = 871.977
				text = "W"
			intervals [2177]:
				xmin = 871.977
				xmax = 872.007
				text = "IH1"
			intervals [2178]:
				xmin = 872.007
				xmax = 872.037
				text = "N"
			intervals [2179]:
				xmin = 872.037
				xmax = 872.087
				text = "Y"
			intervals [2180]:
				xmin = 872.087
				xmax = 872.237
				text = "UW1"
			intervals [2181]:
				xmin = 872.237
				xmax = 872.307
				text = "K"
			intervals [2182]:
				xmin = 872.307
				xmax = 872.417
				text = "EY1"
			intervals [2183]:
				xmin = 872.417
				xmax = 872.537
				text = "M"
			intervals [2184]:
				xmin = 872.537
				xmax = 872.627
				text = "IH1"
			intervals [2185]:
				xmin = 872.627
				xmax = 872.767
				text = "N"
			intervals [2186]:
				xmin = 872.767
				xmax = 872.857
				text = "T"
			intervals [2187]:
				xmin = 872.857
				xmax = 872.937
				text = "AH0"
			intervals [2188]:
				xmin = 872.937
				xmax = 873.007
				text = "W"
			intervals [2189]:
				xmin = 873.007
				xmax = 873.057
				text = "IH1"
			intervals [2190]:
				xmin = 873.057
				xmax = 873.097
				text = "N"
			intervals [2191]:
				xmin = 873.097
				xmax = 873.167
				text = "Y"
			intervals [2192]:
				xmin = 873.167
				xmax = 873.247
				text = "UW1"
			intervals [2193]:
				xmin = 873.247
				xmax = 873.347
				text = "L"
			intervals [2194]:
				xmin = 873.347
				xmax = 873.447
				text = "EH1"
			intervals [2195]:
				xmin = 873.447
				xmax = 873.497
				text = "F"
			intervals [2196]:
				xmin = 873.497
				xmax = 873.537
				text = "T"
			intervals [2197]:
				xmin = 873.537
				xmax = 880.8578
				text = ""
			intervals [2198]:
				xmin = 880.8578
				xmax = 880.9078
				text = "M"
			intervals [2199]:
				xmin = 880.9078
				xmax = 880.9778
				text = "HH"
			intervals [2200]:
				xmin = 880.9778
				xmax = 881.5878
				text = "M"
			intervals [2201]:
				xmin = 881.5878
				xmax = 892.7783
				text = ""
			intervals [2202]:
				xmin = 892.7783
				xmax = 892.8083
				text = "IH0"
			intervals [2203]:
				xmin = 892.8083
				xmax = 892.8383
				text = "F"
			intervals [2204]:
				xmin = 892.8383
				xmax = 892.8683
				text = "Y"
			intervals [2205]:
				xmin = 892.8683
				xmax = 892.9383
				text = "UW1"
			intervals [2206]:
				xmin = 892.9383
				xmax = 893.0483
				text = "HH"
			intervals [2207]:
				xmin = 893.0483
				xmax = 893.0783
				text = "AE1"
			intervals [2208]:
				xmin = 893.0783
				xmax = 893.1483
				text = "D"
			intervals [2209]:
				xmin = 893.1483
				xmax = 893.3383
				text = "AO1"
			intervals [2210]:
				xmin = 893.3383
				xmax = 893.4183
				text = "L"
			intervals [2211]:
				xmin = 893.4183
				xmax = 893.4483
				text = "DH"
			intervals [2212]:
				xmin = 893.4483
				xmax = 893.4783
				text = "AH1"
			intervals [2213]:
				xmin = 893.4783
				xmax = 893.5183
				text = "M"
			intervals [2214]:
				xmin = 893.5183
				xmax = 893.5983
				text = "AH1"
			intervals [2215]:
				xmin = 893.5983
				xmax = 893.6483
				text = "N"
			intervals [2216]:
				xmin = 893.6483
				xmax = 893.7083
				text = "IY0"
			intervals [2217]:
				xmin = 893.7083
				xmax = 893.7683
				text = "Y"
			intervals [2218]:
				xmin = 893.7683
				xmax = 893.8783
				text = "UW1"
			intervals [2219]:
				xmin = 893.8783
				xmax = 893.9383
				text = "W"
			intervals [2220]:
				xmin = 893.9383
				xmax = 894.0683
				text = "AO1"
			intervals [2221]:
				xmin = 894.0683
				xmax = 894.1383
				text = "N"
			intervals [2222]:
				xmin = 894.1383
				xmax = 894.2183
				text = "IH0"
			intervals [2223]:
				xmin = 894.2183
				xmax = 894.2483
				text = "D"
			intervals [2224]:
				xmin = 894.2483
				xmax = 894.3183
				text = "W"
			intervals [2225]:
				xmin = 894.3183
				xmax = 894.3583
				text = "AH1"
			intervals [2226]:
				xmin = 894.3583
				xmax = 894.4283
				text = "T"
			intervals [2227]:
				xmin = 894.4283
				xmax = 894.4583
				text = "W"
			intervals [2228]:
				xmin = 894.4583
				xmax = 894.4883
				text = "UH1"
			intervals [2229]:
				xmin = 894.4883
				xmax = 894.5583
				text = "D"
			intervals [2230]:
				xmin = 894.5583
				xmax = 894.6183
				text = "Y"
			intervals [2231]:
				xmin = 894.6183
				xmax = 894.7083
				text = "UW1"
			intervals [2232]:
				xmin = 894.7083
				xmax = 894.7883
				text = "B"
			intervals [2233]:
				xmin = 894.7883
				xmax = 894.9983
				text = "AY1"
			intervals [2234]:
				xmin = 894.9983
				xmax = 895.0583
				text = "W"
			intervals [2235]:
				xmin = 895.0583
				xmax = 895.1283
				text = "IH0"
			intervals [2236]:
				xmin = 895.1283
				xmax = 895.1683
				text = "TH"
			intervals [2237]:
				xmin = 895.1683
				xmax = 895.1983
				text = "IH0"
			intervals [2238]:
				xmin = 895.1983
				xmax = 895.2283
				text = "T"
			intervals [2239]:
				xmin = 895.2283
				xmax = 895.2983
				text = "sp"
			intervals [2240]:
				xmin = 895.2983
				xmax = 895.9488
				text = ""
			intervals [2241]:
				xmin = 895.9488
				xmax = 896.1088
				text = "IH0"
			intervals [2242]:
				xmin = 896.1088
				xmax = 896.1388
				text = "F"
			intervals [2243]:
				xmin = 896.1388
				xmax = 896.2288
				text = "Y"
			intervals [2244]:
				xmin = 896.2288
				xmax = 896.2688
				text = "UW1"
			intervals [2245]:
				xmin = 896.2688
				xmax = 896.3688
				text = "HH"
			intervals [2246]:
				xmin = 896.3688
				xmax = 896.4088
				text = "AE1"
			intervals [2247]:
				xmin = 896.4088
				xmax = 896.4588
				text = "D"
			intervals [2248]:
				xmin = 896.4588
				xmax = 896.7188
				text = "AO1"
			intervals [2249]:
				xmin = 896.7188
				xmax = 896.8288
				text = "L"
			intervals [2250]:
				xmin = 896.8288
				xmax = 896.8588
				text = "DH"
			intervals [2251]:
				xmin = 896.8588
				xmax = 896.8888
				text = "AH1"
			intervals [2252]:
				xmin = 896.8888
				xmax = 896.9288
				text = "M"
			intervals [2253]:
				xmin = 896.9288
				xmax = 897.0188
				text = "AH1"
			intervals [2254]:
				xmin = 897.0188
				xmax = 897.0688
				text = "N"
			intervals [2255]:
				xmin = 897.0688
				xmax = 897.1188
				text = "IY0"
			intervals [2256]:
				xmin = 897.1188
				xmax = 897.1888
				text = "Y"
			intervals [2257]:
				xmin = 897.1888
				xmax = 897.2788
				text = "UW1"
			intervals [2258]:
				xmin = 897.2788
				xmax = 897.4288
				text = "W"
			intervals [2259]:
				xmin = 897.4288
				xmax = 897.4788
				text = "AA1"
			intervals [2260]:
				xmin = 897.4788
				xmax = 897.5088
				text = "N"
			intervals [2261]:
				xmin = 897.5088
				xmax = 897.5388
				text = "T"
			intervals [2262]:
				xmin = 897.5388
				xmax = 897.5988
				text = "AH0"
			intervals [2263]:
				xmin = 897.5988
				xmax = 897.6388
				text = "D"
			intervals [2264]:
				xmin = 897.6388
				xmax = 897.7088
				text = "HH"
			intervals [2265]:
				xmin = 897.7088
				xmax = 897.7488
				text = "W"
			intervals [2266]:
				xmin = 897.7488
				xmax = 897.7788
				text = "AH1"
			intervals [2267]:
				xmin = 897.7788
				xmax = 897.8488
				text = "T"
			intervals [2268]:
				xmin = 897.8488
				xmax = 897.8788
				text = "W"
			intervals [2269]:
				xmin = 897.8788
				xmax = 897.9088
				text = "UH1"
			intervals [2270]:
				xmin = 897.9088
				xmax = 897.9788
				text = "D"
			intervals [2271]:
				xmin = 897.9788
				xmax = 898.0288
				text = "Y"
			intervals [2272]:
				xmin = 898.0288
				xmax = 898.0888
				text = "UW1"
			intervals [2273]:
				xmin = 898.0888
				xmax = 898.1588
				text = "D"
			intervals [2274]:
				xmin = 898.1588
				xmax = 898.2788
				text = "UW1"
			intervals [2275]:
				xmin = 898.2788
				xmax = 898.3088
				text = "W"
			intervals [2276]:
				xmin = 898.3088
				xmax = 898.3888
				text = "IH0"
			intervals [2277]:
				xmin = 898.3888
				xmax = 898.4788
				text = "TH"
			intervals [2278]:
				xmin = 898.4788
				xmax = 898.5288
				text = "IH1"
			intervals [2279]:
				xmin = 898.5288
				xmax = 898.8388
				text = "T"
			intervals [2280]:
				xmin = 898.8388
				xmax = 911.055
				text = ""
			intervals [2281]:
				xmin = 911.055
				xmax = 911.085
				text = "sil"
			intervals [2282]:
				xmin = 911.085
				xmax = 911.295
				text = "M"
			intervals [2283]:
				xmin = 911.295
				xmax = 911.385
				text = "HH"
			intervals [2284]:
				xmin = 911.385
				xmax = 911.455
				text = "M"
			intervals [2285]:
				xmin = 911.455
				xmax = 911.755
				text = "sp"
			intervals [2286]:
				xmin = 911.755
				xmax = 912.4651
				text = ""
			intervals [2287]:
				xmin = 912.4651
				xmax = 912.5551
				text = "W"
			intervals [2288]:
				xmin = 912.5551
				xmax = 912.5851
				text = "AH1"
			intervals [2289]:
				xmin = 912.5851
				xmax = 912.6251
				text = "T"
			intervals [2290]:
				xmin = 912.6251
				xmax = 912.6551
				text = "W"
			intervals [2291]:
				xmin = 912.6551
				xmax = 912.7151
				text = "UH1"
			intervals [2292]:
				xmin = 912.7151
				xmax = 912.7551
				text = "D"
			intervals [2293]:
				xmin = 912.7551
				xmax = 912.8051
				text = "Y"
			intervals [2294]:
				xmin = 912.8051
				xmax = 912.8551
				text = "UW1"
			intervals [2295]:
				xmin = 912.8551
				xmax = 912.9151
				text = "D"
			intervals [2296]:
				xmin = 912.9151
				xmax = 913.0151
				text = "UW1"
			intervals [2297]:
				xmin = 913.0151
				xmax = 913.0451
				text = "W"
			intervals [2298]:
				xmin = 913.0451
				xmax = 913.0851
				text = "IH1"
			intervals [2299]:
				xmin = 913.0851
				xmax = 913.1151
				text = "DH"
			intervals [2300]:
				xmin = 913.1151
				xmax = 913.1451
				text = "DH"
			intervals [2301]:
				xmin = 913.1451
				xmax = 913.1851
				text = "AH1"
			intervals [2302]:
				xmin = 913.1851
				xmax = 913.2551
				text = "M"
			intervals [2303]:
				xmin = 913.2551
				xmax = 913.3251
				text = "AH1"
			intervals [2304]:
				xmin = 913.3251
				xmax = 913.3751
				text = "N"
			intervals [2305]:
				xmin = 913.3751
				xmax = 913.4351
				text = "IY0"
			intervals [2306]:
				xmin = 913.4351
				xmax = 913.5151
				text = "Y"
			intervals [2307]:
				xmin = 913.5151
				xmax = 913.5651
				text = "UW1"
			intervals [2308]:
				xmin = 913.5651
				xmax = 913.7051
				text = "S"
			intervals [2309]:
				xmin = 913.7051
				xmax = 913.8051
				text = "EY1"
			intervals [2310]:
				xmin = 913.8051
				xmax = 913.8651
				text = "V"
			intervals [2311]:
				xmin = 913.8651
				xmax = 913.8951
				text = "D"
			intervals [2312]:
				xmin = 913.8951
				xmax = 913.9651
				text = "F"
			intervals [2313]:
				xmin = 913.9651
				xmax = 913.9951
				text = "R"
			intervals [2314]:
				xmin = 913.9951
				xmax = 914.0351
				text = "ER0"
			intervals [2315]:
				xmin = 914.0351
				xmax = 914.0751
				text = "Y"
			intervals [2316]:
				xmin = 914.0751
				xmax = 914.1951
				text = "ER0"
			intervals [2317]:
				xmin = 914.1951
				xmax = 914.3051
				text = "S"
			intervals [2318]:
				xmin = 914.3051
				xmax = 914.3851
				text = "EH1"
			intervals [2319]:
				xmin = 914.3851
				xmax = 914.4651
				text = "L"
			intervals [2320]:
				xmin = 914.4651
				xmax = 914.5951
				text = "F"
			intervals [2321]:
				xmin = 914.5951
				xmax = 918.1045
				text = ""
			intervals [2322]:
				xmin = 918.1045
				xmax = 918.1745
				text = "sil"
			intervals [2323]:
				xmin = 918.1745
				xmax = 918.3045
				text = "M"
			intervals [2324]:
				xmin = 918.3045
				xmax = 918.4145
				text = "HH"
			intervals [2325]:
				xmin = 918.4145
				xmax = 918.5645
				text = "M"
			intervals [2326]:
				xmin = 918.5645
				xmax = 918.6545
				text = "sp"
			intervals [2327]:
				xmin = 918.6545
				xmax = 919.7758
				text = ""
			intervals [2328]:
				xmin = 919.7758
				xmax = 919.8558
				text = "W"
			intervals [2329]:
				xmin = 919.8558
				xmax = 919.8958
				text = "UH1"
			intervals [2330]:
				xmin = 919.8958
				xmax = 919.9558
				text = "D"
			intervals [2331]:
				xmin = 919.9558
				xmax = 919.9858
				text = "Y"
			intervals [2332]:
				xmin = 919.9858
				xmax = 920.0558
				text = "UW1"
			intervals [2333]:
				xmin = 920.0558
				xmax = 920.1258
				text = "B"
			intervals [2334]:
				xmin = 920.1258
				xmax = 920.3158
				text = "AY1"
			intervals [2335]:
				xmin = 920.3158
				xmax = 920.3458
				text = "EH1"
			intervals [2336]:
				xmin = 920.3458
				xmax = 920.3758
				text = "N"
			intervals [2337]:
				xmin = 920.3758
				xmax = 920.4658
				text = "IY0"
			intervals [2338]:
				xmin = 920.4658
				xmax = 920.5058
				text = "TH"
			intervals [2339]:
				xmin = 920.5058
				xmax = 920.6158
				text = "IH2"
			intervals [2340]:
				xmin = 920.6158
				xmax = 920.6758
				text = "N"
			intervals [2341]:
				xmin = 920.6758
				xmax = 920.7458
				text = "S"
			intervals [2342]:
				xmin = 920.7458
				xmax = 920.8258
				text = "P"
			intervals [2343]:
				xmin = 920.8258
				xmax = 920.9058
				text = "EH1"
			intervals [2344]:
				xmin = 920.9058
				xmax = 921.0158
				text = "SH"
			intervals [2345]:
				xmin = 921.0158
				xmax = 921.0658
				text = "AH0"
			intervals [2346]:
				xmin = 921.0658
				xmax = 921.0958
				text = "L"
			intervals [2347]:
				xmin = 921.0958
				xmax = 928.5633
				text = ""
			intervals [2348]:
				xmin = 928.5633
				xmax = 928.6433
				text = "N"
			intervals [2349]:
				xmin = 928.6433
				xmax = 928.8633
				text = "OW1"
			intervals [2350]:
				xmin = 928.8633
				xmax = 928.9033
				text = "G"
			intervals [2351]:
				xmin = 928.9033
				xmax = 929.0633
				text = "OW1"
			intervals [2352]:
				xmin = 929.0633
				xmax = 929.1133
				text = "AH0"
			intervals [2353]:
				xmin = 929.1133
				xmax = 929.1633
				text = "HH"
			intervals [2354]:
				xmin = 929.1633
				xmax = 929.2233
				text = "EH1"
			intervals [2355]:
				xmin = 929.2233
				xmax = 929.3133
				text = "D"
			intervals [2356]:
				xmin = 929.3133
				xmax = 931.7057
				text = ""
			intervals [2357]:
				xmin = 931.7057
				xmax = 931.8157
				text = "HH"
			intervals [2358]:
				xmin = 931.8157
				xmax = 931.9057
				text = "AW1"
			intervals [2359]:
				xmin = 931.9057
				xmax = 931.9457
				text = "D"
			intervals [2360]:
				xmin = 931.9457
				xmax = 931.9757
				text = "IH0"
			intervals [2361]:
				xmin = 931.9757
				xmax = 932.0057
				text = "Z"
			intervals [2362]:
				xmin = 932.0057
				xmax = 932.0657
				text = "Y"
			intervals [2363]:
				xmin = 932.0657
				xmax = 932.1057
				text = "UH1"
			intervals [2364]:
				xmin = 932.1057
				xmax = 932.1857
				text = "R"
			intervals [2365]:
				xmin = 932.1857
				xmax = 932.2357
				text = "F"
			intervals [2366]:
				xmin = 932.2357
				xmax = 932.3657
				text = "AE1"
			intervals [2367]:
				xmin = 932.3657
				xmax = 932.4457
				text = "M"
			intervals [2368]:
				xmin = 932.4457
				xmax = 932.5057
				text = "L"
			intervals [2369]:
				xmin = 932.5057
				xmax = 932.5857
				text = "IY0"
			intervals [2370]:
				xmin = 932.5857
				xmax = 932.6657
				text = "S"
			intervals [2371]:
				xmin = 932.6657
				xmax = 932.7257
				text = "EH1"
			intervals [2372]:
				xmin = 932.7257
				xmax = 932.7957
				text = "L"
			intervals [2373]:
				xmin = 932.7957
				xmax = 932.8657
				text = "AH0"
			intervals [2374]:
				xmin = 932.8657
				xmax = 932.8957
				text = "B"
			intervals [2375]:
				xmin = 932.8957
				xmax = 932.9857
				text = "R"
			intervals [2376]:
				xmin = 932.9857
				xmax = 933.0257
				text = "EY2"
			intervals [2377]:
				xmin = 933.0257
				xmax = 933.0857
				text = "T"
			intervals [2378]:
				xmin = 933.0857
				xmax = 933.1857
				text = "K"
			intervals [2379]:
				xmin = 933.1857
				xmax = 933.2257
				text = "R"
			intervals [2380]:
				xmin = 933.2257
				xmax = 933.2857
				text = "IH1"
			intervals [2381]:
				xmin = 933.2857
				xmax = 933.4057
				text = "S"
			intervals [2382]:
				xmin = 933.4057
				xmax = 933.4557
				text = "M"
			intervals [2383]:
				xmin = 933.4557
				xmax = 933.5457
				text = "AH0"
			intervals [2384]:
				xmin = 933.5457
				xmax = 933.6857
				text = "S"
			intervals [2385]:
				xmin = 933.6857
				xmax = 942.7357
				text = "sp"
			intervals [2386]:
				xmin = 942.7357
				xmax = 943.1757
				text = "OW1"
			intervals [2387]:
				xmin = 943.1757
				xmax = 955.2481
				text = ""
			intervals [2388]:
				xmin = 955.2481
				xmax = 955.2881
				text = "sil"
			intervals [2389]:
				xmin = 955.2881
				xmax = 955.3281
				text = "HH"
			intervals [2390]:
				xmin = 955.3281
				xmax = 955.3881
				text = "W"
			intervals [2391]:
				xmin = 955.3881
				xmax = 955.4181
				text = "AH1"
			intervals [2392]:
				xmin = 955.4181
				xmax = 955.4481
				text = "T"
			intervals [2393]:
				xmin = 955.4481
				xmax = 955.4881
				text = "W"
			intervals [2394]:
				xmin = 955.4881
				xmax = 955.5281
				text = "AH0"
			intervals [2395]:
				xmin = 955.5281
				xmax = 955.5881
				text = "Z"
			intervals [2396]:
				xmin = 955.5881
				xmax = 955.6181
				text = "DH"
			intervals [2397]:
				xmin = 955.6181
				xmax = 955.6581
				text = "AH0"
			intervals [2398]:
				xmin = 955.6581
				xmax = 955.7081
				text = "B"
			intervals [2399]:
				xmin = 955.7081
				xmax = 955.8081
				text = "EH1"
			intervals [2400]:
				xmin = 955.8081
				xmax = 955.8881
				text = "S"
			intervals [2401]:
				xmin = 955.8881
				xmax = 955.9181
				text = "T"
			intervals [2402]:
				xmin = 955.9181
				xmax = 955.9481
				text = "TH"
			intervals [2403]:
				xmin = 955.9481
				xmax = 956.0181
				text = "IH1"
			intervals [2404]:
				xmin = 956.0181
				xmax = 956.0881
				text = "NG"
			intervals [2405]:
				xmin = 956.0881
				xmax = 956.1581
				text = "Y"
			intervals [2406]:
				xmin = 956.1581
				xmax = 956.1881
				text = "UW1"
			intervals [2407]:
				xmin = 956.1881
				xmax = 956.2481
				text = "EH1"
			intervals [2408]:
				xmin = 956.2481
				xmax = 956.2981
				text = "V"
			intervals [2409]:
				xmin = 956.2981
				xmax = 956.4081
				text = "ER0"
			intervals [2410]:
				xmin = 956.4081
				xmax = 956.4681
				text = "G"
			intervals [2411]:
				xmin = 956.4681
				xmax = 956.5681
				text = "AA1"
			intervals [2412]:
				xmin = 956.5681
				xmax = 956.6481
				text = "T"
			intervals [2413]:
				xmin = 956.6481
				xmax = 956.7181
				text = "F"
			intervals [2414]:
				xmin = 956.7181
				xmax = 956.7481
				text = "R"
			intervals [2415]:
				xmin = 956.7481
				xmax = 956.8181
				text = "ER0"
			intervals [2416]:
				xmin = 956.8181
				xmax = 956.8881
				text = "K"
			intervals [2417]:
				xmin = 956.8881
				xmax = 956.9181
				text = "R"
			intervals [2418]:
				xmin = 956.9181
				xmax = 956.9981
				text = "IH1"
			intervals [2419]:
				xmin = 956.9981
				xmax = 957.1081
				text = "S"
			intervals [2420]:
				xmin = 957.1081
				xmax = 957.1481
				text = "M"
			intervals [2421]:
				xmin = 957.1481
				xmax = 957.2481
				text = "AH0"
			intervals [2422]:
				xmin = 957.2481
				xmax = 957.3981
				text = "S"
			intervals [2423]:
				xmin = 957.3981
				xmax = 957.4481
				text = "sp"
			intervals [2424]:
				xmin = 957.4481
				xmax = 958.962
				text = ""
			intervals [2425]:
				xmin = 958.962
				xmax = 959.032
				text = "D"
			intervals [2426]:
				xmin = 959.032
				xmax = 959.062
				text = "UW1"
			intervals [2427]:
				xmin = 959.062
				xmax = 959.092
				text = "Y"
			intervals [2428]:
				xmin = 959.092
				xmax = 959.122
				text = "UW1"
			intervals [2429]:
				xmin = 959.122
				xmax = 959.152
				text = "R"
			intervals [2430]:
				xmin = 959.152
				xmax = 959.212
				text = "IY0"
			intervals [2431]:
				xmin = 959.212
				xmax = 959.262
				text = "M"
			intervals [2432]:
				xmin = 959.262
				xmax = 959.332
				text = "EH1"
			intervals [2433]:
				xmin = 959.332
				xmax = 959.362
				text = "M"
			intervals [2434]:
				xmin = 959.362
				xmax = 959.402
				text = "B"
			intervals [2435]:
				xmin = 959.402
				xmax = 959.472
				text = "ER0"
			intervals [2436]:
				xmin = 959.472
				xmax = 967.9686
				text = ""
			intervals [2437]:
				xmin = 967.9686
				xmax = 968.1486
				text = "M"
			intervals [2438]:
				xmin = 968.1486
				xmax = 968.2286
				text = "HH"
			intervals [2439]:
				xmin = 968.2286
				xmax = 968.4186
				text = "M"
			intervals [2440]:
				xmin = 968.4186
				xmax = 968.4486
				text = "sp"
			intervals [2441]:
				xmin = 968.4486
				xmax = 968.5495
				text = ""
			intervals [2442]:
				xmin = 968.5495
				xmax = 968.6295
				text = "W"
			intervals [2443]:
				xmin = 968.6295
				xmax = 968.6695
				text = "AH1"
			intervals [2444]:
				xmin = 968.6695
				xmax = 968.7395
				text = "T"
			intervals [2445]:
				xmin = 968.7395
				xmax = 968.7795
				text = "W"
			intervals [2446]:
				xmin = 968.7795
				xmax = 968.8395
				text = "ER1"
			intervals [2447]:
				xmin = 968.8395
				xmax = 968.9195
				text = "DH"
			intervals [2448]:
				xmin = 968.9195
				xmax = 969.0795
				text = "EY1"
			intervals [2449]:
				xmin = 969.0795
				xmax = 969.1595
				text = "L"
			intervals [2450]:
				xmin = 969.1595
				xmax = 969.2495
				text = "AY1"
			intervals [2451]:
				xmin = 969.2495
				xmax = 969.2795
				text = "K"
			intervals [2452]:
				xmin = 969.2795
				xmax = 984.9581
				text = ""
			intervals [2453]:
				xmin = 984.9581
				xmax = 985.0181
				text = "W"
			intervals [2454]:
				xmin = 985.0181
				xmax = 985.0681
				text = "ER0"
			intervals [2455]:
				xmin = 985.0681
				xmax = 985.0981
				text = "Y"
			intervals [2456]:
				xmin = 985.0981
				xmax = 985.2381
				text = "UW1"
			intervals [2457]:
				xmin = 985.2381
				xmax = 985.5081
				text = "EH1"
			intervals [2458]:
				xmin = 985.5081
				xmax = 985.5681
				text = "V"
			intervals [2459]:
				xmin = 985.5681
				xmax = 985.5981
				text = "ER0"
			intervals [2460]:
				xmin = 985.5981
				xmax = 985.6522
				text = ""
			intervals [2461]:
				xmin = 985.6522
				xmax = 985.6822
				text = "sil"
			intervals [2462]:
				xmin = 985.6822
				xmax = 985.7722
				text = "IH1"
			intervals [2463]:
				xmin = 985.7722
				xmax = 985.8322
				text = "N"
			intervals [2464]:
				xmin = 985.8322
				xmax = 985.9122
				text = "AH0"
			intervals [2465]:
				xmin = 985.9122
				xmax = 985.9822
				text = "S"
			intervals [2466]:
				xmin = 985.9822
				xmax = 986.0922
				text = "IH2"
			intervals [2467]:
				xmin = 986.0922
				xmax = 986.1622
				text = "CH"
			intervals [2468]:
				xmin = 986.1622
				xmax = 986.3122
				text = "UW0"
			intervals [2469]:
				xmin = 986.3122
				xmax = 986.4122
				text = "EY1"
			intervals [2470]:
				xmin = 986.4122
				xmax = 986.5022
				text = "SH"
			intervals [2471]:
				xmin = 986.5022
				xmax = 986.5522
				text = "AH0"
			intervals [2472]:
				xmin = 986.5522
				xmax = 986.6322
				text = "N"
			intervals [2473]:
				xmin = 986.6322
				xmax = 986.6722
				text = "W"
			intervals [2474]:
				xmin = 986.6722
				xmax = 986.7022
				text = "EH1"
			intervals [2475]:
				xmin = 986.7022
				xmax = 986.7422
				text = "R"
			intervals [2476]:
				xmin = 986.7422
				xmax = 986.7922
				text = "Y"
			intervals [2477]:
				xmin = 986.7922
				xmax = 986.8822
				text = "UW1"
			intervals [2478]:
				xmin = 986.8822
				xmax = 986.9322
				text = "TH"
			intervals [2479]:
				xmin = 986.9322
				xmax = 987.0422
				text = "AO1"
			intervals [2480]:
				xmin = 987.0422
				xmax = 987.1022
				text = "T"
			intervals [2481]:
				xmin = 987.1022
				xmax = 987.1422
				text = "Y"
			intervals [2482]:
				xmin = 987.1422
				xmax = 987.2322
				text = "UW1"
			intervals [2483]:
				xmin = 987.2322
				xmax = 987.2822
				text = "M"
			intervals [2484]:
				xmin = 987.2822
				xmax = 987.3622
				text = "AY1"
			intervals [2485]:
				xmin = 987.3622
				xmax = 987.4622
				text = "T"
			intervals [2486]:
				xmin = 987.4622
				xmax = 987.5122
				text = "B"
			intervals [2487]:
				xmin = 987.5122
				xmax = 987.6322
				text = "IY1"
			intervals [2488]:
				xmin = 987.6322
				xmax = 987.7222
				text = "K"
			intervals [2489]:
				xmin = 987.7222
				xmax = 987.8422
				text = "IH1"
			intervals [2490]:
				xmin = 987.8422
				xmax = 988.0022
				text = "L"
			intervals [2491]:
				xmin = 988.0022
				xmax = 988.0422
				text = "D"
			intervals [2492]:
				xmin = 988.0422
				xmax = 988.1622
				text = "sp"
			intervals [2493]:
				xmin = 988.1622
				xmax = 988.5877
				text = ""
			intervals [2494]:
				xmin = 988.5877
				xmax = 988.6177
				text = "W"
			intervals [2495]:
				xmin = 988.6177
				xmax = 988.6477
				text = "EH1"
			intervals [2496]:
				xmin = 988.6477
				xmax = 988.6777
				text = "R"
			intervals [2497]:
				xmin = 988.6777
				xmax = 988.7077
				text = "Y"
			intervals [2498]:
				xmin = 988.7077
				xmax = 988.7477
				text = "UW1"
			intervals [2499]:
				xmin = 988.7477
				xmax = 988.8477
				text = "M"
			intervals [2500]:
				xmin = 988.8477
				xmax = 988.9577
				text = "AY1"
			intervals [2501]:
				xmin = 988.9577
				xmax = 989.0377
				text = "T"
			intervals [2502]:
				xmin = 989.0377
				xmax = 989.0677
				text = "sp"
			intervals [2503]:
				xmin = 989.0677
				xmax = 989.1477
				text = "D"
			intervals [2504]:
				xmin = 989.1477
				xmax = 989.4577
				text = "AY1"
			intervals [2505]:
				xmin = 989.4577
				xmax = 991.3564
				text = ""
			intervals [2506]:
				xmin = 991.3564
				xmax = 991.4264
				text = "sil"
			intervals [2507]:
				xmin = 991.4264
				xmax = 991.6464
				text = "OW1"
			intervals [2508]:
				xmin = 991.6464
				xmax = 991.6764
				text = "Y"
			intervals [2509]:
				xmin = 991.6764
				xmax = 991.8864
				text = "AE1"
			intervals [2510]:
				xmin = 991.8864
				xmax = 992.8965
				text = ""
			intervals [2511]:
				xmin = 992.8965
				xmax = 992.9265
				text = "HH"
			intervals [2512]:
				xmin = 992.9265
				xmax = 992.9665
				text = "W"
			intervals [2513]:
				xmin = 992.9665
				xmax = 993.0265
				text = "AH1"
			intervals [2514]:
				xmin = 993.0265
				xmax = 993.0865
				text = "T"
			intervals [2515]:
				xmin = 993.0865
				xmax = 993.1265
				text = "HH"
			intervals [2516]:
				xmin = 993.1265
				xmax = 993.2065
				text = "AE1"
			intervals [2517]:
				xmin = 993.2065
				xmax = 993.2365
				text = "P"
			intervals [2518]:
				xmin = 993.2365
				xmax = 993.2665
				text = "AH0"
			intervals [2519]:
				xmin = 993.2665
				xmax = 993.2965
				text = "N"
			intervals [2520]:
				xmin = 993.2965
				xmax = 993.3265
				text = "D"
			intervals [2521]:
				xmin = 993.3265
				xmax = 999.2667
				text = ""
			intervals [2522]:
				xmin = 999.2667
				xmax = 999.3367
				text = "HH"
			intervals [2523]:
				xmin = 999.3367
				xmax = 999.3767
				text = "W"
			intervals [2524]:
				xmin = 999.3767
				xmax = 999.4167
				text = "AH1"
			intervals [2525]:
				xmin = 999.4167
				xmax = 999.4967
				text = "T"
			intervals [2526]:
				xmin = 999.4967
				xmax = 999.5467
				text = "W"
			intervals [2527]:
				xmin = 999.5467
				xmax = 999.5867
				text = "AH0"
			intervals [2528]:
				xmin = 999.5867
				xmax = 999.6367
				text = "Z"
			intervals [2529]:
				xmin = 999.6367
				xmax = 999.6667
				text = "DH"
			intervals [2530]:
				xmin = 999.6667
				xmax = 999.7267
				text = "AH0"
			intervals [2531]:
				xmin = 999.7267
				xmax = 999.8167
				text = "S"
			intervals [2532]:
				xmin = 999.8167
				xmax = 999.9167
				text = "IH2"
			intervals [2533]:
				xmin = 999.9167
				xmax = 999.9967
				text = "CH"
			intervals [2534]:
				xmin = 999.9967
				xmax = 1000.1367
				text = "UW0"
			intervals [2535]:
				xmin = 1000.1367
				xmax = 1000.2467
				text = "EY1"
			intervals [2536]:
				xmin = 1000.2467
				xmax = 1000.3467
				text = "SH"
			intervals [2537]:
				xmin = 1000.3467
				xmax = 1000.4667
				text = "AH0"
			intervals [2538]:
				xmin = 1000.4667
				xmax = 1000.4967
				text = "N"
			intervals [2539]:
				xmin = 1000.4967
				xmax = 1000.5567
				text = "DH"
			intervals [2540]:
				xmin = 1000.5567
				xmax = 1000.6767
				text = "OW1"
			intervals [2541]:
				xmin = 1000.6767
				xmax = 1003.6892
				text = ""
			intervals [2542]:
				xmin = 1003.6892
				xmax = 1003.7192
				text = "sil"
			intervals [2543]:
				xmin = 1003.7192
				xmax = 1003.9092
				text = "OW1"
			intervals [2544]:
				xmin = 1003.9092
				xmax = 1003.9792
				text = "Y"
			intervals [2545]:
				xmin = 1003.9792
				xmax = 1004.2292
				text = "AE1"
			intervals [2546]:
				xmin = 1004.2292
				xmax = 1005.4401
				text = ""
			intervals [2547]:
				xmin = 1005.4401
				xmax = 1005.5701
				text = "HH"
			intervals [2548]:
				xmin = 1005.5701
				xmax = 1005.6401
				text = "W"
			intervals [2549]:
				xmin = 1005.6401
				xmax = 1005.6801
				text = "AH1"
			intervals [2550]:
				xmin = 1005.6801
				xmax = 1005.7101
				text = "T"
			intervals [2551]:
				xmin = 1005.7101
				xmax = 1005.8001
				text = "IH1"
			intervals [2552]:
				xmin = 1005.8001
				xmax = 1005.8601
				text = "N"
			intervals [2553]:
				xmin = 1005.8601
				xmax = 1005.9201
				text = "AH0"
			intervals [2554]:
				xmin = 1005.9201
				xmax = 1006.0001
				text = "sp"
			intervals [2555]:
				xmin = 1006.0001
				xmax = 1006.0701
				text = "F"
			intervals [2556]:
				xmin = 1006.0701
				xmax = 1006.2201
				text = "AY1"
			intervals [2557]:
				xmin = 1006.2201
				xmax = 1006.2601
				text = "T"
			intervals [2558]:
				xmin = 1006.2601
				xmax = 1006.4001
				text = "ER0"
			intervals [2559]:
				xmin = 1006.4001
				xmax = 1006.4601
				text = "S"
			intervals [2560]:
				xmin = 1006.4601
				xmax = 1006.5201
				text = "AH1"
			intervals [2561]:
				xmin = 1006.5201
				xmax = 1006.5601
				text = "M"
			intervals [2562]:
				xmin = 1006.5601
				xmax = 1006.6501
				text = "TH"
			intervals [2563]:
				xmin = 1006.6501
				xmax = 1006.6801
				text = "IH0"
			intervals [2564]:
				xmin = 1006.6801
				xmax = 1006.7101
				text = "N"
			intervals [2565]:
				xmin = 1006.7101
				xmax = 1007.9262
				text = "sp"
			intervals [2566]:
				xmin = 1007.9262
				xmax = 1008.0162
				text = "IH1"
			intervals [2567]:
				xmin = 1008.0162
				xmax = 1008.0662
				text = "N"
			intervals [2568]:
				xmin = 1008.0662
				xmax = 1008.1562
				text = "AH0"
			intervals [2569]:
				xmin = 1008.1562
				xmax = 1008.2962
				text = "F"
			intervals [2570]:
				xmin = 1008.2962
				xmax = 1008.3962
				text = "AY1"
			intervals [2571]:
				xmin = 1008.3962
				xmax = 1008.4562
				text = "T"
			intervals [2572]:
				xmin = 1008.4562
				xmax = 1008.5762
				text = "ER0"
			intervals [2573]:
				xmin = 1008.5762
				xmax = 1008.7562
				text = "S"
			intervals [2574]:
				xmin = 1008.7562
				xmax = 1008.7862
				text = "AH1"
			intervals [2575]:
				xmin = 1008.7862
				xmax = 1008.8162
				text = "M"
			intervals [2576]:
				xmin = 1008.8162
				xmax = 1008.8862
				text = "TH"
			intervals [2577]:
				xmin = 1008.8862
				xmax = 1008.9262
				text = "IH0"
			intervals [2578]:
				xmin = 1008.9262
				xmax = 1008.9562
				text = "NG"
			intervals [2579]:
				xmin = 1008.9562
				xmax = 1009.1662
				text = "ER0"
			intervals [2580]:
				xmin = 1009.1662
				xmax = 1009.2962
				text = "sp"
			intervals [2581]:
				xmin = 1009.2962
				xmax = 1026.9915
				text = ""
			intervals [2582]:
				xmin = 1026.9915
				xmax = 1027.1715
				text = "M"
			intervals [2583]:
				xmin = 1027.1715
				xmax = 1027.2115
				text = "HH"
			intervals [2584]:
				xmin = 1027.2115
				xmax = 1027.5915
				text = "M"
			intervals [2585]:
				xmin = 1027.5915
				xmax = 1027.7215
				text = "sp"
			intervals [2586]:
				xmin = 1027.7215
				xmax = 1029.7497
				text = ""
			intervals [2587]:
				xmin = 1029.7497
				xmax = 1029.8697
				text = "S"
			intervals [2588]:
				xmin = 1029.8697
				xmax = 1029.9197
				text = "AH1"
			intervals [2589]:
				xmin = 1029.9197
				xmax = 1030.0097
				text = "M"
			intervals [2590]:
				xmin = 1030.0097
				xmax = 1030.0897
				text = "T"
			intervals [2591]:
				xmin = 1030.0897
				xmax = 1030.1797
				text = "AY2"
			intervals [2592]:
				xmin = 1030.1797
				xmax = 1030.2197
				text = "M"
			intervals [2593]:
				xmin = 1030.2197
				xmax = 1030.2797
				text = "Z"
			intervals [2594]:
				xmin = 1030.2797
				xmax = 1030.3297
				text = "P"
			intervals [2595]:
				xmin = 1030.3297
				xmax = 1030.4397
				text = "IY1"
			intervals [2596]:
				xmin = 1030.4397
				xmax = 1030.4797
				text = "P"
			intervals [2597]:
				xmin = 1030.4797
				xmax = 1030.5097
				text = "AH0"
			intervals [2598]:
				xmin = 1030.5097
				xmax = 1030.5697
				text = "L"
			intervals [2599]:
				xmin = 1030.5697
				xmax = 1030.6897
				text = "S"
			intervals [2600]:
				xmin = 1030.6897
				xmax = 1030.7797
				text = "EY1"
			intervals [2601]:
				xmin = 1030.7797
				xmax = 1030.8397
				text = "DH"
			intervals [2602]:
				xmin = 1030.8397
				xmax = 1030.8697
				text = "AE1"
			intervals [2603]:
				xmin = 1030.8697
				xmax = 1030.9197
				text = "T"
			intervals [2604]:
				xmin = 1030.9197
				xmax = 1030.9897
				text = "W"
			intervals [2605]:
				xmin = 1030.9897
				xmax = 1031.0397
				text = "AH2"
			intervals [2606]:
				xmin = 1031.0397
				xmax = 1031.0997
				text = "T"
			intervals [2607]:
				xmin = 1031.0997
				xmax = 1031.1497
				text = "EH1"
			intervals [2608]:
				xmin = 1031.1497
				xmax = 1031.1997
				text = "V"
			intervals [2609]:
				xmin = 1031.1997
				xmax = 1031.2997
				text = "ER0"
			intervals [2610]:
				xmin = 1031.2997
				xmax = 1031.3597
				text = "S"
			intervals [2611]:
				xmin = 1031.3597
				xmax = 1031.3997
				text = "G"
			intervals [2612]:
				xmin = 1031.3997
				xmax = 1031.4397
				text = "AA1"
			intervals [2613]:
				xmin = 1031.4397
				xmax = 1031.4997
				text = "N"
			intervals [2614]:
				xmin = 1031.4997
				xmax = 1031.5797
				text = "AH0"
			intervals [2615]:
				xmin = 1031.5797
				xmax = 1031.6397
				text = "HH"
			intervals [2616]:
				xmin = 1031.6397
				xmax = 1031.7697
				text = "AE1"
			intervals [2617]:
				xmin = 1031.7697
				xmax = 1031.8597
				text = "P"
			intervals [2618]:
				xmin = 1031.8597
				xmax = 1031.8897
				text = "AH0"
			intervals [2619]:
				xmin = 1031.8897
				xmax = 1031.9297
				text = "N"
			intervals [2620]:
				xmin = 1031.9297
				xmax = 1032.0197
				text = "IH1"
			intervals [2621]:
				xmin = 1032.0197
				xmax = 1032.0997
				text = "Z"
			intervals [2622]:
				xmin = 1032.0997
				xmax = 1032.1697
				text = "G"
			intervals [2623]:
				xmin = 1032.1697
				xmax = 1032.2097
				text = "AA1"
			intervals [2624]:
				xmin = 1032.2097
				xmax = 1032.2597
				text = "N"
			intervals [2625]:
				xmin = 1032.2597
				xmax = 1032.3497
				text = "AH0"
			intervals [2626]:
				xmin = 1032.3497
				xmax = 1032.4097
				text = "HH"
			intervals [2627]:
				xmin = 1032.4097
				xmax = 1032.4597
				text = "AE1"
			intervals [2628]:
				xmin = 1032.4597
				xmax = 1032.4897
				text = "P"
			intervals [2629]:
				xmin = 1032.4897
				xmax = 1032.5197
				text = "AH0"
			intervals [2630]:
				xmin = 1032.5197
				xmax = 1032.5497
				text = "N"
			intervals [2631]:
				xmin = 1032.5497
				xmax = 1035.0236
				text = ""
			intervals [2632]:
				xmin = 1035.0236
				xmax = 1035.0736
				text = "Y"
			intervals [2633]:
				xmin = 1035.0736
				xmax = 1035.1536
				text = "UW1"
			intervals [2634]:
				xmin = 1035.1536
				xmax = 1035.2036
				text = "B"
			intervals [2635]:
				xmin = 1035.2036
				xmax = 1035.2336
				text = "IH0"
			intervals [2636]:
				xmin = 1035.2336
				xmax = 1035.3136
				text = "L"
			intervals [2637]:
				xmin = 1035.3136
				xmax = 1035.3536
				text = "IY1"
			intervals [2638]:
				xmin = 1035.3536
				xmax = 1035.4136
				text = "V"
			intervals [2639]:
				xmin = 1035.4136
				xmax = 1035.4736
				text = "IH0"
			intervals [2640]:
				xmin = 1035.4736
				xmax = 1035.5036
				text = "N"
			intervals [2641]:
				xmin = 1035.5036
				xmax = 1035.5336
				text = "DH"
			intervals [2642]:
				xmin = 1035.5336
				xmax = 1035.6936
				text = "AH0"
			intervals [2643]:
				xmin = 1035.6936
				xmax = 1035.7236
				text = "T"
			intervals [2644]:
				xmin = 1035.7236
				xmax = 1035.8036
				text = "sp"
			intervals [2645]:
				xmin = 1035.8036
				xmax = 1037.3379
				text = ""
			intervals [2646]:
				xmin = 1037.3379
				xmax = 1037.4179
				text = "DH"
			intervals [2647]:
				xmin = 1037.4179
				xmax = 1037.4479
				text = "EH1"
			intervals [2648]:
				xmin = 1037.4479
				xmax = 1037.4779
				text = "R"
			intervals [2649]:
				xmin = 1037.4779
				xmax = 1037.5279
				text = "Z"
			intervals [2650]:
				xmin = 1037.5279
				xmax = 1037.5879
				text = "N"
			intervals [2651]:
				xmin = 1037.5879
				xmax = 1037.6279
				text = "AA1"
			intervals [2652]:
				xmin = 1037.6279
				xmax = 1037.7079
				text = "T"
			intervals [2653]:
				xmin = 1037.7079
				xmax = 1037.7779
				text = "M"
			intervals [2654]:
				xmin = 1037.7779
				xmax = 1037.8679
				text = "AH1"
			intervals [2655]:
				xmin = 1037.8679
				xmax = 1037.9679
				text = "CH"
			intervals [2656]:
				xmin = 1037.9679
				xmax = 1038.0179
				text = "Y"
			intervals [2657]:
				xmin = 1038.0179
				xmax = 1038.0679
				text = "UW1"
			intervals [2658]:
				xmin = 1038.0679
				xmax = 1038.0979
				text = "K"
			intervals [2659]:
				xmin = 1038.0979
				xmax = 1038.1679
				text = "AE1"
			intervals [2660]:
				xmin = 1038.1679
				xmax = 1038.1979
				text = "N"
			intervals [2661]:
				xmin = 1038.1979
				xmax = 1038.2579
				text = "D"
			intervals [2662]:
				xmin = 1038.2579
				xmax = 1038.3779
				text = "UW1"
			intervals [2663]:
				xmin = 1038.3779
				xmax = 1038.4179
				text = "T"
			intervals [2664]:
				xmin = 1038.4179
				xmax = 1038.4779
				text = "IH0"
			intervals [2665]:
				xmin = 1038.4779
				xmax = 1038.6379
				text = "CH"
			intervals [2666]:
				xmin = 1038.6379
				xmax = 1038.8479
				text = "EY1"
			intervals [2667]:
				xmin = 1038.8479
				xmax = 1038.8979
				text = "N"
			intervals [2668]:
				xmin = 1038.8979
				xmax = 1039.1379
				text = "JH"
			intervals [2669]:
				xmin = 1039.1379
				xmax = 1039.7366
				text = ""
			intervals [2670]:
				xmin = 1039.7366
				xmax = 1039.7766
				text = "HH"
			intervals [2671]:
				xmin = 1039.7766
				xmax = 1039.8066
				text = "W"
			intervals [2672]:
				xmin = 1039.8066
				xmax = 1039.8566
				text = "AH1"
			intervals [2673]:
				xmin = 1039.8566
				xmax = 1039.9266
				text = "T"
			intervals [2674]:
				xmin = 1039.9266
				xmax = 1039.9766
				text = "S"
			intervals [2675]:
				xmin = 1039.9766
				xmax = 1040.0266
				text = "G"
			intervals [2676]:
				xmin = 1040.0266
				xmax = 1040.0866
				text = "AH1"
			intervals [2677]:
				xmin = 1040.0866
				xmax = 1040.1366
				text = "N"
			intervals [2678]:
				xmin = 1040.1366
				xmax = 1040.1866
				text = "AH0"
			intervals [2679]:
				xmin = 1040.1866
				xmax = 1040.2566
				text = "HH"
			intervals [2680]:
				xmin = 1040.2566
				xmax = 1040.3666
				text = "AE1"
			intervals [2681]:
				xmin = 1040.3666
				xmax = 1040.4566
				text = "P"
			intervals [2682]:
				xmin = 1040.4566
				xmax = 1040.4866
				text = "AH0"
			intervals [2683]:
				xmin = 1040.4866
				xmax = 1040.5166
				text = "N"
			intervals [2684]:
				xmin = 1040.5166
				xmax = 1042.989977324263
				text = ""
	item [3]:
		class = "IntervalTier"
		name = "DCA_se1_ag4_m_01 - words"
		xmin = 0.0
		xmax = 1042.989977324263
		intervals: size = 1630
			intervals [1]:
				xmin = 0.0
				xmax = 4.0826
				text = ""
			intervals [2]:
				xmin = 4.0826
				xmax = 4.5526
				text = "well"
			intervals [3]:
				xmin = 4.5526
				xmax = 5.1326
				text = "um"
			intervals [4]:
				xmin = 5.1326
				xmax = 8.1366
				text = ""
			intervals [5]:
				xmin = 8.1366
				xmax = 8.2466
				text = "i"
			intervals [6]:
				xmin = 8.2466
				xmax = 8.7066
				text = "played"
			intervals [7]:
				xmin = 8.7066
				xmax = 9.0166
				text = "uh"
			intervals [8]:
				xmin = 9.0166
				xmax = 9.9066
				text = "baseball"
			intervals [9]:
				xmin = 9.9066
				xmax = 10.0527
				text = ""
			intervals [10]:
				xmin = 10.0527
				xmax = 10.3227
				text = "when"
			intervals [11]:
				xmin = 10.3227
				xmax = 10.4127
				text = "i"
			intervals [12]:
				xmin = 10.4127
				xmax = 10.5927
				text = "was"
			intervals [13]:
				xmin = 10.5927
				xmax = 10.6827
				text = "a"
			intervals [14]:
				xmin = 10.6827
				xmax = 11.0527
				text = "kid"
			intervals [15]:
				xmin = 11.0527
				xmax = 11.1927
				text = "we"
			intervals [16]:
				xmin = 11.1927
				xmax = 11.2527
				text = "d"
			intervals [17]:
				xmin = 11.2527
				xmax = 11.2827
				text = ""
			intervals [18]:
				xmin = 11.2827
				xmax = 11.5327
				text = "call"
			intervals [19]:
				xmin = 11.5327
				xmax = 11.5927
				text = "it"
			intervals [20]:
				xmin = 11.5927
				xmax = 12.3227
				text = "stickball"
			intervals [21]:
				xmin = 12.3227
				xmax = 12.6223
				text = ""
			intervals [22]:
				xmin = 12.6223
				xmax = 12.9223
				text = "atlanta"
			intervals [23]:
				xmin = 12.9223
				xmax = 16.8855
				text = ""
			intervals [24]:
				xmin = 16.8855
				xmax = 17.5355
				text = "mm-mm"
			intervals [25]:
				xmin = 17.5355
				xmax = 19.5296
				text = ""
			intervals [26]:
				xmin = 19.5296
				xmax = 19.8596
				text = "one"
			intervals [27]:
				xmin = 19.8596
				xmax = 20.1596
				text = "other"
			intervals [28]:
				xmin = 20.1596
				xmax = 20.7396
				text = "game"
			intervals [29]:
				xmin = 20.7396
				xmax = 20.8696
				text = "we"
			intervals [30]:
				xmin = 20.8696
				xmax = 20.9196
				text = ""
			intervals [31]:
				xmin = 20.9196
				xmax = 21.3196
				text = "played"
			intervals [32]:
				xmin = 21.3196
				xmax = 21.3896
				text = ""
			intervals [33]:
				xmin = 21.3896
				xmax = 21.5396
				text = "i"
			intervals [34]:
				xmin = 21.5396
				xmax = 21.6996
				text = "done"
			intervals [35]:
				xmin = 21.6996
				xmax = 22.0496
				text = "forgot"
			intervals [36]:
				xmin = 22.0496
				xmax = 22.1696
				text = ""
			intervals [37]:
				xmin = 22.1696
				xmax = 22.2596
				text = "the"
			intervals [38]:
				xmin = 22.2596
				xmax = 22.5796
				text = "name"
			intervals [39]:
				xmin = 22.5796
				xmax = 22.7696
				text = "of"
			intervals [40]:
				xmin = 22.7696
				xmax = 22.8596
				text = "it"
			intervals [41]:
				xmin = 22.8596
				xmax = 22.8896
				text = ""
			intervals [42]:
				xmin = 22.8896
				xmax = 23.2496
				text = "now"
			intervals [43]:
				xmin = 23.2496
				xmax = 23.4596
				text = ""
			intervals [44]:
				xmin = 23.4596
				xmax = 24.1896
				text = "uh"
			intervals [45]:
				xmin = 24.1896
				xmax = 31.5446
				text = ""
			intervals [46]:
				xmin = 31.5446
				xmax = 31.6846
				text = "beg"
			intervals [47]:
				xmin = 31.6846
				xmax = 31.7746
				text = "your"
			intervals [48]:
				xmin = 31.7746
				xmax = 32.1546
				text = "pardon"
			intervals [49]:
				xmin = 32.1546
				xmax = 33.8694
				text = ""
			intervals [50]:
				xmin = 33.8694
				xmax = 34.0894
				text = "oh"
			intervals [51]:
				xmin = 34.0894
				xmax = 34.3994
				text = "well"
			intervals [52]:
				xmin = 34.3994
				xmax = 34.7194
				text = "uh"
			intervals [53]:
				xmin = 34.7194
				xmax = 35.1094
				text = "you"
			intervals [54]:
				xmin = 35.1094
				xmax = 35.3494
				text = "just"
			intervals [55]:
				xmin = 35.3494
				xmax = 35.5294
				text = "get"
			intervals [56]:
				xmin = 35.5294
				xmax = 35.5794
				text = "a"
			intervals [57]:
				xmin = 35.5794
				xmax = 36.4702
				text = ""
			intervals [58]:
				xmin = 36.4702
				xmax = 36.5202
				text = "a"
			intervals [59]:
				xmin = 36.5202
				xmax = 36.9402
				text = "ball"
			intervals [60]:
				xmin = 36.9402
				xmax = 37.0302
				text = "and"
			intervals [61]:
				xmin = 37.0302
				xmax = 37.1102
				text = "a"
			intervals [62]:
				xmin = 37.1102
				xmax = 37.4302
				text = "bat"
			intervals [63]:
				xmin = 37.4302
				xmax = 38.8356
				text = ""
			intervals [64]:
				xmin = 38.8356
				xmax = 38.9556
				text = "and"
			intervals [65]:
				xmin = 38.9556
				xmax = 39.1256
				text = "hit"
			intervals [66]:
				xmin = 39.1256
				xmax = 39.2256
				text = "the"
			intervals [67]:
				xmin = 39.2256
				xmax = 39.5256
				text = "ball"
			intervals [68]:
				xmin = 39.5256
				xmax = 39.6756
				text = "to"
			intervals [69]:
				xmin = 39.6756
				xmax = 39.8556
				text = ""
			intervals [70]:
				xmin = 39.8556
				xmax = 40.4056
				text = "someone"
			intervals [71]:
				xmin = 40.4056
				xmax = 40.7656
				text = "else"
			intervals [72]:
				xmin = 40.7656
				xmax = 40.7956
				text = ""
			intervals [73]:
				xmin = 40.7956
				xmax = 40.9356
				text = "you"
			intervals [74]:
				xmin = 40.9356
				xmax = 41.1356
				text = "know"
			intervals [75]:
				xmin = 41.1356
				xmax = 45.5615
				text = ""
			intervals [76]:
				xmin = 45.5615
				xmax = 45.7415
				text = "uh"
			intervals [77]:
				xmin = 45.7415
				xmax = 45.8315
				text = "there"
			intervals [78]:
				xmin = 45.8315
				xmax = 45.9015
				text = "s"
			intervals [79]:
				xmin = 45.9015
				xmax = 45.9415
				text = "a"
			intervals [80]:
				xmin = 45.9415
				xmax = 46.3415
				text = "vast"
			intervals [81]:
				xmin = 46.3415
				xmax = 46.6515
				text = "difference"
			intervals [82]:
				xmin = 46.6515
				xmax = 47.0215
				text = "between"
			intervals [83]:
				xmin = 47.0215
				xmax = 47.1515
				text = "it"
			intervals [84]:
				xmin = 47.1515
				xmax = 49.5104
				text = ""
			intervals [85]:
				xmin = 49.5104
				xmax = 49.6904
				text = "you"
			intervals [86]:
				xmin = 49.6904
				xmax = 49.8904
				text = "just"
			intervals [87]:
				xmin = 49.8904
				xmax = 50.0004
				text = "throw"
			intervals [88]:
				xmin = 50.0004
				xmax = 50.1304
				text = "the"
			intervals [89]:
				xmin = 50.1304
				xmax = 50.4904
				text = "ball"
			intervals [90]:
				xmin = 50.4904
				xmax = 50.6404
				text = "up"
			intervals [91]:
				xmin = 50.6404
				xmax = 50.7704
				text = "and"
			intervals [92]:
				xmin = 50.7704
				xmax = 50.9504
				text = "hit"
			intervals [93]:
				xmin = 50.9504
				xmax = 51.0604
				text = "it"
			intervals [94]:
				xmin = 51.0604
				xmax = 51.303
				text = ""
			intervals [95]:
				xmin = 51.303
				xmax = 51.563
				text = "see"
			intervals [96]:
				xmin = 51.563
				xmax = 52.2371
				text = ""
			intervals [97]:
				xmin = 52.2371
				xmax = 52.4071
				text = "hit"
			intervals [98]:
				xmin = 52.4071
				xmax = 52.5071
				text = "the"
			intervals [99]:
				xmin = 52.5071
				xmax = 52.8171
				text = "ball"
			intervals [100]:
				xmin = 52.8171
				xmax = 52.9671
				text = "as"
			intervals [101]:
				xmin = 52.9671
				xmax = 53.0471
				text = "it"
			intervals [102]:
				xmin = 53.0471
				xmax = 53.2671
				text = "come"
			intervals [103]:
				xmin = 53.2671
				xmax = 53.6271
				text = "down"
			intervals [104]:
				xmin = 53.6271
				xmax = 60.015
				text = ""
			intervals [105]:
				xmin = 60.015
				xmax = 60.575
				text = "no"
			intervals [106]:
				xmin = 60.575
				xmax = 61.085
				text = "uh"
			intervals [107]:
				xmin = 61.085
				xmax = 61.3684
				text = ""
			intervals [108]:
				xmin = 61.3684
				xmax = 61.4284
				text = "it"
			intervals [109]:
				xmin = 61.4284
				xmax = 61.4584
				text = ""
			intervals [110]:
				xmin = 61.4584
				xmax = 61.5684
				text = "d"
			intervals [111]:
				xmin = 61.5684
				xmax = 61.7184
				text = "be"
			intervals [112]:
				xmin = 61.7184
				xmax = 61.8684
				text = "some"
			intervals [113]:
				xmin = 61.8684
				xmax = 62.1684
				text = "more"
			intervals [114]:
				xmin = 62.1684
				xmax = 62.4084
				text = "kids"
			intervals [115]:
				xmin = 62.4084
				xmax = 62.4884
				text = "to"
			intervals [116]:
				xmin = 62.4884
				xmax = 62.7784
				text = "catch"
			intervals [117]:
				xmin = 62.7784
				xmax = 62.8684
				text = "the"
			intervals [118]:
				xmin = 62.8684
				xmax = 63.2584
				text = "ball"
			intervals [119]:
				xmin = 63.2584
				xmax = 63.5342
				text = ""
			intervals [120]:
				xmin = 63.5342
				xmax = 63.6742
				text = "and"
			intervals [121]:
				xmin = 63.6742
				xmax = 63.8142
				text = "they"
			intervals [122]:
				xmin = 63.8142
				xmax = 63.9242
				text = "would"
			intervals [123]:
				xmin = 63.9242
				xmax = 64.0942
				text = "throw"
			intervals [124]:
				xmin = 64.0942
				xmax = 64.2342
				text = "it"
			intervals [125]:
				xmin = 64.2342
				xmax = 64.4742
				text = "back"
			intervals [126]:
				xmin = 64.4742
				xmax = 64.5542
				text = "to"
			intervals [127]:
				xmin = 64.5542
				xmax = 64.8042
				text = "you"
			intervals [128]:
				xmin = 64.8042
				xmax = 66.4425
				text = ""
			intervals [129]:
				xmin = 66.4425
				xmax = 66.5025
				text = "and"
			intervals [130]:
				xmin = 66.5025
				xmax = 66.6425
				text = "then"
			intervals [131]:
				xmin = 66.6425
				xmax = 66.7325
				text = "you"
			intervals [132]:
				xmin = 66.7325
				xmax = 66.9325
				text = "hit"
			intervals [133]:
				xmin = 66.9325
				xmax = 67.0725
				text = "it"
			intervals [134]:
				xmin = 67.0725
				xmax = 67.5525
				text = "again"
			intervals [135]:
				xmin = 67.5525
				xmax = 67.7121
				text = ""
			intervals [136]:
				xmin = 67.7121
				xmax = 67.9621
				text = "so"
			intervals [137]:
				xmin = 67.9621
				xmax = 68.2121
				text = "many"
			intervals [138]:
				xmin = 68.2121
				xmax = 68.6121
				text = "strikes"
			intervals [139]:
				xmin = 68.6121
				xmax = 68.7321
				text = "is"
			intervals [140]:
				xmin = 68.7321
				xmax = 68.9021
				text = "out"
			intervals [141]:
				xmin = 68.9021
				xmax = 69.1321
				text = "it"
			intervals [142]:
				xmin = 69.1321
				xmax = 69.1621
				text = "s"
			intervals [143]:
				xmin = 69.1621
				xmax = 69.1921
				text = ""
			intervals [144]:
				xmin = 69.1921
				xmax = 69.3121
				text = "it"
			intervals [145]:
				xmin = 69.3121
				xmax = 69.3921
				text = "s"
			intervals [146]:
				xmin = 69.3921
				xmax = 69.5521
				text = "on"
			intervals [147]:
				xmin = 69.5521
				xmax = 69.6221
				text = "the"
			intervals [148]:
				xmin = 69.6221
				xmax = 69.9521
				text = "same"
			intervals [149]:
				xmin = 69.9521
				xmax = 70.3221
				text = "similar"
			intervals [150]:
				xmin = 70.3221
				xmax = 71.0021
				text = "basis"
			intervals [151]:
				xmin = 71.0021
				xmax = 71.0321
				text = "a"
			intervals [152]:
				xmin = 71.0321
				xmax = 71.9021
				text = "baseball"
			intervals [153]:
				xmin = 71.9021
				xmax = 71.9321
				text = ""
			intervals [154]:
				xmin = 71.9321
				xmax = 71.9721
				text = "uh"
			intervals [155]:
				xmin = 71.9721
				xmax = 73.2355
				text = ""
			intervals [156]:
				xmin = 73.2355
				xmax = 73.3355
				text = "but"
			intervals [157]:
				xmin = 73.3355
				xmax = 73.5355
				text = "after"
			intervals [158]:
				xmin = 73.5355
				xmax = 73.7355
				text = "so"
			intervals [159]:
				xmin = 73.7355
				xmax = 73.9855
				text = "many"
			intervals [160]:
				xmin = 73.9855
				xmax = 74.4155
				text = "strikes"
			intervals [161]:
				xmin = 74.4155
				xmax = 74.5655
				text = "you"
			intervals [162]:
				xmin = 74.5655
				xmax = 74.7755
				text = "out"
			intervals [163]:
				xmin = 74.7755
				xmax = 79.006
				text = ""
			intervals [164]:
				xmin = 79.006
				xmax = 79.266
				text = "well"
			intervals [165]:
				xmin = 79.266
				xmax = 79.406
				text = "we"
			intervals [166]:
				xmin = 79.406
				xmax = 79.786
				text = "scored"
			intervals [167]:
				xmin = 79.786
				xmax = 79.906
				text = "'em"
			intervals [168]:
				xmin = 79.906
				xmax = 80.056
				text = "in"
			intervals [169]:
				xmin = 80.056
				xmax = 80.596
				text = "uh"
			intervals [170]:
				xmin = 80.596
				xmax = 80.9132
				text = ""
			intervals [171]:
				xmin = 80.9132
				xmax = 81.0232
				text = "in"
			intervals [172]:
				xmin = 81.0232
				xmax = 81.0832
				text = "a"
			intervals [173]:
				xmin = 81.0832
				xmax = 81.3532
				text = "way"
			intervals [174]:
				xmin = 81.3532
				xmax = 81.6532
				text = "like"
			intervals [175]:
				xmin = 81.6532
				xmax = 82.0932
				text = "uh"
			intervals [176]:
				xmin = 82.0932
				xmax = 86.048
				text = ""
			intervals [177]:
				xmin = 86.048
				xmax = 86.268
				text = "three"
			intervals [178]:
				xmin = 86.268
				xmax = 86.718
				text = "strikes"
			intervals [179]:
				xmin = 86.718
				xmax = 86.858
				text = "you're"
			intervals [180]:
				xmin = 86.858
				xmax = 87.068
				text = "out"
			intervals [181]:
				xmin = 87.068
				xmax = 88.3886
				text = ""
			intervals [182]:
				xmin = 88.3886
				xmax = 88.4686
				text = "and"
			intervals [183]:
				xmin = 88.4686
				xmax = 88.5886
				text = "if"
			intervals [184]:
				xmin = 88.5886
				xmax = 88.6786
				text = "you"
			intervals [185]:
				xmin = 88.6786
				xmax = 88.8386
				text = "hit"
			intervals [186]:
				xmin = 88.8386
				xmax = 88.9786
				text = "it"
			intervals [187]:
				xmin = 88.9786
				xmax = 89.1586
				text = "two"
			intervals [188]:
				xmin = 89.1586
				xmax = 90.0586
				text = "times"
			intervals [189]:
				xmin = 90.0586
				xmax = 91.0354
				text = ""
			intervals [190]:
				xmin = 91.0354
				xmax = 91.4154
				text = "well"
			intervals [191]:
				xmin = 91.4154
				xmax = 94.1877
				text = ""
			intervals [192]:
				xmin = 94.1877
				xmax = 94.3777
				text = "you"
			intervals [193]:
				xmin = 94.3777
				xmax = 94.5577
				text = "done"
			intervals [194]:
				xmin = 94.5577
				xmax = 95.1777
				text = "automatically"
			intervals [195]:
				xmin = 95.1777
				xmax = 95.4377
				text = "won"
			intervals [196]:
				xmin = 95.4377
				xmax = 95.5877
				text = "your"
			intervals [197]:
				xmin = 95.5877
				xmax = 96.0777
				text = "points"
			intervals [198]:
				xmin = 96.0777
				xmax = 96.1077
				text = ""
			intervals [199]:
				xmin = 96.1077
				xmax = 96.3577
				text = "then"
			intervals [200]:
				xmin = 96.3577
				xmax = 97.7146
				text = ""
			intervals [201]:
				xmin = 97.7146
				xmax = 97.8446
				text = "you"
			intervals [202]:
				xmin = 97.8446
				xmax = 98.0946
				text = "never"
			intervals [203]:
				xmin = 98.0946
				xmax = 98.4246
				text = "played"
			intervals [204]:
				xmin = 98.4246
				xmax = 98.5746
				text = "it"
			intervals [205]:
				xmin = 98.5746
				xmax = 101.0104
				text = ""
			intervals [206]:
				xmin = 101.0104
				xmax = 101.2704
				text = "huh"
			intervals [207]:
				xmin = 101.2704
				xmax = 102.6408
				text = ""
			intervals [208]:
				xmin = 102.6408
				xmax = 103.5708
				text = "<unk>"
			intervals [209]:
				xmin = 103.5708
				xmax = 104.4454
				text = ""
			intervals [210]:
				xmin = 104.4454
				xmax = 104.5454
				text = "you"
			intervals [211]:
				xmin = 104.5454
				xmax = 104.8154
				text = "never"
			intervals [212]:
				xmin = 104.8154
				xmax = 105.1954
				text = "played"
			intervals [213]:
				xmin = 105.1954
				xmax = 105.2254
				text = ""
			intervals [214]:
				xmin = 105.2254
				xmax = 105.4654
				text = "uh"
			intervals [215]:
				xmin = 105.4654
				xmax = 105.7754
				text = "stick"
			intervals [216]:
				xmin = 105.7754
				xmax = 106.1454
				text = "ball"
			intervals [217]:
				xmin = 106.1454
				xmax = 113.6169
				text = ""
			intervals [218]:
				xmin = 113.6169
				xmax = 114.1669
				text = "sometime"
			intervals [219]:
				xmin = 114.1669
				xmax = 114.2269
				text = "a"
			intervals [220]:
				xmin = 114.2269
				xmax = 114.6369
				text = "loser"
			intervals [221]:
				xmin = 114.6369
				xmax = 116.0905
				text = ""
			intervals [222]:
				xmin = 116.0905
				xmax = 117.2705
				text = "<unk>"
			intervals [223]:
				xmin = 117.2705
				xmax = 126.0342
				text = ""
			intervals [224]:
				xmin = 126.0342
				xmax = 126.1842
				text = "what"
			intervals [225]:
				xmin = 126.1842
				xmax = 126.2442
				text = "do"
			intervals [226]:
				xmin = 126.2442
				xmax = 126.3042
				text = "you"
			intervals [227]:
				xmin = 126.3042
				xmax = 126.5342
				text = "say"
			intervals [228]:
				xmin = 126.5342
				xmax = 129.4829
				text = ""
			intervals [229]:
				xmin = 129.4829
				xmax = 129.7329
				text = "well"
			intervals [230]:
				xmin = 129.7329
				xmax = 129.9329
				text = "my"
			intervals [231]:
				xmin = 129.9329
				xmax = 130.3229
				text = "favorite"
			intervals [232]:
				xmin = 130.3229
				xmax = 130.6529
				text = "tv"
			intervals [233]:
				xmin = 130.6529
				xmax = 131.2829
				text = "program"
			intervals [234]:
				xmin = 131.2829
				xmax = 131.6829
				text = "uh"
			intervals [235]:
				xmin = 131.6829
				xmax = 131.7129
				text = "i"
			intervals [236]:
				xmin = 131.7129
				xmax = 131.7829
				text = "uh"
			intervals [237]:
				xmin = 131.7829
				xmax = 131.8829
				text = "i"
			intervals [238]:
				xmin = 131.8829
				xmax = 132.1429
				text = "think"
			intervals [239]:
				xmin = 132.1429
				xmax = 132.3629
				text = "they're"
			intervals [240]:
				xmin = 132.3629
				xmax = 132.6729
				text = "off"
			intervals [241]:
				xmin = 132.6729
				xmax = 132.7529
				text = "the"
			intervals [242]:
				xmin = 132.7529
				xmax = 133.0429
				text = "air"
			intervals [243]:
				xmin = 133.0429
				xmax = 133.3229
				text = "now"
			intervals [244]:
				xmin = 133.3229
				xmax = 133.4629
				text = "it"
			intervals [245]:
				xmin = 133.4629
				xmax = 133.5329
				text = "s"
			intervals [246]:
				xmin = 133.5329
				xmax = 133.8429
				text = "this"
			intervals [247]:
				xmin = 133.8429
				xmax = 134.2529
				text = "uh"
			intervals [248]:
				xmin = 134.2529
				xmax = 136.068
				text = ""
			intervals [249]:
				xmin = 136.068
				xmax = 136.788
				text = "uh"
			intervals [250]:
				xmin = 136.788
				xmax = 141.3094
				text = ""
			intervals [251]:
				xmin = 141.3094
				xmax = 141.4094
				text = "what"
			intervals [252]:
				xmin = 141.4094
				xmax = 141.5294
				text = "is"
			intervals [253]:
				xmin = 141.5294
				xmax = 141.6994
				text = "his"
			intervals [254]:
				xmin = 141.6994
				xmax = 142.1294
				text = "name"
			intervals [255]:
				xmin = 142.1294
				xmax = 142.3594
				text = "he"
			intervals [256]:
				xmin = 142.3594
				xmax = 142.5694
				text = "used"
			intervals [257]:
				xmin = 142.5694
				xmax = 142.6594
				text = "to"
			intervals [258]:
				xmin = 142.6594
				xmax = 142.9094
				text = "play"
			intervals [259]:
				xmin = 142.9094
				xmax = 143.0494
				text = "on"
			intervals [260]:
				xmin = 143.0494
				xmax = 143.4494
				text = "another"
			intervals [261]:
				xmin = 143.4494
				xmax = 143.8194
				text = "show"
			intervals [262]:
				xmin = 143.8194
				xmax = 146.5462
				text = ""
			intervals [263]:
				xmin = 146.5462
				xmax = 146.6562
				text = "he"
			intervals [264]:
				xmin = 146.6562
				xmax = 147.0762
				text = "rides"
			intervals [265]:
				xmin = 147.0762
				xmax = 147.1862
				text = "on"
			intervals [266]:
				xmin = 147.1862
				xmax = 147.2662
				text = "a"
			intervals [267]:
				xmin = 147.2662
				xmax = 147.8162
				text = "car"
			intervals [268]:
				xmin = 147.8162
				xmax = 150.0429
				text = ""
			intervals [269]:
				xmin = 150.0429
				xmax = 150.2429
				text = "what"
			intervals [270]:
				xmin = 150.2429
				xmax = 150.2729
				text = "s"
			intervals [271]:
				xmin = 150.2729
				xmax = 150.4229
				text = "his"
			intervals [272]:
				xmin = 150.4229
				xmax = 150.7129
				text = "name"
			intervals [273]:
				xmin = 150.7129
				xmax = 151.6002
				text = ""
			intervals [274]:
				xmin = 151.6002
				xmax = 151.7802
				text = "i"
			intervals [275]:
				xmin = 151.7802
				xmax = 151.9002
				text = "will"
			intervals [276]:
				xmin = 151.9002
				xmax = 152.1602
				text = "ask"
			intervals [277]:
				xmin = 152.1602
				xmax = 152.3002
				text = "you"
			intervals [278]:
				xmin = 152.3002
				xmax = 152.5902
				text = "about"
			intervals [279]:
				xmin = 152.5902
				xmax = 152.7402
				text = "it"
			intervals [280]:
				xmin = 152.7402
				xmax = 158.6723
				text = ""
			intervals [281]:
				xmin = 158.6723
				xmax = 158.8523
				text = "oh"
			intervals [282]:
				xmin = 158.8523
				xmax = 158.9723
				text = "it"
			intervals [283]:
				xmin = 158.9723
				xmax = 159.0223
				text = "s"
			intervals [284]:
				xmin = 159.0223
				xmax = 159.2523
				text = "about"
			intervals [285]:
				xmin = 159.2523
				xmax = 159.3223
				text = ""
			intervals [286]:
				xmin = 159.3223
				xmax = 159.7123
				text = "crime"
			intervals [287]:
				xmin = 159.7123
				xmax = 160.1423
				text = "mostly"
			intervals [288]:
				xmin = 160.1423
				xmax = 161.5082
				text = ""
			intervals [289]:
				xmin = 161.5082
				xmax = 161.6482
				text = "but"
			intervals [290]:
				xmin = 161.6482
				xmax = 162.2682
				text = "musically"
			intervals [291]:
				xmin = 162.2682
				xmax = 162.9082
				text = "uh"
			intervals [292]:
				xmin = 162.9082
				xmax = 163.9478
				text = ""
			intervals [293]:
				xmin = 163.9478
				xmax = 164.0678
				text = "i"
			intervals [294]:
				xmin = 164.0678
				xmax = 164.2478
				text = "would"
			intervals [295]:
				xmin = 164.2478
				xmax = 164.7678
				text = "prefer"
			intervals [296]:
				xmin = 164.7678
				xmax = 165.0478
				text = "uh"
			intervals [297]:
				xmin = 165.0478
				xmax = 165.0778
				text = ""
			intervals [298]:
				xmin = 165.0778
				xmax = 165.4878
				text = "listen"
			intervals [299]:
				xmin = 165.4878
				xmax = 165.6378
				text = "to"
			intervals [300]:
				xmin = 165.6378
				xmax = 165.9178
				text = "frank"
			intervals [301]:
				xmin = 165.9178
				xmax = 166.5678
				text = "sinatra"
			intervals [302]:
				xmin = 166.5678
				xmax = 167.0798
				text = ""
			intervals [303]:
				xmin = 167.0798
				xmax = 167.5398
				text = "somebody"
			intervals [304]:
				xmin = 167.5398
				xmax = 167.7098
				text = "like"
			intervals [305]:
				xmin = 167.7098
				xmax = 167.7398
				text = ""
			intervals [306]:
				xmin = 167.7398
				xmax = 167.9498
				text = "that"
			intervals [307]:
				xmin = 167.9498
				xmax = 176.4499
				text = ""
			intervals [308]:
				xmin = 176.4499
				xmax = 176.7199
				text = "yeah"
			intervals [309]:
				xmin = 176.7199
				xmax = 177.1099
				text = "uh"
			intervals [310]:
				xmin = 177.1099
				xmax = 177.2899
				text = "that"
			intervals [311]:
				xmin = 177.2899
				xmax = 177.3199
				text = "s"
			intervals [312]:
				xmin = 177.3199
				xmax = 177.5199
				text = "what"
			intervals [313]:
				xmin = 177.5199
				xmax = 177.6299
				text = "i"
			intervals [314]:
				xmin = 177.6299
				xmax = 177.7699
				text = "was"
			intervals [315]:
				xmin = 177.7699
				xmax = 178.1099
				text = "tryna"
			intervals [316]:
				xmin = 178.1099
				xmax = 178.3899
				text = "bring"
			intervals [317]:
				xmin = 178.3899
				xmax = 178.5099
				text = "to"
			intervals [318]:
				xmin = 178.5099
				xmax = 178.7599
				text = "you"
			intervals [319]:
				xmin = 178.7599
				xmax = 179.1999
				text = "uh"
			intervals [320]:
				xmin = 179.1999
				xmax = 179.8234
				text = ""
			intervals [321]:
				xmin = 179.8234
				xmax = 180.0434
				text = "this"
			intervals [322]:
				xmin = 180.0434
				xmax = 180.4234
				text = "crime"
			intervals [323]:
				xmin = 180.4234
				xmax = 180.6834
				text = "story"
			intervals [324]:
				xmin = 180.6834
				xmax = 180.8034
				text = "but"
			intervals [325]:
				xmin = 180.8034
				xmax = 180.8534
				text = "i"
			intervals [326]:
				xmin = 180.8534
				xmax = 181.0134
				text = "done"
			intervals [327]:
				xmin = 181.0134
				xmax = 181.2934
				text = "forgot"
			intervals [328]:
				xmin = 181.2934
				xmax = 181.3234
				text = ""
			intervals [329]:
				xmin = 181.3234
				xmax = 181.4934
				text = "the"
			intervals [330]:
				xmin = 181.4934
				xmax = 181.7234
				text = "name"
			intervals [331]:
				xmin = 181.7234
				xmax = 181.9334
				text = "of"
			intervals [332]:
				xmin = 181.9334
				xmax = 182.1734
				text = "it"
			intervals [333]:
				xmin = 182.1734
				xmax = 189.8658
				text = ""
			intervals [334]:
				xmin = 189.8658
				xmax = 190.0158
				text = "the"
			intervals [335]:
				xmin = 190.0158
				xmax = 190.4558
				text = "adventure"
			intervals [336]:
				xmin = 190.4558
				xmax = 190.5258
				text = "of"
			intervals [337]:
				xmin = 190.5258
				xmax = 190.7258
				text = "this"
			intervals [338]:
				xmin = 190.7258
				xmax = 191.0958
				text = "crime"
			intervals [339]:
				xmin = 191.0958
				xmax = 191.4458
				text = "story"
			intervals [340]:
				xmin = 191.4458
				xmax = 191.8158
				text = "was"
			intervals [341]:
				xmin = 191.8158
				xmax = 192.2658
				text = "uh"
			intervals [342]:
				xmin = 192.2658
				xmax = 194.180
				text = ""
			intervals [343]:
				xmin = 194.180
				xmax = 194.500
				text = "fella"
			intervals [344]:
				xmin = 194.500
				xmax = 194.650
				text = "was"
			intervals [345]:
				xmin = 194.650
				xmax = 194.940
				text = "trying"
			intervals [346]:
				xmin = 194.940
				xmax = 195.010
				text = "to"
			intervals [347]:
				xmin = 195.010
				xmax = 195.330
				text = "ship"
			intervals [348]:
				xmin = 195.330
				xmax = 195.480
				text = "out"
			intervals [349]:
				xmin = 195.480
				xmax = 195.9263
				text = ""
			intervals [350]:
				xmin = 195.9263
				xmax = 196.1363
				text = "the"
			intervals [351]:
				xmin = 196.1363
				xmax = 196.5263
				text = "united"
			intervals [352]:
				xmin = 196.5263
				xmax = 197.1363
				text = "states"
			intervals [353]:
				xmin = 197.1363
				xmax = 197.6937
				text = ""
			intervals [354]:
				xmin = 197.6937
				xmax = 197.9737
				text = "into"
			intervals [355]:
				xmin = 197.9737
				xmax = 198.7537
				text = "argentina"
			intervals [356]:
				xmin = 198.7537
				xmax = 200.0281
				text = ""
			intervals [357]:
				xmin = 200.0281
				xmax = 200.2781
				text = "and"
			intervals [358]:
				xmin = 200.2781
				xmax = 200.8881
				text = "uh"
			intervals [359]:
				xmin = 200.8881
				xmax = 203.6358
				text = ""
			intervals [360]:
				xmin = 203.6358
				xmax = 203.8658
				text = "this"
			intervals [361]:
				xmin = 203.8658
				xmax = 204.2358
				text = "crippled"
			intervals [362]:
				xmin = 204.2358
				xmax = 204.6058
				text = "fella"
			intervals [363]:
				xmin = 204.6058
				xmax = 208.9323
				text = ""
			intervals [364]:
				xmin = 208.9323
				xmax = 209.1123
				text = "you"
			intervals [365]:
				xmin = 209.1123
				xmax = 209.2423
				text = "know"
			intervals [366]:
				xmin = 209.2423
				xmax = 209.4623
				text = "his"
			intervals [367]:
				xmin = 209.4623
				xmax = 209.7923
				text = "name"
			intervals [368]:
				xmin = 209.7923
				xmax = 209.9123
				text = "i"
			intervals [369]:
				xmin = 209.9123
				xmax = 210.1923
				text = "told"
			intervals [370]:
				xmin = 210.1923
				xmax = 210.3223
				text = "you"
			intervals [371]:
				xmin = 210.3223
				xmax = 210.6323
				text = "about"
			intervals [372]:
				xmin = 210.6323
				xmax = 210.7523
				text = "him"
			intervals [373]:
				xmin = 210.7523
				xmax = 213.2268
				text = ""
			intervals [374]:
				xmin = 213.2268
				xmax = 213.4668
				text = "this"
			intervals [375]:
				xmin = 213.4668
				xmax = 213.4968
				text = ""
			intervals [376]:
				xmin = 213.4968
				xmax = 213.7468
				text = "guy"
			intervals [377]:
				xmin = 213.7468
				xmax = 213.8868
				text = "s"
			intervals [378]:
				xmin = 213.8868
				xmax = 214.0968
				text = "no"
			intervals [379]:
				xmin = 214.0968
				xmax = 214.2868
				text = "help"
			intervals [380]:
				xmin = 214.2868
				xmax = 214.3168
				text = ""
			intervals [381]:
				xmin = 214.3168
				xmax = 214.5168
				text = "to"
			intervals [382]:
				xmin = 214.5168
				xmax = 214.5468
				text = ""
			intervals [383]:
				xmin = 214.5468
				xmax = 214.6668
				text = "me"
			intervals [384]:
				xmin = 214.6668
				xmax = 221.8333
				text = ""
			intervals [385]:
				xmin = 221.8333
				xmax = 222.0433
				text = "he"
			intervals [386]:
				xmin = 222.0433
				xmax = 222.2333
				text = "was"
			intervals [387]:
				xmin = 222.2333
				xmax = 222.2933
				text = "a"
			intervals [388]:
				xmin = 222.2933
				xmax = 223.1433
				text = "detective"
			intervals [389]:
				xmin = 223.1433
				xmax = 225.2786
				text = ""
			intervals [390]:
				xmin = 225.2786
				xmax = 225.6886
				text = "his"
			intervals [391]:
				xmin = 225.6886
				xmax = 225.7186
				text = ""
			intervals [392]:
				xmin = 225.7186
				xmax = 226.2086
				text = "name"
			intervals [393]:
				xmin = 226.2086
				xmax = 226.8586
				text = "is"
			intervals [394]:
				xmin = 226.8586
				xmax = 229.4736
				text = ""
			intervals [395]:
				xmin = 229.4736
				xmax = 229.6236
				text = "i"
			intervals [396]:
				xmin = 229.6236
				xmax = 229.8936
				text = "can't"
			intervals [397]:
				xmin = 229.8936
				xmax = 229.9436
				text = ""
			intervals [398]:
				xmin = 229.9436
				xmax = 230.2836
				text = "picture"
			intervals [399]:
				xmin = 230.2836
				xmax = 230.3136
				text = ""
			intervals [400]:
				xmin = 230.3136
				xmax = 230.4236
				text = "his"
			intervals [401]:
				xmin = 230.4236
				xmax = 230.8136
				text = "name"
			intervals [402]:
				xmin = 230.8136
				xmax = 231.1136
				text = "now"
			intervals [403]:
				xmin = 231.1136
				xmax = 231.1636
				text = ""
			intervals [404]:
				xmin = 231.1636
				xmax = 231.6536
				text = "period"
			intervals [405]:
				xmin = 231.6536
				xmax = 232.8465
				text = ""
			intervals [406]:
				xmin = 232.8465
				xmax = 233.6965
				text = "um"
			intervals [407]:
				xmin = 233.6965
				xmax = 238.3046
				text = ""
			intervals [408]:
				xmin = 238.3046
				xmax = 238.4346
				text = "yeah"
			intervals [409]:
				xmin = 238.4346
				xmax = 238.7856
				text = ""
			intervals [410]:
				xmin = 238.7856
				xmax = 239.1356
				text = "well"
			intervals [411]:
				xmin = 239.1356
				xmax = 239.3156
				text = "it"
			intervals [412]:
				xmin = 239.3156
				xmax = 239.4356
				text = "it"
			intervals [413]:
				xmin = 239.4356
				xmax = 239.6056
				text = "was"
			intervals [414]:
				xmin = 239.6056
				xmax = 240.0356
				text = "very"
			intervals [415]:
				xmin = 240.0356
				xmax = 240.3656
				text = "uh"
			intervals [416]:
				xmin = 240.3656
				xmax = 240.4056
				text = ""
			intervals [417]:
				xmin = 240.4056
				xmax = 240.7356
				text = "very"
			intervals [418]:
				xmin = 240.7356
				xmax = 241.2856
				text = "nice"
			intervals [419]:
				xmin = 241.2856
				xmax = 242.9928
				text = ""
			intervals [420]:
				xmin = 242.9928
				xmax = 243.1828
				text = "he"
			intervals [421]:
				xmin = 243.1828
				xmax = 243.4928
				text = "played"
			intervals [422]:
				xmin = 243.4928
				xmax = 243.7328
				text = "a"
			intervals [423]:
				xmin = 243.7328
				xmax = 243.7628
				text = ""
			intervals [424]:
				xmin = 243.7628
				xmax = 244.5828
				text = "detective"
			intervals [425]:
				xmin = 244.5828
				xmax = 248.7857
				text = ""
			intervals [426]:
				xmin = 248.7857
				xmax = 249.0157
				text = "oh"
			intervals [427]:
				xmin = 249.0157
				xmax = 249.3757
				text = "well"
			intervals [428]:
				xmin = 249.3757
				xmax = 249.6857
				text = "he"
			intervals [429]:
				xmin = 249.6857
				xmax = 249.7557
				text = ""
			intervals [430]:
				xmin = 249.7557
				xmax = 250.1457
				text = "captured"
			intervals [431]:
				xmin = 250.1457
				xmax = 250.2357
				text = "the"
			intervals [432]:
				xmin = 250.2357
				xmax = 250.6657
				text = "fella"
			intervals [433]:
				xmin = 250.6657
				xmax = 250.9057
				text = "as"
			intervals [434]:
				xmin = 250.9057
				xmax = 251.1304
				text = ""
			intervals [435]:
				xmin = 251.1304
				xmax = 251.2604
				text = "you"
			intervals [436]:
				xmin = 251.2604
				xmax = 251.4804
				text = "know"
			intervals [437]:
				xmin = 251.4804
				xmax = 251.6304
				text = "they"
			intervals [438]:
				xmin = 251.6304
				xmax = 252.0604
				text = "usually"
			intervals [439]:
				xmin = 252.0604
				xmax = 252.3804
				text = "do"
			intervals [440]:
				xmin = 252.3804
				xmax = 259.5713
				text = ""
			intervals [441]:
				xmin = 259.5713
				xmax = 259.8713
				text = "well"
			intervals [442]:
				xmin = 259.8713
				xmax = 260.3413
				text = "sure"
			intervals [443]:
				xmin = 260.3413
				xmax = 260.8528
				text = ""
			intervals [444]:
				xmin = 260.8528
				xmax = 261.4828
				text = "uh"
			intervals [445]:
				xmin = 261.4828
				xmax = 263.1215
				text = ""
			intervals [446]:
				xmin = 263.1215
				xmax = 263.2915
				text = "he"
			intervals [447]:
				xmin = 263.2915
				xmax = 263.3915
				text = "had"
			intervals [448]:
				xmin = 263.3915
				xmax = 263.4915
				text = "a"
			intervals [449]:
				xmin = 263.4915
				xmax = 263.7715
				text = "colored"
			intervals [450]:
				xmin = 263.7715
				xmax = 264.1115
				text = "fella"
			intervals [451]:
				xmin = 264.1115
				xmax = 264.3515
				text = "was"
			intervals [452]:
				xmin = 264.3515
				xmax = 264.5315
				text = "a"
			intervals [453]:
				xmin = 264.5315
				xmax = 264.6015
				text = ""
			intervals [454]:
				xmin = 264.6015
				xmax = 265.0415
				text = "driver"
			intervals [455]:
				xmin = 265.0415
				xmax = 265.2115
				text = "in"
			intervals [456]:
				xmin = 265.2115
				xmax = 265.6915
				text = "this"
			intervals [457]:
				xmin = 265.6915
				xmax = 265.9336
				text = ""
			intervals [458]:
				xmin = 265.9336
				xmax = 266.2436
				text = "thing"
			intervals [459]:
				xmin = 266.2436
				xmax = 266.4436
				text = "made"
			intervals [460]:
				xmin = 266.4436
				xmax = 266.5736
				text = "up"
			intervals [461]:
				xmin = 266.5736
				xmax = 266.7836
				text = "as"
			intervals [462]:
				xmin = 266.7836
				xmax = 266.8636
				text = "a"
			intervals [463]:
				xmin = 266.8636
				xmax = 266.8936
				text = ""
			intervals [464]:
				xmin = 266.8936
				xmax = 267.1836
				text = "jeep"
			intervals [465]:
				xmin = 267.1836
				xmax = 267.4008
				text = ""
			intervals [466]:
				xmin = 267.4008
				xmax = 267.6708
				text = "like"
			intervals [467]:
				xmin = 267.6708
				xmax = 269.3333
				text = ""
			intervals [468]:
				xmin = 269.3333
				xmax = 269.5933
				text = "and"
			intervals [469]:
				xmin = 269.5933
				xmax = 270.1833
				text = "uh"
			intervals [470]:
				xmin = 270.1833
				xmax = 273.2538
				text = ""
			intervals [471]:
				xmin = 273.2538
				xmax = 273.4638
				text = "they"
			intervals [472]:
				xmin = 273.4638
				xmax = 273.8738
				text = "stopped"
			intervals [473]:
				xmin = 273.8738
				xmax = 274.0338
				text = "him"
			intervals [474]:
				xmin = 274.0338
				xmax = 274.2938
				text = "as"
			intervals [475]:
				xmin = 274.2938
				xmax = 274.4538
				text = "he"
			intervals [476]:
				xmin = 274.4538
				xmax = 274.6038
				text = "was"
			intervals [477]:
				xmin = 274.6038
				xmax = 274.8173
				text = ""
			intervals [478]:
				xmin = 274.8173
				xmax = 275.0873
				text = "getting"
			intervals [479]:
				xmin = 275.0873
				xmax = 275.4273
				text = "ready"
			intervals [480]:
				xmin = 275.4273
				xmax = 275.5773
				text = "to"
			intervals [481]:
				xmin = 275.5773
				xmax = 276.0673
				text = "uh"
			intervals [482]:
				xmin = 276.0673
				xmax = 276.8411
				text = ""
			intervals [483]:
				xmin = 276.8411
				xmax = 277.5311
				text = "airlift"
			intervals [484]:
				xmin = 277.5311
				xmax = 277.9407
				text = ""
			intervals [485]:
				xmin = 277.9407
				xmax = 278.2007
				text = "off"
			intervals [486]:
				xmin = 278.2007
				xmax = 278.2707
				text = "the"
			intervals [487]:
				xmin = 278.2707
				xmax = 278.7907
				text = "airport"
			intervals [488]:
				xmin = 278.7907
				xmax = 279.788
				text = ""
			intervals [489]:
				xmin = 279.788
				xmax = 279.868
				text = "and"
			intervals [490]:
				xmin = 279.868
				xmax = 279.998
				text = "they"
			intervals [491]:
				xmin = 279.998
				xmax = 280.358
				text = "stopped"
			intervals [492]:
				xmin = 280.358
				xmax = 280.498
				text = "him"
			intervals [493]:
				xmin = 280.498
				xmax = 280.788
				text = "there"
			intervals [494]:
				xmin = 280.788
				xmax = 283.6999
				text = ""
			intervals [495]:
				xmin = 283.6999
				xmax = 283.8499
				text = "that"
			intervals [496]:
				xmin = 283.8499
				xmax = 283.9699
				text = "was"
			intervals [497]:
				xmin = 283.9699
				xmax = 284.1299
				text = "the"
			intervals [498]:
				xmin = 284.1299
				xmax = 284.3599
				text = "ending"
			intervals [499]:
				xmin = 284.3599
				xmax = 284.4599
				text = "of"
			intervals [500]:
				xmin = 284.4599
				xmax = 284.5799
				text = "the"
			intervals [501]:
				xmin = 284.5799
				xmax = 284.9699
				text = "story"
			intervals [502]:
				xmin = 284.9699
				xmax = 285.0699
				text = "of"
			intervals [503]:
				xmin = 285.0699
				xmax = 285.1599
				text = ""
			intervals [504]:
				xmin = 285.1599
				xmax = 285.6199
				text = "course"
			intervals [505]:
				xmin = 285.6199
				xmax = 291.6107
				text = ""
			intervals [506]:
				xmin = 291.6107
				xmax = 291.8807
				text = "well"
			intervals [507]:
				xmin = 291.8807
				xmax = 291.9907
				text = "the"
			intervals [508]:
				xmin = 291.9907
				xmax = 292.3507
				text = "last"
			intervals [509]:
				xmin = 292.3507
				xmax = 292.7007
				text = "movies"
			intervals [510]:
				xmin = 292.7007
				xmax = 292.8207
				text = "i"
			intervals [511]:
				xmin = 292.8207
				xmax = 293.1607
				text = "seen"
			intervals [512]:
				xmin = 293.1607
				xmax = 293.4007
				text = "was"
			intervals [513]:
				xmin = 293.4007
				xmax = 293.7907
				text = "uh"
			intervals [514]:
				xmin = 293.7907
				xmax = 294.1307
				text = "guess"
			intervals [515]:
				xmin = 294.1307
				xmax = 294.2707
				text = "who"
			intervals [516]:
				xmin = 294.2707
				xmax = 294.3607
				text = "s"
			intervals [517]:
				xmin = 294.3607
				xmax = 294.6307
				text = "coming"
			intervals [518]:
				xmin = 294.6307
				xmax = 294.7307
				text = "to"
			intervals [519]:
				xmin = 294.7307
				xmax = 295.0907
				text = "dinner"
			intervals [520]:
				xmin = 295.0907
				xmax = 298.0558
				text = ""
			intervals [521]:
				xmin = 298.0558
				xmax = 298.1558
				text = "it"
			intervals [522]:
				xmin = 298.1558
				xmax = 298.2658
				text = "was"
			intervals [523]:
				xmin = 298.2658
				xmax = 298.4858
				text = "about"
			intervals [524]:
				xmin = 298.4858
				xmax = 299.4742
				text = ""
			intervals [525]:
				xmin = 299.4742
				xmax = 299.6742
				text = "inter"
			intervals [526]:
				xmin = 299.6742
				xmax = 300.1442
				text = "racial"
			intervals [527]:
				xmin = 300.1442
				xmax = 301.0242
				text = "problems"
			intervals [528]:
				xmin = 301.0242
				xmax = 301.7349
				text = ""
			intervals [529]:
				xmin = 301.7349
				xmax = 302.1149
				text = "mostly"
			intervals [530]:
				xmin = 302.1149
				xmax = 306.6579
				text = ""
			intervals [531]:
				xmin = 306.6579
				xmax = 307.0679
				text = "yes"
			intervals [532]:
				xmin = 307.0679
				xmax = 308.128
				text = ""
			intervals [533]:
				xmin = 308.128
				xmax = 308.388
				text = "guess"
			intervals [534]:
				xmin = 308.388
				xmax = 308.458
				text = "who"
			intervals [535]:
				xmin = 308.458
				xmax = 308.608
				text = "was"
			intervals [536]:
				xmin = 308.608
				xmax = 308.638
				text = ""
			intervals [537]:
				xmin = 308.638
				xmax = 308.908
				text = "coming"
			intervals [538]:
				xmin = 308.908
				xmax = 308.998
				text = "to"
			intervals [539]:
				xmin = 308.998
				xmax = 309.318
				text = "dinner"
			intervals [540]:
				xmin = 309.318
				xmax = 312.9866
				text = ""
			intervals [541]:
				xmin = 312.9866
				xmax = 313.4166
				text = "well"
			intervals [542]:
				xmin = 313.4166
				xmax = 313.8966
				text = "uh"
			intervals [543]:
				xmin = 313.8966
				xmax = 314.0833
				text = ""
			intervals [544]:
				xmin = 314.0833
				xmax = 314.2933
				text = "they"
			intervals [545]:
				xmin = 314.2933
				xmax = 314.6533
				text = "solve"
			intervals [546]:
				xmin = 314.6533
				xmax = 314.7933
				text = "their"
			intervals [547]:
				xmin = 314.7933
				xmax = 315.4433
				text = "problem"
			intervals [548]:
				xmin = 315.4433
				xmax = 315.5601
				text = ""
			intervals [549]:
				xmin = 315.5601
				xmax = 316.2801
				text = "evidently"
			intervals [550]:
				xmin = 316.2801
				xmax = 322.6631
				text = ""
			intervals [551]:
				xmin = 322.6631
				xmax = 322.8731
				text = "well"
			intervals [552]:
				xmin = 322.8731
				xmax = 323.0031
				text = "of"
			intervals [553]:
				xmin = 323.0031
				xmax = 323.0431
				text = "a"
			intervals [554]:
				xmin = 323.0431
				xmax = 323.4831
				text = "different"
			intervals [555]:
				xmin = 323.4831
				xmax = 323.9131
				text = "talk"
			intervals [556]:
				xmin = 323.9131
				xmax = 324.3131
				text = "about"
			intervals [557]:
				xmin = 324.3131
				xmax = 324.7831
				text = "uh"
			intervals [558]:
				xmin = 324.7831
				xmax = 327.6361
				text = ""
			intervals [559]:
				xmin = 327.6361
				xmax = 327.7861
				text = "you"
			intervals [560]:
				xmin = 327.7861
				xmax = 327.9461
				text = "know"
			intervals [561]:
				xmin = 327.9461
				xmax = 328.5661
				text = "problem"
			intervals [562]:
				xmin = 328.5661
				xmax = 329.1206
				text = ""
			intervals [563]:
				xmin = 329.1206
				xmax = 329.3606
				text = "and"
			intervals [564]:
				xmin = 329.3606
				xmax = 329.6406
				text = "mixed"
			intervals [565]:
				xmin = 329.6406
				xmax = 330.0506
				text = "marriage"
			intervals [566]:
				xmin = 330.0506
				xmax = 330.1706
				text = "and"
			intervals [567]:
				xmin = 330.1706
				xmax = 330.3506
				text = "what"
			intervals [568]:
				xmin = 330.3506
				xmax = 330.7306
				text = "not"
			intervals [569]:
				xmin = 330.7306
				xmax = 332.6095
				text = ""
			intervals [570]:
				xmin = 332.6095
				xmax = 332.8195
				text = "well"
			intervals [571]:
				xmin = 332.8195
				xmax = 332.9795
				text = "they"
			intervals [572]:
				xmin = 332.9795
				xmax = 333.4395
				text = "solved"
			intervals [573]:
				xmin = 333.4395
				xmax = 333.5895
				text = "it"
			intervals [574]:
				xmin = 333.5895
				xmax = 341.8679
				text = ""
			intervals [575]:
				xmin = 341.8679
				xmax = 342.4979
				text = "yes"
			intervals [576]:
				xmin = 342.4979
				xmax = 343.1179
				text = "uh"
			intervals [577]:
				xmin = 343.1179
				xmax = 347.5132
				text = ""
			intervals [578]:
				xmin = 347.5132
				xmax = 347.7632
				text = "mm"
			intervals [579]:
				xmin = 347.7632
				xmax = 350.3081
				text = ""
			intervals [580]:
				xmin = 350.3081
				xmax = 350.5481
				text = "it"
			intervals [581]:
				xmin = 350.5481
				xmax = 350.9781
				text = "was"
			intervals [582]:
				xmin = 350.9781
				xmax = 353.0433
				text = ""
			intervals [583]:
				xmin = 353.0433
				xmax = 353.3333
				text = "way"
			intervals [584]:
				xmin = 353.3333
				xmax = 353.7333
				text = "back"
			intervals [585]:
				xmin = 353.7333
				xmax = 354.1133
				text = "uh"
			intervals [586]:
				xmin = 354.1133
				xmax = 355.0122
				text = ""
			intervals [587]:
				xmin = 355.0122
				xmax = 355.0422
				text = "i"
			intervals [588]:
				xmin = 355.0422
				xmax = 355.2222
				text = "think"
			intervals [589]:
				xmin = 355.2222
				xmax = 355.3022
				text = "it"
			intervals [590]:
				xmin = 355.3022
				xmax = 355.5522
				text = "was"
			intervals [591]:
				xmin = 355.5522
				xmax = 355.6522
				text = "in"
			intervals [592]:
				xmin = 355.6522
				xmax = 356.1822
				text = "fifty"
			intervals [593]:
				xmin = 356.1822
				xmax = 356.5044
				text = ""
			intervals [594]:
				xmin = 356.5044
				xmax = 356.8044
				text = "three"
			intervals [595]:
				xmin = 356.8044
				xmax = 358.5901
				text = ""
			intervals [596]:
				xmin = 358.5901
				xmax = 358.9501
				text = "richard"
			intervals [597]:
				xmin = 358.9501
				xmax = 358.9801
				text = ""
			intervals [598]:
				xmin = 358.9801
				xmax = 359.4801
				text = "widmark"
			intervals [599]:
				xmin = 359.4801
				xmax = 359.6301
				text = "and"
			intervals [600]:
				xmin = 359.6301
				xmax = 359.7601
				text = "the"
			intervals [601]:
				xmin = 359.7601
				xmax = 360.3001
				text = "same"
			intervals [602]:
				xmin = 360.3001
				xmax = 362.7609
				text = ""
			intervals [603]:
				xmin = 362.7609
				xmax = 363.1209
				text = "sydney"
			intervals [604]:
				xmin = 363.1209
				xmax = 363.6209
				text = "poitier"
			intervals [605]:
				xmin = 363.6209
				xmax = 366.8998
				text = ""
			intervals [606]:
				xmin = 366.8998
				xmax = 367.2098
				text = "but"
			intervals [607]:
				xmin = 367.2098
				xmax = 367.6898
				text = "uh"
			intervals [608]:
				xmin = 367.6898
				xmax = 368.728
				text = ""
			intervals [609]:
				xmin = 368.728
				xmax = 369.098
				text = "this"
			intervals [610]:
				xmin = 369.098
				xmax = 369.528
				text = "uh"
			intervals [611]:
				xmin = 369.528
				xmax = 370.0754
				text = ""
			intervals [612]:
				xmin = 370.0754
				xmax = 370.4754
				text = "movies"
			intervals [613]:
				xmin = 370.4754
				xmax = 370.6854
				text = "was"
			intervals [614]:
				xmin = 370.6854
				xmax = 371.0954
				text = "based"
			intervals [615]:
				xmin = 371.0954
				xmax = 371.3654
				text = "on"
			intervals [616]:
				xmin = 371.3654
				xmax = 371.9154
				text = "uh"
			intervals [617]:
				xmin = 371.9154
				xmax = 373.3493
				text = ""
			intervals [618]:
				xmin = 373.3493
				xmax = 373.6393
				text = "more"
			intervals [619]:
				xmin = 373.6393
				xmax = 373.8193
				text = "of"
			intervals [620]:
				xmin = 373.8193
				xmax = 374.2993
				text = "uh"
			intervals [621]:
				xmin = 374.2993
				xmax = 377.3556
				text = ""
			intervals [622]:
				xmin = 377.3556
				xmax = 377.7356
				text = "sidney"
			intervals [623]:
				xmin = 377.7356
				xmax = 378.1356
				text = "poitier"
			intervals [624]:
				xmin = 378.1356
				xmax = 378.4056
				text = "played"
			intervals [625]:
				xmin = 378.4056
				xmax = 378.5756
				text = "as"
			intervals [626]:
				xmin = 378.5756
				xmax = 378.6556
				text = "a"
			intervals [627]:
				xmin = 378.6556
				xmax = 379.1056
				text = "doctor"
			intervals [628]:
				xmin = 379.1056
				xmax = 381.1628
				text = ""
			intervals [629]:
				xmin = 381.1628
				xmax = 381.4528
				text = "and"
			intervals [630]:
				xmin = 381.4528
				xmax = 381.7628
				text = "richard"
			intervals [631]:
				xmin = 381.7628
				xmax = 382.3128
				text = "widmark"
			intervals [632]:
				xmin = 382.3128
				xmax = 382.5028
				text = "he"
			intervals [633]:
				xmin = 382.5028
				xmax = 382.8228
				text = "was"
			intervals [634]:
				xmin = 382.8228
				xmax = 383.2728
				text = "uh"
			intervals [635]:
				xmin = 383.2728
				xmax = 386.1535
				text = ""
			intervals [636]:
				xmin = 386.1535
				xmax = 386.4535
				text = "fella"
			intervals [637]:
				xmin = 386.4535
				xmax = 386.6135
				text = "that"
			intervals [638]:
				xmin = 386.6135
				xmax = 386.7835
				text = "was"
			intervals [639]:
				xmin = 386.7835
				xmax = 387.0635
				text = "being"
			intervals [640]:
				xmin = 387.0635
				xmax = 387.7135
				text = "arrested"
			intervals [641]:
				xmin = 387.7135
				xmax = 388.5342
				text = ""
			intervals [642]:
				xmin = 388.5342
				xmax = 388.6742
				text = "but"
			intervals [643]:
				xmin = 388.6742
				xmax = 388.7742
				text = "he"
			intervals [644]:
				xmin = 388.7742
				xmax = 388.9242
				text = "had"
			intervals [645]:
				xmin = 388.9242
				xmax = 389.0242
				text = "to"
			intervals [646]:
				xmin = 389.0242
				xmax = 389.3742
				text = "commit"
			intervals [647]:
				xmin = 389.3742
				xmax = 389.4842
				text = "to"
			intervals [648]:
				xmin = 389.4842
				xmax = 389.8642
				text = "this"
			intervals [649]:
				xmin = 389.8642
				xmax = 390.1242
				text = "uh"
			intervals [650]:
				xmin = 390.1242
				xmax = 390.8242
				text = "hospital"
			intervals [651]:
				xmin = 390.8242
				xmax = 391.5642
				text = "for"
			intervals [652]:
				xmin = 391.5642
				xmax = 391.9884
				text = ""
			intervals [653]:
				xmin = 391.9884
				xmax = 392.6984
				text = "treatment"
			intervals [654]:
				xmin = 392.6984
				xmax = 393.3343
				text = ""
			intervals [655]:
				xmin = 393.3343
				xmax = 393.3943
				text = "and"
			intervals [656]:
				xmin = 393.3943
				xmax = 393.4943
				text = "he"
			intervals [657]:
				xmin = 393.4943
				xmax = 393.7443
				text = "didn't"
			intervals [658]:
				xmin = 393.7443
				xmax = 393.9843
				text = "want"
			intervals [659]:
				xmin = 393.9843
				xmax = 394.1346
				text = ""
			intervals [660]:
				xmin = 394.1346
				xmax = 394.5146
				text = "sidney"
			intervals [661]:
				xmin = 394.5146
				xmax = 395.2846
				text = "poitier"
			intervals [662]:
				xmin = 395.2846
				xmax = 395.5567
				text = ""
			intervals [663]:
				xmin = 395.5567
				xmax = 395.6167
				text = "to"
			intervals [664]:
				xmin = 395.6167
				xmax = 395.8367
				text = "treat"
			intervals [665]:
				xmin = 395.8367
				xmax = 396.1867
				text = "him"
			intervals [666]:
				xmin = 396.1867
				xmax = 397.824
				text = ""
			intervals [667]:
				xmin = 397.824
				xmax = 397.994
				text = "he"
			intervals [668]:
				xmin = 397.994
				xmax = 398.084
				text = "would"
			intervals [669]:
				xmin = 398.084
				xmax = 398.494
				text = "prefer"
			intervals [670]:
				xmin = 398.494
				xmax = 398.574
				text = "a"
			intervals [671]:
				xmin = 398.574
				xmax = 398.814
				text = "white"
			intervals [672]:
				xmin = 398.814
				xmax = 398.844
				text = ""
			intervals [673]:
				xmin = 398.844
				xmax = 399.354
				text = "doctor"
			intervals [674]:
				xmin = 399.354
				xmax = 399.624
				text = "from"
			intervals [675]:
				xmin = 399.624
				xmax = 399.654
				text = ""
			intervals [676]:
				xmin = 399.654
				xmax = 400.054
				text = "sidney"
			intervals [677]:
				xmin = 400.054
				xmax = 400.524
				text = "poitier"
			intervals [678]:
				xmin = 400.524
				xmax = 400.734
				text = "but"
			intervals [679]:
				xmin = 400.734
				xmax = 401.8013
				text = ""
			intervals [680]:
				xmin = 401.8013
				xmax = 402.1413
				text = "sidney"
			intervals [681]:
				xmin = 402.1413
				xmax = 402.4713
				text = "poitier"
			intervals [682]:
				xmin = 402.4713
				xmax = 402.7713
				text = "had"
			intervals [683]:
				xmin = 402.7713
				xmax = 402.8513
				text = ""
			intervals [684]:
				xmin = 402.8513
				xmax = 402.9413
				text = "to"
			intervals [685]:
				xmin = 402.9413
				xmax = 402.9713
				text = ""
			intervals [686]:
				xmin = 402.9713
				xmax = 403.2813
				text = "treat"
			intervals [687]:
				xmin = 403.2813
				xmax = 403.3713
				text = "him"
			intervals [688]:
				xmin = 403.3713
				xmax = 407.3117
				text = ""
			intervals [689]:
				xmin = 407.3117
				xmax = 407.3817
				text = "i"
			intervals [690]:
				xmin = 407.3817
				xmax = 407.5117
				text = "done"
			intervals [691]:
				xmin = 407.5117
				xmax = 407.7817
				text = "forgot"
			intervals [692]:
				xmin = 407.7817
				xmax = 407.8417
				text = "the"
			intervals [693]:
				xmin = 407.8417
				xmax = 408.1617
				text = "name"
			intervals [694]:
				xmin = 408.1617
				xmax = 408.3217
				text = "of"
			intervals [695]:
				xmin = 408.3217
				xmax = 408.4717
				text = "it"
			intervals [696]:
				xmin = 408.4717
				xmax = 408.8617
				text = "uh"
			intervals [697]:
				xmin = 408.8617
				xmax = 413.131
				text = ""
			intervals [698]:
				xmin = 413.131
				xmax = 413.451
				text = "fifty"
			intervals [699]:
				xmin = 413.451
				xmax = 413.791
				text = "three"
			intervals [700]:
				xmin = 413.791
				xmax = 414.001
				text = "that"
			intervals [701]:
				xmin = 414.001
				xmax = 414.031
				text = ""
			intervals [702]:
				xmin = 414.031
				xmax = 414.211
				text = "was"
			intervals [703]:
				xmin = 414.211
				xmax = 414.251
				text = "a"
			intervals [704]:
				xmin = 414.251
				xmax = 414.581
				text = "long"
			intervals [705]:
				xmin = 414.581
				xmax = 414.831
				text = "time"
			intervals [706]:
				xmin = 414.831
				xmax = 415.131
				text = "ago"
			intervals [707]:
				xmin = 415.131
				xmax = 415.331
				text = "you"
			intervals [708]:
				xmin = 415.331
				xmax = 415.451
				text = "know"
			intervals [709]:
				xmin = 415.451
				xmax = 416.611
				text = "<unk>"
			intervals [710]:
				xmin = 416.611
				xmax = 418.5799
				text = ""
			intervals [711]:
				xmin = 418.5799
				xmax = 418.7699
				text = "oh"
			intervals [712]:
				xmin = 418.7699
				xmax = 419.0299
				text = "well"
			intervals [713]:
				xmin = 419.0299
				xmax = 419.1499
				text = "it"
			intervals [714]:
				xmin = 419.1499
				xmax = 419.4199
				text = "worked"
			intervals [715]:
				xmin = 419.4199
				xmax = 419.5699
				text = "out"
			intervals [716]:
				xmin = 419.5699
				xmax = 420.0499
				text = "okay"
			intervals [717]:
				xmin = 420.0499
				xmax = 421.0993
				text = ""
			intervals [718]:
				xmin = 421.0993
				xmax = 421.3693
				text = "mm-hm"
			intervals [719]:
				xmin = 421.3693
				xmax = 426.6067
				text = ""
			intervals [720]:
				xmin = 426.6067
				xmax = 427.0667
				text = "yes"
			intervals [721]:
				xmin = 427.0667
				xmax = 427.1943
				text = ""
			intervals [722]:
				xmin = 427.1943
				xmax = 427.5443
				text = "mm-hm"
			intervals [723]:
				xmin = 427.5443
				xmax = 434.3107
				text = ""
			intervals [724]:
				xmin = 434.3107
				xmax = 434.5607
				text = "what"
			intervals [725]:
				xmin = 434.5607
				xmax = 434.8307
				text = "all"
			intervals [726]:
				xmin = 434.8307
				xmax = 435.3007
				text = "happen"
			intervals [727]:
				xmin = 435.3007
				xmax = 437.2405
				text = ""
			intervals [728]:
				xmin = 437.2405
				xmax = 437.6805
				text = "well"
			intervals [729]:
				xmin = 437.6805
				xmax = 439.1696
				text = ""
			intervals [730]:
				xmin = 439.1696
				xmax = 439.7796
				text = "yes"
			intervals [731]:
				xmin = 439.7796
				xmax = 439.8196
				text = ""
			intervals [732]:
				xmin = 439.8196
				xmax = 439.9096
				text = "it"
			intervals [733]:
				xmin = 439.9096
				xmax = 439.9896
				text = ""
			intervals [734]:
				xmin = 439.9896
				xmax = 440.0296
				text = "s"
			intervals [735]:
				xmin = 440.0296
				xmax = 440.2096
				text = "been"
			intervals [736]:
				xmin = 440.2096
				xmax = 440.3396
				text = ""
			intervals [737]:
				xmin = 440.3396
				xmax = 440.5196
				text = "too"
			intervals [738]:
				xmin = 440.5196
				xmax = 440.8896
				text = "long"
			intervals [739]:
				xmin = 440.8896
				xmax = 441.5586
				text = ""
			intervals [740]:
				xmin = 441.5586
				xmax = 441.7086
				text = "i"
			intervals [741]:
				xmin = 441.7086
				xmax = 441.8886
				text = "can't"
			intervals [742]:
				xmin = 441.8886
				xmax = 442.0086
				text = "even"
			intervals [743]:
				xmin = 442.0086
				xmax = 442.2886
				text = "remember"
			intervals [744]:
				xmin = 442.2886
				xmax = 442.4986
				text = "all"
			intervals [745]:
				xmin = 442.4986
				xmax = 442.5886
				text = "that"
			intervals [746]:
				xmin = 442.5886
				xmax = 443.0286
				text = "happened"
			intervals [747]:
				xmin = 443.0286
				xmax = 450.4988
				text = ""
			intervals [748]:
				xmin = 450.4988
				xmax = 450.6988
				text = "i"
			intervals [749]:
				xmin = 450.6988
				xmax = 451.0488
				text = "had"
			intervals [750]:
				xmin = 451.0488
				xmax = 451.2888
				text = "one"
			intervals [751]:
				xmin = 451.2888
				xmax = 451.6988
				text = "once"
			intervals [752]:
				xmin = 451.6988
				xmax = 453.6495
				text = ""
			intervals [753]:
				xmin = 453.6495
				xmax = 454.0895
				text = "dog"
			intervals [754]:
				xmin = 454.0895
				xmax = 457.2052
				text = ""
			intervals [755]:
				xmin = 457.2052
				xmax = 457.3752
				text = "oh"
			intervals [756]:
				xmin = 457.3752
				xmax = 457.7052
				text = "well"
			intervals [757]:
				xmin = 457.7052
				xmax = 457.9452
				text = "he"
			intervals [758]:
				xmin = 457.9452
				xmax = 459.2083
				text = ""
			intervals [759]:
				xmin = 459.2083
				xmax = 459.4083
				text = "act"
			intervals [760]:
				xmin = 459.4083
				xmax = 459.5783
				text = "like"
			intervals [761]:
				xmin = 459.5783
				xmax = 459.6083
				text = ""
			intervals [762]:
				xmin = 459.6083
				xmax = 459.6983
				text = "the"
			intervals [763]:
				xmin = 459.6983
				xmax = 460.2683
				text = "average"
			intervals [764]:
				xmin = 460.2683
				xmax = 460.3738
				text = ""
			intervals [765]:
				xmin = 460.3738
				xmax = 460.5538
				text = "you"
			intervals [766]:
				xmin = 460.5538
				xmax = 460.7538
				text = "know"
			intervals [767]:
				xmin = 460.7538
				xmax = 461.0638
				text = "pet"
			intervals [768]:
				xmin = 461.0638
				xmax = 461.0938
				text = ""
			intervals [769]:
				xmin = 461.0938
				xmax = 461.3338
				text = "will"
			intervals [770]:
				xmin = 461.3338
				xmax = 461.5538
				text = "act"
			intervals [771]:
				xmin = 461.5538
				xmax = 464.9435
				text = ""
			intervals [772]:
				xmin = 464.9435
				xmax = 465.4135
				text = "no"
			intervals [773]:
				xmin = 465.4135
				xmax = 465.7054
				text = ""
			intervals [774]:
				xmin = 465.7054
				xmax = 465.8354
				text = "mm-mm"
			intervals [775]:
				xmin = 465.8354
				xmax = 472.9863
				text = ""
			intervals [776]:
				xmin = 472.9863
				xmax = 473.1963
				text = "well"
			intervals [777]:
				xmin = 473.1963
				xmax = 473.3163
				text = "i"
			intervals [778]:
				xmin = 473.3163
				xmax = 473.6263
				text = "used"
			intervals [779]:
				xmin = 473.6263
				xmax = 473.7063
				text = "to"
			intervals [780]:
				xmin = 473.7063
				xmax = 474.0063
				text = "years"
			intervals [781]:
				xmin = 474.0063
				xmax = 474.3163
				text = "ago"
			intervals [782]:
				xmin = 474.3163
				xmax = 474.5263
				text = "but"
			intervals [783]:
				xmin = 474.5263
				xmax = 474.8363
				text = "now"
			intervals [784]:
				xmin = 474.8363
				xmax = 474.9263
				text = "i"
			intervals [785]:
				xmin = 474.9263
				xmax = 475.1663
				text = "don't"
			intervals [786]:
				xmin = 475.1663
				xmax = 475.1963
				text = ""
			intervals [787]:
				xmin = 475.1963
				xmax = 475.3463
				text = "go"
			intervals [788]:
				xmin = 475.3463
				xmax = 475.5963
				text = "for"
			intervals [789]:
				xmin = 475.5963
				xmax = 475.7363
				text = "it"
			intervals [790]:
				xmin = 475.7363
				xmax = 476.0121
				text = ""
			intervals [791]:
				xmin = 476.0121
				xmax = 476.2421
				text = "very"
			intervals [792]:
				xmin = 476.2421
				xmax = 476.6521
				text = "much"
			intervals [793]:
				xmin = 476.6521
				xmax = 482.8945
				text = ""
			intervals [794]:
				xmin = 482.8945
				xmax = 483.2545
				text = "well"
			intervals [795]:
				xmin = 483.2545
				xmax = 483.2945
				text = "i"
			intervals [796]:
				xmin = 483.2945
				xmax = 483.5345
				text = "used"
			intervals [797]:
				xmin = 483.5345
				xmax = 483.5945
				text = "to"
			intervals [798]:
				xmin = 483.5945
				xmax = 483.6245
				text = ""
			intervals [799]:
				xmin = 483.6245
				xmax = 483.8445
				text = "watch"
			intervals [800]:
				xmin = 483.8445
				xmax = 484.2845
				text = "fights"
			intervals [801]:
				xmin = 484.2845
				xmax = 484.4845
				text = "too"
			intervals [802]:
				xmin = 484.4845
				xmax = 484.6745
				text = "but"
			intervals [803]:
				xmin = 484.6745
				xmax = 484.7645
				text = "i"
			intervals [804]:
				xmin = 484.7645
				xmax = 484.9545
				text = "don't"
			intervals [805]:
				xmin = 484.9545
				xmax = 485.0545
				text = "go"
			intervals [806]:
				xmin = 485.0545
				xmax = 485.1945
				text = "for"
			intervals [807]:
				xmin = 485.1945
				xmax = 485.6145
				text = "fights"
			intervals [808]:
				xmin = 485.6145
				xmax = 486.0545
				text = "anymore"
			intervals [809]:
				xmin = 486.0545
				xmax = 486.1345
				text = ""
			intervals [810]:
				xmin = 486.1345
				xmax = 486.4445
				text = "now"
			intervals [811]:
				xmin = 486.4445
				xmax = 492.0851
				text = ""
			intervals [812]:
				xmin = 492.0851
				xmax = 492.3751
				text = "yeah"
			intervals [813]:
				xmin = 492.3751
				xmax = 492.5251
				text = "i"
			intervals [814]:
				xmin = 492.5251
				xmax = 492.9851
				text = "remember"
			intervals [815]:
				xmin = 492.9851
				xmax = 493.6851
				text = "uh"
			intervals [816]:
				xmin = 493.6851
				xmax = 497.3556
				text = ""
			intervals [817]:
				xmin = 497.3556
				xmax = 497.6356
				text = "joe"
			intervals [818]:
				xmin = 497.6356
				xmax = 498.1256
				text = "louis"
			intervals [819]:
				xmin = 498.1256
				xmax = 498.5356
				text = "and"
			intervals [820]:
				xmin = 498.5356
				xmax = 499.0856
				text = "uh"
			intervals [821]:
				xmin = 499.0856
				xmax = 500.8088
				text = ""
			intervals [822]:
				xmin = 500.8088
				xmax = 501.2988
				text = "max"
			intervals [823]:
				xmin = 501.2988
				xmax = 501.6988
				text = "baer"
			intervals [824]:
				xmin = 501.6988
				xmax = 503.9931
				text = ""
			intervals [825]:
				xmin = 503.9931
				xmax = 504.1731
				text = "and"
			intervals [826]:
				xmin = 504.1731
				xmax = 504.2731
				text = "i"
			intervals [827]:
				xmin = 504.2731
				xmax = 504.7031
				text = "also"
			intervals [828]:
				xmin = 504.7031
				xmax = 505.1231
				text = "remember"
			intervals [829]:
				xmin = 505.1231
				xmax = 505.3731
				text = "joe"
			intervals [830]:
				xmin = 505.3731
				xmax = 505.7931
				text = "louis"
			intervals [831]:
				xmin = 505.7931
				xmax = 506.0531
				text = "and"
			intervals [832]:
				xmin = 506.0531
				xmax = 506.6731
				text = "uh"
			intervals [833]:
				xmin = 506.6731
				xmax = 508.2947
				text = ""
			intervals [834]:
				xmin = 508.2947
				xmax = 508.6547
				text = "ezra"
			intervals [835]:
				xmin = 508.6547
				xmax = 509.5347
				text = "charles"
			intervals [836]:
				xmin = 509.5347
				xmax = 511.4957
				text = ""
			intervals [837]:
				xmin = 511.4957
				xmax = 511.8157
				text = "and"
			intervals [838]:
				xmin = 511.8157
				xmax = 512.5057
				text = "uh"
			intervals [839]:
				xmin = 512.5057
				xmax = 516.4984
				text = ""
			intervals [840]:
				xmin = 516.4984
				xmax = 516.6584
				text = "it"
			intervals [841]:
				xmin = 516.6584
				xmax = 516.6884
				text = ""
			intervals [842]:
				xmin = 516.6884
				xmax = 516.7884
				text = "was"
			intervals [843]:
				xmin = 516.7884
				xmax = 517.2284
				text = "different"
			intervals [844]:
				xmin = 517.2284
				xmax = 517.4484
				text = "one"
			intervals [845]:
				xmin = 517.4484
				xmax = 517.6984
				text = "all"
			intervals [846]:
				xmin = 517.6984
				xmax = 517.9684
				text = "down"
			intervals [847]:
				xmin = 517.9684
				xmax = 518.0684
				text = "the"
			intervals [848]:
				xmin = 518.0684
				xmax = 518.6884
				text = "line"
			intervals [849]:
				xmin = 518.6884
				xmax = 518.8511
				text = ""
			intervals [850]:
				xmin = 518.8511
				xmax = 519.1011
				text = "you"
			intervals [851]:
				xmin = 519.1011
				xmax = 519.2411
				text = "know"
			intervals [852]:
				xmin = 519.2411
				xmax = 519.3711
				text = "that"
			intervals [853]:
				xmin = 519.3711
				xmax = 519.5911
				text = "joe"
			intervals [854]:
				xmin = 519.5911
				xmax = 519.8511
				text = "louis"
			intervals [855]:
				xmin = 519.8511
				xmax = 520.2511
				text = "fought"
			intervals [856]:
				xmin = 520.2511
				xmax = 521.0421
				text = ""
			intervals [857]:
				xmin = 521.0421
				xmax = 521.1421
				text = "i"
			intervals [858]:
				xmin = 521.1421
				xmax = 521.5121
				text = "remember"
			intervals [859]:
				xmin = 521.5121
				xmax = 521.8221
				text = "all"
			intervals [860]:
				xmin = 521.8221
				xmax = 521.9321
				text = "of"
			intervals [861]:
				xmin = 521.9321
				xmax = 522.3821
				text = "those"
			intervals [862]:
				xmin = 522.3821
				xmax = 522.4221
				text = ""
			intervals [863]:
				xmin = 522.4221
				xmax = 522.8121
				text = "and"
			intervals [864]:
				xmin = 522.8121
				xmax = 522.8921
				text = ""
			intervals [865]:
				xmin = 522.8921
				xmax = 523.3821
				text = "also"
			intervals [866]:
				xmin = 523.3821
				xmax = 523.5921
				text = "with"
			intervals [867]:
				xmin = 523.5921
				xmax = 524.0621
				text = "a"
			intervals [868]:
				xmin = 524.0621
				xmax = 524.9053
				text = ""
			intervals [869]:
				xmin = 524.9053
				xmax = 525.0953
				text = "this"
			intervals [870]:
				xmin = 525.0953
				xmax = 525.5253
				text = "fighter"
			intervals [871]:
				xmin = 525.5253
				xmax = 526.0553
				text = "uh"
			intervals [872]:
				xmin = 526.0553
				xmax = 526.0853
				text = ""
			intervals [873]:
				xmin = 526.0853
				xmax = 526.3653
				text = "his"
			intervals [874]:
				xmin = 526.3653
				xmax = 526.6653
				text = "name"
			intervals [875]:
				xmin = 526.6653
				xmax = 526.8653
				text = "was"
			intervals [876]:
				xmin = 526.8653
				xmax = 526.9653
				text = ""
			intervals [877]:
				xmin = 526.9653
				xmax = 527.3453
				text = "jersey"
			intervals [878]:
				xmin = 527.3453
				xmax = 527.5553
				text = "joe"
			intervals [879]:
				xmin = 527.5553
				xmax = 528.3053
				text = "walcott"
			intervals [880]:
				xmin = 528.3053
				xmax = 530.3697
				text = ""
			intervals [881]:
				xmin = 530.3697
				xmax = 530.5197
				text = "and"
			intervals [882]:
				xmin = 530.5197
				xmax = 530.6097
				text = "i"
			intervals [883]:
				xmin = 530.6097
				xmax = 531.0097
				text = "remember"
			intervals [884]:
				xmin = 531.0097
				xmax = 531.2297
				text = "when"
			intervals [885]:
				xmin = 531.2297
				xmax = 531.4497
				text = "joe"
			intervals [886]:
				xmin = 531.4497
				xmax = 531.8597
				text = "louis"
			intervals [887]:
				xmin = 531.8597
				xmax = 531.9997
				text = "was"
			intervals [888]:
				xmin = 531.9997
				xmax = 532.3797
				text = "knocked"
			intervals [889]:
				xmin = 532.3797
				xmax = 532.4997
				text = "out"
			intervals [890]:
				xmin = 532.4997
				xmax = 532.5897
				text = ""
			intervals [891]:
				xmin = 532.5897
				xmax = 532.8697
				text = "by"
			intervals [892]:
				xmin = 532.8697
				xmax = 533.3897
				text = "uh"
			intervals [893]:
				xmin = 533.3897
				xmax = 534.1273
				text = ""
			intervals [894]:
				xmin = 534.1273
				xmax = 534.6073
				text = "rocky"
			intervals [895]:
				xmin = 534.6073
				xmax = 535.3439
				text = ""
			intervals [896]:
				xmin = 535.3439
				xmax = 536.0339
				text = "marciano"
			intervals [897]:
				xmin = 536.0339
				xmax = 541.1381
				text = ""
			intervals [898]:
				xmin = 541.1381
				xmax = 541.7781
				text = "well"
			intervals [899]:
				xmin = 541.7781
				xmax = 542.498
				text = ""
			intervals [900]:
				xmin = 542.498
				xmax = 542.618
				text = "it"
			intervals [901]:
				xmin = 542.618
				xmax = 542.828
				text = "didn't"
			intervals [902]:
				xmin = 542.828
				xmax = 543.118
				text = "last"
			intervals [903]:
				xmin = 543.118
				xmax = 543.278
				text = "that"
			intervals [904]:
				xmin = 543.278
				xmax = 543.768
				text = "long"
			intervals [905]:
				xmin = 543.768
				xmax = 544.0481
				text = ""
			intervals [906]:
				xmin = 544.0481
				xmax = 544.3081
				text = "to"
			intervals [907]:
				xmin = 544.3081
				xmax = 544.5881
				text = "talk"
			intervals [908]:
				xmin = 544.5881
				xmax = 544.8081
				text = "about"
			intervals [909]:
				xmin = 544.8081
				xmax = 546.3781
				text = "<unk>"
			intervals [910]:
				xmin = 546.3781
				xmax = 554.6733
				text = ""
			intervals [911]:
				xmin = 554.6733
				xmax = 555.1633
				text = "well"
			intervals [912]:
				xmin = 555.1633
				xmax = 555.6933
				text = "uh"
			intervals [913]:
				xmin = 555.6933
				xmax = 555.7533
				text = ""
			intervals [914]:
				xmin = 555.7533
				xmax = 555.9733
				text = "my"
			intervals [915]:
				xmin = 555.9733
				xmax = 556.4033
				text = "major"
			intervals [916]:
				xmin = 556.4033
				xmax = 556.8433
				text = "study"
			intervals [917]:
				xmin = 556.8433
				xmax = 557.1633
				text = "i"
			intervals [918]:
				xmin = 557.1633
				xmax = 558.4868
				text = ""
			intervals [919]:
				xmin = 558.4868
				xmax = 558.8368
				text = "like"
			intervals [920]:
				xmin = 558.8368
				xmax = 559.2668
				text = "uh"
			intervals [921]:
				xmin = 559.2668
				xmax = 559.4523
				text = ""
			intervals [922]:
				xmin = 559.4523
				xmax = 560.0823
				text = "geography"
			intervals [923]:
				xmin = 560.0823
				xmax = 564.4833
				text = ""
			intervals [924]:
				xmin = 564.4833
				xmax = 564.5433
				text = "i"
			intervals [925]:
				xmin = 564.5433
				xmax = 564.7233
				text = "beg"
			intervals [926]:
				xmin = 564.7233
				xmax = 564.8133
				text = "your"
			intervals [927]:
				xmin = 564.8133
				xmax = 565.2133
				text = "pardon"
			intervals [928]:
				xmin = 565.2133
				xmax = 568.1261
				text = ""
			intervals [929]:
				xmin = 568.1261
				xmax = 568.3661
				text = "well"
			intervals [930]:
				xmin = 568.3661
				xmax = 568.4561
				text = "i"
			intervals [931]:
				xmin = 568.4561
				xmax = 568.7561
				text = "wasn't"
			intervals [932]:
				xmin = 568.7561
				xmax = 568.7961
				text = ""
			intervals [933]:
				xmin = 568.7961
				xmax = 569.1161
				text = "very"
			intervals [934]:
				xmin = 569.1161
				xmax = 569.3861
				text = "good"
			intervals [935]:
				xmin = 569.3861
				xmax = 569.6461
				text = "in"
			intervals [936]:
				xmin = 569.6461
				xmax = 569.8761
				text = "uh"
			intervals [937]:
				xmin = 569.8761
				xmax = 570.6861
				text = "arithmetic"
			intervals [938]:
				xmin = 570.6861
				xmax = 571.5266
				text = ""
			intervals [939]:
				xmin = 571.5266
				xmax = 571.7866
				text = "and"
			intervals [940]:
				xmin = 571.7866
				xmax = 572.3166
				text = "uh"
			intervals [941]:
				xmin = 572.3166
				xmax = 574.1818
				text = ""
			intervals [942]:
				xmin = 574.1818
				xmax = 574.3718
				text = "they"
			intervals [943]:
				xmin = 574.3718
				xmax = 574.5818
				text = "had"
			intervals [944]:
				xmin = 574.5818
				xmax = 574.6118
				text = "a"
			intervals [945]:
				xmin = 574.6118
				xmax = 575.0118
				text = "different"
			intervals [946]:
				xmin = 575.0118
				xmax = 575.3418
				text = "name"
			intervals [947]:
				xmin = 575.3418
				xmax = 575.5818
				text = "for"
			intervals [948]:
				xmin = 575.5818
				xmax = 575.6818
				text = "it"
			intervals [949]:
				xmin = 575.6818
				xmax = 575.7118
				text = ""
			intervals [950]:
				xmin = 575.7118
				xmax = 576.0418
				text = "then"
			intervals [951]:
				xmin = 576.0418
				xmax = 576.9091
				text = ""
			intervals [952]:
				xmin = 576.9091
				xmax = 576.9691
				text = "i"
			intervals [953]:
				xmin = 576.9691
				xmax = 577.2691
				text = "wasn't"
			intervals [954]:
				xmin = 577.2691
				xmax = 577.4791
				text = "very"
			intervals [955]:
				xmin = 577.4791
				xmax = 577.5591
				text = ""
			intervals [956]:
				xmin = 577.5591
				xmax = 577.7291
				text = "good"
			intervals [957]:
				xmin = 577.7291
				xmax = 577.8491
				text = "at"
			intervals [958]:
				xmin = 577.8491
				xmax = 577.8891
				text = ""
			intervals [959]:
				xmin = 577.8891
				xmax = 578.2091
				text = "that"
			intervals [960]:
				xmin = 578.2091
				xmax = 579.4117
				text = ""
			intervals [961]:
				xmin = 579.4117
				xmax = 579.5317
				text = "but"
			intervals [962]:
				xmin = 579.5317
				xmax = 579.5617
				text = ""
			intervals [963]:
				xmin = 579.5617
				xmax = 580.1817
				text = "geography"
			intervals [964]:
				xmin = 580.1817
				xmax = 583.1109
				text = ""
			intervals [965]:
				xmin = 583.1109
				xmax = 583.2209
				text = "i"
			intervals [966]:
				xmin = 583.2209
				xmax = 583.7009
				text = "majored"
			intervals [967]:
				xmin = 583.7009
				xmax = 583.8509
				text = "in"
			intervals [968]:
				xmin = 583.8509
				xmax = 584.1509
				text = "that"
			intervals [969]:
				xmin = 584.1509
				xmax = 590.878
				text = ""
			intervals [970]:
				xmin = 590.878
				xmax = 591.098
				text = "well"
			intervals [971]:
				xmin = 591.098
				xmax = 591.358
				text = "after"
			intervals [972]:
				xmin = 591.358
				xmax = 591.698
				text = "school"
			intervals [973]:
				xmin = 591.698
				xmax = 591.888
				text = "was"
			intervals [974]:
				xmin = 591.888
				xmax = 592.128
				text = "out"
			intervals [975]:
				xmin = 592.128
				xmax = 592.238
				text = "i"
			intervals [976]:
				xmin = 592.238
				xmax = 592.438
				text = "had"
			intervals [977]:
				xmin = 592.438
				xmax = 592.6864
				text = ""
			intervals [978]:
				xmin = 592.6864
				xmax = 592.8364
				text = "i"
			intervals [979]:
				xmin = 592.8364
				xmax = 593.0064
				text = "had"
			intervals [980]:
				xmin = 593.0064
				xmax = 593.0964
				text = "to"
			intervals [981]:
				xmin = 593.0964
				xmax = 593.2964
				text = "go"
			intervals [982]:
				xmin = 593.2964
				xmax = 593.4964
				text = "home"
			intervals [983]:
				xmin = 593.4964
				xmax = 593.6164
				text = "and"
			intervals [984]:
				xmin = 593.6164
				xmax = 594.0564
				text = "work"
			intervals [985]:
				xmin = 594.0564
				xmax = 597.6608
				text = ""
			intervals [986]:
				xmin = 597.6608
				xmax = 597.9308
				text = "eh"
			intervals [987]:
				xmin = 597.9308
				xmax = 600.2014
				text = ""
			intervals [988]:
				xmin = 600.2014
				xmax = 600.3714
				text = "oh"
			intervals [989]:
				xmin = 600.3714
				xmax = 600.7714
				text = "well"
			intervals [990]:
				xmin = 600.7714
				xmax = 601.2814
				text = "uh"
			intervals [991]:
				xmin = 601.2814
				xmax = 602.5038
				text = ""
			intervals [992]:
				xmin = 602.5038
				xmax = 602.6338
				text = "i"
			intervals [993]:
				xmin = 602.6338
				xmax = 602.8238
				text = "have"
			intervals [994]:
				xmin = 602.8238
				xmax = 602.8838
				text = "to"
			intervals [995]:
				xmin = 602.8838
				xmax = 602.9838
				text = ""
			intervals [996]:
				xmin = 602.9838
				xmax = 603.4838
				text = "deliver"
			intervals [997]:
				xmin = 603.4838
				xmax = 603.5938
				text = "the"
			intervals [998]:
				xmin = 603.5938
				xmax = 604.0438
				text = "evening"
			intervals [999]:
				xmin = 604.0438
				xmax = 604.7138
				text = "papers"
			intervals [1000]:
				xmin = 604.7138
				xmax = 606.3292
				text = ""
			intervals [1001]:
				xmin = 606.3292
				xmax = 606.4592
				text = "out"
			intervals [1002]:
				xmin = 606.4592
				xmax = 606.4992
				text = ""
			intervals [1003]:
				xmin = 606.4992
				xmax = 606.8092
				text = "chevy"
			intervals [1004]:
				xmin = 606.8092
				xmax = 607.2192
				text = "chase"
			intervals [1005]:
				xmin = 607.2192
				xmax = 607.5492
				text = "way"
			intervals [1006]:
				xmin = 607.5492
				xmax = 608.7088
				text = ""
			intervals [1007]:
				xmin = 608.7088
				xmax = 608.8888
				text = "and"
			intervals [1008]:
				xmin = 608.8888
				xmax = 609.1788
				text = "after"
			intervals [1009]:
				xmin = 609.1788
				xmax = 609.2088
				text = ""
			intervals [1010]:
				xmin = 609.2088
				xmax = 609.4588
				text = "that"
			intervals [1011]:
				xmin = 609.4588
				xmax = 611.1984
				text = ""
			intervals [1012]:
				xmin = 611.1984
				xmax = 611.3784
				text = "i"
			intervals [1013]:
				xmin = 611.3784
				xmax = 611.4084
				text = "<unk>"
			intervals [1014]:
				xmin = 611.4084
				xmax = 611.5984
				text = "come"
			intervals [1015]:
				xmin = 611.5984
				xmax = 612.0984
				text = "home"
			intervals [1016]:
				xmin = 612.0984
				xmax = 617.8947
				text = ""
			intervals [1017]:
				xmin = 617.8947
				xmax = 618.3847
				text = "yes"
			intervals [1018]:
				xmin = 618.3847
				xmax = 622.5597
				text = ""
			intervals [1019]:
				xmin = 622.5597
				xmax = 622.7797
				text = "during"
			intervals [1020]:
				xmin = 622.7797
				xmax = 622.8497
				text = "the"
			intervals [1021]:
				xmin = 622.8497
				xmax = 623.1297
				text = "summer"
			intervals [1022]:
				xmin = 623.1297
				xmax = 623.1797
				text = "i"
			intervals [1023]:
				xmin = 623.1797
				xmax = 623.3297
				text = "had"
			intervals [1024]:
				xmin = 623.3297
				xmax = 623.4097
				text = "to"
			intervals [1025]:
				xmin = 623.4097
				xmax = 623.5497
				text = "go"
			intervals [1026]:
				xmin = 623.5497
				xmax = 623.7997
				text = "the"
			intervals [1027]:
				xmin = 623.7997
				xmax = 624.2397
				text = "farm"
			intervals [1028]:
				xmin = 624.2397
				xmax = 630.4072
				text = ""
			intervals [1029]:
				xmin = 630.4072
				xmax = 630.6072
				text = "oh"
			intervals [1030]:
				xmin = 630.6072
				xmax = 630.7572
				text = "well"
			intervals [1031]:
				xmin = 630.7572
				xmax = 631.4372
				text = "uh"
			intervals [1032]:
				xmin = 631.4372
				xmax = 632.3746
				text = ""
			intervals [1033]:
				xmin = 632.3746
				xmax = 633.2746
				text = "everything"
			intervals [1034]:
				xmin = 633.2746
				xmax = 633.6546
				text = "well"
			intervals [1035]:
				xmin = 633.6546
				xmax = 634.0646
				text = "uh"
			intervals [1036]:
				xmin = 634.0646
				xmax = 634.2596
				text = ""
			intervals [1037]:
				xmin = 634.2596
				xmax = 634.4796
				text = "i"
			intervals [1038]:
				xmin = 634.4796
				xmax = 634.6596
				text = "don't"
			intervals [1039]:
				xmin = 634.6596
				xmax = 634.8696
				text = "think"
			intervals [1040]:
				xmin = 634.8696
				xmax = 635.0096
				text = "you"
			intervals [1041]:
				xmin = 635.0096
				xmax = 635.1396
				text = "will"
			intervals [1042]:
				xmin = 635.1396
				xmax = 635.7196
				text = "understand"
			intervals [1043]:
				xmin = 635.7196
				xmax = 635.8096
				text = "it"
			intervals [1044]:
				xmin = 635.8096
				xmax = 637.4461
				text = ""
			intervals [1045]:
				xmin = 637.4461
				xmax = 637.9061
				text = "see"
			intervals [1046]:
				xmin = 637.9061
				xmax = 638.2161
				text = "uh"
			intervals [1047]:
				xmin = 638.2161
				xmax = 638.5061
				text = "during"
			intervals [1048]:
				xmin = 638.5061
				xmax = 638.8161
				text = "those"
			intervals [1049]:
				xmin = 638.8161
				xmax = 639.0861
				text = "times"
			intervals [1050]:
				xmin = 639.0861
				xmax = 639.1661
				text = "you"
			intervals [1051]:
				xmin = 639.1661
				xmax = 639.3061
				text = "had"
			intervals [1052]:
				xmin = 639.3061
				xmax = 639.3961
				text = "to"
			intervals [1053]:
				xmin = 639.3961
				xmax = 639.6561
				text = "work"
			intervals [1054]:
				xmin = 639.6561
				xmax = 639.7661
				text = "with"
			intervals [1055]:
				xmin = 639.7661
				xmax = 639.8161
				text = "a"
			intervals [1056]:
				xmin = 639.8161
				xmax = 640.2161
				text = "hoe"
			intervals [1057]:
				xmin = 640.2161
				xmax = 641.8287
				text = ""
			intervals [1058]:
				xmin = 641.8287
				xmax = 642.0887
				text = "we"
			intervals [1059]:
				xmin = 642.0887
				xmax = 642.3987
				text = "hoed"
			intervals [1060]:
				xmin = 642.3987
				xmax = 642.4587
				text = ""
			intervals [1061]:
				xmin = 642.4587
				xmax = 642.6087
				text = "the"
			intervals [1062]:
				xmin = 642.6087
				xmax = 643.1187
				text = "garden"
			intervals [1063]:
				xmin = 643.1187
				xmax = 643.4287
				text = "and"
			intervals [1064]:
				xmin = 643.4287
				xmax = 644.7574
				text = ""
			intervals [1065]:
				xmin = 644.7574
				xmax = 644.9674
				text = "did"
			intervals [1066]:
				xmin = 644.9674
				xmax = 645.1674
				text = "all"
			intervals [1067]:
				xmin = 645.1674
				xmax = 645.2674
				text = "the"
			intervals [1068]:
				xmin = 645.2674
				xmax = 645.6374
				text = "farm"
			intervals [1069]:
				xmin = 645.6374
				xmax = 645.9574
				text = "work"
			intervals [1070]:
				xmin = 645.9574
				xmax = 646.0974
				text = "that"
			intervals [1071]:
				xmin = 646.0974
				xmax = 646.1274
				text = ""
			intervals [1072]:
				xmin = 646.1274
				xmax = 646.2774
				text = "was"
			intervals [1073]:
				xmin = 646.2774
				xmax = 646.8774
				text = "necessary"
			intervals [1074]:
				xmin = 646.8774
				xmax = 646.9674
				text = "to"
			intervals [1075]:
				xmin = 646.9674
				xmax = 647.0074
				text = ""
			intervals [1076]:
				xmin = 647.0074
				xmax = 647.1374
				text = "be"
			intervals [1077]:
				xmin = 647.1374
				xmax = 647.4874
				text = "did"
			intervals [1078]:
				xmin = 647.4874
				xmax = 651.3488
				text = ""
			intervals [1079]:
				xmin = 651.3488
				xmax = 651.8088
				text = "yes"
			intervals [1080]:
				xmin = 651.8088
				xmax = 651.8588
				text = ""
			intervals [1081]:
				xmin = 651.8588
				xmax = 652.2388
				text = "mm-hm"
			intervals [1082]:
				xmin = 652.2388
				xmax = 653.7102
				text = ""
			intervals [1083]:
				xmin = 653.7102
				xmax = 653.8302
				text = "we"
			intervals [1084]:
				xmin = 653.8302
				xmax = 653.9602
				text = "had"
			intervals [1085]:
				xmin = 653.9602
				xmax = 654.0202
				text = ""
			intervals [1086]:
				xmin = 654.0202
				xmax = 654.7302
				text = "cows"
			intervals [1087]:
				xmin = 654.7302
				xmax = 655.1302
				text = "and"
			intervals [1088]:
				xmin = 655.1302
				xmax = 655.8281
				text = ""
			intervals [1089]:
				xmin = 655.8281
				xmax = 656.4781
				text = "pigs"
			intervals [1090]:
				xmin = 656.4781
				xmax = 657.847
				text = ""
			intervals [1091]:
				xmin = 657.847
				xmax = 658.577
				text = "chickens"
			intervals [1092]:
				xmin = 658.577
				xmax = 659.3215
				text = ""
			intervals [1093]:
				xmin = 659.3215
				xmax = 659.3815
				text = "and"
			intervals [1094]:
				xmin = 659.3815
				xmax = 659.9815
				text = "ducks"
			intervals [1095]:
				xmin = 659.9815
				xmax = 660.9425
				text = ""
			intervals [1096]:
				xmin = 660.9425
				xmax = 661.2525
				text = "different"
			intervals [1097]:
				xmin = 661.2525
				xmax = 661.4425
				text = "kind"
			intervals [1098]:
				xmin = 661.4425
				xmax = 661.5025
				text = "of"
			intervals [1099]:
				xmin = 661.5025
				xmax = 662.0125
				text = "fowl"
			intervals [1100]:
				xmin = 662.0125
				xmax = 669.5289
				text = ""
			intervals [1101]:
				xmin = 669.5289
				xmax = 669.6589
				text = "i"
			intervals [1102]:
				xmin = 669.6589
				xmax = 669.8989
				text = "can't"
			intervals [1103]:
				xmin = 669.8989
				xmax = 670.0689
				text = "hear"
			intervals [1104]:
				xmin = 670.0689
				xmax = 670.2789
				text = "you"
			intervals [1105]:
				xmin = 670.2789
				xmax = 673.2225
				text = ""
			intervals [1106]:
				xmin = 673.2225
				xmax = 673.5325
				text = "no"
			intervals [1107]:
				xmin = 673.5325
				xmax = 674.0325
				text = "mm-mm"
			intervals [1108]:
				xmin = 674.0325
				xmax = 674.6623
				text = ""
			intervals [1109]:
				xmin = 674.6623
				xmax = 674.9623
				text = "mm-mm"
			intervals [1110]:
				xmin = 674.9623
				xmax = 680.2967
				text = ""
			intervals [1111]:
				xmin = 680.2967
				xmax = 680.8567
				text = "yes"
			intervals [1112]:
				xmin = 680.8567
				xmax = 684.0111
				text = ""
			intervals [1113]:
				xmin = 684.0111
				xmax = 684.2211
				text = "well"
			intervals [1114]:
				xmin = 684.2211
				xmax = 684.4111
				text = "she"
			intervals [1115]:
				xmin = 684.4111
				xmax = 684.6311
				text = "was"
			intervals [1116]:
				xmin = 684.6311
				xmax = 684.6911
				text = "a"
			intervals [1117]:
				xmin = 684.6911
				xmax = 684.9511
				text = "hell"
			intervals [1118]:
				xmin = 684.9511
				xmax = 685.0111
				text = "of"
			intervals [1119]:
				xmin = 685.0111
				xmax = 685.0711
				text = "a"
			intervals [1120]:
				xmin = 685.0711
				xmax = 685.5611
				text = "lady"
			intervals [1121]:
				xmin = 685.5611
				xmax = 686.0811
				text = "uh"
			intervals [1122]:
				xmin = 686.0811
				xmax = 688.1054
				text = ""
			intervals [1123]:
				xmin = 688.1054
				xmax = 688.1854
				text = "her"
			intervals [1124]:
				xmin = 688.1854
				xmax = 688.2154
				text = ""
			intervals [1125]:
				xmin = 688.2154
				xmax = 688.4454
				text = "name"
			intervals [1126]:
				xmin = 688.4454
				xmax = 688.6254
				text = "was"
			intervals [1127]:
				xmin = 688.6254
				xmax = 689.1254
				text = "miss"
			intervals [1128]:
				xmin = 689.1254
				xmax = 689.2954
				text = ""
			intervals [1129]:
				xmin = 689.2954
				xmax = 690.0354
				text = "rdx"
			intervals [1130]:
				xmin = 690.0354
				xmax = 695.3516
				text = ""
			intervals [1131]:
				xmin = 695.3516
				xmax = 695.5516
				text = "well"
			intervals [1132]:
				xmin = 695.5516
				xmax = 695.7216
				text = "she"
			intervals [1133]:
				xmin = 695.7216
				xmax = 695.8516
				text = "was"
			intervals [1134]:
				xmin = 695.8516
				xmax = 696.0316
				text = "just"
			intervals [1135]:
				xmin = 696.0316
				xmax = 696.3616
				text = "nice"
			intervals [1136]:
				xmin = 696.3616
				xmax = 696.4716
				text = "to"
			intervals [1137]:
				xmin = 696.4716
				xmax = 696.8516
				text = "me"
			intervals [1138]:
				xmin = 696.8516
				xmax = 697.4652
				text = ""
			intervals [1139]:
				xmin = 697.4652
				xmax = 697.6152
				text = "she"
			intervals [1140]:
				xmin = 697.6152
				xmax = 697.7252
				text = "was"
			intervals [1141]:
				xmin = 697.7252
				xmax = 698.0052
				text = "nice"
			intervals [1142]:
				xmin = 698.0052
				xmax = 698.1052
				text = "to"
			intervals [1143]:
				xmin = 698.1052
				xmax = 698.3252
				text = "all"
			intervals [1144]:
				xmin = 698.3252
				xmax = 698.4452
				text = "the"
			intervals [1145]:
				xmin = 698.4452
				xmax = 698.8252
				text = "kids"
			intervals [1146]:
				xmin = 698.8252
				xmax = 699.0052
				text = "she"
			intervals [1147]:
				xmin = 699.0052
				xmax = 699.2952
				text = "never"
			intervals [1148]:
				xmin = 699.2952
				xmax = 699.6952
				text = "scold"
			intervals [1149]:
				xmin = 699.6952
				xmax = 699.8652
				text = "'em"
			intervals [1150]:
				xmin = 699.8652
				xmax = 699.9852
				text = "too"
			intervals [1151]:
				xmin = 699.9852
				xmax = 700.0152
				text = ""
			intervals [1152]:
				xmin = 700.0152
				xmax = 700.4052
				text = "much"
			intervals [1153]:
				xmin = 700.4052
				xmax = 707.6714
				text = ""
			intervals [1154]:
				xmin = 707.6714
				xmax = 707.8414
				text = "yeah"
			intervals [1155]:
				xmin = 707.8414
				xmax = 708.3114
				text = "one"
			intervals [1156]:
				xmin = 708.3114
				xmax = 711.5077
				text = ""
			intervals [1157]:
				xmin = 711.5077
				xmax = 711.7877
				text = "mrs"
			intervals [1158]:
				xmin = 711.7877
				xmax = 712.3777
				text = "rdx"
			intervals [1159]:
				xmin = 712.3777
				xmax = 718.9763
				text = ""
			intervals [1160]:
				xmin = 718.9763
				xmax = 719.4063
				text = "well"
			intervals [1161]:
				xmin = 719.4063
				xmax = 719.5363
				text = "i"
			intervals [1162]:
				xmin = 719.5363
				xmax = 719.8663
				text = "guess"
			intervals [1163]:
				xmin = 719.8663
				xmax = 719.9363
				text = "it"
			intervals [1164]:
				xmin = 719.9363
				xmax = 719.9663
				text = "s"
			intervals [1165]:
				xmin = 719.9663
				xmax = 720.2263
				text = "just"
			intervals [1166]:
				xmin = 720.2263
				xmax = 720.4363
				text = "like"
			intervals [1167]:
				xmin = 720.4363
				xmax = 720.6863
				text = "every"
			intervals [1168]:
				xmin = 720.6863
				xmax = 721.4063
				text = "classroom"
			intervals [1169]:
				xmin = 721.4063
				xmax = 721.8663
				text = "uh"
			intervals [1170]:
				xmin = 721.8663
				xmax = 722.3797
				text = ""
			intervals [1171]:
				xmin = 722.3797
				xmax = 722.4797
				text = "a"
			intervals [1172]:
				xmin = 722.4797
				xmax = 722.5197
				text = ""
			intervals [1173]:
				xmin = 722.5197
				xmax = 722.9697
				text = "teacher"
			intervals [1174]:
				xmin = 722.9697
				xmax = 723.3448
				text = ""
			intervals [1175]:
				xmin = 723.3448
				xmax = 723.6448
				text = "have"
			intervals [1176]:
				xmin = 723.6448
				xmax = 723.8248
				text = "their"
			intervals [1177]:
				xmin = 723.8248
				xmax = 724.0348
				text = "own"
			intervals [1178]:
				xmin = 724.0348
				xmax = 724.0948
				text = ""
			intervals [1179]:
				xmin = 724.0948
				xmax = 724.6948
				text = "pets"
			intervals [1180]:
				xmin = 724.6948
				xmax = 725.8627
				text = ""
			intervals [1181]:
				xmin = 725.8627
				xmax = 726.0527
				text = "so"
			intervals [1182]:
				xmin = 726.0527
				xmax = 726.2527
				text = "she"
			intervals [1183]:
				xmin = 726.2527
				xmax = 726.4327
				text = "had"
			intervals [1184]:
				xmin = 726.4327
				xmax = 726.4927
				text = "her"
			intervals [1185]:
				xmin = 726.4927
				xmax = 726.7627
				text = "own"
			intervals [1186]:
				xmin = 726.7627
				xmax = 726.8227
				text = ""
			intervals [1187]:
				xmin = 726.8227
				xmax = 727.2427
				text = "pets"
			intervals [1188]:
				xmin = 727.2427
				xmax = 730.4056
				text = ""
			intervals [1189]:
				xmin = 730.4056
				xmax = 730.6356
				text = "no"
			intervals [1190]:
				xmin = 730.6356
				xmax = 730.7556
				text = "i"
			intervals [1191]:
				xmin = 730.7556
				xmax = 731.0456
				text = "wasn't"
			intervals [1192]:
				xmin = 731.0456
				xmax = 731.2056
				text = "one"
			intervals [1193]:
				xmin = 731.2056
				xmax = 731.3456
				text = "of"
			intervals [1194]:
				xmin = 731.3456
				xmax = 731.3756
				text = ""
			intervals [1195]:
				xmin = 731.3756
				xmax = 731.4656
				text = "'em"
			intervals [1196]:
				xmin = 731.4656
				xmax = 740.6642
				text = ""
			intervals [1197]:
				xmin = 740.6642
				xmax = 740.7742
				text = "i"
			intervals [1198]:
				xmin = 740.7742
				xmax = 741.0342
				text = "can't"
			intervals [1199]:
				xmin = 741.0342
				xmax = 745.6252
				text = ""
			intervals [1200]:
				xmin = 745.6252
				xmax = 746.0052
				text = "yes"
			intervals [1201]:
				xmin = 746.0052
				xmax = 746.1252
				text = "i"
			intervals [1202]:
				xmin = 746.1252
				xmax = 746.4352
				text = "played"
			intervals [1203]:
				xmin = 746.4352
				xmax = 746.5352
				text = "a"
			intervals [1204]:
				xmin = 746.5352
				xmax = 746.9052
				text = "trick"
			intervals [1205]:
				xmin = 746.9052
				xmax = 747.0452
				text = "on"
			intervals [1206]:
				xmin = 747.0452
				xmax = 747.1252
				text = "a"
			intervals [1207]:
				xmin = 747.1252
				xmax = 747.1852
				text = ""
			intervals [1208]:
				xmin = 747.1852
				xmax = 747.5452
				text = "teacher"
			intervals [1209]:
				xmin = 747.5452
				xmax = 748.0452
				text = "once"
			intervals [1210]:
				xmin = 748.0452
				xmax = 748.0752
				text = ""
			intervals [1211]:
				xmin = 748.0752
				xmax = 748.2052
				text = "<unk>"
			intervals [1212]:
				xmin = 748.2052
				xmax = 751.5363
				text = ""
			intervals [1213]:
				xmin = 751.5363
				xmax = 751.6863
				text = "i"
			intervals [1214]:
				xmin = 751.6863
				xmax = 751.8963
				text = "put"
			intervals [1215]:
				xmin = 751.8963
				xmax = 752.0063
				text = "a"
			intervals [1216]:
				xmin = 752.0063
				xmax = 752.8963
				text = "firecracker"
			intervals [1217]:
				xmin = 752.8963
				xmax = 753.2375
				text = ""
			intervals [1218]:
				xmin = 753.2375
				xmax = 753.5975
				text = "see"
			intervals [1219]:
				xmin = 753.5975
				xmax = 753.9575
				text = "uh"
			intervals [1220]:
				xmin = 753.9575
				xmax = 754.2975
				text = "those"
			intervals [1221]:
				xmin = 754.2975
				xmax = 754.6575
				text = "days"
			intervals [1222]:
				xmin = 754.6575
				xmax = 754.8175
				text = "they"
			intervals [1223]:
				xmin = 754.8175
				xmax = 755.0575
				text = "had"
			intervals [1224]:
				xmin = 755.0575
				xmax = 755.2875
				text = "these"
			intervals [1225]:
				xmin = 755.2875
				xmax = 755.5774
				text = ""
			intervals [1226]:
				xmin = 755.5774
				xmax = 755.8674
				text = "wood"
			intervals [1227]:
				xmin = 755.8674
				xmax = 756.5574
				text = "stoves"
			intervals [1228]:
				xmin = 756.5574
				xmax = 756.6774
				text = "you"
			intervals [1229]:
				xmin = 756.6774
				xmax = 756.8774
				text = "know"
			intervals [1230]:
				xmin = 756.8774
				xmax = 757.2574
				text = "long"
			intervals [1231]:
				xmin = 757.2574
				xmax = 757.9474
				text = "stoves"
			intervals [1232]:
				xmin = 757.9474
				xmax = 758.9231
				text = ""
			intervals [1233]:
				xmin = 758.9231
				xmax = 759.1431
				text = "so"
			intervals [1234]:
				xmin = 759.1431
				xmax = 759.2731
				text = "i"
			intervals [1235]:
				xmin = 759.2731
				xmax = 759.5731
				text = "throwed"
			intervals [1236]:
				xmin = 759.5731
				xmax = 759.6631
				text = "the"
			intervals [1237]:
				xmin = 759.6631
				xmax = 760.3731
				text = "firecracker"
			intervals [1238]:
				xmin = 760.3731
				xmax = 760.5031
				text = "in"
			intervals [1239]:
				xmin = 760.5031
				xmax = 760.6031
				text = "there"
			intervals [1240]:
				xmin = 760.6031
				xmax = 760.8031
				text = "and"
			intervals [1241]:
				xmin = 760.8031
				xmax = 761.0631
				text = "bust"
			intervals [1242]:
				xmin = 761.0631
				xmax = 761.1731
				text = "the"
			intervals [1243]:
				xmin = 761.1731
				xmax = 761.6631
				text = "stove"
			intervals [1244]:
				xmin = 761.6631
				xmax = 761.8431
				text = "all"
			intervals [1245]:
				xmin = 761.8431
				xmax = 761.9531
				text = "to"
			intervals [1246]:
				xmin = 761.9531
				xmax = 762.4331
				text = "pieces"
			intervals [1247]:
				xmin = 762.4331
				xmax = 765.1631
				text = "<unk>"
			intervals [1248]:
				xmin = 765.1631
				xmax = 767.259
				text = ""
			intervals [1249]:
				xmin = 767.259
				xmax = 767.649
				text = "uh"
			intervals [1250]:
				xmin = 767.649
				xmax = 767.909
				text = "she"
			intervals [1251]:
				xmin = 767.909
				xmax = 768.099
				text = "give"
			intervals [1252]:
				xmin = 768.099
				xmax = 768.269
				text = "me"
			intervals [1253]:
				xmin = 768.269
				xmax = 768.739
				text = "about"
			intervals [1254]:
				xmin = 768.739
				xmax = 768.9856
				text = ""
			intervals [1255]:
				xmin = 768.9856
				xmax = 769.3856
				text = "five"
			intervals [1256]:
				xmin = 769.3856
				xmax = 769.4456
				text = "or"
			intervals [1257]:
				xmin = 769.4456
				xmax = 769.7756
				text = "six"
			intervals [1258]:
				xmin = 769.7756
				xmax = 770.0756
				text = "licks"
			intervals [1259]:
				xmin = 770.0756
				xmax = 770.1956
				text = "in"
			intervals [1260]:
				xmin = 770.1956
				xmax = 770.2856
				text = "the"
			intervals [1261]:
				xmin = 770.2856
				xmax = 770.7856
				text = "hand"
			intervals [1262]:
				xmin = 770.7856
				xmax = 770.9556
				text = "that"
			intervals [1263]:
				xmin = 770.9556
				xmax = 771.0456
				text = ""
			intervals [1264]:
				xmin = 771.0456
				xmax = 771.2056
				text = "was"
			intervals [1265]:
				xmin = 771.2056
				xmax = 771.5056
				text = "all"
			intervals [1266]:
				xmin = 771.5056
				xmax = 771.6356
				text = "of"
			intervals [1267]:
				xmin = 771.6356
				xmax = 771.7156
				text = "it"
			intervals [1268]:
				xmin = 771.7156
				xmax = 780.1993
				text = ""
			intervals [1269]:
				xmin = 780.1993
				xmax = 780.6093
				text = "no"
			intervals [1270]:
				xmin = 780.6093
				xmax = 780.7493
				text = "i"
			intervals [1271]:
				xmin = 780.7493
				xmax = 780.9793
				text = "didn't"
			intervals [1272]:
				xmin = 780.9793
				xmax = 781.2793
				text = "have"
			intervals [1273]:
				xmin = 781.2793
				xmax = 781.722
				text = ""
			intervals [1274]:
				xmin = 781.722
				xmax = 782.072
				text = "chance"
			intervals [1275]:
				xmin = 782.072
				xmax = 782.162
				text = "to"
			intervals [1276]:
				xmin = 782.162
				xmax = 782.192
				text = ""
			intervals [1277]:
				xmin = 782.192
				xmax = 782.552
				text = "play"
			intervals [1278]:
				xmin = 782.552
				xmax = 784.1446
				text = ""
			intervals [1279]:
				xmin = 784.1446
				xmax = 784.2346
				text = "i"
			intervals [1280]:
				xmin = 784.2346
				xmax = 784.5846
				text = "always"
			intervals [1281]:
				xmin = 784.5846
				xmax = 784.7446
				text = "had"
			intervals [1282]:
				xmin = 784.7446
				xmax = 784.8546
				text = "to"
			intervals [1283]:
				xmin = 784.8546
				xmax = 785.1546
				text = "work"
			intervals [1284]:
				xmin = 785.1546
				xmax = 799.1084
				text = ""
			intervals [1285]:
				xmin = 799.1084
				xmax = 799.3384
				text = "i"
			intervals [1286]:
				xmin = 799.3384
				xmax = 799.4084
				text = "d"
			intervals [1287]:
				xmin = 799.4084
				xmax = 799.5184
				text = "go"
			intervals [1288]:
				xmin = 799.5184
				xmax = 799.7584
				text = "back"
			intervals [1289]:
				xmin = 799.7584
				xmax = 799.8284
				text = "to"
			intervals [1290]:
				xmin = 799.8284
				xmax = 800.2684
				text = "school"
			intervals [1291]:
				xmin = 800.2684
				xmax = 804.5619
				text = ""
			intervals [1292]:
				xmin = 804.5619
				xmax = 805.0119
				text = "wa-"
			intervals [1293]:
				xmin = 805.0119
				xmax = 806.3526
				text = ""
			intervals [1294]:
				xmin = 806.3526
				xmax = 806.4826
				text = "i"
			intervals [1295]:
				xmin = 806.4826
				xmax = 806.6326
				text = "beg"
			intervals [1296]:
				xmin = 806.6326
				xmax = 806.7326
				text = "your"
			intervals [1297]:
				xmin = 806.7326
				xmax = 807.0426
				text = "pardon"
			intervals [1298]:
				xmin = 807.0426
				xmax = 810.1938
				text = ""
			intervals [1299]:
				xmin = 810.1938
				xmax = 810.7238
				text = "well"
			intervals [1300]:
				xmin = 810.7238
				xmax = 811.3104
				text = ""
			intervals [1301]:
				xmin = 811.3104
				xmax = 811.5604
				text = "what"
			intervals [1302]:
				xmin = 811.5604
				xmax = 811.6704
				text = "i"
			intervals [1303]:
				xmin = 811.6704
				xmax = 812.1204
				text = "always"
			intervals [1304]:
				xmin = 812.1204
				xmax = 812.4804
				text = "wanted"
			intervals [1305]:
				xmin = 812.4804
				xmax = 812.6104
				text = "to"
			intervals [1306]:
				xmin = 812.6104
				xmax = 812.9504
				text = "be"
			intervals [1307]:
				xmin = 812.9504
				xmax = 814.2497
				text = ""
			intervals [1308]:
				xmin = 814.2497
				xmax = 814.5597
				text = "was"
			intervals [1309]:
				xmin = 814.5597
				xmax = 815.1497
				text = "uh"
			intervals [1310]:
				xmin = 815.1497
				xmax = 819.6554
				text = ""
			intervals [1311]:
				xmin = 819.6554
				xmax = 819.7554
				text = "to"
			intervals [1312]:
				xmin = 819.7554
				xmax = 819.7954
				text = ""
			intervals [1313]:
				xmin = 819.7954
				xmax = 820.4454
				text = "teach"
			intervals [1314]:
				xmin = 820.4454
				xmax = 821.7167
				text = ""
			intervals [1315]:
				xmin = 821.7167
				xmax = 822.2967
				text = "medicine"
			intervals [1316]:
				xmin = 822.2967
				xmax = 822.4767
				text = "that"
			intervals [1317]:
				xmin = 822.4767
				xmax = 822.5767
				text = "s"
			intervals [1318]:
				xmin = 822.5767
				xmax = 822.7767
				text = "what"
			intervals [1319]:
				xmin = 822.7767
				xmax = 822.8367
				text = "i"
			intervals [1320]:
				xmin = 822.8367
				xmax = 823.2367
				text = "always"
			intervals [1321]:
				xmin = 823.2367
				xmax = 823.6067
				text = "wanted"
			intervals [1322]:
				xmin = 823.6067
				xmax = 823.6767
				text = "to"
			intervals [1323]:
				xmin = 823.6767
				xmax = 824.0067
				text = "be"
			intervals [1324]:
				xmin = 824.0067
				xmax = 828.6123
				text = ""
			intervals [1325]:
				xmin = 828.6123
				xmax = 828.9423
				text = "about"
			intervals [1326]:
				xmin = 828.9423
				xmax = 830.0734
				text = ""
			intervals [1327]:
				xmin = 830.0734
				xmax = 830.2434
				text = "i"
			intervals [1328]:
				xmin = 830.2434
				xmax = 830.5334
				text = "guess"
			intervals [1329]:
				xmin = 830.5334
				xmax = 831.0234
				text = "now"
			intervals [1330]:
				xmin = 831.0234
				xmax = 833.2553
				text = ""
			intervals [1331]:
				xmin = 833.2553
				xmax = 833.7053
				text = "well"
			intervals [1332]:
				xmin = 833.7053
				xmax = 833.7853
				text = "it"
			intervals [1333]:
				xmin = 833.7853
				xmax = 833.9553
				text = "will"
			intervals [1334]:
				xmin = 833.9553
				xmax = 834.2353
				text = "take"
			intervals [1335]:
				xmin = 834.2353
				xmax = 834.7153
				text = "close"
			intervals [1336]:
				xmin = 834.7153
				xmax = 834.7553
				text = ""
			intervals [1337]:
				xmin = 834.7553
				xmax = 835.0853
				text = "to"
			intervals [1338]:
				xmin = 835.0853
				xmax = 836.5138
				text = ""
			intervals [1339]:
				xmin = 836.5138
				xmax = 836.8038
				text = "ten"
			intervals [1340]:
				xmin = 836.8038
				xmax = 837.2138
				text = "years"
			intervals [1341]:
				xmin = 837.2138
				xmax = 837.9052
				text = ""
			intervals [1342]:
				xmin = 837.9052
				xmax = 837.9952
				text = "to"
			intervals [1343]:
				xmin = 837.9952
				xmax = 838.3652
				text = "major"
			intervals [1344]:
				xmin = 838.3652
				xmax = 838.5552
				text = "in"
			intervals [1345]:
				xmin = 838.5552
				xmax = 838.6952
				text = "it"
			intervals [1346]:
				xmin = 838.6952
				xmax = 849.4519
				text = ""
			intervals [1347]:
				xmin = 849.4519
				xmax = 849.5919
				text = "what"
			intervals [1348]:
				xmin = 849.5919
				xmax = 849.8221
				text = ""
			intervals [1349]:
				xmin = 849.8221
				xmax = 850.1021
				text = "around"
			intervals [1350]:
				xmin = 850.1021
				xmax = 850.2921
				text = "this"
			intervals [1351]:
				xmin = 850.2921
				xmax = 850.6121
				text = "building"
			intervals [1352]:
				xmin = 850.6121
				xmax = 850.9021
				text = "here"
			intervals [1353]:
				xmin = 850.9021
				xmax = 851.6463
				text = ""
			intervals [1354]:
				xmin = 851.6463
				xmax = 851.7363
				text = "oh"
			intervals [1355]:
				xmin = 851.7363
				xmax = 852.1763
				text = "different"
			intervals [1356]:
				xmin = 852.1763
				xmax = 852.5663
				text = "things"
			intervals [1357]:
				xmin = 852.5663
				xmax = 852.7863
				text = "i'm"
			intervals [1358]:
				xmin = 852.7863
				xmax = 853.1063
				text = "called"
			intervals [1359]:
				xmin = 853.1063
				xmax = 853.2563
				text = "on"
			intervals [1360]:
				xmin = 853.2563
				xmax = 853.3663
				text = "to"
			intervals [1361]:
				xmin = 853.3663
				xmax = 853.6363
				text = "do"
			intervals [1362]:
				xmin = 853.6363
				xmax = 859.8018
				text = ""
			intervals [1363]:
				xmin = 859.8018
				xmax = 859.9118
				text = "oh"
			intervals [1364]:
				xmin = 859.9118
				xmax = 860.3118
				text = "well"
			intervals [1365]:
				xmin = 860.3118
				xmax = 860.4218
				text = "they"
			intervals [1366]:
				xmin = 860.4218
				xmax = 860.6718
				text = "might"
			intervals [1367]:
				xmin = 860.6718
				xmax = 860.9218
				text = "ask"
			intervals [1368]:
				xmin = 860.9218
				xmax = 861.0718
				text = "me"
			intervals [1369]:
				xmin = 861.0718
				xmax = 861.1718
				text = "to"
			intervals [1370]:
				xmin = 861.1718
				xmax = 861.2018
				text = ""
			intervals [1371]:
				xmin = 861.2018
				xmax = 861.5518
				text = "mop"
			intervals [1372]:
				xmin = 861.5518
				xmax = 861.6218
				text = "a"
			intervals [1373]:
				xmin = 861.6218
				xmax = 862.1418
				text = "floor"
			intervals [1374]:
				xmin = 862.1418
				xmax = 862.6718
				text = "uh"
			intervals [1375]:
				xmin = 862.6718
				xmax = 863.1552
				text = ""
			intervals [1376]:
				xmin = 863.1552
				xmax = 863.3852
				text = "clean"
			intervals [1377]:
				xmin = 863.3852
				xmax = 863.4952
				text = "up"
			intervals [1378]:
				xmin = 863.4952
				xmax = 863.6052
				text = "a"
			intervals [1379]:
				xmin = 863.6052
				xmax = 864.3552
				text = "bathroom"
			intervals [1380]:
				xmin = 864.3552
				xmax = 864.7252
				text = "or"
			intervals [1381]:
				xmin = 864.7252
				xmax = 866.9041
				text = ""
			intervals [1382]:
				xmin = 866.9041
				xmax = 867.2841
				text = "different"
			intervals [1383]:
				xmin = 867.2841
				xmax = 867.8241
				text = "things"
			intervals [1384]:
				xmin = 867.8241
				xmax = 871.5455
				text = ""
			intervals [1385]:
				xmin = 871.5455
				xmax = 872.6655
				text = "uh"
			intervals [1386]:
				xmin = 872.6655
				xmax = 872.7655
				text = ""
			intervals [1387]:
				xmin = 872.7655
				xmax = 872.9455
				text = "uh"
			intervals [1388]:
				xmin = 872.9455
				xmax = 874.0182
				text = ""
			intervals [1389]:
				xmin = 874.0182
				xmax = 874.3182
				text = "well"
			intervals [1390]:
				xmin = 874.3182
				xmax = 874.7782
				text = "yesterday"
			intervals [1391]:
				xmin = 874.7782
				xmax = 875.3382
				text = "morning"
			intervals [1392]:
				xmin = 875.3382
				xmax = 875.5382
				text = "right"
			intervals [1393]:
				xmin = 875.5382
				xmax = 875.6282
				text = "when"
			intervals [1394]:
				xmin = 875.6282
				xmax = 875.8182
				text = "i"
			intervals [1395]:
				xmin = 875.8182
				xmax = 876.1382
				text = "came"
			intervals [1396]:
				xmin = 876.1382
				xmax = 876.3882
				text = "in"
			intervals [1397]:
				xmin = 876.3882
				xmax = 876.8882
				text = "uh"
			intervals [1398]:
				xmin = 876.8882
				xmax = 877.5535
				text = ""
			intervals [1399]:
				xmin = 877.5535
				xmax = 877.6635
				text = "i"
			intervals [1400]:
				xmin = 877.6635
				xmax = 878.2935
				text = "uh"
			intervals [1401]:
				xmin = 878.2935
				xmax = 878.7074
				text = ""
			intervals [1402]:
				xmin = 878.7074
				xmax = 879.1074
				text = "washed"
			intervals [1403]:
				xmin = 879.1074
				xmax = 879.3074
				text = "off"
			intervals [1404]:
				xmin = 879.3074
				xmax = 879.4174
				text = "the"
			intervals [1405]:
				xmin = 879.4174
				xmax = 879.6874
				text = "front"
			intervals [1406]:
				xmin = 879.6874
				xmax = 879.7174
				text = ""
			intervals [1407]:
				xmin = 879.7174
				xmax = 880.2874
				text = "doors"
			intervals [1408]:
				xmin = 880.2874
				xmax = 881.7807
				text = ""
			intervals [1409]:
				xmin = 881.7807
				xmax = 882.2407
				text = "sprayed"
			intervals [1410]:
				xmin = 882.2407
				xmax = 882.3807
				text = "out"
			intervals [1411]:
				xmin = 882.3807
				xmax = 882.5107
				text = "my"
			intervals [1412]:
				xmin = 882.5107
				xmax = 883.1507
				text = "mats"
			intervals [1413]:
				xmin = 883.1507
				xmax = 886.9909
				text = ""
			intervals [1414]:
				xmin = 886.9909
				xmax = 887.3709
				text = "different"
			intervals [1415]:
				xmin = 887.3709
				xmax = 887.6009
				text = "other"
			intervals [1416]:
				xmin = 887.6009
				xmax = 887.9309
				text = "things"
			intervals [1417]:
				xmin = 887.9309
				xmax = 888.0809
				text = "in"
			intervals [1418]:
				xmin = 888.0809
				xmax = 888.6409
				text = "general"
			intervals [1419]:
				xmin = 888.6409
				xmax = 889.2147
				text = ""
			intervals [1420]:
				xmin = 889.2147
				xmax = 889.3447
				text = "i"
			intervals [1421]:
				xmin = 889.3447
				xmax = 889.3747
				text = ""
			intervals [1422]:
				xmin = 889.3747
				xmax = 889.7947
				text = "recall"
			intervals [1423]:
				xmin = 889.7947
				xmax = 900.4134
				text = ""
			intervals [1424]:
				xmin = 900.4134
				xmax = 900.6734
				text = "well"
			intervals [1425]:
				xmin = 900.6734
				xmax = 900.8134
				text = "if"
			intervals [1426]:
				xmin = 900.8134
				xmax = 901.1234
				text = "i"
			intervals [1427]:
				xmin = 901.1234
				xmax = 901.1934
				text = "uh"
			intervals [1428]:
				xmin = 901.1934
				xmax = 901.4958
				text = ""
			intervals [1429]:
				xmin = 901.4958
				xmax = 901.7458
				text = "had"
			intervals [1430]:
				xmin = 901.7458
				xmax = 901.9158
				text = "all"
			intervals [1431]:
				xmin = 901.9158
				xmax = 901.9758
				text = "the"
			intervals [1432]:
				xmin = 901.9758
				xmax = 902.2558
				text = "money"
			intervals [1433]:
				xmin = 902.2558
				xmax = 902.3958
				text = "i"
			intervals [1434]:
				xmin = 902.3958
				xmax = 902.7858
				text = "wanted"
			intervals [1435]:
				xmin = 902.7858
				xmax = 904.5808
				text = ""
			intervals [1436]:
				xmin = 904.5808
				xmax = 904.7308
				text = "oh"
			intervals [1437]:
				xmin = 904.7308
				xmax = 905.1308
				text = "well"
			intervals [1438]:
				xmin = 905.1308
				xmax = 905.2108
				text = "i"
			intervals [1439]:
				xmin = 905.2108
				xmax = 905.5208
				text = "will"
			intervals [1440]:
				xmin = 905.5208
				xmax = 906.7727
				text = ""
			intervals [1441]:
				xmin = 906.7727
				xmax = 907.1327
				text = "save"
			intervals [1442]:
				xmin = 907.1327
				xmax = 907.3927
				text = "some"
			intervals [1443]:
				xmin = 907.3927
				xmax = 907.5527
				text = "for"
			intervals [1444]:
				xmin = 907.5527
				xmax = 908.0227
				text = "myself"
			intervals [1445]:
				xmin = 908.0227
				xmax = 908.1327
				text = "and"
			intervals [1446]:
				xmin = 908.1327
				xmax = 908.4127
				text = "gave"
			intervals [1447]:
				xmin = 908.4127
				xmax = 908.7192
				text = ""
			intervals [1448]:
				xmin = 908.7192
				xmax = 908.9292
				text = "give"
			intervals [1449]:
				xmin = 908.9292
				xmax = 908.9592
				text = ""
			intervals [1450]:
				xmin = 908.9592
				xmax = 909.1092
				text = "the"
			intervals [1451]:
				xmin = 909.1092
				xmax = 909.4392
				text = "rest"
			intervals [1452]:
				xmin = 909.4392
				xmax = 909.5992
				text = "of"
			intervals [1453]:
				xmin = 909.5992
				xmax = 909.6992
				text = "it"
			intervals [1454]:
				xmin = 909.6992
				xmax = 909.8792
				text = "to"
			intervals [1455]:
				xmin = 909.8792
				xmax = 910.2142
				text = ""
			intervals [1456]:
				xmin = 910.2142
				xmax = 910.7042
				text = "charity"
			intervals [1457]:
				xmin = 910.7042
				xmax = 915.8502
				text = ""
			intervals [1458]:
				xmin = 915.8502
				xmax = 915.9202
				text = "i"
			intervals [1459]:
				xmin = 915.9202
				xmax = 916.0602
				text = "would"
			intervals [1460]:
				xmin = 916.0602
				xmax = 916.2802
				text = "keep"
			intervals [1461]:
				xmin = 916.2802
				xmax = 916.3402
				text = "it"
			intervals [1462]:
				xmin = 916.3402
				xmax = 916.4902
				text = "for"
			intervals [1463]:
				xmin = 916.4902
				xmax = 916.9602
				text = "myself"
			intervals [1464]:
				xmin = 916.9602
				xmax = 917.0402
				text = "for"
			intervals [1465]:
				xmin = 917.0402
				xmax = 917.3702
				text = "living"
			intervals [1466]:
				xmin = 917.3702
				xmax = 922.3006
				text = ""
			intervals [1467]:
				xmin = 922.3006
				xmax = 922.7206
				text = "no"
			intervals [1468]:
				xmin = 922.7206
				xmax = 923.0906
				text = "nothing"
			intervals [1469]:
				xmin = 923.0906
				xmax = 923.5606
				text = "special"
			intervals [1470]:
				xmin = 923.5606
				xmax = 928.1114
				text = ""
			intervals [1471]:
				xmin = 928.1114
				xmax = 928.2014
				text = "you"
			intervals [1472]:
				xmin = 928.2014
				xmax = 928.3214
				text = "don't"
			intervals [1473]:
				xmin = 928.3214
				xmax = 928.5414
				text = "mind"
			intervals [1474]:
				xmin = 928.5414
				xmax = 928.6514
				text = "if"
			intervals [1475]:
				xmin = 928.6514
				xmax = 928.7214
				text = "i"
			intervals [1476]:
				xmin = 928.7214
				xmax = 928.7714
				text = ""
			intervals [1477]:
				xmin = 928.7714
				xmax = 929.0614
				text = "smoke"
			intervals [1478]:
				xmin = 929.0614
				xmax = 936.5076
				text = ""
			intervals [1479]:
				xmin = 936.5076
				xmax = 936.8076
				text = "well"
			intervals [1480]:
				xmin = 936.8076
				xmax = 936.9976
				text = "as"
			intervals [1481]:
				xmin = 936.9976
				xmax = 937.1076
				text = "i"
			intervals [1482]:
				xmin = 937.1076
				xmax = 937.3776
				text = "told"
			intervals [1483]:
				xmin = 937.3776
				xmax = 937.5076
				text = "you"
			intervals [1484]:
				xmin = 937.5076
				xmax = 937.7376
				text = "once"
			intervals [1485]:
				xmin = 937.7376
				xmax = 938.2276
				text = "before"
			intervals [1486]:
				xmin = 938.2276
				xmax = 938.6776
				text = "uh"
			intervals [1487]:
				xmin = 938.6776
				xmax = 940.1278
				text = ""
			intervals [1488]:
				xmin = 940.1278
				xmax = 940.3278
				text = "see"
			intervals [1489]:
				xmin = 940.3278
				xmax = 940.4578
				text = "i"
			intervals [1490]:
				xmin = 940.4578
				xmax = 940.7578
				text = "lost"
			intervals [1491]:
				xmin = 940.7578
				xmax = 940.9278
				text = "my"
			intervals [1492]:
				xmin = 940.9278
				xmax = 941.3178
				text = "family"
			intervals [1493]:
				xmin = 941.3178
				xmax = 941.4778
				text = "when"
			intervals [1494]:
				xmin = 941.4778
				xmax = 941.5978
				text = "i"
			intervals [1495]:
				xmin = 941.5978
				xmax = 941.7278
				text = "was"
			intervals [1496]:
				xmin = 941.7278
				xmax = 941.7578
				text = ""
			intervals [1497]:
				xmin = 941.7578
				xmax = 942.0578
				text = "very"
			intervals [1498]:
				xmin = 942.0578
				xmax = 942.3978
				text = "young"
			intervals [1499]:
				xmin = 942.3978
				xmax = 946.544
				text = ""
			intervals [1500]:
				xmin = 946.544
				xmax = 946.724
				text = "oh"
			intervals [1501]:
				xmin = 946.724
				xmax = 946.754
				text = ""
			intervals [1502]:
				xmin = 946.754
				xmax = 946.954
				text = "we"
			intervals [1503]:
				xmin = 946.954
				xmax = 947.094
				text = "had"
			intervals [1504]:
				xmin = 947.094
				xmax = 947.144
				text = ""
			intervals [1505]:
				xmin = 947.144
				xmax = 947.564
				text = "turkey"
			intervals [1506]:
				xmin = 947.564
				xmax = 947.614
				text = ""
			intervals [1507]:
				xmin = 947.614
				xmax = 948.144
				text = "ham"
			intervals [1508]:
				xmin = 948.144
				xmax = 950.3853
				text = ""
			intervals [1509]:
				xmin = 950.3853
				xmax = 951.0253
				text = "sometime"
			intervals [1510]:
				xmin = 951.0253
				xmax = 951.1053
				text = "a"
			intervals [1511]:
				xmin = 951.1053
				xmax = 951.3553
				text = "few"
			intervals [1512]:
				xmin = 951.3553
				xmax = 952.0953
				text = "drinks"
			intervals [1513]:
				xmin = 952.0953
				xmax = 959.4117
				text = ""
			intervals [1514]:
				xmin = 959.4117
				xmax = 959.5017
				text = "the"
			intervals [1515]:
				xmin = 959.5017
				xmax = 959.7217
				text = "best"
			intervals [1516]:
				xmin = 959.7217
				xmax = 959.9017
				text = "thing"
			intervals [1517]:
				xmin = 959.9017
				xmax = 960.0317
				text = "i"
			intervals [1518]:
				xmin = 960.0317
				xmax = 960.2617
				text = "got"
			intervals [1519]:
				xmin = 960.2617
				xmax = 960.3817
				text = "for"
			intervals [1520]:
				xmin = 960.3817
				xmax = 960.8017
				text = "christmas"
			intervals [1521]:
				xmin = 960.8017
				xmax = 961.1317
				text = "was"
			intervals [1522]:
				xmin = 961.1317
				xmax = 961.6517
				text = "uh"
			intervals [1523]:
				xmin = 961.6517
				xmax = 964.1548
				text = ""
			intervals [1524]:
				xmin = 964.1548
				xmax = 964.4048
				text = "new"
			intervals [1525]:
				xmin = 964.4048
				xmax = 964.6348
				text = "pair"
			intervals [1526]:
				xmin = 964.6348
				xmax = 964.6948
				text = "of"
			intervals [1527]:
				xmin = 964.6948
				xmax = 965.1848
				text = "shoes"
			intervals [1528]:
				xmin = 965.1848
				xmax = 965.6248
				text = "once"
			intervals [1529]:
				xmin = 965.6248
				xmax = 970.5358
				text = ""
			intervals [1530]:
				xmin = 970.5358
				xmax = 970.8958
				text = "well"
			intervals [1531]:
				xmin = 970.8958
				xmax = 971.0758
				text = "they"
			intervals [1532]:
				xmin = 971.0758
				xmax = 971.4358
				text = "was"
			intervals [1533]:
				xmin = 971.4358
				xmax = 971.9758
				text = "uh"
			intervals [1534]:
				xmin = 971.9758
				xmax = 975.2936
				text = ""
			intervals [1535]:
				xmin = 975.2936
				xmax = 975.6236
				text = "mama"
			intervals [1536]:
				xmin = 975.6236
				xmax = 975.9136
				text = "bought"
			intervals [1537]:
				xmin = 975.9136
				xmax = 976.0336
				text = "'em"
			intervals [1538]:
				xmin = 976.0336
				xmax = 976.1136
				text = "at"
			intervals [1539]:
				xmin = 976.1136
				xmax = 976.7736
				text = "hechts"
			intervals [1540]:
				xmin = 976.7736
				xmax = 978.2344
				text = ""
			intervals [1541]:
				xmin = 978.2344
				xmax = 978.4444
				text = "that"
			intervals [1542]:
				xmin = 978.4444
				xmax = 978.6144
				text = "was"
			intervals [1543]:
				xmin = 978.6144
				xmax = 978.9944
				text = "years"
			intervals [1544]:
				xmin = 978.9944
				xmax = 979.1644
				text = "and"
			intervals [1545]:
				xmin = 979.1644
				xmax = 979.3744
				text = "years"
			intervals [1546]:
				xmin = 979.3744
				xmax = 979.6944
				text = "ago"
			intervals [1547]:
				xmin = 979.6944
				xmax = 990.0653
				text = ""
			intervals [1548]:
				xmin = 990.0653
				xmax = 990.2153
				text = "oh"
			intervals [1549]:
				xmin = 990.2153
[truncated: 324,629 more chars]
