# Supplementary material for: Considering Performance in the Automated and Manual Coding of Sociolinguistic Variables: Lessons From Variable (ING)
Source: Front Artif Intell. 2021 Apr 29;4:648543. doi: 10.3389/frai.2021.648543 (PMC8117961; doi:10.3389/frai.2021.648543)
Supplement: Supplementary file 5 [file Data_Sheet_5.ZIP › CORAAL_VARAligned_as_TextGrids_p1/DCA_se2_ag1_f_06_1.TextGrid]

File type = "ooTextFile"
Object class = "TextGrid"

xmin = 0.0
xmax = 566.9
tiers? <exists>
size = 4
item []:
	item [1]:
		class = "IntervalTier"
		name = "DCA_int_06 - words"
		xmin = 0.0
		xmax = 566.9
		intervals: size = 749
			intervals [1]:
				xmin = 0.0
				xmax = 0.569
				text = ""
			intervals [2]:
				xmin = 0.569
				xmax = 0.969
				text = "um"
			intervals [3]:
				xmin = 0.969
				xmax = 1.3864
				text = ""
			intervals [4]:
				xmin = 1.3864
				xmax = 1.6964
				text = "okay"
			intervals [5]:
				xmin = 1.6964
				xmax = 1.7864
				text = "i"
			intervals [6]:
				xmin = 1.7864
				xmax = 2.0764
				text = "won't"
			intervals [7]:
				xmin = 2.0764
				xmax = 2.3164
				text = "um"
			intervals [8]:
				xmin = 2.3164
				xmax = 2.6164
				text = "what"
			intervals [9]:
				xmin = 2.6164
				xmax = 2.7764
				text = "kind"
			intervals [10]:
				xmin = 2.7764
				xmax = 2.8764
				text = "of"
			intervals [11]:
				xmin = 2.8764
				xmax = 3.1664
				text = "games"
			intervals [12]:
				xmin = 3.1664
				xmax = 3.2864
				text = "did"
			intervals [13]:
				xmin = 3.2864
				xmax = 3.4564
				text = "you"
			intervals [14]:
				xmin = 3.4564
				xmax = 3.6564
				text = "play"
			intervals [15]:
				xmin = 3.6564
				xmax = 3.7864
				text = "as"
			intervals [16]:
				xmin = 3.7864
				xmax = 3.8864
				text = "a"
			intervals [17]:
				xmin = 3.8864
				xmax = 4.5164
				text = "child"
			intervals [18]:
				xmin = 4.5164
				xmax = 23.2395
				text = ""
			intervals [19]:
				xmin = 23.2395
				xmax = 23.5995
				text = "mm-hm"
			intervals [20]:
				xmin = 23.5995
				xmax = 23.9609
				text = ""
			intervals [21]:
				xmin = 23.9609
				xmax = 24.2109
				text = "um"
			intervals [22]:
				xmin = 24.2109
				xmax = 24.2409
				text = ""
			intervals [23]:
				xmin = 24.2409
				xmax = 24.3309
				text = "can"
			intervals [24]:
				xmin = 24.3309
				xmax = 24.4309
				text = "you"
			intervals [25]:
				xmin = 24.4309
				xmax = 24.4609
				text = ""
			intervals [26]:
				xmin = 24.4609
				xmax = 24.5509
				text = "give"
			intervals [27]:
				xmin = 24.5509
				xmax = 24.9409
				text = "me"
			intervals [28]:
				xmin = 24.9409
				xmax = 24.9909
				text = "a"
			intervals [29]:
				xmin = 24.9909
				xmax = 25.2381
				text = ""
			intervals [30]:
				xmin = 25.2381
				xmax = 25.4181
				text = "an"
			intervals [31]:
				xmin = 25.4181
				xmax = 26.0081
				text = "idea"
			intervals [32]:
				xmin = 26.0081
				xmax = 26.0681
				text = "of"
			intervals [33]:
				xmin = 26.0681
				xmax = 26.2681
				text = "how"
			intervals [34]:
				xmin = 26.2681
				xmax = 26.2981
				text = ""
			intervals [35]:
				xmin = 26.2981
				xmax = 26.4381
				text = "you"
			intervals [36]:
				xmin = 26.4381
				xmax = 26.4881
				text = ""
			intervals [37]:
				xmin = 26.4881
				xmax = 26.6781
				text = "play"
			intervals [38]:
				xmin = 26.6781
				xmax = 26.7681
				text = ""
			intervals [39]:
				xmin = 26.7681
				xmax = 27.0181
				text = "hide"
			intervals [40]:
				xmin = 27.0181
				xmax = 27.1281
				text = "and"
			intervals [41]:
				xmin = 27.1281
				xmax = 27.1581
				text = ""
			intervals [42]:
				xmin = 27.1581
				xmax = 27.3681
				text = "seek"
			intervals [43]:
				xmin = 27.3681
				xmax = 54.3836
				text = ""
			intervals [44]:
				xmin = 54.3836
				xmax = 54.4636
				text = "mm"
			intervals [45]:
				xmin = 54.4636
				xmax = 54.5236
				text = "how"
			intervals [46]:
				xmin = 54.5236
				xmax = 54.6836
				text = "do"
			intervals [47]:
				xmin = 54.6836
				xmax = 54.7136
				text = ""
			intervals [48]:
				xmin = 54.7136
				xmax = 55.0836
				text = "you"
			intervals [49]:
				xmin = 55.0836
				xmax = 55.1336
				text = ""
			intervals [50]:
				xmin = 55.1336
				xmax = 55.2936
				text = "play"
			intervals [51]:
				xmin = 55.2936
				xmax = 55.4336
				text = "ring"
			intervals [52]:
				xmin = 55.4336
				xmax = 55.7536
				text = "around"
			intervals [53]:
				xmin = 55.7536
				xmax = 55.8436
				text = "the"
			intervals [54]:
				xmin = 55.8436
				xmax = 55.8736
				text = ""
			intervals [55]:
				xmin = 55.8736
				xmax = 56.0336
				text = "roses"
			intervals [56]:
				xmin = 56.0336
				xmax = 68.1592
				text = ""
			intervals [57]:
				xmin = 68.1592
				xmax = 68.5892
				text = "um"
			intervals [58]:
				xmin = 68.5892
				xmax = 69.4529
				text = ""
			intervals [59]:
				xmin = 69.4529
				xmax = 69.6329
				text = "what"
			intervals [60]:
				xmin = 69.6329
				xmax = 69.6629
				text = "are"
			intervals [61]:
				xmin = 69.6629
				xmax = 69.8929
				text = "your"
			intervals [62]:
				xmin = 69.8929
				xmax = 70.3029
				text = "favorite"
			intervals [63]:
				xmin = 70.3029
				xmax = 70.5029
				text = "tv"
			intervals [64]:
				xmin = 70.5029
				xmax = 70.5629
				text = ""
			intervals [65]:
				xmin = 70.5629
				xmax = 71.0829
				text = "programs"
			intervals [66]:
				xmin = 71.0829
				xmax = 78.6576
				text = ""
			intervals [67]:
				xmin = 78.6576
				xmax = 79.9076
				text = "<unk>"
			intervals [68]:
				xmin = 79.9076
				xmax = 81.2648
				text = ""
			intervals [69]:
				xmin = 81.2648
				xmax = 81.8848
				text = "<unk>"
			intervals [70]:
				xmin = 81.8848
				xmax = 82.0248
				text = ""
			intervals [71]:
				xmin = 82.0248
				xmax = 82.3648
				text = "peyton"
			intervals [72]:
				xmin = 82.3648
				xmax = 82.4548
				text = ""
			intervals [73]:
				xmin = 82.4548
				xmax = 82.6548
				text = "place"
			intervals [74]:
				xmin = 82.6548
				xmax = 83.2669
				text = ""
			intervals [75]:
				xmin = 83.2669
				xmax = 83.3769
				text = "can"
			intervals [76]:
				xmin = 83.3769
				xmax = 83.4369
				text = "you"
			intervals [77]:
				xmin = 83.4369
				xmax = 83.5269
				text = "give"
			intervals [78]:
				xmin = 83.5269
				xmax = 83.5869
				text = "me"
			intervals [79]:
				xmin = 83.5869
				xmax = 83.7369
				text = "some"
			intervals [80]:
				xmin = 83.7369
				xmax = 83.9769
				text = "type"
			intervals [81]:
				xmin = 83.9769
				xmax = 84.0669
				text = "of"
			intervals [82]:
				xmin = 84.0669
				xmax = 84.2769
				text = "an"
			intervals [83]:
				xmin = 84.2769
				xmax = 84.3069
				text = ""
			intervals [84]:
				xmin = 84.3069
				xmax = 84.8369
				text = "episode"
			intervals [85]:
				xmin = 84.8369
				xmax = 84.8969
				text = ""
			intervals [86]:
				xmin = 84.8969
				xmax = 85.0069
				text = "of"
			intervals [87]:
				xmin = 85.0069
				xmax = 85.0469
				text = ""
			intervals [88]:
				xmin = 85.0469
				xmax = 85.2369
				text = "what"
			intervals [89]:
				xmin = 85.2369
				xmax = 85.2669
				text = ""
			intervals [90]:
				xmin = 85.2669
				xmax = 85.7569
				text = "happens"
			intervals [91]:
				xmin = 85.7569
				xmax = 85.9369
				text = "on"
			intervals [92]:
				xmin = 85.9369
				xmax = 85.9669
				text = ""
			intervals [93]:
				xmin = 85.9669
				xmax = 86.2869
				text = "peyton"
			intervals [94]:
				xmin = 86.2869
				xmax = 86.3169
				text = ""
			intervals [95]:
				xmin = 86.3169
				xmax = 86.4369
				text = "place"
			intervals [96]:
				xmin = 86.4369
				xmax = 101.2535
				text = ""
			intervals [97]:
				xmin = 101.2535
				xmax = 101.7035
				text = "uh"
			intervals [98]:
				xmin = 101.7035
				xmax = 102.0635
				text = "say"
			intervals [99]:
				xmin = 102.0635
				xmax = 102.2835
				text = "what"
			intervals [100]:
				xmin = 102.2835
				xmax = 102.410
				text = ""
			intervals [101]:
				xmin = 102.410
				xmax = 102.750
				text = "something"
			intervals [102]:
				xmin = 102.750
				xmax = 102.850
				text = "that"
			intervals [103]:
				xmin = 102.850
				xmax = 103.170
				text = "goes"
			intervals [104]:
				xmin = 103.170
				xmax = 103.390
				text = "on"
			intervals [105]:
				xmin = 103.390
				xmax = 103.630
				text = "in"
			intervals [106]:
				xmin = 103.630
				xmax = 103.660
				text = ""
			intervals [107]:
				xmin = 103.660
				xmax = 103.930
				text = "peyton"
			intervals [108]:
				xmin = 103.930
				xmax = 104.000
				text = ""
			intervals [109]:
				xmin = 104.000
				xmax = 104.320
				text = "place"
			intervals [110]:
				xmin = 104.320
				xmax = 104.580
				text = "from"
			intervals [111]:
				xmin = 104.580
				xmax = 104.670
				text = "the"
			intervals [112]:
				xmin = 104.670
				xmax = 105.190
				text = "start"
			intervals [113]:
				xmin = 105.190
				xmax = 105.220
				text = ""
			intervals [114]:
				xmin = 105.220
				xmax = 105.380
				text = "until"
			intervals [115]:
				xmin = 105.380
				xmax = 105.460
				text = ""
			intervals [116]:
				xmin = 105.460
				xmax = 105.520
				text = "the"
			intervals [117]:
				xmin = 105.520
				xmax = 105.570
				text = ""
			intervals [118]:
				xmin = 105.570
				xmax = 105.680
				text = "end"
			intervals [119]:
				xmin = 105.680
				xmax = 137.057
				text = ""
			intervals [120]:
				xmin = 137.057
				xmax = 137.707
				text = "mm-hm"
			intervals [121]:
				xmin = 137.707
				xmax = 138.4014
				text = ""
			intervals [122]:
				xmin = 138.4014
				xmax = 138.7814
				text = "and"
			intervals [123]:
				xmin = 138.7814
				xmax = 139.1414
				text = "uh"
			intervals [124]:
				xmin = 139.1414
				xmax = 139.3796
				text = ""
			intervals [125]:
				xmin = 139.3796
				xmax = 139.5296
				text = "you"
			intervals [126]:
				xmin = 139.5296
				xmax = 139.5696
				text = ""
			intervals [127]:
				xmin = 139.5696
				xmax = 139.7596
				text = "said"
			intervals [128]:
				xmin = 139.7596
				xmax = 140.1096
				text = "also"
			intervals [129]:
				xmin = 140.1096
				xmax = 140.1696
				text = ""
			intervals [130]:
				xmin = 140.1696
				xmax = 140.2296
				text = "you"
			intervals [131]:
				xmin = 140.2296
				xmax = 140.3396
				text = ""
			intervals [132]:
				xmin = 140.3396
				xmax = 140.5496
				text = "like"
			intervals [133]:
				xmin = 140.5496
				xmax = 140.5796
				text = ""
			intervals [134]:
				xmin = 140.5796
				xmax = 140.6796
				text = "the"
			intervals [135]:
				xmin = 140.6796
				xmax = 141.4496
				text = "invaders"
			intervals [136]:
				xmin = 141.4496
				xmax = 141.6143
				text = ""
			intervals [137]:
				xmin = 141.6143
				xmax = 141.7743
				text = "can"
			intervals [138]:
				xmin = 141.7743
				xmax = 141.8343
				text = "you"
			intervals [139]:
				xmin = 141.8343
				xmax = 141.9343
				text = "give"
			intervals [140]:
				xmin = 141.9343
				xmax = 142.0143
				text = "me"
			intervals [141]:
				xmin = 142.0143
				xmax = 142.1643
				text = "some"
			intervals [142]:
				xmin = 142.1643
				xmax = 142.2643
				text = ""
			intervals [143]:
				xmin = 142.2643
				xmax = 142.4043
				text = "type"
			intervals [144]:
				xmin = 142.4043
				xmax = 142.4543
				text = ""
			intervals [145]:
				xmin = 142.4543
				xmax = 142.5343
				text = "of"
			intervals [146]:
				xmin = 142.5343
				xmax = 142.7543
				text = "an"
			intervals [147]:
				xmin = 142.7543
				xmax = 143.0043
				text = ""
			intervals [148]:
				xmin = 143.0043
				xmax = 143.3643
				text = "episode"
			intervals [149]:
				xmin = 143.3643
				xmax = 143.5443
				text = "of"
			intervals [150]:
				xmin = 143.5443
				xmax = 143.5843
				text = ""
			intervals [151]:
				xmin = 143.5843
				xmax = 143.6443
				text = "the"
			intervals [152]:
				xmin = 143.6443
				xmax = 144.3343
				text = "invaders"
			intervals [153]:
				xmin = 144.3343
				xmax = 151.808
				text = ""
			intervals [154]:
				xmin = 151.808
				xmax = 152.218
				text = "mm-hm"
			intervals [155]:
				xmin = 152.218
				xmax = 159.6034
				text = ""
			intervals [156]:
				xmin = 159.6034
				xmax = 159.9134
				text = "well"
			intervals [157]:
				xmin = 159.9134
				xmax = 160.0534
				text = "what"
			intervals [158]:
				xmin = 160.0534
				xmax = 160.1434
				text = "is"
			intervals [159]:
				xmin = 160.1434
				xmax = 160.2934
				text = "the"
			intervals [160]:
				xmin = 160.2934
				xmax = 160.8134
				text = "invaders"
			intervals [161]:
				xmin = 160.8134
				xmax = 160.8434
				text = ""
			intervals [162]:
				xmin = 160.8434
				xmax = 161.2734
				text = "like"
			intervals [163]:
				xmin = 161.2734
				xmax = 185.3077
				text = ""
			intervals [164]:
				xmin = 185.3077
				xmax = 185.8177
				text = "mm-hm"
			intervals [165]:
				xmin = 185.8177
				xmax = 186.2495
				text = ""
			intervals [166]:
				xmin = 186.2495
				xmax = 186.5795
				text = "and"
			intervals [167]:
				xmin = 186.5795
				xmax = 186.6395
				text = "do"
			intervals [168]:
				xmin = 186.6395
				xmax = 186.7595
				text = "you"
			intervals [169]:
				xmin = 186.7595
				xmax = 186.9195
				text = "have"
			intervals [170]:
				xmin = 186.9195
				xmax = 187.0195
				text = "a"
			intervals [171]:
				xmin = 187.0195
				xmax = 187.0495
				text = ""
			intervals [172]:
				xmin = 187.0495
				xmax = 187.3895
				text = "favorite"
			intervals [173]:
				xmin = 187.3895
				xmax = 187.4195
				text = ""
			intervals [174]:
				xmin = 187.4195
				xmax = 187.7895
				text = "movie"
			intervals [175]:
				xmin = 187.7895
				xmax = 187.8495
				text = ""
			intervals [176]:
				xmin = 187.8495
				xmax = 188.0395
				text = "that"
			intervals [177]:
				xmin = 188.0395
				xmax = 188.2095
				text = "you"
			intervals [178]:
				xmin = 188.2095
				xmax = 188.2495
				text = ""
			intervals [179]:
				xmin = 188.2495
				xmax = 188.7095
				text = "saw"
			intervals [180]:
				xmin = 188.7095
				xmax = 189.7404
				text = ""
			intervals [181]:
				xmin = 189.7404
				xmax = 189.8504
				text = "like"
			intervals [182]:
				xmin = 189.8504
				xmax = 189.9304
				text = ""
			intervals [183]:
				xmin = 189.9304
				xmax = 189.9604
				text = "a"
			intervals [184]:
				xmin = 189.9604
				xmax = 190.1504
				text = ""
			intervals [185]:
				xmin = 190.1504
				xmax = 190.4504
				text = "favorite"
			intervals [186]:
				xmin = 190.4504
				xmax = 190.5004
				text = ""
			intervals [187]:
				xmin = 190.5004
				xmax = 190.8904
				text = "time"
			intervals [188]:
				xmin = 190.8904
				xmax = 190.9204
				text = ""
			intervals [189]:
				xmin = 190.9204
				xmax = 191.1504
				text = "such"
			intervals [190]:
				xmin = 191.1504
				xmax = 191.1904
				text = ""
			intervals [191]:
				xmin = 191.1904
				xmax = 191.2604
				text = "as"
			intervals [192]:
				xmin = 191.2604
				xmax = 191.4704
				text = ""
			intervals [193]:
				xmin = 191.4704
				xmax = 191.8604
				text = "james"
			intervals [194]:
				xmin = 191.8604
				xmax = 191.8904
				text = ""
			intervals [195]:
				xmin = 191.8904
				xmax = 192.0404
				text = "bond"
			intervals [196]:
				xmin = 192.0404
				xmax = 192.5604
				text = "or"
			intervals [197]:
				xmin = 192.5604
				xmax = 194.6991
				text = ""
			intervals [198]:
				xmin = 194.6991
				xmax = 194.8591
				text = "you"
			intervals [199]:
				xmin = 194.8591
				xmax = 194.8891
				text = ""
			intervals [200]:
				xmin = 194.8891
				xmax = 195.0691
				text = "don't"
			intervals [201]:
				xmin = 195.0691
				xmax = 195.2491
				text = ""
			intervals [202]:
				xmin = 195.2491
				xmax = 195.3591
				text = "go"
			intervals [203]:
				xmin = 195.3591
				xmax = 195.4091
				text = ""
			intervals [204]:
				xmin = 195.4091
				xmax = 195.4691
				text = "to"
			intervals [205]:
				xmin = 195.4691
				xmax = 195.6891
				text = "movies"
			intervals [206]:
				xmin = 195.6891
				xmax = 196.2438
				text = ""
			intervals [207]:
				xmin = 196.2438
				xmax = 196.4638
				text = "<unk>"
			intervals [208]:
				xmin = 196.4638
				xmax = 196.7638
				text = ""
			intervals [209]:
				xmin = 196.7638
				xmax = 197.2238
				text = "okay"
			intervals [210]:
				xmin = 197.2238
				xmax = 197.6497
				text = ""
			intervals [211]:
				xmin = 197.6497
				xmax = 197.7297
				text = "do"
			intervals [212]:
				xmin = 197.7297
				xmax = 197.7997
				text = "you"
			intervals [213]:
				xmin = 197.7997
				xmax = 197.9197
				text = "have"
			intervals [214]:
				xmin = 197.9197
				xmax = 198.0497
				text = "a"
			intervals [215]:
				xmin = 198.0497
				xmax = 198.0797
				text = ""
			intervals [216]:
				xmin = 198.0797
				xmax = 198.4897
				text = "pet"
			intervals [217]:
				xmin = 198.4897
				xmax = 199.5701
				text = ""
			intervals [218]:
				xmin = 199.5701
				xmax = 199.6001
				text = "<unk>"
			intervals [219]:
				xmin = 199.6001
				xmax = 201.0801
				text = "okay"
			intervals [220]:
				xmin = 201.0801
				xmax = 201.6194
				text = ""
			intervals [221]:
				xmin = 201.6194
				xmax = 201.8394
				text = "tell"
			intervals [222]:
				xmin = 201.8394
				xmax = 202.0094
				text = "me"
			intervals [223]:
				xmin = 202.0094
				xmax = 202.2894
				text = "something"
			intervals [224]:
				xmin = 202.2894
				xmax = 202.5394
				text = "about"
			intervals [225]:
				xmin = 202.5394
				xmax = 202.6794
				text = "your"
			intervals [226]:
				xmin = 202.6794
				xmax = 203.2794
				text = "school"
			intervals [227]:
				xmin = 203.2794
				xmax = 220.9934
				text = ""
			intervals [228]:
				xmin = 220.9934
				xmax = 221.1034
				text = "mm-hm"
			intervals [229]:
				xmin = 221.1034
				xmax = 221.1334
				text = ""
			intervals [230]:
				xmin = 221.1334
				xmax = 221.2734
				text = "<unk>"
			intervals [231]:
				xmin = 221.2734
				xmax = 221.3834
				text = "what"
			intervals [232]:
				xmin = 221.3834
				xmax = 221.4634
				text = "do"
			intervals [233]:
				xmin = 221.4634
				xmax = 221.6634
				text = "you"
			intervals [234]:
				xmin = 221.6634
				xmax = 222.1334
				text = "study"
			intervals [235]:
				xmin = 222.1334
				xmax = 224.7711
				text = ""
			intervals [236]:
				xmin = 224.7711
				xmax = 225.0911
				text = "mm-hm"
			intervals [237]:
				xmin = 225.0911
				xmax = 236.6704
				text = ""
			intervals [238]:
				xmin = 236.6704
				xmax = 237.3504
				text = "mm-hm"
			intervals [239]:
				xmin = 237.3504
				xmax = 237.7538
				text = ""
			intervals [240]:
				xmin = 237.7538
				xmax = 238.3638
				text = "okay"
			intervals [241]:
				xmin = 238.3638
				xmax = 238.4838
				text = ""
			intervals [242]:
				xmin = 238.4838
				xmax = 239.0438
				text = "um"
			intervals [243]:
				xmin = 239.0438
				xmax = 241.5948
				text = ""
			intervals [244]:
				xmin = 241.5948
				xmax = 241.8248
				text = "what"
			intervals [245]:
				xmin = 241.8248
				xmax = 242.0048
				text = "did"
			intervals [246]:
				xmin = 242.0048
				xmax = 242.1148
				text = "you"
			intervals [247]:
				xmin = 242.1148
				xmax = 242.2548
				text = "do"
			intervals [248]:
				xmin = 242.2548
				xmax = 242.5048
				text = "as"
			intervals [249]:
				xmin = 242.5048
				xmax = 242.5748
				text = "a"
			intervals [250]:
				xmin = 242.5748
				xmax = 243.0548
				text = "child"
			intervals [251]:
				xmin = 243.0548
				xmax = 243.2448
				text = "after"
			intervals [252]:
				xmin = 243.2448
				xmax = 243.2748
				text = ""
			intervals [253]:
				xmin = 243.2748
				xmax = 243.6248
				text = "school"
			intervals [254]:
				xmin = 243.6248
				xmax = 243.6548
				text = ""
			intervals [255]:
				xmin = 243.6548
				xmax = 243.8248
				text = "was"
			intervals [256]:
				xmin = 243.8248
				xmax = 244.1548
				text = "out"
			intervals [257]:
				xmin = 244.1548
				xmax = 249.6242
				text = ""
			intervals [258]:
				xmin = 249.6242
				xmax = 249.7242
				text = "yeah"
			intervals [259]:
				xmin = 249.7242
				xmax = 251.1908
				text = ""
			intervals [260]:
				xmin = 251.1908
				xmax = 251.2408
				text = "oh"
			intervals [261]:
				xmin = 251.2408
				xmax = 251.5108
				text = ""
			intervals [262]:
				xmin = 251.5108
				xmax = 251.9108
				text = "mm-hm"
			intervals [263]:
				xmin = 251.9108
				xmax = 252.197
				text = ""
			intervals [264]:
				xmin = 252.197
				xmax = 252.677
				text = "okay"
			intervals [265]:
				xmin = 252.677
				xmax = 253.5768
				text = ""
			intervals [266]:
				xmin = 253.5768
				xmax = 253.9068
				text = "um"
			intervals [267]:
				xmin = 253.9068
				xmax = 253.9868
				text = "do"
			intervals [268]:
				xmin = 253.9868
				xmax = 254.0868
				text = "you"
			intervals [269]:
				xmin = 254.0868
				xmax = 254.2368
				text = "have"
			intervals [270]:
				xmin = 254.2368
				xmax = 254.3468
				text = "a"
			intervals [271]:
				xmin = 254.3468
				xmax = 254.6568
				text = "teacher"
			intervals [272]:
				xmin = 254.6568
				xmax = 254.8568
				text = "that"
			intervals [273]:
				xmin = 254.8568
				xmax = 255.1868
				text = "holler"
			intervals [274]:
				xmin = 255.1868
				xmax = 255.2668
				text = "a"
			intervals [275]:
				xmin = 255.2668
				xmax = 255.6968
				text = "lot"
			intervals [276]:
				xmin = 255.6968
				xmax = 260.8342
				text = ""
			intervals [277]:
				xmin = 260.8342
				xmax = 262.5242
				text = "<unk>"
			intervals [278]:
				xmin = 262.5242
				xmax = 262.5542
				text = "ah"
			intervals [279]:
				xmin = 262.5542
				xmax = 263.1615
				text = ""
			intervals [280]:
				xmin = 263.1615
				xmax = 263.7215
				text = "okay"
			intervals [281]:
				xmin = 263.7215
				xmax = 263.8415
				text = "what"
			intervals [282]:
				xmin = 263.8415
				xmax = 264.0915
				text = "about"
			intervals [283]:
				xmin = 264.0915
				xmax = 264.2815
				text = "did"
			intervals [284]:
				xmin = 264.2815
				xmax = 264.4815
				text = "you"
			intervals [285]:
				xmin = 264.4815
				xmax = 264.9415
				text = "um"
			intervals [286]:
				xmin = 264.9415
				xmax = 264.9815
				text = ""
			intervals [287]:
				xmin = 264.9815
				xmax = 265.1715
				text = "ever"
			intervals [288]:
				xmin = 265.1715
				xmax = 265.4015
				text = "get"
			intervals [289]:
				xmin = 265.4015
				xmax = 265.8715
				text = "yelled"
			intervals [290]:
				xmin = 265.8715
				xmax = 265.9515
				text = "at"
			intervals [291]:
				xmin = 265.9515
				xmax = 272.6539
				text = ""
			intervals [292]:
				xmin = 272.6539
				xmax = 272.7839
				text = "even"
			intervals [293]:
				xmin = 272.7839
				xmax = 272.9039
				text = "if"
			intervals [294]:
				xmin = 272.9039
				xmax = 273.1539
				text = "didn't"
			intervals [295]:
				xmin = 273.1539
				xmax = 273.1839
				text = ""
			intervals [296]:
				xmin = 273.1839
				xmax = 273.4939
				text = "yell"
			intervals [297]:
				xmin = 273.4939
				xmax = 273.6339
				text = "at"
			intervals [298]:
				xmin = 273.6339
				xmax = 273.7339
				text = "you"
			intervals [299]:
				xmin = 273.7339
				xmax = 273.7939
				text = "you"
			intervals [300]:
				xmin = 273.7939
				xmax = 273.9239
				text = "know"
			intervals [301]:
				xmin = 273.9239
				xmax = 274.4839
				text = "why"
			intervals [302]:
				xmin = 274.4839
				xmax = 274.6639
				text = "did"
			intervals [303]:
				xmin = 274.6639
				xmax = 274.7739
				text = "she"
			intervals [304]:
				xmin = 274.7739
				xmax = 275.2839
				text = "yell"
			intervals [305]:
				xmin = 275.2839
				xmax = 275.5652
				text = ""
			intervals [306]:
				xmin = 275.5652
				xmax = 275.7252
				text = "or"
			intervals [307]:
				xmin = 275.7252
				xmax = 275.9252
				text = ""
			intervals [308]:
				xmin = 275.9252
				xmax = 276.2952
				text = "holler"
			intervals [309]:
				xmin = 276.2952
				xmax = 276.3252
				text = ""
			intervals [310]:
				xmin = 276.3252
				xmax = 276.3652
				text = "a"
			intervals [311]:
				xmin = 276.3652
				xmax = 276.5052
				text = "lot"
			intervals [312]:
				xmin = 276.5052
				xmax = 287.8219
				text = ""
			intervals [313]:
				xmin = 287.8219
				xmax = 288.1319
				text = "mm"
			intervals [314]:
				xmin = 288.1319
				xmax = 289.4691
				text = ""
			intervals [315]:
				xmin = 289.4691
				xmax = 289.6291
				text = "and"
			intervals [316]:
				xmin = 289.6291
				xmax = 289.7791
				text = "do"
			intervals [317]:
				xmin = 289.7791
				xmax = 289.8091
				text = ""
			intervals [318]:
				xmin = 289.8091
				xmax = 290.0091
				text = "you"
			intervals [319]:
				xmin = 290.0091
				xmax = 290.0391
				text = ""
			intervals [320]:
				xmin = 290.0391
				xmax = 290.1791
				text = "think"
			intervals [321]:
				xmin = 290.1791
				xmax = 290.2091
				text = ""
			intervals [322]:
				xmin = 290.2091
				xmax = 290.3091
				text = "it"
			intervals [323]:
				xmin = 290.3091
				xmax = 290.5291
				text = "was"
			intervals [324]:
				xmin = 290.5291
				xmax = 291.1491
				text = "fair"
			intervals [325]:
				xmin = 291.1491
				xmax = 297.4833
				text = ""
			intervals [326]:
				xmin = 297.4833
				xmax = 297.6333
				text = "can"
			intervals [327]:
				xmin = 297.6333
				xmax = 297.7333
				text = "you"
			intervals [328]:
				xmin = 297.7333
				xmax = 297.9133
				text = "tell"
			intervals [329]:
				xmin = 297.9133
				xmax = 297.9733
				text = "me"
			intervals [330]:
				xmin = 297.9733
				xmax = 298.1633
				text = "about"
			intervals [331]:
				xmin = 298.1633
				xmax = 298.2533
				text = "the"
			intervals [332]:
				xmin = 298.2533
				xmax = 298.2833
				text = ""
			intervals [333]:
				xmin = 298.2833
				xmax = 298.5133
				text = "best"
			intervals [334]:
				xmin = 298.5133
				xmax = 298.7133
				text = "teacher"
			intervals [335]:
				xmin = 298.7133
				xmax = 298.8533
				text = "you"
			intervals [336]:
				xmin = 298.8533
				xmax = 299.2333
				text = "ever"
			intervals [337]:
				xmin = 299.2333
				xmax = 299.3633
				text = "had"
			intervals [338]:
				xmin = 299.3633
				xmax = 310.3538
				text = ""
			intervals [339]:
				xmin = 310.3538
				xmax = 310.7738
				text = "mm-hm"
			intervals [340]:
				xmin = 310.7738
				xmax = 310.9466
				text = ""
			intervals [341]:
				xmin = 310.9466
				xmax = 311.2166
				text = "why"
			intervals [342]:
				xmin = 311.2166
				xmax = 311.3366
				text = "did"
			intervals [343]:
				xmin = 311.3366
				xmax = 311.3666
				text = ""
			intervals [344]:
				xmin = 311.3666
				xmax = 311.4866
				text = "you"
			intervals [345]:
				xmin = 311.4866
				xmax = 311.7166
				text = "like"
			intervals [346]:
				xmin = 311.7166
				xmax = 311.7466
				text = ""
			intervals [347]:
				xmin = 311.7466
				xmax = 311.9166
				text = "her"
			intervals [348]:
				xmin = 311.9166
				xmax = 316.2907
				text = ""
			intervals [349]:
				xmin = 316.2907
				xmax = 316.4807
				text = "mm"
			intervals [350]:
				xmin = 316.4807
				xmax = 320.4865
				text = ""
			intervals [351]:
				xmin = 320.4865
				xmax = 320.6365
				text = "mm"
			intervals [352]:
				xmin = 320.6365
				xmax = 320.7565
				text = "did"
			intervals [353]:
				xmin = 320.7565
				xmax = 320.8865
				text = "you"
			intervals [354]:
				xmin = 320.8865
				xmax = 321.0665
				text = "ever"
			intervals [355]:
				xmin = 321.0665
				xmax = 321.2265
				text = "have"
			intervals [356]:
				xmin = 321.2265
				xmax = 321.2865
				text = "a"
			intervals [357]:
				xmin = 321.2865
				xmax = 321.5265
				text = "teacher"
			intervals [358]:
				xmin = 321.5265
				xmax = 321.5965
				text = ""
			intervals [359]:
				xmin = 321.5965
				xmax = 321.7265
				text = "you"
			intervals [360]:
				xmin = 321.7265
				xmax = 321.7565
				text = ""
			intervals [361]:
				xmin = 321.7565
				xmax = 321.9765
				text = "just"
			intervals [362]:
				xmin = 321.9765
				xmax = 322.1765
				text = "couldn't"
			intervals [363]:
				xmin = 322.1765
				xmax = 322.2465
				text = ""
			intervals [364]:
				xmin = 322.2465
				xmax = 322.5865
				text = "stand"
			intervals [365]:
				xmin = 322.5865
				xmax = 324.5935
				text = ""
			intervals [366]:
				xmin = 324.5935
				xmax = 325.1035
				text = "mm"
			intervals [367]:
				xmin = 325.1035
				xmax = 325.1935
				text = "good"
			intervals [368]:
				xmin = 325.1935
				xmax = 327.0944
				text = ""
			intervals [369]:
				xmin = 327.0944
				xmax = 327.2544
				text = "did"
			intervals [370]:
				xmin = 327.2544
				xmax = 327.3244
				text = "the"
			intervals [371]:
				xmin = 327.3244
				xmax = 327.5944
				text = "kids"
			intervals [372]:
				xmin = 327.5944
				xmax = 327.7944
				text = "ever"
			intervals [373]:
				xmin = 327.7944
				xmax = 327.9644
				text = "play"
			intervals [374]:
				xmin = 327.9644
				xmax = 328.3344
				text = "tricks"
			intervals [375]:
				xmin = 328.3344
				xmax = 328.4944
				text = "on"
			intervals [376]:
				xmin = 328.4944
				xmax = 328.5244
				text = ""
			intervals [377]:
				xmin = 328.5244
				xmax = 328.5844
				text = "the"
			intervals [378]:
				xmin = 328.5844
				xmax = 329.0044
				text = "teacher"
			intervals [379]:
				xmin = 329.0044
				xmax = 334.5047
				text = ""
			intervals [380]:
				xmin = 334.5047
				xmax = 334.8347
				text = "<unk>"
			intervals [381]:
				xmin = 334.8347
				xmax = 337.3623
				text = ""
			intervals [382]:
				xmin = 337.3623
				xmax = 337.9923
				text = "okay"
			intervals [383]:
				xmin = 337.9923
				xmax = 339.1883
				text = ""
			intervals [384]:
				xmin = 339.1883
				xmax = 339.6683
				text = "um"
			intervals [385]:
				xmin = 339.6683
				xmax = 341.6144
				text = ""
			intervals [386]:
				xmin = 341.6144
				xmax = 341.7244
				text = "is"
			intervals [387]:
				xmin = 341.7244
				xmax = 341.8544
				text = "there"
			intervals [388]:
				xmin = 341.8544
				xmax = 341.8844
				text = "a"
			intervals [389]:
				xmin = 341.8844
				xmax = 342.1144
				text = "bunch"
			intervals [390]:
				xmin = 342.1144
				xmax = 342.1744
				text = "of"
			intervals [391]:
				xmin = 342.1744
				xmax = 342.4944
				text = "kids"
			intervals [392]:
				xmin = 342.4944
				xmax = 342.6944
				text = "you"
			intervals [393]:
				xmin = 342.6944
				xmax = 342.9044
				text = "always"
			intervals [394]:
				xmin = 342.9044
				xmax = 342.9344
				text = ""
			intervals [395]:
				xmin = 342.9344
				xmax = 343.1244
				text = "hang"
			intervals [396]:
				xmin = 343.1244
				xmax = 343.4844
				text = "around"
			intervals [397]:
				xmin = 343.4844
				xmax = 343.6144
				text = "with"
			intervals [398]:
				xmin = 343.6144
				xmax = 343.6844
				text = ""
			intervals [399]:
				xmin = 343.6844
				xmax = 343.8044
				text = "and"
			intervals [400]:
				xmin = 343.8044
				xmax = 343.8344
				text = ""
			intervals [401]:
				xmin = 343.8344
				xmax = 343.9744
				text = "do"
			intervals [402]:
				xmin = 343.9744
				xmax = 344.0044
				text = ""
			intervals [403]:
				xmin = 344.0044
				xmax = 344.2944
				text = "things"
			intervals [404]:
				xmin = 344.2944
				xmax = 344.3244
				text = ""
			intervals [405]:
				xmin = 344.3244
				xmax = 344.5744
				text = "with"
			intervals [406]:
				xmin = 344.5744
				xmax = 347.8098
				text = ""
			intervals [407]:
				xmin = 347.8098
				xmax = 348.1098
				text = "uh-huh"
			intervals [408]:
				xmin = 348.1098
				xmax = 348.2898
				text = "is"
			intervals [409]:
				xmin = 348.2898
				xmax = 348.4698
				text = "there"
			intervals [410]:
				xmin = 348.4698
				xmax = 348.5198
				text = "a"
			intervals [411]:
				xmin = 348.5198
				xmax = 348.7398
				text = "bunch"
			intervals [412]:
				xmin = 348.7398
				xmax = 348.7998
				text = "of"
			intervals [413]:
				xmin = 348.7998
				xmax = 349.0298
				text = "kids"
			intervals [414]:
				xmin = 349.0298
				xmax = 349.1598
				text = "that"
			intervals [415]:
				xmin = 349.1598
				xmax = 349.2298
				text = "you"
			intervals [416]:
				xmin = 349.2298
				xmax = 349.2598
				text = ""
			intervals [417]:
				xmin = 349.2598
				xmax = 349.4398
				text = "hang"
			intervals [418]:
				xmin = 349.4398
				xmax = 349.6398
				text = "around"
			intervals [419]:
				xmin = 349.6398
				xmax = 349.9398
				text = "with"
			intervals [420]:
				xmin = 349.9398
				xmax = 349.9798
				text = ""
			intervals [421]:
				xmin = 349.9798
				xmax = 350.0698
				text = "and"
			intervals [422]:
				xmin = 350.0698
				xmax = 350.0998
				text = ""
			intervals [423]:
				xmin = 350.0998
				xmax = 350.1898
				text = "do"
			intervals [424]:
				xmin = 350.1898
				xmax = 350.5898
				text = "things"
			intervals [425]:
				xmin = 350.5898
				xmax = 350.6998
				text = ""
			intervals [426]:
				xmin = 350.6998
				xmax = 350.9198
				text = "with"
			intervals [427]:
				xmin = 350.9198
				xmax = 359.6534
				text = ""
			intervals [428]:
				xmin = 359.6534
				xmax = 360.0434
				text = "um"
			intervals [429]:
				xmin = 360.0434
				xmax = 361.4232
				text = ""
			intervals [430]:
				xmin = 361.4232
				xmax = 361.5932
				text = "any"
			intervals [431]:
				xmin = 361.5932
				xmax = 361.8232
				text = "people"
			intervals [432]:
				xmin = 361.8232
				xmax = 361.9232
				text = "in"
			intervals [433]:
				xmin = 361.9232
				xmax = 362.0932
				text = "your"
			intervals [434]:
				xmin = 362.0932
				xmax = 362.4832
				text = "group"
			intervals [435]:
				xmin = 362.4832
				xmax = 362.5732
				text = ""
			intervals [436]:
				xmin = 362.5732
				xmax = 362.8132
				text = "uh"
			intervals [437]:
				xmin = 362.8132
				xmax = 363.1832
				text = "speak"
			intervals [438]:
				xmin = 363.1832
				xmax = 363.2332
				text = ""
			intervals [439]:
				xmin = 363.2332
				xmax = 363.5532
				text = "foreign"
			intervals [440]:
				xmin = 363.5532
				xmax = 363.8232
				text = "languages"
			intervals [441]:
				xmin = 363.8232
				xmax = 368.808
				text = ""
			intervals [442]:
				xmin = 368.808
				xmax = 369.398
				text = "okay"
			intervals [443]:
				xmin = 369.398
				xmax = 369.478
				text = ""
			intervals [444]:
				xmin = 369.478
				xmax = 369.628
				text = "are"
			intervals [445]:
				xmin = 369.628
				xmax = 369.778
				text = "there"
			intervals [446]:
				xmin = 369.778
				xmax = 369.898
				text = "any"
			intervals [447]:
				xmin = 369.898
				xmax = 370.158
				text = "white"
			intervals [448]:
				xmin = 370.158
				xmax = 370.388
				text = "people"
			intervals [449]:
				xmin = 370.388
				xmax = 370.448
				text = "in"
			intervals [450]:
				xmin = 370.448
				xmax = 370.478
				text = ""
			intervals [451]:
				xmin = 370.478
				xmax = 370.618
				text = "your"
			intervals [452]:
				xmin = 370.618
				xmax = 370.648
				text = ""
			intervals [453]:
				xmin = 370.648
				xmax = 370.768
				text = "group"
			intervals [454]:
				xmin = 370.768
				xmax = 376.3301
				text = ""
			intervals [455]:
				xmin = 376.3301
				xmax = 376.7101
				text = "um"
			intervals [456]:
				xmin = 376.7101
				xmax = 377.3187
				text = ""
			intervals [457]:
				xmin = 377.3187
				xmax = 377.5087
				text = "in"
			intervals [458]:
				xmin = 377.5087
				xmax = 377.7687
				text = "your"
			intervals [459]:
				xmin = 377.7687
				xmax = 378.1787
				text = "group"
			intervals [460]:
				xmin = 378.1787
				xmax = 379.1226
				text = ""
			intervals [461]:
				xmin = 379.1226
				xmax = 379.3226
				text = "is"
			intervals [462]:
				xmin = 379.3226
				xmax = 379.4426
				text = "there"
			intervals [463]:
				xmin = 379.4426
				xmax = 379.6626
				text = "any"
			intervals [464]:
				xmin = 379.6626
				xmax = 379.9726
				text = "one"
			intervals [465]:
				xmin = 379.9726
				xmax = 380.5026
				text = "person"
			intervals [466]:
				xmin = 380.5026
				xmax = 380.7075
				text = ""
			intervals [467]:
				xmin = 380.7075
				xmax = 380.8275
				text = "that"
			intervals [468]:
				xmin = 380.8275
				xmax = 381.2675
				text = "everybody"
			intervals [469]:
				xmin = 381.2675
				xmax = 381.6075
				text = "listen"
			intervals [470]:
				xmin = 381.6075
				xmax = 381.8175
				text = "to"
			intervals [471]:
				xmin = 381.8175
				xmax = 381.9475
				text = "and"
			intervals [472]:
				xmin = 381.9475
				xmax = 382.4975
				text = "regard"
			intervals [473]:
				xmin = 382.4975
				xmax = 382.5875
				text = "as"
			intervals [474]:
				xmin = 382.5875
				xmax = 382.6175
				text = "a"
			intervals [475]:
				xmin = 382.6175
				xmax = 382.6475
				text = ""
			intervals [476]:
				xmin = 382.6475
				xmax = 383.1075
				text = "leader"
			intervals [477]:
				xmin = 383.1075
				xmax = 388.8463
				text = ""
			intervals [478]:
				xmin = 388.8463
				xmax = 389.0863
				text = "mm"
			intervals [479]:
				xmin = 389.0863
				xmax = 389.7502
				text = ""
			intervals [480]:
				xmin = 389.7502
				xmax = 389.8502
				text = "mm"
			intervals [481]:
				xmin = 389.8502
				xmax = 389.8802
				text = ""
			intervals [482]:
				xmin = 389.8802
				xmax = 390.5702
				text = "okay"
			intervals [483]:
				xmin = 390.5702
				xmax = 391.9151
				text = ""
			intervals [484]:
				xmin = 391.9151
				xmax = 392.0851
				text = "can"
			intervals [485]:
				xmin = 392.0851
				xmax = 392.1151
				text = "a"
			intervals [486]:
				xmin = 392.1151
				xmax = 392.3551
				text = "new"
			intervals [487]:
				xmin = 392.3551
				xmax = 392.6051
				text = "kid"
			intervals [488]:
				xmin = 392.6051
				xmax = 392.6351
				text = ""
			intervals [489]:
				xmin = 392.6351
				xmax = 392.7751
				text = "get"
			intervals [490]:
				xmin = 392.7751
				xmax = 392.8951
				text = "in"
			intervals [491]:
				xmin = 392.8951
				xmax = 393.0451
				text = "your"
			intervals [492]:
				xmin = 393.0451
				xmax = 393.5051
				text = "bunch"
			intervals [493]:
				xmin = 393.5051
				xmax = 393.8875
				text = ""
			intervals [494]:
				xmin = 393.8875
				xmax = 394.7875
				text = "<unk>"
			intervals [495]:
				xmin = 394.7875
				xmax = 397.5792
				text = ""
			intervals [496]:
				xmin = 397.5792
				xmax = 397.6792
				text = "and"
			intervals [497]:
				xmin = 397.6792
				xmax = 397.8892
				text = "what"
			intervals [498]:
				xmin = 397.8892
				xmax = 398.0192
				text = "do"
			intervals [499]:
				xmin = 398.0192
				xmax = 398.1292
				text = "he"
			intervals [500]:
				xmin = 398.1292
				xmax = 398.3992
				text = "have"
			intervals [501]:
				xmin = 398.3992
				xmax = 398.4692
				text = "to"
			intervals [502]:
				xmin = 398.4692
				xmax = 398.5192
				text = ""
			intervals [503]:
				xmin = 398.5192
				xmax = 398.9292
				text = "do"
			intervals [504]:
				xmin = 398.9292
				xmax = 406.9764
				text = ""
			intervals [505]:
				xmin = 406.9764
				xmax = 407.3064
				text = "oh"
			intervals [506]:
				xmin = 407.3064
				xmax = 409.8707
				text = ""
			intervals [507]:
				xmin = 409.8707
				xmax = 410.3007
				text = "um"
			intervals [508]:
				xmin = 410.3007
				xmax = 412.4536
				text = ""
			intervals [509]:
				xmin = 412.4536
				xmax = 412.6036
				text = "what"
			intervals [510]:
				xmin = 412.6036
				xmax = 412.6636
				text = "do"
			intervals [511]:
				xmin = 412.6636
				xmax = 412.8736
				text = "you"
			intervals [512]:
				xmin = 412.8736
				xmax = 413.1836
				text = "want"
			intervals [513]:
				xmin = 413.1836
				xmax = 413.2836
				text = "to"
			intervals [514]:
				xmin = 413.2836
				xmax = 413.3136
				text = ""
			intervals [515]:
				xmin = 413.3136
				xmax = 413.5436
				text = "be"
			intervals [516]:
				xmin = 413.5436
				xmax = 413.7036
				text = "when"
			intervals [517]:
				xmin = 413.7036
				xmax = 413.8736
				text = "you"
			intervals [518]:
				xmin = 413.8736
				xmax = 413.9036
				text = ""
			intervals [519]:
				xmin = 413.9036
				xmax = 414.1936
				text = "finish"
			intervals [520]:
				xmin = 414.1936
				xmax = 414.6336
				text = "school"
			intervals [521]:
				xmin = 414.6336
				xmax = 416.1453
				text = ""
			intervals [522]:
				xmin = 416.1453
				xmax = 416.2453
				text = "a"
			intervals [523]:
				xmin = 416.2453
				xmax = 416.5553
				text = "nurse"
			intervals [524]:
				xmin = 416.5553
				xmax = 417.4963
				text = ""
			intervals [525]:
				xmin = 417.4963
				xmax = 417.8763
				text = "um"
			intervals [526]:
				xmin = 417.8763
				xmax = 419.7335
				text = ""
			intervals [527]:
				xmin = 419.7335
				xmax = 419.9935
				text = "what"
			intervals [528]:
				xmin = 419.9935
				xmax = 420.3447
				text = ""
			intervals [529]:
				xmin = 420.3447
				xmax = 420.9547
				text = "um"
			intervals [530]:
				xmin = 420.9547
				xmax = 421.0547
				text = ""
			intervals [531]:
				xmin = 421.0547
				xmax = 421.2147
				text = "how"
			intervals [532]:
				xmin = 421.2147
				xmax = 421.4747
				text = "long"
			intervals [533]:
				xmin = 421.4747
				xmax = 421.6047
				text = "does"
			intervals [534]:
				xmin = 421.6047
				xmax = 421.6647
				text = "it"
			intervals [535]:
				xmin = 421.6647
				xmax = 421.7847
				text = "take"
			intervals [536]:
				xmin = 421.7847
				xmax = 421.8447
				text = "to"
			intervals [537]:
				xmin = 421.8447
				xmax = 421.8747
				text = ""
			intervals [538]:
				xmin = 421.8747
				xmax = 422.2247
				text = "become"
			intervals [539]:
				xmin = 422.2247
				xmax = 422.2547
				text = ""
			intervals [540]:
				xmin = 422.2547
				xmax = 422.2847
				text = "a"
			intervals [541]:
				xmin = 422.2847
				xmax = 422.3147
				text = ""
			intervals [542]:
				xmin = 422.3147
				xmax = 422.4047
				text = "nurse"
			intervals [543]:
				xmin = 422.4047
				xmax = 426.1848
				text = ""
			intervals [544]:
				xmin = 426.1848
				xmax = 426.2748
				text = "four"
			intervals [545]:
				xmin = 426.2748
				xmax = 426.3048
				text = ""
			intervals [546]:
				xmin = 426.3048
				xmax = 426.7048
				text = "years"
			intervals [547]:
				xmin = 426.7048
				xmax = 426.8244
				text = ""
			intervals [548]:
				xmin = 426.8244
				xmax = 426.9644
				text = "can"
			intervals [549]:
				xmin = 426.9644
				xmax = 427.0544
				text = "you"
			intervals [550]:
				xmin = 427.0544
				xmax = 427.2244
				text = "tell"
			intervals [551]:
				xmin = 427.2244
				xmax = 427.3144
				text = "me"
			intervals [552]:
				xmin = 427.3144
				xmax = 427.4544
				text = "what"
			intervals [553]:
				xmin = 427.4544
				xmax = 427.5044
				text = "a"
			intervals [554]:
				xmin = 427.5044
				xmax = 427.7844
				text = "nurse"
			intervals [555]:
				xmin = 427.7844
				xmax = 427.8144
				text = ""
			intervals [556]:
				xmin = 427.8144
				xmax = 428.0444
				text = "do"
			intervals [557]:
				xmin = 428.0444
				xmax = 436.2203
				text = ""
			intervals [558]:
				xmin = 436.2203
				xmax = 436.3703
				text = "if"
			intervals [559]:
				xmin = 436.3703
				xmax = 436.4903
				text = "you"
			intervals [560]:
				xmin = 436.4903
				xmax = 436.6003
				text = "had"
			intervals [561]:
				xmin = 436.6003
				xmax = 436.7403
				text = "all"
			intervals [562]:
				xmin = 436.7403
				xmax = 436.8003
				text = "the"
			intervals [563]:
				xmin = 436.8003
				xmax = 437.1103
				text = "money"
			intervals [564]:
				xmin = 437.1103
				xmax = 437.2803
				text = "you"
			intervals [565]:
				xmin = 437.2803
				xmax = 437.6603
				text = "wanted"
			intervals [566]:
				xmin = 437.6603
				xmax = 437.7403
				text = ""
			intervals [567]:
				xmin = 437.7403
				xmax = 437.8903
				text = "what"
			intervals [568]:
				xmin = 437.8903
				xmax = 438.0203
				text = "would"
			intervals [569]:
				xmin = 438.0203
				xmax = 438.1003
				text = "you"
			intervals [570]:
				xmin = 438.1003
				xmax = 438.2903
				text = "do"
			intervals [571]:
				xmin = 438.2903
				xmax = 438.4003
				text = "with"
			intervals [572]:
				xmin = 438.4003
				xmax = 438.5603
				text = "it"
			intervals [573]:
				xmin = 438.5603
				xmax = 440.550
				text = ""
			intervals [574]:
				xmin = 440.550
				xmax = 440.640
				text = "put"
			intervals [575]:
				xmin = 440.640
				xmax = 440.680
				text = ""
			intervals [576]:
				xmin = 440.680
				xmax = 440.760
				text = "it"
			intervals [577]:
				xmin = 440.760
				xmax = 440.830
				text = "in"
			intervals [578]:
				xmin = 440.830
				xmax = 440.860
				text = ""
			intervals [579]:
				xmin = 440.860
				xmax = 440.930
				text = "the"
			intervals [580]:
				xmin = 440.930
				xmax = 441.000
				text = ""
			intervals [581]:
				xmin = 441.000
				xmax = 441.280
				text = "bank"
			intervals [582]:
				xmin = 441.280
				xmax = 441.8077
				text = ""
			intervals [583]:
				xmin = 441.8077
				xmax = 442.2577
				text = "okay"
			intervals [584]:
				xmin = 442.2577
				xmax = 443.0385
				text = ""
			intervals [585]:
				xmin = 443.0385
				xmax = 443.0985
				text = "in"
			intervals [586]:
				xmin = 443.0985
				xmax = 443.2585
				text = "your"
			intervals [587]:
				xmin = 443.2585
				xmax = 443.8985
				text = "job"
			intervals [588]:
				xmin = 443.8985
				xmax = 444.4673
				text = ""
			intervals [589]:
				xmin = 444.4673
				xmax = 444.6873
				text = "can"
			intervals [590]:
				xmin = 444.6873
				xmax = 444.7173
				text = ""
			intervals [591]:
				xmin = 444.7173
				xmax = 444.8173
				text = "you"
			intervals [592]:
				xmin = 444.8173
				xmax = 445.1073
				text = "describe"
			intervals [593]:
				xmin = 445.1073
				xmax = 445.2073
				text = ""
			intervals [594]:
				xmin = 445.2073
				xmax = 445.5173
				text = "what"
			intervals [595]:
				xmin = 445.5173
				xmax = 445.6273
				text = "you"
			intervals [596]:
				xmin = 445.6273
				xmax = 445.6573
				text = ""
			intervals [597]:
				xmin = 445.6573
				xmax = 445.7773
				text = "do"
			intervals [598]:
				xmin = 445.7773
				xmax = 445.8473
				text = "in"
			intervals [599]:
				xmin = 445.8473
				xmax = 445.8773
				text = ""
			intervals [600]:
				xmin = 445.8773
				xmax = 446.0273
				text = "your"
			intervals [601]:
				xmin = 446.0273
				xmax = 446.0973
				text = ""
			intervals [602]:
				xmin = 446.0973
				xmax = 446.4773
				text = "job"
			intervals [603]:
				xmin = 446.4773
				xmax = 448.1511
				text = ""
			intervals [604]:
				xmin = 448.1511
				xmax = 448.2111
				text = "in"
			intervals [605]:
				xmin = 448.2111
				xmax = 448.2511
				text = "a"
			intervals [606]:
				xmin = 448.2511
				xmax = 448.2811
				text = ""
			intervals [607]:
				xmin = 448.2811
				xmax = 448.4711
				text = "day"
			intervals [608]:
				xmin = 448.4711
				xmax = 448.5311
				text = ""
			intervals [609]:
				xmin = 448.5311
				xmax = 448.5811
				text = "s"
			intervals [610]:
				xmin = 448.5811
				xmax = 448.6811
				text = ""
			intervals [611]:
				xmin = 448.6811
				xmax = 448.8311
				text = "work"
			intervals [612]:
				xmin = 448.8311
				xmax = 451.9125
				text = ""
			intervals [613]:
				xmin = 451.9125
				xmax = 451.9725
				text = "you"
			intervals [614]:
				xmin = 451.9725
				xmax = 452.0325
				text = "know"
			intervals [615]:
				xmin = 452.0325
				xmax = 452.2925
				text = "when"
			intervals [616]:
				xmin = 452.2925
				xmax = 452.3825
				text = "you"
			intervals [617]:
				xmin = 452.3825
				xmax = 452.4225
				text = ""
			intervals [618]:
				xmin = 452.4225
				xmax = 452.6025
				text = "get"
			intervals [619]:
				xmin = 452.6025
				xmax = 452.6325
				text = ""
			intervals [620]:
				xmin = 452.6325
				xmax = 452.9225
				text = "home"
			intervals [621]:
				xmin = 452.9225
				xmax = 452.9525
				text = ""
			intervals [622]:
				xmin = 452.9525
				xmax = 453.4025
				text = "or"
			intervals [623]:
				xmin = 453.4025
				xmax = 475.778
				text = ""
			intervals [624]:
				xmin = 475.778
				xmax = 476.208
				text = "mm-hm"
			intervals [625]:
				xmin = 476.208
				xmax = 476.7747
				text = ""
			intervals [626]:
				xmin = 476.7747
				xmax = 476.9047
				text = "and"
			intervals [627]:
				xmin = 476.9047
				xmax = 477.0147
				text = "how"
			intervals [628]:
				xmin = 477.0147
				xmax = 477.1447
				text = "do"
			intervals [629]:
				xmin = 477.1447
				xmax = 477.2547
				text = "your"
			intervals [630]:
				xmin = 477.2547
				xmax = 477.5947
				text = "family"
			intervals [631]:
				xmin = 477.5947
				xmax = 477.9947
				text = "celebrate"
			intervals [632]:
				xmin = 477.9947
				xmax = 478.0247
				text = ""
			intervals [633]:
				xmin = 478.0247
				xmax = 478.6547
				text = "holidays"
			intervals [634]:
				xmin = 478.6547
				xmax = 478.8647
				text = ""
			intervals [635]:
				xmin = 478.8647
				xmax = 479.2947
				text = "especially"
			intervals [636]:
				xmin = 479.2947
				xmax = 479.3347
				text = ""
			intervals [637]:
				xmin = 479.3347
				xmax = 479.8647
				text = "christmas"
			intervals [638]:
				xmin = 479.8647
				xmax = 482.2365
				text = ""
			intervals [639]:
				xmin = 482.2365
				xmax = 482.9465
				text = "<unk>"
			intervals [640]:
				xmin = 482.9465
				xmax = 484.962
				text = ""
			intervals [641]:
				xmin = 484.962
				xmax = 485.992
				text = "mm-hm"
			intervals [642]:
				xmin = 485.992
				xmax = 486.112
				text = "very"
			intervals [643]:
				xmin = 486.112
				xmax = 486.142
				text = ""
			intervals [644]:
				xmin = 486.142
				xmax = 486.292
				text = "nice"
			intervals [645]:
				xmin = 486.292
				xmax = 486.392
				text = "what"
			intervals [646]:
				xmin = 486.392
				xmax = 486.662
				text = "about"
			intervals [647]:
				xmin = 486.662
				xmax = 486.692
				text = ""
			intervals [648]:
				xmin = 486.692
				xmax = 487.092
				text = "easter"
			intervals [649]:
				xmin = 487.092
				xmax = 487.272
				text = ""
			intervals [650]:
				xmin = 487.272
				xmax = 487.542
				text = "or"
			intervals [651]:
				xmin = 487.542
				xmax = 498.3866
				text = ""
			intervals [652]:
				xmin = 498.3866
				xmax = 498.4866
				text = "what"
			intervals [653]:
				xmin = 498.4866
				xmax = 498.6266
				text = "would"
			intervals [654]:
				xmin = 498.6266
				xmax = 498.7366
				text = "you"
			intervals [655]:
				xmin = 498.7366
				xmax = 498.8966
				text = "like"
			intervals [656]:
				xmin = 498.8966
				xmax = 499.0566
				text = "for"
			intervals [657]:
				xmin = 499.0566
				xmax = 499.0866
				text = ""
			intervals [658]:
				xmin = 499.0866
				xmax = 499.4266
				text = "christmas"
			intervals [659]:
				xmin = 499.4266
				xmax = 499.4566
				text = ""
			intervals [660]:
				xmin = 499.4566
				xmax = 499.6366
				text = "this"
			intervals [661]:
				xmin = 499.6366
				xmax = 499.8966
				text = "year"
			intervals [662]:
				xmin = 499.8966
				xmax = 508.7142
				text = ""
			intervals [663]:
				xmin = 508.7142
				xmax = 508.9442
				text = "a"
			intervals [664]:
				xmin = 508.9442
				xmax = 509.0542
				text = ""
			intervals [665]:
				xmin = 509.0542
				xmax = 509.2042
				text = "radio"
			intervals [666]:
				xmin = 509.2042
				xmax = 510.763
				text = ""
			intervals [667]:
				xmin = 510.763
				xmax = 511.163
				text = "um"
			intervals [668]:
				xmin = 511.163
				xmax = 511.5634
				text = ""
			intervals [669]:
				xmin = 511.5634
				xmax = 511.6934
				text = "what"
			intervals [670]:
				xmin = 511.6934
				xmax = 511.8934
				text = "was"
			intervals [671]:
				xmin = 511.8934
				xmax = 511.9534
				text = "the"
			intervals [672]:
				xmin = 511.9534
				xmax = 512.2234
				text = "best"
			intervals [673]:
				xmin = 512.2234
				xmax = 512.5634
				text = "present"
			intervals [674]:
				xmin = 512.5634
				xmax = 512.7034
				text = "you"
			intervals [675]:
				xmin = 512.7034
				xmax = 512.9134
				text = "ever"
			intervals [676]:
				xmin = 512.9134
				xmax = 513.2334
				text = "got"
			intervals [677]:
				xmin = 513.2334
				xmax = 525.0656
				text = ""
			intervals [678]:
				xmin = 525.0656
				xmax = 525.2256
				text = "a"
			intervals [679]:
				xmin = 525.2256
				xmax = 525.2556
				text = ""
			intervals [680]:
				xmin = 525.2556
				xmax = 525.4256
				text = "doll"
			intervals [681]:
				xmin = 525.4256
				xmax = 526.6556
				text = "<unk>"
			intervals [682]:
				xmin = 526.6556
				xmax = 526.7109
				text = ""
			intervals [683]:
				xmin = 526.7109
				xmax = 526.8509
				text = "can"
			intervals [684]:
				xmin = 526.8509
				xmax = 526.9309
				text = "you"
			intervals [685]:
				xmin = 526.9309
				xmax = 527.4509
				text = "describe"
			intervals [686]:
				xmin = 527.4509
				xmax = 527.4809
				text = ""
			intervals [687]:
				xmin = 527.4809
				xmax = 527.7609
				text = "it"
			intervals [688]:
				xmin = 527.7609
				xmax = 527.8209
				text = "for"
			intervals [689]:
				xmin = 527.8209
				xmax = 527.8809
				text = "me"
			intervals [690]:
				xmin = 527.8809
				xmax = 544.9409
				text = ""
			intervals [691]:
				xmin = 544.9409
				xmax = 546.0609
				text = "mm-hm"
			intervals [692]:
				xmin = 546.0609
				xmax = 546.0909
				text = ""
			intervals [693]:
				xmin = 546.0909
				xmax = 546.2509
				text = "a"
			intervals [694]:
				xmin = 546.2509
				xmax = 546.3109
				text = ""
			intervals [695]:
				xmin = 546.3109
				xmax = 546.4709
				text = "colored"
			intervals [696]:
				xmin = 546.4709
				xmax = 546.5409
				text = "kay"
			intervals [697]:
				xmin = 546.5409
				xmax = 547.1722
				text = ""
			intervals [698]:
				xmin = 547.1722
				xmax = 547.5422
				text = "um"
			intervals [699]:
				xmin = 547.5422
				xmax = 547.7249
				text = ""
			intervals [700]:
				xmin = 547.7249
				xmax = 547.8749
				text = "were"
			intervals [701]:
				xmin = 547.8749
				xmax = 547.9649
				text = "you"
			intervals [702]:
				xmin = 547.9649
				xmax = 548.2249
				text = "ever"
			intervals [703]:
				xmin = 548.2249
				xmax = 548.3249
				text = "in"
			intervals [704]:
				xmin = 548.3249
				xmax = 548.4849
				text = "a"
			intervals [705]:
				xmin = 548.4849
				xmax = 548.5149
				text = ""
			intervals [706]:
				xmin = 548.5149
				xmax = 549.0649
				text = "situation"
			intervals [707]:
				xmin = 549.0649
				xmax = 549.2049
				text = "where"
			intervals [708]:
				xmin = 549.2049
				xmax = 549.3549
				text = "you"
			intervals [709]:
				xmin = 549.3549
				xmax = 549.3849
				text = ""
			intervals [710]:
				xmin = 549.3849
				xmax = 549.6449
				text = "thought"
			intervals [711]:
				xmin = 549.6449
				xmax = 549.7549
				text = "you"
			intervals [712]:
				xmin = 549.7549
				xmax = 550.0349
				text = "might"
			intervals [713]:
				xmin = 550.0349
				xmax = 550.1849
				text = "be"
			intervals [714]:
				xmin = 550.1849
				xmax = 550.5649
				text = "killed"
			intervals [715]:
				xmin = 550.5649
				xmax = 550.6549
				text = "or"
			intervals [716]:
				xmin = 550.6549
				xmax = 550.6849
				text = ""
			intervals [717]:
				xmin = 550.6849
				xmax = 551.1049
				text = "die"
			intervals [718]:
				xmin = 551.1049
				xmax = 555.1006
				text = ""
			intervals [719]:
				xmin = 555.1006
				xmax = 555.6406
				text = "okay"
			intervals [720]:
				xmin = 555.6406
				xmax = 556.260
				text = ""
			intervals [721]:
				xmin = 556.260
				xmax = 556.930
				text = "sometimes"
			intervals [722]:
				xmin = 556.930
				xmax = 557.150
				text = "people"
			intervals [723]:
				xmin = 557.150
				xmax = 557.400
				text = "say"
			intervals [724]:
				xmin = 557.400
				xmax = 557.630
				text = "what"
			intervals [725]:
				xmin = 557.630
				xmax = 557.720
				text = "is"
			intervals [726]:
				xmin = 557.720
				xmax = 558.060
				text = "going"
			intervals [727]:
				xmin = 558.060
				xmax = 558.180
				text = "to"
			intervals [728]:
				xmin = 558.180
				xmax = 558.610
				text = "happen"
			intervals [729]:
				xmin = 558.610
				xmax = 558.640
				text = ""
			intervals [730]:
				xmin = 558.640
				xmax = 558.710
				text = "is"
			intervals [731]:
				xmin = 558.710
				xmax = 558.960
				text = "going"
			intervals [732]:
				xmin = 558.960
				xmax = 559.050
				text = "to"
			intervals [733]:
				xmin = 559.050
				xmax = 559.120
				text = ""
			intervals [734]:
				xmin = 559.120
				xmax = 559.520
				text = "happen"
			intervals [735]:
				xmin = 559.520
				xmax = 559.660
				text = "what"
			intervals [736]:
				xmin = 559.660
				xmax = 559.690
				text = ""
			intervals [737]:
				xmin = 559.690
				xmax = 559.750
				text = "do"
			intervals [738]:
				xmin = 559.750
				xmax = 559.790
				text = ""
			intervals [739]:
				xmin = 559.790
				xmax = 559.910
				text = "you"
			intervals [740]:
				xmin = 559.910
				xmax = 560.040
				text = "have"
			intervals [741]:
				xmin = 560.040
				xmax = 560.140
				text = ""
			intervals [742]:
				xmin = 560.140
				xmax = 560.200
				text = "to"
			intervals [743]:
				xmin = 560.200
				xmax = 560.300
				text = "say"
			intervals [744]:
				xmin = 560.300
				xmax = 560.530
				text = "about"
			intervals [745]:
				xmin = 560.530
				xmax = 560.560
				text = ""
			intervals [746]:
				xmin = 560.560
				xmax = 560.730
				text = "that"
			intervals [747]:
				xmin = 560.730
				xmax = 565.5147
				text = ""
			intervals [748]:
				xmin = 565.5147
				xmax = 566.3747
				text = "okay"
			intervals [749]:
				xmin = 566.3747
				xmax = 566.9
				text = ""
	item [2]:
		class = "IntervalTier"
		name = "DCA_int_06 - phones"
		xmin = 0.0
		xmax = 566.9
		intervals: size = 1771
			intervals [1]:
				xmin = 0.0
				xmax = 0.499
				text = ""
			intervals [2]:
				xmin = 0.499
				xmax = 0.569
				text = "sil"
			intervals [3]:
				xmin = 0.569
				xmax = 0.799
				text = "AH1"
			intervals [4]:
				xmin = 0.799
				xmax = 0.969
				text = "M"
			intervals [5]:
				xmin = 0.969
				xmax = 1.3864
				text = "sp"
			intervals [6]:
				xmin = 1.3864
				xmax = 1.5764
				text = "OW2"
			intervals [7]:
				xmin = 1.5764
				xmax = 1.6264
				text = "K"
			intervals [8]:
				xmin = 1.6264
				xmax = 1.6964
				text = "EY1"
			intervals [9]:
				xmin = 1.6964
				xmax = 1.7864
				text = "AY1"
			intervals [10]:
				xmin = 1.7864
				xmax = 1.8164
				text = "W"
			intervals [11]:
				xmin = 1.8164
				xmax = 1.9464
				text = "OW1"
			intervals [12]:
				xmin = 1.9464
				xmax = 1.9864
				text = "N"
			intervals [13]:
				xmin = 1.9864
				xmax = 2.0764
				text = "T"
			intervals [14]:
				xmin = 2.0764
				xmax = 2.2064
				text = "AH1"
			intervals [15]:
				xmin = 2.2064
				xmax = 2.3164
				text = "M"
			intervals [16]:
				xmin = 2.3164
				xmax = 2.4964
				text = "HH"
			intervals [17]:
				xmin = 2.4964
				xmax = 2.5264
				text = "W"
			intervals [18]:
				xmin = 2.5264
				xmax = 2.5564
				text = "AH1"
			intervals [19]:
				xmin = 2.5564
				xmax = 2.6164
				text = "T"
			intervals [20]:
				xmin = 2.6164
				xmax = 2.6664
				text = "K"
			intervals [21]:
				xmin = 2.6664
				xmax = 2.7264
				text = "AY1"
			intervals [22]:
				xmin = 2.7264
				xmax = 2.7764
				text = "N"
			intervals [23]:
				xmin = 2.7764
				xmax = 2.8264
				text = "AH0"
			intervals [24]:
				xmin = 2.8264
				xmax = 2.8764
				text = "V"
			intervals [25]:
				xmin = 2.8764
				xmax = 2.9364
				text = "G"
			intervals [26]:
				xmin = 2.9364
				xmax = 3.0764
				text = "EY1"
			intervals [27]:
				xmin = 3.0764
				xmax = 3.1364
				text = "M"
			intervals [28]:
				xmin = 3.1364
				xmax = 3.1664
				text = "Z"
			intervals [29]:
				xmin = 3.1664
				xmax = 3.1964
				text = "D"
			intervals [30]:
				xmin = 3.1964
				xmax = 3.2264
				text = "IH0"
			intervals [31]:
				xmin = 3.2264
				xmax = 3.2864
				text = "D"
			intervals [32]:
				xmin = 3.2864
				xmax = 3.3564
				text = "Y"
			intervals [33]:
				xmin = 3.3564
				xmax = 3.4564
				text = "UW1"
			intervals [34]:
				xmin = 3.4564
				xmax = 3.5064
				text = "P"
			intervals [35]:
				xmin = 3.5064
				xmax = 3.5664
				text = "L"
			intervals [36]:
				xmin = 3.5664
				xmax = 3.6564
				text = "EY1"
			intervals [37]:
				xmin = 3.6564
				xmax = 3.7364
				text = "EH1"
			intervals [38]:
				xmin = 3.7364
				xmax = 3.7864
				text = "Z"
			intervals [39]:
				xmin = 3.7864
				xmax = 3.8864
				text = "AH0"
			intervals [40]:
				xmin = 3.8864
				xmax = 4.0064
				text = "CH"
			intervals [41]:
				xmin = 4.0064
				xmax = 4.1964
				text = "AY1"
			intervals [42]:
				xmin = 4.1964
				xmax = 4.4864
				text = "L"
			intervals [43]:
				xmin = 4.4864
				xmax = 4.5164
				text = "D"
			intervals [44]:
				xmin = 4.5164
				xmax = 4.5664
				text = "sp"
			intervals [45]:
				xmin = 4.5664
				xmax = 23.2395
				text = ""
			intervals [46]:
				xmin = 23.2395
				xmax = 23.4295
				text = "M"
			intervals [47]:
				xmin = 23.4295
				xmax = 23.5695
				text = "HH"
			intervals [48]:
				xmin = 23.5695
				xmax = 23.5995
				text = "M"
			intervals [49]:
				xmin = 23.5995
				xmax = 23.9609
				text = "sp"
			intervals [50]:
				xmin = 23.9609
				xmax = 24.0509
				text = "AH1"
			intervals [51]:
				xmin = 24.0509
				xmax = 24.2109
				text = "M"
			intervals [52]:
				xmin = 24.2109
				xmax = 24.2409
				text = "sp"
			intervals [53]:
				xmin = 24.2409
				xmax = 24.2709
				text = "K"
			intervals [54]:
				xmin = 24.2709
				xmax = 24.3009
				text = "AH0"
			intervals [55]:
				xmin = 24.3009
				xmax = 24.3309
				text = "N"
			intervals [56]:
				xmin = 24.3309
				xmax = 24.3609
				text = "Y"
			intervals [57]:
				xmin = 24.3609
				xmax = 24.4309
				text = "UW1"
			intervals [58]:
				xmin = 24.4309
				xmax = 24.4609
				text = "sp"
			intervals [59]:
				xmin = 24.4609
				xmax = 24.4909
				text = "G"
			intervals [60]:
				xmin = 24.4909
				xmax = 24.5209
				text = "IH1"
			intervals [61]:
				xmin = 24.5209
				xmax = 24.5509
				text = "V"
			intervals [62]:
				xmin = 24.5509
				xmax = 24.5909
				text = "M"
			intervals [63]:
				xmin = 24.5909
				xmax = 24.9409
				text = "IY1"
			intervals [64]:
				xmin = 24.9409
				xmax = 24.9909
				text = "AH0"
			intervals [65]:
				xmin = 24.9909
				xmax = 25.0309
				text = "sp"
			intervals [66]:
				xmin = 25.0309
				xmax = 25.2381
				text = ""
			intervals [67]:
				xmin = 25.2381
				xmax = 25.3481
				text = "AH0"
			intervals [68]:
				xmin = 25.3481
				xmax = 25.4181
				text = "N"
			intervals [69]:
				xmin = 25.4181
				xmax = 25.6181
				text = "AY0"
			intervals [70]:
				xmin = 25.6181
				xmax = 25.7381
				text = "D"
			intervals [71]:
				xmin = 25.7381
				xmax = 25.8881
				text = "IY1"
			intervals [72]:
				xmin = 25.8881
				xmax = 26.0081
				text = "AH0"
			intervals [73]:
				xmin = 26.0081
				xmax = 26.0381
				text = "AH0"
			intervals [74]:
				xmin = 26.0381
				xmax = 26.0681
				text = "V"
			intervals [75]:
				xmin = 26.0681
				xmax = 26.1181
				text = "HH"
			intervals [76]:
				xmin = 26.1181
				xmax = 26.2681
				text = "AW1"
			intervals [77]:
				xmin = 26.2681
				xmax = 26.2981
				text = "sp"
			intervals [78]:
				xmin = 26.2981
				xmax = 26.3281
				text = "Y"
			intervals [79]:
				xmin = 26.3281
				xmax = 26.4381
				text = "UW1"
			intervals [80]:
				xmin = 26.4381
				xmax = 26.4881
				text = "sp"
			intervals [81]:
				xmin = 26.4881
				xmax = 26.5181
				text = "P"
			intervals [82]:
				xmin = 26.5181
				xmax = 26.5481
				text = "L"
			intervals [83]:
				xmin = 26.5481
				xmax = 26.6781
				text = "EY1"
			intervals [84]:
				xmin = 26.6781
				xmax = 26.7681
				text = "sp"
			intervals [85]:
				xmin = 26.7681
				xmax = 26.8281
				text = "HH"
			intervals [86]:
				xmin = 26.8281
				xmax = 26.9181
				text = "AY1"
			intervals [87]:
				xmin = 26.9181
				xmax = 27.0181
				text = "D"
			intervals [88]:
				xmin = 27.0181
				xmax = 27.0481
				text = "AH0"
			intervals [89]:
				xmin = 27.0481
				xmax = 27.1281
				text = "N"
			intervals [90]:
				xmin = 27.1281
				xmax = 27.1581
				text = "sp"
			intervals [91]:
				xmin = 27.1581
				xmax = 27.2981
				text = "S"
			intervals [92]:
				xmin = 27.2981
				xmax = 27.3281
				text = "IY1"
			intervals [93]:
				xmin = 27.3281
				xmax = 27.3681
				text = "K"
			intervals [94]:
				xmin = 27.3681
				xmax = 27.5581
				text = "sp"
			intervals [95]:
				xmin = 27.5581
				xmax = 54.3836
				text = ""
			intervals [96]:
				xmin = 54.3836
				xmax = 54.4636
				text = "M"
			intervals [97]:
				xmin = 54.4636
				xmax = 54.4936
				text = "HH"
			intervals [98]:
				xmin = 54.4936
				xmax = 54.5236
				text = "AW1"
			intervals [99]:
				xmin = 54.5236
				xmax = 54.5536
				text = "D"
			intervals [100]:
				xmin = 54.5536
				xmax = 54.6836
				text = "UW1"
			intervals [101]:
				xmin = 54.6836
				xmax = 54.7136
				text = "sp"
			intervals [102]:
				xmin = 54.7136
				xmax = 54.7436
				text = "Y"
			intervals [103]:
				xmin = 54.7436
				xmax = 55.0836
				text = "UW1"
			intervals [104]:
				xmin = 55.0836
				xmax = 55.1336
				text = "sp"
			intervals [105]:
				xmin = 55.1336
				xmax = 55.1836
				text = "P"
			intervals [106]:
				xmin = 55.1836
				xmax = 55.2136
				text = "L"
			intervals [107]:
				xmin = 55.2136
				xmax = 55.2936
				text = "EY1"
			intervals [108]:
				xmin = 55.2936
				xmax = 55.3736
				text = "R"
			intervals [109]:
				xmin = 55.3736
				xmax = 55.4036
				text = "IH1"
			intervals [110]:
				xmin = 55.4036
				xmax = 55.4336
				text = "NG"
			intervals [111]:
				xmin = 55.4336
				xmax = 55.6236
				text = "ER0"
			intervals [112]:
				xmin = 55.6236
				xmax = 55.6636
				text = "AW1"
			intervals [113]:
				xmin = 55.6636
				xmax = 55.7236
				text = "N"
			intervals [114]:
				xmin = 55.7236
				xmax = 55.7536
				text = "D"
			intervals [115]:
				xmin = 55.7536
				xmax = 55.7836
				text = "DH"
			intervals [116]:
				xmin = 55.7836
				xmax = 55.8436
				text = "AH0"
			intervals [117]:
				xmin = 55.8436
				xmax = 55.8736
				text = "sp"
			intervals [118]:
				xmin = 55.8736
				xmax = 55.9036
				text = "R"
			intervals [119]:
				xmin = 55.9036
				xmax = 55.9336
				text = "OW1"
			intervals [120]:
				xmin = 55.9336
				xmax = 55.9636
				text = "Z"
			intervals [121]:
				xmin = 55.9636
				xmax = 55.9936
				text = "IH0"
			intervals [122]:
				xmin = 55.9936
				xmax = 56.0336
				text = "Z"
			intervals [123]:
				xmin = 56.0336
				xmax = 68.1592
				text = "sp"
			intervals [124]:
				xmin = 68.1592
				xmax = 68.2092
				text = "AH1"
			intervals [125]:
				xmin = 68.2092
				xmax = 68.5892
				text = "M"
			intervals [126]:
				xmin = 68.5892
				xmax = 69.4529
				text = "sp"
			intervals [127]:
				xmin = 69.4529
				xmax = 69.5029
				text = "HH"
			intervals [128]:
				xmin = 69.5029
				xmax = 69.5429
				text = "W"
			intervals [129]:
				xmin = 69.5429
				xmax = 69.6029
				text = "AH1"
			intervals [130]:
				xmin = 69.6029
				xmax = 69.6329
				text = "T"
			intervals [131]:
				xmin = 69.6329
				xmax = 69.6629
				text = "ER0"
			intervals [132]:
				xmin = 69.6629
				xmax = 69.7529
				text = "Y"
			intervals [133]:
				xmin = 69.7529
				xmax = 69.7829
				text = "UH1"
			intervals [134]:
				xmin = 69.7829
				xmax = 69.8929
				text = "R"
			intervals [135]:
				xmin = 69.8929
				xmax = 69.9429
				text = "F"
			intervals [136]:
				xmin = 69.9429
				xmax = 70.0929
				text = "EY1"
			intervals [137]:
				xmin = 70.0929
				xmax = 70.2129
				text = "V"
			intervals [138]:
				xmin = 70.2129
				xmax = 70.2429
				text = "R"
			intervals [139]:
				xmin = 70.2429
				xmax = 70.2729
				text = "AH0"
			intervals [140]:
				xmin = 70.2729
				xmax = 70.3029
				text = "T"
			intervals [141]:
				xmin = 70.3029
				xmax = 70.4029
				text = "T"
			intervals [142]:
				xmin = 70.4029
				xmax = 70.4429
				text = "IY1"
			intervals [143]:
				xmin = 70.4429
				xmax = 70.4729
				text = "V"
			intervals [144]:
				xmin = 70.4729
				xmax = 70.5029
				text = "IY1"
			intervals [145]:
				xmin = 70.5029
				xmax = 70.5629
				text = "sp"
			intervals [146]:
				xmin = 70.5629
				xmax = 70.6529
				text = "P"
			intervals [147]:
				xmin = 70.6529
				xmax = 70.6829
				text = "R"
			intervals [148]:
				xmin = 70.6829
				xmax = 70.7529
				text = "OW1"
			intervals [149]:
				xmin = 70.7529
				xmax = 70.8429
				text = "G"
			intervals [150]:
				xmin = 70.8429
				xmax = 70.9129
				text = "R"
			intervals [151]:
				xmin = 70.9129
				xmax = 70.9729
				text = "AE2"
			intervals [152]:
				xmin = 70.9729
				xmax = 71.0329
				text = "M"
			intervals [153]:
				xmin = 71.0329
				xmax = 71.0829
				text = "Z"
			intervals [154]:
				xmin = 71.0829
				xmax = 78.6576
				text = "sp"
			intervals [155]:
				xmin = 78.6576
				xmax = 79.9076
				text = "spn"
			intervals [156]:
				xmin = 79.9076
				xmax = 81.2648
				text = "sp"
			intervals [157]:
				xmin = 81.2648
				xmax = 81.8848
				text = "spn"
			intervals [158]:
				xmin = 81.8848
				xmax = 82.0248
				text = "sp"
			intervals [159]:
				xmin = 82.0248
				xmax = 82.0648
				text = "P"
			intervals [160]:
				xmin = 82.0648
				xmax = 82.0948
				text = "EY1"
			intervals [161]:
				xmin = 82.0948
				xmax = 82.1248
				text = "T"
			intervals [162]:
				xmin = 82.1248
				xmax = 82.1548
				text = "AH0"
			intervals [163]:
				xmin = 82.1548
				xmax = 82.3648
				text = "N"
			intervals [164]:
				xmin = 82.3648
				xmax = 82.4548
				text = "sp"
			intervals [165]:
				xmin = 82.4548
				xmax = 82.4848
				text = "P"
			intervals [166]:
				xmin = 82.4848
				xmax = 82.5348
				text = "L"
			intervals [167]:
				xmin = 82.5348
				xmax = 82.6248
				text = "EY1"
			intervals [168]:
				xmin = 82.6248
				xmax = 82.6548
				text = "S"
			intervals [169]:
				xmin = 82.6548
				xmax = 82.9048
				text = "sp"
			intervals [170]:
				xmin = 82.9048
				xmax = 83.2669
				text = ""
			intervals [171]:
				xmin = 83.2669
				xmax = 83.3169
				text = "K"
			intervals [172]:
				xmin = 83.3169
				xmax = 83.3469
				text = "AH0"
			intervals [173]:
				xmin = 83.3469
				xmax = 83.3769
				text = "N"
			intervals [174]:
				xmin = 83.3769
				xmax = 83.4069
				text = "Y"
			intervals [175]:
				xmin = 83.4069
				xmax = 83.4369
				text = "UW1"
			intervals [176]:
				xmin = 83.4369
				xmax = 83.4669
				text = "G"
			intervals [177]:
				xmin = 83.4669
				xmax = 83.4969
				text = "IH1"
			intervals [178]:
				xmin = 83.4969
				xmax = 83.5269
				text = "V"
			intervals [179]:
				xmin = 83.5269
				xmax = 83.5569
				text = "M"
			intervals [180]:
				xmin = 83.5569
				xmax = 83.5869
				text = "IY1"
			intervals [181]:
				xmin = 83.5869
				xmax = 83.6369
				text = "S"
			intervals [182]:
				xmin = 83.6369
				xmax = 83.6669
				text = "AH1"
			intervals [183]:
				xmin = 83.6669
				xmax = 83.7369
				text = "M"
			intervals [184]:
				xmin = 83.7369
				xmax = 83.8069
				text = "T"
			intervals [185]:
				xmin = 83.8069
				xmax = 83.8869
				text = "AY1"
			intervals [186]:
				xmin = 83.8869
				xmax = 83.9769
				text = "P"
			intervals [187]:
				xmin = 83.9769
				xmax = 84.0369
				text = "AH0"
			intervals [188]:
				xmin = 84.0369
				xmax = 84.0669
				text = "V"
			intervals [189]:
				xmin = 84.0669
				xmax = 84.0969
				text = "AH0"
			intervals [190]:
				xmin = 84.0969
				xmax = 84.2769
				text = "N"
			intervals [191]:
				xmin = 84.2769
				xmax = 84.3069
				text = "sp"
			intervals [192]:
				xmin = 84.3069
				xmax = 84.4069
				text = "EH1"
			intervals [193]:
				xmin = 84.4069
				xmax = 84.4969
				text = "P"
			intervals [194]:
				xmin = 84.4969
				xmax = 84.5769
				text = "AH0"
			intervals [195]:
				xmin = 84.5769
				xmax = 84.6869
				text = "S"
			intervals [196]:
				xmin = 84.6869
				xmax = 84.7969
				text = "OW2"
			intervals [197]:
				xmin = 84.7969
				xmax = 84.8369
				text = "D"
			intervals [198]:
				xmin = 84.8369
				xmax = 84.8969
				text = "sp"
			intervals [199]:
				xmin = 84.8969
				xmax = 84.9569
				text = "AH0"
			intervals [200]:
				xmin = 84.9569
				xmax = 85.0069
				text = "V"
			intervals [201]:
				xmin = 85.0069
				xmax = 85.0469
				text = "sp"
			intervals [202]:
				xmin = 85.0469
				xmax = 85.0869
				text = "HH"
			intervals [203]:
				xmin = 85.0869
				xmax = 85.1169
				text = "W"
			intervals [204]:
				xmin = 85.1169
				xmax = 85.1569
				text = "AH1"
			intervals [205]:
				xmin = 85.1569
				xmax = 85.2369
				text = "T"
			intervals [206]:
				xmin = 85.2369
				xmax = 85.2669
				text = "sp"
			intervals [207]:
				xmin = 85.2669
				xmax = 85.3169
				text = "HH"
			intervals [208]:
				xmin = 85.3169
				xmax = 85.3569
				text = "AE1"
			intervals [209]:
				xmin = 85.3569
				xmax = 85.4869
				text = "P"
			intervals [210]:
				xmin = 85.4869
				xmax = 85.5369
				text = "AH0"
			intervals [211]:
				xmin = 85.5369
				xmax = 85.6369
				text = "N"
			intervals [212]:
				xmin = 85.6369
				xmax = 85.7569
				text = "Z"
			intervals [213]:
				xmin = 85.7569
				xmax = 85.7869
				text = "AA1"
			intervals [214]:
				xmin = 85.7869
				xmax = 85.9369
				text = "N"
			intervals [215]:
				xmin = 85.9369
				xmax = 85.9669
				text = "sp"
			intervals [216]:
				xmin = 85.9669
				xmax = 85.9969
				text = "P"
			intervals [217]:
				xmin = 85.9969
				xmax = 86.0269
				text = "EY1"
			intervals [218]:
				xmin = 86.0269
				xmax = 86.0569
				text = "T"
			intervals [219]:
				xmin = 86.0569
				xmax = 86.0869
				text = "AH0"
			intervals [220]:
				xmin = 86.0869
				xmax = 86.2869
				text = "N"
			intervals [221]:
				xmin = 86.2869
				xmax = 86.3169
				text = "sp"
			intervals [222]:
				xmin = 86.3169
				xmax = 86.3469
				text = "P"
			intervals [223]:
				xmin = 86.3469
				xmax = 86.3769
				text = "L"
			intervals [224]:
				xmin = 86.3769
				xmax = 86.4069
				text = "EY1"
			intervals [225]:
				xmin = 86.4069
				xmax = 86.4369
				text = "S"
			intervals [226]:
				xmin = 86.4369
				xmax = 101.2535
				text = "sp"
			intervals [227]:
				xmin = 101.2535
				xmax = 101.7035
				text = "AH1"
			intervals [228]:
				xmin = 101.7035
				xmax = 101.8335
				text = "S"
			intervals [229]:
				xmin = 101.8335
				xmax = 102.0635
				text = "EY1"
			intervals [230]:
				xmin = 102.0635
				xmax = 102.1035
				text = "HH"
			intervals [231]:
				xmin = 102.1035
				xmax = 102.1335
				text = "W"
			intervals [232]:
				xmin = 102.1335
				xmax = 102.1635
				text = "AH1"
			intervals [233]:
				xmin = 102.1635
				xmax = 102.2835
				text = "T"
			intervals [234]:
				xmin = 102.2835
				xmax = 102.3335
				text = "sp"
			intervals [235]:
				xmin = 102.3335
				xmax = 102.410
				text = ""
			intervals [236]:
				xmin = 102.410
				xmax = 102.450
				text = "S"
			intervals [237]:
				xmin = 102.450
				xmax = 102.490
				text = "AH1"
			intervals [238]:
				xmin = 102.490
				xmax = 102.550
				text = "M"
			intervals [239]:
				xmin = 102.550
				xmax = 102.590
				text = "TH"
			intervals [240]:
				xmin = 102.590
				xmax = 102.620
				text = "IH0"
			intervals [241]:
				xmin = 102.620
				xmax = 102.750
				text = "NG"
			intervals [242]:
				xmin = 102.750
				xmax = 102.780
				text = "DH"
			intervals [243]:
				xmin = 102.780
				xmax = 102.810
				text = "AH0"
			intervals [244]:
				xmin = 102.810
				xmax = 102.850
				text = "T"
			intervals [245]:
				xmin = 102.850
				xmax = 102.900
				text = "G"
			intervals [246]:
				xmin = 102.900
				xmax = 103.130
				text = "OW1"
			intervals [247]:
				xmin = 103.130
				xmax = 103.170
				text = "Z"
			intervals [248]:
				xmin = 103.170
				xmax = 103.340
				text = "AO1"
			intervals [249]:
				xmin = 103.340
				xmax = 103.390
				text = "N"
			intervals [250]:
				xmin = 103.390
				xmax = 103.520
				text = "IH0"
			intervals [251]:
				xmin = 103.520
				xmax = 103.630
				text = "N"
			intervals [252]:
				xmin = 103.630
				xmax = 103.660
				text = "sp"
			intervals [253]:
				xmin = 103.660
				xmax = 103.710
				text = "P"
			intervals [254]:
				xmin = 103.710
				xmax = 103.770
				text = "EY1"
			intervals [255]:
				xmin = 103.770
				xmax = 103.830
				text = "T"
			intervals [256]:
				xmin = 103.830
				xmax = 103.860
				text = "AH0"
			intervals [257]:
				xmin = 103.860
				xmax = 103.930
				text = "N"
			intervals [258]:
				xmin = 103.930
				xmax = 104.000
				text = "sp"
			intervals [259]:
				xmin = 104.000
				xmax = 104.040
				text = "P"
			intervals [260]:
				xmin = 104.040
				xmax = 104.090
				text = "L"
			intervals [261]:
				xmin = 104.090
				xmax = 104.270
				text = "EY1"
			intervals [262]:
				xmin = 104.270
				xmax = 104.320
				text = "S"
			intervals [263]:
				xmin = 104.320
				xmax = 104.410
				text = "F"
			intervals [264]:
				xmin = 104.410
				xmax = 104.440
				text = "ER0"
			intervals [265]:
				xmin = 104.440
				xmax = 104.580
				text = "M"
			intervals [266]:
				xmin = 104.580
				xmax = 104.610
				text = "DH"
			intervals [267]:
				xmin = 104.610
				xmax = 104.670
				text = "AH0"
			intervals [268]:
				xmin = 104.670
				xmax = 104.720
				text = "S"
			intervals [269]:
				xmin = 104.720
				xmax = 104.760
				text = "T"
			intervals [270]:
				xmin = 104.760
				xmax = 104.860
				text = "AA1"
			intervals [271]:
				xmin = 104.860
				xmax = 105.050
				text = "R"
			intervals [272]:
				xmin = 105.050
				xmax = 105.190
				text = "T"
			intervals [273]:
				xmin = 105.190
				xmax = 105.220
				text = "sp"
			intervals [274]:
				xmin = 105.220
				xmax = 105.250
				text = "AH0"
			intervals [275]:
				xmin = 105.250
				xmax = 105.280
				text = "N"
			intervals [276]:
				xmin = 105.280
				xmax = 105.310
				text = "T"
			intervals [277]:
				xmin = 105.310
				xmax = 105.340
				text = "IH1"
			intervals [278]:
				xmin = 105.340
				xmax = 105.380
				text = "L"
			intervals [279]:
				xmin = 105.380
				xmax = 105.460
				text = "sp"
			intervals [280]:
				xmin = 105.460
				xmax = 105.490
				text = "DH"
			intervals [281]:
				xmin = 105.490
				xmax = 105.520
				text = "AH0"
			intervals [282]:
				xmin = 105.520
				xmax = 105.570
				text = "sp"
			intervals [283]:
				xmin = 105.570
				xmax = 105.600
				text = "EH1"
			intervals [284]:
				xmin = 105.600
				xmax = 105.630
				text = "N"
			intervals [285]:
				xmin = 105.630
				xmax = 105.680
				text = "D"
			intervals [286]:
				xmin = 105.680
				xmax = 137.057
				text = ""
			intervals [287]:
				xmin = 137.057
				xmax = 137.637
				text = "M"
			intervals [288]:
				xmin = 137.637
				xmax = 137.667
				text = "HH"
			intervals [289]:
				xmin = 137.667
				xmax = 137.707
				text = "M"
			intervals [290]:
				xmin = 137.707
				xmax = 138.4014
				text = "sp"
			intervals [291]:
				xmin = 138.4014
				xmax = 138.5214
				text = "AH0"
			intervals [292]:
				xmin = 138.5214
				xmax = 138.7314
				text = "N"
			intervals [293]:
				xmin = 138.7314
				xmax = 138.7814
				text = "D"
			intervals [294]:
				xmin = 138.7814
				xmax = 139.1414
				text = "AH1"
			intervals [295]:
				xmin = 139.1414
				xmax = 139.1814
				text = "sp"
			intervals [296]:
				xmin = 139.1814
				xmax = 139.3796
				text = ""
			intervals [297]:
				xmin = 139.3796
				xmax = 139.4596
				text = "Y"
			intervals [298]:
				xmin = 139.4596
				xmax = 139.5296
				text = "UW1"
			intervals [299]:
				xmin = 139.5296
				xmax = 139.5696
				text = "sp"
			intervals [300]:
				xmin = 139.5696
				xmax = 139.6696
				text = "S"
			intervals [301]:
				xmin = 139.6696
				xmax = 139.6996
				text = "EH1"
			intervals [302]:
				xmin = 139.6996
				xmax = 139.7596
				text = "D"
			intervals [303]:
				xmin = 139.7596
				xmax = 139.7996
				text = "AO1"
			intervals [304]:
				xmin = 139.7996
				xmax = 139.8496
				text = "L"
			intervals [305]:
				xmin = 139.8496
				xmax = 139.8796
				text = "S"
			intervals [306]:
				xmin = 139.8796
				xmax = 140.1096
				text = "OW0"
			intervals [307]:
				xmin = 140.1096
				xmax = 140.1696
				text = "sp"
			intervals [308]:
				xmin = 140.1696
				xmax = 140.1996
				text = "Y"
			intervals [309]:
				xmin = 140.1996
				xmax = 140.2296
				text = "UW1"
			intervals [310]:
				xmin = 140.2296
				xmax = 140.3396
				text = "sp"
			intervals [311]:
				xmin = 140.3396
				xmax = 140.4296
				text = "L"
			intervals [312]:
				xmin = 140.4296
				xmax = 140.4696
				text = "AY1"
			intervals [313]:
				xmin = 140.4696
				xmax = 140.5496
				text = "K"
			intervals [314]:
				xmin = 140.5496
				xmax = 140.5796
				text = "sp"
			intervals [315]:
				xmin = 140.5796
				xmax = 140.6496
				text = "DH"
			intervals [316]:
				xmin = 140.6496
				xmax = 140.6796
				text = "AH0"
			intervals [317]:
				xmin = 140.6796
				xmax = 140.7096
				text = "IH0"
			intervals [318]:
				xmin = 140.7096
				xmax = 140.7996
				text = "N"
			intervals [319]:
				xmin = 140.7996
				xmax = 140.8996
				text = "V"
			intervals [320]:
				xmin = 140.8996
				xmax = 141.0396
				text = "EY1"
			intervals [321]:
				xmin = 141.0396
				xmax = 141.1096
				text = "D"
			intervals [322]:
				xmin = 141.1096
				xmax = 141.2696
				text = "ER0"
			intervals [323]:
				xmin = 141.2696
				xmax = 141.4496
				text = "Z"
			intervals [324]:
				xmin = 141.4496
				xmax = 141.4796
				text = "sp"
			intervals [325]:
				xmin = 141.4796
				xmax = 141.6143
				text = ""
			intervals [326]:
				xmin = 141.6143
				xmax = 141.7143
				text = "K"
			intervals [327]:
				xmin = 141.7143
				xmax = 141.7443
				text = "AH0"
			intervals [328]:
				xmin = 141.7443
				xmax = 141.7743
				text = "N"
			intervals [329]:
				xmin = 141.7743
				xmax = 141.8043
				text = "Y"
			intervals [330]:
				xmin = 141.8043
				xmax = 141.8343
				text = "UW1"
			intervals [331]:
				xmin = 141.8343
				xmax = 141.8643
				text = "G"
			intervals [332]:
				xmin = 141.8643
				xmax = 141.8943
				text = "IH1"
			intervals [333]:
				xmin = 141.8943
				xmax = 141.9343
				text = "V"
			intervals [334]:
				xmin = 141.9343
				xmax = 141.9643
				text = "M"
			intervals [335]:
				xmin = 141.9643
				xmax = 142.0143
				text = "IY1"
			intervals [336]:
				xmin = 142.0143
				xmax = 142.0943
				text = "S"
			intervals [337]:
				xmin = 142.0943
				xmax = 142.1343
				text = "AH1"
			intervals [338]:
				xmin = 142.1343
				xmax = 142.1643
				text = "M"
			intervals [339]:
				xmin = 142.1643
				xmax = 142.2643
				text = "sp"
			intervals [340]:
				xmin = 142.2643
				xmax = 142.2943
				text = "T"
			intervals [341]:
				xmin = 142.2943
				xmax = 142.3543
				text = "AY1"
			intervals [342]:
				xmin = 142.3543
				xmax = 142.4043
				text = "P"
			intervals [343]:
				xmin = 142.4043
				xmax = 142.4543
				text = "sp"
			intervals [344]:
				xmin = 142.4543
				xmax = 142.5043
				text = "AH0"
			intervals [345]:
				xmin = 142.5043
				xmax = 142.5343
				text = "V"
			intervals [346]:
				xmin = 142.5343
				xmax = 142.5643
				text = "AH0"
			intervals [347]:
				xmin = 142.5643
				xmax = 142.7543
				text = "N"
			intervals [348]:
				xmin = 142.7543
				xmax = 143.0043
				text = "sp"
			intervals [349]:
				xmin = 143.0043
				xmax = 143.0343
				text = "EH1"
			intervals [350]:
				xmin = 143.0343
				xmax = 143.0643
				text = "P"
			intervals [351]:
				xmin = 143.0643
				xmax = 143.1543
				text = "AH0"
			intervals [352]:
				xmin = 143.1543
				xmax = 143.2443
				text = "S"
			intervals [353]:
				xmin = 143.2443
				xmax = 143.3043
				text = "OW2"
			intervals [354]:
				xmin = 143.3043
				xmax = 143.3643
				text = "D"
			intervals [355]:
				xmin = 143.3643
				xmax = 143.4243
				text = "AH1"
			intervals [356]:
				xmin = 143.4243
				xmax = 143.5443
				text = "V"
			intervals [357]:
				xmin = 143.5443
				xmax = 143.5843
				text = "sp"
			intervals [358]:
				xmin = 143.5843
				xmax = 143.6143
				text = "DH"
			intervals [359]:
				xmin = 143.6143
				xmax = 143.6443
				text = "AH0"
			intervals [360]:
				xmin = 143.6443
				xmax = 143.6743
				text = "IH0"
			intervals [361]:
				xmin = 143.6743
				xmax = 143.7943
				text = "N"
			intervals [362]:
				xmin = 143.7943
				xmax = 143.8743
				text = "V"
			intervals [363]:
				xmin = 143.8743
				xmax = 143.9543
				text = "EY1"
			intervals [364]:
				xmin = 143.9543
				xmax = 143.9943
				text = "D"
			intervals [365]:
				xmin = 143.9943
				xmax = 144.1843
				text = "ER0"
			intervals [366]:
				xmin = 144.1843
				xmax = 144.3343
				text = "Z"
			intervals [367]:
				xmin = 144.3343
				xmax = 151.808
				text = "sp"
			intervals [368]:
				xmin = 151.808
				xmax = 151.978
				text = "M"
			intervals [369]:
				xmin = 151.978
				xmax = 152.138
				text = "HH"
			intervals [370]:
				xmin = 152.138
				xmax = 152.218
				text = "M"
			intervals [371]:
				xmin = 152.218
				xmax = 152.248
				text = "sp"
			intervals [372]:
				xmin = 152.248
				xmax = 159.6034
				text = ""
			intervals [373]:
				xmin = 159.6034
				xmax = 159.7034
				text = "W"
			intervals [374]:
				xmin = 159.7034
				xmax = 159.7434
				text = "EH1"
			intervals [375]:
				xmin = 159.7434
				xmax = 159.9134
				text = "L"
			intervals [376]:
				xmin = 159.9134
				xmax = 159.9634
				text = "W"
			intervals [377]:
				xmin = 159.9634
				xmax = 160.0034
				text = "AH1"
			intervals [378]:
				xmin = 160.0034
				xmax = 160.0534
				text = "T"
			intervals [379]:
				xmin = 160.0534
				xmax = 160.0934
				text = "IH0"
			intervals [380]:
				xmin = 160.0934
				xmax = 160.1434
				text = "Z"
			intervals [381]:
				xmin = 160.1434
				xmax = 160.2234
				text = "DH"
			intervals [382]:
				xmin = 160.2234
				xmax = 160.2934
				text = "IY0"
			intervals [383]:
				xmin = 160.2934
				xmax = 160.3734
				text = "IH0"
			intervals [384]:
				xmin = 160.3734
				xmax = 160.4034
				text = "N"
			intervals [385]:
				xmin = 160.4034
				xmax = 160.4934
				text = "V"
			intervals [386]:
				xmin = 160.4934
				xmax = 160.6434
				text = "EY1"
			intervals [387]:
				xmin = 160.6434
				xmax = 160.6734
				text = "D"
			intervals [388]:
				xmin = 160.6734
				xmax = 160.7734
				text = "ER0"
			intervals [389]:
				xmin = 160.7734
				xmax = 160.8134
				text = "Z"
			intervals [390]:
				xmin = 160.8134
				xmax = 160.8434
				text = "sp"
			intervals [391]:
				xmin = 160.8434
				xmax = 160.9434
				text = "L"
			intervals [392]:
				xmin = 160.9434
				xmax = 161.1134
				text = "AY1"
			intervals [393]:
				xmin = 161.1134
				xmax = 161.2734
				text = "K"
			intervals [394]:
				xmin = 161.2734
				xmax = 161.4234
				text = "sp"
			intervals [395]:
				xmin = 161.4234
				xmax = 185.3077
				text = ""
			intervals [396]:
				xmin = 185.3077
				xmax = 185.7577
				text = "M"
			intervals [397]:
				xmin = 185.7577
				xmax = 185.7877
				text = "HH"
			intervals [398]:
				xmin = 185.7877
				xmax = 185.8177
				text = "M"
			intervals [399]:
				xmin = 185.8177
				xmax = 186.2495
				text = "sp"
			intervals [400]:
				xmin = 186.2495
				xmax = 186.4495
				text = "AH0"
			intervals [401]:
				xmin = 186.4495
				xmax = 186.5495
				text = "N"
			intervals [402]:
				xmin = 186.5495
				xmax = 186.5795
				text = "D"
			intervals [403]:
				xmin = 186.5795
				xmax = 186.6095
				text = "D"
			intervals [404]:
				xmin = 186.6095
				xmax = 186.6395
				text = "UW1"
			intervals [405]:
				xmin = 186.6395
				xmax = 186.7295
				text = "Y"
			intervals [406]:
				xmin = 186.7295
				xmax = 186.7595
				text = "UW1"
			intervals [407]:
				xmin = 186.7595
				xmax = 186.7995
				text = "HH"
			intervals [408]:
				xmin = 186.7995
				xmax = 186.8295
				text = "AE1"
			intervals [409]:
				xmin = 186.8295
				xmax = 186.9195
				text = "V"
			intervals [410]:
				xmin = 186.9195
				xmax = 187.0195
				text = "AH0"
			intervals [411]:
				xmin = 187.0195
				xmax = 187.0495
				text = "sp"
			intervals [412]:
				xmin = 187.0495
				xmax = 187.0895
				text = "F"
			intervals [413]:
				xmin = 187.0895
				xmax = 187.1695
				text = "EY1"
			intervals [414]:
				xmin = 187.1695
				xmax = 187.2995
				text = "V"
			intervals [415]:
				xmin = 187.2995
				xmax = 187.3295
				text = "ER0"
			intervals [416]:
				xmin = 187.3295
				xmax = 187.3595
				text = "IH0"
			intervals [417]:
				xmin = 187.3595
				xmax = 187.3895
				text = "T"
			intervals [418]:
				xmin = 187.3895
				xmax = 187.4195
				text = "sp"
			intervals [419]:
				xmin = 187.4195
				xmax = 187.5095
				text = "M"
			intervals [420]:
				xmin = 187.5095
				xmax = 187.6795
				text = "UW1"
			intervals [421]:
				xmin = 187.6795
				xmax = 187.7295
				text = "V"
			intervals [422]:
				xmin = 187.7295
				xmax = 187.7895
				text = "IY0"
			intervals [423]:
				xmin = 187.7895
				xmax = 187.8495
				text = "sp"
			intervals [424]:
				xmin = 187.8495
				xmax = 187.8895
				text = "DH"
			intervals [425]:
				xmin = 187.8895
				xmax = 187.9795
				text = "AH0"
			intervals [426]:
				xmin = 187.9795
				xmax = 188.0395
				text = "T"
			intervals [427]:
				xmin = 188.0395
				xmax = 188.1095
				text = "Y"
			intervals [428]:
				xmin = 188.1095
				xmax = 188.2095
				text = "UW1"
			intervals [429]:
				xmin = 188.2095
				xmax = 188.2495
				text = "sp"
			intervals [430]:
				xmin = 188.2495
				xmax = 188.4195
				text = "S"
			intervals [431]:
				xmin = 188.4195
				xmax = 188.7095
				text = "AO1"
			intervals [432]:
				xmin = 188.7095
				xmax = 188.7695
				text = "sp"
			intervals [433]:
				xmin = 188.7695
				xmax = 189.7404
				text = ""
			intervals [434]:
				xmin = 189.7404
				xmax = 189.7904
				text = "L"
			intervals [435]:
				xmin = 189.7904
				xmax = 189.8204
				text = "AY1"
			intervals [436]:
				xmin = 189.8204
				xmax = 189.8504
				text = "K"
			intervals [437]:
				xmin = 189.8504
				xmax = 189.9304
				text = "sp"
			intervals [438]:
				xmin = 189.9304
				xmax = 189.9604
				text = "AH0"
			intervals [439]:
				xmin = 189.9604
				xmax = 190.1504
				text = "sp"
			intervals [440]:
				xmin = 190.1504
				xmax = 190.1804
				text = "F"
			intervals [441]:
				xmin = 190.1804
				xmax = 190.2104
				text = "EY1"
			intervals [442]:
				xmin = 190.2104
				xmax = 190.2404
				text = "V"
			intervals [443]:
				xmin = 190.2404
				xmax = 190.2704
				text = "ER0"
			intervals [444]:
				xmin = 190.2704
				xmax = 190.3204
				text = "IH0"
			intervals [445]:
				xmin = 190.3204
				xmax = 190.4504
				text = "T"
			intervals [446]:
				xmin = 190.4504
				xmax = 190.5004
				text = "sp"
			intervals [447]:
				xmin = 190.5004
				xmax = 190.6004
				text = "T"
			intervals [448]:
				xmin = 190.6004
				xmax = 190.7504
				text = "AY1"
			intervals [449]:
				xmin = 190.7504
				xmax = 190.8904
				text = "M"
			intervals [450]:
				xmin = 190.8904
				xmax = 190.9204
				text = "sp"
			intervals [451]:
				xmin = 190.9204
				xmax = 191.0104
				text = "S"
			intervals [452]:
				xmin = 191.0104
				xmax = 191.0604
				text = "AH1"
			intervals [453]:
				xmin = 191.0604
				xmax = 191.1504
				text = "CH"
			intervals [454]:
				xmin = 191.1504
				xmax = 191.1904
				text = "sp"
			intervals [455]:
				xmin = 191.1904
				xmax = 191.2204
				text = "EH1"
			intervals [456]:
				xmin = 191.2204
				xmax = 191.2604
				text = "Z"
			intervals [457]:
				xmin = 191.2604
				xmax = 191.4704
				text = "sp"
			intervals [458]:
				xmin = 191.4704
				xmax = 191.5304
				text = "JH"
			intervals [459]:
				xmin = 191.5304
				xmax = 191.5804
				text = "EY1"
			intervals [460]:
				xmin = 191.5804
				xmax = 191.6104
				text = "M"
			intervals [461]:
				xmin = 191.6104
				xmax = 191.8604
				text = "Z"
			intervals [462]:
				xmin = 191.8604
				xmax = 191.8904
				text = "sp"
			intervals [463]:
				xmin = 191.8904
				xmax = 191.9404
				text = "B"
			intervals [464]:
				xmin = 191.9404
				xmax = 191.9804
				text = "AA1"
			intervals [465]:
				xmin = 191.9804
				xmax = 192.0104
				text = "N"
			intervals [466]:
				xmin = 192.0104
				xmax = 192.0404
				text = "D"
			intervals [467]:
				xmin = 192.0404
				xmax = 192.5604
				text = "ER0"
			intervals [468]:
				xmin = 192.5604
				xmax = 194.6991
				text = "sp"
			intervals [469]:
				xmin = 194.6991
				xmax = 194.7291
				text = "Y"
			intervals [470]:
				xmin = 194.7291
				xmax = 194.8591
				text = "UW1"
			intervals [471]:
				xmin = 194.8591
				xmax = 194.8891
				text = "sp"
			intervals [472]:
				xmin = 194.8891
				xmax = 194.9491
				text = "D"
			intervals [473]:
				xmin = 194.9491
				xmax = 194.9791
				text = "OW1"
			intervals [474]:
				xmin = 194.9791
				xmax = 195.0691
				text = "N"
			intervals [475]:
				xmin = 195.0691
				xmax = 195.2491
				text = "sp"
			intervals [476]:
				xmin = 195.2491
				xmax = 195.2791
				text = "G"
			intervals [477]:
				xmin = 195.2791
				xmax = 195.3591
				text = "OW1"
			intervals [478]:
				xmin = 195.3591
				xmax = 195.4091
				text = "sp"
			intervals [479]:
				xmin = 195.4091
				xmax = 195.4391
				text = "T"
			intervals [480]:
				xmin = 195.4391
				xmax = 195.4691
				text = "AH0"
			intervals [481]:
				xmin = 195.4691
				xmax = 195.5391
				text = "M"
			intervals [482]:
				xmin = 195.5391
				xmax = 195.5791
				text = "UW1"
			intervals [483]:
				xmin = 195.5791
				xmax = 195.6091
				text = "V"
			intervals [484]:
				xmin = 195.6091
				xmax = 195.6391
				text = "IY0"
			intervals [485]:
				xmin = 195.6391
				xmax = 195.6891
				text = "Z"
			intervals [486]:
				xmin = 195.6891
				xmax = 196.1091
				text = "sp"
			intervals [487]:
				xmin = 196.1091
				xmax = 196.2438
				text = ""
			intervals [488]:
				xmin = 196.2438
				xmax = 196.4638
				text = "spn"
			intervals [489]:
				xmin = 196.4638
				xmax = 196.7638
				text = "sp"
			intervals [490]:
				xmin = 196.7638
				xmax = 197.0738
				text = "OW2"
			intervals [491]:
				xmin = 197.0738
				xmax = 197.1238
				text = "K"
			intervals [492]:
				xmin = 197.1238
				xmax = 197.2238
				text = "EY1"
			intervals [493]:
				xmin = 197.2238
				xmax = 197.3438
				text = "sp"
			intervals [494]:
				xmin = 197.3438
				xmax = 197.6497
				text = ""
			intervals [495]:
				xmin = 197.6497
				xmax = 197.6997
				text = "D"
			intervals [496]:
				xmin = 197.6997
				xmax = 197.7297
				text = "UW1"
			intervals [497]:
				xmin = 197.7297
				xmax = 197.7597
				text = "Y"
			intervals [498]:
				xmin = 197.7597
				xmax = 197.7997
				text = "UW1"
			intervals [499]:
				xmin = 197.7997
				xmax = 197.8497
				text = "HH"
			intervals [500]:
				xmin = 197.8497
				xmax = 197.8797
				text = "AE1"
			intervals [501]:
				xmin = 197.8797
				xmax = 197.9197
				text = "V"
			intervals [502]:
				xmin = 197.9197
				xmax = 198.0497
				text = "AH0"
			intervals [503]:
				xmin = 198.0497
				xmax = 198.0797
				text = "sp"
			intervals [504]:
				xmin = 198.0797
				xmax = 198.1297
				text = "P"
			intervals [505]:
				xmin = 198.1297
				xmax = 198.2397
				text = "EH1"
			intervals [506]:
				xmin = 198.2397
				xmax = 198.4897
				text = "T"
			intervals [507]:
				xmin = 198.4897
				xmax = 199.5001
				text = ""
			intervals [508]:
				xmin = 199.5001
				xmax = 199.5701
				text = "sil"
			intervals [509]:
				xmin = 199.5701
				xmax = 199.6001
				text = "spn"
			intervals [510]:
				xmin = 199.6001
				xmax = 200.8301
				text = "OW2"
			intervals [511]:
				xmin = 200.8301
				xmax = 200.9301
				text = "K"
			intervals [512]:
				xmin = 200.9301
				xmax = 201.0801
				text = "EY1"
			intervals [513]:
				xmin = 201.0801
				xmax = 201.1801
				text = "sp"
			intervals [514]:
				xmin = 201.1801
				xmax = 201.6194
				text = ""
			intervals [515]:
				xmin = 201.6194
				xmax = 201.6794
				text = "T"
			intervals [516]:
				xmin = 201.6794
				xmax = 201.7694
				text = "EH1"
			intervals [517]:
				xmin = 201.7694
				xmax = 201.8394
				text = "L"
			intervals [518]:
				xmin = 201.8394
				xmax = 201.9794
				text = "M"
			intervals [519]:
				xmin = 201.9794
				xmax = 202.0094
				text = "IY1"
			intervals [520]:
				xmin = 202.0094
				xmax = 202.0394
				text = "S"
			intervals [521]:
				xmin = 202.0394
				xmax = 202.0694
				text = "AH1"
			intervals [522]:
				xmin = 202.0694
				xmax = 202.1194
				text = "M"
			intervals [523]:
				xmin = 202.1194
				xmax = 202.1594
				text = "TH"
			intervals [524]:
				xmin = 202.1594
				xmax = 202.1994
				text = "IH0"
			intervals [525]:
				xmin = 202.1994
				xmax = 202.2894
				text = "NG"
			intervals [526]:
				xmin = 202.2894
				xmax = 202.3394
				text = "AH0"
			intervals [527]:
				xmin = 202.3394
				xmax = 202.3894
				text = "B"
			intervals [528]:
				xmin = 202.3894
				xmax = 202.4894
				text = "AW1"
			intervals [529]:
				xmin = 202.4894
				xmax = 202.5394
				text = "T"
			intervals [530]:
				xmin = 202.5394
				xmax = 202.5794
				text = "Y"
			intervals [531]:
				xmin = 202.5794
				xmax = 202.6094
				text = "UH1"
			intervals [532]:
				xmin = 202.6094
				xmax = 202.6794
				text = "R"
			intervals [533]:
				xmin = 202.6794
				xmax = 202.7894
				text = "S"
			intervals [534]:
				xmin = 202.7894
				xmax = 202.8594
				text = "K"
			intervals [535]:
				xmin = 202.8594
				xmax = 202.9994
				text = "UW1"
			intervals [536]:
				xmin = 202.9994
				xmax = 203.2794
				text = "L"
			intervals [537]:
				xmin = 203.2794
				xmax = 203.3794
				text = "sp"
			intervals [538]:
				xmin = 203.3794
				xmax = 220.9934
				text = ""
			intervals [539]:
				xmin = 220.9934
				xmax = 221.0334
				text = "M"
			intervals [540]:
				xmin = 221.0334
				xmax = 221.0734
				text = "HH"
			intervals [541]:
				xmin = 221.0734
				xmax = 221.1034
				text = "M"
			intervals [542]:
				xmin = 221.1034
				xmax = 221.1334
				text = "sp"
			intervals [543]:
				xmin = 221.1334
				xmax = 221.2734
				text = "spn"
			intervals [544]:
				xmin = 221.2734
				xmax = 221.3034
				text = "W"
			intervals [545]:
				xmin = 221.3034
				xmax = 221.3434
				text = "AH1"
			intervals [546]:
				xmin = 221.3434
				xmax = 221.3834
				text = "T"
			intervals [547]:
				xmin = 221.3834
				xmax = 221.4334
				text = "D"
			intervals [548]:
				xmin = 221.4334
				xmax = 221.4634
				text = "UW1"
			intervals [549]:
				xmin = 221.4634
				xmax = 221.5834
				text = "Y"
			intervals [550]:
				xmin = 221.5834
				xmax = 221.6634
				text = "UW1"
			intervals [551]:
				xmin = 221.6634
				xmax = 221.7534
				text = "S"
			intervals [552]:
				xmin = 221.7534
				xmax = 221.8034
				text = "T"
			intervals [553]:
				xmin = 221.8034
				xmax = 221.8834
				text = "AH1"
			intervals [554]:
				xmin = 221.8834
				xmax = 221.9634
				text = "D"
			intervals [555]:
				xmin = 221.9634
				xmax = 222.1334
				text = "IY0"
			intervals [556]:
				xmin = 222.1334
				xmax = 224.7711
				text = "sp"
			intervals [557]:
				xmin = 224.7711
				xmax = 225.0011
				text = "M"
			intervals [558]:
				xmin = 225.0011
				xmax = 225.0511
				text = "HH"
			intervals [559]:
				xmin = 225.0511
				xmax = 225.0911
				text = "M"
			intervals [560]:
				xmin = 225.0911
				xmax = 236.6704
				text = ""
			intervals [561]:
				xmin = 236.6704
				xmax = 237.2904
				text = "M"
			intervals [562]:
				xmin = 237.2904
				xmax = 237.3204
				text = "HH"
			intervals [563]:
				xmin = 237.3204
				xmax = 237.3504
				text = "M"
			intervals [564]:
				xmin = 237.3504
				xmax = 237.7538
				text = "sp"
			intervals [565]:
				xmin = 237.7538
				xmax = 238.0738
				text = "OW2"
			intervals [566]:
				xmin = 238.0738
				xmax = 238.2138
				text = "K"
			intervals [567]:
				xmin = 238.2138
				xmax = 238.3638
				text = "EY1"
			intervals [568]:
				xmin = 238.3638
				xmax = 238.4838
				text = "sp"
			intervals [569]:
				xmin = 238.4838
				xmax = 238.6338
				text = "AH1"
			intervals [570]:
				xmin = 238.6338
				xmax = 239.0438
				text = "M"
			intervals [571]:
				xmin = 239.0438
				xmax = 239.1938
				text = "sp"
			intervals [572]:
				xmin = 239.1938
				xmax = 241.5948
				text = ""
			intervals [573]:
				xmin = 241.5948
				xmax = 241.6748
				text = "HH"
			intervals [574]:
				xmin = 241.6748
				xmax = 241.7048
				text = "W"
			intervals [575]:
				xmin = 241.7048
				xmax = 241.7648
				text = "AH1"
			intervals [576]:
				xmin = 241.7648
				xmax = 241.8248
				text = "T"
			intervals [577]:
				xmin = 241.8248
				xmax = 241.8648
				text = "D"
			intervals [578]:
				xmin = 241.8648
				xmax = 241.8948
				text = "IH0"
			intervals [579]:
				xmin = 241.8948
				xmax = 242.0048
				text = "D"
			intervals [580]:
				xmin = 242.0048
				xmax = 242.0548
				text = "Y"
			intervals [581]:
				xmin = 242.0548
				xmax = 242.1148
				text = "UW1"
			intervals [582]:
				xmin = 242.1148
				xmax = 242.1648
				text = "D"
			intervals [583]:
				xmin = 242.1648
				xmax = 242.2548
				text = "UW1"
			intervals [584]:
				xmin = 242.2548
				xmax = 242.4648
				text = "EH1"
			intervals [585]:
				xmin = 242.4648
				xmax = 242.5048
				text = "Z"
			intervals [586]:
				xmin = 242.5048
				xmax = 242.5748
				text = "AH0"
			intervals [587]:
				xmin = 242.5748
				xmax = 242.6948
				text = "CH"
			intervals [588]:
				xmin = 242.6948
				xmax = 242.8948
				text = "AY1"
			intervals [589]:
				xmin = 242.8948
				xmax = 242.9948
				text = "L"
			intervals [590]:
				xmin = 242.9948
				xmax = 243.0548
				text = "D"
			intervals [591]:
				xmin = 243.0548
				xmax = 243.1048
				text = "AE1"
			intervals [592]:
				xmin = 243.1048
				xmax = 243.1548
				text = "F"
			intervals [593]:
				xmin = 243.1548
				xmax = 243.1848
				text = "T"
			intervals [594]:
				xmin = 243.1848
				xmax = 243.2448
				text = "ER0"
			intervals [595]:
				xmin = 243.2448
				xmax = 243.2748
				text = "sp"
			intervals [596]:
				xmin = 243.2748
				xmax = 243.3948
				text = "S"
			intervals [597]:
				xmin = 243.3948
				xmax = 243.4748
				text = "K"
			intervals [598]:
				xmin = 243.4748
				xmax = 243.5248
				text = "UW1"
			intervals [599]:
				xmin = 243.5248
				xmax = 243.6248
				text = "L"
			intervals [600]:
				xmin = 243.6248
				xmax = 243.6548
				text = "sp"
			intervals [601]:
				xmin = 243.6548
				xmax = 243.6848
				text = "W"
			intervals [602]:
				xmin = 243.6848
				xmax = 243.7548
				text = "AO1"
			intervals [603]:
				xmin = 243.7548
				xmax = 243.8248
				text = "Z"
			intervals [604]:
				xmin = 243.8248
				xmax = 243.8748
				text = "AW1"
			intervals [605]:
				xmin = 243.8748
				xmax = 244.1548
				text = "T"
			intervals [606]:
				xmin = 244.1548
				xmax = 249.6242
				text = "sp"
			intervals [607]:
				xmin = 249.6242
				xmax = 249.6742
				text = "Y"
			intervals [608]:
				xmin = 249.6742
				xmax = 249.7242
				text = "AE1"
			intervals [609]:
				xmin = 249.7242
				xmax = 251.1908
				text = "sp"
			intervals [610]:
				xmin = 251.1908
				xmax = 251.2408
				text = "OW1"
			intervals [611]:
				xmin = 251.2408
				xmax = 251.5108
				text = "sp"
			intervals [612]:
				xmin = 251.5108
				xmax = 251.5408
				text = "M"
			intervals [613]:
				xmin = 251.5408
				xmax = 251.5808
				text = "HH"
			intervals [614]:
				xmin = 251.5808
				xmax = 251.9108
				text = "M"
			intervals [615]:
				xmin = 251.9108
				xmax = 252.197
				text = "sp"
			intervals [616]:
				xmin = 252.197
				xmax = 252.527
				text = "OW2"
			intervals [617]:
				xmin = 252.527
				xmax = 252.587
				text = "K"
			intervals [618]:
				xmin = 252.587
				xmax = 252.677
				text = "EY1"
			intervals [619]:
				xmin = 252.677
				xmax = 253.5768
				text = "sp"
			intervals [620]:
				xmin = 253.5768
				xmax = 253.8068
				text = "AH1"
			intervals [621]:
				xmin = 253.8068
				xmax = 253.9068
				text = "M"
			intervals [622]:
				xmin = 253.9068
				xmax = 253.9568
				text = "D"
			intervals [623]:
				xmin = 253.9568
				xmax = 253.9868
				text = "UW1"
			intervals [624]:
				xmin = 253.9868
				xmax = 254.0568
				text = "Y"
			intervals [625]:
				xmin = 254.0568
				xmax = 254.0868
				text = "UW1"
			intervals [626]:
				xmin = 254.0868
				xmax = 254.1368
				text = "HH"
			intervals [627]:
				xmin = 254.1368
				xmax = 254.1868
				text = "AE1"
			intervals [628]:
				xmin = 254.1868
				xmax = 254.2368
				text = "V"
			intervals [629]:
				xmin = 254.2368
				xmax = 254.3468
				text = "AH0"
			intervals [630]:
				xmin = 254.3468
				xmax = 254.4068
				text = "T"
			intervals [631]:
				xmin = 254.4068
				xmax = 254.4968
				text = "IY1"
			intervals [632]:
				xmin = 254.4968
				xmax = 254.5668
				text = "CH"
			intervals [633]:
				xmin = 254.5668
				xmax = 254.6568
				text = "ER0"
			intervals [634]:
				xmin = 254.6568
				xmax = 254.7068
				text = "DH"
			intervals [635]:
				xmin = 254.7068
				xmax = 254.7768
				text = "AH0"
			intervals [636]:
				xmin = 254.7768
				xmax = 254.8568
				text = "T"
			intervals [637]:
				xmin = 254.8568
				xmax = 254.9068
				text = "HH"
			intervals [638]:
				xmin = 254.9068
				xmax = 255.0268
				text = "AA1"
			intervals [639]:
				xmin = 255.0268
				xmax = 255.1068
				text = "L"
			intervals [640]:
				xmin = 255.1068
				xmax = 255.1868
				text = "ER0"
			intervals [641]:
				xmin = 255.1868
				xmax = 255.2668
				text = "AH0"
			intervals [642]:
				xmin = 255.2668
				xmax = 255.3268
				text = "L"
			intervals [643]:
				xmin = 255.3268
				xmax = 255.4668
				text = "AA1"
			intervals [644]:
				xmin = 255.4668
				xmax = 255.6968
				text = "T"
			intervals [645]:
				xmin = 255.6968
				xmax = 260.8342
				text = "sp"
			intervals [646]:
				xmin = 260.8342
				xmax = 262.5242
				text = "spn"
			intervals [647]:
				xmin = 262.5242
				xmax = 262.5542
				text = "AA1"
			intervals [648]:
				xmin = 262.5542
				xmax = 262.6242
				text = "sp"
			intervals [649]:
				xmin = 262.6242
				xmax = 263.1615
				text = ""
			intervals [650]:
				xmin = 263.1615
				xmax = 263.4915
				text = "OW2"
			intervals [651]:
				xmin = 263.4915
				xmax = 263.5615
				text = "K"
			intervals [652]:
				xmin = 263.5615
				xmax = 263.7215
				text = "EY1"
			intervals [653]:
				xmin = 263.7215
				xmax = 263.7815
				text = "W"
			intervals [654]:
				xmin = 263.7815
				xmax = 263.8115
				text = "AH1"
			intervals [655]:
				xmin = 263.8115
				xmax = 263.8415
				text = "T"
			intervals [656]:
				xmin = 263.8415
				xmax = 263.9215
				text = "AH0"
			intervals [657]:
				xmin = 263.9215
				xmax = 263.9515
				text = "B"
			intervals [658]:
				xmin = 263.9515
				xmax = 264.0115
				text = "AW1"
			intervals [659]:
				xmin = 264.0115
				xmax = 264.0915
				text = "T"
			intervals [660]:
				xmin = 264.0915
				xmax = 264.1215
				text = "D"
			intervals [661]:
				xmin = 264.1215
				xmax = 264.1715
				text = "IH0"
			intervals [662]:
				xmin = 264.1715
				xmax = 264.2815
				text = "D"
			intervals [663]:
				xmin = 264.2815
				xmax = 264.3315
				text = "Y"
			intervals [664]:
				xmin = 264.3315
				xmax = 264.4815
				text = "UW1"
			intervals [665]:
				xmin = 264.4815
				xmax = 264.6115
				text = "AH1"
			intervals [666]:
				xmin = 264.6115
				xmax = 264.9415
				text = "M"
			intervals [667]:
				xmin = 264.9415
				xmax = 264.9815
				text = "sp"
			intervals [668]:
				xmin = 264.9815
				xmax = 265.0615
				text = "EH1"
			intervals [669]:
				xmin = 265.0615
				xmax = 265.1015
				text = "V"
			intervals [670]:
				xmin = 265.1015
				xmax = 265.1715
				text = "ER0"
			intervals [671]:
				xmin = 265.1715
				xmax = 265.2415
				text = "G"
			intervals [672]:
				xmin = 265.2415
				xmax = 265.2815
				text = "EH1"
			intervals [673]:
				xmin = 265.2815
				xmax = 265.4015
				text = "T"
			intervals [674]:
				xmin = 265.4015
				xmax = 265.4615
				text = "Y"
			intervals [675]:
				xmin = 265.4615
				xmax = 265.5215
				text = "EH1"
			intervals [676]:
				xmin = 265.5215
				xmax = 265.8415
				text = "L"
			intervals [677]:
				xmin = 265.8415
				xmax = 265.8715
				text = "D"
			intervals [678]:
				xmin = 265.8715
				xmax = 265.9015
				text = "AE1"
			intervals [679]:
				xmin = 265.9015
				xmax = 265.9515
				text = "T"
			intervals [680]:
				xmin = 265.9515
				xmax = 272.6539
				text = "sp"
			intervals [681]:
				xmin = 272.6539
				xmax = 272.6839
				text = "IY1"
			intervals [682]:
				xmin = 272.6839
				xmax = 272.7139
				text = "V"
			intervals [683]:
				xmin = 272.7139
				xmax = 272.7439
				text = "IH0"
			intervals [684]:
				xmin = 272.7439
				xmax = 272.7839
				text = "N"
			intervals [685]:
				xmin = 272.7839
				xmax = 272.8739
				text = "IH0"
			intervals [686]:
				xmin = 272.8739
				xmax = 272.9039
				text = "F"
			intervals [687]:
				xmin = 272.9039
				xmax = 272.9339
				text = "D"
			intervals [688]:
				xmin = 272.9339
				xmax = 272.9739
				text = "IH1"
			intervals [689]:
				xmin = 272.9739
				xmax = 273.1039
				text = "N"
			intervals [690]:
				xmin = 273.1039
				xmax = 273.1539
				text = "T"
			intervals [691]:
				xmin = 273.1539
				xmax = 273.1839
				text = "sp"
			intervals [692]:
				xmin = 273.1839
				xmax = 273.2939
				text = "Y"
			intervals [693]:
				xmin = 273.2939
				xmax = 273.3739
				text = "EH1"
			intervals [694]:
				xmin = 273.3739
				xmax = 273.4939
				text = "L"
			intervals [695]:
				xmin = 273.4939
				xmax = 273.5739
				text = "AE1"
			intervals [696]:
				xmin = 273.5739
				xmax = 273.6339
				text = "T"
			intervals [697]:
				xmin = 273.6339
				xmax = 273.7039
				text = "Y"
			intervals [698]:
				xmin = 273.7039
				xmax = 273.7339
				text = "UW1"
			intervals [699]:
				xmin = 273.7339
				xmax = 273.7639
				text = "Y"
			intervals [700]:
				xmin = 273.7639
				xmax = 273.7939
				text = "UW1"
			intervals [701]:
				xmin = 273.7939
				xmax = 273.8239
				text = "N"
			intervals [702]:
				xmin = 273.8239
				xmax = 273.9239
				text = "OW1"
			intervals [703]:
				xmin = 273.9239
				xmax = 274.3139
				text = "HH"
			intervals [704]:
				xmin = 274.3139
				xmax = 274.3939
				text = "W"
			intervals [705]:
				xmin = 274.3939
				xmax = 274.4839
				text = "AY1"
			intervals [706]:
				xmin = 274.4839
				xmax = 274.5839
				text = "D"
			intervals [707]:
				xmin = 274.5839
				xmax = 274.6139
				text = "IH0"
			intervals [708]:
				xmin = 274.6139
				xmax = 274.6639
				text = "D"
			intervals [709]:
				xmin = 274.6639
				xmax = 274.7439
				text = "SH"
			intervals [710]:
				xmin = 274.7439
				xmax = 274.7739
				text = "IY1"
			intervals [711]:
				xmin = 274.7739
				xmax = 274.9339
				text = "Y"
			intervals [712]:
				xmin = 274.9339
				xmax = 275.0039
				text = "EH1"
			intervals [713]:
				xmin = 275.0039
				xmax = 275.2839
				text = "L"
			intervals [714]:
				xmin = 275.2839
				xmax = 275.3139
				text = "sp"
			intervals [715]:
				xmin = 275.3139
				xmax = 275.5652
				text = ""
			intervals [716]:
				xmin = 275.5652
				xmax = 275.7252
				text = "ER0"
			intervals [717]:
				xmin = 275.7252
				xmax = 275.9252
				text = "sp"
			intervals [718]:
				xmin = 275.9252
				xmax = 275.9852
				text = "HH"
			intervals [719]:
				xmin = 275.9852
				xmax = 276.0252
				text = "AA1"
			intervals [720]:
				xmin = 276.0252
				xmax = 276.1552
				text = "L"
			intervals [721]:
				xmin = 276.1552
				xmax = 276.2952
				text = "ER0"
			intervals [722]:
				xmin = 276.2952
				xmax = 276.3252
				text = "sp"
			intervals [723]:
				xmin = 276.3252
				xmax = 276.3652
				text = "AH0"
			intervals [724]:
				xmin = 276.3652
				xmax = 276.3952
				text = "L"
			intervals [725]:
				xmin = 276.3952
				xmax = 276.4252
				text = "AO1"
			intervals [726]:
				xmin = 276.4252
				xmax = 276.5052
				text = "T"
			intervals [727]:
				xmin = 276.5052
				xmax = 276.6852
				text = "sp"
			intervals [728]:
				xmin = 276.6852
				xmax = 287.8219
				text = ""
			intervals [729]:
				xmin = 287.8219
				xmax = 288.1319
				text = "M"
			intervals [730]:
				xmin = 288.1319
				xmax = 289.4691
				text = ""
			intervals [731]:
				xmin = 289.4691
				xmax = 289.4991
				text = "AH0"
			intervals [732]:
				xmin = 289.4991
				xmax = 289.6291
				text = "N"
			intervals [733]:
				xmin = 289.6291
				xmax = 289.6891
				text = "D"
			intervals [734]:
				xmin = 289.6891
				xmax = 289.7791
				text = "UW1"
			intervals [735]:
				xmin = 289.7791
				xmax = 289.8091
				text = "sp"
			intervals [736]:
				xmin = 289.8091
				xmax = 289.8591
				text = "Y"
			intervals [737]:
				xmin = 289.8591
				xmax = 290.0091
				text = "UW1"
			intervals [738]:
				xmin = 290.0091
				xmax = 290.0391
				text = "sp"
			intervals [739]:
				xmin = 290.0391
				xmax = 290.0691
				text = "TH"
			intervals [740]:
				xmin = 290.0691
				xmax = 290.1091
				text = "IH1"
			intervals [741]:
				xmin = 290.1091
				xmax = 290.1391
				text = "NG"
			intervals [742]:
				xmin = 290.1391
				xmax = 290.1791
				text = "K"
			intervals [743]:
				xmin = 290.1791
				xmax = 290.2091
				text = "sp"
			intervals [744]:
				xmin = 290.2091
				xmax = 290.2491
				text = "IH0"
			intervals [745]:
				xmin = 290.2491
				xmax = 290.3091
				text = "T"
			intervals [746]:
				xmin = 290.3091
				xmax = 290.3391
				text = "W"
			intervals [747]:
				xmin = 290.3391
				xmax = 290.4391
				text = "AO1"
			intervals [748]:
				xmin = 290.4391
				xmax = 290.5291
				text = "Z"
			intervals [749]:
				xmin = 290.5291
				xmax = 290.6491
				text = "F"
			intervals [750]:
				xmin = 290.6491
				xmax = 290.9191
				text = "EH1"
			intervals [751]:
				xmin = 290.9191
				xmax = 291.1491
				text = "R"
			intervals [752]:
				xmin = 291.1491
				xmax = 291.1791
				text = "sp"
			intervals [753]:
				xmin = 291.1791
				xmax = 297.4833
				text = ""
			intervals [754]:
				xmin = 297.4833
				xmax = 297.5433
				text = "K"
			intervals [755]:
				xmin = 297.5433
				xmax = 297.5733
				text = "AH0"
			intervals [756]:
				xmin = 297.5733
				xmax = 297.6333
				text = "N"
			intervals [757]:
				xmin = 297.6333
				xmax = 297.7033
				text = "Y"
			intervals [758]:
				xmin = 297.7033
				xmax = 297.7333
				text = "UW1"
			intervals [759]:
				xmin = 297.7333
				xmax = 297.8033
				text = "T"
			intervals [760]:
				xmin = 297.8033
				xmax = 297.8633
				text = "EH1"
			intervals [761]:
				xmin = 297.8633
				xmax = 297.9133
				text = "L"
			intervals [762]:
				xmin = 297.9133
				xmax = 297.9433
				text = "M"
			intervals [763]:
				xmin = 297.9433
				xmax = 297.9733
				text = "IY1"
			intervals [764]:
				xmin = 297.9733
				xmax = 298.0333
				text = "AH0"
			intervals [765]:
				xmin = 298.0333
				xmax = 298.0733
				text = "B"
			intervals [766]:
				xmin = 298.0733
				xmax = 298.1133
				text = "AW1"
			intervals [767]:
				xmin = 298.1133
				xmax = 298.1633
				text = "T"
			intervals [768]:
				xmin = 298.1633
				xmax = 298.1933
				text = "DH"
			intervals [769]:
				xmin = 298.1933
				xmax = 298.2533
				text = "AH0"
			intervals [770]:
				xmin = 298.2533
				xmax = 298.2833
				text = "sp"
			intervals [771]:
				xmin = 298.2833
				xmax = 298.3333
				text = "B"
			intervals [772]:
				xmin = 298.3333
				xmax = 298.4033
				text = "EH1"
			intervals [773]:
				xmin = 298.4033
				xmax = 298.4833
				text = "S"
			intervals [774]:
				xmin = 298.4833
				xmax = 298.5133
				text = "T"
			intervals [775]:
				xmin = 298.5133
				xmax = 298.5433
				text = "T"
			intervals [776]:
				xmin = 298.5433
				xmax = 298.6433
				text = "IY1"
			intervals [777]:
				xmin = 298.6433
				xmax = 298.6833
				text = "CH"
			intervals [778]:
				xmin = 298.6833
				xmax = 298.7133
				text = "ER0"
			intervals [779]:
				xmin = 298.7133
				xmax = 298.8233
				text = "Y"
			intervals [780]:
				xmin = 298.8233
				xmax = 298.8533
				text = "UW1"
			intervals [781]:
				xmin = 298.8533
				xmax = 298.8833
				text = "EH1"
			intervals [782]:
				xmin = 298.8833
				xmax = 298.9633
				text = "V"
			intervals [783]:
				xmin = 298.9633
				xmax = 299.2333
				text = "ER0"
			intervals [784]:
				xmin = 299.2333
				xmax = 299.2633
				text = "HH"
			intervals [785]:
				xmin = 299.2633
				xmax = 299.2933
				text = "AE1"
			intervals [786]:
				xmin = 299.2933
				xmax = 299.3633
				text = "D"
			intervals [787]:
				xmin = 299.3633
				xmax = 299.4433
				text = "sp"
			intervals [788]:
				xmin = 299.4433
				xmax = 310.3538
				text = ""
			intervals [789]:
				xmin = 310.3538
				xmax = 310.7138
				text = "M"
			intervals [790]:
				xmin = 310.7138
				xmax = 310.7438
				text = "HH"
			intervals [791]:
				xmin = 310.7438
				xmax = 310.7738
				text = "M"
			intervals [792]:
				xmin = 310.7738
				xmax = 310.8038
				text = "sp"
			intervals [793]:
				xmin = 310.8038
				xmax = 310.9466
				text = ""
			intervals [794]:
				xmin = 310.9466
				xmax = 311.0666
				text = "HH"
			intervals [795]:
				xmin = 311.0666
				xmax = 311.1566
				text = "W"
			intervals [796]:
				xmin = 311.1566
				xmax = 311.2166
				text = "AY1"
			intervals [797]:
				xmin = 311.2166
				xmax = 311.2766
				text = "D"
			intervals [798]:
				xmin = 311.2766
				xmax = 311.3066
				text = "IH0"
			intervals [799]:
				xmin = 311.3066
				xmax = 311.3366
				text = "D"
			intervals [800]:
				xmin = 311.3366
				xmax = 311.3666
				text = "sp"
			intervals [801]:
				xmin = 311.3666
				xmax = 311.4266
				text = "Y"
			intervals [802]:
				xmin = 311.4266
				xmax = 311.4866
				text = "UW1"
			intervals [803]:
				xmin = 311.4866
				xmax = 311.5666
				text = "L"
			intervals [804]:
				xmin = 311.5666
				xmax = 311.6566
				text = "AY1"
			intervals [805]:
				xmin = 311.6566
				xmax = 311.7166
				text = "K"
			intervals [806]:
				xmin = 311.7166
				xmax = 311.7466
				text = "sp"
			intervals [807]:
				xmin = 311.7466
				xmax = 311.7766
				text = "HH"
			intervals [808]:
				xmin = 311.7766
				xmax = 311.9166
				text = "ER0"
			intervals [809]:
				xmin = 311.9166
				xmax = 312.0966
				text = "sp"
			intervals [810]:
				xmin = 312.0966
				xmax = 316.2907
				text = ""
			intervals [811]:
				xmin = 316.2907
				xmax = 316.4807
				text = "M"
			intervals [812]:
				xmin = 316.4807
				xmax = 316.6707
				text = "sp"
			intervals [813]:
				xmin = 316.6707
				xmax = 320.4865
				text = ""
			intervals [814]:
				xmin = 320.4865
				xmax = 320.6365
				text = "M"
			intervals [815]:
				xmin = 320.6365
				xmax = 320.6765
				text = "D"
			intervals [816]:
				xmin = 320.6765
				xmax = 320.7165
				text = "IH1"
			intervals [817]:
				xmin = 320.7165
				xmax = 320.7565
				text = "D"
			intervals [818]:
				xmin = 320.7565
				xmax = 320.8065
				text = "Y"
			intervals [819]:
				xmin = 320.8065
				xmax = 320.8865
				text = "UW1"
			intervals [820]:
				xmin = 320.8865
				xmax = 320.9265
				text = "EH1"
			intervals [821]:
				xmin = 320.9265
				xmax = 320.9865
				text = "V"
			intervals [822]:
				xmin = 320.9865
				xmax = 321.0665
				text = "ER0"
			intervals [823]:
				xmin = 321.0665
				xmax = 321.1065
				text = "HH"
			intervals [824]:
				xmin = 321.1065
				xmax = 321.1365
				text = "AE1"
			intervals [825]:
				xmin = 321.1365
				xmax = 321.2265
				text = "V"
			intervals [826]:
				xmin = 321.2265
				xmax = 321.2865
				text = "AH0"
			intervals [827]:
				xmin = 321.2865
				xmax = 321.3665
				text = "T"
			intervals [828]:
				xmin = 321.3665
				xmax = 321.4265
				text = "IY1"
			intervals [829]:
				xmin = 321.4265
				xmax = 321.4865
				text = "CH"
			intervals [830]:
				xmin = 321.4865
				xmax = 321.5265
				text = "ER0"
			intervals [831]:
				xmin = 321.5265
				xmax = 321.5965
				text = "sp"
			intervals [832]:
				xmin = 321.5965
				xmax = 321.6365
				text = "Y"
			intervals [833]:
				xmin = 321.6365
				xmax = 321.7265
				text = "UW1"
			intervals [834]:
				xmin = 321.7265
				xmax = 321.7565
				text = "sp"
			intervals [835]:
				xmin = 321.7565
				xmax = 321.7965
				text = "JH"
			intervals [836]:
				xmin = 321.7965
				xmax = 321.9065
				text = "IH0"
			intervals [837]:
				xmin = 321.9065
				xmax = 321.9465
				text = "S"
			intervals [838]:
				xmin = 321.9465
				xmax = 321.9765
				text = "T"
			intervals [839]:
				xmin = 321.9765
				xmax = 322.0165
				text = "K"
			intervals [840]:
				xmin = 322.0165
				xmax = 322.0465
				text = "UH1"
			intervals [841]:
				xmin = 322.0465
				xmax = 322.0765
				text = "D"
			intervals [842]:
				xmin = 322.0765
				xmax = 322.1065
				text = "AH0"
			intervals [843]:
				xmin = 322.1065
				xmax = 322.1365
				text = "N"
			intervals [844]:
				xmin = 322.1365
				xmax = 322.1765
				text = "T"
			intervals [845]:
				xmin = 322.1765
				xmax = 322.2465
				text = "sp"
			intervals [846]:
				xmin = 322.2465
				xmax = 322.2765
				text = "S"
			intervals [847]:
				xmin = 322.2765
				xmax = 322.3165
				text = "T"
			intervals [848]:
				xmin = 322.3165
				xmax = 322.4665
				text = "AE1"
			intervals [849]:
				xmin = 322.4665
				xmax = 322.5565
				text = "N"
			intervals [850]:
				xmin = 322.5565
				xmax = 322.5865
				text = "D"
			intervals [851]:
				xmin = 322.5865
				xmax = 322.7265
				text = "sp"
			intervals [852]:
				xmin = 322.7265
				xmax = 324.5935
				text = ""
			intervals [853]:
				xmin = 324.5935
				xmax = 325.1035
				text = "M"
			intervals [854]:
				xmin = 325.1035
				xmax = 325.1335
				text = "G"
			intervals [855]:
				xmin = 325.1335
				xmax = 325.1635
				text = "IH0"
			intervals [856]:
				xmin = 325.1635
				xmax = 325.1935
				text = "D"
			intervals [857]:
				xmin = 325.1935
				xmax = 325.3135
				text = "sp"
			intervals [858]:
				xmin = 325.3135
				xmax = 327.0944
				text = ""
			intervals [859]:
				xmin = 327.0944
				xmax = 327.1544
				text = "D"
			intervals [860]:
				xmin = 327.1544
				xmax = 327.1944
				text = "IH1"
			intervals [861]:
				xmin = 327.1944
				xmax = 327.2544
				text = "D"
			intervals [862]:
				xmin = 327.2544
				xmax = 327.2844
				text = "DH"
			intervals [863]:
				xmin = 327.2844
				xmax = 327.3244
				text = "IY0"
			intervals [864]:
				xmin = 327.3244
				xmax = 327.3944
				text = "K"
			intervals [865]:
				xmin = 327.3944
				xmax = 327.4644
				text = "IH1"
			intervals [866]:
				xmin = 327.4644
				xmax = 327.5544
				text = "D"
			intervals [867]:
				xmin = 327.5544
				xmax = 327.5944
				text = "Z"
			intervals [868]:
				xmin = 327.5944
				xmax = 327.6244
				text = "EH1"
			intervals [869]:
				xmin = 327.6244
				xmax = 327.6844
				text = "V"
			intervals [870]:
				xmin = 327.6844
				xmax = 327.7944
				text = "ER0"
			intervals [871]:
				xmin = 327.7944
				xmax = 327.8344
				text = "P"
			intervals [872]:
				xmin = 327.8344
				xmax = 327.8744
				text = "L"
			intervals [873]:
				xmin = 327.8744
				xmax = 327.9644
				text = "EY1"
			intervals [874]:
				xmin = 327.9644
				xmax = 328.0744
				text = "T"
			intervals [875]:
				xmin = 328.0744
				xmax = 328.1144
				text = "R"
			intervals [876]:
				xmin = 328.1144
				xmax = 328.1444
				text = "IH1"
			intervals [877]:
				xmin = 328.1444
				xmax = 328.2644
				text = "K"
			intervals [878]:
				xmin = 328.2644
				xmax = 328.3344
				text = "S"
			intervals [879]:
				xmin = 328.3344
				xmax = 328.3644
				text = "AO1"
			intervals [880]:
				xmin = 328.3644
				xmax = 328.4944
				text = "N"
			intervals [881]:
				xmin = 328.4944
				xmax = 328.5244
				text = "sp"
			intervals [882]:
				xmin = 328.5244
				xmax = 328.5544
				text = "DH"
			intervals [883]:
				xmin = 328.5544
				xmax = 328.5844
				text = "AH0"
			intervals [884]:
				xmin = 328.5844
				xmax = 328.6444
				text = "T"
			intervals [885]:
				xmin = 328.6444
				xmax = 328.7344
				text = "IY1"
			intervals [886]:
				xmin = 328.7344
				xmax = 328.8244
				text = "CH"
			intervals [887]:
				xmin = 328.8244
				xmax = 329.0044
				text = "ER0"
			intervals [888]:
				xmin = 329.0044
				xmax = 334.5047
				text = "sp"
			intervals [889]:
				xmin = 334.5047
				xmax = 334.8347
				text = "spn"
			intervals [890]:
				xmin = 334.8347
				xmax = 337.3623
				text = "sp"
			intervals [891]:
				xmin = 337.3623
				xmax = 337.7623
				text = "OW2"
			intervals [892]:
				xmin = 337.7623
				xmax = 337.8123
				text = "K"
			intervals [893]:
				xmin = 337.8123
				xmax = 337.9923
				text = "EY1"
			intervals [894]:
				xmin = 337.9923
				xmax = 339.1883
				text = "sp"
			intervals [895]:
				xmin = 339.1883
				xmax = 339.3783
				text = "AH1"
			intervals [896]:
				xmin = 339.3783
				xmax = 339.6683
				text = "M"
			intervals [897]:
				xmin = 339.6683
				xmax = 341.6144
				text = "sp"
			intervals [898]:
				xmin = 341.6144
				xmax = 341.6644
				text = "IH0"
			intervals [899]:
				xmin = 341.6644
				xmax = 341.7244
				text = "Z"
			intervals [900]:
				xmin = 341.7244
				xmax = 341.7644
				text = "DH"
			intervals [901]:
				xmin = 341.7644
				xmax = 341.8144
				text = "EH1"
			intervals [902]:
				xmin = 341.8144
				xmax = 341.8544
				text = "R"
			intervals [903]:
				xmin = 341.8544
				xmax = 341.8844
				text = "AH0"
			intervals [904]:
				xmin = 341.8844
				xmax = 341.9144
				text = "B"
			intervals [905]:
				xmin = 341.9144
				xmax = 342.0244
				text = "AH1"
			intervals [906]:
				xmin = 342.0244
				xmax = 342.0544
				text = "N"
			intervals [907]:
				xmin = 342.0544
				xmax = 342.1144
				text = "CH"
			intervals [908]:
				xmin = 342.1144
				xmax = 342.1444
				text = "AH0"
			intervals [909]:
				xmin = 342.1444
				xmax = 342.1744
				text = "V"
			intervals [910]:
				xmin = 342.1744
				xmax = 342.2844
				text = "K"
			intervals [911]:
				xmin = 342.2844
				xmax = 342.3444
				text = "IH1"
			intervals [912]:
				xmin = 342.3444
				xmax = 342.4144
				text = "D"
			intervals [913]:
				xmin = 342.4144
				xmax = 342.4944
				text = "Z"
			intervals [914]:
				xmin = 342.4944
				xmax = 342.5244
				text = "Y"
			intervals [915]:
				xmin = 342.5244
				xmax = 342.6944
				text = "UW1"
			intervals [916]:
				xmin = 342.6944
				xmax = 342.7244
				text = "AO1"
			intervals [917]:
				xmin = 342.7244
				xmax = 342.7644
				text = "L"
			intervals [918]:
				xmin = 342.7644
				xmax = 342.8244
				text = "W"
			intervals [919]:
				xmin = 342.8244
				xmax = 342.8744
				text = "IY0"
			intervals [920]:
				xmin = 342.8744
				xmax = 342.9044
				text = "Z"
			intervals [921]:
				xmin = 342.9044
				xmax = 342.9344
				text = "sp"
			intervals [922]:
				xmin = 342.9344
				xmax = 342.9844
				text = "HH"
			intervals [923]:
				xmin = 342.9844
				xmax = 343.0144
				text = "AE1"
			intervals [924]:
				xmin = 343.0144
				xmax = 343.1244
				text = "NG"
			intervals [925]:
				xmin = 343.1244
				xmax = 343.2744
				text = "ER0"
			intervals [926]:
				xmin = 343.2744
				xmax = 343.3844
				text = "AW1"
			intervals [927]:
				xmin = 343.3844
				xmax = 343.4544
				text = "N"
			intervals [928]:
				xmin = 343.4544
				xmax = 343.4844
				text = "D"
			intervals [929]:
				xmin = 343.4844
				xmax = 343.5444
				text = "W"
			intervals [930]:
				xmin = 343.5444
				xmax = 343.5744
				text = "IH0"
			intervals [931]:
				xmin = 343.5744
				xmax = 343.6144
				text = "DH"
			intervals [932]:
				xmin = 343.6144
				xmax = 343.6844
				text = "sp"
			intervals [933]:
				xmin = 343.6844
				xmax = 343.7244
				text = "AH0"
			intervals [934]:
				xmin = 343.7244
				xmax = 343.8044
				text = "N"
			intervals [935]:
				xmin = 343.8044
				xmax = 343.8344
				text = "sp"
			intervals [936]:
				xmin = 343.8344
				xmax = 343.8744
				text = "D"
			intervals [937]:
				xmin = 343.8744
				xmax = 343.9744
				text = "UW1"
			intervals [938]:
				xmin = 343.9744
				xmax = 344.0044
				text = "sp"
			intervals [939]:
				xmin = 344.0044
				xmax = 344.0344
				text = "TH"
			intervals [940]:
				xmin = 344.0344
				xmax = 344.0944
				text = "IH1"
			intervals [941]:
				xmin = 344.0944
				xmax = 344.2644
				text = "NG"
			intervals [942]:
				xmin = 344.2644
				xmax = 344.2944
				text = "Z"
			intervals [943]:
				xmin = 344.2944
				xmax = 344.3244
				text = "sp"
			intervals [944]:
				xmin = 344.3244
				xmax = 344.4144
				text = "W"
			intervals [945]:
				xmin = 344.4144
				xmax = 344.4744
				text = "IH0"
			intervals [946]:
				xmin = 344.4744
				xmax = 344.5744
				text = "DH"
			intervals [947]:
				xmin = 344.5744
				xmax = 347.8098
				text = "sp"
			intervals [948]:
				xmin = 347.8098
				xmax = 347.8798
				text = "AH1"
			intervals [949]:
				xmin = 347.8798
				xmax = 347.9198
				text = "HH"
			intervals [950]:
				xmin = 347.9198
				xmax = 348.1098
				text = "AH1"
			intervals [951]:
				xmin = 348.1098
				xmax = 348.2398
				text = "IH0"
			intervals [952]:
				xmin = 348.2398
				xmax = 348.2898
				text = "Z"
			intervals [953]:
				xmin = 348.2898
				xmax = 348.3298
				text = "DH"
			intervals [954]:
				xmin = 348.3298
				xmax = 348.3898
				text = "EH1"
			intervals [955]:
				xmin = 348.3898
				xmax = 348.4698
				text = "R"
			intervals [956]:
				xmin = 348.4698
				xmax = 348.5198
				text = "AH0"
			intervals [957]:
				xmin = 348.5198
				xmax = 348.5598
				text = "B"
			intervals [958]:
				xmin = 348.5598
				xmax = 348.6398
				text = "AH1"
			intervals [959]:
				xmin = 348.6398
				xmax = 348.6898
				text = "N"
			intervals [960]:
				xmin = 348.6898
				xmax = 348.7398
				text = "CH"
			intervals [961]:
				xmin = 348.7398
				xmax = 348.7698
				text = "AH0"
			intervals [962]:
				xmin = 348.7698
				xmax = 348.7998
				text = "V"
			intervals [963]:
				xmin = 348.7998
				xmax = 348.8898
				text = "K"
			intervals [964]:
				xmin = 348.8898
				xmax = 348.9298
				text = "IH1"
			intervals [965]:
				xmin = 348.9298
				xmax = 348.9998
				text = "D"
			intervals [966]:
				xmin = 348.9998
				xmax = 349.0298
				text = "Z"
			intervals [967]:
				xmin = 349.0298
				xmax = 349.0598
				text = "DH"
			intervals [968]:
				xmin = 349.0598
				xmax = 349.0898
				text = "AH0"
			intervals [969]:
				xmin = 349.0898
				xmax = 349.1598
				text = "T"
			intervals [970]:
				xmin = 349.1598
				xmax = 349.1998
				text = "Y"
			intervals [971]:
				xmin = 349.1998
				xmax = 349.2298
				text = "UW1"
			intervals [972]:
				xmin = 349.2298
				xmax = 349.2598
				text = "sp"
			intervals [973]:
				xmin = 349.2598
				xmax = 349.3098
				text = "HH"
			intervals [974]:
				xmin = 349.3098
				xmax = 349.3398
				text = "AE1"
			intervals [975]:
				xmin = 349.3398
				xmax = 349.4398
				text = "NG"
			intervals [976]:
				xmin = 349.4398
				xmax = 349.5198
				text = "ER0"
			intervals [977]:
				xmin = 349.5198
				xmax = 349.5498
				text = "AW1"
			intervals [978]:
				xmin = 349.5498
				xmax = 349.6098
				text = "N"
			intervals [979]:
				xmin = 349.6098
				xmax = 349.6398
				text = "D"
			intervals [980]:
				xmin = 349.6398
				xmax = 349.6698
				text = "W"
			intervals [981]:
				xmin = 349.6698
				xmax = 349.7998
				text = "IH0"
			intervals [982]:
				xmin = 349.7998
				xmax = 349.9398
				text = "TH"
			intervals [983]:
				xmin = 349.9398
				xmax = 349.9798
				text = "sp"
			intervals [984]:
				xmin = 349.9798
				xmax = 350.0098
				text = "AH0"
			intervals [985]:
				xmin = 350.0098
				xmax = 350.0698
				text = "N"
			intervals [986]:
				xmin = 350.0698
				xmax = 350.0998
				text = "sp"
			intervals [987]:
				xmin = 350.0998
				xmax = 350.1498
				text = "D"
			intervals [988]:
				xmin = 350.1498
				xmax = 350.1898
				text = "UW1"
			intervals [989]:
				xmin = 350.1898
				xmax = 350.2198
				text = "TH"
			intervals [990]:
				xmin = 350.2198
				xmax = 350.2598
				text = "IH1"
			intervals [991]:
				xmin = 350.2598
				xmax = 350.3998
				text = "NG"
			intervals [992]:
				xmin = 350.3998
				xmax = 350.5898
				text = "Z"
			intervals [993]:
				xmin = 350.5898
				xmax = 350.6998
				text = "sp"
			intervals [994]:
				xmin = 350.6998
				xmax = 350.7598
				text = "W"
			intervals [995]:
				xmin = 350.7598
				xmax = 350.8298
				text = "IH0"
			intervals [996]:
				xmin = 350.8298
				xmax = 350.9198
				text = "TH"
			intervals [997]:
				xmin = 350.9198
				xmax = 359.6534
				text = "sp"
			intervals [998]:
				xmin = 359.6534
				xmax = 359.7034
				text = "AH1"
			intervals [999]:
				xmin = 359.7034
				xmax = 360.0434
				text = "M"
			intervals [1000]:
				xmin = 360.0434
				xmax = 361.4232
				text = "sp"
			intervals [1001]:
				xmin = 361.4232
				xmax = 361.4832
				text = "EH1"
			intervals [1002]:
				xmin = 361.4832
				xmax = 361.5432
				text = "N"
			intervals [1003]:
				xmin = 361.5432
				xmax = 361.5932
				text = "IY0"
			intervals [1004]:
				xmin = 361.5932
				xmax = 361.6232
				text = "P"
			intervals [1005]:
				xmin = 361.6232
				xmax = 361.7132
				text = "IY1"
			intervals [1006]:
				xmin = 361.7132
				xmax = 361.7632
				text = "P"
			intervals [1007]:
				xmin = 361.7632
				xmax = 361.7932
				text = "AH0"
			intervals [1008]:
				xmin = 361.7932
				xmax = 361.8232
				text = "L"
			intervals [1009]:
				xmin = 361.8232
				xmax = 361.8632
				text = "IH0"
			intervals [1010]:
				xmin = 361.8632
				xmax = 361.9232
				text = "N"
			intervals [1011]:
				xmin = 361.9232
				xmax = 361.9832
				text = "Y"
			intervals [1012]:
				xmin = 361.9832
				xmax = 362.0432
				text = "UH1"
			intervals [1013]:
				xmin = 362.0432
				xmax = 362.0932
				text = "R"
			intervals [1014]:
				xmin = 362.0932
				xmax = 362.1432
				text = "G"
			intervals [1015]:
				xmin = 362.1432
				xmax = 362.1832
				text = "R"
			intervals [1016]:
				xmin = 362.1832
				xmax = 362.4332
				text = "UW1"
			intervals [1017]:
				xmin = 362.4332
				xmax = 362.4832
				text = "P"
			intervals [1018]:
				xmin = 362.4832
				xmax = 362.5732
				text = "sp"
			intervals [1019]:
				xmin = 362.5732
				xmax = 362.8132
				text = "AH1"
			intervals [1020]:
				xmin = 362.8132
				xmax = 362.9632
				text = "S"
			intervals [1021]:
				xmin = 362.9632
				xmax = 363.0132
				text = "P"
			intervals [1022]:
				xmin = 363.0132
				xmax = 363.0932
				text = "IY1"
			intervals [1023]:
				xmin = 363.0932
				xmax = 363.1832
				text = "K"
			intervals [1024]:
				xmin = 363.1832
				xmax = 363.2332
				text = "sp"
			intervals [1025]:
				xmin = 363.2332
				xmax = 363.2932
				text = "F"
			intervals [1026]:
				xmin = 363.2932
				xmax = 363.4232
				text = "AA1"
			intervals [1027]:
				xmin = 363.4232
				xmax = 363.4532
				text = "R"
			intervals [1028]:
				xmin = 363.4532
				xmax = 363.4832
				text = "AH0"
			intervals [1029]:
				xmin = 363.4832
				xmax = 363.5532
				text = "N"
			intervals [1030]:
				xmin = 363.5532
				xmax = 363.5832
				text = "L"
			intervals [1031]:
				xmin = 363.5832
				xmax = 363.6132
				text = "AE1"
			intervals [1032]:
				xmin = 363.6132
				xmax = 363.6432
				text = "NG"
			intervals [1033]:
				xmin = 363.6432
				xmax = 363.6732
				text = "G"
			intervals [1034]:
				xmin = 363.6732
				xmax = 363.7032
				text = "W"
			intervals [1035]:
				xmin = 363.7032
				xmax = 363.7332
				text = "IH0"
			intervals [1036]:
				xmin = 363.7332
				xmax = 363.7632
				text = "JH"
			intervals [1037]:
				xmin = 363.7632
				xmax = 363.7932
				text = "IH0"
			intervals [1038]:
				xmin = 363.7932
				xmax = 363.8232
				text = "Z"
			intervals [1039]:
				xmin = 363.8232
				xmax = 368.808
				text = "sp"
			intervals [1040]:
				xmin = 368.808
				xmax = 369.318
				text = "OW2"
			intervals [1041]:
				xmin = 369.318
				xmax = 369.348
				text = "K"
			intervals [1042]:
				xmin = 369.348
				xmax = 369.398
				text = "EY1"
			intervals [1043]:
				xmin = 369.398
				xmax = 369.478
				text = "sp"
			intervals [1044]:
				xmin = 369.478
				xmax = 369.588
				text = "AA1"
			intervals [1045]:
				xmin = 369.588
				xmax = 369.628
				text = "R"
			intervals [1046]:
				xmin = 369.628
				xmax = 369.708
				text = "DH"
			intervals [1047]:
				xmin = 369.708
				xmax = 369.748
				text = "EH1"
			intervals [1048]:
				xmin = 369.748
				xmax = 369.778
				text = "R"
			intervals [1049]:
				xmin = 369.778
				xmax = 369.808
				text = "EH1"
			intervals [1050]:
				xmin = 369.808
				xmax = 369.848
				text = "N"
			intervals [1051]:
				xmin = 369.848
				xmax = 369.898
				text = "IY0"
			intervals [1052]:
				xmin = 369.898
				xmax = 369.958
				text = "HH"
			intervals [1053]:
				xmin = 369.958
				xmax = 370.018
				text = "W"
			intervals [1054]:
				xmin = 370.018
				xmax = 370.128
				text = "AY1"
			intervals [1055]:
				xmin = 370.128
				xmax = 370.158
				text = "T"
			intervals [1056]:
				xmin = 370.158
				xmax = 370.198
				text = "P"
			intervals [1057]:
				xmin = 370.198
				xmax = 370.238
				text = "IY1"
			intervals [1058]:
				xmin = 370.238
				xmax = 370.328
				text = "P"
			intervals [1059]:
				xmin = 370.328
				xmax = 370.358
				text = "AH0"
			intervals [1060]:
				xmin = 370.358
				xmax = 370.388
				text = "L"
			intervals [1061]:
				xmin = 370.388
				xmax = 370.418
				text = "IH0"
			intervals [1062]:
				xmin = 370.418
				xmax = 370.448
				text = "N"
			intervals [1063]:
				xmin = 370.448
				xmax = 370.478
				text = "sp"
			intervals [1064]:
				xmin = 370.478
				xmax = 370.508
				text = "Y"
			intervals [1065]:
				xmin = 370.508
				xmax = 370.538
				text = "UH1"
			intervals [1066]:
				xmin = 370.538
				xmax = 370.618
				text = "R"
			intervals [1067]:
				xmin = 370.618
				xmax = 370.648
				text = "sp"
			intervals [1068]:
				xmin = 370.648
				xmax = 370.678
				text = "G"
			intervals [1069]:
				xmin = 370.678
				xmax = 370.708
				text = "R"
			intervals [1070]:
				xmin = 370.708
				xmax = 370.738
				text = "UW1"
			intervals [1071]:
				xmin = 370.738
				xmax = 370.768
				text = "P"
			intervals [1072]:
				xmin = 370.768
				xmax = 376.3301
				text = "sp"
			intervals [1073]:
				xmin = 376.3301
				xmax = 376.5201
				text = "AH1"
			intervals [1074]:
				xmin = 376.5201
				xmax = 376.7101
				text = "M"
			intervals [1075]:
				xmin = 376.7101
				xmax = 376.8801
				text = "sp"
			intervals [1076]:
				xmin = 376.8801
				xmax = 377.3187
				text = ""
			intervals [1077]:
				xmin = 377.3187
				xmax = 377.4187
				text = "IH1"
			intervals [1078]:
				xmin = 377.4187
				xmax = 377.5087
				text = "N"
			intervals [1079]:
				xmin = 377.5087
				xmax = 377.5687
				text = "Y"
			intervals [1080]:
				xmin = 377.5687
				xmax = 377.6187
				text = "UH1"
			intervals [1081]:
				xmin = 377.6187
				xmax = 377.7687
				text = "R"
			intervals [1082]:
				xmin = 377.7687
				xmax = 377.8087
				text = "G"
			intervals [1083]:
				xmin = 377.8087
				xmax = 377.8487
				text = "R"
			intervals [1084]:
				xmin = 377.8487
				xmax = 378.1387
				text = "UW1"
			intervals [1085]:
				xmin = 378.1387
				xmax = 378.1787
				text = "P"
			intervals [1086]:
				xmin = 378.1787
				xmax = 379.1226
				text = "sp"
			intervals [1087]:
				xmin = 379.1226
				xmax = 379.2626
				text = "IH1"
			intervals [1088]:
				xmin = 379.2626
				xmax = 379.3226
				text = "Z"
			intervals [1089]:
				xmin = 379.3226
				xmax = 379.3526
				text = "DH"
			intervals [1090]:
				xmin = 379.3526
				xmax = 379.4126
				text = "EH1"
			intervals [1091]:
				xmin = 379.4126
				xmax = 379.4426
				text = "R"
			intervals [1092]:
				xmin = 379.4426
				xmax = 379.4826
				text = "EH1"
			intervals [1093]:
				xmin = 379.4826
				xmax = 379.5426
				text = "N"
			intervals [1094]:
				xmin = 379.5426
				xmax = 379.6626
				text = "IY0"
			intervals [1095]:
				xmin = 379.6626
				xmax = 379.8026
				text = "W"
			intervals [1096]:
				xmin = 379.8026
				xmax = 379.8526
				text = "AH1"
			intervals [1097]:
				xmin = 379.8526
				xmax = 379.9726
				text = "N"
			intervals [1098]:
				xmin = 379.9726
				xmax = 380.0726
				text = "P"
			intervals [1099]:
				xmin = 380.0726
				xmax = 380.2226
				text = "ER1"
			intervals [1100]:
				xmin = 380.2226
				xmax = 380.3326
				text = "S"
			intervals [1101]:
				xmin = 380.3326
				xmax = 380.3926
				text = "AH0"
			intervals [1102]:
				xmin = 380.3926
				xmax = 380.5026
				text = "N"
			intervals [1103]:
				xmin = 380.5026
				xmax = 380.5426
				text = "sp"
			intervals [1104]:
				xmin = 380.5426
				xmax = 380.7075
				text = ""
			intervals [1105]:
				xmin = 380.7075
				xmax = 380.7575
				text = "DH"
			intervals [1106]:
				xmin = 380.7575
				xmax = 380.7875
				text = "AH0"
			intervals [1107]:
				xmin = 380.7875
				xmax = 380.8275
				text = "T"
			intervals [1108]:
				xmin = 380.8275
				xmax = 380.8875
				text = "EH1"
			intervals [1109]:
				xmin = 380.8875
				xmax = 380.9175
				text = "V"
			intervals [1110]:
				xmin = 380.9175
				xmax = 381.0375
				text = "R"
			intervals [1111]:
				xmin = 381.0375
				xmax = 381.0675
				text = "IY0"
			intervals [1112]:
				xmin = 381.0675
				xmax = 381.1075
				text = "B"
			intervals [1113]:
				xmin = 381.1075
				xmax = 381.1775
				text = "AA2"
			intervals [1114]:
				xmin = 381.1775
				xmax = 381.2375
				text = "D"
			intervals [1115]:
				xmin = 381.2375
				xmax = 381.2675
				text = "IY0"
			intervals [1116]:
				xmin = 381.2675
				xmax = 381.2975
				text = "L"
			intervals [1117]:
				xmin = 381.2975
				xmax = 381.3675
				text = "IH1"
			intervals [1118]:
				xmin = 381.3675
				xmax = 381.4675
				text = "S"
			intervals [1119]:
				xmin = 381.4675
				xmax = 381.5775
				text = "AH0"
			intervals [1120]:
				xmin = 381.5775
				xmax = 381.6075
				text = "N"
			intervals [1121]:
				xmin = 381.6075
				xmax = 381.7075
				text = "T"
			intervals [1122]:
				xmin = 381.7075
				xmax = 381.8175
				text = "UW1"
			intervals [1123]:
				xmin = 381.8175
				xmax = 381.8675
				text = "AH0"
			intervals [1124]:
				xmin = 381.8675
				xmax = 381.9475
				text = "N"
			intervals [1125]:
				xmin = 381.9475
				xmax = 381.9975
				text = "R"
			intervals [1126]:
				xmin = 381.9975
				xmax = 382.1175
				text = "IH0"
			intervals [1127]:
				xmin = 382.1175
				xmax = 382.1775
				text = "G"
			intervals [1128]:
				xmin = 382.1775
				xmax = 382.3475
				text = "AA1"
			intervals [1129]:
				xmin = 382.3475
				xmax = 382.4675
				text = "R"
			intervals [1130]:
				xmin = 382.4675
				xmax = 382.4975
				text = "D"
			intervals [1131]:
				xmin = 382.4975
				xmax = 382.5375
				text = "EH1"
			intervals [1132]:
				xmin = 382.5375
				xmax = 382.5875
				text = "Z"
			intervals [1133]:
				xmin = 382.5875
				xmax = 382.6175
				text = "AH0"
			intervals [1134]:
				xmin = 382.6175
				xmax = 382.6475
				text = "sp"
			intervals [1135]:
				xmin = 382.6475
				xmax = 382.7375
				text = "L"
			intervals [1136]:
				xmin = 382.7375
				xmax = 382.8675
				text = "IY1"
			intervals [1137]:
				xmin = 382.8675
				xmax = 382.9075
				text = "D"
			intervals [1138]:
				xmin = 382.9075
				xmax = 383.1075
				text = "ER0"
			intervals [1139]:
				xmin = 383.1075
				xmax = 383.1875
				text = "sp"
			intervals [1140]:
				xmin = 383.1875
				xmax = 388.8463
				text = ""
			intervals [1141]:
				xmin = 388.8463
				xmax = 389.0863
				text = "M"
			intervals [1142]:
				xmin = 389.0863
				xmax = 389.2963
				text = "sp"
			intervals [1143]:
				xmin = 389.2963
				xmax = 389.7502
				text = ""
			intervals [1144]:
				xmin = 389.7502
				xmax = 389.8502
				text = "M"
			intervals [1145]:
				xmin = 389.8502
				xmax = 389.8802
				text = "sp"
			intervals [1146]:
				xmin = 389.8802
				xmax = 390.3902
				text = "OW2"
			intervals [1147]:
				xmin = 390.3902
				xmax = 390.4202
				text = "K"
			intervals [1148]:
				xmin = 390.4202
				xmax = 390.5702
				text = "EY1"
			intervals [1149]:
				xmin = 390.5702
				xmax = 390.6702
				text = "sp"
			intervals [1150]:
				xmin = 390.6702
				xmax = 391.9151
				text = ""
			intervals [1151]:
				xmin = 391.9151
				xmax = 391.9951
				text = "K"
			intervals [1152]:
				xmin = 391.9951
				xmax = 392.0551
				text = "AE1"
			intervals [1153]:
				xmin = 392.0551
				xmax = 392.0851
				text = "N"
			intervals [1154]:
				xmin = 392.0851
				xmax = 392.1151
				text = "EY1"
			intervals [1155]:
				xmin = 392.1151
				xmax = 392.2051
				text = "N"
			intervals [1156]:
				xmin = 392.2051
				xmax = 392.2351
				text = "Y"
			intervals [1157]:
				xmin = 392.2351
				xmax = 392.3551
				text = "UW1"
			intervals [1158]:
				xmin = 392.3551
				xmax = 392.4551
				text = "K"
			intervals [1159]:
				xmin = 392.4551
				xmax = 392.5351
				text = "IH1"
			intervals [1160]:
				xmin = 392.5351
				xmax = 392.6051
				text = "D"
			intervals [1161]:
				xmin = 392.6051
				xmax = 392.6351
				text = "sp"
			intervals [1162]:
				xmin = 392.6351
				xmax = 392.6751
				text = "G"
			intervals [1163]:
				xmin = 392.6751
				xmax = 392.7151
				text = "IH1"
			intervals [1164]:
				xmin = 392.7151
				xmax = 392.7751
				text = "T"
			intervals [1165]:
				xmin = 392.7751
				xmax = 392.8051
				text = "IH0"
			intervals [1166]:
				xmin = 392.8051
				xmax = 392.8951
				text = "N"
			intervals [1167]:
				xmin = 392.8951
				xmax = 392.9451
				text = "Y"
			intervals [1168]:
				xmin = 392.9451
				xmax = 393.0051
				text = "UH1"
			intervals [1169]:
				xmin = 393.0051
				xmax = 393.0451
				text = "R"
			intervals [1170]:
				xmin = 393.0451
				xmax = 393.1451
				text = "B"
			intervals [1171]:
				xmin = 393.1451
				xmax = 393.2251
				text = "AH1"
			intervals [1172]:
				xmin = 393.2251
				xmax = 393.3651
				text = "N"
			intervals [1173]:
				xmin = 393.3651
				xmax = 393.5051
				text = "CH"
			intervals [1174]:
				xmin = 393.5051
				xmax = 393.6251
				text = "sp"
			intervals [1175]:
				xmin = 393.6251
				xmax = 393.8875
				text = ""
			intervals [1176]:
				xmin = 393.8875
				xmax = 394.7875
				text = "spn"
			intervals [1177]:
				xmin = 394.7875
				xmax = 394.9475
				text = "sp"
			intervals [1178]:
				xmin = 394.9475
				xmax = 397.5792
				text = ""
			intervals [1179]:
				xmin = 397.5792
				xmax = 397.6492
				text = "AH0"
			intervals [1180]:
				xmin = 397.6492
				xmax = 397.6792
				text = "N"
			intervals [1181]:
				xmin = 397.6792
				xmax = 397.7392
				text = "W"
			intervals [1182]:
				xmin = 397.7392
				xmax = 397.8092
				text = "AH1"
			intervals [1183]:
				xmin = 397.8092
				xmax = 397.8892
				text = "T"
			intervals [1184]:
				xmin = 397.8892
				xmax = 397.9392
				text = "D"
			intervals [1185]:
				xmin = 397.9392
				xmax = 398.0192
				text = "UW1"
			intervals [1186]:
				xmin = 398.0192
				xmax = 398.0992
				text = "HH"
			intervals [1187]:
				xmin = 398.0992
				xmax = 398.1292
				text = "IY1"
			intervals [1188]:
				xmin = 398.1292
				xmax = 398.2092
				text = "HH"
			intervals [1189]:
				xmin = 398.2092
				xmax = 398.2792
				text = "AE1"
			intervals [1190]:
				xmin = 398.2792
				xmax = 398.3992
				text = "V"
			intervals [1191]:
				xmin = 398.3992
				xmax = 398.4392
				text = "T"
			intervals [1192]:
				xmin = 398.4392
				xmax = 398.4692
				text = "IH0"
			intervals [1193]:
				xmin = 398.4692
				xmax = 398.5192
				text = "sp"
			intervals [1194]:
				xmin = 398.5192
				xmax = 398.5792
				text = "D"
			intervals [1195]:
				xmin = 398.5792
				xmax = 398.9292
				text = "UW1"
			intervals [1196]:
				xmin = 398.9292
				xmax = 406.9764
				text = "sp"
			intervals [1197]:
				xmin = 406.9764
				xmax = 407.3064
				text = "OW1"
			intervals [1198]:
				xmin = 407.3064
				xmax = 409.8707
				text = "sp"
			intervals [1199]:
				xmin = 409.8707
				xmax = 410.0207
				text = "AH1"
			intervals [1200]:
				xmin = 410.0207
				xmax = 410.3007
				text = "M"
			intervals [1201]:
				xmin = 410.3007
				xmax = 410.4407
				text = "sp"
			intervals [1202]:
				xmin = 410.4407
				xmax = 412.4536
				text = ""
			intervals [1203]:
				xmin = 412.4536
				xmax = 412.5236
				text = "W"
			intervals [1204]:
				xmin = 412.5236
				xmax = 412.5536
				text = "AH1"
			intervals [1205]:
				xmin = 412.5536
				xmax = 412.6036
				text = "T"
			intervals [1206]:
				xmin = 412.6036
				xmax = 412.6336
				text = "D"
			intervals [1207]:
				xmin = 412.6336
				xmax = 412.6636
				text = "UW1"
			intervals [1208]:
				xmin = 412.6636
				xmax = 412.7936
				text = "Y"
			intervals [1209]:
				xmin = 412.7936
				xmax = 412.8736
				text = "UW1"
			intervals [1210]:
				xmin = 412.8736
				xmax = 412.9236
				text = "W"
			intervals [1211]:
				xmin = 412.9236
				xmax = 413.0236
				text = "AA1"
			intervals [1212]:
				xmin = 413.0236
				xmax = 413.1536
				text = "N"
			intervals [1213]:
				xmin = 413.1536
				xmax = 413.1836
				text = "T"
			intervals [1214]:
				xmin = 413.1836
				xmax = 413.2436
				text = "T"
			intervals [1215]:
				xmin = 413.2436
				xmax = 413.2836
				text = "UW1"
			intervals [1216]:
				xmin = 413.2836
				xmax = 413.3136
				text = "sp"
			intervals [1217]:
				xmin = 413.3136
				xmax = 413.3836
				text = "B"
			intervals [1218]:
				xmin = 413.3836
				xmax = 413.5436
				text = "IY0"
			intervals [1219]:
				xmin = 413.5436
				xmax = 413.5836
				text = "HH"
			intervals [1220]:
				xmin = 413.5836
				xmax = 413.6336
				text = "W"
			intervals [1221]:
				xmin = 413.6336
				xmax = 413.6636
				text = "IH1"
			intervals [1222]:
				xmin = 413.6636
				xmax = 413.7036
				text = "N"
			intervals [1223]:
				xmin = 413.7036
				xmax = 413.7836
				text = "Y"
			intervals [1224]:
				xmin = 413.7836
				xmax = 413.8736
				text = "UW1"
			intervals [1225]:
				xmin = 413.8736
				xmax = 413.9036
				text = "sp"
			intervals [1226]:
				xmin = 413.9036
				xmax = 413.9336
				text = "F"
			intervals [1227]:
				xmin = 413.9336
				xmax = 413.9636
				text = "IH1"
			intervals [1228]:
				xmin = 413.9636
				xmax = 414.0536
				text = "N"
			intervals [1229]:
				xmin = 414.0536
				xmax = 414.0836
				text = "IH0"
			intervals [1230]:
				xmin = 414.0836
				xmax = 414.1936
				text = "SH"
			intervals [1231]:
				xmin = 414.1936
				xmax = 414.2236
				text = "S"
			intervals [1232]:
				xmin = 414.2236
				xmax = 414.2636
				text = "K"
			intervals [1233]:
				xmin = 414.2636
				xmax = 414.3036
				text = "UW1"
			intervals [1234]:
				xmin = 414.3036
				xmax = 414.6336
				text = "L"
			intervals [1235]:
				xmin = 414.6336
				xmax = 414.7236
				text = "sp"
			intervals [1236]:
				xmin = 414.7236
				xmax = 416.1453
				text = ""
			intervals [1237]:
				xmin = 416.1453
				xmax = 416.2453
				text = "AH0"
			intervals [1238]:
				xmin = 416.2453
				xmax = 416.4953
				text = "N"
			intervals [1239]:
				xmin = 416.4953
				xmax = 416.5253
				text = "ER1"
			intervals [1240]:
				xmin = 416.5253
				xmax = 416.5553
				text = "S"
			intervals [1241]:
				xmin = 416.5553
				xmax = 417.4963
				text = "sp"
			intervals [1242]:
				xmin = 417.4963
				xmax = 417.6263
				text = "AH1"
			intervals [1243]:
				xmin = 417.6263
				xmax = 417.8763
				text = "M"
			intervals [1244]:
				xmin = 417.8763
				xmax = 418.0563
				text = "sp"
			intervals [1245]:
				xmin = 418.0563
				xmax = 419.7335
				text = ""
			intervals [1246]:
				xmin = 419.7335
				xmax = 419.7935
				text = "HH"
			intervals [1247]:
				xmin = 419.7935
				xmax = 419.8235
				text = "W"
			intervals [1248]:
				xmin = 419.8235
				xmax = 419.8735
				text = "AH1"
			intervals [1249]:
				xmin = 419.8735
				xmax = 419.9935
				text = "T"
			intervals [1250]:
				xmin = 419.9935
				xmax = 420.3447
				text = "sp"
			intervals [1251]:
				xmin = 420.3447
				xmax = 420.4047
				text = "AH1"
			intervals [1252]:
				xmin = 420.4047
				xmax = 420.9547
				text = "M"
			intervals [1253]:
				xmin = 420.9547
				xmax = 421.0547
				text = "sp"
			intervals [1254]:
				xmin = 421.0547
				xmax = 421.1247
				text = "HH"
			intervals [1255]:
				xmin = 421.1247
				xmax = 421.2147
				text = "AW1"
			intervals [1256]:
				xmin = 421.2147
				xmax = 421.2547
				text = "L"
			intervals [1257]:
				xmin = 421.2547
				xmax = 421.3347
				text = "AO1"
			intervals [1258]:
				xmin = 421.3347
				xmax = 421.4747
				text = "NG"
			intervals [1259]:
				xmin = 421.4747
				xmax = 421.5047
				text = "D"
			intervals [1260]:
				xmin = 421.5047
				xmax = 421.5747
				text = "IH0"
			intervals [1261]:
				xmin = 421.5747
				xmax = 421.6047
				text = "Z"
			intervals [1262]:
				xmin = 421.6047
				xmax = 421.6347
				text = "IH0"
			intervals [1263]:
				xmin = 421.6347
				xmax = 421.6647
				text = "T"
			intervals [1264]:
				xmin = 421.6647
				xmax = 421.7047
				text = "T"
			intervals [1265]:
				xmin = 421.7047
				xmax = 421.7447
				text = "EY1"
			intervals [1266]:
				xmin = 421.7447
				xmax = 421.7847
				text = "K"
			intervals [1267]:
				xmin = 421.7847
				xmax = 421.8147
				text = "T"
			intervals [1268]:
				xmin = 421.8147
				xmax = 421.8447
				text = "IH0"
			intervals [1269]:
				xmin = 421.8447
				xmax = 421.8747
				text = "sp"
			intervals [1270]:
				xmin = 421.8747
				xmax = 421.9147
				text = "B"
			intervals [1271]:
				xmin = 421.9147
				xmax = 421.9547
				text = "IH0"
			intervals [1272]:
				xmin = 421.9547
				xmax = 422.0147
				text = "K"
			intervals [1273]:
				xmin = 422.0147
				xmax = 422.0947
				text = "AH1"
			intervals [1274]:
				xmin = 422.0947
				xmax = 422.2247
				text = "M"
			intervals [1275]:
				xmin = 422.2247
				xmax = 422.2547
				text = "sp"
			intervals [1276]:
				xmin = 422.2547
				xmax = 422.2847
				text = "AH0"
			intervals [1277]:
				xmin = 422.2847
				xmax = 422.3147
				text = "sp"
			intervals [1278]:
				xmin = 422.3147
				xmax = 422.3447
				text = "N"
			intervals [1279]:
				xmin = 422.3447
				xmax = 422.3747
				text = "ER1"
			intervals [1280]:
				xmin = 422.3747
				xmax = 422.4047
				text = "S"
			intervals [1281]:
				xmin = 422.4047
				xmax = 426.1848
				text = "sp"
			intervals [1282]:
				xmin = 426.1848
				xmax = 426.2148
				text = "F"
			intervals [1283]:
				xmin = 426.2148
				xmax = 426.2448
				text = "AO1"
			intervals [1284]:
				xmin = 426.2448
				xmax = 426.2748
				text = "R"
			intervals [1285]:
				xmin = 426.2748
				xmax = 426.3048
				text = "sp"
			intervals [1286]:
				xmin = 426.3048
				xmax = 426.4748
				text = "Y"
			intervals [1287]:
				xmin = 426.4748
				xmax = 426.5448
				text = "ER0"
			intervals [1288]:
				xmin = 426.5448
				xmax = 426.7048
				text = "Z"
			intervals [1289]:
				xmin = 426.7048
				xmax = 426.7548
				text = "sp"
			intervals [1290]:
				xmin = 426.7548
				xmax = 426.8244
				text = ""
			intervals [1291]:
				xmin = 426.8244
				xmax = 426.8644
				text = "K"
			intervals [1292]:
				xmin = 426.8644
				xmax = 426.8944
				text = "AH0"
			intervals [1293]:
				xmin = 426.8944
				xmax = 426.9644
				text = "N"
			intervals [1294]:
				xmin = 426.9644
				xmax = 427.0244
				text = "Y"
			intervals [1295]:
				xmin = 427.0244
				xmax = 427.0544
				text = "UW1"
			intervals [1296]:
				xmin = 427.0544
				xmax = 427.1244
				text = "T"
			intervals [1297]:
				xmin = 427.1244
				xmax = 427.1744
				text = "EH1"
			intervals [1298]:
				xmin = 427.1744
				xmax = 427.2244
				text = "L"
			intervals [1299]:
				xmin = 427.2244
				xmax = 427.2844
				text = "M"
			intervals [1300]:
				xmin = 427.2844
				xmax = 427.3144
				text = "IY1"
			intervals [1301]:
				xmin = 427.3144
				xmax = 427.3844
				text = "W"
			intervals [1302]:
				xmin = 427.3844
				xmax = 427.4244
				text = "AH1"
			intervals [1303]:
				xmin = 427.4244
				xmax = 427.4544
				text = "T"
			intervals [1304]:
				xmin = 427.4544
				xmax = 427.5044
				text = "AH0"
			intervals [1305]:
				xmin = 427.5044
				xmax = 427.6144
				text = "N"
			intervals [1306]:
				xmin = 427.6144
				xmax = 427.7244
				text = "ER1"
			intervals [1307]:
				xmin = 427.7244
				xmax = 427.7844
				text = "S"
			intervals [1308]:
				xmin = 427.7844
				xmax = 427.8144
				text = "sp"
			intervals [1309]:
				xmin = 427.8144
				xmax = 427.8544
				text = "D"
			intervals [1310]:
				xmin = 427.8544
				xmax = 428.0444
				text = "UW1"
			intervals [1311]:
				xmin = 428.0444
				xmax = 436.2203
				text = "sp"
			intervals [1312]:
				xmin = 436.2203
				xmax = 436.2903
				text = "IH1"
			intervals [1313]:
				xmin = 436.2903
				xmax = 436.3703
				text = "F"
			intervals [1314]:
				xmin = 436.3703
				xmax = 436.4103
				text = "Y"
			intervals [1315]:
				xmin = 436.4103
				xmax = 436.4903
				text = "UW1"
			intervals [1316]:
				xmin = 436.4903
				xmax = 436.5203
				text = "HH"
			intervals [1317]:
				xmin = 436.5203
				xmax = 436.5503
				text = "AE1"
			intervals [1318]:
				xmin = 436.5503
				xmax = 436.6003
				text = "D"
			intervals [1319]:
				xmin = 436.6003
				xmax = 436.7103
				text = "AO1"
			intervals [1320]:
				xmin = 436.7103
				xmax = 436.7403
				text = "L"
			intervals [1321]:
				xmin = 436.7403
				xmax = 436.7703
				text = "DH"
			intervals [1322]:
				xmin = 436.7703
				xmax = 436.8003
				text = "AH1"
			intervals [1323]:
				xmin = 436.8003
				xmax = 436.9103
				text = "M"
			intervals [1324]:
				xmin = 436.9103
				xmax = 436.9803
				text = "AH1"
			intervals [1325]:
				xmin = 436.9803
				xmax = 437.0803
				text = "N"
			intervals [1326]:
				xmin = 437.0803
				xmax = 437.1103
				text = "IY0"
			intervals [1327]:
				xmin = 437.1103
				xmax = 437.1803
				text = "Y"
			intervals [1328]:
				xmin = 437.1803
				xmax = 437.2803
				text = "UW1"
			intervals [1329]:
				xmin = 437.2803
				xmax = 437.3403
				text = "W"
			intervals [1330]:
				xmin = 437.3403
				xmax = 437.4203
				text = "AO1"
			intervals [1331]:
				xmin = 437.4203
				xmax = 437.4903
				text = "N"
			intervals [1332]:
				xmin = 437.4903
				xmax = 437.5903
				text = "IH0"
			intervals [1333]:
				xmin = 437.5903
				xmax = 437.6603
				text = "D"
			intervals [1334]:
				xmin = 437.6603
				xmax = 437.7403
				text = "sp"
			intervals [1335]:
				xmin = 437.7403
				xmax = 437.7803
				text = "HH"
			intervals [1336]:
				xmin = 437.7803
				xmax = 437.8103
				text = "W"
			intervals [1337]:
				xmin = 437.8103
				xmax = 437.8403
				text = "AH1"
			intervals [1338]:
				xmin = 437.8403
				xmax = 437.8903
				text = "T"
			intervals [1339]:
				xmin = 437.8903
				xmax = 437.9303
				text = "W"
			intervals [1340]:
				xmin = 437.9303
				xmax = 437.9703
				text = "UH1"
			intervals [1341]:
				xmin = 437.9703
				xmax = 438.0203
				text = "D"
			intervals [1342]:
				xmin = 438.0203
				xmax = 438.0603
				text = "Y"
			intervals [1343]:
				xmin = 438.0603
				xmax = 438.1003
				text = "UW1"
			intervals [1344]:
				xmin = 438.1003
				xmax = 438.1703
				text = "D"
			intervals [1345]:
				xmin = 438.1703
				xmax = 438.2903
				text = "UW1"
			intervals [1346]:
				xmin = 438.2903
				xmax = 438.3203
				text = "W"
			intervals [1347]:
				xmin = 438.3203
				xmax = 438.3703
				text = "IH0"
			intervals [1348]:
				xmin = 438.3703
				xmax = 438.4003
				text = "DH"
			intervals [1349]:
				xmin = 438.4003
				xmax = 438.4503
				text = "IH0"
			intervals [1350]:
				xmin = 438.4503
				xmax = 438.5603
				text = "T"
			intervals [1351]:
				xmin = 438.5603
				xmax = 438.6103
				text = "sp"
			intervals [1352]:
				xmin = 438.6103
				xmax = 440.550
				text = ""
			intervals [1353]:
				xmin = 440.550
				xmax = 440.580
				text = "P"
			intervals [1354]:
				xmin = 440.580
				xmax = 440.610
				text = "UH1"
			intervals [1355]:
				xmin = 440.610
				xmax = 440.640
				text = "T"
			intervals [1356]:
				xmin = 440.640
				xmax = 440.680
				text = "sp"
			intervals [1357]:
				xmin = 440.680
				xmax = 440.730
				text = "IH0"
			intervals [1358]:
				xmin = 440.730
				xmax = 440.760
				text = "T"
			intervals [1359]:
				xmin = 440.760
				xmax = 440.790
				text = "IH0"
			intervals [1360]:
				xmin = 440.790
				xmax = 440.830
				text = "N"
			intervals [1361]:
				xmin = 440.830
				xmax = 440.860
				text = "sp"
			intervals [1362]:
				xmin = 440.860
				xmax = 440.900
				text = "DH"
			intervals [1363]:
				xmin = 440.900
				xmax = 440.930
				text = "AH0"
			intervals [1364]:
				xmin = 440.930
				xmax = 441.000
				text = "sp"
			intervals [1365]:
				xmin = 441.000
				xmax = 441.060
				text = "B"
			intervals [1366]:
				xmin = 441.060
				xmax = 441.090
				text = "AE1"
			intervals [1367]:
				xmin = 441.090
				xmax = 441.120
				text = "NG"
			intervals [1368]:
				xmin = 441.120
				xmax = 441.280
				text = "K"
			intervals [1369]:
				xmin = 441.280
				xmax = 441.440
				text = "sp"
			intervals [1370]:
				xmin = 441.440
				xmax = 441.8077
				text = ""
			intervals [1371]:
				xmin = 441.8077
				xmax = 442.0377
				text = "OW2"
			intervals [1372]:
				xmin = 442.0377
				xmax = 442.0677
				text = "K"
			intervals [1373]:
				xmin = 442.0677
				xmax = 442.2577
				text = "EY1"
			intervals [1374]:
				xmin = 442.2577
				xmax = 443.0385
				text = "sp"
			intervals [1375]:
				xmin = 443.0385
				xmax = 443.0685
				text = "IH0"
			intervals [1376]:
				xmin = 443.0685
				xmax = 443.0985
				text = "N"
			intervals [1377]:
				xmin = 443.0985
				xmax = 443.1385
				text = "Y"
			intervals [1378]:
				xmin = 443.1385
				xmax = 443.1785
				text = "UH1"
			intervals [1379]:
				xmin = 443.1785
				xmax = 443.2585
				text = "R"
			intervals [1380]:
				xmin = 443.2585
				xmax = 443.3985
				text = "JH"
			intervals [1381]:
				xmin = 443.3985
				xmax = 443.7685
				text = "AA1"
			intervals [1382]:
				xmin = 443.7685
				xmax = 443.8985
				text = "B"
			intervals [1383]:
				xmin = 443.8985
				xmax = 443.9785
				text = "sp"
			intervals [1384]:
				xmin = 443.9785
				xmax = 444.4673
				text = ""
			intervals [1385]:
				xmin = 444.4673
				xmax = 444.5273
				text = "K"
			intervals [1386]:
				xmin = 444.5273
				xmax = 444.5673
				text = "AH0"
			intervals [1387]:
				xmin = 444.5673
				xmax = 444.6873
				text = "N"
			intervals [1388]:
				xmin = 444.6873
				xmax = 444.7173
				text = "sp"
			intervals [1389]:
				xmin = 444.7173
				xmax = 444.7873
				text = "Y"
			intervals [1390]:
				xmin = 444.7873
				xmax = 444.8173
				text = "UW1"
			intervals [1391]:
				xmin = 444.8173
				xmax = 444.8473
				text = "D"
			intervals [1392]:
				xmin = 444.8473
				xmax = 444.8773
				text = "IH0"
			intervals [1393]:
				xmin = 444.8773
				xmax = 444.9373
				text = "S"
			intervals [1394]:
				xmin = 444.9373
				xmax = 444.9773
				text = "K"
			intervals [1395]:
				xmin = 444.9773
				xmax = 445.0073
				text = "R"
			intervals [1396]:
				xmin = 445.0073
				xmax = 445.0373
				text = "AY1"
			intervals [1397]:
				xmin = 445.0373
				xmax = 445.1073
				text = "B"
			intervals [1398]:
				xmin = 445.1073
				xmax = 445.2073
				text = "sp"
			intervals [1399]:
				xmin = 445.2073
				xmax = 445.3673
				text = "W"
			intervals [1400]:
				xmin = 445.3673
				xmax = 445.4373
				text = "AH1"
			intervals [1401]:
				xmin = 445.4373
				xmax = 445.5173
				text = "T"
			intervals [1402]:
				xmin = 445.5173
				xmax = 445.5773
				text = "Y"
			intervals [1403]:
				xmin = 445.5773
				xmax = 445.6273
				text = "UW1"
			intervals [1404]:
				xmin = 445.6273
				xmax = 445.6573
				text = "sp"
			intervals [1405]:
				xmin = 445.6573
				xmax = 445.6873
				text = "D"
			intervals [1406]:
				xmin = 445.6873
				xmax = 445.7773
				text = "UW1"
			intervals [1407]:
				xmin = 445.7773
				xmax = 445.8173
				text = "IH0"
			intervals [1408]:
				xmin = 445.8173
				xmax = 445.8473
				text = "N"
			intervals [1409]:
				xmin = 445.8473
				xmax = 445.8773
				text = "sp"
			intervals [1410]:
				xmin = 445.8773
				xmax = 445.9673
				text = "Y"
			intervals [1411]:
				xmin = 445.9673
				xmax = 445.9973
				text = "UH1"
			intervals [1412]:
				xmin = 445.9973
				xmax = 446.0273
				text = "R"
			intervals [1413]:
				xmin = 446.0273
				xmax = 446.0973
				text = "sp"
			intervals [1414]:
				xmin = 446.0973
				xmax = 446.1473
				text = "JH"
			intervals [1415]:
				xmin = 446.1473
				xmax = 446.4073
				text = "AA1"
			intervals [1416]:
				xmin = 446.4073
				xmax = 446.4773
				text = "B"
			intervals [1417]:
				xmin = 446.4773
				xmax = 448.1511
				text = "sp"
			intervals [1418]:
				xmin = 448.1511
				xmax = 448.1811
				text = "IH0"
			intervals [1419]:
				xmin = 448.1811
				xmax = 448.2111
				text = "N"
			intervals [1420]:
				xmin = 448.2111
				xmax = 448.2511
				text = "AH0"
			intervals [1421]:
				xmin = 448.2511
				xmax = 448.2811
				text = "sp"
			intervals [1422]:
				xmin = 448.2811
				xmax = 448.3311
				text = "D"
			intervals [1423]:
				xmin = 448.3311
				xmax = 448.4711
				text = "EY1"
			intervals [1424]:
				xmin = 448.4711
				xmax = 448.5311
				text = "sp"
			intervals [1425]:
				xmin = 448.5311
				xmax = 448.5811
				text = "Z"
			intervals [1426]:
				xmin = 448.5811
				xmax = 448.6811
				text = "sp"
			intervals [1427]:
				xmin = 448.6811
				xmax = 448.7411
				text = "W"
			intervals [1428]:
				xmin = 448.7411
				xmax = 448.7811
				text = "ER1"
			intervals [1429]:
				xmin = 448.7811
				xmax = 448.8311
				text = "K"
			intervals [1430]:
				xmin = 448.8311
				xmax = 451.9125
				text = "sp"
			intervals [1431]:
				xmin = 451.9125
				xmax = 451.9425
				text = "Y"
			intervals [1432]:
				xmin = 451.9425
				xmax = 451.9725
				text = "UW1"
			intervals [1433]:
				xmin = 451.9725
				xmax = 452.0025
				text = "N"
			intervals [1434]:
				xmin = 452.0025
				xmax = 452.0325
				text = "OW1"
			intervals [1435]:
				xmin = 452.0325
				xmax = 452.1025
				text = "W"
			intervals [1436]:
				xmin = 452.1025
				xmax = 452.2225
				text = "EH1"
			intervals [1437]:
				xmin = 452.2225
				xmax = 452.2925
				text = "N"
			intervals [1438]:
				xmin = 452.2925
				xmax = 452.3225
				text = "Y"
			intervals [1439]:
				xmin = 452.3225
				xmax = 452.3825
				text = "UW1"
			intervals [1440]:
				xmin = 452.3825
				xmax = 452.4225
				text = "sp"
			intervals [1441]:
				xmin = 452.4225
				xmax = 452.4625
				text = "G"
			intervals [1442]:
				xmin = 452.4625
				xmax = 452.5225
				text = "EH1"
			intervals [1443]:
				xmin = 452.5225
				xmax = 452.6025
				text = "T"
			intervals [1444]:
				xmin = 452.6025
				xmax = 452.6325
				text = "sp"
			intervals [1445]:
				xmin = 452.6325
				xmax = 452.6625
				text = "HH"
			intervals [1446]:
				xmin = 452.6625
				xmax = 452.7025
				text = "OW1"
			intervals [1447]:
				xmin = 452.7025
				xmax = 452.9225
				text = "M"
			intervals [1448]:
				xmin = 452.9225
				xmax = 452.9525
				text = "sp"
			intervals [1449]:
				xmin = 452.9525
				xmax = 453.4025
				text = "ER0"
			intervals [1450]:
				xmin = 453.4025
				xmax = 453.5625
				text = "sp"
			intervals [1451]:
				xmin = 453.5625
				xmax = 475.778
				text = ""
			intervals [1452]:
				xmin = 475.778
				xmax = 476.058
				text = "M"
			intervals [1453]:
				xmin = 476.058
				xmax = 476.148
				text = "HH"
			intervals [1454]:
				xmin = 476.148
				xmax = 476.208
				text = "M"
			intervals [1455]:
				xmin = 476.208
				xmax = 476.368
				text = "sp"
			intervals [1456]:
				xmin = 476.368
				xmax = 476.7747
				text = ""
			intervals [1457]:
				xmin = 476.7747
				xmax = 476.8747
				text = "AE1"
			intervals [1458]:
				xmin = 476.8747
				xmax = 476.9047
				text = "N"
			intervals [1459]:
				xmin = 476.9047
				xmax = 476.9447
				text = "HH"
			intervals [1460]:
				xmin = 476.9447
				xmax = 477.0147
				text = "AW1"
			intervals [1461]:
				xmin = 477.0147
				xmax = 477.0947
				text = "D"
			intervals [1462]:
				xmin = 477.0947
				xmax = 477.1447
				text = "UW1"
			intervals [1463]:
				xmin = 477.1447
				xmax = 477.1847
				text = "Y"
			intervals [1464]:
				xmin = 477.1847
				xmax = 477.2147
				text = "UH1"
			intervals [1465]:
				xmin = 477.2147
				xmax = 477.2547
				text = "R"
			intervals [1466]:
				xmin = 477.2547
				xmax = 477.3347
				text = "F"
			intervals [1467]:
				xmin = 477.3347
				xmax = 477.4447
				text = "AE1"
			intervals [1468]:
				xmin = 477.4447
				xmax = 477.5347
				text = "M"
			intervals [1469]:
				xmin = 477.5347
				xmax = 477.5647
				text = "L"
			intervals [1470]:
				xmin = 477.5647
				xmax = 477.5947
				text = "IY0"
			intervals [1471]:
				xmin = 477.5947
				xmax = 477.6747
				text = "S"
			intervals [1472]:
				xmin = 477.6747
				xmax = 477.7147
				text = "EH1"
			intervals [1473]:
				xmin = 477.7147
				xmax = 477.8147
				text = "L"
			intervals [1474]:
				xmin = 477.8147
				xmax = 477.8447
				text = "AH0"
			intervals [1475]:
				xmin = 477.8447
				xmax = 477.8747
				text = "B"
			intervals [1476]:
				xmin = 477.8747
				xmax = 477.9047
				text = "R"
			intervals [1477]:
				xmin = 477.9047
				xmax = 477.9647
				text = "EY2"
			intervals [1478]:
				xmin = 477.9647
				xmax = 477.9947
				text = "T"
			intervals [1479]:
				xmin = 477.9947
				xmax = 478.0247
				text = "sp"
			intervals [1480]:
				xmin = 478.0247
				xmax = 478.0847
				text = "HH"
			intervals [1481]:
				xmin = 478.0847
				xmax = 478.1947
				text = "AA1"
			intervals [1482]:
				xmin = 478.1947
				xmax = 478.2847
				text = "L"
			intervals [1483]:
				xmin = 478.2847
				xmax = 478.3247
				text = "AH0"
			intervals [1484]:
				xmin = 478.3247
				xmax = 478.3747
				text = "D"
			intervals [1485]:
				xmin = 478.3747
				xmax = 478.5347
				text = "EY2"
			intervals [1486]:
				xmin = 478.5347
				xmax = 478.6547
				text = "Z"
			intervals [1487]:
				xmin = 478.6547
				xmax = 478.8647
				text = "sp"
			intervals [1488]:
				xmin = 478.8647
				xmax = 478.9347
				text = "AH0"
			intervals [1489]:
				xmin = 478.9347
				xmax = 478.9747
				text = "S"
			intervals [1490]:
				xmin = 478.9747
				xmax = 479.0347
				text = "P"
			intervals [1491]:
				xmin = 479.0347
				xmax = 479.1147
				text = "EH1"
			intervals [1492]:
				xmin = 479.1147
				xmax = 479.2347
				text = "SH"
			intervals [1493]:
				xmin = 479.2347
				xmax = 479.2647
				text = "L"
			intervals [1494]:
				xmin = 479.2647
				xmax = 479.2947
				text = "IY0"
			intervals [1495]:
				xmin = 479.2947
				xmax = 479.3347
				text = "sp"
			intervals [1496]:
				xmin = 479.3347
				xmax = 479.4147
				text = "K"
			intervals [1497]:
				xmin = 479.4147
				xmax = 479.4447
				text = "R"
			intervals [1498]:
				xmin = 479.4447
				xmax = 479.5247
				text = "IH1"
			intervals [1499]:
				xmin = 479.5247
				xmax = 479.6147
				text = "S"
			intervals [1500]:
				xmin = 479.6147
				xmax = 479.7247
				text = "M"
			intervals [1501]:
				xmin = 479.7247
				xmax = 479.7547
				text = "AH0"
			intervals [1502]:
				xmin = 479.7547
				xmax = 479.8647
				text = "S"
			intervals [1503]:
				xmin = 479.8647
				xmax = 482.2365
				text = "sp"
			intervals [1504]:
				xmin = 482.2365
				xmax = 482.9465
				text = "spn"
			intervals [1505]:
				xmin = 482.9465
				xmax = 484.962
				text = ""
			intervals [1506]:
				xmin = 484.962
				xmax = 485.922
				text = "M"
			intervals [1507]:
				xmin = 485.922
				xmax = 485.952
				text = "HH"
			intervals [1508]:
				xmin = 485.952
				xmax = 485.992
				text = "M"
			intervals [1509]:
				xmin = 485.992
				xmax = 486.022
				text = "V"
			intervals [1510]:
				xmin = 486.022
				xmax = 486.052
				text = "EH1"
			intervals [1511]:
				xmin = 486.052
				xmax = 486.082
				text = "R"
			intervals [1512]:
				xmin = 486.082
				xmax = 486.112
				text = "IY0"
			intervals [1513]:
				xmin = 486.112
				xmax = 486.142
				text = "sp"
			intervals [1514]:
				xmin = 486.142
				xmax = 486.172
				text = "N"
			intervals [1515]:
				xmin = 486.172
				xmax = 486.202
				text = "IY1"
			intervals [1516]:
				xmin = 486.202
				xmax = 486.292
				text = "S"
			intervals [1517]:
				xmin = 486.292
				xmax = 486.332
				text = "W"
			intervals [1518]:
				xmin = 486.332
				xmax = 486.362
				text = "AH1"
			intervals [1519]:
				xmin = 486.362
				xmax = 486.392
				text = "T"
			intervals [1520]:
				xmin = 486.392
				xmax = 486.462
				text = "AH0"
			intervals [1521]:
				xmin = 486.462
				xmax = 486.502
				text = "B"
			intervals [1522]:
				xmin = 486.502
				xmax = 486.532
				text = "AW1"
			intervals [1523]:
				xmin = 486.532
				xmax = 486.662
				text = "T"
			intervals [1524]:
				xmin = 486.662
				xmax = 486.692
				text = "sp"
			intervals [1525]:
				xmin = 486.692
				xmax = 486.852
				text = "IY1"
			intervals [1526]:
				xmin = 486.852
				xmax = 486.962
				text = "S"
			intervals [1527]:
				xmin = 486.962
				xmax = 487.002
				text = "T"
			intervals [1528]:
				xmin = 487.002
				xmax = 487.092
				text = "ER0"
			intervals [1529]:
				xmin = 487.092
				xmax = 487.272
				text = "sp"
			intervals [1530]:
				xmin = 487.272
				xmax = 487.542
				text = "ER0"
			intervals [1531]:
				xmin = 487.542
				xmax = 498.3866
				text = "sp"
			intervals [1532]:
				xmin = 498.3866
				xmax = 498.4166
				text = "W"
			intervals [1533]:
				xmin = 498.4166
				xmax = 498.4466
				text = "AH1"
			intervals [1534]:
				xmin = 498.4466
				xmax = 498.4866
				text = "T"
			intervals [1535]:
				xmin = 498.4866
				xmax = 498.5466
				text = "W"
			intervals [1536]:
				xmin = 498.5466
				xmax = 498.5766
				text = "UH1"
			intervals [1537]:
				xmin = 498.5766
				xmax = 498.6266
				text = "D"
			intervals [1538]:
				xmin = 498.6266
				xmax = 498.6966
				text = "Y"
			intervals [1539]:
				xmin = 498.6966
				xmax = 498.7366
				text = "UW1"
			intervals [1540]:
				xmin = 498.7366
				xmax = 498.8166
				text = "L"
			intervals [1541]:
				xmin = 498.8166
				xmax = 498.8666
				text = "AY1"
			intervals [1542]:
				xmin = 498.8666
				xmax = 498.8966
				text = "K"
			intervals [1543]:
				xmin = 498.8966
				xmax = 498.9266
				text = "F"
			intervals [1544]:
				xmin = 498.9266
				xmax = 499.0566
				text = "ER0"
			intervals [1545]:
				xmin = 499.0566
				xmax = 499.0866
				text = "sp"
			intervals [1546]:
				xmin = 499.0866
				xmax = 499.1166
				text = "K"
			intervals [1547]:
				xmin = 499.1166
				xmax = 499.1466
				text = "R"
			intervals [1548]:
				xmin = 499.1466
				xmax = 499.1866
				text = "IH1"
			intervals [1549]:
				xmin = 499.1866
				xmax = 499.2666
				text = "S"
			intervals [1550]:
				xmin = 499.2666
				xmax = 499.3266
				text = "M"
			intervals [1551]:
				xmin = 499.3266
				xmax = 499.3966
				text = "AH0"
			intervals [1552]:
				xmin = 499.3966
				xmax = 499.4266
				text = "S"
			intervals [1553]:
				xmin = 499.4266
				xmax = 499.4566
				text = "sp"
			intervals [1554]:
				xmin = 499.4566
				xmax = 499.5066
				text = "DH"
			intervals [1555]:
				xmin = 499.5066
				xmax = 499.5666
				text = "IH0"
			intervals [1556]:
				xmin = 499.5666
				xmax = 499.6366
				text = "S"
			intervals [1557]:
				xmin = 499.6366
				xmax = 499.7766
				text = "Y"
			intervals [1558]:
				xmin = 499.7766
				xmax = 499.8066
				text = "IH1"
			intervals [1559]:
				xmin = 499.8066
				xmax = 499.8966
				text = "R"
			intervals [1560]:
				xmin = 499.8966
				xmax = 508.7142
				text = "sp"
			intervals [1561]:
				xmin = 508.7142
				xmax = 508.9442
				text = "AH0"
			intervals [1562]:
				xmin = 508.9442
				xmax = 509.0542
				text = "sp"
			intervals [1563]:
				xmin = 509.0542
				xmax = 509.0842
				text = "R"
			intervals [1564]:
				xmin = 509.0842
				xmax = 509.1142
				text = "EY1"
			intervals [1565]:
				xmin = 509.1142
				xmax = 509.1442
				text = "D"
			intervals [1566]:
				xmin = 509.1442
				xmax = 509.1742
				text = "IY0"
			intervals [1567]:
				xmin = 509.1742
				xmax = 509.2042
				text = "OW2"
			intervals [1568]:
				xmin = 509.2042
				xmax = 510.763
				text = "sp"
			intervals [1569]:
				xmin = 510.763
				xmax = 510.983
				text = "AH1"
			intervals [1570]:
				xmin = 510.983
				xmax = 511.163
				text = "M"
			intervals [1571]:
				xmin = 511.163
				xmax = 511.223
				text = "sp"
			intervals [1572]:
				xmin = 511.223
				xmax = 511.5634
				text = ""
			intervals [1573]:
				xmin = 511.5634
				xmax = 511.6334
				text = "W"
			intervals [1574]:
				xmin = 511.6334
				xmax = 511.6634
				text = "AH1"
			intervals [1575]:
				xmin = 511.6634
				xmax = 511.6934
				text = "T"
			intervals [1576]:
				xmin = 511.6934
				xmax = 511.7434
				text = "W"
			intervals [1577]:
				xmin = 511.7434
				xmax = 511.8634
				text = "AO1"
			intervals [1578]:
				xmin = 511.8634
				xmax = 511.8934
				text = "Z"
			intervals [1579]:
				xmin = 511.8934
				xmax = 511.9234
				text = "DH"
			intervals [1580]:
				xmin = 511.9234
				xmax = 511.9534
				text = "AH0"
			intervals [1581]:
				xmin = 511.9534
				xmax = 512.0234
				text = "B"
			intervals [1582]:
				xmin = 512.0234
				xmax = 512.1034
				text = "EH1"
			intervals [1583]:
				xmin = 512.1034
				xmax = 512.1934
				text = "S"
			intervals [1584]:
				xmin = 512.1934
				xmax = 512.2234
				text = "T"
			intervals [1585]:
				xmin = 512.2234
				xmax = 512.2534
				text = "P"
			intervals [1586]:
				xmin = 512.2534
				xmax = 512.2934
				text = "R"
			intervals [1587]:
				xmin = 512.2934
				xmax = 512.3634
				text = "EH1"
			intervals [1588]:
				xmin = 512.3634
				xmax = 512.4034
				text = "Z"
			intervals [1589]:
				xmin = 512.4034
				xmax = 512.4834
				text = "AH0"
			intervals [1590]:
				xmin = 512.4834
				xmax = 512.5234
				text = "N"
			intervals [1591]:
				xmin = 512.5234
				xmax = 512.5634
				text = "T"
			intervals [1592]:
				xmin = 512.5634
				xmax = 512.6334
				text = "Y"
			intervals [1593]:
				xmin = 512.6334
				xmax = 512.7034
				text = "UW1"
			intervals [1594]:
				xmin = 512.7034
				xmax = 512.7334
				text = "EH1"
			intervals [1595]:
				xmin = 512.7334
				xmax = 512.8234
				text = "V"
			intervals [1596]:
				xmin = 512.8234
				xmax = 512.9134
				text = "ER0"
			intervals [1597]:
				xmin = 512.9134
				xmax = 512.9634
				text = "G"
			intervals [1598]:
				xmin = 512.9634
				xmax = 513.1234
				text = "AA1"
			intervals [1599]:
				xmin = 513.1234
				xmax = 513.2334
				text = "T"
			intervals [1600]:
				xmin = 513.2334
				xmax = 525.0656
				text = "sp"
			intervals [1601]:
				xmin = 525.0656
				xmax = 525.2256
				text = "AH0"
			intervals [1602]:
				xmin = 525.2256
				xmax = 525.2556
				text = "sp"
			intervals [1603]:
				xmin = 525.2556
				xmax = 525.2956
				text = "D"
			intervals [1604]:
				xmin = 525.2956
				xmax = 525.3856
				text = "AA1"
			intervals [1605]:
				xmin = 525.3856
				xmax = 525.4256
				text = "L"
			intervals [1606]:
				xmin = 525.4256
				xmax = 526.6556
				text = "spn"
			intervals [1607]:
				xmin = 526.6556
				xmax = 526.7109
				text = ""
			intervals [1608]:
				xmin = 526.7109
				xmax = 526.7409
				text = "K"
			intervals [1609]:
				xmin = 526.7409
				xmax = 526.7709
				text = "AH0"
			intervals [1610]:
				xmin = 526.7709
				xmax = 526.8509
				text = "N"
			intervals [1611]:
				xmin = 526.8509
				xmax = 526.8909
				text = "Y"
			intervals [1612]:
				xmin = 526.8909
				xmax = 526.9309
				text = "UW1"
			intervals [1613]:
				xmin = 526.9309
				xmax = 526.9709
				text = "D"
			intervals [1614]:
				xmin = 526.9709
				xmax = 527.0309
				text = "IH0"
			intervals [1615]:
				xmin = 527.0309
				xmax = 527.1109
				text = "S"
			intervals [1616]:
				xmin = 527.1109
				xmax = 527.1409
				text = "K"
			intervals [1617]:
				xmin = 527.1409
				xmax = 527.1809
				text = "R"
			intervals [1618]:
				xmin = 527.1809
				xmax = 527.4109
				text = "AY1"
			intervals [1619]:
				xmin = 527.4109
				xmax = 527.4509
				text = "B"
			intervals [1620]:
				xmin = 527.4509
				xmax = 527.4809
				text = "sp"
			intervals [1621]:
				xmin = 527.4809
				xmax = 527.6809
				text = "IH1"
			intervals [1622]:
				xmin = 527.6809
				xmax = 527.7609
				text = "T"
			intervals [1623]:
				xmin = 527.7609
				xmax = 527.7909
				text = "F"
			intervals [1624]:
				xmin = 527.7909
				xmax = 527.8209
				text = "ER0"
			intervals [1625]:
				xmin = 527.8209
				xmax = 527.8509
				text = "M"
			intervals [1626]:
				xmin = 527.8509
				xmax = 527.8809
				text = "IY1"
			intervals [1627]:
				xmin = 527.8809
				xmax = 527.9109
				text = "sp"
			intervals [1628]:
				xmin = 527.9109
				xmax = 544.9409
				text = ""
			intervals [1629]:
				xmin = 544.9409
				xmax = 546.0009
				text = "M"
			intervals [1630]:
				xmin = 546.0009
				xmax = 546.0309
				text = "HH"
			intervals [1631]:
				xmin = 546.0309
				xmax = 546.0609
				text = "M"
			intervals [1632]:
				xmin = 546.0609
				xmax = 546.0909
				text = "sp"
			intervals [1633]:
				xmin = 546.0909
				xmax = 546.2509
				text = "AH0"
			intervals [1634]:
				xmin = 546.2509
				xmax = 546.3109
				text = "sp"
			intervals [1635]:
				xmin = 546.3109
				xmax = 546.3409
				text = "K"
			intervals [1636]:
				xmin = 546.3409
				xmax = 546.3709
				text = "AH1"
			intervals [1637]:
				xmin = 546.3709
				xmax = 546.4009
				text = "L"
			intervals [1638]:
				xmin = 546.4009
				xmax = 546.4309
				text = "ER0"
			intervals [1639]:
				xmin = 546.4309
				xmax = 546.4709
				text = "D"
			intervals [1640]:
				xmin = 546.4709
				xmax = 546.5109
				text = "K"
			intervals [1641]:
				xmin = 546.5109
				xmax = 546.5409
				text = "EY1"
			intervals [1642]:
				xmin = 546.5409
				xmax = 547.1722
				text = "sp"
			intervals [1643]:
				xmin = 547.1722
				xmax = 547.4022
				text = "AH1"
			intervals [1644]:
				xmin = 547.4022
				xmax = 547.5422
				text = "M"
			intervals [1645]:
				xmin = 547.5422
				xmax = 547.7249
				text = "sp"
			intervals [1646]:
				xmin = 547.7249
				xmax = 547.8349
				text = "W"
			intervals [1647]:
				xmin = 547.8349
				xmax = 547.8749
				text = "ER0"
			intervals [1648]:
				xmin = 547.8749
				xmax = 547.9349
				text = "Y"
			intervals [1649]:
				xmin = 547.9349
				xmax = 547.9649
				text = "UW1"
			intervals [1650]:
				xmin = 547.9649
				xmax = 548.0049
				text = "EH1"
			intervals [1651]:
				xmin = 548.0049
				xmax = 548.0749
				text = "V"
			intervals [1652]:
				xmin = 548.0749
				xmax = 548.2249
				text = "ER0"
			intervals [1653]:
				xmin = 548.2249
				xmax = 548.2649
				text = "IH0"
			intervals [1654]:
				xmin = 548.2649
				xmax = 548.3249
				text = "N"
			intervals [1655]:
				xmin = 548.3249
				xmax = 548.4849
				text = "AH0"
			intervals [1656]:
				xmin = 548.4849
				xmax = 548.5149
				text = "sp"
			intervals [1657]:
				xmin = 548.5149
				xmax = 548.6049
				text = "S"
			intervals [1658]:
				xmin = 548.6049
				xmax = 548.6349
				text = "IH2"
			intervals [1659]:
				xmin = 548.6349
				xmax = 548.7049
				text = "CH"
			intervals [1660]:
				xmin = 548.7049
				xmax = 548.8349
				text = "UW0"
			intervals [1661]:
				xmin = 548.8349
				xmax = 548.9149
				text = "EY1"
			intervals [1662]:
				xmin = 548.9149
				xmax = 548.9749
				text = "SH"
			intervals [1663]:
				xmin = 548.9749
				xmax = 549.0349
				text = "AH0"
			intervals [1664]:
				xmin = 549.0349
				xmax = 549.0649
				text = "N"
			intervals [1665]:
				xmin = 549.0649
				xmax = 549.1249
				text = "W"
			intervals [1666]:
				xmin = 549.1249
				xmax = 549.1749
				text = "EH1"
			intervals [1667]:
				xmin = 549.1749
				xmax = 549.2049
				text = "R"
			intervals [1668]:
				xmin = 549.2049
				xmax = 549.2849
				text = "Y"
			intervals [1669]:
				xmin = 549.2849
				xmax = 549.3549
				text = "UW1"
			intervals [1670]:
				xmin = 549.3549
				xmax = 549.3849
				text = "sp"
			intervals [1671]:
				xmin = 549.3849
				xmax = 549.4249
				text = "TH"
			intervals [1672]:
				xmin = 549.4249
				xmax = 549.5849
				text = "AO1"
			intervals [1673]:
				xmin = 549.5849
				xmax = 549.6449
				text = "T"
			intervals [1674]:
				xmin = 549.6449
				xmax = 549.6849
				text = "Y"
			intervals [1675]:
				xmin = 549.6849
				xmax = 549.7549
				text = "UW1"
			intervals [1676]:
				xmin = 549.7549
				xmax = 549.8349
				text = "M"
			intervals [1677]:
				xmin = 549.8349
				xmax = 549.9549
				text = "AY1"
			intervals [1678]:
				xmin = 549.9549
				xmax = 550.0349
				text = "T"
			intervals [1679]:
				xmin = 550.0349
				xmax = 550.0649
				text = "B"
			intervals [1680]:
				xmin = 550.0649
				xmax = 550.1849
				text = "IY1"
			intervals [1681]:
				xmin = 550.1849
				xmax = 550.3049
				text = "K"
			intervals [1682]:
				xmin = 550.3049
				xmax = 550.3949
				text = "IH1"
			intervals [1683]:
				xmin = 550.3949
				xmax = 550.5349
				text = "L"
			intervals [1684]:
				xmin = 550.5349
				xmax = 550.5649
				text = "D"
			intervals [1685]:
				xmin = 550.5649
				xmax = 550.6549
				text = "ER0"
			intervals [1686]:
				xmin = 550.6549
				xmax = 550.6849
				text = "sp"
			intervals [1687]:
				xmin = 550.6849
				xmax = 550.7549
				text = "D"
			intervals [1688]:
				xmin = 550.7549
				xmax = 551.1049
				text = "AY1"
			intervals [1689]:
				xmin = 551.1049
				xmax = 551.1549
				text = "sp"
			intervals [1690]:
				xmin = 551.1549
				xmax = 555.1006
				text = ""
			intervals [1691]:
				xmin = 555.1006
				xmax = 555.5506
				text = "OW2"
			intervals [1692]:
				xmin = 555.5506
				xmax = 555.5906
				text = "K"
			intervals [1693]:
				xmin = 555.5906
				xmax = 555.6406
				text = "EY1"
			intervals [1694]:
				xmin = 555.6406
				xmax = 555.8306
				text = "sp"
			intervals [1695]:
				xmin = 555.8306
				xmax = 556.260
				text = ""
			intervals [1696]:
				xmin = 556.260
				xmax = 556.380
				text = "S"
			intervals [1697]:
				xmin = 556.380
				xmax = 556.450
				text = "AH1"
			intervals [1698]:
				xmin = 556.450
				xmax = 556.580
				text = "M"
			intervals [1699]:
				xmin = 556.580
				xmax = 556.660
				text = "T"
			intervals [1700]:
				xmin = 556.660
				xmax = 556.800
				text = "AY2"
			intervals [1701]:
				xmin = 556.800
				xmax = 556.900
				text = "M"
			intervals [1702]:
				xmin = 556.900
				xmax = 556.930
				text = "Z"
			intervals [1703]:
				xmin = 556.930
				xmax = 556.960
				text = "P"
			intervals [1704]:
				xmin = 556.960
				xmax = 556.990
				text = "IY1"
			intervals [1705]:
				xmin = 556.990
				xmax = 557.020
				text = "P"
			intervals [1706]:
				xmin = 557.020
				xmax = 557.070
				text = "AH0"
			intervals [1707]:
				xmin = 557.070
				xmax = 557.150
				text = "L"
			intervals [1708]:
				xmin = 557.150
				xmax = 557.270
				text = "S"
			intervals [1709]:
				xmin = 557.270
				xmax = 557.400
				text = "EY1"
			intervals [1710]:
				xmin = 557.400
				xmax = 557.500
				text = "W"
			intervals [1711]:
				xmin = 557.500
				xmax = 557.550
				text = "AH1"
			intervals [1712]:
				xmin = 557.550
				xmax = 557.630
				text = "T"
			intervals [1713]:
				xmin = 557.630
				xmax = 557.660
				text = "IH0"
			intervals [1714]:
				xmin = 557.660
				xmax = 557.720
				text = "Z"
			intervals [1715]:
				xmin = 557.720
				xmax = 557.780
				text = "G"
			intervals [1716]:
				xmin = 557.780
				xmax = 557.850
				text = "OW1"
			intervals [1717]:
				xmin = 557.850
				xmax = 558.030
				text = "IH0"
			intervals [1718]:
				xmin = 558.030
				xmax = 558.060
				text = "N"
			intervals [1719]:
				xmin = 558.060
				xmax = 558.130
				text = "T"
			intervals [1720]:
				xmin = 558.130
				xmax = 558.180
				text = "AH0"
			intervals [1721]:
				xmin = 558.180
				xmax = 558.240
				text = "HH"
			intervals [1722]:
				xmin = 558.240
				xmax = 558.350
				text = "AE1"
			intervals [1723]:
				xmin = 558.350
				xmax = 558.430
				text = "P"
			intervals [1724]:
				xmin = 558.430
				xmax = 558.500
				text = "AH0"
			intervals [1725]:
				xmin = 558.500
				xmax = 558.610
				text = "N"
			intervals [1726]:
				xmin = 558.610
				xmax = 558.640
				text = "sp"
			intervals [1727]:
				xmin = 558.640
				xmax = 558.670
				text = "IH0"
			intervals [1728]:
				xmin = 558.670
				xmax = 558.710
				text = "Z"
			intervals [1729]:
				xmin = 558.710
				xmax = 558.760
				text = "G"
			intervals [1730]:
				xmin = 558.760
				xmax = 558.820
				text = "OW1"
			intervals [1731]:
				xmin = 558.820
				xmax = 558.920
				text = "IH0"
			intervals [1732]:
				xmin = 558.920
				xmax = 558.960
				text = "N"
			intervals [1733]:
				xmin = 558.960
				xmax = 559.010
				text = "T"
			intervals [1734]:
				xmin = 559.010
				xmax = 559.050
				text = "IH0"
			intervals [1735]:
				xmin = 559.050
				xmax = 559.120
				text = "sp"
			intervals [1736]:
				xmin = 559.120
				xmax = 559.170
				text = "HH"
			intervals [1737]:
				xmin = 559.170
				xmax = 559.300
				text = "AE1"
			intervals [1738]:
				xmin = 559.300
				xmax = 559.370
				text = "P"
			intervals [1739]:
				xmin = 559.370
				xmax = 559.430
				text = "AH0"
			intervals [1740]:
				xmin = 559.430
				xmax = 559.520
				text = "N"
			intervals [1741]:
				xmin = 559.520
				xmax = 559.550
				text = "W"
			intervals [1742]:
				xmin = 559.550
				xmax = 559.580
				text = "AH1"
			intervals [1743]:
				xmin = 559.580
				xmax = 559.660
				text = "T"
			intervals [1744]:
				xmin = 559.660
				xmax = 559.690
				text = "sp"
			intervals [1745]:
				xmin = 559.690
				xmax = 559.720
				text = "D"
			intervals [1746]:
				xmin = 559.720
				xmax = 559.750
				text = "UW1"
			intervals [1747]:
				xmin = 559.750
				xmax = 559.790
				text = "sp"
			intervals [1748]:
				xmin = 559.790
				xmax = 559.870
				text = "Y"
			intervals [1749]:
				xmin = 559.870
				xmax = 559.910
				text = "UW1"
			intervals [1750]:
				xmin = 559.910
				xmax = 559.940
				text = "HH"
			intervals [1751]:
				xmin = 559.940
				xmax = 559.970
				text = "AE1"
			intervals [1752]:
				xmin = 559.970
				xmax = 560.040
				text = "V"
			intervals [1753]:
				xmin = 560.040
				xmax = 560.140
				text = "sp"
			intervals [1754]:
				xmin = 560.140
				xmax = 560.170
				text = "T"
			intervals [1755]:
				xmin = 560.170
				xmax = 560.200
				text = "AH0"
			intervals [1756]:
				xmin = 560.200
				xmax = 560.270
				text = "S"
			intervals [1757]:
				xmin = 560.270
				xmax = 560.300
				text = "EY1"
			intervals [1758]:
				xmin = 560.300
				xmax = 560.350
				text = "AH0"
			intervals [1759]:
				xmin = 560.350
				xmax = 560.410
				text = "B"
			intervals [1760]:
				xmin = 560.410
				xmax = 560.440
				text = "AW1"
			intervals [1761]:
				xmin = 560.440
				xmax = 560.530
				text = "T"
			intervals [1762]:
				xmin = 560.530
				xmax = 560.560
				text = "sp"
			intervals [1763]:
				xmin = 560.560
				xmax = 560.590
				text = "DH"
			intervals [1764]:
				xmin = 560.590
				xmax = 560.660
				text = "AH0"
			intervals [1765]:
				xmin = 560.660
				xmax = 560.730
				text = "T"
			intervals [1766]:
				xmin = 560.730
				xmax = 565.5147
				text = "sp"
			intervals [1767]:
				xmin = 565.5147
				xmax = 566.2147
				text = "OW2"
			intervals [1768]:
				xmin = 566.2147
				xmax = 566.3047
				text = "K"
			intervals [1769]:
				xmin = 566.3047
				xmax = 566.3747
				text = "EY1"
			intervals [1770]:
				xmin = 566.3747
				xmax = 566.4347
				text = "sp"
			intervals [1771]:
				xmin = 566.4347
				xmax = 566.9
				text = ""
	item [3]:
		class = "IntervalTier"
		name = "DCA_se2_ag1_f_06 - words"
		xmin = 0.0
		xmax = 566.9
		intervals: size = 1007
			intervals [1]:
				xmin = 0.0
				xmax = 6.6128
				text = ""
			intervals [2]:
				xmin = 6.6128
				xmax = 6.9528
				text = "um"
			intervals [3]:
				xmin = 6.9528
				xmax = 6.9828
				text = ""
			intervals [4]:
				xmin = 6.9828
				xmax = 7.3328
				text = "hide"
			intervals [5]:
				xmin = 7.3328
				xmax = 7.4528
				text = "and"
			intervals [6]:
				xmin = 7.4528
				xmax = 7.5628
				text = ""
			intervals [7]:
				xmin = 7.5628
				xmax = 7.9828
				text = "seek"
			intervals [8]:
				xmin = 7.9828
				xmax = 8.4798
				text = ""
			intervals [9]:
				xmin = 8.4798
				xmax = 8.8898
				text = "um"
			intervals [10]:
				xmin = 8.8898
				xmax = 16.0592
				text = ""
			intervals [11]:
				xmin = 16.0592
				xmax = 16.3392
				text = "um"
			intervals [12]:
				xmin = 16.3392
				xmax = 16.5492
				text = "ring"
			intervals [13]:
				xmin = 16.5492
				xmax = 16.8092
				text = "around"
			intervals [14]:
				xmin = 16.8092
				xmax = 16.9592
				text = "the"
			intervals [15]:
				xmin = 16.9592
				xmax = 17.4092
				text = "roses"
			intervals [16]:
				xmin = 17.4092
				xmax = 22.090
				text = ""
			intervals [17]:
				xmin = 22.090
				xmax = 22.250
				text = "um"
			intervals [18]:
				xmin = 22.250
				xmax = 23.090
				text = "hopscotch"
			intervals [19]:
				xmin = 23.090
				xmax = 28.1638
				text = ""
			intervals [20]:
				xmin = 28.1638
				xmax = 28.5038
				text = "well"
			intervals [21]:
				xmin = 28.5038
				xmax = 28.9206
				text = ""
			intervals [22]:
				xmin = 28.9206
				xmax = 29.0106
				text = "let"
			intervals [23]:
				xmin = 29.0106
				xmax = 29.0606
				text = ""
			intervals [24]:
				xmin = 29.0606
				xmax = 29.0906
				text = "s"
			intervals [25]:
				xmin = 29.0906
				xmax = 29.1506
				text = "see"
			intervals [26]:
				xmin = 29.1506
				xmax = 30.2308
				text = ""
			intervals [27]:
				xmin = 30.2308
				xmax = 30.7008
				text = "um"
			intervals [28]:
				xmin = 30.7008
				xmax = 32.0196
				text = ""
			intervals [29]:
				xmin = 32.0196
				xmax = 32.4196
				text = "first"
			intervals [30]:
				xmin = 32.4196
				xmax = 32.5296
				text = ""
			intervals [31]:
				xmin = 32.5296
				xmax = 32.9396
				text = "um"
			intervals [32]:
				xmin = 32.9396
				xmax = 34.1369
				text = ""
			intervals [33]:
				xmin = 34.1369
				xmax = 34.2369
				text = "you"
			intervals [34]:
				xmin = 34.2369
				xmax = 34.3969
				text = "get"
			intervals [35]:
				xmin = 34.3969
				xmax = 34.4269
				text = ""
			intervals [36]:
				xmin = 34.4269
				xmax = 34.6669
				text = "about"
			intervals [37]:
				xmin = 34.6669
				xmax = 34.7669
				text = ""
			intervals [38]:
				xmin = 34.7669
				xmax = 34.8669
				text = "f"
			intervals [39]:
				xmin = 34.8669
				xmax = 35.6744
				text = ""
			intervals [40]:
				xmin = 35.6744
				xmax = 35.7644
				text = "i"
			intervals [41]:
				xmin = 35.7644
				xmax = 35.9644
				text = "guess"
			intervals [42]:
				xmin = 35.9644
				xmax = 36.0344
				text = "as"
			intervals [43]:
				xmin = 36.0344
				xmax = 36.3044
				text = "many"
			intervals [44]:
				xmin = 36.3044
				xmax = 36.6044
				text = "people"
			intervals [45]:
				xmin = 36.6044
				xmax = 36.7044
				text = "as"
			intervals [46]:
				xmin = 36.7044
				xmax = 36.7844
				text = "you"
			intervals [47]:
				xmin = 36.7844
				xmax = 36.9244
				text = "want"
			intervals [48]:
				xmin = 36.9244
				xmax = 37.1044
				text = "about"
			intervals [49]:
				xmin = 37.1044
				xmax = 37.1444
				text = ""
			intervals [50]:
				xmin = 37.1444
				xmax = 37.5544
				text = "five"
			intervals [51]:
				xmin = 37.5544
				xmax = 37.5844
				text = "or"
			intervals [52]:
				xmin = 37.5844
				xmax = 37.6144
				text = ""
			intervals [53]:
				xmin = 37.6144
				xmax = 38.2044
				text = "six"
			intervals [54]:
				xmin = 38.2044
				xmax = 39.0299
				text = ""
			intervals [55]:
				xmin = 39.0299
				xmax = 39.2299
				text = "and"
			intervals [56]:
				xmin = 39.2299
				xmax = 39.6099
				text = "then"
			intervals [57]:
				xmin = 39.6099
				xmax = 39.8999
				text = "you"
			intervals [58]:
				xmin = 39.8999
				xmax = 40.3276
				text = ""
			intervals [59]:
				xmin = 40.3276
				xmax = 40.5176
				text = "there"
			intervals [60]:
				xmin = 40.5176
				xmax = 40.6276
				text = "s"
			intervals [61]:
				xmin = 40.6276
				xmax = 41.0376
				text = "one"
			intervals [62]:
				xmin = 41.0376
				xmax = 41.6128
				text = ""
			intervals [63]:
				xmin = 41.6128
				xmax = 41.9128
				text = "first"
			intervals [64]:
				xmin = 41.9128
				xmax = 42.0428
				text = "who"
			intervals [65]:
				xmin = 42.0428
				xmax = 42.1828
				text = ""
			intervals [66]:
				xmin = 42.1828
				xmax = 42.3628
				text = "f"
			intervals [67]:
				xmin = 42.3628
				xmax = 42.4328
				text = ""
			intervals [68]:
				xmin = 42.4328
				xmax = 42.7428
				text = "first"
			intervals [69]:
				xmin = 42.7428
				xmax = 42.7728
				text = ""
			intervals [70]:
				xmin = 42.7728
				xmax = 43.0228
				text = "person"
			intervals [71]:
				xmin = 43.0228
				xmax = 43.1628
				text = "who"
			intervals [72]:
				xmin = 43.1628
				xmax = 43.4128
				text = "bes"
			intervals [73]:
				xmin = 43.4128
				xmax = 43.4428
				text = ""
			intervals [74]:
				xmin = 43.4428
				xmax = 43.6528
				text = "it"
			intervals [75]:
				xmin = 43.6528
				xmax = 44.0803
				text = ""
			intervals [76]:
				xmin = 44.0803
				xmax = 44.1803
				text = "and"
			intervals [77]:
				xmin = 44.1803
				xmax = 44.6203
				text = "then"
			intervals [78]:
				xmin = 44.6203
				xmax = 44.759
				text = ""
			intervals [79]:
				xmin = 44.759
				xmax = 44.889
				text = "the"
			intervals [80]:
				xmin = 44.889
				xmax = 45.189
				text = "rest"
			intervals [81]:
				xmin = 45.189
				xmax = 45.519
				text = "goes"
			intervals [82]:
				xmin = 45.519
				xmax = 45.589
				text = "and"
			intervals [83]:
				xmin = 45.589
				xmax = 46.179
				text = "hides"
			intervals [84]:
				xmin = 46.179
				xmax = 46.6665
				text = ""
			intervals [85]:
				xmin = 46.6665
				xmax = 46.7465
				text = "and"
			intervals [86]:
				xmin = 46.7465
				xmax = 47.1265
				text = "then"
			intervals [87]:
				xmin = 47.1265
				xmax = 47.5373
				text = ""
			intervals [88]:
				xmin = 47.5373
				xmax = 47.6173
				text = "the"
			intervals [89]:
				xmin = 47.6173
				xmax = 47.7873
				text = "p-"
			intervals [90]:
				xmin = 47.7873
				xmax = 47.8749
				text = ""
			intervals [91]:
				xmin = 47.8749
				xmax = 48.2349
				text = "person"
			intervals [92]:
				xmin = 48.2349
				xmax = 48.2949
				text = "say"
			intervals [93]:
				xmin = 48.2949
				xmax = 48.4249
				text = ""
			intervals [94]:
				xmin = 48.4249
				xmax = 48.5849
				text = "ready"
			intervals [95]:
				xmin = 48.5849
				xmax = 48.6949
				text = ""
			intervals [96]:
				xmin = 48.6949
				xmax = 48.7249
				text = "or"
			intervals [97]:
				xmin = 48.7249
				xmax = 48.9549
				text = "not"
			intervals [98]:
				xmin = 48.9549
				xmax = 48.9849
				text = ""
			intervals [99]:
				xmin = 48.9849
				xmax = 49.2149
				text = "here"
			intervals [100]:
				xmin = 49.2149
				xmax = 49.2749
				text = "i"
			intervals [101]:
				xmin = 49.2749
				xmax = 49.3049
				text = ""
			intervals [102]:
				xmin = 49.3049
				xmax = 49.5549
				text = "come"
			intervals [103]:
				xmin = 49.5549
				xmax = 49.8139
				text = ""
			intervals [104]:
				xmin = 49.8139
				xmax = 50.0739
				text = "and"
			intervals [105]:
				xmin = 50.0739
				xmax = 50.6539
				text = ""
			intervals [106]:
				xmin = 50.6539
				xmax = 51.0939
				text = "whoever"
			intervals [107]:
				xmin = 51.0939
				xmax = 51.1439
				text = ""
			intervals [108]:
				xmin = 51.1439
				xmax = 51.2639
				text = "s"
			intervals [109]:
				xmin = 51.2639
				xmax = 51.8539
				text = "last"
			intervals [110]:
				xmin = 51.8539
				xmax = 52.0316
				text = ""
			intervals [111]:
				xmin = 52.0316
				xmax = 52.1816
				text = "is"
			intervals [112]:
				xmin = 52.1816
				xmax = 52.2116
				text = ""
			intervals [113]:
				xmin = 52.2116
				xmax = 52.2716
				text = "the"
			intervals [114]:
				xmin = 52.2716
				xmax = 52.3116
				text = ""
			intervals [115]:
				xmin = 52.3116
				xmax = 52.7516
				text = "persons"
			intervals [116]:
				xmin = 52.7516
				xmax = 52.8816
				text = "who"
			intervals [117]:
				xmin = 52.8816
				xmax = 52.9416
				text = "s"
			intervals [118]:
				xmin = 52.9416
				xmax = 52.9816
				text = ""
			intervals [119]:
				xmin = 52.9816
				xmax = 53.1116
				text = "it"
			intervals [120]:
				xmin = 53.1116
				xmax = 53.4916
				text = ""
			intervals [121]:
				xmin = 53.4916
				xmax = 53.9116
				text = "next"
			intervals [122]:
				xmin = 53.9116
				xmax = 56.8524
				text = ""
			intervals [123]:
				xmin = 56.8524
				xmax = 56.9224
				text = "uh"
			intervals [124]:
				xmin = 56.9224
				xmax = 57.3524
				text = "well"
			intervals [125]:
				xmin = 57.3524
				xmax = 57.9323
				text = ""
			intervals [126]:
				xmin = 57.9323
				xmax = 58.0323
				text = "you"
			intervals [127]:
				xmin = 58.0323
				xmax = 58.4323
				text = "form"
			intervals [128]:
				xmin = 58.4323
				xmax = 58.5023
				text = "a"
			intervals [129]:
				xmin = 58.5023
				xmax = 59.0023
				text = "circle"
			intervals [130]:
				xmin = 59.0023
				xmax = 59.5217
				text = ""
			intervals [131]:
				xmin = 59.5217
				xmax = 59.5817
				text = "and"
			intervals [132]:
				xmin = 59.5817
				xmax = 59.7617
				text = "then"
			intervals [133]:
				xmin = 59.7617
				xmax = 59.8517
				text = "you"
			intervals [134]:
				xmin = 59.8517
				xmax = 60.1588
				text = ""
			intervals [135]:
				xmin = 60.1588
				xmax = 60.3288
				text = "sing"
			intervals [136]:
				xmin = 60.3288
				xmax = 60.3788
				text = "a"
			intervals [137]:
				xmin = 60.3788
				xmax = 60.4788
				text = ""
			intervals [138]:
				xmin = 60.4788
				xmax = 60.7988
				text = "song"
			intervals [139]:
				xmin = 60.7988
				xmax = 61.2423
				text = ""
			intervals [140]:
				xmin = 61.2423
				xmax = 61.3723
				text = "say"
			intervals [141]:
				xmin = 61.3723
				xmax = 61.5823
				text = "ring"
			intervals [142]:
				xmin = 61.5823
				xmax = 61.8523
				text = "around"
			intervals [143]:
				xmin = 61.8523
				xmax = 61.9723
				text = "the"
			intervals [144]:
				xmin = 61.9723
				xmax = 62.0123
				text = ""
			intervals [145]:
				xmin = 62.0123
				xmax = 62.2223
				text = "roses"
			intervals [146]:
				xmin = 62.2223
				xmax = 63.3923
				text = ""
			intervals [147]:
				xmin = 63.3923
				xmax = 63.4723
				text = "and"
			intervals [148]:
				xmin = 63.4723
				xmax = 63.6923
				text = ""
			intervals [149]:
				xmin = 63.6923
				xmax = 63.9223
				text = "then"
			intervals [150]:
				xmin = 63.9223
				xmax = 67.3792
				text = ""
			intervals [151]:
				xmin = 67.3792
				xmax = 67.7292
				text = "<unk>"
			intervals [152]:
				xmin = 67.7292
				xmax = 73.336
				text = ""
			intervals [153]:
				xmin = 73.336
				xmax = 73.816
				text = "um"
			intervals [154]:
				xmin = 73.816
				xmax = 74.6966
				text = ""
			intervals [155]:
				xmin = 74.6966
				xmax = 75.0766
				text = "peyton"
			intervals [156]:
				xmin = 75.0766
				xmax = 75.1066
				text = ""
			intervals [157]:
				xmin = 75.1066
				xmax = 75.6066
				text = "place"
			intervals [158]:
				xmin = 75.6066
				xmax = 76.0066
				text = ""
			intervals [159]:
				xmin = 76.0066
				xmax = 76.3466
				text = "and"
			intervals [160]:
				xmin = 76.3466
				xmax = 76.5993
				text = ""
			intervals [161]:
				xmin = 76.5993
				xmax = 77.3893
				text = "invaders"
			intervals [162]:
				xmin = 77.3893
				xmax = 88.8379
				text = ""
			intervals [163]:
				xmin = 88.8379
				xmax = 89.0679
				text = "yeah"
			intervals [164]:
				xmin = 89.0679
				xmax = 91.7709
				text = ""
			intervals [165]:
				xmin = 91.7709
				xmax = 91.8809
				text = "i"
			intervals [166]:
				xmin = 91.8809
				xmax = 92.1409
				text = "haven't"
			intervals [167]:
				xmin = 92.1409
				xmax = 92.3709
				text = "looked"
			intervals [168]:
				xmin = 92.3709
				xmax = 92.4309
				text = "at"
			intervals [169]:
				xmin = 92.4309
				xmax = 92.5209
				text = "it"
			intervals [170]:
				xmin = 92.5209
				xmax = 92.5809
				text = "in"
			intervals [171]:
				xmin = 92.5809
				xmax = 92.6209
				text = ""
			intervals [172]:
				xmin = 92.6209
				xmax = 92.8309
				text = "too"
			intervals [173]:
				xmin = 92.8309
				xmax = 93.2109
				text = "long"
			intervals [174]:
				xmin = 93.2109
				xmax = 93.2409
				text = ""
			intervals [175]:
				xmin = 93.2409
				xmax = 93.2709
				text = "i"
			intervals [176]:
				xmin = 93.2709
				xmax = 93.3009
				text = ""
			intervals [177]:
				xmin = 93.3009
				xmax = 93.5109
				text = "guess"
			intervals [178]:
				xmin = 93.5109
				xmax = 93.5409
				text = ""
			intervals [179]:
				xmin = 93.5409
				xmax = 93.6109
				text = "we"
			intervals [180]:
				xmin = 93.6109
				xmax = 93.6709
				text = ""
			intervals [181]:
				xmin = 93.6709
				xmax = 93.7109
				text = "<unk>"
			intervals [182]:
				xmin = 93.7109
				xmax = 93.8009
				text = ""
			intervals [183]:
				xmin = 93.8009
				xmax = 93.8709
				text = "see"
			intervals [184]:
				xmin = 93.8709
				xmax = 95.3485
				text = ""
			intervals [185]:
				xmin = 95.3485
				xmax = 95.7285
				text = "um"
			intervals [186]:
				xmin = 95.7285
				xmax = 99.654
				text = ""
			intervals [187]:
				xmin = 99.654
				xmax = 99.794
				text = "what"
			intervals [188]:
				xmin = 99.794
				xmax = 99.854
				text = "do"
			intervals [189]:
				xmin = 99.854
				xmax = 99.954
				text = "you"
			intervals [190]:
				xmin = 99.954
				xmax = 100.064
				text = "mean"
			intervals [191]:
				xmin = 100.064
				xmax = 100.234
				text = "like"
			intervals [192]:
				xmin = 100.234
				xmax = 100.284
				text = "a"
			intervals [193]:
				xmin = 100.284
				xmax = 100.754
				text = "preview"
			intervals [194]:
				xmin = 100.754
				xmax = 101.064
				text = "or"
			intervals [195]:
				xmin = 101.064
				xmax = 101.204
				text = "a"
			intervals [196]:
				xmin = 101.204
				xmax = 101.244
				text = ""
			intervals [197]:
				xmin = 101.244
				xmax = 101.274
				text = "uh"
			intervals [198]:
				xmin = 101.274
				xmax = 106.2299
				text = ""
			intervals [199]:
				xmin = 106.2299
				xmax = 106.5099
				text = "well"
			intervals [200]:
				xmin = 106.5099
				xmax = 107.0492
				text = ""
			intervals [201]:
				xmin = 107.0492
				xmax = 107.3592
				text = "um"
			intervals [202]:
				xmin = 107.3592
				xmax = 108.1404
				text = ""
			intervals [203]:
				xmin = 108.1404
				xmax = 108.3104
				text = "well"
			intervals [204]:
				xmin = 108.3104
				xmax = 108.6104
				text = "mon-"
			intervals [205]:
				xmin = 108.6104
				xmax = 108.8104
				text = ""
			intervals [206]:
				xmin = 108.8104
				xmax = 109.1404
				text = "well"
			intervals [207]:
				xmin = 109.1404
				xmax = 110.779
				text = ""
			intervals [208]:
				xmin = 110.779
				xmax = 111.159
				text = "monday"
			intervals [209]:
				xmin = 111.159
				xmax = 111.289
				text = "i"
			intervals [210]:
				xmin = 111.289
				xmax = 111.319
				text = ""
			intervals [211]:
				xmin = 111.319
				xmax = 111.549
				text = "saw"
			intervals [212]:
				xmin = 111.549
				xmax = 111.889
				text = "where"
			intervals [213]:
				xmin = 111.889
				xmax = 111.929
				text = ""
			intervals [214]:
				xmin = 111.929
				xmax = 112.259
				text = "um"
			intervals [215]:
				xmin = 112.259
				xmax = 113.4111
				text = ""
			intervals [216]:
				xmin = 113.4111
				xmax = 113.8511
				text = "norman"
			intervals [217]:
				xmin = 113.8511
				xmax = 114.3311
				text = "harrington"
			intervals [218]:
				xmin = 114.3311
				xmax = 114.5911
				text = "and"
			intervals [219]:
				xmin = 114.5911
				xmax = 114.6211
				text = ""
			intervals [220]:
				xmin = 114.6211
				xmax = 114.8011
				text = "uh"
			intervals [221]:
				xmin = 114.8011
				xmax = 115.0311
				text = "joe"
			intervals [222]:
				xmin = 115.0311
				xmax = 115.4911
				text = "rossi"
			intervals [223]:
				xmin = 115.4911
				xmax = 116.0149
				text = ""
			intervals [224]:
				xmin = 116.0149
				xmax = 116.1749
				text = "got"
			intervals [225]:
				xmin = 116.1749
				xmax = 116.3649
				text = "in"
			intervals [226]:
				xmin = 116.3649
				xmax = 116.4349
				text = "a"
			intervals [227]:
				xmin = 116.4349
				xmax = 116.4749
				text = ""
			intervals [228]:
				xmin = 116.4749
				xmax = 116.7949
				text = "um"
			intervals [229]:
				xmin = 116.7949
				xmax = 117.8744
				text = ""
			intervals [230]:
				xmin = 117.8744
				xmax = 117.9344
				text = "a"
			intervals [231]:
				xmin = 117.9344
				xmax = 117.9644
				text = ""
			intervals [232]:
				xmin = 117.9644
				xmax = 118.6044
				text = "accident"
			intervals [233]:
				xmin = 118.6044
				xmax = 118.6344
				text = ""
			intervals [234]:
				xmin = 118.6344
				xmax = 118.8144
				text = "with"
			intervals [235]:
				xmin = 118.8144
				xmax = 118.9044
				text = ""
			intervals [236]:
				xmin = 118.9044
				xmax = 119.2344
				text = "this"
			intervals [237]:
				xmin = 119.2344
				xmax = 119.5216
				text = ""
			intervals [238]:
				xmin = 119.5216
				xmax = 120.0316
				text = "oncoming"
			intervals [239]:
				xmin = 120.0316
				xmax = 120.4016
				text = "car"
			intervals [240]:
				xmin = 120.4016
				xmax = 120.6016
				text = ""
			intervals [241]:
				xmin = 120.6016
				xmax = 120.9916
				text = "and"
			intervals [242]:
				xmin = 120.9916
				xmax = 122.0481
				text = ""
			intervals [243]:
				xmin = 122.0481
				xmax = 122.1981
				text = "they"
			intervals [244]:
				xmin = 122.1981
				xmax = 122.4481
				text = "wasn't"
			intervals [245]:
				xmin = 122.4481
				xmax = 122.5081
				text = ""
			intervals [246]:
				xmin = 122.5081
				xmax = 122.8381
				text = "um"
			intervals [247]:
				xmin = 122.8381
				xmax = 122.9081
				text = ""
			intervals [248]:
				xmin = 122.9081
				xmax = 123.1981
				text = "norman"
			intervals [249]:
				xmin = 123.1981
				xmax = 123.2881
				text = "he"
			intervals [250]:
				xmin = 123.2881
				xmax = 123.4581
				text = "didn't"
			intervals [251]:
				xmin = 123.4581
				xmax = 123.5581
				text = "get"
			intervals [252]:
				xmin = 123.5581
				xmax = 123.7181
				text = "hurt"
			intervals [253]:
				xmin = 123.7181
				xmax = 123.7481
				text = ""
			intervals [254]:
				xmin = 123.7481
				xmax = 123.9281
				text = "too"
			intervals [255]:
				xmin = 123.9281
				xmax = 124.2081
				text = "bad"
			intervals [256]:
				xmin = 124.2081
				xmax = 124.2481
				text = ""
			intervals [257]:
				xmin = 124.2481
				xmax = 124.3481
				text = "but"
			intervals [258]:
				xmin = 124.3481
				xmax = 124.4181
				text = ""
			intervals [259]:
				xmin = 124.4181
				xmax = 124.6081
				text = "joe"
			intervals [260]:
				xmin = 124.6081
				xmax = 124.9781
				text = "rossi"
			intervals [261]:
				xmin = 124.9781
				xmax = 125.3881
				text = "did"
			intervals [262]:
				xmin = 125.3881
				xmax = 126.2758
				text = ""
			intervals [263]:
				xmin = 126.2758
				xmax = 126.5758
				text = "and"
			intervals [264]:
				xmin = 126.5758
				xmax = 128.5997
				text = ""
			intervals [265]:
				xmin = 128.5997
				xmax = 128.6997
				text = "and"
			intervals [266]:
				xmin = 128.6997
				xmax = 128.7297
				text = ""
			intervals [267]:
				xmin = 128.7297
				xmax = 129.0297
				text = "then"
			intervals [268]:
				xmin = 129.0297
				xmax = 129.3497
				text = "um"
			intervals [269]:
				xmin = 129.3497
				xmax = 132.1865
				text = ""
			intervals [270]:
				xmin = 132.1865
				xmax = 132.5865
				text = "well"
			intervals [271]:
				xmin = 132.5865
				xmax = 132.6565
				text = ""
			intervals [272]:
				xmin = 132.6565
				xmax = 132.9365
				text = "uh"
			intervals [273]:
				xmin = 132.9365
				xmax = 133.9181
				text = ""
			intervals [274]:
				xmin = 133.9181
				xmax = 134.1681
				text = "norman"
			intervals [275]:
				xmin = 134.1681
				xmax = 134.2781
				text = "he"
			intervals [276]:
				xmin = 134.2781
				xmax = 134.6681
				text = "came"
			intervals [277]:
				xmin = 134.6681
				xmax = 135.0381
				text = "home"
			intervals [278]:
				xmin = 135.0381
				xmax = 135.7928
				text = ""
			intervals [279]:
				xmin = 135.7928
				xmax = 135.9428
				text = "that"
			intervals [280]:
				xmin = 135.9428
				xmax = 136.0328
				text = ""
			intervals [281]:
				xmin = 136.0328
				xmax = 136.1828
				text = "was"
			intervals [282]:
				xmin = 136.1828
				xmax = 136.2328
				text = ""
			intervals [283]:
				xmin = 136.2328
				xmax = 136.4228
				text = "all"
			intervals [284]:
				xmin = 136.4228
				xmax = 145.0647
				text = ""
			intervals [285]:
				xmin = 145.0647
				xmax = 145.6747
				text = "uh"
			intervals [286]:
				xmin = 145.6747
				xmax = 148.5974
				text = ""
			intervals [287]:
				xmin = 148.5974
				xmax = 148.7074
				text = "well"
			intervals [288]:
				xmin = 148.7074
				xmax = 148.9774
				text = "if"
			intervals [289]:
				xmin = 148.9774
				xmax = 149.1959
				text = ""
			intervals [290]:
				xmin = 149.1959
				xmax = 149.2759
				text = "i"
			intervals [291]:
				xmin = 149.2759
				xmax = 149.3859
				text = "mean"
			intervals [292]:
				xmin = 149.3859
				xmax = 149.5459
				text = "if"
			intervals [293]:
				xmin = 149.5459
				xmax = 149.5759
				text = "i"
			intervals [294]:
				xmin = 149.5759
				xmax = 149.7759
				text = "haven't"
			intervals [295]:
				xmin = 149.7759
				xmax = 149.8859
				text = "seen"
			intervals [296]:
				xmin = 149.8859
				xmax = 149.9459
				text = "it"
			intervals [297]:
				xmin = 149.9459
				xmax = 150.0059
				text = "in"
			intervals [298]:
				xmin = 150.0059
				xmax = 150.0359
				text = "a"
			intervals [299]:
				xmin = 150.0359
				xmax = 150.1859
				text = "long"
			intervals [300]:
				xmin = 150.1859
				xmax = 150.4259
				text = "time"
			intervals [301]:
				xmin = 150.4259
				xmax = 150.4859
				text = ""
			intervals [302]:
				xmin = 150.4859
				xmax = 150.5559
				text = "do"
			intervals [303]:
				xmin = 150.5559
				xmax = 150.6059
				text = "i"
			intervals [304]:
				xmin = 150.6059
				xmax = 150.8259
				text = "still"
			intervals [305]:
				xmin = 150.8259
				xmax = 150.9359
				text = "have"
			intervals [306]:
				xmin = 150.9359
				xmax = 150.9659
				text = ""
			intervals [307]:
				xmin = 150.9659
				xmax = 151.0859
				text = "to"
			intervals [308]:
				xmin = 151.0859
				xmax = 151.1159
				text = ""
			intervals [309]:
				xmin = 151.1159
				xmax = 151.2759
				text = "give"
			intervals [310]:
				xmin = 151.2759
				xmax = 151.3859
				text = "you"
			intervals [311]:
				xmin = 151.3859
				xmax = 152.6331
				text = ""
			intervals [312]:
				xmin = 152.6331
				xmax = 152.8131
				text = "mm"
			intervals [313]:
				xmin = 152.8131
				xmax = 155.1586
				text = ""
			intervals [314]:
				xmin = 155.1586
				xmax = 155.4786
				text = "um"
			intervals [315]:
				xmin = 155.4786
				xmax = 160.1675
				text = ""
			intervals [316]:
				xmin = 160.1675
				xmax = 160.2075
				text = "i"
			intervals [317]:
				xmin = 160.2075
				xmax = 160.6675
				text = "can't"
			intervals [318]:
				xmin = 160.6675
				xmax = 161.7999
				text = ""
			intervals [319]:
				xmin = 161.7999
				xmax = 161.9399
				text = "oh"
			intervals [320]:
				xmin = 161.9399
				xmax = 162.0999
				text = "it"
			intervals [321]:
				xmin = 162.0999
				xmax = 162.1499
				text = "s"
			intervals [322]:
				xmin = 162.1499
				xmax = 162.5399
				text = "about"
			intervals [323]:
				xmin = 162.5399
				xmax = 163.0826
				text = ""
			intervals [324]:
				xmin = 163.0826
				xmax = 163.4826
				text = "um"
			intervals [325]:
				xmin = 163.4826
				xmax = 164.1443
				text = ""
			intervals [326]:
				xmin = 164.1443
				xmax = 164.4043
				text = "these"
			intervals [327]:
				xmin = 164.4043
				xmax = 164.4543
				text = ""
			intervals [328]:
				xmin = 164.4543
				xmax = 165.0743
				text = "aliens"
			intervals [329]:
				xmin = 165.0743
				xmax = 165.2543
				text = "from"
			intervals [330]:
				xmin = 165.2543
				xmax = 165.3643
				text = "the"
			intervals [331]:
				xmin = 165.3643
				xmax = 165.5927
				text = ""
			intervals [332]:
				xmin = 165.5927
				xmax = 165.7827
				text = "this"
			intervals [333]:
				xmin = 165.7827
				xmax = 166.2427
				text = "planet"
			intervals [334]:
				xmin = 166.2427
				xmax = 166.3727
				text = ""
			intervals [335]:
				xmin = 166.3727
				xmax = 166.5627
				text = "and"
			intervals [336]:
				xmin = 166.5627
				xmax = 166.8127
				text = "this"
			intervals [337]:
				xmin = 166.8127
				xmax = 166.8427
				text = ""
			intervals [338]:
				xmin = 166.8427
				xmax = 167.1927
				text = "um"
			intervals [339]:
				xmin = 167.1927
				xmax = 169.4274
				text = ""
			intervals [340]:
				xmin = 169.4274
				xmax = 169.7174
				text = "this"
			intervals [341]:
				xmin = 169.7174
				xmax = 169.7774
				text = ""
			intervals [342]:
				xmin = 169.7774
				xmax = 170.1474
				text = "man"
			intervals [343]:
				xmin = 170.1474
				xmax = 170.1974
				text = ""
			intervals [344]:
				xmin = 170.1974
				xmax = 170.3074
				text = "from"
			intervals [345]:
				xmin = 170.3074
				xmax = 170.4274
				text = ""
			intervals [346]:
				xmin = 170.4274
				xmax = 170.6874
				text = "earth"
			intervals [347]:
				xmin = 170.6874
				xmax = 170.7174
				text = ""
			intervals [348]:
				xmin = 170.7174
				xmax = 170.8474
				text = "he"
			intervals [349]:
				xmin = 170.8474
				xmax = 170.9374
				text = "s"
			intervals [350]:
				xmin = 170.9374
				xmax = 171.3574
				text = "trying"
			intervals [351]:
				xmin = 171.3574
				xmax = 171.4474
				text = "to"
			intervals [352]:
				xmin = 171.4474
				xmax = 171.4874
				text = ""
			intervals [353]:
				xmin = 171.4874
				xmax = 171.9074
				text = "um"
			intervals [354]:
				xmin = 171.9074
				xmax = 173.1954
				text = ""
			intervals [355]:
				xmin = 173.1954
				xmax = 173.2654
				text = "t"
			intervals [356]:
				xmin = 173.2654
				xmax = 173.5598
				text = ""
			intervals [357]:
				xmin = 173.5598
				xmax = 173.8698
				text = "tell"
			intervals [358]:
				xmin = 173.8698
				xmax = 173.9898
				text = "you"
			intervals [359]:
				xmin = 173.9898
				xmax = 174.1798
				text = "know"
			intervals [360]:
				xmin = 174.1798
				xmax = 174.2398
				text = ""
			intervals [361]:
				xmin = 174.2398
				xmax = 174.5198
				text = "tell"
			intervals [362]:
				xmin = 174.5198
				xmax = 174.8198
				text = "people"
			intervals [363]:
				xmin = 174.8198
				xmax = 175.1498
				text = "about"
			intervals [364]:
				xmin = 175.1498
				xmax = 175.2498
				text = ""
			intervals [365]:
				xmin = 175.2498
				xmax = 175.4098
				text = "them"
			intervals [366]:
				xmin = 175.4098
				xmax = 175.5698
				text = "but"
			intervals [367]:
				xmin = 175.5698
				xmax = 176.0128
				text = ""
			intervals [368]:
				xmin = 176.0128
				xmax = 176.0528
				text = "i"
			intervals [369]:
				xmin = 176.0528
				xmax = 176.3028
				text = "mean"
			intervals [370]:
				xmin = 176.3028
				xmax = 176.4028
				text = "he"
			intervals [371]:
				xmin = 176.4028
				xmax = 176.5128
				text = ""
			intervals [372]:
				xmin = 176.5128
				xmax = 176.9328
				text = "tells"
			intervals [373]:
				xmin = 176.9328
				xmax = 177.0728
				text = "'em"
			intervals [374]:
				xmin = 177.0728
				xmax = 177.5413
				text = ""
			intervals [375]:
				xmin = 177.5413
				xmax = 177.7913
				text = "and"
			intervals [376]:
				xmin = 177.7913
				xmax = 177.9213
				text = "he"
			intervals [377]:
				xmin = 177.9213
				xmax = 178.4513
				text = "finds"
			intervals [378]:
				xmin = 178.4513
				xmax = 178.9313
				text = "clues"
			intervals [379]:
				xmin = 178.9313
				xmax = 179.2013
				text = "but"
			intervals [380]:
				xmin = 179.2013
				xmax = 179.374
				text = ""
			intervals [381]:
				xmin = 179.374
				xmax = 179.574
				text = "some"
			intervals [382]:
				xmin = 179.574
				xmax = 179.814
				text = "people"
			intervals [383]:
				xmin = 179.814
				xmax = 180.034
				text = "won't"
			intervals [384]:
				xmin = 180.034
				xmax = 180.464
				text = "believe"
			intervals [385]:
				xmin = 180.464
				xmax = 180.584
				text = "him"
			intervals [386]:
				xmin = 180.584
				xmax = 181.2625
				text = ""
			intervals [387]:
				xmin = 181.2625
				xmax = 181.3425
				text = "and"
			intervals [388]:
				xmin = 181.3425
				xmax = 181.4825
				text = "so"
			intervals [389]:
				xmin = 181.4825
				xmax = 181.6025
				text = "he"
			intervals [390]:
				xmin = 181.6025
				xmax = 181.9525
				text = "goes"
			intervals [391]:
				xmin = 181.9525
				xmax = 182.1325
				text = "on"
			intervals [392]:
				xmin = 182.1325
				xmax = 182.4025
				text = "on"
			intervals [393]:
				xmin = 182.4025
				xmax = 182.5525
				text = "til"
			intervals [394]:
				xmin = 182.5525
				xmax = 182.6825
				text = "he"
			intervals [395]:
				xmin = 182.6825
				xmax = 182.8825
				text = "can"
			intervals [396]:
				xmin = 182.8825
				xmax = 183.0025
				text = ""
			intervals [397]:
				xmin = 183.0025
				xmax = 183.0925
				text = "you"
			intervals [398]:
				xmin = 183.0925
				xmax = 183.2625
				text = "know"
			intervals [399]:
				xmin = 183.2625
				xmax = 183.3625
				text = ""
			intervals [400]:
				xmin = 183.3625
				xmax = 183.6425
				text = "find"
			intervals [401]:
				xmin = 183.6425
				xmax = 183.7125
				text = "a"
			intervals [402]:
				xmin = 183.7125
				xmax = 183.9925
				text = "clue"
			intervals [403]:
				xmin = 183.9925
				xmax = 193.7176
				text = ""
			intervals [404]:
				xmin = 193.7176
				xmax = 194.0076
				text = "no"
			intervals [405]:
				xmin = 194.0076
				xmax = 196.0368
				text = ""
			intervals [406]:
				xmin = 196.0368
				xmax = 196.1368
				text = "mm"
			intervals [407]:
				xmin = 196.1368
				xmax = 199.0947
				text = ""
			intervals [408]:
				xmin = 199.0947
				xmax = 199.2947
				text = "no"
			intervals [409]:
				xmin = 199.2947
				xmax = 204.1664
				text = ""
			intervals [410]:
				xmin = 204.1664
				xmax = 204.5464
				text = "well"
			intervals [411]:
				xmin = 204.5464
				xmax = 205.1741
				text = ""
			intervals [412]:
				xmin = 205.1741
				xmax = 205.5241
				text = "um"
			intervals [413]:
				xmin = 205.5241
				xmax = 208.0842
				text = ""
			intervals [414]:
				xmin = 208.0842
				xmax = 208.1842
				text = "well"
			intervals [415]:
				xmin = 208.1842
				xmax = 208.3842
				text = "it"
			intervals [416]:
				xmin = 208.3842
				xmax = 208.4142
				text = "s"
			intervals [417]:
				xmin = 208.4142
				xmax = 208.4642
				text = ""
			intervals [418]:
				xmin = 208.4642
				xmax = 209.0942
				text = "large"
			intervals [419]:
				xmin = 209.0942
				xmax = 209.2342
				text = "and"
			intervals [420]:
				xmin = 209.2342
				xmax = 209.3842
				text = "it"
			intervals [421]:
				xmin = 209.3842
				xmax = 209.7542
				text = "has"
			intervals [422]:
				xmin = 209.7542
				xmax = 210.9584
				text = ""
			intervals [423]:
				xmin = 210.9584
				xmax = 211.0484
				text = "it"
			intervals [424]:
				xmin = 211.0484
				xmax = 211.1084
				text = ""
			intervals [425]:
				xmin = 211.1084
				xmax = 211.2084
				text = "s"
			intervals [426]:
				xmin = 211.2084
				xmax = 211.9837
				text = ""
			intervals [427]:
				xmin = 211.9837
				xmax = 212.1137
				text = "it"
			intervals [428]:
				xmin = 212.1137
				xmax = 212.1937
				text = "s"
			intervals [429]:
				xmin = 212.1937
				xmax = 212.4637
				text = "mixed"
			intervals [430]:
				xmin = 212.4637
				xmax = 212.6337
				text = "with"
			intervals [431]:
				xmin = 212.6337
				xmax = 212.7137
				text = "a"
			intervals [432]:
				xmin = 212.7137
				xmax = 212.8837
				text = "lot"
			intervals [433]:
				xmin = 212.8837
				xmax = 212.9637
				text = "of"
			intervals [434]:
				xmin = 212.9637
				xmax = 213.6937
				text = "students"
			intervals [435]:
				xmin = 213.6937
				xmax = 214.2357
				text = ""
			intervals [436]:
				xmin = 214.2357
				xmax = 214.5457
				text = "and"
			intervals [437]:
				xmin = 214.5457
				xmax = 217.4905
				text = ""
			intervals [438]:
				xmin = 217.4905
				xmax = 217.6705
				text = "it"
			intervals [439]:
				xmin = 217.6705
				xmax = 217.7205
				text = "s"
			intervals [440]:
				xmin = 217.7205
				xmax = 217.8305
				text = ""
			intervals [441]:
				xmin = 217.8305
				xmax = 217.9205
				text = "it"
			intervals [442]:
				xmin = 217.9205
				xmax = 218.0005
				text = "s"
			intervals [443]:
				xmin = 218.0005
				xmax = 218.0405
				text = ""
			intervals [444]:
				xmin = 218.0405
				xmax = 218.2705
				text = "about"
			intervals [445]:
				xmin = 218.2705
				xmax = 218.3005
				text = ""
			intervals [446]:
				xmin = 218.3005
				xmax = 218.4505
				text = "it"
			intervals [447]:
				xmin = 218.4505
				xmax = 218.4905
				text = "s"
			intervals [448]:
				xmin = 218.4905
				xmax = 218.7305
				text = "about"
			intervals [449]:
				xmin = 218.7305
				xmax = 218.8605
				text = ""
			intervals [450]:
				xmin = 218.8605
				xmax = 218.9805
				text = "one"
			intervals [451]:
				xmin = 218.9805
				xmax = 219.0705
				text = "of"
			intervals [452]:
				xmin = 219.0705
				xmax = 219.1605
				text = "the"
			intervals [453]:
				xmin = 219.1605
				xmax = 219.4205
				text = "best"
			intervals [454]:
				xmin = 219.4205
				xmax = 219.7205
				text = "schools"
			intervals [455]:
				xmin = 219.7205
				xmax = 219.8905
				text = "in"
			intervals [456]:
				xmin = 219.8905
				xmax = 220.4905
				text = "washington"
			intervals [457]:
				xmin = 220.4905
				xmax = 223.5908
				text = ""
			intervals [458]:
				xmin = 223.5908
				xmax = 223.7008
				text = "n-"
			intervals [459]:
				xmin = 223.7008
				xmax = 224.0502
				text = ""
			intervals [460]:
				xmin = 224.0502
				xmax = 224.3002
				text = "um"
			intervals [461]:
				xmin = 224.3002
				xmax = 224.8202
				text = "subjects"
			intervals [462]:
				xmin = 224.8202
				xmax = 225.0469
				text = ""
			intervals [463]:
				xmin = 225.0469
				xmax = 225.3369
				text = "um"
			intervals [464]:
				xmin = 225.3369
				xmax = 225.6324
				text = ""
			intervals [465]:
				xmin = 225.6324
				xmax = 225.7824
				text = "<unk>"
			intervals [466]:
				xmin = 225.7824
				xmax = 226.5683
				text = ""
			intervals [467]:
				xmin = 226.5683
				xmax = 227.1483
				text = "english"
			intervals [468]:
				xmin = 227.1483
				xmax = 228.0683
				text = "biology"
			intervals [469]:
				xmin = 228.0683
				xmax = 228.4763
				text = ""
			intervals [470]:
				xmin = 228.4763
				xmax = 228.8163
				text = "um"
			intervals [471]:
				xmin = 228.8163
				xmax = 229.0863
				text = "world"
			intervals [472]:
				xmin = 229.0863
				xmax = 229.6863
				text = "history"
			intervals [473]:
				xmin = 229.6863
				xmax = 230.3663
				text = ""
			intervals [474]:
				xmin = 230.3663
				xmax = 230.7363
				text = "physical"
			intervals [475]:
				xmin = 230.7363
				xmax = 230.7663
				text = ""
			intervals [476]:
				xmin = 230.7663
				xmax = 231.6363
				text = "education"
			intervals [477]:
				xmin = 231.6363
				xmax = 232.4788
				text = ""
			intervals [478]:
				xmin = 232.4788
				xmax = 232.7188
				text = "um"
			intervals [479]:
				xmin = 232.7188
				xmax = 232.7688
				text = ""
			intervals [480]:
				xmin = 232.7688
				xmax = 233.4988
				text = "typewriting"
			intervals [481]:
				xmin = 233.4988
				xmax = 233.5288
				text = "i"
			intervals [482]:
				xmin = 233.5288
				xmax = 233.9188
				text = "and"
			intervals [483]:
				xmin = 233.9188
				xmax = 235.1371
				text = ""
			intervals [484]:
				xmin = 235.1371
				xmax = 235.3571
				text = "and"
			intervals [485]:
				xmin = 235.3571
				xmax = 235.6071
				text = "record"
			intervals [486]:
				xmin = 235.6071
				xmax = 235.9471
				text = "keeping"
			intervals [487]:
				xmin = 235.9471
				xmax = 246.7029
				text = ""
			intervals [488]:
				xmin = 246.7029
				xmax = 246.7529
				text = "i"
			intervals [489]:
				xmin = 246.7529
				xmax = 246.9529
				text = "guess"
			intervals [490]:
				xmin = 246.9529
				xmax = 247.0229
				text = "the"
			intervals [491]:
				xmin = 247.0229
				xmax = 247.2029
				text = "most"
			intervals [492]:
				xmin = 247.2029
				xmax = 247.2929
				text = ""
			intervals [493]:
				xmin = 247.2929
				xmax = 247.5129
				text = "things"
			intervals [494]:
				xmin = 247.5129
				xmax = 247.5729
				text = "i"
			intervals [495]:
				xmin = 247.5729
				xmax = 247.7629
				text = "did"
			intervals [496]:
				xmin = 247.7629
				xmax = 247.8729
				text = "was"
			intervals [497]:
				xmin = 247.8729
				xmax = 247.9229
				text = ""
			intervals [498]:
				xmin = 247.9229
				xmax = 248.2029
				text = "stay"
			intervals [499]:
				xmin = 248.2029
				xmax = 248.2529
				text = ""
			intervals [500]:
				xmin = 248.2529
				xmax = 248.5229
				text = "stay"
			intervals [501]:
				xmin = 248.5229
				xmax = 248.6229
				text = "in"
			intervals [502]:
				xmin = 248.6229
				xmax = 248.7229
				text = "the"
			intervals [503]:
				xmin = 248.7229
				xmax = 249.2229
				text = "house"
			intervals [504]:
				xmin = 249.2229
				xmax = 249.693
				text = ""
			intervals [505]:
				xmin = 249.693
				xmax = 249.833
				text = "cause"
			intervals [506]:
				xmin = 249.833
				xmax = 249.883
				text = "i"
			intervals [507]:
				xmin = 249.883
				xmax = 250.013
				text = "didn't"
			intervals [508]:
				xmin = 250.013
				xmax = 250.063
				text = ""
			intervals [509]:
				xmin = 250.063
				xmax = 250.303
				text = "play"
			intervals [510]:
				xmin = 250.303
				xmax = 250.383
				text = "a"
			intervals [511]:
				xmin = 250.383
				xmax = 250.413
				text = ""
			intervals [512]:
				xmin = 250.413
				xmax = 250.553
				text = "lot"
			intervals [513]:
				xmin = 250.553
				xmax = 258.5865
				text = ""
			intervals [514]:
				xmin = 258.5865
				xmax = 258.6965
				text = "oh"
			intervals [515]:
				xmin = 258.6965
				xmax = 259.3157
				text = ""
			intervals [516]:
				xmin = 259.3157
				xmax = 259.6057
				text = "yes"
			intervals [517]:
				xmin = 259.6057
				xmax = 259.9657
				text = ""
			intervals [518]:
				xmin = 259.9657
				xmax = 260.2057
				text = "<unk>"
			intervals [519]:
				xmin = 260.2057
				xmax = 262.5688
				text = ""
			intervals [520]:
				xmin = 262.5688
				xmax = 262.8188
				text = "uh"
			intervals [521]:
				xmin = 262.8188
				xmax = 267.5217
				text = ""
			intervals [522]:
				xmin = 267.5217
				xmax = 267.6117
				text = "<unk>"
			intervals [523]:
				xmin = 267.6117
				xmax = 269.6215
				text = ""
			intervals [524]:
				xmin = 269.6215
				xmax = 270.2215
				text = "um"
			intervals [525]:
				xmin = 270.2215
				xmax = 270.4804
				text = ""
			intervals [526]:
				xmin = 270.4804
				xmax = 270.8604
				text = "no"
			intervals [527]:
				xmin = 270.8604
				xmax = 277.4117
				text = ""
			intervals [528]:
				xmin = 277.4117
				xmax = 277.8017
				text = "well"
			intervals [529]:
				xmin = 277.8017
				xmax = 278.2915
				text = ""
			intervals [530]:
				xmin = 278.2915
				xmax = 278.5815
				text = "um"
			intervals [531]:
				xmin = 278.5815
				xmax = 279.5337
				text = ""
			intervals [532]:
				xmin = 279.5337
				xmax = 279.6337
				text = "i"
			intervals [533]:
				xmin = 279.6337
				xmax = 279.9137
				text = "say"
			intervals [534]:
				xmin = 279.9137
				xmax = 279.9837
				text = "it"
			intervals [535]:
				xmin = 279.9837
				xmax = 280.1537
				text = ""
			intervals [536]:
				xmin = 280.1537
				xmax = 280.2337
				text = "it"
			intervals [537]:
				xmin = 280.2337
				xmax = 280.2637
				text = ""
			intervals [538]:
				xmin = 280.2637
				xmax = 280.4637
				text = "s"
			intervals [539]:
				xmin = 280.4637
				xmax = 280.6637
				text = "in"
			intervals [540]:
				xmin = 280.6637
				xmax = 281.2137
				text = "biology"
			intervals [541]:
				xmin = 281.2137
				xmax = 281.4637
				text = "well"
			intervals [542]:
				xmin = 281.4637
				xmax = 281.7237
				text = "these"
			intervals [543]:
				xmin = 281.7237
				xmax = 282.1537
				text = "boys"
			intervals [544]:
				xmin = 282.1537
				xmax = 282.3152
				text = ""
			intervals [545]:
				xmin = 282.3152
				xmax = 282.4352
				text = "they"
			intervals [546]:
				xmin = 282.4352
				xmax = 282.6352
				text = "don't"
			intervals [547]:
				xmin = 282.6352
				xmax = 282.7652
				text = "do"
			intervals [548]:
				xmin = 282.7652
				xmax = 282.9452
				text = "their"
			intervals [549]:
				xmin = 282.9452
				xmax = 283.4152
				text = "work"
			intervals [550]:
				xmin = 283.4152
				xmax = 283.7892
				text = ""
			intervals [551]:
				xmin = 283.7892
				xmax = 284.1692
				text = "and"
			intervals [552]:
				xmin = 284.1692
				xmax = 284.3492
				text = "she"
			intervals [553]:
				xmin = 284.3492
				xmax = 284.6192
				text = "gets"
			intervals [554]:
				xmin = 284.6192
				xmax = 284.8192
				text = "up"
			intervals [555]:
				xmin = 284.8192
				xmax = 284.9792
				text = "and"
			intervals [556]:
				xmin = 284.9792
				xmax = 285.0992
				text = "she"
			intervals [557]:
				xmin = 285.0992
				xmax = 285.2592
				text = "just"
			intervals [558]:
				xmin = 285.2592
				xmax = 285.6092
				text = "holler"
			intervals [559]:
				xmin = 285.6092
				xmax = 285.6692
				text = "at"
			intervals [560]:
				xmin = 285.6692
				xmax = 285.7292
				text = "'em"
			intervals [561]:
				xmin = 285.7292
				xmax = 285.7992
				text = ""
			intervals [562]:
				xmin = 285.7992
				xmax = 285.9092
				text = "you"
			intervals [563]:
				xmin = 285.9092
				xmax = 285.9692
				text = "know"
			intervals [564]:
				xmin = 285.9692
				xmax = 286.1192
				text = "if"
			intervals [565]:
				xmin = 286.1192
				xmax = 286.2792
				text = "like"
			intervals [566]:
				xmin = 286.2792
				xmax = 286.488
				text = ""
			intervals [567]:
				xmin = 286.488
				xmax = 286.548
				text = "at"
			intervals [568]:
				xmin = 286.548
				xmax = 286.768
				text = "least"
			intervals [569]:
				xmin = 286.768
				xmax = 287.158
				text = "anything"
			intervals [570]:
				xmin = 287.158
				xmax = 287.288
				text = "they"
			intervals [571]:
				xmin = 287.288
				xmax = 287.348
				text = ""
			intervals [572]:
				xmin = 287.348
				xmax = 287.568
				text = "do"
			intervals [573]:
				xmin = 287.568
				xmax = 288.0298
				text = ""
			intervals [574]:
				xmin = 288.0298
				xmax = 288.2098
				text = "she"
			intervals [575]:
				xmin = 288.2098
				xmax = 288.2498
				text = "s"
			intervals [576]:
				xmin = 288.2498
				xmax = 288.5498
				text = "holler"
			intervals [577]:
				xmin = 288.5498
				xmax = 288.6798
				text = "she"
			intervals [578]:
				xmin = 288.6798
				xmax = 289.0098
				text = "hollered"
			intervals [579]:
				xmin = 289.0098
				xmax = 289.0798
				text = "at"
			intervals [580]:
				xmin = 289.0798
				xmax = 289.2398
				text = ""
			intervals [581]:
				xmin = 289.2398
				xmax = 289.2998
				text = "'em"
			intervals [582]:
				xmin = 289.2998
				xmax = 292.9155
				text = ""
			intervals [583]:
				xmin = 292.9155
				xmax = 293.1555
				text = "yeah"
			intervals [584]:
				xmin = 293.1555
				xmax = 293.2155
				text = "i"
			intervals [585]:
				xmin = 293.2155
				xmax = 293.4155
				text = "think"
			intervals [586]:
				xmin = 293.4155
				xmax = 293.4755
				text = "it"
			intervals [587]:
				xmin = 293.4755
				xmax = 293.6455
				text = "was"
			intervals [588]:
				xmin = 293.6455
				xmax = 293.8355
				text = "fair"
			intervals [589]:
				xmin = 293.8355
				xmax = 294.0555
				text = "cause"
			intervals [590]:
				xmin = 294.0555
				xmax = 294.1355
				text = "they"
			intervals [591]:
				xmin = 294.1355
				xmax = 294.3855
				text = "weren't"
			intervals [592]:
				xmin = 294.3855
				xmax = 294.4155
				text = ""
			intervals [593]:
				xmin = 294.4155
				xmax = 294.5455
				text = "you"
			intervals [594]:
				xmin = 294.5455
				xmax = 294.6755
				text = "know"
			intervals [595]:
				xmin = 294.6755
				xmax = 294.7955
				text = "they"
			intervals [596]:
				xmin = 294.7955
				xmax = 295.0155
				text = "weren't"
			intervals [597]:
				xmin = 295.0155
				xmax = 295.2055
				text = "doing"
			intervals [598]:
				xmin = 295.2055
				xmax = 295.3155
				text = "what"
			intervals [599]:
				xmin = 295.3155
				xmax = 295.3955
				text = "they"
			intervals [600]:
				xmin = 295.3955
				xmax = 295.8955
				text = "supposed"
			intervals [601]:
				xmin = 295.8955
				xmax = 296.0455
				text = "to"
			intervals [602]:
				xmin = 296.0455
				xmax = 301.947
				text = ""
			intervals [603]:
				xmin = 301.947
				xmax = 302.507
				text = "um"
			intervals [604]:
				xmin = 302.507
				xmax = 306.0641
				text = ""
			intervals [605]:
				xmin = 306.0641
				xmax = 306.2541
				text = "the"
			intervals [606]:
				xmin = 306.2541
				xmax = 306.5741
				text = ""
			intervals [607]:
				xmin = 306.5741
				xmax = 306.7641
				text = "let"
			intervals [608]:
				xmin = 306.7641
				xmax = 306.8641
				text = "s"
			intervals [609]:
				xmin = 306.8641
				xmax = 306.9341
				text = ""
			intervals [610]:
				xmin = 306.9341
				xmax = 307.0041
				text = "see"
			intervals [611]:
				xmin = 307.0041
				xmax = 307.2693
				text = ""
			intervals [612]:
				xmin = 307.2693
				xmax = 307.5293
				text = "best"
			intervals [613]:
				xmin = 307.5293
				xmax = 307.7693
				text = "teacher"
			intervals [614]:
				xmin = 307.7693
				xmax = 307.7993
				text = "i"
			intervals [615]:
				xmin = 307.7993
				xmax = 308.0293
				text = "had"
			intervals [616]:
				xmin = 308.0293
				xmax = 308.1693
				text = "was"
			intervals [617]:
				xmin = 308.1693
				xmax = 308.3893
				text = "miss"
			intervals [618]:
				xmin = 308.3893
				xmax = 309.0293
				text = "rdx"
			intervals [619]:
				xmin = 309.0293
				xmax = 309.1593
				text = ""
			intervals [620]:
				xmin = 309.1593
				xmax = 309.2893
				text = "she"
			intervals [621]:
				xmin = 309.2893
				xmax = 309.3593
				text = "s"
			intervals [622]:
				xmin = 309.3593
				xmax = 309.3893
				text = "a"
			intervals [623]:
				xmin = 309.3893
				xmax = 309.6593
				text = "sewing"
			intervals [624]:
				xmin = 309.6593
				xmax = 309.6993
				text = ""
			intervals [625]:
				xmin = 309.6993
				xmax = 310.0493
				text = "teacher"
			intervals [626]:
				xmin = 310.0493
				xmax = 313.3292
				text = ""
			intervals [627]:
				xmin = 313.3292
				xmax = 313.4392
				text = "mm"
			intervals [628]:
				xmin = 313.4392
				xmax = 313.5292
				text = ""
			intervals [629]:
				xmin = 313.5292
				xmax = 313.7192
				text = "cause"
			intervals [630]:
				xmin = 313.7192
				xmax = 313.8592
				text = "she"
			intervals [631]:
				xmin = 313.8592
				xmax = 314.1192
				text = ""
			intervals [632]:
				xmin = 314.1192
				xmax = 314.3292
				text = "she"
			intervals [633]:
				xmin = 314.3292
				xmax = 314.5192
				text = "got"
			intervals [634]:
				xmin = 314.5192
				xmax = 314.7692
				text = "along"
			intervals [635]:
				xmin = 314.7692
				xmax = 314.9292
				text = "with"
			intervals [636]:
				xmin = 314.9292
				xmax = 315.5792
				text = "everybody"
			intervals [637]:
				xmin = 315.5792
				xmax = 316.5091
				text = ""
			intervals [638]:
				xmin = 316.5091
				xmax = 316.6891
				text = "she"
			intervals [639]:
				xmin = 316.6891
				xmax = 316.8891
				text = "wasn't"
			intervals [640]:
				xmin = 316.8891
				xmax = 317.0391
				text = ""
			intervals [641]:
				xmin = 317.0391
				xmax = 317.3791
				text = "mean"
			intervals [642]:
				xmin = 317.3791
				xmax = 323.9076
				text = ""
			intervals [643]:
				xmin = 323.9076
				xmax = 324.1376
				text = "no"
			intervals [644]:
				xmin = 324.1376
				xmax = 325.7265
				text = ""
			intervals [645]:
				xmin = 325.7265
				xmax = 325.8965
				text = "mm"
			intervals [646]:
				xmin = 325.8965
				xmax = 333.5918
				text = ""
			intervals [647]:
				xmin = 333.5918
				xmax = 333.7318
				text = "no"
			intervals [648]:
				xmin = 333.7318
				xmax = 346.7057
				text = ""
			intervals [649]:
				xmin = 346.7057
				xmax = 346.8257
				text = "you"
			intervals [650]:
				xmin = 346.8257
				xmax = 346.9657
				text = "say"
			intervals [651]:
				xmin = 346.9657
				xmax = 347.1457
				text = "who"
			intervals [652]:
				xmin = 347.1457
				xmax = 347.3357
				text = "are"
			intervals [653]:
				xmin = 347.3357
				xmax = 347.4357
				text = ""
			intervals [654]:
				xmin = 347.4357
				xmax = 347.5457
				text = "they"
			intervals [655]:
				xmin = 347.5457
				xmax = 351.1828
				text = ""
			intervals [656]:
				xmin = 351.1828
				xmax = 351.3128
				text = "and"
			intervals [657]:
				xmin = 351.3128
				xmax = 351.5328
				text = "just"
			intervals [658]:
				xmin = 351.5328
				xmax = 351.7536
				text = ""
			intervals [659]:
				xmin = 351.7536
				xmax = 352.0636
				text = "well"
			intervals [660]:
				xmin = 352.0636
				xmax = 352.0936
				text = ""
			intervals [661]:
				xmin = 352.0936
				xmax = 352.2236
				text = "at"
			intervals [662]:
				xmin = 352.2236
				xmax = 352.4236
				text = "just"
			intervals [663]:
				xmin = 352.4236
				xmax = 352.5436
				text = "at"
			intervals [664]:
				xmin = 352.5436
				xmax = 352.9536
				text = "school"
			intervals [665]:
				xmin = 352.9536
				xmax = 353.0036
				text = ""
			intervals [666]:
				xmin = 353.0036
				xmax = 353.3536
				text = "cause"
			intervals [667]:
				xmin = 353.3536
				xmax = 353.461
				text = ""
			intervals [668]:
				xmin = 353.461
				xmax = 353.631
				text = "that"
			intervals [669]:
				xmin = 353.631
				xmax = 353.701
				text = "s"
			intervals [670]:
				xmin = 353.701
				xmax = 353.771
				text = "the"
			intervals [671]:
				xmin = 353.771
				xmax = 353.901
				text = "only"
			intervals [672]:
				xmin = 353.901
				xmax = 354.171
				text = "time"
			intervals [673]:
				xmin = 354.171
				xmax = 354.231
				text = "i"
			intervals [674]:
				xmin = 354.231
				xmax = 354.291
				text = ""
			intervals [675]:
				xmin = 354.291
				xmax = 354.551
				text = "see"
			intervals [676]:
				xmin = 354.551
				xmax = 354.641
				text = "'em"
			intervals [677]:
				xmin = 354.641
				xmax = 355.6447
				text = ""
			intervals [678]:
				xmin = 355.6447
				xmax = 355.7047
				text = "i"
			intervals [679]:
				xmin = 355.7047
				xmax = 355.9447
				text = "don't"
			intervals [680]:
				xmin = 355.9447
				xmax = 356.1347
				text = "see"
			intervals [681]:
				xmin = 356.1347
				xmax = 356.3347
				text = "'em"
			intervals [682]:
				xmin = 356.3347
				xmax = 356.6629
				text = ""
			intervals [683]:
				xmin = 356.6629
				xmax = 356.9429
				text = "after"
			intervals [684]:
				xmin = 356.9429
				xmax = 357.0029
				text = "you"
			intervals [685]:
				xmin = 357.0029
				xmax = 357.1229
				text = "know"
			intervals [686]:
				xmin = 357.1229
				xmax = 357.4029
				text = "after"
			intervals [687]:
				xmin = 357.4029
				xmax = 357.6929
				text = "school"
			intervals [688]:
				xmin = 357.6929
				xmax = 357.9029
				text = ""
			intervals [689]:
				xmin = 357.9029
				xmax = 357.9529
				text = "i"
			intervals [690]:
				xmin = 357.9529
				xmax = 357.9829
				text = ""
			intervals [691]:
				xmin = 357.9829
				xmax = 358.0729
				text = "don't"
			intervals [692]:
				xmin = 358.0729
				xmax = 358.1029
				text = ""
			intervals [693]:
				xmin = 358.1029
				xmax = 358.3329
				text = "see"
			intervals [694]:
				xmin = 358.3329
				xmax = 358.3929
				text = "'em"
			intervals [695]:
				xmin = 358.3929
				xmax = 365.8016
				text = ""
			intervals [696]:
				xmin = 365.8016
				xmax = 366.2916
				text = "um"
			intervals [697]:
				xmin = 366.2916
				xmax = 366.8274
				text = ""
			intervals [698]:
				xmin = 366.8274
				xmax = 367.2474
				text = "no"
			intervals [699]:
				xmin = 367.2474
				xmax = 372.9064
				text = ""
			intervals [700]:
				xmin = 372.9064
				xmax = 373.1664
				text = "no"
			intervals [701]:
				xmin = 373.1664
				xmax = 388.036
				text = ""
			intervals [702]:
				xmin = 388.036
				xmax = 388.366
				text = "no"
			intervals [703]:
				xmin = 388.366
				xmax = 388.5106
				text = ""
			intervals [704]:
				xmin = 388.5106
				xmax = 388.6206
				text = "mm-mm"
			intervals [705]:
				xmin = 388.6206
				xmax = 396.6778
				text = ""
			intervals [706]:
				xmin = 396.6778
				xmax = 396.8078
				text = "if"
			intervals [707]:
				xmin = 396.8078
				xmax = 396.9678
				text = "he"
			intervals [708]:
				xmin = 396.9678
				xmax = 397.3478
				text = "wants"
			intervals [709]:
				xmin = 397.3478
				xmax = 397.5178
				text = "to"
			intervals [710]:
				xmin = 397.5178
				xmax = 402.5142
				text = ""
			intervals [711]:
				xmin = 402.5142
				xmax = 402.7342
				text = "mm"
			intervals [712]:
				xmin = 402.7342
				xmax = 404.5581
				text = ""
			intervals [713]:
				xmin = 404.5581
				xmax = 404.6381
				text = "i"
			intervals [714]:
				xmin = 404.6381
				xmax = 404.8581
				text = "don't"
			intervals [715]:
				xmin = 404.8581
				xmax = 404.9781
				text = "know"
			intervals [716]:
				xmin = 404.9781
				xmax = 405.0881
				text = "he"
			intervals [717]:
				xmin = 405.0881
				xmax = 405.1181
				text = ""
			intervals [718]:
				xmin = 405.1181
				xmax = 405.1781
				text = "do"
			intervals [719]:
				xmin = 405.1781
				xmax = 405.2381
				text = ""
			intervals [720]:
				xmin = 405.2381
				xmax = 405.3681
				text = "he"
			intervals [721]:
				xmin = 405.3681
				xmax = 405.6381
				text = "doesn't"
			intervals [722]:
				xmin = 405.6381
				xmax = 405.7281
				text = "have"
			intervals [723]:
				xmin = 405.7281
				xmax = 405.7881
				text = "to"
			intervals [724]:
				xmin = 405.7881
				xmax = 405.8781
				text = "do"
			intervals [725]:
				xmin = 405.8781
				xmax = 405.9381
				text = "a"
			intervals [726]:
				xmin = 405.9381
				xmax = 406.3881
				text = "particular"
			intervals [727]:
				xmin = 406.3881
				xmax = 406.4481
				text = ""
			intervals [728]:
				xmin = 406.4481
				xmax = 406.7381
				text = "thing"
			intervals [729]:
				xmin = 406.7381
				xmax = 415.3193
				text = ""
			intervals [730]:
				xmin = 415.3193
				xmax = 415.4193
				text = "a"
			intervals [731]:
				xmin = 415.4193
				xmax = 415.8193
				text = "nurse"
			intervals [732]:
				xmin = 415.8193
				xmax = 416.8458
				text = ""
			intervals [733]:
				xmin = 416.8458
				xmax = 416.9258
				text = "mm"
			intervals [734]:
				xmin = 416.9258
				xmax = 424.0861
				text = ""
			intervals [735]:
				xmin = 424.0861
				xmax = 424.2761
				text = "well"
			intervals [736]:
				xmin = 424.2761
				xmax = 424.3361
				text = "you"
			intervals [737]:
				xmin = 424.3361
				xmax = 424.4261
				text = "have"
			intervals [738]:
				xmin = 424.4261
				xmax = 424.4861
				text = ""
			intervals [739]:
				xmin = 424.4861
				xmax = 424.5761
				text = "like"
			intervals [740]:
				xmin = 424.5761
				xmax = 424.6061
				text = ""
			intervals [741]:
				xmin = 424.6061
				xmax = 424.8961
				text = "four"
			intervals [742]:
				xmin = 424.8961
				xmax = 425.5761
				text = "years"
			intervals [743]:
				xmin = 425.5761
				xmax = 428.9795
				text = ""
			intervals [744]:
				xmin = 428.9795
				xmax = 429.1495
				text = "a"
			intervals [745]:
				xmin = 429.1495
				xmax = 429.1795
				text = ""
			intervals [746]:
				xmin = 429.1795
				xmax = 429.2995
				text = "nurse"
			intervals [747]:
				xmin = 429.2995
				xmax = 429.4195
				text = ""
			intervals [748]:
				xmin = 429.4195
				xmax = 429.5995
				text = "she"
			intervals [749]:
				xmin = 429.5995
				xmax = 429.6295
				text = ""
			intervals [750]:
				xmin = 429.6295
				xmax = 430.1095
				text = "helps"
			intervals [751]:
				xmin = 430.1095
				xmax = 430.1695
				text = ""
			intervals [752]:
				xmin = 430.1695
				xmax = 430.5495
				text = "um"
			intervals [753]:
				xmin = 430.5495
				xmax = 431.1089
				text = ""
			intervals [754]:
				xmin = 431.1089
				xmax = 431.3889
				text = "people"
			intervals [755]:
				xmin = 431.3889
				xmax = 431.6589
				text = "who"
			intervals [756]:
				xmin = 431.6589
				xmax = 431.7989
				text = ""
			intervals [757]:
				xmin = 431.7989
				xmax = 431.9689
				text = "in"
			intervals [758]:
				xmin = 431.9689
				xmax = 432.1689
				text = "need"
			intervals [759]:
				xmin = 432.1689
				xmax = 432.2789
				text = "of"
			intervals [760]:
				xmin = 432.2789
				xmax = 432.3189
				text = ""
			intervals [761]:
				xmin = 432.3189
				xmax = 432.8189
				text = "help"
			intervals [762]:
				xmin = 432.8189
				xmax = 439.249
				text = ""
			intervals [763]:
				xmin = 439.249
				xmax = 439.429
				text = "put"
			intervals [764]:
				xmin = 439.429
				xmax = 439.489
				text = "it"
			intervals [765]:
				xmin = 439.489
				xmax = 439.649
				text = "in"
			intervals [766]:
				xmin = 439.649
				xmax = 439.769
				text = "the"
			intervals [767]:
				xmin = 439.769
				xmax = 440.019
				text = "bank"
			intervals [768]:
				xmin = 440.019
				xmax = 442.070
				text = ""
			intervals [769]:
				xmin = 442.070
				xmax = 442.280
				text = "hm"
			intervals [770]:
				xmin = 442.280
				xmax = 450.1943
				text = ""
			intervals [771]:
				xmin = 450.1943
				xmax = 450.5543
				text = "like"
			intervals [772]:
				xmin = 450.5543
				xmax = 450.6143
				text = "at"
			intervals [773]:
				xmin = 450.6143
				xmax = 451.1543
				text = "home"
			intervals [774]:
				xmin = 451.1543
				xmax = 451.1843
				text = ""
			intervals [775]:
				xmin = 451.1843
				xmax = 451.2143
				text = "or"
			intervals [776]:
				xmin = 451.2143
				xmax = 453.7323
				text = ""
			intervals [777]:
				xmin = 453.7323
				xmax = 454.0023
				text = "oh"
			intervals [778]:
				xmin = 454.0023
				xmax = 455.1344
				text = ""
			intervals [779]:
				xmin = 455.1344
				xmax = 455.5144
				text = "well"
			intervals [780]:
				xmin = 455.5144
				xmax = 455.9319
				text = ""
			intervals [781]:
				xmin = 455.9319
				xmax = 456.2219
				text = "first"
			intervals [782]:
				xmin = 456.2219
				xmax = 456.4119
				text = "thing"
			intervals [783]:
				xmin = 456.4119
				xmax = 456.4919
				text = "i"
			intervals [784]:
				xmin = 456.4919
				xmax = 456.7419
				text = "do"
			intervals [785]:
				xmin = 456.7419
				xmax = 456.7919
				text = "i"
			intervals [786]:
				xmin = 456.7919
				xmax = 456.8319
				text = ""
			intervals [787]:
				xmin = 456.8319
				xmax = 457.0219
				text = "help"
			intervals [788]:
				xmin = 457.0219
				xmax = 457.0919
				text = "my"
			intervals [789]:
				xmin = 457.0919
				xmax = 457.4819
				text = "mother"
			intervals [790]:
				xmin = 457.4819
				xmax = 457.6519
				text = ""
			intervals [791]:
				xmin = 457.6519
				xmax = 458.1919
				text = "cook"
			intervals [792]:
				xmin = 458.1919
				xmax = 459.035
				text = ""
			intervals [793]:
				xmin = 459.035
				xmax = 459.185
				text = "and"
			intervals [794]:
				xmin = 459.185
				xmax = 459.245
				text = ""
			intervals [795]:
				xmin = 459.245
				xmax = 459.585
				text = "then"
			intervals [796]:
				xmin = 459.585
				xmax = 459.8113
				text = ""
			intervals [797]:
				xmin = 459.8113
				xmax = 459.9513
				text = "like"
			intervals [798]:
				xmin = 459.9513
				xmax = 459.9913
				text = ""
			intervals [799]:
				xmin = 459.9913
				xmax = 460.2613
				text = "that"
			intervals [800]:
				xmin = 460.2613
				xmax = 460.561
				text = ""
			intervals [801]:
				xmin = 460.561
				xmax = 460.911
				text = "<unk>"
			intervals [802]:
				xmin = 460.911
				xmax = 461.8544
				text = ""
			intervals [803]:
				xmin = 461.8544
				xmax = 462.3144
				text = "uh"
			intervals [804]:
				xmin = 462.3144
				xmax = 463.3744
				text = ""
			intervals [805]:
				xmin = 463.3744
				xmax = 463.9244
				text = "um"
			intervals [806]:
				xmin = 463.9244
				xmax = 464.6047
				text = ""
			intervals [807]:
				xmin = 464.6047
				xmax = 464.8047
				text = "then"
			intervals [808]:
				xmin = 464.8047
				xmax = 464.9047
				text = "we"
			intervals [809]:
				xmin = 464.9047
				xmax = 465.0747
				text = "uh"
			intervals [810]:
				xmin = 465.0747
				xmax = 465.2347
				text = ""
			intervals [811]:
				xmin = 465.2347
				xmax = 465.4447
				text = "guess"
			intervals [812]:
				xmin = 465.4447
				xmax = 465.5047
				text = "i"
			intervals [813]:
				xmin = 465.5047
				xmax = 465.9347
				text = "wash"
			intervals [814]:
				xmin = 465.9347
				xmax = 466.0147
				text = "the"
			intervals [815]:
				xmin = 466.0147
				xmax = 466.4847
				text = "dishes"
			intervals [816]:
				xmin = 466.4847
				xmax = 466.5747
				text = "and"
			intervals [817]:
				xmin = 466.5747
				xmax = 466.6747
				text = "then"
			intervals [818]:
				xmin = 466.6747
				xmax = 466.8647
				text = "after"
			intervals [819]:
				xmin = 466.8647
				xmax = 467.1447
				text = "that"
			intervals [820]:
				xmin = 467.1447
				xmax = 468.0983
				text = ""
			intervals [821]:
				xmin = 468.0983
				xmax = 468.3183
				text = "well"
			intervals [822]:
				xmin = 468.3183
				xmax = 468.3783
				text = "for"
			intervals [823]:
				xmin = 468.3783
				xmax = 468.4583
				text = ""
			intervals [824]:
				xmin = 468.4583
				xmax = 468.7783
				text = "about"
			intervals [825]:
				xmin = 468.7783
				xmax = 468.9578
				text = ""
			intervals [826]:
				xmin = 468.9578
				xmax = 469.1578
				text = "two"
			intervals [827]:
				xmin = 469.1578
				xmax = 469.3778
				text = "hours"
			intervals [828]:
				xmin = 469.3778
				xmax = 469.4078
				text = ""
			intervals [829]:
				xmin = 469.4078
				xmax = 469.4678
				text = "and"
			intervals [830]:
				xmin = 469.4678
				xmax = 469.4978
				text = "a"
			intervals [831]:
				xmin = 469.4978
				xmax = 469.7678
				text = "half"
			intervals [832]:
				xmin = 469.7678
				xmax = 469.7978
				text = ""
			intervals [833]:
				xmin = 469.7978
				xmax = 470.0178
				text = "until"
			intervals [834]:
				xmin = 470.0178
				xmax = 470.1778
				text = "my"
			intervals [835]:
				xmin = 470.1778
				xmax = 470.2078
				text = ""
			intervals [836]:
				xmin = 470.2078
				xmax = 470.4078
				text = "um"
			intervals [837]:
				xmin = 470.4078
				xmax = 470.6878
				text = "brothers"
			intervals [838]:
				xmin = 470.6878
				xmax = 470.7178
				text = ""
			intervals [839]:
				xmin = 470.7178
				xmax = 471.0378
				text = "s"
			intervals [840]:
				xmin = 471.0378
				xmax = 471.1678
				text = "go"
			intervals [841]:
				xmin = 471.1678
				xmax = 471.2578
				text = "to"
			intervals [842]:
				xmin = 471.2578
				xmax = 471.5178
				text = "bed"
			intervals [843]:
				xmin = 471.5178
				xmax = 471.5678
				text = "i"
			intervals [844]:
				xmin = 471.5678
				xmax = 471.7378
				text = "help"
			intervals [845]:
				xmin = 471.7378
				xmax = 471.8178
				text = ""
			intervals [846]:
				xmin = 471.8178
				xmax = 472.0278
				text = "them"
			intervals [847]:
				xmin = 472.0278
				xmax = 472.441
				text = ""
			intervals [848]:
				xmin = 472.441
				xmax = 472.601
				text = "<unk>"
			intervals [849]:
				xmin = 472.601
				xmax = 472.7663
				text = ""
			intervals [850]:
				xmin = 472.7663
				xmax = 473.0063
				text = "then"
			intervals [851]:
				xmin = 473.0063
				xmax = 473.0863
				text = "we"
			intervals [852]:
				xmin = 473.0863
				xmax = 473.1163
				text = ""
			intervals [853]:
				xmin = 473.1163
				xmax = 473.2563
				text = "um"
			intervals [854]:
				xmin = 473.2563
				xmax = 473.5923
				text = ""
			intervals [855]:
				xmin = 473.5923
				xmax = 473.6823
				text = "<unk>"
			intervals [856]:
				xmin = 473.6823
				xmax = 473.7939
				text = ""
			intervals [857]:
				xmin = 473.7939
				xmax = 473.8239
				text = "i"
			intervals [858]:
				xmin = 473.8239
				xmax = 474.0839
				text = "mop"
			intervals [859]:
				xmin = 474.0839
				xmax = 474.1839
				text = "the"
			intervals [860]:
				xmin = 474.1839
				xmax = 474.2939
				text = ""
			intervals [861]:
				xmin = 474.2939
				xmax = 474.5639
				text = "floors"
			intervals [862]:
				xmin = 474.5639
				xmax = 474.8665
				text = ""
			intervals [863]:
				xmin = 474.8665
				xmax = 475.0065
				text = "things"
			intervals [864]:
				xmin = 475.0065
				xmax = 475.1765
				text = ""
			intervals [865]:
				xmin = 475.1765
				xmax = 475.2765
				text = "like"
			intervals [866]:
				xmin = 475.2765
				xmax = 475.3365
				text = ""
			intervals [867]:
				xmin = 475.3365
				xmax = 475.5165
				text = "that"
			intervals [868]:
				xmin = 475.5165
				xmax = 480.748
				text = ""
			intervals [869]:
				xmin = 480.748
				xmax = 480.818
				text = "by"
			intervals [870]:
				xmin = 480.818
				xmax = 481.098
				text = "being"
			intervals [871]:
				xmin = 481.098
				xmax = 481.688
				text = "together"
			intervals [872]:
				xmin = 481.688
				xmax = 482.4073
				text = ""
			intervals [873]:
				xmin = 482.4073
				xmax = 482.7773
				text = "something"
			intervals [874]:
				xmin = 482.7773
				xmax = 483.6104
				text = ""
			intervals [875]:
				xmin = 483.6104
				xmax = 483.8204
				text = "new"
			intervals [876]:
				xmin = 483.8204
				xmax = 484.2004
				text = "years"
			intervals [877]:
				xmin = 484.2004
				xmax = 488.0938
				text = ""
			intervals [878]:
				xmin = 488.0938
				xmax = 488.5838
				text = "uh"
			intervals [879]:
				xmin = 488.5838
				xmax = 490.5894
				text = ""
			intervals [880]:
				xmin = 490.5894
				xmax = 490.7794
				text = "we"
			intervals [881]:
				xmin = 490.7794
				xmax = 491.0594
				text = "um"
			intervals [882]:
				xmin = 491.0594
				xmax = 491.2399
				text = ""
			intervals [883]:
				xmin = 491.2399
				xmax = 491.5199
				text = "most"
			intervals [884]:
				xmin = 491.5199
				xmax = 491.5799
				text = "of"
			intervals [885]:
				xmin = 491.5799
				xmax = 491.6399
				text = "the"
			intervals [886]:
				xmin = 491.6399
				xmax = 491.8099
				text = "time"
			intervals [887]:
				xmin = 491.8099
				xmax = 491.8999
				text = "we"
			intervals [888]:
				xmin = 491.8999
				xmax = 492.2699
				text = "goes"
			intervals [889]:
				xmin = 492.2699
				xmax = 492.4999
				text = "out"
			intervals [890]:
				xmin = 492.4999
				xmax = 492.720
				text = ""
			intervals [891]:
				xmin = 492.720
				xmax = 492.820
				text = "on"
			intervals [892]:
				xmin = 492.820
				xmax = 492.880
				text = ""
			intervals [893]:
				xmin = 492.880
				xmax = 493.250
				text = "easter"
			intervals [894]:
				xmin = 493.250
				xmax = 494.4421
				text = ""
			intervals [895]:
				xmin = 494.4421
				xmax = 494.8321
				text = "and"
			intervals [896]:
				xmin = 494.8321
				xmax = 495.4288
				text = ""
			intervals [897]:
				xmin = 495.4288
				xmax = 495.5388
				text = "on"
			intervals [898]:
				xmin = 495.5388
				xmax = 495.6588
				text = "new"
			intervals [899]:
				xmin = 495.6588
				xmax = 495.8488
				text = "years"
			intervals [900]:
				xmin = 495.8488
				xmax = 495.9488
				text = "my"
			intervals [901]:
				xmin = 495.9488
				xmax = 496.2088
				text = "mother"
			intervals [902]:
				xmin = 496.2088
				xmax = 496.2688
				text = "and"
			intervals [903]:
				xmin = 496.2688
				xmax = 496.3288
				text = ""
			intervals [904]:
				xmin = 496.3288
				xmax = 496.5888
				text = "father"
			intervals [905]:
				xmin = 496.5888
				xmax = 496.7388
				text = "go"
			intervals [906]:
				xmin = 496.7388
				xmax = 496.8288
				text = "out"
			intervals [907]:
				xmin = 496.8288
				xmax = 496.8888
				text = "and"
			intervals [908]:
				xmin = 496.8888
				xmax = 496.9488
				text = "we"
			intervals [909]:
				xmin = 496.9488
				xmax = 497.1388
				text = "just"
			intervals [910]:
				xmin = 497.1388
				xmax = 497.4088
				text = "stays"
			intervals [911]:
				xmin = 497.4088
				xmax = 497.4588
				text = ""
			intervals [912]:
				xmin = 497.4588
				xmax = 497.7288
				text = "home"
			intervals [913]:
				xmin = 497.7288
				xmax = 501.8508
				text = ""
			intervals [914]:
				xmin = 501.8508
				xmax = 502.0508
				text = "hm"
			intervals [915]:
				xmin = 502.0508
				xmax = 503.5729
				text = ""
			intervals [916]:
				xmin = 503.5729
				xmax = 504.1629
				text = "um"
			intervals [917]:
				xmin = 504.1629
				xmax = 504.8738
				text = ""
			intervals [918]:
				xmin = 504.8738
				xmax = 505.0138
				text = "<unk>"
			intervals [919]:
				xmin = 505.0138
				xmax = 505.4656
				text = ""
			intervals [920]:
				xmin = 505.4656
				xmax = 505.7256
				text = "like"
			intervals [921]:
				xmin = 505.7256
				xmax = 505.7556
				text = "a"
			intervals [922]:
				xmin = 505.7556
				xmax = 506.3612
				text = ""
			intervals [923]:
				xmin = 506.3612
				xmax = 506.4612
				text = "oh"
			intervals [924]:
				xmin = 506.4612
				xmax = 506.6812
				text = ""
			intervals [925]:
				xmin = 506.6812
				xmax = 506.7812
				text = "let"
			intervals [926]:
				xmin = 506.7812
				xmax = 506.8212
				text = "s"
			intervals [927]:
				xmin = 506.8212
				xmax = 506.8512
				text = ""
			intervals [928]:
				xmin = 506.8512
				xmax = 506.9212
				text = "see"
			intervals [929]:
				xmin = 506.9212
				xmax = 507.2077
				text = ""
			intervals [930]:
				xmin = 507.2077
				xmax = 507.2877
				text = "a"
			intervals [931]:
				xmin = 507.2877
				xmax = 507.7777
				text = "radio"
			intervals [932]:
				xmin = 507.7777
				xmax = 507.8077
				text = "i"
			intervals [933]:
				xmin = 507.8077
				xmax = 507.9177
				text = ""
			intervals [934]:
				xmin = 507.9177
				xmax = 508.2177
				text = "guess"
			intervals [935]:
				xmin = 508.2177
				xmax = 514.562
				text = ""
			intervals [936]:
				xmin = 514.562
				xmax = 514.932
				text = "well"
			intervals [937]:
				xmin = 514.932
				xmax = 524.0585
				text = ""
			intervals [938]:
				xmin = 524.0585
				xmax = 524.1985
				text = "a"
			intervals [939]:
				xmin = 524.1985
				xmax = 524.6685
				text = "doll"
			intervals [940]:
				xmin = 524.6685
				xmax = 528.5518
				text = ""
			intervals [941]:
				xmin = 528.5518
				xmax = 528.7818
				text = "well"
			intervals [942]:
				xmin = 528.7818
				xmax = 528.8618
				text = ""
			intervals [943]:
				xmin = 528.8618
				xmax = 529.0218
				text = "she"
			intervals [944]:
				xmin = 529.0218
				xmax = 529.1118
				text = "was"
			intervals [945]:
				xmin = 529.1118
				xmax = 529.4218
				text = "about"
			intervals [946]:
				xmin = 529.4218
				xmax = 531.3955
				text = ""
			intervals [947]:
				xmin = 531.3955
				xmax = 531.6455
				text = "um"
			intervals [948]:
				xmin = 531.6455
				xmax = 532.3145
				text = ""
			intervals [949]:
				xmin = 532.3145
				xmax = 532.8545
				text = "two"
			intervals [950]:
				xmin = 532.8545
				xmax = 533.8143
				text = ""
			intervals [951]:
				xmin = 533.8143
				xmax = 534.0043
				text = "two"
			intervals [952]:
				xmin = 534.0043
				xmax = 534.5443
				text = "inches"
			intervals [953]:
				xmin = 534.5443
				xmax = 534.8192
				text = ""
			intervals [954]:
				xmin = 534.8192
				xmax = 534.9692
				text = "i"
			intervals [955]:
				xmin = 534.9692
				xmax = 535.2192
				text = "guess"
			intervals [956]:
				xmin = 535.2192
				xmax = 535.2792
				text = ""
			intervals [957]:
				xmin = 535.2792
				xmax = 535.4292
				text = "no"
			intervals [958]:
				xmin = 535.4292
				xmax = 535.5992
				text = "three"
			intervals [959]:
				xmin = 535.5992
				xmax = 535.9192
				text = "inches"
			intervals [960]:
				xmin = 535.9192
				xmax = 536.2992
				text = "tall"
			intervals [961]:
				xmin = 536.2992
				xmax = 536.4888
				text = ""
			intervals [962]:
				xmin = 536.4888
				xmax = 536.6588
				text = "she"
			intervals [963]:
				xmin = 536.6588
				xmax = 536.8288
				text = "had"
			intervals [964]:
				xmin = 536.8288
				xmax = 536.8788
				text = ""
			intervals [965]:
				xmin = 536.8788
				xmax = 537.1788
				text = "black"
			intervals [966]:
				xmin = 537.1788
				xmax = 537.2488
				text = ""
			intervals [967]:
				xmin = 537.2488
				xmax = 537.4588
				text = "hair"
			intervals [968]:
				xmin = 537.4588
				xmax = 538.7817
				text = ""
			intervals [969]:
				xmin = 538.7817
				xmax = 539.2817
				text = "and"
			intervals [970]:
				xmin = 539.2817
				xmax = 541.4361
				text = ""
			intervals [971]:
				xmin = 541.4361
				xmax = 541.5661
				text = "sh-"
			intervals [972]:
				xmin = 541.5661
				xmax = 541.7933
				text = ""
			intervals [973]:
				xmin = 541.7933
				xmax = 541.9433
				text = "she"
			intervals [974]:
				xmin = 541.9433
				xmax = 542.1033
				text = "was"
			intervals [975]:
				xmin = 542.1033
				xmax = 542.3733
				text = "um"
			intervals [976]:
				xmin = 542.3733
				xmax = 543.4249
				text = ""
			intervals [977]:
				xmin = 543.4249
				xmax = 543.5049
				text = "she"
			intervals [978]:
				xmin = 543.5049
				xmax = 543.6149
				text = "was"
			intervals [979]:
				xmin = 543.6149
				xmax = 543.6449
				text = "a"
			intervals [980]:
				xmin = 543.6449
				xmax = 543.6749
				text = ""
			intervals [981]:
				xmin = 543.6749
				xmax = 544.0349
				text = "colored"
			intervals [982]:
				xmin = 544.0349
				xmax = 544.3049
				text = "doll"
			intervals [983]:
				xmin = 544.3049
				xmax = 553.751
				text = ""
			intervals [984]:
				xmin = 553.751
				xmax = 554.091
				text = "no"
			intervals [985]:
				xmin = 554.091
				xmax = 561.7013
				text = ""
			intervals [986]:
				xmin = 561.7013
				xmax = 561.7913
				text = "yeah"
			intervals [987]:
				xmin = 561.7913
				xmax = 561.9313
				text = "i"
			intervals [988]:
				xmin = 561.9313
				xmax = 562.0313
				text = "say"
			intervals [989]:
				xmin = 562.0313
				xmax = 562.1213
				text = "the"
			intervals [990]:
				xmin = 562.1213
				xmax = 562.2013
				text = ""
			intervals [991]:
				xmin = 562.2013
				xmax = 562.4313
				text = "thame-"
			intervals [992]:
				xmin = 562.4313
				xmax = 562.4613
				text = ""
			intervals [993]:
				xmin = 562.4613
				xmax = 562.7713
				text = "same"
			intervals [994]:
				xmin = 562.7713
				xmax = 562.9213
				text = "thing"
			intervals [995]:
				xmin = 562.9213
				xmax = 563.0113
				text = "it"
			intervals [996]:
				xmin = 563.0113
				xmax = 563.0813
				text = "s"
			intervals [997]:
				xmin = 563.0813
				xmax = 563.2513
				text = "gonna"
			intervals [998]:
				xmin = 563.2513
				xmax = 563.5913
				text = "happen"
			intervals [999]:
				xmin = 563.5913
				xmax = 563.7613
				text = "just"
			intervals [1000]:
				xmin = 563.7613
				xmax = 563.9413
				text = "gonna"
			intervals [1001]:
				xmin = 563.9413
				xmax = 564.2213
				text = "happen"
			intervals [1002]:
				xmin = 564.2213
				xmax = 564.3513
				text = ""
			intervals [1003]:
				xmin = 564.3513
				xmax = 564.5813
				text = "can't"
			intervals [1004]:
				xmin = 564.5813
				xmax = 564.9713
				text = "prevent"
			intervals [1005]:
				xmin = 564.9713
				xmax = 565.0113
				text = ""
			intervals [1006]:
				xmin = 565.0113
				xmax = 565.1213
				text = "it"
			intervals [1007]:
				xmin = 565.1213
				xmax = 566.9
				text = ""
	item [4]:
		class = "IntervalTier"
		name = "DCA_se2_ag1_f_06 - phones"
		xmin = 0.0
		xmax = 566.9
		intervals: size = 2263
			intervals [1]:
				xmin = 0.0
				xmax = 6.5828
				text = ""
			intervals [2]:
				xmin = 6.5828
				xmax = 6.6128
				text = "sil"
			intervals [3]:
				xmin = 6.6128
				xmax = 6.7328
				text = "AH1"
			intervals [4]:
				xmin = 6.7328
				xmax = 6.9528
				text = "M"
			intervals [5]:
				xmin = 6.9528
				xmax = 6.9828
				text = "sp"
			intervals [6]:
				xmin = 6.9828
				xmax = 7.1828
				text = "HH"
			intervals [7]:
				xmin = 7.1828
				xmax = 7.2928
				text = "AY1"
			intervals [8]:
				xmin = 7.2928
				xmax = 7.3328
				text = "D"
			intervals [9]:
				xmin = 7.3328
				xmax = 7.3628
				text = "AH0"
			intervals [10]:
				xmin = 7.3628
				xmax = 7.4528
				text = "N"
			intervals [11]:
				xmin = 7.4528
				xmax = 7.5628
				text = "sp"
			intervals [12]:
				xmin = 7.5628
				xmax = 7.6428
				text = "S"
			intervals [13]:
				xmin = 7.6428
				xmax = 7.7828
				text = "IY1"
			intervals [14]:
				xmin = 7.7828
				xmax = 7.9828
				text = "K"
			intervals [15]:
				xmin = 7.9828
				xmax = 8.4398
				text = ""
			intervals [16]:
				xmin = 8.4398
				xmax = 8.4798
				text = "sil"
			intervals [17]:
				xmin = 8.4798
				xmax = 8.5998
				text = "AH1"
			intervals [18]:
				xmin = 8.5998
				xmax = 8.8898
				text = "M"
			intervals [19]:
				xmin = 8.8898
				xmax = 16.0592
				text = "sp"
			intervals [20]:
				xmin = 16.0592
				xmax = 16.1792
				text = "AH1"
			intervals [21]:
				xmin = 16.1792
				xmax = 16.3392
				text = "M"
			intervals [22]:
				xmin = 16.3392
				xmax = 16.4092
				text = "R"
			intervals [23]:
				xmin = 16.4092
				xmax = 16.4492
				text = "IH1"
			intervals [24]:
				xmin = 16.4492
				xmax = 16.5492
				text = "NG"
			intervals [25]:
				xmin = 16.5492
				xmax = 16.6892
				text = "ER0"
			intervals [26]:
				xmin = 16.6892
				xmax = 16.7392
				text = "AW1"
			intervals [27]:
				xmin = 16.7392
				xmax = 16.7792
				text = "N"
			intervals [28]:
				xmin = 16.7792
				xmax = 16.8092
				text = "D"
			intervals [29]:
				xmin = 16.8092
				xmax = 16.8392
				text = "DH"
			intervals [30]:
				xmin = 16.8392
				xmax = 16.9592
				text = "AH0"
			intervals [31]:
				xmin = 16.9592
				xmax = 17.0392
				text = "R"
			intervals [32]:
				xmin = 17.0392
				xmax = 17.1492
				text = "OW1"
			intervals [33]:
				xmin = 17.1492
				xmax = 17.1792
				text = "Z"
			intervals [34]:
				xmin = 17.1792
				xmax = 17.2292
				text = "IH0"
			intervals [35]:
				xmin = 17.2292
				xmax = 17.4092
				text = "Z"
			intervals [36]:
				xmin = 17.4092
				xmax = 22.090
				text = "sp"
			intervals [37]:
				xmin = 22.090
				xmax = 22.160
				text = "AH1"
			intervals [38]:
				xmin = 22.160
				xmax = 22.250
				text = "M"
			intervals [39]:
				xmin = 22.250
				xmax = 22.360
				text = "HH"
			intervals [40]:
				xmin = 22.360
				xmax = 22.440
				text = "AA1"
			intervals [41]:
				xmin = 22.440
				xmax = 22.520
				text = "P"
			intervals [42]:
				xmin = 22.520
				xmax = 22.570
				text = "S"
			intervals [43]:
				xmin = 22.570
				xmax = 22.670
				text = "K"
			intervals [44]:
				xmin = 22.670
				xmax = 22.830
				text = "AA2"
			intervals [45]:
				xmin = 22.830
				xmax = 23.090
				text = "CH"
			intervals [46]:
				xmin = 23.090
				xmax = 28.1338
				text = ""
			intervals [47]:
				xmin = 28.1338
				xmax = 28.1638
				text = "sil"
			intervals [48]:
				xmin = 28.1638
				xmax = 28.2338
				text = "W"
			intervals [49]:
				xmin = 28.2338
				xmax = 28.4338
				text = "EH1"
			intervals [50]:
				xmin = 28.4338
				xmax = 28.5038
				text = "L"
			intervals [51]:
				xmin = 28.5038
				xmax = 28.5738
				text = "sp"
			intervals [52]:
				xmin = 28.5738
				xmax = 28.9206
				text = ""
			intervals [53]:
				xmin = 28.9206
				xmax = 28.9506
				text = "L"
			intervals [54]:
				xmin = 28.9506
				xmax = 28.9806
				text = "EH1"
			intervals [55]:
				xmin = 28.9806
				xmax = 29.0106
				text = "T"
			intervals [56]:
				xmin = 29.0106
				xmax = 29.0606
				text = "sp"
			intervals [57]:
				xmin = 29.0606
				xmax = 29.0906
				text = "S"
			intervals [58]:
				xmin = 29.0906
				xmax = 29.1206
				text = "S"
			intervals [59]:
				xmin = 29.1206
				xmax = 29.1506
				text = "IY1"
			intervals [60]:
				xmin = 29.1506
				xmax = 29.4306
				text = "sp"
			intervals [61]:
				xmin = 29.4306
				xmax = 30.2308
				text = ""
			intervals [62]:
				xmin = 30.2308
				xmax = 30.4208
				text = "AH1"
			intervals [63]:
				xmin = 30.4208
				xmax = 30.7008
				text = "M"
			intervals [64]:
				xmin = 30.7008
				xmax = 32.0196
				text = ""
			intervals [65]:
				xmin = 32.0196
				xmax = 32.1596
				text = "F"
			intervals [66]:
				xmin = 32.1596
				xmax = 32.3396
				text = "ER1"
			intervals [67]:
				xmin = 32.3396
				xmax = 32.3896
				text = "S"
			intervals [68]:
				xmin = 32.3896
				xmax = 32.4196
				text = "T"
			intervals [69]:
				xmin = 32.4196
				xmax = 32.5296
				text = "sp"
			intervals [70]:
				xmin = 32.5296
				xmax = 32.7296
				text = "AH1"
			intervals [71]:
				xmin = 32.7296
				xmax = 32.9396
				text = "M"
			intervals [72]:
				xmin = 32.9396
				xmax = 34.1369
				text = "sp"
			intervals [73]:
				xmin = 34.1369
				xmax = 34.1869
				text = "Y"
			intervals [74]:
				xmin = 34.1869
				xmax = 34.2369
				text = "UW1"
			intervals [75]:
				xmin = 34.2369
				xmax = 34.3069
				text = "G"
			intervals [76]:
				xmin = 34.3069
				xmax = 34.3569
				text = "IH1"
			intervals [77]:
				xmin = 34.3569
				xmax = 34.3969
				text = "T"
			intervals [78]:
				xmin = 34.3969
				xmax = 34.4269
				text = "sp"
			intervals [79]:
				xmin = 34.4269
				xmax = 34.4569
				text = "AH0"
			intervals [80]:
				xmin = 34.4569
				xmax = 34.5069
				text = "B"
			intervals [81]:
				xmin = 34.5069
				xmax = 34.5869
				text = "AW1"
			intervals [82]:
				xmin = 34.5869
				xmax = 34.6669
				text = "T"
			intervals [83]:
				xmin = 34.6669
				xmax = 34.7669
				text = "sp"
			intervals [84]:
				xmin = 34.7669
				xmax = 34.7969
				text = "EH1"
			intervals [85]:
				xmin = 34.7969
				xmax = 34.8669
				text = "F"
			intervals [86]:
				xmin = 34.8669
				xmax = 35.6444
				text = ""
			intervals [87]:
				xmin = 35.6444
				xmax = 35.6744
				text = "sil"
			intervals [88]:
				xmin = 35.6744
				xmax = 35.7644
				text = "AY1"
			intervals [89]:
				xmin = 35.7644
				xmax = 35.8744
				text = "G"
			intervals [90]:
				xmin = 35.8744
				xmax = 35.9344
				text = "EH1"
			intervals [91]:
				xmin = 35.9344
				xmax = 35.9644
				text = "S"
			intervals [92]:
				xmin = 35.9644
				xmax = 35.9944
				text = "EH1"
			intervals [93]:
				xmin = 35.9944
				xmax = 36.0344
				text = "Z"
			intervals [94]:
				xmin = 36.0344
				xmax = 36.1744
				text = "M"
			intervals [95]:
				xmin = 36.1744
				xmax = 36.2044
				text = "EH1"
			intervals [96]:
				xmin = 36.2044
				xmax = 36.2544
				text = "N"
			intervals [97]:
				xmin = 36.2544
				xmax = 36.3044
				text = "IY0"
			intervals [98]:
				xmin = 36.3044
				xmax = 36.4044
				text = "P"
			intervals [99]:
				xmin = 36.4044
				xmax = 36.4544
				text = "IY1"
			intervals [100]:
				xmin = 36.4544
				xmax = 36.5444
				text = "P"
			intervals [101]:
				xmin = 36.5444
				xmax = 36.5744
				text = "AH0"
			intervals [102]:
				xmin = 36.5744
				xmax = 36.6044
				text = "L"
			intervals [103]:
				xmin = 36.6044
				xmax = 36.6344
				text = "EH1"
			intervals [104]:
				xmin = 36.6344
				xmax = 36.7044
				text = "Z"
			intervals [105]:
				xmin = 36.7044
				xmax = 36.7444
				text = "Y"
			intervals [106]:
				xmin = 36.7444
				xmax = 36.7844
				text = "UW1"
			intervals [107]:
				xmin = 36.7844
				xmax = 36.8144
				text = "W"
			intervals [108]:
				xmin = 36.8144
				xmax = 36.8644
				text = "AO1"
			intervals [109]:
				xmin = 36.8644
				xmax = 36.8944
				text = "N"
			intervals [110]:
				xmin = 36.8944
				xmax = 36.9244
				text = "T"
			intervals [111]:
				xmin = 36.9244
				xmax = 36.9544
				text = "AH0"
			intervals [112]:
				xmin = 36.9544
				xmax = 37.0044
				text = "B"
			intervals [113]:
				xmin = 37.0044
				xmax = 37.0344
				text = "AW1"
			intervals [114]:
				xmin = 37.0344
				xmax = 37.1044
				text = "T"
			intervals [115]:
				xmin = 37.1044
				xmax = 37.1444
				text = "sp"
			intervals [116]:
				xmin = 37.1444
				xmax = 37.3444
				text = "F"
			intervals [117]:
				xmin = 37.3444
				xmax = 37.5244
				text = "AY1"
			intervals [118]:
				xmin = 37.5244
				xmax = 37.5544
				text = "V"
			intervals [119]:
				xmin = 37.5544
				xmax = 37.5844
				text = "ER0"
			intervals [120]:
				xmin = 37.5844
				xmax = 37.6144
				text = "sp"
			intervals [121]:
				xmin = 37.6144
				xmax = 37.8544
				text = "S"
			intervals [122]:
				xmin = 37.8544
				xmax = 37.9544
				text = "IH1"
			intervals [123]:
				xmin = 37.9544
				xmax = 38.0944
				text = "K"
			intervals [124]:
				xmin = 38.0944
				xmax = 38.2044
				text = "S"
			intervals [125]:
				xmin = 38.2044
				xmax = 38.9899
				text = ""
			intervals [126]:
				xmin = 38.9899
				xmax = 39.0299
				text = "sil"
			intervals [127]:
				xmin = 39.0299
				xmax = 39.0999
				text = "AH0"
			intervals [128]:
				xmin = 39.0999
				xmax = 39.1999
				text = "N"
			intervals [129]:
				xmin = 39.1999
				xmax = 39.2299
				text = "D"
			intervals [130]:
				xmin = 39.2299
				xmax = 39.2699
				text = "DH"
			intervals [131]:
				xmin = 39.2699
				xmax = 39.4799
				text = "EH1"
			intervals [132]:
				xmin = 39.4799
				xmax = 39.6099
				text = "N"
			intervals [133]:
				xmin = 39.6099
				xmax = 39.6699
				text = "Y"
			intervals [134]:
				xmin = 39.6699
				xmax = 39.8999
				text = "UW1"
			intervals [135]:
				xmin = 39.8999
				xmax = 39.9799
				text = "sp"
			intervals [136]:
				xmin = 39.9799
				xmax = 40.3276
				text = ""
			intervals [137]:
				xmin = 40.3276
				xmax = 40.3976
				text = "DH"
			intervals [138]:
				xmin = 40.3976
				xmax = 40.4776
				text = "EH1"
			intervals [139]:
				xmin = 40.4776
				xmax = 40.5176
				text = "R"
			intervals [140]:
				xmin = 40.5176
				xmax = 40.6276
				text = "Z"
			intervals [141]:
				xmin = 40.6276
				xmax = 40.7776
				text = "W"
			intervals [142]:
				xmin = 40.7776
				xmax = 40.9276
				text = "AH1"
			intervals [143]:
				xmin = 40.9276
				xmax = 41.0376
				text = "N"
			intervals [144]:
				xmin = 41.0376
				xmax = 41.1176
				text = "sp"
			intervals [145]:
				xmin = 41.1176
				xmax = 41.6128
				text = ""
			intervals [146]:
				xmin = 41.6128
				xmax = 41.7628
				text = "F"
			intervals [147]:
				xmin = 41.7628
				xmax = 41.8428
				text = "ER1"
			intervals [148]:
				xmin = 41.8428
				xmax = 41.8828
				text = "S"
			intervals [149]:
				xmin = 41.8828
				xmax = 41.9128
				text = "T"
			intervals [150]:
				xmin = 41.9128
				xmax = 42.0128
				text = "HH"
			intervals [151]:
				xmin = 42.0128
				xmax = 42.0428
				text = "UW1"
			intervals [152]:
				xmin = 42.0428
				xmax = 42.1828
				text = "sp"
			intervals [153]:
				xmin = 42.1828
				xmax = 42.3328
				text = "EH1"
			intervals [154]:
				xmin = 42.3328
				xmax = 42.3628
				text = "F"
			intervals [155]:
				xmin = 42.3628
				xmax = 42.4328
				text = "sp"
			intervals [156]:
				xmin = 42.4328
				xmax = 42.5528
				text = "F"
			intervals [157]:
				xmin = 42.5528
				xmax = 42.6428
				text = "ER1"
			intervals [158]:
				xmin = 42.6428
				xmax = 42.7128
				text = "S"
			intervals [159]:
				xmin = 42.7128
				xmax = 42.7428
				text = "T"
			intervals [160]:
				xmin = 42.7428
				xmax = 42.7728
				text = "sp"
			intervals [161]:
				xmin = 42.7728
				xmax = 42.8528
				text = "P"
			intervals [162]:
				xmin = 42.8528
				xmax = 42.9028
				text = "ER1"
			intervals [163]:
				xmin = 42.9028
				xmax = 42.9628
				text = "S"
			intervals [164]:
				xmin = 42.9628
				xmax = 42.9928
				text = "AH0"
			intervals [165]:
				xmin = 42.9928
				xmax = 43.0228
				text = "N"
			intervals [166]:
				xmin = 43.0228
				xmax = 43.0528
				text = "HH"
			intervals [167]:
				xmin = 43.0528
				xmax = 43.1628
				text = "UW1"
			intervals [168]:
				xmin = 43.1628
				xmax = 43.2328
				text = "B"
			intervals [169]:
				xmin = 43.2328
				xmax = 43.3328
				text = "IY1"
			intervals [170]:
				xmin = 43.3328
				xmax = 43.4128
				text = "Z"
			intervals [171]:
				xmin = 43.4128
				xmax = 43.4428
				text = "sp"
			intervals [172]:
				xmin = 43.4428
				xmax = 43.5028
				text = "IH1"
			intervals [173]:
				xmin = 43.5028
				xmax = 43.6528
				text = "T"
			intervals [174]:
				xmin = 43.6528
				xmax = 44.0403
				text = ""
			intervals [175]:
				xmin = 44.0403
				xmax = 44.0803
				text = "sil"
			intervals [176]:
				xmin = 44.0803
				xmax = 44.1103
				text = "AH0"
			intervals [177]:
				xmin = 44.1103
				xmax = 44.1503
				text = "N"
			intervals [178]:
				xmin = 44.1503
				xmax = 44.1803
				text = "D"
			intervals [179]:
				xmin = 44.1803
				xmax = 44.2203
				text = "DH"
			intervals [180]:
				xmin = 44.2203
				xmax = 44.3703
				text = "EH1"
			intervals [181]:
				xmin = 44.3703
				xmax = 44.6203
				text = "N"
			intervals [182]:
				xmin = 44.6203
				xmax = 44.759
				text = ""
			intervals [183]:
				xmin = 44.759
				xmax = 44.839
				text = "DH"
			intervals [184]:
				xmin = 44.839
				xmax = 44.889
				text = "AH0"
			intervals [185]:
				xmin = 44.889
				xmax = 44.939
				text = "R"
			intervals [186]:
				xmin = 44.939
				xmax = 45.039
				text = "EH1"
			intervals [187]:
				xmin = 45.039
				xmax = 45.149
				text = "S"
			intervals [188]:
				xmin = 45.149
				xmax = 45.189
				text = "T"
			intervals [189]:
				xmin = 45.189
				xmax = 45.289
				text = "G"
			intervals [190]:
				xmin = 45.289
				xmax = 45.429
				text = "OW1"
			intervals [191]:
				xmin = 45.429
				xmax = 45.519
				text = "Z"
			intervals [192]:
				xmin = 45.519
				xmax = 45.559
				text = "AH0"
			intervals [193]:
				xmin = 45.559
				xmax = 45.589
				text = "N"
			intervals [194]:
				xmin = 45.589
				xmax = 45.719
				text = "HH"
			intervals [195]:
				xmin = 45.719
				xmax = 45.979
				text = "AY1"
			intervals [196]:
				xmin = 45.979
				xmax = 46.019
				text = "D"
			intervals [197]:
				xmin = 46.019
				xmax = 46.179
				text = "Z"
			intervals [198]:
				xmin = 46.179
				xmax = 46.6265
				text = ""
			intervals [199]:
				xmin = 46.6265
				xmax = 46.6665
				text = "sil"
			intervals [200]:
				xmin = 46.6665
				xmax = 46.7065
				text = "AH0"
			intervals [201]:
				xmin = 46.7065
				xmax = 46.7465
				text = "N"
			intervals [202]:
				xmin = 46.7465
				xmax = 46.7965
				text = "DH"
			intervals [203]:
				xmin = 46.7965
				xmax = 46.8965
				text = "EH1"
			intervals [204]:
				xmin = 46.8965
				xmax = 47.1265
				text = "N"
			intervals [205]:
				xmin = 47.1265
				xmax = 47.5373
				text = "sp"
			intervals [206]:
				xmin = 47.5373
				xmax = 47.5673
				text = "DH"
			intervals [207]:
				xmin = 47.5673
				xmax = 47.6173
				text = "AH0"
			intervals [208]:
				xmin = 47.6173
				xmax = 47.7873
				text = "P"
			intervals [209]:
				xmin = 47.7873
				xmax = 47.8749
				text = ""
			intervals [210]:
				xmin = 47.8749
				xmax = 48.0149
				text = "P"
			intervals [211]:
				xmin = 48.0149
				xmax = 48.0849
				text = "ER1"
			intervals [212]:
				xmin = 48.0849
				xmax = 48.1449
				text = "S"
			intervals [213]:
				xmin = 48.1449
				xmax = 48.1749
				text = "AH0"
			intervals [214]:
				xmin = 48.1749
				xmax = 48.2349
				text = "N"
			intervals [215]:
				xmin = 48.2349
				xmax = 48.2649
				text = "S"
			intervals [216]:
				xmin = 48.2649
				xmax = 48.2949
				text = "EY1"
			intervals [217]:
				xmin = 48.2949
				xmax = 48.4249
				text = "sp"
			intervals [218]:
				xmin = 48.4249
				xmax = 48.4749
				text = "R"
			intervals [219]:
				xmin = 48.4749
				xmax = 48.5249
				text = "EH1"
			intervals [220]:
				xmin = 48.5249
				xmax = 48.5549
				text = "D"
			intervals [221]:
				xmin = 48.5549
				xmax = 48.5849
				text = "IY0"
			intervals [222]:
				xmin = 48.5849
				xmax = 48.6949
				text = "sp"
			intervals [223]:
				xmin = 48.6949
				xmax = 48.7249
				text = "ER0"
			intervals [224]:
				xmin = 48.7249
				xmax = 48.8049
				text = "N"
			intervals [225]:
				xmin = 48.8049
				xmax = 48.9249
				text = "AA1"
			intervals [226]:
				xmin = 48.9249
				xmax = 48.9549
				text = "T"
			intervals [227]:
				xmin = 48.9549
				xmax = 48.9849
				text = "sp"
			intervals [228]:
				xmin = 48.9849
				xmax = 49.0749
				text = "HH"
			intervals [229]:
				xmin = 49.0749
				xmax = 49.1549
				text = "IY1"
			intervals [230]:
				xmin = 49.1549
				xmax = 49.2149
				text = "R"
			intervals [231]:
				xmin = 49.2149
				xmax = 49.2749
				text = "AY1"
			intervals [232]:
				xmin = 49.2749
				xmax = 49.3049
				text = "sp"
			intervals [233]:
				xmin = 49.3049
				xmax = 49.4549
				text = "K"
			intervals [234]:
				xmin = 49.4549
				xmax = 49.5049
				text = "AH1"
			intervals [235]:
				xmin = 49.5049
				xmax = 49.5549
				text = "M"
			intervals [236]:
				xmin = 49.5549
				xmax = 49.8139
				text = "sp"
			intervals [237]:
				xmin = 49.8139
				xmax = 49.9439
				text = "AE1"
			intervals [238]:
				xmin = 49.9439
				xmax = 50.0739
				text = "N"
			intervals [239]:
				xmin = 50.0739
				xmax = 50.6539
				text = ""
			intervals [240]:
				xmin = 50.6539
				xmax = 50.7039
				text = "HH"
			intervals [241]:
				xmin = 50.7039
				xmax = 50.7739
				text = "UW0"
			intervals [242]:
				xmin = 50.7739
				xmax = 50.8739
				text = "EH1"
			intervals [243]:
				xmin = 50.8739
				xmax = 50.9839
				text = "V"
			intervals [244]:
				xmin = 50.9839
				xmax = 51.0939
				text = "ER0"
			intervals [245]:
				xmin = 51.0939
				xmax = 51.1439
				text = "sp"
			intervals [246]:
				xmin = 51.1439
				xmax = 51.2639
				text = "S"
			intervals [247]:
				xmin = 51.2639
				xmax = 51.3439
				text = "L"
			intervals [248]:
				xmin = 51.3439
				xmax = 51.5239
				text = "AE1"
			intervals [249]:
				xmin = 51.5239
				xmax = 51.6339
				text = "S"
			intervals [250]:
				xmin = 51.6339
				xmax = 51.8539
				text = "T"
			intervals [251]:
				xmin = 51.8539
				xmax = 52.0316
				text = "sp"
			intervals [252]:
				xmin = 52.0316
				xmax = 52.0816
				text = "IH1"
			intervals [253]:
				xmin = 52.0816
				xmax = 52.1816
				text = "Z"
			intervals [254]:
				xmin = 52.1816
				xmax = 52.2116
				text = "sp"
			intervals [255]:
				xmin = 52.2116
				xmax = 52.2416
				text = "DH"
			intervals [256]:
				xmin = 52.2416
				xmax = 52.2716
				text = "AH0"
			intervals [257]:
				xmin = 52.2716
				xmax = 52.3116
				text = "sp"
			intervals [258]:
				xmin = 52.3116
				xmax = 52.4216
				text = "P"
			intervals [259]:
				xmin = 52.4216
				xmax = 52.5016
				text = "ER1"
			intervals [260]:
				xmin = 52.5016
				xmax = 52.5916
				text = "S"
			intervals [261]:
				xmin = 52.5916
				xmax = 52.6216
				text = "AH0"
			intervals [262]:
				xmin = 52.6216
				xmax = 52.6516
				text = "N"
			intervals [263]:
				xmin = 52.6516
				xmax = 52.7516
				text = "Z"
			intervals [264]:
				xmin = 52.7516
				xmax = 52.8116
				text = "HH"
			intervals [265]:
				xmin = 52.8116
				xmax = 52.8816
				text = "UW1"
			intervals [266]:
				xmin = 52.8816
				xmax = 52.9416
				text = "Z"
			intervals [267]:
				xmin = 52.9416
				xmax = 52.9816
				text = "sp"
			intervals [268]:
				xmin = 52.9816
				xmax = 53.0416
				text = "IH1"
			intervals [269]:
				xmin = 53.0416
				xmax = 53.1116
				text = "T"
			intervals [270]:
				xmin = 53.1116
				xmax = 53.4916
				text = "sp"
			intervals [271]:
				xmin = 53.4916
				xmax = 53.5616
				text = "N"
			intervals [272]:
				xmin = 53.5616
				xmax = 53.6116
				text = "EH1"
			intervals [273]:
				xmin = 53.6116
				xmax = 53.8516
				text = "K"
			intervals [274]:
				xmin = 53.8516
				xmax = 53.9116
				text = "S"
			intervals [275]:
				xmin = 53.9116
				xmax = 56.8124
				text = ""
			intervals [276]:
				xmin = 56.8124
				xmax = 56.8524
				text = "sil"
			intervals [277]:
				xmin = 56.8524
				xmax = 56.9224
				text = "AH1"
			intervals [278]:
				xmin = 56.9224
				xmax = 57.0424
				text = "W"
			intervals [279]:
				xmin = 57.0424
				xmax = 57.1624
				text = "EH1"
			intervals [280]:
				xmin = 57.1624
				xmax = 57.3524
				text = "L"
			intervals [281]:
				xmin = 57.3524
				xmax = 57.9023
				text = ""
			intervals [282]:
				xmin = 57.9023
				xmax = 57.9323
				text = "sil"
			intervals [283]:
				xmin = 57.9323
				xmax = 57.9923
				text = "Y"
			intervals [284]:
				xmin = 57.9923
				xmax = 58.0323
				text = "UW1"
			intervals [285]:
				xmin = 58.0323
				xmax = 58.1923
				text = "F"
			intervals [286]:
				xmin = 58.1923
				xmax = 58.2923
				text = "AO1"
			intervals [287]:
				xmin = 58.2923
				xmax = 58.3523
				text = "R"
			intervals [288]:
				xmin = 58.3523
				xmax = 58.4323
				text = "M"
			intervals [289]:
				xmin = 58.4323
				xmax = 58.5023
				text = "AH0"
			intervals [290]:
				xmin = 58.5023
				xmax = 58.6523
				text = "S"
			intervals [291]:
				xmin = 58.6523
				xmax = 58.8223
				text = "ER1"
			intervals [292]:
				xmin = 58.8223
				xmax = 58.8623
				text = "K"
			intervals [293]:
				xmin = 58.8623
				xmax = 58.8923
				text = "AH0"
			intervals [294]:
				xmin = 58.8923
				xmax = 59.0023
				text = "L"
			intervals [295]:
				xmin = 59.0023
				xmax = 59.5217
				text = "sp"
			intervals [296]:
				xmin = 59.5217
				xmax = 59.5517
				text = "AH0"
			intervals [297]:
				xmin = 59.5517
				xmax = 59.5817
				text = "N"
			intervals [298]:
				xmin = 59.5817
				xmax = 59.6317
				text = "DH"
			intervals [299]:
				xmin = 59.6317
				xmax = 59.6717
				text = "EH1"
			intervals [300]:
				xmin = 59.6717
				xmax = 59.7617
				text = "N"
			intervals [301]:
				xmin = 59.7617
				xmax = 59.7917
				text = "Y"
			intervals [302]:
				xmin = 59.7917
				xmax = 59.8517
				text = "UW1"
			intervals [303]:
				xmin = 59.8517
				xmax = 60.1588
				text = "sp"
			intervals [304]:
				xmin = 60.1588
				xmax = 60.1888
				text = "S"
			intervals [305]:
				xmin = 60.1888
				xmax = 60.2288
				text = "IH1"
			intervals [306]:
				xmin = 60.2288
				xmax = 60.3288
				text = "NG"
			intervals [307]:
				xmin = 60.3288
				xmax = 60.3788
				text = "AH0"
			intervals [308]:
				xmin = 60.3788
				xmax = 60.4788
				text = "sp"
			intervals [309]:
				xmin = 60.4788
				xmax = 60.5388
				text = "S"
			intervals [310]:
				xmin = 60.5388
				xmax = 60.7288
				text = "AO1"
			intervals [311]:
				xmin = 60.7288
				xmax = 60.7988
				text = "NG"
			intervals [312]:
				xmin = 60.7988
				xmax = 61.2423
				text = "sp"
			intervals [313]:
				xmin = 61.2423
				xmax = 61.2923
				text = "S"
			intervals [314]:
				xmin = 61.2923
				xmax = 61.3723
				text = "EY1"
			intervals [315]:
				xmin = 61.3723
				xmax = 61.4423
				text = "R"
			intervals [316]:
				xmin = 61.4423
				xmax = 61.4923
				text = "IH1"
			intervals [317]:
				xmin = 61.4923
				xmax = 61.5823
				text = "NG"
			intervals [318]:
				xmin = 61.5823
				xmax = 61.7123
				text = "ER0"
			intervals [319]:
				xmin = 61.7123
				xmax = 61.7923
				text = "AW1"
			intervals [320]:
				xmin = 61.7923
				xmax = 61.8223
				text = "N"
			intervals [321]:
				xmin = 61.8223
				xmax = 61.8523
				text = "D"
			intervals [322]:
				xmin = 61.8523
				xmax = 61.8823
				text = "DH"
			intervals [323]:
				xmin = 61.8823
				xmax = 61.9723
				text = "AH0"
			intervals [324]:
				xmin = 61.9723
				xmax = 62.0123
				text = "sp"
			intervals [325]:
				xmin = 62.0123
				xmax = 62.0723
				text = "R"
			intervals [326]:
				xmin = 62.0723
				xmax = 62.1323
				text = "OW1"
			intervals [327]:
				xmin = 62.1323
				xmax = 62.1623
				text = "Z"
			intervals [328]:
				xmin = 62.1623
				xmax = 62.1923
				text = "IH0"
			intervals [329]:
				xmin = 62.1923
				xmax = 62.2223
				text = "Z"
			intervals [330]:
				xmin = 62.2223
				xmax = 62.4723
				text = "sp"
			intervals [331]:
				xmin = 62.4723
				xmax = 63.3923
				text = ""
			intervals [332]:
				xmin = 63.3923
				xmax = 63.4423
				text = "AH0"
			intervals [333]:
				xmin = 63.4423
				xmax = 63.4723
				text = "N"
			intervals [334]:
				xmin = 63.4723
				xmax = 63.6923
				text = "sp"
			intervals [335]:
				xmin = 63.6923
				xmax = 63.7723
				text = "DH"
			intervals [336]:
				xmin = 63.7723
				xmax = 63.8023
				text = "EH1"
			intervals [337]:
				xmin = 63.8023
				xmax = 63.9223
				text = "N"
			intervals [338]:
				xmin = 63.9223
				xmax = 67.3792
				text = "sp"
			intervals [339]:
				xmin = 67.3792
				xmax = 67.7292
				text = "spn"
			intervals [340]:
				xmin = 67.7292
				xmax = 73.296
				text = ""
			intervals [341]:
				xmin = 73.296
				xmax = 73.336
				text = "sil"
			intervals [342]:
				xmin = 73.336
				xmax = 73.586
				text = "AH1"
			intervals [343]:
				xmin = 73.586
				xmax = 73.816
				text = "M"
			intervals [344]:
				xmin = 73.816
				xmax = 73.926
				text = "sp"
			intervals [345]:
				xmin = 73.926
				xmax = 74.6966
				text = ""
			intervals [346]:
				xmin = 74.6966
				xmax = 74.8366
				text = "P"
			intervals [347]:
				xmin = 74.8366
				xmax = 74.9366
				text = "EY1"
			intervals [348]:
				xmin = 74.9366
				xmax = 74.9666
				text = "T"
			intervals [349]:
				xmin = 74.9666
				xmax = 74.9966
				text = "AH0"
			intervals [350]:
				xmin = 74.9966
				xmax = 75.0766
				text = "N"
			intervals [351]:
				xmin = 75.0766
				xmax = 75.1066
				text = "sp"
			intervals [352]:
				xmin = 75.1066
				xmax = 75.2266
				text = "P"
			intervals [353]:
				xmin = 75.2266
				xmax = 75.2766
				text = "L"
			intervals [354]:
				xmin = 75.2766
				xmax = 75.4766
				text = "EY1"
			intervals [355]:
				xmin = 75.4766
				xmax = 75.6066
				text = "S"
			intervals [356]:
				xmin = 75.6066
				xmax = 76.0066
				text = "sp"
			intervals [357]:
				xmin = 76.0066
				xmax = 76.0966
				text = "AE1"
			intervals [358]:
				xmin = 76.0966
				xmax = 76.3466
				text = "N"
			intervals [359]:
				xmin = 76.3466
				xmax = 76.5993
				text = "sp"
			intervals [360]:
				xmin = 76.5993
				xmax = 76.6593
				text = "IH0"
			intervals [361]:
				xmin = 76.6593
				xmax = 76.7693
				text = "N"
			intervals [362]:
				xmin = 76.7693
				xmax = 76.8493
				text = "V"
			intervals [363]:
				xmin = 76.8493
				xmax = 77.0193
				text = "EY1"
			intervals [364]:
				xmin = 77.0193
				xmax = 77.0693
				text = "D"
			intervals [365]:
				xmin = 77.0693
				xmax = 77.1393
				text = "ER0"
			intervals [366]:
				xmin = 77.1393
				xmax = 77.3893
				text = "Z"
			intervals [367]:
				xmin = 77.3893
				xmax = 88.7579
				text = ""
			intervals [368]:
				xmin = 88.7579
				xmax = 88.8379
				text = "sil"
			intervals [369]:
				xmin = 88.8379
				xmax = 88.9179
				text = "Y"
			intervals [370]:
				xmin = 88.9179
				xmax = 89.0679
				text = "AE1"
			intervals [371]:
				xmin = 89.0679
				xmax = 91.7709
				text = "sp"
			intervals [372]:
				xmin = 91.7709
				xmax = 91.8809
				text = "AY1"
			intervals [373]:
				xmin = 91.8809
				xmax = 91.9509
				text = "HH"
			intervals [374]:
				xmin = 91.9509
				xmax = 91.9809
				text = "AE1"
			intervals [375]:
				xmin = 91.9809
				xmax = 92.0509
				text = "V"
			intervals [376]:
				xmin = 92.0509
				xmax = 92.1009
				text = "AH0"
			intervals [377]:
				xmin = 92.1009
				xmax = 92.1409
				text = "N"
			intervals [378]:
				xmin = 92.1409
				xmax = 92.2009
				text = "L"
			intervals [379]:
				xmin = 92.2009
				xmax = 92.2309
				text = "UH1"
			intervals [380]:
				xmin = 92.2309
				xmax = 92.3209
				text = "K"
			intervals [381]:
				xmin = 92.3209
				xmax = 92.3709
				text = "T"
			intervals [382]:
				xmin = 92.3709
				xmax = 92.4009
				text = "AE1"
			intervals [383]:
				xmin = 92.4009
				xmax = 92.4309
				text = "T"
			intervals [384]:
				xmin = 92.4309
				xmax = 92.4909
				text = "IH0"
			intervals [385]:
				xmin = 92.4909
				xmax = 92.5209
				text = "T"
			intervals [386]:
				xmin = 92.5209
				xmax = 92.5509
				text = "IH0"
			intervals [387]:
				xmin = 92.5509
				xmax = 92.5809
				text = "N"
			intervals [388]:
				xmin = 92.5809
				xmax = 92.6209
				text = "sp"
			intervals [389]:
				xmin = 92.6209
				xmax = 92.7609
				text = "T"
			intervals [390]:
				xmin = 92.7609
				xmax = 92.8309
				text = "UW1"
			intervals [391]:
				xmin = 92.8309
				xmax = 92.9109
				text = "L"
			intervals [392]:
				xmin = 92.9109
				xmax = 92.9609
				text = "AO1"
			intervals [393]:
				xmin = 92.9609
				xmax = 93.2109
				text = "NG"
			intervals [394]:
				xmin = 93.2109
				xmax = 93.2409
				text = "sp"
			intervals [395]:
				xmin = 93.2409
				xmax = 93.2709
				text = "AY1"
			intervals [396]:
				xmin = 93.2709
				xmax = 93.3009
				text = "sp"
			intervals [397]:
				xmin = 93.3009
				xmax = 93.3309
				text = "G"
			intervals [398]:
				xmin = 93.3309
				xmax = 93.3609
				text = "EH1"
			intervals [399]:
				xmin = 93.3609
				xmax = 93.5109
				text = "S"
			intervals [400]:
				xmin = 93.5109
				xmax = 93.5409
				text = "sp"
			intervals [401]:
				xmin = 93.5409
				xmax = 93.5809
				text = "W"
			intervals [402]:
				xmin = 93.5809
				xmax = 93.6109
				text = "IY1"
			intervals [403]:
				xmin = 93.6109
				xmax = 93.6709
				text = "sp"
			intervals [404]:
				xmin = 93.6709
				xmax = 93.7109
				text = "spn"
			intervals [405]:
				xmin = 93.7109
				xmax = 93.8009
				text = "sp"
			intervals [406]:
				xmin = 93.8009
				xmax = 93.8409
				text = "S"
			intervals [407]:
				xmin = 93.8409
				xmax = 93.8709
				text = "IY1"
			intervals [408]:
				xmin = 93.8709
				xmax = 95.3485
				text = "sp"
			intervals [409]:
				xmin = 95.3485
				xmax = 95.4785
				text = "AH1"
			intervals [410]:
				xmin = 95.4785
				xmax = 95.7285
				text = "M"
			intervals [411]:
				xmin = 95.7285
				xmax = 99.614
				text = ""
			intervals [412]:
				xmin = 99.614
				xmax = 99.654
				text = "sil"
			intervals [413]:
				xmin = 99.654
				xmax = 99.694
				text = "W"
			intervals [414]:
				xmin = 99.694
				xmax = 99.744
				text = "AH1"
			intervals [415]:
				xmin = 99.744
				xmax = 99.794
				text = "T"
			intervals [416]:
				xmin = 99.794
				xmax = 99.824
				text = "D"
			intervals [417]:
				xmin = 99.824
				xmax = 99.854
				text = "UW1"
			intervals [418]:
				xmin = 99.854
				xmax = 99.924
				text = "Y"
			intervals [419]:
				xmin = 99.924
				xmax = 99.954
				text = "UW1"
			intervals [420]:
				xmin = 99.954
				xmax = 100.004
				text = "M"
			intervals [421]:
				xmin = 100.004
				xmax = 100.034
				text = "IY1"
			intervals [422]:
				xmin = 100.034
				xmax = 100.064
				text = "N"
			intervals [423]:
				xmin = 100.064
				xmax = 100.094
				text = "L"
			intervals [424]:
				xmin = 100.094
				xmax = 100.134
				text = "AY1"
			intervals [425]:
				xmin = 100.134
				xmax = 100.234
				text = "K"
			intervals [426]:
				xmin = 100.234
				xmax = 100.284
				text = "AH0"
			intervals [427]:
				xmin = 100.284
				xmax = 100.434
				text = "P"
			intervals [428]:
				xmin = 100.434
				xmax = 100.484
				text = "R"
			intervals [429]:
				xmin = 100.484
				xmax = 100.534
				text = "IY1"
			intervals [430]:
				xmin = 100.534
				xmax = 100.654
				text = "V"
			intervals [431]:
				xmin = 100.654
				xmax = 100.694
				text = "Y"
			intervals [432]:
				xmin = 100.694
				xmax = 100.754
				text = "UW2"
			intervals [433]:
				xmin = 100.754
				xmax = 101.024
				text = "AO1"
			intervals [434]:
				xmin = 101.024
				xmax = 101.064
				text = "R"
			intervals [435]:
				xmin = 101.064
				xmax = 101.204
				text = "AH0"
			intervals [436]:
				xmin = 101.204
				xmax = 101.244
				text = "sp"
			intervals [437]:
				xmin = 101.244
				xmax = 101.274
				text = "AH1"
			intervals [438]:
				xmin = 101.274
				xmax = 106.1699
				text = ""
			intervals [439]:
				xmin = 106.1699
				xmax = 106.2299
				text = "sil"
			intervals [440]:
				xmin = 106.2299
				xmax = 106.2699
				text = "W"
			intervals [441]:
				xmin = 106.2699
				xmax = 106.4599
				text = "EH1"
			intervals [442]:
				xmin = 106.4599
				xmax = 106.5099
				text = "L"
			intervals [443]:
				xmin = 106.5099
				xmax = 107.0492
				text = "sp"
			intervals [444]:
				xmin = 107.0492
				xmax = 107.1692
				text = "AH1"
			intervals [445]:
				xmin = 107.1692
				xmax = 107.3592
				text = "M"
			intervals [446]:
				xmin = 107.3592
				xmax = 108.1404
				text = "sp"
			intervals [447]:
				xmin = 108.1404
				xmax = 108.1804
				text = "W"
			intervals [448]:
				xmin = 108.1804
				xmax = 108.2604
				text = "EH1"
			intervals [449]:
				xmin = 108.2604
				xmax = 108.3104
				text = "L"
			intervals [450]:
				xmin = 108.3104
				xmax = 108.4504
				text = "M"
			intervals [451]:
				xmin = 108.4504
				xmax = 108.5304
				text = "AH1"
			intervals [452]:
				xmin = 108.5304
				xmax = 108.6104
				text = "N"
			intervals [453]:
				xmin = 108.6104
				xmax = 108.8104
				text = "sp"
			intervals [454]:
				xmin = 108.8104
				xmax = 108.9204
				text = "W"
			intervals [455]:
				xmin = 108.9204
				xmax = 109.0504
				text = "EH1"
			intervals [456]:
				xmin = 109.0504
				xmax = 109.1404
				text = "L"
			intervals [457]:
				xmin = 109.1404
				xmax = 110.779
				text = "sp"
			intervals [458]:
				xmin = 110.779
				xmax = 110.879
				text = "M"
			intervals [459]:
				xmin = 110.879
				xmax = 110.959
				text = "AH1"
			intervals [460]:
				xmin = 110.959
				xmax = 111.029
				text = "N"
			intervals [461]:
				xmin = 111.029
				xmax = 111.099
				text = "D"
			intervals [462]:
				xmin = 111.099
				xmax = 111.159
				text = "IY0"
			intervals [463]:
				xmin = 111.159
				xmax = 111.289
				text = "AY1"
			intervals [464]:
				xmin = 111.289
				xmax = 111.319
				text = "sp"
			intervals [465]:
				xmin = 111.319
				xmax = 111.479
				text = "S"
			intervals [466]:
				xmin = 111.479
				xmax = 111.549
				text = "AO1"
			intervals [467]:
				xmin = 111.549
				xmax = 111.689
				text = "W"
			intervals [468]:
				xmin = 111.689
				xmax = 111.809
				text = "EH1"
			intervals [469]:
				xmin = 111.809
				xmax = 111.889
				text = "R"
			intervals [470]:
				xmin = 111.889
				xmax = 111.929
				text = "sp"
			intervals [471]:
				xmin = 111.929
				xmax = 112.059
				text = "AH1"
			intervals [472]:
				xmin = 112.059
				xmax = 112.259
				text = "M"
			intervals [473]:
				xmin = 112.259
				xmax = 113.4111
				text = "sp"
			intervals [474]:
				xmin = 113.4111
				xmax = 113.5411
				text = "N"
			intervals [475]:
				xmin = 113.5411
				xmax = 113.6211
				text = "AO1"
			intervals [476]:
				xmin = 113.6211
				xmax = 113.6911
				text = "R"
			intervals [477]:
				xmin = 113.6911
				xmax = 113.7611
				text = "M"
			intervals [478]:
				xmin = 113.7611
				xmax = 113.8211
				text = "AH0"
			intervals [479]:
				xmin = 113.8211
				xmax = 113.8511
				text = "N"
			intervals [480]:
				xmin = 113.8511
				xmax = 113.9111
				text = "HH"
			intervals [481]:
				xmin = 113.9111
				xmax = 113.9411
				text = "EH1"
			intervals [482]:
				xmin = 113.9411
				xmax = 114.0411
				text = "R"
			intervals [483]:
				xmin = 114.0411
				xmax = 114.0711
				text = "IH0"
			intervals [484]:
				xmin = 114.0711
				xmax = 114.1211
				text = "NG"
			intervals [485]:
				xmin = 114.1211
				xmax = 114.2311
				text = "T"
			intervals [486]:
				xmin = 114.2311
				xmax = 114.2911
				text = "AH0"
			intervals [487]:
				xmin = 114.2911
				xmax = 114.3311
				text = "N"
			intervals [488]:
				xmin = 114.3311
				xmax = 114.3611
				text = "AH0"
			intervals [489]:
				xmin = 114.3611
				xmax = 114.4911
				text = "N"
			intervals [490]:
				xmin = 114.4911
				xmax = 114.5911
				text = "D"
			intervals [491]:
				xmin = 114.5911
				xmax = 114.6211
				text = "sp"
			intervals [492]:
				xmin = 114.6211
				xmax = 114.8011
				text = "AH1"
			intervals [493]:
				xmin = 114.8011
				xmax = 114.9511
				text = "JH"
			intervals [494]:
				xmin = 114.9511
				xmax = 115.0311
				text = "OW1"
			intervals [495]:
				xmin = 115.0311
				xmax = 115.1011
				text = "R"
			intervals [496]:
				xmin = 115.1011
				xmax = 115.2511
				text = "AO1"
			intervals [497]:
				xmin = 115.2511
				xmax = 115.3711
				text = "S"
			intervals [498]:
				xmin = 115.3711
				xmax = 115.4911
				text = "IY0"
			intervals [499]:
				xmin = 115.4911
				xmax = 115.6211
				text = "sp"
			intervals [500]:
				xmin = 115.6211
				xmax = 116.0149
				text = ""
			intervals [501]:
				xmin = 116.0149
				xmax = 116.0949
				text = "G"
			intervals [502]:
				xmin = 116.0949
				xmax = 116.1449
				text = "AA1"
			intervals [503]:
				xmin = 116.1449
				xmax = 116.1749
				text = "T"
			intervals [504]:
				xmin = 116.1749
				xmax = 116.2449
				text = "IH1"
			intervals [505]:
				xmin = 116.2449
				xmax = 116.3649
				text = "N"
			intervals [506]:
				xmin = 116.3649
				xmax = 116.4349
				text = "AH0"
			intervals [507]:
				xmin = 116.4349
				xmax = 116.4749
				text = "sp"
			intervals [508]:
				xmin = 116.4749
				xmax = 116.6049
				text = "AH1"
			intervals [509]:
				xmin = 116.6049
				xmax = 116.7949
				text = "M"
			intervals [510]:
				xmin = 116.7949
				xmax = 117.8744
				text = "sp"
			intervals [511]:
				xmin = 117.8744
				xmax = 117.9344
				text = "AH0"
			intervals [512]:
				xmin = 117.9344
				xmax = 117.9644
				text = "sp"
			intervals [513]:
				xmin = 117.9644
				xmax = 118.1144
				text = "AE1"
			intervals [514]:
				xmin = 118.1144
				xmax = 118.2144
				text = "K"
			intervals [515]:
				xmin = 118.2144
				xmax = 118.3244
				text = "S"
			intervals [516]:
				xmin = 118.3244
				xmax = 118.3844
				text = "AH0"
			intervals [517]:
				xmin = 118.3844
				xmax = 118.4444
				text = "D"
			intervals [518]:
				xmin = 118.4444
				xmax = 118.5244
				text = "AH0"
			intervals [519]:
				xmin = 118.5244
				xmax = 118.5544
				text = "N"
			intervals [520]:
				xmin = 118.5544
				xmax = 118.6044
				text = "T"
			intervals [521]:
				xmin = 118.6044
				xmax = 118.6344
				text = "sp"
			intervals [522]:
				xmin = 118.6344
				xmax = 118.6644
				text = "W"
			intervals [523]:
				xmin = 118.6644
				xmax = 118.6944
				text = "IH0"
			intervals [524]:
				xmin = 118.6944
				xmax = 118.8144
				text = "TH"
			intervals [525]:
				xmin = 118.8144
				xmax = 118.9044
				text = "sp"
			intervals [526]:
				xmin = 118.9044
				xmax = 118.9644
				text = "DH"
			intervals [527]:
				xmin = 118.9644
				xmax = 119.0344
				text = "IH0"
			intervals [528]:
				xmin = 119.0344
				xmax = 119.2344
				text = "S"
			intervals [529]:
				xmin = 119.2344
				xmax = 119.4916
				text = ""
			intervals [530]:
				xmin = 119.4916
				xmax = 119.5216
				text = "sil"
			intervals [531]:
				xmin = 119.5216
				xmax = 119.6716
				text = "AO1"
			intervals [532]:
				xmin = 119.6716
				xmax = 119.7316
				text = "N"
			intervals [533]:
				xmin = 119.7316
				xmax = 119.8516
				text = "K"
			intervals [534]:
				xmin = 119.8516
				xmax = 119.8816
				text = "AH2"
			intervals [535]:
				xmin = 119.8816
				xmax = 119.9516
				text = "M"
			intervals [536]:
				xmin = 119.9516
				xmax = 120.0016
				text = "IH0"
			intervals [537]:
				xmin = 120.0016
				xmax = 120.0316
				text = "N"
			intervals [538]:
				xmin = 120.0316
				xmax = 120.1616
				text = "K"
			intervals [539]:
				xmin = 120.1616
				xmax = 120.2516
				text = "AA1"
			intervals [540]:
				xmin = 120.2516
				xmax = 120.4016
				text = "R"
			intervals [541]:
				xmin = 120.4016
				xmax = 120.6016
				text = "sp"
			intervals [542]:
				xmin = 120.6016
				xmax = 120.7416
				text = "AE1"
			intervals [543]:
				xmin = 120.7416
				xmax = 120.8716
				text = "N"
			intervals [544]:
				xmin = 120.8716
				xmax = 120.9916
				text = "D"
			intervals [545]:
				xmin = 120.9916
				xmax = 121.9781
				text = ""
			intervals [546]:
				xmin = 121.9781
				xmax = 122.0481
				text = "sil"
			intervals [547]:
				xmin = 122.0481
				xmax = 122.1481
				text = "DH"
			intervals [548]:
				xmin = 122.1481
				xmax = 122.1981
				text = "EY1"
			intervals [549]:
				xmin = 122.1981
				xmax = 122.2681
				text = "W"
			intervals [550]:
				xmin = 122.2681
				xmax = 122.3281
				text = "AH1"
			intervals [551]:
				xmin = 122.3281
				xmax = 122.3581
				text = "Z"
			intervals [552]:
				xmin = 122.3581
				xmax = 122.3881
				text = "AH0"
			intervals [553]:
				xmin = 122.3881
				xmax = 122.4181
				text = "N"
			intervals [554]:
				xmin = 122.4181
				xmax = 122.4481
				text = "T"
			intervals [555]:
				xmin = 122.4481
				xmax = 122.5081
				text = "sp"
			intervals [556]:
				xmin = 122.5081
				xmax = 122.7081
				text = "AH1"
			intervals [557]:
				xmin = 122.7081
				xmax = 122.8381
				text = "M"
			intervals [558]:
				xmin = 122.8381
				xmax = 122.9081
				text = "sp"
			intervals [559]:
				xmin = 122.9081
				xmax = 122.9981
				text = "N"
			intervals [560]:
				xmin = 122.9981
				xmax = 123.0681
				text = "AO1"
			intervals [561]:
				xmin = 123.0681
				xmax = 123.1081
				text = "R"
			intervals [562]:
				xmin = 123.1081
				xmax = 123.1381
				text = "M"
			intervals [563]:
				xmin = 123.1381
				xmax = 123.1681
				text = "AH0"
			intervals [564]:
				xmin = 123.1681
				xmax = 123.1981
				text = "N"
			intervals [565]:
				xmin = 123.1981
				xmax = 123.2481
				text = "HH"
			intervals [566]:
				xmin = 123.2481
				xmax = 123.2881
				text = "IY1"
			intervals [567]:
				xmin = 123.2881
				xmax = 123.3281
				text = "D"
			intervals [568]:
				xmin = 123.3281
				xmax = 123.3981
				text = "IH1"
			intervals [569]:
				xmin = 123.3981
				xmax = 123.4281
				text = "N"
			intervals [570]:
				xmin = 123.4281
				xmax = 123.4581
				text = "T"
			intervals [571]:
				xmin = 123.4581
				xmax = 123.4881
				text = "G"
			intervals [572]:
				xmin = 123.4881
				xmax = 123.5281
				text = "IH1"
			intervals [573]:
				xmin = 123.5281
				xmax = 123.5581
				text = "T"
			intervals [574]:
				xmin = 123.5581
				xmax = 123.6381
				text = "HH"
			intervals [575]:
				xmin = 123.6381
				xmax = 123.6881
				text = "ER1"
			intervals [576]:
				xmin = 123.6881
				xmax = 123.7181
				text = "T"
			intervals [577]:
				xmin = 123.7181
				xmax = 123.7481
				text = "sp"
			intervals [578]:
				xmin = 123.7481
				xmax = 123.8581
				text = "T"
			intervals [579]:
				xmin = 123.8581
				xmax = 123.9281
				text = "UW1"
			intervals [580]:
				xmin = 123.9281
				xmax = 123.9981
				text = "B"
			intervals [581]:
				xmin = 123.9981
				xmax = 124.1781
				text = "AE1"
			intervals [582]:
				xmin = 124.1781
				xmax = 124.2081
				text = "D"
			intervals [583]:
				xmin = 124.2081
				xmax = 124.2481
				text = "sp"
			intervals [584]:
				xmin = 124.2481
				xmax = 124.2881
				text = "B"
			intervals [585]:
				xmin = 124.2881
				xmax = 124.3181
				text = "AH1"
			intervals [586]:
				xmin = 124.3181
				xmax = 124.3481
				text = "T"
			intervals [587]:
				xmin = 124.3481
				xmax = 124.4181
				text = "sp"
			intervals [588]:
				xmin = 124.4181
				xmax = 124.5081
				text = "JH"
			intervals [589]:
				xmin = 124.5081
				xmax = 124.6081
				text = "OW1"
			intervals [590]:
				xmin = 124.6081
				xmax = 124.6881
				text = "R"
			intervals [591]:
				xmin = 124.6881
				xmax = 124.8381
				text = "AO1"
			intervals [592]:
				xmin = 124.8381
				xmax = 124.9381
				text = "S"
			intervals [593]:
				xmin = 124.9381
				xmax = 124.9781
				text = "IY0"
			intervals [594]:
				xmin = 124.9781
				xmax = 125.0481
				text = "D"
			intervals [595]:
				xmin = 125.0481
				xmax = 125.2081
				text = "IH1"
			intervals [596]:
				xmin = 125.2081
				xmax = 125.3881
				text = "D"
			intervals [597]:
				xmin = 125.3881
				xmax = 126.2258
				text = ""
			intervals [598]:
				xmin = 126.2258
				xmax = 126.2758
				text = "sil"
			intervals [599]:
				xmin = 126.2758
				xmax = 126.3758
				text = "AE1"
			intervals [600]:
				xmin = 126.3758
				xmax = 126.5758
				text = "N"
			intervals [601]:
				xmin = 126.5758
				xmax = 128.5997
				text = "sp"
			intervals [602]:
				xmin = 128.5997
				xmax = 128.6297
				text = "AH0"
			intervals [603]:
				xmin = 128.6297
				xmax = 128.6997
				text = "N"
			intervals [604]:
				xmin = 128.6997
				xmax = 128.7297
				text = "sp"
			intervals [605]:
				xmin = 128.7297
				xmax = 128.7897
				text = "DH"
			intervals [606]:
				xmin = 128.7897
				xmax = 128.9197
				text = "EH1"
			intervals [607]:
				xmin = 128.9197
				xmax = 129.0297
				text = "N"
			intervals [608]:
				xmin = 129.0297
				xmax = 129.0997
				text = "AH1"
			intervals [609]:
				xmin = 129.0997
				xmax = 129.3497
				text = "M"
			intervals [610]:
				xmin = 129.3497
				xmax = 132.1365
				text = ""
			intervals [611]:
				xmin = 132.1365
				xmax = 132.1865
				text = "sil"
			intervals [612]:
				xmin = 132.1865
				xmax = 132.2765
				text = "W"
			intervals [613]:
				xmin = 132.2765
				xmax = 132.4165
				text = "EH1"
			intervals [614]:
				xmin = 132.4165
				xmax = 132.5865
				text = "L"
			intervals [615]:
				xmin = 132.5865
				xmax = 132.6565
				text = "sp"
			intervals [616]:
				xmin = 132.6565
				xmax = 132.9365
				text = "AH1"
			intervals [617]:
				xmin = 132.9365
				xmax = 133.8781
				text = ""
			intervals [618]:
				xmin = 133.8781
				xmax = 133.9181
				text = "sil"
			intervals [619]:
				xmin = 133.9181
				xmax = 133.9581
				text = "N"
			intervals [620]:
				xmin = 133.9581
				xmax = 134.0181
				text = "AO1"
			intervals [621]:
				xmin = 134.0181
				xmax = 134.0581
				text = "R"
			intervals [622]:
				xmin = 134.0581
				xmax = 134.0981
				text = "M"
			intervals [623]:
				xmin = 134.0981
				xmax = 134.1381
				text = "AH0"
			intervals [624]:
				xmin = 134.1381
				xmax = 134.1681
				text = "N"
			intervals [625]:
				xmin = 134.1681
				xmax = 134.1981
				text = "HH"
			intervals [626]:
				xmin = 134.1981
				xmax = 134.2781
				text = "IY1"
			intervals [627]:
				xmin = 134.2781
				xmax = 134.4381
				text = "K"
			intervals [628]:
				xmin = 134.4381
				xmax = 134.5781
				text = "EY1"
			intervals [629]:
				xmin = 134.5781
				xmax = 134.6681
				text = "M"
			intervals [630]:
				xmin = 134.6681
				xmax = 134.7581
				text = "HH"
			intervals [631]:
				xmin = 134.7581
				xmax = 134.9581
				text = "OW1"
			intervals [632]:
				xmin = 134.9581
				xmax = 135.0381
				text = "M"
			intervals [633]:
				xmin = 135.0381
				xmax = 135.1281
				text = "sp"
			intervals [634]:
				xmin = 135.1281
				xmax = 135.7928
				text = ""
			intervals [635]:
				xmin = 135.7928
				xmax = 135.8828
				text = "DH"
			intervals [636]:
				xmin = 135.8828
				xmax = 135.9128
				text = "AH0"
			intervals [637]:
				xmin = 135.9128
				xmax = 135.9428
				text = "T"
			intervals [638]:
				xmin = 135.9428
				xmax = 136.0328
				text = "sp"
			intervals [639]:
				xmin = 136.0328
				xmax = 136.0728
				text = "W"
			intervals [640]:
				xmin = 136.0728
				xmax = 136.1028
				text = "AH0"
			intervals [641]:
				xmin = 136.1028
				xmax = 136.1828
				text = "Z"
			intervals [642]:
				xmin = 136.1828
				xmax = 136.2328
				text = "sp"
			intervals [643]:
				xmin = 136.2328
				xmax = 136.2628
				text = "AO1"
			intervals [644]:
				xmin = 136.2628
				xmax = 136.4228
				text = "L"
			intervals [645]:
				xmin = 136.4228
				xmax = 136.5928
				text = "sp"
			intervals [646]:
				xmin = 136.5928
				xmax = 145.0647
				text = ""
			intervals [647]:
				xmin = 145.0647
				xmax = 145.6747
				text = "AH1"
			intervals [648]:
				xmin = 145.6747
				xmax = 148.5374
				text = ""
			intervals [649]:
				xmin = 148.5374
				xmax = 148.5974
				text = "sil"
			intervals [650]:
				xmin = 148.5974
				xmax = 148.6274
				text = "W"
			intervals [651]:
				xmin = 148.6274
				xmax = 148.6674
				text = "EH1"
			intervals [652]:
				xmin = 148.6674
				xmax = 148.7074
				text = "L"
			intervals [653]:
				xmin = 148.7074
				xmax = 148.7874
				text = "IH1"
			intervals [654]:
				xmin = 148.7874
				xmax = 148.9774
				text = "F"
			intervals [655]:
				xmin = 148.9774
				xmax = 149.1459
				text = ""
			intervals [656]:
				xmin = 149.1459
				xmax = 149.1959
				text = "sil"
			intervals [657]:
				xmin = 149.1959
				xmax = 149.2759
				text = "AY1"
			intervals [658]:
				xmin = 149.2759
				xmax = 149.3259
				text = "M"
			intervals [659]:
				xmin = 149.3259
				xmax = 149.3559
				text = "IY1"
			intervals [660]:
				xmin = 149.3559
				xmax = 149.3859
				text = "N"
			intervals [661]:
				xmin = 149.3859
				xmax = 149.4559
				text = "IH1"
			intervals [662]:
				xmin = 149.4559
				xmax = 149.5459
				text = "F"
			intervals [663]:
				xmin = 149.5459
				xmax = 149.5759
				text = "AY1"
			intervals [664]:
				xmin = 149.5759
				xmax = 149.6059
				text = "HH"
			intervals [665]:
				xmin = 149.6059
				xmax = 149.6459
				text = "AE1"
			intervals [666]:
				xmin = 149.6459
				xmax = 149.6759
				text = "V"
			intervals [667]:
				xmin = 149.6759
				xmax = 149.7059
				text = "AH0"
			intervals [668]:
				xmin = 149.7059
				xmax = 149.7759
				text = "N"
			intervals [669]:
				xmin = 149.7759
				xmax = 149.8259
				text = "S"
			intervals [670]:
				xmin = 149.8259
				xmax = 149.8559
				text = "IY1"
			intervals [671]:
				xmin = 149.8559
				xmax = 149.8859
				text = "N"
			intervals [672]:
				xmin = 149.8859
				xmax = 149.9159
				text = "IH0"
			intervals [673]:
				xmin = 149.9159
				xmax = 149.9459
				text = "T"
			intervals [674]:
				xmin = 149.9459
				xmax = 149.9759
				text = "IH0"
			intervals [675]:
				xmin = 149.9759
				xmax = 150.0059
				text = "N"
			intervals [676]:
				xmin = 150.0059
				xmax = 150.0359
				text = "AH0"
			intervals [677]:
				xmin = 150.0359
				xmax = 150.0659
				text = "L"
			intervals [678]:
				xmin = 150.0659
				xmax = 150.1359
				text = "AO1"
			intervals [679]:
				xmin = 150.1359
				xmax = 150.1859
				text = "NG"
			intervals [680]:
				xmin = 150.1859
				xmax = 150.2759
				text = "T"
			intervals [681]:
				xmin = 150.2759
				xmax = 150.3859
				text = "AY1"
			intervals [682]:
				xmin = 150.3859
				xmax = 150.4259
				text = "M"
			intervals [683]:
				xmin = 150.4259
				xmax = 150.4859
				text = "sp"
			intervals [684]:
				xmin = 150.4859
				xmax = 150.5159
				text = "D"
			intervals [685]:
				xmin = 150.5159
				xmax = 150.5559
				text = "UW1"
			intervals [686]:
				xmin = 150.5559
				xmax = 150.6059
				text = "AY1"
			intervals [687]:
				xmin = 150.6059
				xmax = 150.6759
				text = "S"
			intervals [688]:
				xmin = 150.6759
				xmax = 150.7459
				text = "T"
			intervals [689]:
				xmin = 150.7459
				xmax = 150.7959
				text = "IH1"
			intervals [690]:
				xmin = 150.7959
				xmax = 150.8259
				text = "L"
			intervals [691]:
				xmin = 150.8259
				xmax = 150.8759
				text = "HH"
			intervals [692]:
				xmin = 150.8759
				xmax = 150.9059
				text = "AE1"
			intervals [693]:
				xmin = 150.9059
				xmax = 150.9359
				text = "V"
			intervals [694]:
				xmin = 150.9359
				xmax = 150.9659
				text = "sp"
			intervals [695]:
				xmin = 150.9659
				xmax = 151.0559
				text = "T"
			intervals [696]:
				xmin = 151.0559
				xmax = 151.0859
				text = "UW1"
			intervals [697]:
				xmin = 151.0859
				xmax = 151.1159
				text = "sp"
			intervals [698]:
				xmin = 151.1159
				xmax = 151.1959
				text = "G"
			intervals [699]:
				xmin = 151.1959
				xmax = 151.2259
				text = "IH1"
			intervals [700]:
				xmin = 151.2259
				xmax = 151.2759
				text = "V"
			intervals [701]:
				xmin = 151.2759
				xmax = 151.3059
				text = "Y"
			intervals [702]:
				xmin = 151.3059
				xmax = 151.3859
				text = "UW1"
			intervals [703]:
				xmin = 151.3859
				xmax = 151.4559
				text = "sp"
			intervals [704]:
				xmin = 151.4559
				xmax = 152.6331
				text = ""
			intervals [705]:
				xmin = 152.6331
				xmax = 152.8131
				text = "M"
			intervals [706]:
				xmin = 152.8131
				xmax = 155.1586
				text = "sp"
			intervals [707]:
				xmin = 155.1586
				xmax = 155.2186
				text = "AH1"
			intervals [708]:
				xmin = 155.2186
				xmax = 155.4786
				text = "M"
			intervals [709]:
				xmin = 155.4786
				xmax = 160.1175
				text = ""
			intervals [710]:
				xmin = 160.1175
				xmax = 160.1675
				text = "sil"
			intervals [711]:
				xmin = 160.1675
				xmax = 160.2075
				text = "AY1"
			intervals [712]:
				xmin = 160.2075
				xmax = 160.2375
				text = "K"
			intervals [713]:
				xmin = 160.2375
				xmax = 160.2675
				text = "AE1"
			intervals [714]:
				xmin = 160.2675
				xmax = 160.6675
				text = "N"
			intervals [715]:
				xmin = 160.6675
				xmax = 161.7699
				text = ""
			intervals [716]:
				xmin = 161.7699
				xmax = 161.7999
				text = "sil"
			intervals [717]:
				xmin = 161.7999
				xmax = 161.9399
				text = "OW1"
			intervals [718]:
				xmin = 161.9399
				xmax = 161.9999
				text = "IH1"
			intervals [719]:
				xmin = 161.9999
				xmax = 162.0999
				text = "T"
			intervals [720]:
				xmin = 162.0999
				xmax = 162.1499
				text = "Z"
			intervals [721]:
				xmin = 162.1499
				xmax = 162.2499
				text = "AH0"
			intervals [722]:
				xmin = 162.2499
				xmax = 162.3099
				text = "B"
			intervals [723]:
				xmin = 162.3099
				xmax = 162.4099
				text = "AW1"
			intervals [724]:
				xmin = 162.4099
				xmax = 162.5399
				text = "T"
			intervals [725]:
				xmin = 162.5399
				xmax = 163.0826
				text = "sp"
			intervals [726]:
				xmin = 163.0826
				xmax = 163.2726
				text = "AH1"
			intervals [727]:
				xmin = 163.2726
				xmax = 163.4826
				text = "M"
			intervals [728]:
				xmin = 163.4826
				xmax = 164.1443
				text = "sp"
			intervals [729]:
				xmin = 164.1443
				xmax = 164.1843
				text = "DH"
			intervals [730]:
				xmin = 164.1843
				xmax = 164.2943
				text = "IY1"
			intervals [731]:
				xmin = 164.2943
				xmax = 164.4043
				text = "Z"
			intervals [732]:
				xmin = 164.4043
				xmax = 164.4543
				text = "sp"
			intervals [733]:
				xmin = 164.4543
				xmax = 164.6043
				text = "EY1"
			intervals [734]:
				xmin = 164.6043
				xmax = 164.7243
				text = "L"
			intervals [735]:
				xmin = 164.7243
				xmax = 164.8343
				text = "IY0"
			intervals [736]:
				xmin = 164.8343
				xmax = 164.8943
				text = "AH0"
			intervals [737]:
				xmin = 164.8943
				xmax = 164.9243
				text = "N"
			intervals [738]:
				xmin = 164.9243
				xmax = 165.0743
				text = "Z"
			intervals [739]:
				xmin = 165.0743
				xmax = 165.1043
				text = "F"
			intervals [740]:
				xmin = 165.1043
				xmax = 165.1343
				text = "R"
			intervals [741]:
				xmin = 165.1343
				xmax = 165.1643
				text = "AH1"
			intervals [742]:
				xmin = 165.1643
				xmax = 165.2543
				text = "M"
			intervals [743]:
				xmin = 165.2543
				xmax = 165.2843
				text = "DH"
			intervals [744]:
				xmin = 165.2843
				xmax = 165.3643
				text = "AH1"
			intervals [745]:
				xmin = 165.3643
				xmax = 165.4243
				text = "sp"
			intervals [746]:
				xmin = 165.4243
				xmax = 165.5927
				text = ""
			intervals [747]:
				xmin = 165.5927
				xmax = 165.6227
				text = "DH"
			intervals [748]:
				xmin = 165.6227
				xmax = 165.6627
				text = "IH0"
			intervals [749]:
				xmin = 165.6627
				xmax = 165.7827
				text = "S"
			intervals [750]:
				xmin = 165.7827
				xmax = 165.9227
				text = "P"
			intervals [751]:
				xmin = 165.9227
				xmax = 165.9627
				text = "L"
			intervals [752]:
				xmin = 165.9627
				xmax = 166.0827
				text = "AE1"
			intervals [753]:
				xmin = 166.0827
				xmax = 166.1627
				text = "N"
			intervals [754]:
				xmin = 166.1627
				xmax = 166.2127
				text = "AH0"
			intervals [755]:
				xmin = 166.2127
				xmax = 166.2427
				text = "T"
			intervals [756]:
				xmin = 166.2427
				xmax = 166.3727
				text = "sp"
			intervals [757]:
				xmin = 166.3727
				xmax = 166.4727
				text = "AH0"
			intervals [758]:
				xmin = 166.4727
				xmax = 166.5627
				text = "N"
			intervals [759]:
				xmin = 166.5627
				xmax = 166.6027
				text = "DH"
			intervals [760]:
				xmin = 166.6027
				xmax = 166.6527
				text = "IH0"
			intervals [761]:
				xmin = 166.6527
				xmax = 166.8127
				text = "S"
			intervals [762]:
				xmin = 166.8127
				xmax = 166.8427
				text = "sp"
			intervals [763]:
				xmin = 166.8427
				xmax = 167.0227
				text = "AH1"
			intervals [764]:
				xmin = 167.0227
				xmax = 167.1927
				text = "M"
			intervals [765]:
				xmin = 167.1927
				xmax = 167.2427
				text = "sp"
			intervals [766]:
				xmin = 167.2427
				xmax = 169.4274
				text = ""
			intervals [767]:
				xmin = 169.4274
				xmax = 169.5174
				text = "DH"
			intervals [768]:
				xmin = 169.5174
				xmax = 169.5674
				text = "IH0"
			intervals [769]:
				xmin = 169.5674
				xmax = 169.7174
				text = "S"
			intervals [770]:
				xmin = 169.7174
				xmax = 169.7774
				text = "sp"
			intervals [771]:
				xmin = 169.7774
				xmax = 169.9074
				text = "M"
			intervals [772]:
				xmin = 169.9074
				xmax = 170.0674
				text = "AE1"
			intervals [773]:
				xmin = 170.0674
				xmax = 170.1474
				text = "N"
			intervals [774]:
				xmin = 170.1474
				xmax = 170.1974
				text = "sp"
			intervals [775]:
				xmin = 170.1974
				xmax = 170.2274
				text = "F"
			intervals [776]:
				xmin = 170.2274
				xmax = 170.2774
				text = "ER0"
			intervals [777]:
				xmin = 170.2774
				xmax = 170.3074
				text = "M"
			intervals [778]:
				xmin = 170.3074
				xmax = 170.4274
				text = "sp"
			intervals [779]:
				xmin = 170.4274
				xmax = 170.6574
				text = "ER1"
			intervals [780]:
				xmin = 170.6574
				xmax = 170.6874
				text = "TH"
			intervals [781]:
				xmin = 170.6874
				xmax = 170.7174
				text = "sp"
			intervals [782]:
				xmin = 170.7174
				xmax = 170.7774
				text = "HH"
			intervals [783]:
				xmin = 170.7774
				xmax = 170.8474
				text = "IY1"
			intervals [784]:
				xmin = 170.8474
				xmax = 170.9374
				text = "Z"
			intervals [785]:
				xmin = 170.9374
				xmax = 171.0774
				text = "T"
			intervals [786]:
				xmin = 171.0774
				xmax = 171.1174
				text = "R"
			intervals [787]:
				xmin = 171.1174
				xmax = 171.2674
				text = "AY1"
			intervals [788]:
				xmin = 171.2674
				xmax = 171.3574
				text = "N"
			intervals [789]:
				xmin = 171.3574
				xmax = 171.4174
				text = "T"
			intervals [790]:
				xmin = 171.4174
				xmax = 171.4474
				text = "AH0"
			intervals [791]:
				xmin = 171.4474
				xmax = 171.4874
				text = "sp"
			intervals [792]:
				xmin = 171.4874
				xmax = 171.6474
				text = "AH1"
			intervals [793]:
				xmin = 171.6474
				xmax = 171.9074
				text = "M"
			intervals [794]:
				xmin = 171.9074
				xmax = 173.1454
				text = ""
			intervals [795]:
				xmin = 173.1454
				xmax = 173.1954
				text = "sil"
			intervals [796]:
				xmin = 173.1954
				xmax = 173.2354
				text = "T"
			intervals [797]:
				xmin = 173.2354
				xmax = 173.2654
				text = "IY1"
			intervals [798]:
				xmin = 173.2654
				xmax = 173.3854
				text = "sp"
			intervals [799]:
				xmin = 173.3854
				xmax = 173.5598
				text = ""
			intervals [800]:
				xmin = 173.5598
				xmax = 173.6898
				text = "T"
			intervals [801]:
				xmin = 173.6898
				xmax = 173.7998
				text = "EH1"
			intervals [802]:
				xmin = 173.7998
				xmax = 173.8698
				text = "L"
			intervals [803]:
				xmin = 173.8698
				xmax = 173.9098
				text = "Y"
			intervals [804]:
				xmin = 173.9098
				xmax = 173.9898
				text = "UW1"
			intervals [805]:
				xmin = 173.9898
				xmax = 174.0398
				text = "N"
			intervals [806]:
				xmin = 174.0398
				xmax = 174.1798
				text = "OW1"
			intervals [807]:
				xmin = 174.1798
				xmax = 174.2398
				text = "sp"
			intervals [808]:
				xmin = 174.2398
				xmax = 174.3898
				text = "T"
			intervals [809]:
				xmin = 174.3898
				xmax = 174.4698
				text = "EH1"
			intervals [810]:
				xmin = 174.4698
				xmax = 174.5198
				text = "L"
			intervals [811]:
				xmin = 174.5198
				xmax = 174.6498
				text = "P"
			intervals [812]:
				xmin = 174.6498
				xmax = 174.6798
				text = "IY1"
			intervals [813]:
				xmin = 174.6798
				xmax = 174.7498
				text = "P"
			intervals [814]:
				xmin = 174.7498
				xmax = 174.7898
				text = "AH0"
			intervals [815]:
				xmin = 174.7898
				xmax = 174.8198
				text = "L"
			intervals [816]:
				xmin = 174.8198
				xmax = 174.8898
				text = "AH0"
			intervals [817]:
				xmin = 174.8898
				xmax = 174.9498
				text = "B"
			intervals [818]:
				xmin = 174.9498
				xmax = 175.0998
				text = "AW1"
			intervals [819]:
				xmin = 175.0998
				xmax = 175.1498
				text = "T"
			intervals [820]:
				xmin = 175.1498
				xmax = 175.2498
				text = "sp"
			intervals [821]:
				xmin = 175.2498
				xmax = 175.2898
				text = "DH"
			intervals [822]:
				xmin = 175.2898
				xmax = 175.3198
				text = "AH0"
			intervals [823]:
				xmin = 175.3198
				xmax = 175.4098
				text = "M"
			intervals [824]:
				xmin = 175.4098
				xmax = 175.4598
				text = "B"
			intervals [825]:
				xmin = 175.4598
				xmax = 175.5298
				text = "AH1"
			intervals [826]:
				xmin = 175.5298
				xmax = 175.5698
				text = "T"
			intervals [827]:
				xmin = 175.5698
				xmax = 176.0128
				text = "sp"
			intervals [828]:
				xmin = 176.0128
				xmax = 176.0528
				text = "AY1"
			intervals [829]:
				xmin = 176.0528
				xmax = 176.1428
				text = "M"
			intervals [830]:
				xmin = 176.1428
				xmax = 176.2728
				text = "IY1"
			intervals [831]:
				xmin = 176.2728
				xmax = 176.3028
				text = "N"
			intervals [832]:
				xmin = 176.3028
				xmax = 176.3328
				text = "HH"
			intervals [833]:
				xmin = 176.3328
				xmax = 176.4028
				text = "IY1"
			intervals [834]:
				xmin = 176.4028
				xmax = 176.5128
				text = "sp"
			intervals [835]:
				xmin = 176.5128
				xmax = 176.6528
				text = "T"
			intervals [836]:
				xmin = 176.6528
				xmax = 176.7628
				text = "EH1"
			intervals [837]:
				xmin = 176.7628
				xmax = 176.8628
				text = "L"
			intervals [838]:
				xmin = 176.8628
				xmax = 176.9328
				text = "Z"
			intervals [839]:
				xmin = 176.9328
				xmax = 176.9828
				text = "AH0"
			intervals [840]:
				xmin = 176.9828
				xmax = 177.0728
				text = "M"
			intervals [841]:
				xmin = 177.0728
				xmax = 177.1428
				text = "sp"
			intervals [842]:
				xmin = 177.1428
				xmax = 177.5413
				text = ""
			intervals [843]:
				xmin = 177.5413
				xmax = 177.7013
				text = "AE1"
			intervals [844]:
				xmin = 177.7013
				xmax = 177.7913
				text = "N"
			intervals [845]:
				xmin = 177.7913
				xmax = 177.8413
				text = "HH"
			intervals [846]:
				xmin = 177.8413
				xmax = 177.9213
				text = "IY1"
			intervals [847]:
				xmin = 177.9213
				xmax = 178.0413
				text = "F"
			intervals [848]:
				xmin = 178.0413
				xmax = 178.2513
				text = "AY1"
			intervals [849]:
				xmin = 178.2513
				xmax = 178.2813
				text = "N"
			intervals [850]:
				xmin = 178.2813
				xmax = 178.3213
				text = "D"
			intervals [851]:
				xmin = 178.3213
				xmax = 178.4513
				text = "Z"
			intervals [852]:
				xmin = 178.4513
				xmax = 178.6113
				text = "K"
			intervals [853]:
				xmin = 178.6113
				xmax = 178.6413
				text = "L"
			intervals [854]:
				xmin = 178.6413
				xmax = 178.8313
				text = "UW1"
			intervals [855]:
				xmin = 178.8313
				xmax = 178.9313
				text = "Z"
			intervals [856]:
				xmin = 178.9313
				xmax = 179.0113
				text = "B"
			intervals [857]:
				xmin = 179.0113
				xmax = 179.1213
				text = "AH1"
			intervals [858]:
				xmin = 179.1213
				xmax = 179.2013
				text = "T"
			intervals [859]:
				xmin = 179.2013
				xmax = 179.334
				text = ""
			intervals [860]:
				xmin = 179.334
				xmax = 179.374
				text = "sil"
			intervals [861]:
				xmin = 179.374
				xmax = 179.464
				text = "S"
			intervals [862]:
				xmin = 179.464
				xmax = 179.504
				text = "AH1"
			intervals [863]:
				xmin = 179.504
				xmax = 179.574
				text = "M"
			intervals [864]:
				xmin = 179.574
				xmax = 179.644
				text = "P"
			intervals [865]:
				xmin = 179.644
				xmax = 179.674
				text = "IY1"
			intervals [866]:
				xmin = 179.674
				xmax = 179.744
				text = "P"
			intervals [867]:
				xmin = 179.744
				xmax = 179.784
				text = "AH0"
			intervals [868]:
				xmin = 179.784
				xmax = 179.814
				text = "L"
			intervals [869]:
				xmin = 179.814
				xmax = 179.874
				text = "W"
			intervals [870]:
				xmin = 179.874
				xmax = 179.904
				text = "OW1"
			intervals [871]:
				xmin = 179.904
				xmax = 180.004
				text = "N"
			intervals [872]:
				xmin = 180.004
				xmax = 180.034
				text = "T"
			intervals [873]:
				xmin = 180.034
				xmax = 180.074
				text = "B"
			intervals [874]:
				xmin = 180.074
				xmax = 180.154
				text = "IH0"
			intervals [875]:
				xmin = 180.154
				xmax = 180.204
				text = "L"
			intervals [876]:
				xmin = 180.204
				xmax = 180.324
				text = "IY1"
			intervals [877]:
				xmin = 180.324
				xmax = 180.464
				text = "V"
			intervals [878]:
				xmin = 180.464
				xmax = 180.534
				text = "IH0"
			intervals [879]:
				xmin = 180.534
				xmax = 180.584
				text = "M"
			intervals [880]:
				xmin = 180.584
				xmax = 181.2625
				text = "sp"
			intervals [881]:
				xmin = 181.2625
				xmax = 181.3025
				text = "AH0"
			intervals [882]:
				xmin = 181.3025
				xmax = 181.3425
				text = "N"
			intervals [883]:
				xmin = 181.3425
				xmax = 181.4125
				text = "S"
			intervals [884]:
				xmin = 181.4125
				xmax = 181.4825
				text = "OW1"
			intervals [885]:
				xmin = 181.4825
				xmax = 181.5325
				text = "HH"
			intervals [886]:
				xmin = 181.5325
				xmax = 181.6025
				text = "IY1"
			intervals [887]:
				xmin = 181.6025
				xmax = 181.6825
				text = "G"
			intervals [888]:
				xmin = 181.6825
				xmax = 181.8125
				text = "OW1"
			intervals [889]:
				xmin = 181.8125
				xmax = 181.9525
				text = "Z"
			intervals [890]:
				xmin = 181.9525
				xmax = 182.0425
				text = "AO1"
			intervals [891]:
				xmin = 182.0425
				xmax = 182.1325
				text = "N"
			intervals [892]:
				xmin = 182.1325
				xmax = 182.3125
				text = "AO1"
			intervals [893]:
				xmin = 182.3125
				xmax = 182.4025
				text = "N"
			intervals [894]:
				xmin = 182.4025
				xmax = 182.4925
				text = "T"
			intervals [895]:
				xmin = 182.4925
				xmax = 182.5225
				text = "IH1"
			intervals [896]:
				xmin = 182.5225
				xmax = 182.5525
				text = "L"
			intervals [897]:
				xmin = 182.5525
				xmax = 182.6125
				text = "HH"
			intervals [898]:
				xmin = 182.6125
				xmax = 182.6825
				text = "IY1"
			intervals [899]:
				xmin = 182.6825
				xmax = 182.7525
				text = "K"
			intervals [900]:
				xmin = 182.7525
				xmax = 182.7925
				text = "AH0"
			intervals [901]:
				xmin = 182.7925
				xmax = 182.8825
				text = "N"
			intervals [902]:
				xmin = 182.8825
				xmax = 183.0025
				text = "sp"
			intervals [903]:
				xmin = 183.0025
				xmax = 183.0525
				text = "Y"
			intervals [904]:
				xmin = 183.0525
				xmax = 183.0925
				text = "UW1"
			intervals [905]:
				xmin = 183.0925
				xmax = 183.1325
				text = "N"
			intervals [906]:
				xmin = 183.1325
				xmax = 183.2625
				text = "OW1"
			intervals [907]:
				xmin = 183.2625
				xmax = 183.3625
				text = "sp"
			intervals [908]:
				xmin = 183.3625
				xmax = 183.4325
				text = "F"
			intervals [909]:
				xmin = 183.4325
				xmax = 183.5625
				text = "AY1"
			intervals [910]:
				xmin = 183.5625
				xmax = 183.6025
				text = "N"
			intervals [911]:
				xmin = 183.6025
				xmax = 183.6425
				text = "D"
			intervals [912]:
				xmin = 183.6425
				xmax = 183.7125
				text = "AH0"
			intervals [913]:
				xmin = 183.7125
				xmax = 183.8725
				text = "K"
			intervals [914]:
				xmin = 183.8725
				xmax = 183.9025
				text = "L"
			intervals [915]:
				xmin = 183.9025
				xmax = 183.9925
				text = "UW1"
			intervals [916]:
				xmin = 183.9925
				xmax = 193.7176
				text = "sp"
			intervals [917]:
				xmin = 193.7176
				xmax = 193.9076
				text = "N"
			intervals [918]:
				xmin = 193.9076
				xmax = 194.0076
				text = "OW1"
			intervals [919]:
				xmin = 194.0076
				xmax = 196.0368
				text = "sp"
			intervals [920]:
				xmin = 196.0368
				xmax = 196.1368
				text = "M"
			intervals [921]:
				xmin = 196.1368
				xmax = 199.0947
				text = "sp"
			intervals [922]:
				xmin = 199.0947
				xmax = 199.1847
				text = "N"
			intervals [923]:
				xmin = 199.1847
				xmax = 199.2947
				text = "OW1"
			intervals [924]:
				xmin = 199.2947
				xmax = 204.1664
				text = "sp"
			intervals [925]:
				xmin = 204.1664
				xmax = 204.2364
				text = "W"
			intervals [926]:
				xmin = 204.2364
				xmax = 204.4264
				text = "EH1"
			intervals [927]:
				xmin = 204.4264
				xmax = 204.5464
				text = "L"
			intervals [928]:
				xmin = 204.5464
				xmax = 205.1741
				text = "sp"
			intervals [929]:
				xmin = 205.1741
				xmax = 205.3041
				text = "AH1"
			intervals [930]:
				xmin = 205.3041
				xmax = 205.5241
				text = "M"
			intervals [931]:
				xmin = 205.5241
				xmax = 208.0442
				text = ""
			intervals [932]:
				xmin = 208.0442
				xmax = 208.0842
				text = "sil"
			intervals [933]:
				xmin = 208.0842
				xmax = 208.1142
				text = "W"
			intervals [934]:
				xmin = 208.1142
				xmax = 208.1442
				text = "EH1"
			intervals [935]:
				xmin = 208.1442
				xmax = 208.1842
				text = "L"
			intervals [936]:
				xmin = 208.1842
				xmax = 208.3342
				text = "IH1"
			intervals [937]:
				xmin = 208.3342
				xmax = 208.3842
				text = "T"
			intervals [938]:
				xmin = 208.3842
				xmax = 208.4142
				text = "S"
			intervals [939]:
				xmin = 208.4142
				xmax = 208.4642
				text = "sp"
			intervals [940]:
				xmin = 208.4642
				xmax = 208.6142
				text = "L"
			intervals [941]:
				xmin = 208.6142
				xmax = 208.9042
				text = "AA1"
			intervals [942]:
				xmin = 208.9042
				xmax = 208.9842
				text = "R"
			intervals [943]:
				xmin = 208.9842
				xmax = 209.0942
				text = "JH"
			intervals [944]:
				xmin = 209.0942
				xmax = 209.1542
				text = "AH0"
			intervals [945]:
				xmin = 209.1542
				xmax = 209.2342
				text = "N"
			intervals [946]:
				xmin = 209.2342
				xmax = 209.2842
				text = "IH0"
			intervals [947]:
				xmin = 209.2842
				xmax = 209.3842
				text = "T"
			intervals [948]:
				xmin = 209.3842
				xmax = 209.4542
				text = "HH"
			intervals [949]:
				xmin = 209.4542
				xmax = 209.5542
				text = "AH0"
			intervals [950]:
				xmin = 209.5542
				xmax = 209.7542
				text = "Z"
			intervals [951]:
				xmin = 209.7542
				xmax = 210.9084
				text = ""
			intervals [952]:
				xmin = 210.9084
				xmax = 210.9584
				text = "sil"
			intervals [953]:
				xmin = 210.9584
				xmax = 211.0184
				text = "IH0"
			intervals [954]:
				xmin = 211.0184
				xmax = 211.0484
				text = "T"
			intervals [955]:
				xmin = 211.0484
				xmax = 211.1084
				text = "sp"
			intervals [956]:
				xmin = 211.1084
				xmax = 211.2084
				text = "S"
			intervals [957]:
				xmin = 211.2084
				xmax = 211.9837
				text = ""
			intervals [958]:
				xmin = 211.9837
				xmax = 212.0637
				text = "IH1"
			intervals [959]:
				xmin = 212.0637
				xmax = 212.1137
				text = "T"
			intervals [960]:
				xmin = 212.1137
				xmax = 212.1937
				text = "S"
			intervals [961]:
				xmin = 212.1937
				xmax = 212.2837
				text = "M"
			intervals [962]:
				xmin = 212.2837
				xmax = 212.3337
				text = "IH1"
			intervals [963]:
				xmin = 212.3337
				xmax = 212.3937
				text = "K"
			intervals [964]:
				xmin = 212.3937
				xmax = 212.4337
				text = "S"
			intervals [965]:
				xmin = 212.4337
				xmax = 212.4637
				text = "T"
			intervals [966]:
				xmin = 212.4637
				xmax = 212.4937
				text = "W"
			intervals [967]:
				xmin = 212.4937
				xmax = 212.5337
				text = "IH0"
			intervals [968]:
				xmin = 212.5337
				xmax = 212.6337
				text = "TH"
			intervals [969]:
				xmin = 212.6337
				xmax = 212.7137
				text = "AH0"
			intervals [970]:
				xmin = 212.7137
				xmax = 212.7537
				text = "L"
			intervals [971]:
				xmin = 212.7537
				xmax = 212.8337
				text = "AA1"
			intervals [972]:
				xmin = 212.8337
				xmax = 212.8837
				text = "T"
			intervals [973]:
				xmin = 212.8837
				xmax = 212.9237
				text = "AH0"
			intervals [974]:
				xmin = 212.9237
				xmax = 212.9637
				text = "V"
			intervals [975]:
				xmin = 212.9637
				xmax = 213.1037
				text = "S"
			intervals [976]:
				xmin = 213.1037
				xmax = 213.1537
				text = "T"
			intervals [977]:
				xmin = 213.1537
				xmax = 213.2737
				text = "UW1"
			intervals [978]:
				xmin = 213.2737
				xmax = 213.3237
				text = "D"
			intervals [979]:
				xmin = 213.3237
				xmax = 213.3837
				text = "AH0"
			intervals [980]:
				xmin = 213.3837
				xmax = 213.4837
				text = "N"
			intervals [981]:
				xmin = 213.4837
				xmax = 213.5337
				text = "T"
			intervals [982]:
				xmin = 213.5337
				xmax = 213.6937
				text = "S"
			intervals [983]:
				xmin = 213.6937
				xmax = 214.2357
				text = "sp"
			intervals [984]:
				xmin = 214.2357
				xmax = 214.2757
				text = "AH0"
			intervals [985]:
				xmin = 214.2757
				xmax = 214.5457
				text = "N"
			intervals [986]:
				xmin = 214.5457
				xmax = 217.4905
				text = ""
			intervals [987]:
				xmin = 217.4905
				xmax = 217.5905
				text = "IH1"
			intervals [988]:
				xmin = 217.5905
				xmax = 217.6705
				text = "T"
			intervals [989]:
				xmin = 217.6705
				xmax = 217.7205
				text = "Z"
			intervals [990]:
				xmin = 217.7205
				xmax = 217.8305
				text = "sp"
			intervals [991]:
				xmin = 217.8305
				xmax = 217.8905
				text = "IH0"
			intervals [992]:
				xmin = 217.8905
				xmax = 217.9205
				text = "T"
			intervals [993]:
				xmin = 217.9205
				xmax = 218.0005
				text = "Z"
			intervals [994]:
				xmin = 218.0005
				xmax = 218.0405
				text = "sp"
			intervals [995]:
				xmin = 218.0405
				xmax = 218.0705
				text = "AH0"
			intervals [996]:
				xmin = 218.0705
				xmax = 218.1305
				text = "B"
			intervals [997]:
				xmin = 218.1305
				xmax = 218.2305
				text = "AW1"
			intervals [998]:
				xmin = 218.2305
				xmax = 218.2705
				text = "T"
			intervals [999]:
				xmin = 218.2705
				xmax = 218.3005
				text = "sp"
			intervals [1000]:
				xmin = 218.3005
				xmax = 218.3705
				text = "IH1"
			intervals [1001]:
				xmin = 218.3705
				xmax = 218.4505
				text = "T"
			intervals [1002]:
				xmin = 218.4505
				xmax = 218.4905
				text = "S"
			intervals [1003]:
				xmin = 218.4905
				xmax = 218.5305
				text = "AH0"
			intervals [1004]:
				xmin = 218.5305
				xmax = 218.5905
				text = "B"
			intervals [1005]:
				xmin = 218.5905
				xmax = 218.6605
				text = "AW1"
			intervals [1006]:
				xmin = 218.6605
				xmax = 218.7305
				text = "T"
			intervals [1007]:
				xmin = 218.7305
				xmax = 218.8605
				text = "sp"
			intervals [1008]:
				xmin = 218.8605
				xmax = 218.9105
				text = "W"
			intervals [1009]:
				xmin = 218.9105
				xmax = 218.9405
				text = "AH1"
			intervals [1010]:
				xmin = 218.9405
				xmax = 218.9805
				text = "N"
			intervals [1011]:
				xmin = 218.9805
				xmax = 219.0305
				text = "AH0"
			intervals [1012]:
				xmin = 219.0305
				xmax = 219.0705
				text = "V"
			intervals [1013]:
				xmin = 219.0705
				xmax = 219.1005
				text = "DH"
			intervals [1014]:
				xmin = 219.1005
				xmax = 219.1605
				text = "AH0"
			intervals [1015]:
				xmin = 219.1605
				xmax = 219.2605
				text = "B"
			intervals [1016]:
				xmin = 219.2605
				xmax = 219.3505
				text = "EH1"
			intervals [1017]:
				xmin = 219.3505
				xmax = 219.3905
				text = "S"
			intervals [1018]:
				xmin = 219.3905
				xmax = 219.4205
				text = "T"
			intervals [1019]:
				xmin = 219.4205
				xmax = 219.4605
				text = "S"
			intervals [1020]:
				xmin = 219.4605
				xmax = 219.5405
				text = "K"
			intervals [1021]:
				xmin = 219.5405
				xmax = 219.6005
				text = "UW1"
			intervals [1022]:
				xmin = 219.6005
				xmax = 219.6705
				text = "L"
			intervals [1023]:
				xmin = 219.6705
				xmax = 219.7205
				text = "Z"
			intervals [1024]:
				xmin = 219.7205
				xmax = 219.7705
				text = "IH0"
			intervals [1025]:
				xmin = 219.7705
				xmax = 219.8905
				text = "N"
			intervals [1026]:
				xmin = 219.8905
				xmax = 219.9705
				text = "W"
			intervals [1027]:
				xmin = 219.9705
				xmax = 220.0605
				text = "AA1"
			intervals [1028]:
				xmin = 220.0605
				xmax = 220.1805
				text = "SH"
			intervals [1029]:
				xmin = 220.1805
				xmax = 220.2105
				text = "IH0"
			intervals [1030]:
				xmin = 220.2105
				xmax = 220.2405
				text = "NG"
			intervals [1031]:
				xmin = 220.2405
				xmax = 220.2905
				text = "T"
			intervals [1032]:
				xmin = 220.2905
				xmax = 220.3205
				text = "AH0"
			intervals [1033]:
				xmin = 220.3205
				xmax = 220.4905
				text = "N"
			intervals [1034]:
				xmin = 220.4905
				xmax = 223.5008
				text = ""
			intervals [1035]:
				xmin = 223.5008
				xmax = 223.5908
				text = "sil"
			intervals [1036]:
				xmin = 223.5908
				xmax = 223.7008
				text = "N"
			intervals [1037]:
				xmin = 223.7008
				xmax = 224.0502
				text = "sp"
			intervals [1038]:
				xmin = 224.0502
				xmax = 224.1502
				text = "AH1"
			intervals [1039]:
				xmin = 224.1502
				xmax = 224.3002
				text = "M"
			intervals [1040]:
				xmin = 224.3002
				xmax = 224.4602
				text = "S"
			intervals [1041]:
				xmin = 224.4602
				xmax = 224.5302
				text = "AH1"
			intervals [1042]:
				xmin = 224.5302
				xmax = 224.5802
				text = "B"
			intervals [1043]:
				xmin = 224.5802
				xmax = 224.6502
				text = "JH"
			intervals [1044]:
				xmin = 224.6502
				xmax = 224.6802
				text = "IH0"
			intervals [1045]:
				xmin = 224.6802
				xmax = 224.7102
				text = "K"
			intervals [1046]:
				xmin = 224.7102
				xmax = 224.7802
				text = "T"
			intervals [1047]:
				xmin = 224.7802
				xmax = 224.8202
				text = "S"
			intervals [1048]:
				xmin = 224.8202
				xmax = 225.0469
				text = "sp"
			intervals [1049]:
				xmin = 225.0469
				xmax = 225.1569
				text = "AH1"
			intervals [1050]:
				xmin = 225.1569
				xmax = 225.3369
				text = "M"
			intervals [1051]:
				xmin = 225.3369
				xmax = 225.6324
				text = "sp"
			intervals [1052]:
				xmin = 225.6324
				xmax = 225.7824
				text = "spn"
			intervals [1053]:
				xmin = 225.7824
				xmax = 225.8424
				text = "sp"
			intervals [1054]:
				xmin = 225.8424
				xmax = 226.5683
				text = ""
			intervals [1055]:
				xmin = 226.5683
				xmax = 226.6483
				text = "IH1"
			intervals [1056]:
				xmin = 226.6483
				xmax = 226.8183
				text = "NG"
			intervals [1057]:
				xmin = 226.8183
				xmax = 226.8583
				text = "L"
			intervals [1058]:
				xmin = 226.8583
				xmax = 226.9583
				text = "IH0"
			intervals [1059]:
				xmin = 226.9583
				xmax = 227.1483
				text = "SH"
			intervals [1060]:
				xmin = 227.1483
				xmax = 227.2283
				text = "B"
			intervals [1061]:
				xmin = 227.2283
				xmax = 227.2683
				text = "AY0"
			intervals [1062]:
				xmin = 227.2683
				xmax = 227.4483
				text = "AA1"
			intervals [1063]:
				xmin = 227.4483
				xmax = 227.5483
				text = "L"
			intervals [1064]:
				xmin = 227.5483
				xmax = 227.6183
				text = "AH0"
			intervals [1065]:
				xmin = 227.6183
				xmax = 227.7783
				text = "JH"
			intervals [1066]:
				xmin = 227.7783
				xmax = 228.0683
				text = "IY0"
			intervals [1067]:
				xmin = 228.0683
				xmax = 228.4463
				text = ""
			intervals [1068]:
				xmin = 228.4463
				xmax = 228.4763
				text = "sil"
			intervals [1069]:
				xmin = 228.4763
				xmax = 228.6163
				text = "AH1"
			intervals [1070]:
				xmin = 228.6163
				xmax = 228.8163
				text = "M"
			intervals [1071]:
				xmin = 228.8163
				xmax = 228.9463
				text = "W"
			intervals [1072]:
				xmin = 228.9463
				xmax = 228.9763
				text = "ER1"
			intervals [1073]:
				xmin = 228.9763
				xmax = 229.0563
				text = "L"
			intervals [1074]:
				xmin = 229.0563
				xmax = 229.0863
				text = "D"
			intervals [1075]:
				xmin = 229.0863
				xmax = 229.1363
				text = "HH"
			intervals [1076]:
				xmin = 229.1363
				xmax = 229.1963
				text = "IH1"
			intervals [1077]:
				xmin = 229.1963
				xmax = 229.2963
				text = "S"
			intervals [1078]:
				xmin = 229.2963
				xmax = 229.3763
				text = "T"
			intervals [1079]:
				xmin = 229.3763
				xmax = 229.4763
				text = "R"
			intervals [1080]:
				xmin = 229.4763
				xmax = 229.6863
				text = "IY0"
			intervals [1081]:
				xmin = 229.6863
				xmax = 230.3663
				text = ""
			intervals [1082]:
				xmin = 230.3663
				xmax = 230.4463
				text = "F"
			intervals [1083]:
				xmin = 230.4463
				xmax = 230.4863
				text = "IH1"
			intervals [1084]:
				xmin = 230.4863
				xmax = 230.5863
				text = "Z"
			intervals [1085]:
				xmin = 230.5863
				xmax = 230.6163
				text = "IH0"
			intervals [1086]:
				xmin = 230.6163
				xmax = 230.6763
				text = "K"
			intervals [1087]:
				xmin = 230.6763
				xmax = 230.7063
				text = "AH0"
			intervals [1088]:
				xmin = 230.7063
				xmax = 230.7363
				text = "L"
			intervals [1089]:
				xmin = 230.7363
				xmax = 230.7663
				text = "sp"
			intervals [1090]:
				xmin = 230.7663
				xmax = 230.8763
				text = "EH2"
			intervals [1091]:
				xmin = 230.8763
				xmax = 230.9763
				text = "JH"
			intervals [1092]:
				xmin = 230.9763
				xmax = 231.0263
				text = "AH0"
			intervals [1093]:
				xmin = 231.0263
				xmax = 231.1763
				text = "K"
			intervals [1094]:
				xmin = 231.1763
				xmax = 231.2463
				text = "EY1"
			intervals [1095]:
				xmin = 231.2463
				xmax = 231.4463
				text = "SH"
			intervals [1096]:
				xmin = 231.4463
				xmax = 231.4863
				text = "AH0"
			intervals [1097]:
				xmin = 231.4863
				xmax = 231.6363
				text = "N"
			intervals [1098]:
				xmin = 231.6363
				xmax = 232.4788
				text = "sp"
			intervals [1099]:
				xmin = 232.4788
				xmax = 232.5688
				text = "AH1"
			intervals [1100]:
				xmin = 232.5688
				xmax = 232.7188
				text = "M"
			intervals [1101]:
				xmin = 232.7188
				xmax = 232.7688
				text = "sp"
			intervals [1102]:
				xmin = 232.7688
				xmax = 232.9088
				text = "T"
			intervals [1103]:
				xmin = 232.9088
				xmax = 233.0388
				text = "AY1"
			intervals [1104]:
				xmin = 233.0388
				xmax = 233.1088
				text = "P"
			intervals [1105]:
				xmin = 233.1088
				xmax = 233.1488
				text = "R"
			intervals [1106]:
				xmin = 233.1488
				xmax = 233.2488
				text = "AY2"
			intervals [1107]:
				xmin = 233.2488
				xmax = 233.2788
				text = "T"
			intervals [1108]:
				xmin = 233.2788
				xmax = 233.3088
				text = "IH0"
			intervals [1109]:
				xmin = 233.3088
				xmax = 233.4988
				text = "NG"
			intervals [1110]:
				xmin = 233.4988
				xmax = 233.5288
				text = "AY1"
			intervals [1111]:
				xmin = 233.5288
				xmax = 233.6788
				text = "AH0"
			intervals [1112]:
				xmin = 233.6788
				xmax = 233.9188
				text = "N"
			intervals [1113]:
				xmin = 233.9188
				xmax = 235.1371
				text = "sp"
			intervals [1114]:
				xmin = 235.1371
				xmax = 235.2071
				text = "AH0"
			intervals [1115]:
				xmin = 235.2071
				xmax = 235.3271
				text = "N"
			intervals [1116]:
				xmin = 235.3271
				xmax = 235.3571
				text = "D"
			intervals [1117]:
				xmin = 235.3571
				xmax = 235.4371
				text = "R"
			intervals [1118]:
				xmin = 235.4371
				xmax = 235.4671
				text = "EH1"
			intervals [1119]:
				xmin = 235.4671
				xmax = 235.5471
				text = "K"
			intervals [1120]:
				xmin = 235.5471
				xmax = 235.5771
				text = "ER0"
			intervals [1121]:
				xmin = 235.5771
				xmax = 235.6071
				text = "D"
			intervals [1122]:
				xmin = 235.6071
				xmax = 235.7171
				text = "K"
			intervals [1123]:
				xmin = 235.7171
				xmax = 235.7971
				text = "IY1"
			intervals [1124]:
				xmin = 235.7971
				xmax = 235.8571
				text = "P"
			intervals [1125]:
				xmin = 235.8571
				xmax = 235.8871
				text = "IH0"
			intervals [1126]:
				xmin = 235.8871
				xmax = 235.9471
				text = "NG"
			intervals [1127]:
				xmin = 235.9471
				xmax = 236.0871
				text = "sp"
			intervals [1128]:
				xmin = 236.0871
				xmax = 246.7029
				text = ""
			intervals [1129]:
				xmin = 246.7029
				xmax = 246.7529
				text = "AY1"
			intervals [1130]:
				xmin = 246.7529
				xmax = 246.7929
				text = "G"
			intervals [1131]:
				xmin = 246.7929
				xmax = 246.8429
				text = "EH1"
			intervals [1132]:
				xmin = 246.8429
				xmax = 246.9529
				text = "S"
			intervals [1133]:
				xmin = 246.9529
				xmax = 246.9929
				text = "DH"
			intervals [1134]:
				xmin = 246.9929
				xmax = 247.0229
				text = "AH0"
			intervals [1135]:
				xmin = 247.0229
				xmax = 247.0529
				text = "M"
			intervals [1136]:
				xmin = 247.0529
				xmax = 247.1429
				text = "OW1"
			intervals [1137]:
				xmin = 247.1429
				xmax = 247.2029
				text = "S"
			intervals [1138]:
				xmin = 247.2029
				xmax = 247.2929
				text = "sp"
			intervals [1139]:
				xmin = 247.2929
				xmax = 247.3629
				text = "TH"
			intervals [1140]:
				xmin = 247.3629
				xmax = 247.3929
				text = "IH1"
			intervals [1141]:
				xmin = 247.3929
				xmax = 247.4629
				text = "NG"
			intervals [1142]:
				xmin = 247.4629
				xmax = 247.5129
				text = "Z"
			intervals [1143]:
				xmin = 247.5129
				xmax = 247.5729
				text = "AY1"
			intervals [1144]:
				xmin = 247.5729
				xmax = 247.6629
				text = "D"
			intervals [1145]:
				xmin = 247.6629
				xmax = 247.7129
				text = "IH1"
			intervals [1146]:
				xmin = 247.7129
				xmax = 247.7629
				text = "D"
			intervals [1147]:
				xmin = 247.7629
				xmax = 247.7929
				text = "W"
			intervals [1148]:
				xmin = 247.7929
				xmax = 247.8229
				text = "AH0"
			intervals [1149]:
				xmin = 247.8229
				xmax = 247.8729
				text = "Z"
			intervals [1150]:
				xmin = 247.8729
				xmax = 247.9229
				text = "sp"
			intervals [1151]:
				xmin = 247.9229
				xmax = 247.9529
				text = "S"
			intervals [1152]:
				xmin = 247.9529
				xmax = 248.0229
				text = "T"
			intervals [1153]:
				xmin = 248.0229
				xmax = 248.2029
				text = "EY1"
			intervals [1154]:
				xmin = 248.2029
				xmax = 248.2529
				text = "sp"
			intervals [1155]:
				xmin = 248.2529
				xmax = 248.4029
				text = "S"
			intervals [1156]:
				xmin = 248.4029
				xmax = 248.4629
				text = "T"
			intervals [1157]:
				xmin = 248.4629
				xmax = 248.5229
				text = "EY1"
			intervals [1158]:
				xmin = 248.5229
				xmax = 248.5629
				text = "IH1"
			intervals [1159]:
				xmin = 248.5629
				xmax = 248.6229
				text = "N"
			intervals [1160]:
				xmin = 248.6229
				xmax = 248.6729
				text = "DH"
			intervals [1161]:
				xmin = 248.6729
				xmax = 248.7229
				text = "AH1"
			intervals [1162]:
				xmin = 248.7229
				xmax = 248.8029
				text = "HH"
			intervals [1163]:
				xmin = 248.8029
				xmax = 248.9529
				text = "AW1"
			intervals [1164]:
				xmin = 248.9529
				xmax = 249.2229
				text = "S"
			intervals [1165]:
				xmin = 249.2229
				xmax = 249.693
				text = ""
			intervals [1166]:
				xmin = 249.693
				xmax = 249.723
				text = "K"
			intervals [1167]:
				xmin = 249.723
				xmax = 249.753
				text = "AO1"
			intervals [1168]:
				xmin = 249.753
				xmax = 249.833
				text = "Z"
			intervals [1169]:
				xmin = 249.833
				xmax = 249.883
				text = "AY1"
			intervals [1170]:
				xmin = 249.883
				xmax = 249.913
				text = "D"
			intervals [1171]:
				xmin = 249.913
				xmax = 249.943
				text = "IH1"
			intervals [1172]:
				xmin = 249.943
				xmax = 249.973
				text = "N"
			intervals [1173]:
				xmin = 249.973
				xmax = 250.013
				text = "T"
			intervals [1174]:
				xmin = 250.013
				xmax = 250.063
				text = "sp"
			intervals [1175]:
				xmin = 250.063
				xmax = 250.173
				text = "P"
			intervals [1176]:
				xmin = 250.173
				xmax = 250.213
				text = "L"
			intervals [1177]:
				xmin = 250.213
				xmax = 250.303
				text = "EY1"
			intervals [1178]:
				xmin = 250.303
				xmax = 250.383
				text = "AH0"
			intervals [1179]:
				xmin = 250.383
				xmax = 250.413
				text = "sp"
			intervals [1180]:
				xmin = 250.413
				xmax = 250.493
				text = "L"
			intervals [1181]:
				xmin = 250.493
				xmax = 250.523
				text = "AO1"
			intervals [1182]:
				xmin = 250.523
				xmax = 250.553
				text = "T"
			intervals [1183]:
				xmin = 250.553
				xmax = 258.5865
				text = "sp"
			intervals [1184]:
				xmin = 258.5865
				xmax = 258.6965
				text = "OW1"
			intervals [1185]:
				xmin = 258.6965
				xmax = 259.3157
				text = "sp"
			intervals [1186]:
				xmin = 259.3157
				xmax = 259.4257
				text = "Y"
			intervals [1187]:
				xmin = 259.4257
				xmax = 259.5357
				text = "EH1"
			intervals [1188]:
				xmin = 259.5357
				xmax = 259.6057
				text = "S"
			intervals [1189]:
				xmin = 259.6057
				xmax = 259.9657
				text = "sp"
			intervals [1190]:
				xmin = 259.9657
				xmax = 260.2057
				text = "spn"
			intervals [1191]:
				xmin = 260.2057
				xmax = 260.4657
				text = "sp"
			intervals [1192]:
				xmin = 260.4657
				xmax = 262.5688
				text = ""
			intervals [1193]:
				xmin = 262.5688
				xmax = 262.8188
				text = "AH1"
			intervals [1194]:
				xmin = 262.8188
				xmax = 267.5217
				text = "sp"
			intervals [1195]:
				xmin = 267.5217
				xmax = 267.6117
				text = "spn"
			intervals [1196]:
				xmin = 267.6117
				xmax = 269.5915
				text = ""
			intervals [1197]:
				xmin = 269.5915
				xmax = 269.6215
				text = "sil"
			intervals [1198]:
				xmin = 269.6215
				xmax = 269.7015
				text = "AH1"
			intervals [1199]:
				xmin = 269.7015
				xmax = 270.2215
				text = "M"
			intervals [1200]:
				xmin = 270.2215
				xmax = 270.4204
				text = ""
			intervals [1201]:
				xmin = 270.4204
				xmax = 270.4804
				text = "sil"
			intervals [1202]:
				xmin = 270.4804
				xmax = 270.6404
				text = "N"
			intervals [1203]:
				xmin = 270.6404
				xmax = 270.8604
				text = "OW1"
			intervals [1204]:
				xmin = 270.8604
				xmax = 270.9404
				text = "sp"
			intervals [1205]:
				xmin = 270.9404
				xmax = 277.4117
				text = ""
			intervals [1206]:
				xmin = 277.4117
				xmax = 277.5117
				text = "W"
			intervals [1207]:
				xmin = 277.5117
				xmax = 277.7017
				text = "EH1"
			intervals [1208]:
				xmin = 277.7017
				xmax = 277.8017
				text = "L"
			intervals [1209]:
				xmin = 277.8017
				xmax = 278.2915
				text = "sp"
			intervals [1210]:
				xmin = 278.2915
				xmax = 278.3615
				text = "AH1"
			intervals [1211]:
				xmin = 278.3615
				xmax = 278.5815
				text = "M"
			intervals [1212]:
				xmin = 278.5815
				xmax = 279.4837
				text = ""
			intervals [1213]:
				xmin = 279.4837
				xmax = 279.5337
				text = "sil"
			intervals [1214]:
				xmin = 279.5337
				xmax = 279.6337
				text = "AY1"
			intervals [1215]:
				xmin = 279.6337
				xmax = 279.7937
				text = "S"
			intervals [1216]:
				xmin = 279.7937
				xmax = 279.9137
				text = "EY1"
			intervals [1217]:
				xmin = 279.9137
				xmax = 279.9437
				text = "IH0"
			intervals [1218]:
				xmin = 279.9437
				xmax = 279.9837
				text = "T"
			intervals [1219]:
				xmin = 279.9837
				xmax = 280.1537
				text = "sp"
			intervals [1220]:
				xmin = 280.1537
				xmax = 280.1937
				text = "IH1"
			intervals [1221]:
				xmin = 280.1937
				xmax = 280.2337
				text = "T"
			intervals [1222]:
				xmin = 280.2337
				xmax = 280.2637
				text = "sp"
			intervals [1223]:
				xmin = 280.2637
				xmax = 280.3237
				text = "EH1"
			intervals [1224]:
				xmin = 280.3237
				xmax = 280.4637
				text = "S"
			intervals [1225]:
				xmin = 280.4637
				xmax = 280.6037
				text = "IH0"
			intervals [1226]:
				xmin = 280.6037
				xmax = 280.6637
				text = "N"
			intervals [1227]:
				xmin = 280.6637
				xmax = 280.7337
				text = "B"
			intervals [1228]:
				xmin = 280.7337
				xmax = 280.7637
				text = "AY0"
			intervals [1229]:
				xmin = 280.7637
				xmax = 280.9137
				text = "AA1"
			intervals [1230]:
				xmin = 280.9137
				xmax = 280.9937
				text = "L"
			intervals [1231]:
				xmin = 280.9937
				xmax = 281.0337
				text = "AH0"
			intervals [1232]:
				xmin = 281.0337
				xmax = 281.1437
				text = "JH"
			intervals [1233]:
				xmin = 281.1437
				xmax = 281.2137
				text = "IY0"
			intervals [1234]:
				xmin = 281.2137
				xmax = 281.2837
				text = "W"
			intervals [1235]:
				xmin = 281.2837
				xmax = 281.3737
				text = "EH1"
			intervals [1236]:
				xmin = 281.3737
				xmax = 281.4637
				text = "L"
			intervals [1237]:
				xmin = 281.4637
				xmax = 281.5037
				text = "DH"
			intervals [1238]:
				xmin = 281.5037
				xmax = 281.5937
				text = "IY1"
			intervals [1239]:
				xmin = 281.5937
				xmax = 281.7237
				text = "Z"
			intervals [1240]:
				xmin = 281.7237
				xmax = 281.8337
				text = "B"
			intervals [1241]:
				xmin = 281.8337
				xmax = 282.0537
				text = "OY1"
			intervals [1242]:
				xmin = 282.0537
				xmax = 282.1537
				text = "Z"
			intervals [1243]:
				xmin = 282.1537
				xmax = 282.1837
				text = "sp"
			intervals [1244]:
				xmin = 282.1837
				xmax = 282.3152
				text = ""
			intervals [1245]:
				xmin = 282.3152
				xmax = 282.3952
				text = "DH"
			intervals [1246]:
				xmin = 282.3952
				xmax = 282.4352
				text = "EY1"
			intervals [1247]:
				xmin = 282.4352
				xmax = 282.4952
				text = "D"
			intervals [1248]:
				xmin = 282.4952
				xmax = 282.5552
				text = "OW1"
			intervals [1249]:
				xmin = 282.5552
				xmax = 282.6352
				text = "N"
			intervals [1250]:
				xmin = 282.6352
				xmax = 282.6852
				text = "D"
			intervals [1251]:
				xmin = 282.6852
				xmax = 282.7652
				text = "UW1"
			intervals [1252]:
				xmin = 282.7652
				xmax = 282.8152
				text = "DH"
			intervals [1253]:
				xmin = 282.8152
				xmax = 282.8652
				text = "EH1"
			intervals [1254]:
				xmin = 282.8652
				xmax = 282.9452
				text = "R"
			intervals [1255]:
				xmin = 282.9452
				xmax = 283.0952
				text = "W"
			intervals [1256]:
				xmin = 283.0952
				xmax = 283.2252
				text = "ER1"
			intervals [1257]:
				xmin = 283.2252
				xmax = 283.4152
				text = "K"
			intervals [1258]:
				xmin = 283.4152
				xmax = 283.7892
				text = ""
			intervals [1259]:
				xmin = 283.7892
				xmax = 283.9592
				text = "AE1"
			intervals [1260]:
				xmin = 283.9592
				xmax = 284.1092
				text = "N"
			intervals [1261]:
				xmin = 284.1092
				xmax = 284.1692
				text = "D"
			intervals [1262]:
				xmin = 284.1692
				xmax = 284.2892
				text = "SH"
			intervals [1263]:
				xmin = 284.2892
				xmax = 284.3492
				text = "IY1"
			intervals [1264]:
				xmin = 284.3492
				xmax = 284.4292
				text = "G"
			intervals [1265]:
				xmin = 284.4292
				xmax = 284.4692
				text = "IH1"
			intervals [1266]:
				xmin = 284.4692
				xmax = 284.5292
				text = "T"
			intervals [1267]:
				xmin = 284.5292
				xmax = 284.6192
				text = "S"
			intervals [1268]:
				xmin = 284.6192
				xmax = 284.7392
				text = "AH1"
			intervals [1269]:
				xmin = 284.7392
				xmax = 284.8192
				text = "P"
			intervals [1270]:
				xmin = 284.8192
				xmax = 284.8992
				text = "AH0"
			intervals [1271]:
				xmin = 284.8992
				xmax = 284.9792
				text = "N"
			intervals [1272]:
				xmin = 284.9792
				xmax = 285.0492
				text = "SH"
			intervals [1273]:
				xmin = 285.0492
				xmax = 285.0992
				text = "IY1"
			intervals [1274]:
				xmin = 285.0992
				xmax = 285.1692
				text = "JH"
			intervals [1275]:
				xmin = 285.1692
				xmax = 285.2192
				text = "IH0"
			intervals [1276]:
				xmin = 285.2192
				xmax = 285.2592
				text = "S"
			intervals [1277]:
				xmin = 285.2592
				xmax = 285.3692
				text = "HH"
			intervals [1278]:
				xmin = 285.3692
				xmax = 285.4292
				text = "AA1"
			intervals [1279]:
				xmin = 285.4292
				xmax = 285.5792
				text = "L"
			intervals [1280]:
				xmin = 285.5792
				xmax = 285.6092
				text = "ER0"
			intervals [1281]:
				xmin = 285.6092
				xmax = 285.6392
				text = "AE1"
			intervals [1282]:
				xmin = 285.6392
				xmax = 285.6692
				text = "T"
			intervals [1283]:
				xmin = 285.6692
				xmax = 285.6992
				text = "AH0"
			intervals [1284]:
				xmin = 285.6992
				xmax = 285.7292
				text = "M"
			intervals [1285]:
				xmin = 285.7292
				xmax = 285.7992
				text = "sp"
			intervals [1286]:
				xmin = 285.7992
				xmax = 285.8792
				text = "Y"
			intervals [1287]:
				xmin = 285.8792
				xmax = 285.9092
				text = "UW1"
			intervals [1288]:
				xmin = 285.9092
				xmax = 285.9392
				text = "N"
			intervals [1289]:
				xmin = 285.9392
				xmax = 285.9692
				text = "OW1"
			intervals [1290]:
				xmin = 285.9692
				xmax = 286.0892
				text = "IH1"
			intervals [1291]:
				xmin = 286.0892
				xmax = 286.1192
				text = "F"
			intervals [1292]:
				xmin = 286.1192
				xmax = 286.1592
				text = "L"
			intervals [1293]:
				xmin = 286.1592
				xmax = 286.2392
				text = "AY1"
			intervals [1294]:
				xmin = 286.2392
				xmax = 286.2792
				text = "K"
			intervals [1295]:
				xmin = 286.2792
				xmax = 286.488
				text = "sp"
			intervals [1296]:
				xmin = 286.488
				xmax = 286.518
				text = "AE1"
			intervals [1297]:
				xmin = 286.518
				xmax = 286.548
				text = "T"
			intervals [1298]:
				xmin = 286.548
				xmax = 286.578
				text = "L"
			intervals [1299]:
				xmin = 286.578
				xmax = 286.678
				text = "IY1"
			intervals [1300]:
				xmin = 286.678
				xmax = 286.718
				text = "S"
			intervals [1301]:
				xmin = 286.718
				xmax = 286.768
				text = "T"
			intervals [1302]:
				xmin = 286.768
				xmax = 286.808
				text = "EH1"
			intervals [1303]:
				xmin = 286.808
				xmax = 286.888
				text = "N"
			intervals [1304]:
				xmin = 286.888
				xmax = 286.938
				text = "IY0"
			intervals [1305]:
				xmin = 286.938
				xmax = 287.018
				text = "TH"
			intervals [1306]:
				xmin = 287.018
				xmax = 287.058
				text = "IH2"
			intervals [1307]:
				xmin = 287.058
				xmax = 287.158
				text = "NG"
			intervals [1308]:
				xmin = 287.158
				xmax = 287.198
				text = "DH"
			intervals [1309]:
				xmin = 287.198
				xmax = 287.288
				text = "EY1"
			intervals [1310]:
				xmin = 287.288
				xmax = 287.348
				text = "sp"
			intervals [1311]:
				xmin = 287.348
				xmax = 287.438
				text = "D"
			intervals [1312]:
				xmin = 287.438
				xmax = 287.568
				text = "UW1"
			intervals [1313]:
				xmin = 287.568
				xmax = 288.0298
				text = "sp"
			intervals [1314]:
				xmin = 288.0298
				xmax = 288.0998
				text = "SH"
			intervals [1315]:
				xmin = 288.0998
				xmax = 288.2098
				text = "IY1"
			intervals [1316]:
				xmin = 288.2098
				xmax = 288.2498
				text = "S"
			intervals [1317]:
				xmin = 288.2498
				xmax = 288.3498
				text = "HH"
			intervals [1318]:
				xmin = 288.3498
				xmax = 288.4298
				text = "AA1"
			intervals [1319]:
				xmin = 288.4298
				xmax = 288.5098
				text = "L"
			intervals [1320]:
				xmin = 288.5098
				xmax = 288.5498
				text = "ER0"
			intervals [1321]:
				xmin = 288.5498
				xmax = 288.6498
				text = "SH"
			intervals [1322]:
				xmin = 288.6498
				xmax = 288.6798
				text = "IY1"
			intervals [1323]:
				xmin = 288.6798
				xmax = 288.7698
				text = "HH"
			intervals [1324]:
				xmin = 288.7698
				xmax = 288.8698
				text = "AA1"
			intervals [1325]:
				xmin = 288.8698
				xmax = 288.9498
				text = "L"
			intervals [1326]:
				xmin = 288.9498
				xmax = 288.9798
				text = "ER0"
			intervals [1327]:
				xmin = 288.9798
				xmax = 289.0098
				text = "D"
			intervals [1328]:
				xmin = 289.0098
				xmax = 289.0398
				text = "AE1"
			intervals [1329]:
				xmin = 289.0398
				xmax = 289.0798
				text = "T"
			intervals [1330]:
				xmin = 289.0798
				xmax = 289.2398
				text = "sp"
			intervals [1331]:
				xmin = 289.2398
				xmax = 289.2698
				text = "AH0"
			intervals [1332]:
				xmin = 289.2698
				xmax = 289.2998
				text = "M"
			intervals [1333]:
				xmin = 289.2998
				xmax = 292.9155
				text = ""
			intervals [1334]:
				xmin = 292.9155
				xmax = 293.0855
				text = "Y"
			intervals [1335]:
				xmin = 293.0855
				xmax = 293.1555
				text = "AE1"
			intervals [1336]:
				xmin = 293.1555
				xmax = 293.2155
				text = "AY1"
			intervals [1337]:
				xmin = 293.2155
				xmax = 293.3155
				text = "TH"
			intervals [1338]:
				xmin = 293.3155
				xmax = 293.3455
				text = "IH1"
			intervals [1339]:
				xmin = 293.3455
				xmax = 293.3855
				text = "NG"
			intervals [1340]:
				xmin = 293.3855
				xmax = 293.4155
				text = "K"
			intervals [1341]:
				xmin = 293.4155
				xmax = 293.4455
				text = "IH0"
			intervals [1342]:
				xmin = 293.4455
				xmax = 293.4755
				text = "T"
			intervals [1343]:
				xmin = 293.4755
				xmax = 293.5155
				text = "W"
			intervals [1344]:
				xmin = 293.5155
				xmax = 293.5655
				text = "AH0"
			intervals [1345]:
				xmin = 293.5655
				xmax = 293.6455
				text = "Z"
			intervals [1346]:
				xmin = 293.6455
				xmax = 293.7255
				text = "F"
			intervals [1347]:
				xmin = 293.7255
				xmax = 293.7755
				text = "EH1"
			intervals [1348]:
				xmin = 293.7755
				xmax = 293.8355
				text = "R"
			intervals [1349]:
				xmin = 293.8355
				xmax = 293.9255
				text = "K"
			intervals [1350]:
				xmin = 293.9255
				xmax = 293.9755
				text = "AA1"
			intervals [1351]:
				xmin = 293.9755
				xmax = 294.0555
				text = "Z"
			intervals [1352]:
				xmin = 294.0555
				xmax = 294.0955
				text = "DH"
			intervals [1353]:
				xmin = 294.0955
				xmax = 294.1355
				text = "EY1"
			intervals [1354]:
				xmin = 294.1355
				xmax = 294.2255
				text = "W"
			intervals [1355]:
				xmin = 294.2255
				xmax = 294.2755
				text = "ER1"
			intervals [1356]:
				xmin = 294.2755
				xmax = 294.3355
				text = "N"
			intervals [1357]:
				xmin = 294.3355
				xmax = 294.3855
				text = "T"
			intervals [1358]:
				xmin = 294.3855
				xmax = 294.4155
				text = "sp"
			intervals [1359]:
				xmin = 294.4155
				xmax = 294.4655
				text = "Y"
			intervals [1360]:
				xmin = 294.4655
				xmax = 294.5455
				text = "UW1"
			intervals [1361]:
				xmin = 294.5455
				xmax = 294.5855
				text = "N"
			intervals [1362]:
				xmin = 294.5855
				xmax = 294.6755
				text = "OW1"
			intervals [1363]:
				xmin = 294.6755
				xmax = 294.7455
				text = "DH"
			intervals [1364]:
				xmin = 294.7455
				xmax = 294.7955
				text = "EY1"
			intervals [1365]:
				xmin = 294.7955
				xmax = 294.8655
				text = "W"
			intervals [1366]:
				xmin = 294.8655
				xmax = 294.9155
				text = "ER1"
			intervals [1367]:
				xmin = 294.9155
				xmax = 294.9855
				text = "N"
			intervals [1368]:
				xmin = 294.9855
				xmax = 295.0155
				text = "T"
			intervals [1369]:
				xmin = 295.0155
				xmax = 295.0455
				text = "D"
			intervals [1370]:
				xmin = 295.0455
				xmax = 295.1455
				text = "UW1"
			intervals [1371]:
				xmin = 295.1455
				xmax = 295.1755
				text = "IH0"
			intervals [1372]:
				xmin = 295.1755
				xmax = 295.2055
				text = "N"
			intervals [1373]:
				xmin = 295.2055
				xmax = 295.2355
				text = "W"
			intervals [1374]:
				xmin = 295.2355
				xmax = 295.2755
				text = "AH1"
			intervals [1375]:
				xmin = 295.2755
				xmax = 295.3155
				text = "T"
			intervals [1376]:
				xmin = 295.3155
				xmax = 295.3455
				text = "DH"
			intervals [1377]:
				xmin = 295.3455
				xmax = 295.3955
				text = "EY1"
			intervals [1378]:
				xmin = 295.3955
				xmax = 295.5055
				text = "S"
			intervals [1379]:
				xmin = 295.5055
				xmax = 295.5355
				text = "AH0"
			intervals [1380]:
				xmin = 295.5355
				xmax = 295.6055
				text = "P"
			intervals [1381]:
				xmin = 295.6055
				xmax = 295.7655
				text = "OW1"
			intervals [1382]:
				xmin = 295.7655
				xmax = 295.8655
				text = "Z"
			intervals [1383]:
				xmin = 295.8655
				xmax = 295.8955
				text = "D"
			intervals [1384]:
				xmin = 295.8955
				xmax = 295.9855
				text = "T"
			intervals [1385]:
				xmin = 295.9855
				xmax = 296.0455
				text = "UW1"
			intervals [1386]:
				xmin = 296.0455
				xmax = 301.947
				text = "sp"
			intervals [1387]:
				xmin = 301.947
				xmax = 302.007
				text = "AH1"
			intervals [1388]:
				xmin = 302.007
				xmax = 302.507
				text = "M"
			intervals [1389]:
				xmin = 302.507
				xmax = 306.0641
				text = ""
			intervals [1390]:
				xmin = 306.0641
				xmax = 306.2241
				text = "DH"
			intervals [1391]:
				xmin = 306.2241
				xmax = 306.2541
				text = "AH0"
			intervals [1392]:
				xmin = 306.2541
				xmax = 306.5741
				text = "sp"
			intervals [1393]:
				xmin = 306.5741
				xmax = 306.7041
				text = "L"
			intervals [1394]:
				xmin = 306.7041
				xmax = 306.7341
				text = "EH1"
			intervals [1395]:
				xmin = 306.7341
				xmax = 306.7641
				text = "T"
			intervals [1396]:
				xmin = 306.7641
				xmax = 306.8641
				text = "Z"
			intervals [1397]:
				xmin = 306.8641
				xmax = 306.9341
				text = "sp"
			intervals [1398]:
				xmin = 306.9341
				xmax = 306.9641
				text = "S"
			intervals [1399]:
				xmin = 306.9641
				xmax = 307.0041
				text = "IY1"
			intervals [1400]:
				xmin = 307.0041
				xmax = 307.2693
				text = ""
			intervals [1401]:
				xmin = 307.2693
				xmax = 307.3693
				text = "B"
			intervals [1402]:
				xmin = 307.3693
				xmax = 307.4593
				text = "EH1"
			intervals [1403]:
				xmin = 307.4593
				xmax = 307.4993
				text = "S"
			intervals [1404]:
				xmin = 307.4993
				xmax = 307.5293
				text = "T"
			intervals [1405]:
				xmin = 307.5293
				xmax = 307.5793
				text = "T"
			intervals [1406]:
				xmin = 307.5793
				xmax = 307.6293
				text = "IY1"
			intervals [1407]:
				xmin = 307.6293
				xmax = 307.7293
				text = "CH"
			intervals [1408]:
				xmin = 307.7293
				xmax = 307.7693
				text = "ER0"
			intervals [1409]:
				xmin = 307.7693
				xmax = 307.7993
				text = "AY1"
			intervals [1410]:
				xmin = 307.7993
				xmax = 307.8993
				text = "HH"
			intervals [1411]:
				xmin = 307.8993
				xmax = 307.9693
				text = "AE1"
			intervals [1412]:
				xmin = 307.9693
				xmax = 308.0293
				text = "D"
			intervals [1413]:
				xmin = 308.0293
				xmax = 308.0593
				text = "W"
			intervals [1414]:
				xmin = 308.0593
				xmax = 308.0993
				text = "AO1"
			intervals [1415]:
				xmin = 308.0993
				xmax = 308.1693
				text = "Z"
			intervals [1416]:
				xmin = 308.1693
				xmax = 308.2393
				text = "M"
			intervals [1417]:
				xmin = 308.2393
				xmax = 308.3093
				text = "IH1"
			intervals [1418]:
				xmin = 308.3093
				xmax = 308.3893
				text = "S"
			intervals [1419]:
				xmin = 308.3893
				xmax = 309.0293
				text = "TN"
			intervals [1420]:
				xmin = 309.0293
				xmax = 309.1593
				text = "sp"
			intervals [1421]:
				xmin = 309.1593
				xmax = 309.2593
				text = "SH"
			intervals [1422]:
				xmin = 309.2593
				xmax = 309.2893
				text = "IY1"
			intervals [1423]:
				xmin = 309.2893
				xmax = 309.3593
				text = "S"
			intervals [1424]:
				xmin = 309.3593
				xmax = 309.3893
				text = "AH0"
			intervals [1425]:
				xmin = 309.3893
				xmax = 309.4293
				text = "S"
			intervals [1426]:
				xmin = 309.4293
				xmax = 309.4893
				text = "OW1"
			intervals [1427]:
				xmin = 309.4893
				xmax = 309.5193
				text = "IH0"
			intervals [1428]:
				xmin = 309.5193
				xmax = 309.6593
				text = "N"
			intervals [1429]:
				xmin = 309.6593
				xmax = 309.6993
				text = "sp"
			intervals [1430]:
				xmin = 309.6993
				xmax = 309.7993
				text = "T"
			intervals [1431]:
				xmin = 309.7993
				xmax = 309.8893
				text = "IY1"
			intervals [1432]:
				xmin = 309.8893
				xmax = 309.9993
				text = "CH"
			intervals [1433]:
				xmin = 309.9993
				xmax = 310.0493
				text = "ER0"
			intervals [1434]:
				xmin = 310.0493
				xmax = 313.3292
				text = "sp"
			intervals [1435]:
				xmin = 313.3292
				xmax = 313.4392
				text = "M"
			intervals [1436]:
				xmin = 313.4392
				xmax = 313.5292
				text = "sp"
			intervals [1437]:
				xmin = 313.5292
				xmax = 313.6192
				text = "K"
			intervals [1438]:
				xmin = 313.6192
				xmax = 313.6492
				text = "AA1"
			intervals [1439]:
				xmin = 313.6492
				xmax = 313.7192
				text = "Z"
			intervals [1440]:
				xmin = 313.7192
				xmax = 313.7892
				text = "SH"
			intervals [1441]:
				xmin = 313.7892
				xmax = 313.8592
				text = "IY1"
			intervals [1442]:
				xmin = 313.8592
				xmax = 314.1192
				text = "sp"
			intervals [1443]:
				xmin = 314.1192
				xmax = 314.2692
				text = "SH"
			intervals [1444]:
				xmin = 314.2692
				xmax = 314.3292
				text = "IY1"
			intervals [1445]:
				xmin = 314.3292
				xmax = 314.4092
				text = "G"
			intervals [1446]:
				xmin = 314.4092
				xmax = 314.4792
				text = "AA1"
			intervals [1447]:
				xmin = 314.4792
				xmax = 314.5192
				text = "T"
			intervals [1448]:
				xmin = 314.5192
				xmax = 314.5692
				text = "AH0"
			intervals [1449]:
				xmin = 314.5692
				xmax = 314.6692
				text = "L"
			intervals [1450]:
				xmin = 314.6692
				xmax = 314.7392
				text = "AO1"
			intervals [1451]:
				xmin = 314.7392
				xmax = 314.7692
				text = "NG"
			intervals [1452]:
				xmin = 314.7692
				xmax = 314.8092
				text = "W"
			intervals [1453]:
				xmin = 314.8092
				xmax = 314.8492
				text = "IH0"
			intervals [1454]:
				xmin = 314.8492
				xmax = 314.9292
				text = "TH"
			intervals [1455]:
				xmin = 314.9292
				xmax = 315.0392
				text = "EH1"
			intervals [1456]:
				xmin = 315.0392
				xmax = 315.1092
				text = "V"
			intervals [1457]:
				xmin = 315.1092
				xmax = 315.1492
				text = "R"
			intervals [1458]:
				xmin = 315.1492
				xmax = 315.1792
				text = "IY0"
			intervals [1459]:
				xmin = 315.1792
				xmax = 315.2292
				text = "B"
			intervals [1460]:
				xmin = 315.2292
				xmax = 315.4492
				text = "AA2"
			intervals [1461]:
				xmin = 315.4492
				xmax = 315.5192
				text = "D"
			intervals [1462]:
				xmin = 315.5192
				xmax = 315.5792
				text = "IY0"
			intervals [1463]:
				xmin = 315.5792
				xmax = 316.5091
				text = "sp"
			intervals [1464]:
				xmin = 316.5091
				xmax = 316.6291
				text = "SH"
			intervals [1465]:
				xmin = 316.6291
				xmax = 316.6891
				text = "IY1"
			intervals [1466]:
				xmin = 316.6891
				xmax = 316.7391
				text = "W"
			intervals [1467]:
				xmin = 316.7391
				xmax = 316.7691
				text = "AH1"
			intervals [1468]:
				xmin = 316.7691
				xmax = 316.7991
				text = "Z"
			intervals [1469]:
				xmin = 316.7991
				xmax = 316.8291
				text = "AH0"
			intervals [1470]:
				xmin = 316.8291
				xmax = 316.8591
				text = "N"
			intervals [1471]:
				xmin = 316.8591
				xmax = 316.8891
				text = "T"
			intervals [1472]:
				xmin = 316.8891
				xmax = 317.0391
				text = "sp"
			intervals [1473]:
				xmin = 317.0391
				xmax = 317.0991
				text = "M"
			intervals [1474]:
				xmin = 317.0991
				xmax = 317.1391
				text = "IY1"
			intervals [1475]:
				xmin = 317.1391
				xmax = 317.3791
				text = "N"
			intervals [1476]:
				xmin = 317.3791
				xmax = 323.9076
				text = "sp"
			intervals [1477]:
				xmin = 323.9076
				xmax = 323.9876
				text = "N"
			intervals [1478]:
				xmin = 323.9876
				xmax = 324.1376
				text = "OW1"
			intervals [1479]:
				xmin = 324.1376
				xmax = 324.2576
				text = "sp"
			intervals [1480]:
				xmin = 324.2576
				xmax = 325.7265
				text = ""
			intervals [1481]:
				xmin = 325.7265
				xmax = 325.8965
				text = "M"
			intervals [1482]:
				xmin = 325.8965
				xmax = 333.5918
				text = "sp"
			intervals [1483]:
				xmin = 333.5918
				xmax = 333.6818
				text = "N"
			intervals [1484]:
				xmin = 333.6818
				xmax = 333.7318
				text = "OW1"
			intervals [1485]:
				xmin = 333.7318
				xmax = 334.0818
				text = "sp"
			intervals [1486]:
				xmin = 334.0818
				xmax = 346.7057
				text = ""
			intervals [1487]:
				xmin = 346.7057
				xmax = 346.7957
				text = "Y"
			intervals [1488]:
				xmin = 346.7957
				xmax = 346.8257
				text = "UW1"
			intervals [1489]:
				xmin = 346.8257
				xmax = 346.9357
				text = "S"
			intervals [1490]:
				xmin = 346.9357
				xmax = 346.9657
				text = "EY1"
			intervals [1491]:
				xmin = 346.9657
				xmax = 347.0457
				text = "HH"
			intervals [1492]:
				xmin = 347.0457
				xmax = 347.1457
				text = "UW1"
			intervals [1493]:
				xmin = 347.1457
				xmax = 347.2857
				text = "AA1"
			intervals [1494]:
				xmin = 347.2857
				xmax = 347.3357
				text = "R"
			intervals [1495]:
				xmin = 347.3357
				xmax = 347.4357
				text = "sp"
			intervals [1496]:
				xmin = 347.4357
				xmax = 347.4657
				text = "DH"
			intervals [1497]:
				xmin = 347.4657
				xmax = 347.5457
				text = "EY1"
			intervals [1498]:
				xmin = 347.5457
				xmax = 351.1528
				text = ""
			intervals [1499]:
				xmin = 351.1528
				xmax = 351.1828
				text = "sil"
			intervals [1500]:
				xmin = 351.1828
				xmax = 351.2528
				text = "AH0"
			intervals [1501]:
				xmin = 351.2528
				xmax = 351.3128
				text = "N"
			intervals [1502]:
				xmin = 351.3128
				xmax = 351.3628
				text = "JH"
			intervals [1503]:
				xmin = 351.3628
				xmax = 351.4328
				text = "IH0"
			intervals [1504]:
				xmin = 351.4328
				xmax = 351.4928
				text = "S"
			intervals [1505]:
				xmin = 351.4928
				xmax = 351.5328
				text = "T"
			intervals [1506]:
				xmin = 351.5328
				xmax = 351.7036
				text = ""
			intervals [1507]:
				xmin = 351.7036
				xmax = 351.7536
				text = "sil"
			intervals [1508]:
				xmin = 351.7536
				xmax = 351.8036
				text = "W"
			intervals [1509]:
				xmin = 351.8036
				xmax = 351.9936
				text = "EH1"
			intervals [1510]:
				xmin = 351.9936
				xmax = 352.0636
				text = "L"
			intervals [1511]:
				xmin = 352.0636
				xmax = 352.0936
				text = "sp"
			intervals [1512]:
				xmin = 352.0936
				xmax = 352.1836
				text = "AE1"
			intervals [1513]:
				xmin = 352.1836
				xmax = 352.2236
				text = "T"
			intervals [1514]:
				xmin = 352.2236
				xmax = 352.2736
				text = "JH"
			intervals [1515]:
				xmin = 352.2736
				xmax = 352.3336
				text = "IH0"
			intervals [1516]:
				xmin = 352.3336
				xmax = 352.4236
				text = "S"
			intervals [1517]:
				xmin = 352.4236
				xmax = 352.4936
				text = "AE1"
			intervals [1518]:
				xmin = 352.4936
				xmax = 352.5436
				text = "T"
			intervals [1519]:
				xmin = 352.5436
				xmax = 352.6336
				text = "S"
			intervals [1520]:
				xmin = 352.6336
				xmax = 352.7736
				text = "K"
			intervals [1521]:
				xmin = 352.7736
				xmax = 352.9236
				text = "UW1"
			intervals [1522]:
				xmin = 352.9236
				xmax = 352.9536
				text = "L"
			intervals [1523]:
				xmin = 352.9536
				xmax = 353.0036
				text = "sp"
			intervals [1524]:
				xmin = 353.0036
				xmax = 353.0836
				text = "K"
			intervals [1525]:
				xmin = 353.0836
				xmax = 353.1536
				text = "AO1"
			intervals [1526]:
				xmin = 353.1536
				xmax = 353.3536
				text = "Z"
			intervals [1527]:
				xmin = 353.3536
				xmax = 353.461
				text = ""
			intervals [1528]:
				xmin = 353.461
				xmax = 353.561
				text = "DH"
			intervals [1529]:
				xmin = 353.561
				xmax = 353.591
				text = "AE1"
			intervals [1530]:
				xmin = 353.591
				xmax = 353.631
				text = "T"
			intervals [1531]:
				xmin = 353.631
				xmax = 353.701
				text = "S"
			intervals [1532]:
				xmin = 353.701
				xmax = 353.741
				text = "DH"
			intervals [1533]:
				xmin = 353.741
				xmax = 353.771
				text = "AH1"
			intervals [1534]:
				xmin = 353.771
				xmax = 353.801
				text = "OW1"
			intervals [1535]:
				xmin = 353.801
				xmax = 353.841
				text = "N"
			intervals [1536]:
				xmin = 353.841
				xmax = 353.871
				text = "L"
			intervals [1537]:
				xmin = 353.871
				xmax = 353.901
				text = "IY0"
			intervals [1538]:
				xmin = 353.901
				xmax = 354.021
				text = "T"
			intervals [1539]:
				xmin = 354.021
				xmax = 354.081
				text = "AY1"
			intervals [1540]:
				xmin = 354.081
				xmax = 354.171
				text = "M"
			intervals [1541]:
				xmin = 354.171
				xmax = 354.231
				text = "AY1"
			intervals [1542]:
				xmin = 354.231
				xmax = 354.291
				text = "sp"
			intervals [1543]:
				xmin = 354.291
				xmax = 354.421
				text = "S"
			intervals [1544]:
				xmin = 354.421
				xmax = 354.551
				text = "IY1"
			intervals [1545]:
				xmin = 354.551
				xmax = 354.601
				text = "AH0"
			intervals [1546]:
				xmin = 354.601
				xmax = 354.641
				text = "M"
			intervals [1547]:
				xmin = 354.641
				xmax = 355.6447
				text = "sp"
			intervals [1548]:
				xmin = 355.6447
				xmax = 355.7047
				text = "AY1"
			intervals [1549]:
				xmin = 355.7047
				xmax = 355.7847
				text = "D"
			intervals [1550]:
				xmin = 355.7847
				xmax = 355.8647
				text = "OW1"
			intervals [1551]:
				xmin = 355.8647
				xmax = 355.9447
				text = "N"
			intervals [1552]:
				xmin = 355.9447
				xmax = 356.0847
				text = "S"
			intervals [1553]:
				xmin = 356.0847
				xmax = 356.1347
				text = "IY1"
			intervals [1554]:
				xmin = 356.1347
				xmax = 356.1747
				text = "AH0"
			intervals [1555]:
				xmin = 356.1747
				xmax = 356.3347
				text = "M"
			intervals [1556]:
				xmin = 356.3347
				xmax = 356.6629
				text = "sp"
			intervals [1557]:
				xmin = 356.6629
				xmax = 356.8029
				text = "AE1"
			intervals [1558]:
				xmin = 356.8029
				xmax = 356.8629
				text = "F"
			intervals [1559]:
				xmin = 356.8629
				xmax = 356.9129
				text = "T"
			intervals [1560]:
				xmin = 356.9129
				xmax = 356.9429
				text = "ER0"
			intervals [1561]:
				xmin = 356.9429
				xmax = 356.9729
				text = "Y"
			intervals [1562]:
				xmin = 356.9729
				xmax = 357.0029
				text = "UW1"
			intervals [1563]:
				xmin = 357.0029
				xmax = 357.0329
				text = "N"
			intervals [1564]:
				xmin = 357.0329
				xmax = 357.1229
				text = "OW1"
			intervals [1565]:
				xmin = 357.1229
				xmax = 357.2429
				text = "AE1"
			intervals [1566]:
				xmin = 357.2429
				xmax = 357.2929
				text = "F"
			intervals [1567]:
				xmin = 357.2929
				xmax = 357.3629
				text = "T"
			intervals [1568]:
				xmin = 357.3629
				xmax = 357.4029
				text = "ER0"
			intervals [1569]:
				xmin = 357.4029
				xmax = 357.5029
				text = "S"
			intervals [1570]:
				xmin = 357.5029
				xmax = 357.6129
				text = "K"
			intervals [1571]:
				xmin = 357.6129
				xmax = 357.6429
				text = "UW1"
			intervals [1572]:
				xmin = 357.6429
				xmax = 357.6929
				text = "L"
			intervals [1573]:
				xmin = 357.6929
				xmax = 357.9029
				text = "sp"
			intervals [1574]:
				xmin = 357.9029
				xmax = 357.9529
				text = "AY1"
			intervals [1575]:
				xmin = 357.9529
				xmax = 357.9829
				text = "sp"
			intervals [1576]:
				xmin = 357.9829
				xmax = 358.0129
				text = "D"
			intervals [1577]:
				xmin = 358.0129
				xmax = 358.0429
				text = "OW1"
			intervals [1578]:
				xmin = 358.0429
				xmax = 358.0729
				text = "N"
			intervals [1579]:
				xmin = 358.0729
				xmax = 358.1029
				text = "sp"
			intervals [1580]:
				xmin = 358.1029
				xmax = 358.2729
				text = "S"
			intervals [1581]:
				xmin = 358.2729
				xmax = 358.3329
				text = "IY1"
			intervals [1582]:
				xmin = 358.3329
				xmax = 358.3629
				text = "AH0"
			intervals [1583]:
				xmin = 358.3629
				xmax = 358.3929
				text = "M"
			intervals [1584]:
				xmin = 358.3929
				xmax = 358.5629
				text = "sp"
			intervals [1585]:
				xmin = 358.5629
				xmax = 365.8016
				text = ""
			intervals [1586]:
				xmin = 365.8016
				xmax = 365.9316
				text = "AH1"
			intervals [1587]:
				xmin = 365.9316
				xmax = 366.2916
				text = "M"
			intervals [1588]:
				xmin = 366.2916
				xmax = 366.7774
				text = ""
			intervals [1589]:
				xmin = 366.7774
				xmax = 366.8274
				text = "sil"
			intervals [1590]:
				xmin = 366.8274
				xmax = 366.9574
				text = "N"
			intervals [1591]:
				xmin = 366.9574
				xmax = 367.2474
				text = "OW1"
			intervals [1592]:
				xmin = 367.2474
				xmax = 372.8664
				text = ""
			intervals [1593]:
				xmin = 372.8664
				xmax = 372.9064
				text = "sil"
			intervals [1594]:
				xmin = 372.9064
				xmax = 373.0264
				text = "N"
			intervals [1595]:
				xmin = 373.0264
				xmax = 373.1664
				text = "OW1"
			intervals [1596]:
				xmin = 373.1664
				xmax = 388.036
				text = "sp"
			intervals [1597]:
				xmin = 388.036
				xmax = 388.086
				text = "N"
			intervals [1598]:
				xmin = 388.086
				xmax = 388.366
				text = "OW1"
			intervals [1599]:
				xmin = 388.366
				xmax = 388.426
				text = "sp"
			intervals [1600]:
				xmin = 388.426
				xmax = 388.5106
				text = ""
			intervals [1601]:
				xmin = 388.5106
				xmax = 388.5906
				text = "M"
			intervals [1602]:
				xmin = 388.5906
				xmax = 388.6206
				text = "M"
			intervals [1603]:
				xmin = 388.6206
				xmax = 396.6778
				text = "sp"
			intervals [1604]:
				xmin = 396.6778
				xmax = 396.7678
				text = "IH1"
			intervals [1605]:
				xmin = 396.7678
				xmax = 396.8078
				text = "F"
			intervals [1606]:
				xmin = 396.8078
				xmax = 396.8778
				text = "HH"
			intervals [1607]:
				xmin = 396.8778
				xmax = 396.9678
				text = "IY1"
			intervals [1608]:
				xmin = 396.9678
				xmax = 397.0378
				text = "W"
			intervals [1609]:
				xmin = 397.0378
				xmax = 397.1078
				text = "AO1"
			intervals [1610]:
				xmin = 397.1078
				xmax = 397.1678
				text = "N"
			intervals [1611]:
				xmin = 397.1678
				xmax = 397.3178
				text = "T"
			intervals [1612]:
				xmin = 397.3178
				xmax = 397.3478
				text = "S"
			intervals [1613]:
				xmin = 397.3478
				xmax = 397.3878
				text = "T"
			intervals [1614]:
				xmin = 397.3878
				xmax = 397.5178
				text = "UW1"
			intervals [1615]:
				xmin = 397.5178
				xmax = 397.5578
				text = "sp"
			intervals [1616]:
				xmin = 397.5578
				xmax = 402.5142
				text = ""
			intervals [1617]:
				xmin = 402.5142
				xmax = 402.7342
				text = "M"
			intervals [1618]:
				xmin = 402.7342
				xmax = 404.5581
				text = "sp"
			intervals [1619]:
				xmin = 404.5581
				xmax = 404.6381
				text = "AY1"
			intervals [1620]:
				xmin = 404.6381
				xmax = 404.6981
				text = "D"
			intervals [1621]:
				xmin = 404.6981
				xmax = 404.7581
				text = "OW1"
			intervals [1622]:
				xmin = 404.7581
				xmax = 404.8581
				text = "N"
			intervals [1623]:
				xmin = 404.8581
				xmax = 404.8881
				text = "N"
			intervals [1624]:
				xmin = 404.8881
				xmax = 404.9781
				text = "OW1"
			intervals [1625]:
				xmin = 404.9781
				xmax = 405.0281
				text = "HH"
			intervals [1626]:
				xmin = 405.0281
				xmax = 405.0881
				text = "IY1"
			intervals [1627]:
				xmin = 405.0881
				xmax = 405.1181
				text = "sp"
			intervals [1628]:
				xmin = 405.1181
				xmax = 405.1481
				text = "D"
			intervals [1629]:
				xmin = 405.1481
				xmax = 405.1781
				text = "UW1"
			intervals [1630]:
				xmin = 405.1781
				xmax = 405.2381
				text = "sp"
			intervals [1631]:
				xmin = 405.2381
				xmax = 405.3381
				text = "HH"
			intervals [1632]:
				xmin = 405.3381
				xmax = 405.3681
				text = "IY1"
			intervals [1633]:
				xmin = 405.3681
				xmax = 405.4281
				text = "D"
			intervals [1634]:
				xmin = 405.4281
				xmax = 405.5081
				text = "AH1"
			intervals [1635]:
				xmin = 405.5081
				xmax = 405.5481
				text = "Z"
			intervals [1636]:
				xmin = 405.5481
				xmax = 405.5781
				text = "AH0"
			intervals [1637]:
				xmin = 405.5781
				xmax = 405.6081
				text = "N"
			intervals [1638]:
				xmin = 405.6081
				xmax = 405.6381
				text = "T"
			intervals [1639]:
				xmin = 405.6381
				xmax = 405.6681
				text = "HH"
			intervals [1640]:
				xmin = 405.6681
				xmax = 405.6981
				text = "AE1"
			intervals [1641]:
				xmin = 405.6981
				xmax = 405.7281
				text = "V"
			intervals [1642]:
				xmin = 405.7281
				xmax = 405.7581
				text = "T"
			intervals [1643]:
				xmin = 405.7581
				xmax = 405.7881
				text = "AH0"
			intervals [1644]:
				xmin = 405.7881
				xmax = 405.8181
				text = "D"
			intervals [1645]:
				xmin = 405.8181
				xmax = 405.8781
				text = "UW1"
			intervals [1646]:
				xmin = 405.8781
				xmax = 405.9381
				text = "AH0"
			intervals [1647]:
				xmin = 405.9381
				xmax = 405.9881
				text = "P"
			intervals [1648]:
				xmin = 405.9881
				xmax = 406.0481
				text = "ER0"
			intervals [1649]:
				xmin = 406.0481
				xmax = 406.1281
				text = "T"
			intervals [1650]:
				xmin = 406.1281
				xmax = 406.1781
				text = "IH1"
			intervals [1651]:
				xmin = 406.1781
				xmax = 406.2281
				text = "K"
			intervals [1652]:
				xmin = 406.2281
				xmax = 406.2581
				text = "Y"
			intervals [1653]:
				xmin = 406.2581
				xmax = 406.2881
				text = "AH0"
			intervals [1654]:
				xmin = 406.2881
				xmax = 406.3281
				text = "L"
			intervals [1655]:
				xmin = 406.3281
				xmax = 406.3881
				text = "ER0"
			intervals [1656]:
				xmin = 406.3881
				xmax = 406.4481
				text = "sp"
			intervals [1657]:
				xmin = 406.4481
				xmax = 406.5281
				text = "TH"
			intervals [1658]:
				xmin = 406.5281
				xmax = 406.5581
				text = "IH1"
			intervals [1659]:
				xmin = 406.5581
				xmax = 406.7381
				text = "NG"
			intervals [1660]:
				xmin = 406.7381
				xmax = 415.3193
				text = "sp"
			intervals [1661]:
				xmin = 415.3193
				xmax = 415.4193
				text = "AH0"
			intervals [1662]:
				xmin = 415.4193
				xmax = 415.6493
				text = "N"
			intervals [1663]:
				xmin = 415.6493
				xmax = 415.7593
				text = "ER1"
			intervals [1664]:
				xmin = 415.7593
				xmax = 415.8193
				text = "S"
			intervals [1665]:
				xmin = 415.8193
				xmax = 416.8458
				text = "sp"
			intervals [1666]:
				xmin = 416.8458
				xmax = 416.9258
				text = "M"
			intervals [1667]:
				xmin = 416.9258
				xmax = 416.9958
				text = "sp"
			intervals [1668]:
				xmin = 416.9958
				xmax = 424.0861
				text = ""
			intervals [1669]:
				xmin = 424.0861
				xmax = 424.1761
				text = "W"
			intervals [1670]:
				xmin = 424.1761
				xmax = 424.2061
				text = "EH1"
			intervals [1671]:
				xmin = 424.2061
				xmax = 424.2761
				text = "L"
			intervals [1672]:
				xmin = 424.2761
				xmax = 424.3061
				text = "Y"
			intervals [1673]:
				xmin = 424.3061
				xmax = 424.3361
				text = "UW1"
			intervals [1674]:
				xmin = 424.3361
				xmax = 424.3661
				text = "HH"
			intervals [1675]:
				xmin = 424.3661
				xmax = 424.3961
				text = "AE1"
			intervals [1676]:
				xmin = 424.3961
				xmax = 424.4261
				text = "V"
			intervals [1677]:
				xmin = 424.4261
				xmax = 424.4861
				text = "sp"
			intervals [1678]:
				xmin = 424.4861
				xmax = 424.5161
				text = "L"
			intervals [1679]:
				xmin = 424.5161
				xmax = 424.5461
				text = "AY1"
			intervals [1680]:
				xmin = 424.5461
				xmax = 424.5761
				text = "K"
			intervals [1681]:
				xmin = 424.5761
				xmax = 424.6061
				text = "sp"
			intervals [1682]:
				xmin = 424.6061
				xmax = 424.7661
				text = "F"
			intervals [1683]:
				xmin = 424.7661
				xmax = 424.8461
				text = "AO1"
			intervals [1684]:
				xmin = 424.8461
				xmax = 424.8961
				text = "R"
			intervals [1685]:
				xmin = 424.8961
				xmax = 425.2061
				text = "Y"
			intervals [1686]:
				xmin = 425.2061
				xmax = 425.2761
				text = "ER0"
			intervals [1687]:
				xmin = 425.2761
				xmax = 425.5761
				text = "Z"
			intervals [1688]:
				xmin = 425.5761
				xmax = 428.8795
				text = ""
			intervals [1689]:
				xmin = 428.8795
				xmax = 428.9795
				text = "sil"
			intervals [1690]:
				xmin = 428.9795
				xmax = 429.1495
				text = "AH0"
			intervals [1691]:
				xmin = 429.1495
				xmax = 429.1795
				text = "sp"
			intervals [1692]:
				xmin = 429.1795
				xmax = 429.2095
				text = "N"
			intervals [1693]:
				xmin = 429.2095
				xmax = 429.2395
				text = "ER1"
			intervals [1694]:
				xmin = 429.2395
				xmax = 429.2995
				text = "S"
			intervals [1695]:
				xmin = 429.2995
				xmax = 429.4195
				text = "sp"
			intervals [1696]:
				xmin = 429.4195
				xmax = 429.5695
				text = "SH"
			intervals [1697]:
				xmin = 429.5695
				xmax = 429.5995
				text = "IY1"
			intervals [1698]:
				xmin = 429.5995
				xmax = 429.6295
				text = "sp"
			intervals [1699]:
				xmin = 429.6295
				xmax = 429.7495
				text = "HH"
			intervals [1700]:
				xmin = 429.7495
				xmax = 429.7795
				text = "EH1"
			intervals [1701]:
				xmin = 429.7795
				xmax = 429.8195
				text = "L"
			intervals [1702]:
				xmin = 429.8195
				xmax = 429.9495
				text = "P"
			intervals [1703]:
				xmin = 429.9495
				xmax = 430.1095
				text = "S"
			intervals [1704]:
				xmin = 430.1095
				xmax = 430.1695
				text = "sp"
			intervals [1705]:
				xmin = 430.1695
				xmax = 430.3795
				text = "AH1"
			intervals [1706]:
				xmin = 430.3795
				xmax = 430.5495
				text = "M"
			intervals [1707]:
				xmin = 430.5495
				xmax = 430.6295
				text = "sp"
			intervals [1708]:
				xmin = 430.6295
				xmax = 431.1089
				text = ""
			intervals [1709]:
				xmin = 431.1089
				xmax = 431.2089
				text = "P"
			intervals [1710]:
				xmin = 431.2089
				xmax = 431.2689
				text = "IY1"
			intervals [1711]:
				xmin = 431.2689
				xmax = 431.3089
				text = "P"
			intervals [1712]:
				xmin = 431.3089
				xmax = 431.3389
				text = "AH0"
			intervals [1713]:
				xmin = 431.3389
				xmax = 431.3889
				text = "L"
			intervals [1714]:
				xmin = 431.3889
				xmax = 431.4589
				text = "HH"
			intervals [1715]:
				xmin = 431.4589
				xmax = 431.6589
				text = "UW1"
			intervals [1716]:
				xmin = 431.6589
				xmax = 431.7989
				text = "sp"
			intervals [1717]:
				xmin = 431.7989
				xmax = 431.8989
				text = "IH0"
			intervals [1718]:
				xmin = 431.8989
				xmax = 431.9689
				text = "N"
			intervals [1719]:
				xmin = 431.9689
				xmax = 432.0189
				text = "N"
			intervals [1720]:
				xmin = 432.0189
				xmax = 432.1089
				text = "IY1"
			intervals [1721]:
				xmin = 432.1089
				xmax = 432.1689
				text = "D"
			intervals [1722]:
				xmin = 432.1689
				xmax = 432.2289
				text = "AH0"
			intervals [1723]:
				xmin = 432.2289
				xmax = 432.2789
				text = "V"
			intervals [1724]:
				xmin = 432.2789
				xmax = 432.3189
				text = "sp"
			intervals [1725]:
				xmin = 432.3189
				xmax = 432.3989
				text = "HH"
			intervals [1726]:
				xmin = 432.3989
				xmax = 432.4789
				text = "EH1"
			intervals [1727]:
				xmin = 432.4789
				xmax = 432.5889
				text = "L"
			intervals [1728]:
				xmin = 432.5889
				xmax = 432.8189
				text = "P"
			intervals [1729]:
				xmin = 432.8189
				xmax = 439.249
				text = ""
			intervals [1730]:
				xmin = 439.249
				xmax = 439.359
				text = "P"
			intervals [1731]:
				xmin = 439.359
				xmax = 439.399
				text = "UH1"
			intervals [1732]:
				xmin = 439.399
				xmax = 439.429
				text = "T"
			intervals [1733]:
				xmin = 439.429
				xmax = 439.459
				text = "IH1"
			intervals [1734]:
				xmin = 439.459
				xmax = 439.489
				text = "T"
			intervals [1735]:
				xmin = 439.489
				xmax = 439.529
				text = "IH1"
			intervals [1736]:
				xmin = 439.529
				xmax = 439.649
				text = "N"
			intervals [1737]:
				xmin = 439.649
				xmax = 439.679
				text = "DH"
			intervals [1738]:
				xmin = 439.679
				xmax = 439.769
				text = "IY0"
			intervals [1739]:
				xmin = 439.769
				xmax = 439.829
				text = "B"
			intervals [1740]:
				xmin = 439.829
				xmax = 439.959
				text = "AE1"
			intervals [1741]:
				xmin = 439.959
				xmax = 439.989
				text = "NG"
			intervals [1742]:
				xmin = 439.989
				xmax = 440.019
				text = "K"
			intervals [1743]:
				xmin = 440.019
				xmax = 440.319
				text = "sp"
			intervals [1744]:
				xmin = 440.319
				xmax = 442.070
				text = ""
			intervals [1745]:
				xmin = 442.070
				xmax = 442.210
				text = "HH"
			intervals [1746]:
				xmin = 442.210
				xmax = 442.280
				text = "M"
			intervals [1747]:
				xmin = 442.280
				xmax = 442.380
				text = "sp"
			intervals [1748]:
				xmin = 442.380
				xmax = 450.1943
				text = ""
			intervals [1749]:
				xmin = 450.1943
				xmax = 450.3343
				text = "L"
			intervals [1750]:
				xmin = 450.3343
				xmax = 450.4143
				text = "AY1"
			intervals [1751]:
				xmin = 450.4143
				xmax = 450.5543
				text = "K"
			intervals [1752]:
				xmin = 450.5543
				xmax = 450.5843
				text = "AE1"
			intervals [1753]:
				xmin = 450.5843
[truncated: 39,166 more chars]
